# Supplementary material for: Characterizing Membrane Association and Periplasmic Transfer of Bacterial Lipoproteins through Molecular Dynamics Simulations
Source: Structure. 2020 Apr 7;28(4):475–487.e3. doi: 10.1016/j.str.2020.01.012 (PMC7139219; doi:10.1016/j.str.2020.01.012)
Supplement: Data S1. Final Coordinates from Simulations (Y–Z), Related to Figure 3 [file mmc3.zip › Y-Z/YIAM-1-atomistic.pdb]

TITLE     Protein
REMARK    THIS IS A SIMULATION BOX
CRYST1  109.350  109.350  109.160  90.00  90.00  90.00 P 1           1
MODEL        1
ATOM      1  N   CYSTA   1      61.460  43.855  63.915  1.00  0.00           N
ATOM      3  CA  CYSTA   1      62.570  44.255  62.985  1.00  0.00           C
ATOM      5  C   CYSTA   1      63.940  44.925  63.435  1.00  0.00           C
ATOM      6  O   CYSTA   1      64.520  44.615  64.465  1.00  0.00           O
ATOM      7  CB  CYSTA   1      62.810  43.335  61.675  1.00  0.00           C
ATOM     10  SG  CYSTA   1      62.520  41.585  61.245  1.00  0.00           S
ATOM     11  C1  CYSTA   1      60.760  41.465  60.775  1.00  0.00           C
ATOM     14  CA1 CYSTA   1      60.890  42.605  64.115  1.00  0.00           C
ATOM     15  OA1 CYSTA   1      61.580  41.595  64.055  1.00  0.00           O
ATOM     16  CA2 CYSTA   1      59.390  42.395  64.435  1.00  0.00           C
ATOM     19  C11 CYSTA   1      60.520  41.675  59.265  1.00  0.00           C
ATOM     21  O11 CYSTA   1      61.290  40.645  58.625  1.00  0.00           O
ATOM     22  CX1 CYSTA   1      61.430  40.405  57.315  1.00  0.00           C
ATOM     23  OX1 CYSTA   1      62.020  39.425  56.885  1.00  0.00           O
ATOM     24  CX2 CYSTA   1      60.800  41.435  56.415  1.00  0.00           C
ATOM     27  C12 CYSTA   1      60.820  43.165  58.865  1.00  0.00           C
ATOM     30  O12 CYSTA   1      62.220  43.375  58.575  1.00  0.00           O
ATOM     31  CD1 CYSTA   1      62.470  44.535  57.975  1.00  0.00           C
ATOM     32  OD1 CYSTA   1      61.640  45.415  57.815  1.00  0.00           O
ATOM     33  CD2 CYSTA   1      63.910  44.615  57.485  1.00  0.00           C
ATOM     36  CA3 CYSTA   1      58.650  41.215  63.665  1.00  0.00           C
ATOM     39  CA4 CYSTA   1      57.330  40.665  64.305  1.00  0.00           C
ATOM     42  CA5 CYSTA   1      56.280  40.015  63.345  1.00  0.00           C
ATOM     45  CA6 CYSTA   1      55.580  38.705  63.825  1.00  0.00           C
ATOM     48  CA7 CYSTA   1      54.200  38.425  63.165  1.00  0.00           C
ATOM     51  CA8 CYSTA   1      53.610  36.995  63.315  1.00  0.00           C
ATOM     54  CA9 CYSTA   1      52.220  36.815  62.635  1.00  0.00           C
ATOM     57 0CA1 CYSTA   1      52.020  35.475  61.895  1.00  0.00           C
ATOM     60 1CA1 CYSTA   1      50.980  35.485  60.745  1.00  0.00           C
ATOM     63 2CA1 CYSTA   1      51.010  34.205  59.895  1.00  0.00           C
ATOM     66 3CA1 CYSTA   1      50.000  34.175  58.735  1.00  0.00           C
ATOM     69 4CA1 CYSTA   1      50.570  33.625  57.425  1.00  0.00           C
ATOM     72 5CA1 CYSTA   1      51.340  34.675  56.605  1.00  0.00           C
ATOM     75 6CA1 CYSTA   1      51.990  34.135  55.335  1.00  0.00           C
ATOM     79  CD3 CYSTA   1      64.260  43.565  56.405  1.00  0.00           C
ATOM     82  CD4 CYSTA   1      64.800  42.275  57.005  1.00  0.00           C
ATOM     85  CD5 CYSTA   1      64.910  41.155  55.955  1.00  0.00           C
ATOM     88  CD6 CYSTA   1      66.240  40.395  55.995  1.00  0.00           C
ATOM     91  CD7 CYSTA   1      67.410  41.135  55.335  1.00  0.00           C
ATOM     94  CD8 CYSTA   1      68.640  40.225  55.235  1.00  0.00           C
ATOM     97  CD9 CYSTA   1      69.920  41.005  54.905  1.00  0.00           C
ATOM    100 0CD1 CYSTA   1      70.050  41.395  53.425  1.00  0.00           C
ATOM    103 1CD1 CYSTA   1      70.350  40.185  52.545  1.00  0.00           C
ATOM    106 2CD1 CYSTA   1      70.890  40.555  51.165  1.00  0.00           C
ATOM    109 3CD1 CYSTA   1      71.470  39.315  50.475  1.00  0.00           C
ATOM    112 4CD1 CYSTA   1      71.790  39.505  48.995  1.00  0.00           C
ATOM    115 5CD1 CYSTA   1      71.510  38.215  48.205  1.00  0.00           C
ATOM    118 6CD1 CYSTA   1      71.920  38.285  46.735  1.00  0.00           C
ATOM    122  CX3 CYSTA   1      60.960  41.175  54.905  1.00  0.00           C
ATOM    125  CX4 CYSTA   1      60.380  42.425  54.255  1.00  0.00           C
ATOM    128  CX5 CYSTA   1      60.510  42.565  52.745  1.00  0.00           C
ATOM    131  CX6 CYSTA   1      59.820  43.885  52.415  1.00  0.00           C
ATOM    134  CX7 CYSTA   1      59.870  44.375  50.975  1.00  0.00           C
ATOM    137  CX8 CYSTA   1      59.330  45.815  50.945  1.00  0.00           C
ATOM    140  CX9 CYSTA   1      58.390  46.145  49.815  1.00  0.00           C
ATOM    142 0CX1 CYSTA   1      58.200  47.365  49.305  1.00  0.00           C
ATOM    144 1CX1 CYSTA   1      58.900  48.655  49.685  1.00  0.00           C
ATOM    147 2CX1 CYSTA   1      59.360  49.375  48.405  1.00  0.00           C
ATOM    150 3CX1 CYSTA   1      60.100  50.695  48.655  1.00  0.00           C
ATOM    153 4CX1 CYSTA   1      60.260  51.515  47.375  1.00  0.00           C
ATOM    156 5CX1 CYSTA   1      61.590  52.265  47.215  1.00  0.00           C
ATOM    159 6CX1 CYSTA   1      61.860  53.305  48.315  1.00  0.00           C
ATOM    162 7CX1 CYSTA   1      62.940  54.325  47.945  1.00  0.00           C
ATOM    165 8CX1 CYSTA   1      63.150  55.475  48.935  1.00  0.00           C
ATOM    169  N   ILE A   2      64.470  45.845  62.545  1.00  0.00           N
ATOM    171  CA  ILE A   2      65.850  46.405  62.355  1.00  0.00           C
ATOM    173  CB  ILE A   2      66.110  47.925  62.715  1.00  0.00           C
ATOM    175  CG2 ILE A   2      67.570  48.355  63.065  1.00  0.00           C
ATOM    179  CG1 ILE A   2      65.650  48.855  61.555  1.00  0.00           C
ATOM    182  CD  ILE A   2      65.970  50.355  61.715  1.00  0.00           C
ATOM    186  C   ILE A   2      67.100  45.515  62.335  1.00  0.00           C
ATOM    187  O   ILE A   2      67.190  44.405  62.855  1.00  0.00           O
ATOM    188  N   VAL A   3      68.080  46.035  61.565  1.00  0.00           N
ATOM    190  CA  VAL A   3      69.280  45.475  60.975  1.00  0.00           C
ATOM    192  CB  VAL A   3      69.200  45.645  59.435  1.00  0.00           C
ATOM    194  CG1 VAL A   3      69.240  44.255  58.805  1.00  0.00           C
ATOM    198  CG2 VAL A   3      67.910  46.365  59.015  1.00  0.00           C
ATOM    202  C   VAL A   3      70.550  46.085  61.615  1.00  0.00           C
ATOM    203  O   VAL A   3      70.690  46.095  62.835  1.00  0.00           O
ATOM    204  N   PHE A   4      71.540  46.545  60.805  1.00  0.00           N
ATOM    206  CA  PHE A   4      72.970  46.345  61.015  1.00  0.00           C
ATOM    208  CB  PHE A   4      73.770  47.035  59.855  1.00  0.00           C
ATOM    211  CG  PHE A   4      75.280  46.945  60.025  1.00  0.00           C
ATOM    212  CD1 PHE A   4      75.930  45.745  59.715  1.00  0.00           C
ATOM    214  CE1 PHE A   4      77.310  45.615  59.915  1.00  0.00           C
ATOM    216  CZ  PHE A   4      78.050  46.675  60.425  1.00  0.00           C
ATOM    218  CD2 PHE A   4      76.040  48.025  60.505  1.00  0.00           C
ATOM    220  CE2 PHE A   4      77.420  47.895  60.715  1.00  0.00           C
ATOM    222  C   PHE A   4      73.550  46.785  62.345  1.00  0.00           C
ATOM    223  O   PHE A   4      74.320  46.085  62.985  1.00  0.00           O
ATOM    224  N   ILE A   5      73.200  47.995  62.805  1.00  0.00           N
ATOM    226  CA  ILE A   5      73.770  48.485  64.035  1.00  0.00           C
ATOM    228  CB  ILE A   5      73.740  50.015  64.085  1.00  0.00           C
ATOM    230  CG2 ILE A   5      74.460  50.445  65.365  1.00  0.00           C
ATOM    234  CG1 ILE A   5      74.420  50.625  62.835  1.00  0.00           C
ATOM    237  CD  ILE A   5      74.390  52.145  62.735  1.00  0.00           C
ATOM    241  C   ILE A   5      73.270  47.725  65.265  1.00  0.00           C
ATOM    242  O   ILE A   5      74.030  47.385  66.165  1.00  0.00           O
ATOM    243  N   ASN A   6      71.970  47.345  65.325  1.00  0.00           N
ATOM    245  CA  ASN A   6      71.450  46.515  66.415  1.00  0.00           C
ATOM    247  CB  ASN A   6      69.890  46.595  66.445  1.00  0.00           C
ATOM    250  CG  ASN A   6      69.220  45.735  67.525  1.00  0.00           C
ATOM    251  OD1 ASN A   6      69.820  45.325  68.515  1.00  0.00           O
ATOM    252  ND2 ASN A   6      67.920  45.425  67.325  1.00  0.00           N
ATOM    255  C   ASN A   6      72.040  45.105  66.355  1.00  0.00           C
ATOM    256  O   ASN A   6      72.380  44.485  67.365  1.00  0.00           O
ATOM    257  N   ILE A   7      72.270  44.605  65.135  1.00  0.00           N
ATOM    259  CA  ILE A   7      72.950  43.345  64.885  1.00  0.00           C
ATOM    261  CB  ILE A   7      72.980  43.035  63.385  1.00  0.00           C
ATOM    263  CG2 ILE A   7      73.930  41.875  63.005  1.00  0.00           C
ATOM    267  CG1 ILE A   7      71.540  42.775  62.895  1.00  0.00           C
ATOM    270  CD  ILE A   7      71.410  42.585  61.395  1.00  0.00           C
ATOM    274  C   ILE A   7      74.350  43.315  65.485  1.00  0.00           C
ATOM    275  O   ILE A   7      74.740  42.335  66.125  1.00  0.00           O
ATOM    276  N   ILE A   8      75.150  44.395  65.345  1.00  0.00           N
ATOM    278  CA  ILE A   8      76.560  44.345  65.735  1.00  0.00           C
ATOM    280  CB  ILE A   8      77.380  45.475  65.095  1.00  0.00           C
ATOM    282  CG2 ILE A   8      77.040  46.855  65.685  1.00  0.00           C
ATOM    286  CG1 ILE A   8      78.910  45.275  65.205  1.00  0.00           C
ATOM    289  CD  ILE A   8      79.390  43.965  64.605  1.00  0.00           C
ATOM    293  C   ILE A   8      76.730  44.305  67.245  1.00  0.00           C
ATOM    294  O   ILE A   8      77.710  43.785  67.765  1.00  0.00           O
ATOM    295  N   LEU A   9      75.730  44.775  68.005  1.00  0.00           N
ATOM    297  CA  LEU A   9      75.700  44.655  69.435  1.00  0.00           C
ATOM    299  CB  LEU A   9      74.810  45.715  70.065  1.00  0.00           C
ATOM    302  CG  LEU A   9      75.190  47.155  69.745  1.00  0.00           C
ATOM    304  CD1 LEU A   9      73.950  47.975  70.105  1.00  0.00           C
ATOM    308  CD2 LEU A   9      76.450  47.575  70.505  1.00  0.00           C
ATOM    312  C   LEU A   9      75.110  43.355  69.875  1.00  0.00           C
ATOM    313  O   LEU A   9      75.710  42.635  70.665  1.00  0.00           O
ATOM    314  N   ARG A  10      73.930  43.005  69.335  1.00  0.00           N
ATOM    316  CA  ARG A  10      73.120  41.885  69.775  1.00  0.00           C
ATOM    318  CB  ARG A  10      71.820  41.885  68.935  1.00  0.00           C
ATOM    321  CG  ARG A  10      70.790  40.805  69.305  1.00  0.00           C
ATOM    324  CD  ARG A  10      69.480  40.915  68.515  1.00  0.00           C
ATOM    327  NE  ARG A  10      68.640  39.765  68.965  1.00  0.00           N
ATOM    329  CZ  ARG A  10      67.480  39.415  68.425  1.00  0.00           C
ATOM    330  NH1 ARG A  10      66.860  40.045  67.465  1.00  0.00           N
ATOM    333  NH2 ARG A  10      66.870  38.335  68.895  1.00  0.00           N
ATOM    336  C   ARG A  10      73.910  40.595  69.635  1.00  0.00           C
ATOM    337  O   ARG A  10      73.950  39.735  70.525  1.00  0.00           O
ATOM    338  N   TYR A  11      74.660  40.515  68.525  1.00  0.00           N
ATOM    340  CA  TYR A  11      75.490  39.385  68.215  1.00  0.00           C
ATOM    342  CB  TYR A  11      75.250  38.975  66.745  1.00  0.00           C
ATOM    345  CG  TYR A  11      73.780  38.645  66.565  1.00  0.00           C
ATOM    346  CD1 TYR A  11      72.910  39.535  65.925  1.00  0.00           C
ATOM    348  CE1 TYR A  11      71.540  39.295  65.875  1.00  0.00           C
ATOM    350  CZ  TYR A  11      71.010  38.135  66.455  1.00  0.00           C
ATOM    351  OH  TYR A  11      69.620  37.935  66.445  1.00  0.00           O
ATOM    353  CD2 TYR A  11      73.250  37.465  67.115  1.00  0.00           C
ATOM    355  CE2 TYR A  11      71.870  37.215  67.065  1.00  0.00           C
ATOM    357  C   TYR A  11      76.990  39.605  68.465  1.00  0.00           C
ATOM    358  O   TYR A  11      77.700  38.605  68.545  1.00  0.00           O
ATOM    359  N   GLY A  12      77.480  40.855  68.645  1.00  0.00           N
ATOM    361  CA  GLY A  12      78.920  41.155  68.805  1.00  0.00           C
ATOM    364  C   GLY A  12      79.380  41.785  70.105  1.00  0.00           C
ATOM    365  O   GLY A  12      80.520  41.565  70.515  1.00  0.00           O
ATOM    366  N   PHE A  13      78.540  42.555  70.815  1.00  0.00           N
ATOM    368  CA  PHE A  13      78.870  43.105  72.125  1.00  0.00           C
ATOM    370  CB  PHE A  13      78.670  44.655  72.145  1.00  0.00           C
ATOM    373  CG  PHE A  13      79.690  45.385  71.305  1.00  0.00           C
ATOM    374  CD1 PHE A  13      79.510  45.585  69.925  1.00  0.00           C
ATOM    376  CE1 PHE A  13      80.430  46.305  69.155  1.00  0.00           C
ATOM    378  CZ  PHE A  13      81.560  46.845  69.765  1.00  0.00           C
ATOM    380  CD2 PHE A  13      80.820  45.975  71.905  1.00  0.00           C
ATOM    382  CE2 PHE A  13      81.740  46.695  71.135  1.00  0.00           C
ATOM    384  C   PHE A  13      78.030  42.475  73.245  1.00  0.00           C
ATOM    385  O   PHE A  13      78.220  42.735  74.425  1.00  0.00           O
ATOM    386  N   GLN A  14      77.060  41.605  72.875  1.00  0.00           N
ATOM    388  CA  GLN A  14      76.130  40.925  73.765  1.00  0.00           C
ATOM    390  CB  GLN A  14      76.760  39.925  74.785  1.00  0.00           C
ATOM    393  CG  GLN A  14      77.530  38.695  74.235  1.00  0.00           C
ATOM    396  CD  GLN A  14      76.750  37.645  73.455  1.00  0.00           C
ATOM    397  OE1 GLN A  14      76.810  36.455  73.785  1.00  0.00           O
ATOM    398  NE2 GLN A  14      76.000  38.025  72.395  1.00  0.00           N
ATOM    401  C   GLN A  14      75.020  41.755  74.435  1.00  0.00           C
ATOM    402  O   GLN A  14      74.610  41.475  75.555  1.00  0.00           O
ATOM    403  N   THR A  15      74.420  42.745  73.745  1.00  0.00           N
ATOM    405  CA  THR A  15      73.320  43.525  74.305  1.00  0.00           C
ATOM    407  CB  THR A  15      73.840  44.655  75.195  1.00  0.00           C
ATOM    409  OG1 THR A  15      72.830  45.375  75.895  1.00  0.00           O
ATOM    411  CG2 THR A  15      74.710  45.665  74.425  1.00  0.00           C
ATOM    415  C   THR A  15      72.500  44.045  73.135  1.00  0.00           C
ATOM    416  O   THR A  15      73.060  44.255  72.065  1.00  0.00           O
ATOM    417  N   SER A  16      71.170  44.245  73.265  1.00  0.00           N
ATOM    419  CA  SER A  16      70.390  44.935  72.235  1.00  0.00           C
ATOM    421  CB  SER A  16      69.120  44.185  71.725  1.00  0.00           C
ATOM    424  OG  SER A  16      68.040  44.125  72.675  1.00  0.00           O
ATOM    426  C   SER A  16      70.000  46.325  72.685  1.00  0.00           C
ATOM    427  O   SER A  16      70.080  46.685  73.855  1.00  0.00           O
ATOM    428  N   ILE A  17      69.610  47.185  71.725  1.00  0.00           N
ATOM    430  CA  ILE A  17      69.290  48.575  71.985  1.00  0.00           C
ATOM    432  CB  ILE A  17      70.210  49.535  71.265  1.00  0.00           C
ATOM    434  CG2 ILE A  17      70.340  49.065  69.815  1.00  0.00           C
ATOM    438  CG1 ILE A  17      69.730  51.005  71.355  1.00  0.00           C
ATOM    441  CD  ILE A  17      70.740  52.015  70.815  1.00  0.00           C
ATOM    445  C   ILE A  17      67.850  48.875  71.605  1.00  0.00           C
ATOM    446  O   ILE A  17      67.330  48.445  70.585  1.00  0.00           O
ATOM    447  N   LEU A  18      67.190  49.675  72.455  1.00  0.00           N
ATOM    449  CA  LEU A  18      65.780  49.935  72.315  1.00  0.00           C
ATOM    451  CB  LEU A  18      65.220  50.145  73.725  1.00  0.00           C
ATOM    454  CG  LEU A  18      65.400  48.935  74.645  1.00  0.00           C
ATOM    456  CD1 LEU A  18      65.030  49.385  76.065  1.00  0.00           C
ATOM    460  CD2 LEU A  18      64.560  47.745  74.165  1.00  0.00           C
ATOM    464  C   LEU A  18      65.430  51.155  71.485  1.00  0.00           C
ATOM    465  O   LEU A  18      64.330  51.245  70.945  1.00  0.00           O
ATOM    466  N   SER A  19      66.380  52.105  71.285  1.00  0.00           N
ATOM    468  CA  SER A  19      66.230  53.325  70.475  1.00  0.00           C
ATOM    470  CB  SER A  19      67.600  54.065  70.375  1.00  0.00           C
ATOM    473  OG  SER A  19      68.230  54.075  71.655  1.00  0.00           O
ATOM    475  C   SER A  19      65.850  52.945  69.065  1.00  0.00           C
ATOM    476  O   SER A  19      64.930  53.465  68.435  1.00  0.00           O
ATOM    477  N   VAL A  20      66.550  51.905  68.605  1.00  0.00           N
ATOM    479  CA  VAL A  20      66.350  51.205  67.375  1.00  0.00           C
ATOM    481  CB  VAL A  20      67.340  50.065  67.325  1.00  0.00           C
ATOM    483  CG1 VAL A  20      67.110  49.185  66.095  1.00  0.00           C
ATOM    487  CG2 VAL A  20      68.710  50.715  67.295  1.00  0.00           C
ATOM    491  C   VAL A  20      64.990  50.605  67.195  1.00  0.00           C
ATOM    492  O   VAL A  20      64.340  50.855  66.195  1.00  0.00           O
ATOM    493  N   ASP A  21      64.550  49.815  68.185  1.00  0.00           N
ATOM    495  CA  ASP A  21      63.410  48.925  68.085  1.00  0.00           C
ATOM    497  CB  ASP A  21      63.470  47.995  69.315  1.00  0.00           C
ATOM    500  CG  ASP A  21      64.570  46.945  69.165  1.00  0.00           C
ATOM    501  OD1 ASP A  21      65.180  46.815  68.075  1.00  0.00           O
ATOM    502  OD2 ASP A  21      64.770  46.205  70.165  1.00  0.00           O
ATOM    503  C   ASP A  21      62.090  49.685  67.995  1.00  0.00           C
ATOM    504  O   ASP A  21      61.100  49.175  67.465  1.00  0.00           O
ATOM    505  N   GLU A  22      62.080  50.955  68.445  1.00  0.00           N
ATOM    507  CA  GLU A  22      61.040  51.905  68.125  1.00  0.00           C
ATOM    509  CB  GLU A  22      60.850  52.895  69.295  1.00  0.00           C
ATOM    512  CG  GLU A  22      59.700  53.895  69.075  1.00  0.00           C
ATOM    515  CD  GLU A  22      59.420  54.845  70.235  1.00  0.00           C
ATOM    516  OE1 GLU A  22      59.840  54.595  71.385  1.00  0.00           O
ATOM    517  OE2 GLU A  22      58.740  55.865  69.965  1.00  0.00           O
ATOM    518  C   GLU A  22      61.260  52.635  66.785  1.00  0.00           C
ATOM    519  O   GLU A  22      60.360  52.695  65.945  1.00  0.00           O
ATOM    520  N   LEU A  23      62.460  53.175  66.505  1.00  0.00           N
ATOM    522  CA  LEU A  23      62.770  53.905  65.275  1.00  0.00           C
ATOM    524  CB  LEU A  23      64.250  54.365  65.325  1.00  0.00           C
ATOM    527  CG  LEU A  23      64.780  55.165  64.115  1.00  0.00           C
ATOM    529  CD1 LEU A  23      64.020  56.485  63.915  1.00  0.00           C
ATOM    533  CD2 LEU A  23      66.270  55.455  64.315  1.00  0.00           C
ATOM    537  C   LEU A  23      62.540  53.085  64.005  1.00  0.00           C
ATOM    538  O   LEU A  23      61.990  53.545  63.005  1.00  0.00           O
ATOM    539  N   SER A  24      62.910  51.805  64.055  1.00  0.00           N
ATOM    541  CA  SER A  24      62.830  50.775  63.035  1.00  0.00           C
ATOM    543  CB  SER A  24      63.250  49.435  63.705  1.00  0.00           C
ATOM    546  OG  SER A  24      62.430  49.065  64.815  1.00  0.00           O
ATOM    548  C   SER A  24      61.450  50.565  62.475  1.00  0.00           C
ATOM    549  O   SER A  24      61.250  50.405  61.265  1.00  0.00           O
ATOM    550  N   ARG A  25      60.500  50.555  63.395  1.00  0.00           N
ATOM    552  CA  ARG A  25      59.110  50.265  63.235  1.00  0.00           C
ATOM    554  CB  ARG A  25      58.620  50.005  64.675  1.00  0.00           C
ATOM    557  CG  ARG A  25      57.190  49.465  64.795  1.00  0.00           C
ATOM    560  CD  ARG A  25      56.820  49.245  66.265  1.00  0.00           C
ATOM    563  NE  ARG A  25      55.500  48.545  66.265  1.00  0.00           N
ATOM    565  CZ  ARG A  25      54.890  48.185  67.375  1.00  0.00           C
ATOM    566  NH1 ARG A  25      55.370  48.455  68.565  1.00  0.00           N
ATOM    569  NH2 ARG A  25      53.750  47.515  67.295  1.00  0.00           N
ATOM    572  C   ARG A  25      58.420  51.445  62.605  1.00  0.00           C
ATOM    573  O   ARG A  25      57.470  51.295  61.825  1.00  0.00           O
ATOM    574  N   TYR A  26      58.930  52.655  62.885  1.00  0.00           N
ATOM    576  CA  TYR A  26      58.470  53.895  62.315  1.00  0.00           C
ATOM    578  CB  TYR A  26      58.890  55.035  63.255  1.00  0.00           C
ATOM    581  CG  TYR A  26      58.230  54.985  64.615  1.00  0.00           C
ATOM    582  CD1 TYR A  26      57.200  54.095  64.995  1.00  0.00           C
ATOM    584  CE1 TYR A  26      56.660  54.135  66.295  1.00  0.00           C
ATOM    586  CZ  TYR A  26      57.140  55.065  67.215  1.00  0.00           C
ATOM    587  OH  TYR A  26      56.690  55.055  68.545  1.00  0.00           O
ATOM    589  CD2 TYR A  26      58.660  55.945  65.545  1.00  0.00           C
ATOM    591  CE2 TYR A  26      58.120  55.985  66.835  1.00  0.00           C
ATOM    593  C   TYR A  26      59.000  54.145  60.915  1.00  0.00           C
ATOM    594  O   TYR A  26      58.260  54.485  59.995  1.00  0.00           O
ATOM    595  N   LEU A  27      60.310  53.915  60.695  1.00  0.00           N
ATOM    597  CA  LEU A  27      60.900  53.885  59.365  1.00  0.00           C
ATOM    599  CB  LEU A  27      62.440  53.715  59.425  1.00  0.00           C
ATOM    602  CG  LEU A  27      63.210  54.855  60.125  1.00  0.00           C
ATOM    604  CD1 LEU A  27      64.730  54.635  59.985  1.00  0.00           C
ATOM    608  CD2 LEU A  27      62.840  56.245  59.585  1.00  0.00           C
ATOM    612  C   LEU A  27      60.300  52.805  58.455  1.00  0.00           C
ATOM    613  O   LEU A  27      59.970  53.055  57.295  1.00  0.00           O
ATOM    614  N   PHE A  28      60.060  51.585  58.965  1.00  0.00           N
ATOM    616  CA  PHE A  28      59.390  50.515  58.225  1.00  0.00           C
ATOM    618  CB  PHE A  28      59.390  49.225  59.105  1.00  0.00           C
ATOM    621  CG  PHE A  28      58.790  48.015  58.425  1.00  0.00           C
ATOM    622  CD1 PHE A  28      59.270  47.585  57.175  1.00  0.00           C
ATOM    624  CE1 PHE A  28      58.760  46.425  56.585  1.00  0.00           C
ATOM    626  CZ  PHE A  28      57.780  45.675  57.245  1.00  0.00           C
ATOM    628  CD2 PHE A  28      57.800  47.275  59.065  1.00  0.00           C
ATOM    630  CE2 PHE A  28      57.300  46.095  58.485  1.00  0.00           C
ATOM    632  C   PHE A  28      57.960  50.845  57.775  1.00  0.00           C
ATOM    633  O   PHE A  28      57.580  50.625  56.625  1.00  0.00           O
ATOM    634  N   VAL A  29      57.160  51.445  58.675  1.00  0.00           N
ATOM    636  CA  VAL A  29      55.870  52.015  58.305  1.00  0.00           C
ATOM    638  CB  VAL A  29      55.130  52.485  59.545  1.00  0.00           C
ATOM    640  CG1 VAL A  29      53.910  53.355  59.215  1.00  0.00           C
ATOM    644  CG2 VAL A  29      54.670  51.235  60.315  1.00  0.00           C
ATOM    648  C   VAL A  29      55.970  53.115  57.255  1.00  0.00           C
ATOM    649  O   VAL A  29      55.240  53.115  56.265  1.00  0.00           O
ATOM    650  N   TRP A  30      56.920  54.055  57.415  1.00  0.00           N
ATOM    652  CA  TRP A  30      57.160  55.105  56.445  1.00  0.00           C
ATOM    654  CB  TRP A  30      58.230  56.085  56.985  1.00  0.00           C
ATOM    657  CG  TRP A  30      58.440  57.335  56.175  1.00  0.00           C
ATOM    658  CD1 TRP A  30      57.590  57.845  55.235  1.00  0.00           C
ATOM    660  NE1 TRP A  30      58.180  58.935  54.655  1.00  0.00           N
ATOM    662  CE2 TRP A  30      59.390  59.175  55.205  1.00  0.00           C
ATOM    663  CD2 TRP A  30      59.580  58.195  56.205  1.00  0.00           C
ATOM    664  CE3 TRP A  30      60.730  58.225  56.985  1.00  0.00           C
ATOM    666  CZ3 TRP A  30      61.670  59.235  56.745  1.00  0.00           C
ATOM    668  CZ2 TRP A  30      60.350  60.135  54.925  1.00  0.00           C
ATOM    670  CH2 TRP A  30      61.490  60.165  55.725  1.00  0.00           C
ATOM    672  C   TRP A  30      57.550  54.585  55.055  1.00  0.00           C
ATOM    673  O   TRP A  30      56.980  54.995  54.045  1.00  0.00           O
ATOM    674  N   LEU A  31      58.480  53.615  54.995  1.00  0.00           N
ATOM    676  CA  LEU A  31      58.890  52.915  53.785  1.00  0.00           C
ATOM    678  CB  LEU A  31      60.060  51.925  54.025  1.00  0.00           C
ATOM    681  CG  LEU A  31      61.390  52.585  54.455  1.00  0.00           C
ATOM    683  CD1 LEU A  31      62.340  51.545  55.065  1.00  0.00           C
ATOM    687  CD2 LEU A  31      62.120  53.335  53.345  1.00  0.00           C
ATOM    691  C   LEU A  31      57.750  52.185  53.095  1.00  0.00           C
ATOM    692  O   LEU A  31      57.600  52.265  51.875  1.00  0.00           O
ATOM    693  N   THR A  32      56.860  51.525  53.855  1.00  0.00           N
ATOM    695  CA  THR A  32      55.630  50.945  53.305  1.00  0.00           C
ATOM    697  CB  THR A  32      54.790  50.195  54.345  1.00  0.00           C
ATOM    699  OG1 THR A  32      55.470  49.055  54.845  1.00  0.00           O
ATOM    701  CG2 THR A  32      53.490  49.645  53.725  1.00  0.00           C
ATOM    705  C   THR A  32      54.740  51.985  52.605  1.00  0.00           C
ATOM    706  O   THR A  32      54.250  51.765  51.495  1.00  0.00           O
ATOM    707  N   PHE A  33      54.550  53.175  53.195  1.00  0.00           N
ATOM    709  CA  PHE A  33      53.920  54.295  52.505  1.00  0.00           C
ATOM    711  CB  PHE A  33      53.600  55.465  53.465  1.00  0.00           C
ATOM    714  CG  PHE A  33      52.590  55.055  54.505  1.00  0.00           C
ATOM    715  CD1 PHE A  33      52.880  55.195  55.875  1.00  0.00           C
ATOM    717  CE1 PHE A  33      51.920  54.875  56.845  1.00  0.00           C
ATOM    719  CZ  PHE A  33      50.660  54.415  56.445  1.00  0.00           C
ATOM    721  CD2 PHE A  33      51.320  54.595  54.125  1.00  0.00           C
ATOM    723  CE2 PHE A  33      50.360  54.265  55.085  1.00  0.00           C
ATOM    725  C   PHE A  33      54.650  54.845  51.275  1.00  0.00           C
ATOM    726  O   PHE A  33      54.040  55.095  50.235  1.00  0.00           O
ATOM    727  N   ILE A  34      55.980  55.025  51.335  1.00  0.00           N
ATOM    729  CA  ILE A  34      56.780  55.435  50.175  1.00  0.00           C
ATOM    731  CB  ILE A  34      58.230  55.695  50.545  1.00  0.00           C
ATOM    733  CG2 ILE A  34      59.080  56.025  49.295  1.00  0.00           C
ATOM    737  CG1 ILE A  34      58.400  56.815  51.605  1.00  0.00           C
ATOM    740  CD  ILE A  34      59.760  56.745  52.315  1.00  0.00           C
ATOM    744  C   ILE A  34      56.700  54.415  49.025  1.00  0.00           C
ATOM    745  O   ILE A  34      56.500  54.765  47.865  1.00  0.00           O
ATOM    746  N   GLY A  35      56.790  53.115  49.345  1.00  0.00           N
ATOM    748  CA  GLY A  35      56.600  52.025  48.385  1.00  0.00           C
ATOM    751  C   GLY A  35      55.210  51.965  47.805  1.00  0.00           C
ATOM    752  O   GLY A  35      55.020  51.655  46.635  1.00  0.00           O
ATOM    753  N   ALA A  36      54.190  52.315  48.615  1.00  0.00           N
ATOM    755  CA  ALA A  36      52.830  52.505  48.145  1.00  0.00           C
ATOM    757  CB  ALA A  36      51.880  52.725  49.335  1.00  0.00           C
ATOM    761  C   ALA A  36      52.670  53.615  47.115  1.00  0.00           C
ATOM    762  O   ALA A  36      51.950  53.445  46.135  1.00  0.00           O
ATOM    763  N   ILE A  37      53.370  54.775  47.275  1.00  0.00           N
ATOM    765  CA  ILE A  37      53.380  55.855  46.285  1.00  0.00           C
ATOM    767  CB  ILE A  37      54.250  57.045  46.715  1.00  0.00           C
ATOM    769  CG2 ILE A  37      54.380  58.075  45.575  1.00  0.00           C
ATOM    773  CG1 ILE A  37      53.710  57.745  47.975  1.00  0.00           C
ATOM    776  CD  ILE A  37      54.710  58.745  48.565  1.00  0.00           C
ATOM    780  C   ILE A  37      53.850  55.375  44.925  1.00  0.00           C
ATOM    781  O   ILE A  37      53.180  55.605  43.925  1.00  0.00           O
ATOM    782  N   VAL A  38      54.970  54.615  44.885  1.00  0.00           N
ATOM    784  CA  VAL A  38      55.550  54.015  43.685  1.00  0.00           C
ATOM    786  CB  VAL A  38      56.830  53.225  44.035  1.00  0.00           C
ATOM    788  CG1 VAL A  38      57.320  52.365  42.865  1.00  0.00           C
ATOM    792  CG2 VAL A  38      57.960  54.175  44.455  1.00  0.00           C
ATOM    796  C   VAL A  38      54.560  53.075  42.995  1.00  0.00           C
ATOM    797  O   VAL A  38      54.320  53.125  41.785  1.00  0.00           O
ATOM    798  N   ALA A  39      53.900  52.225  43.785  1.00  0.00           N
ATOM    800  CA  ALA A  39      53.130  51.115  43.285  1.00  0.00           C
ATOM    802  CB  ALA A  39      53.160  50.035  44.375  1.00  0.00           C
ATOM    806  C   ALA A  39      51.700  51.505  42.895  1.00  0.00           C
ATOM    807  O   ALA A  39      50.990  50.765  42.235  1.00  0.00           O
ATOM    808  N   PHE A  40      51.270  52.735  43.225  1.00  0.00           N
ATOM    810  CA  PHE A  40      50.090  53.325  42.605  1.00  0.00           C
ATOM    812  CB  PHE A  40      49.130  53.925  43.675  1.00  0.00           C
ATOM    815  CG  PHE A  40      48.740  53.045  44.825  1.00  0.00           C
ATOM    816  CD1 PHE A  40      49.000  53.435  46.155  1.00  0.00           C
ATOM    818  CE1 PHE A  40      48.530  52.695  47.245  1.00  0.00           C
ATOM    820  CZ  PHE A  40      47.750  51.565  47.025  1.00  0.00           C
ATOM    822  CD2 PHE A  40      47.940  51.905  44.625  1.00  0.00           C
ATOM    824  CE2 PHE A  40      47.430  51.185  45.715  1.00  0.00           C
ATOM    826  C   PHE A  40      50.460  54.425  41.595  1.00  0.00           C
ATOM    827  O   PHE A  40      49.670  54.785  40.725  1.00  0.00           O
ATOM    828  N   MET A  41      51.700  54.975  41.615  1.00  0.00           N
ATOM    830  CA  MET A  41      52.160  55.885  40.565  1.00  0.00           C
ATOM    832  CB  MET A  41      53.420  56.705  40.955  1.00  0.00           C
ATOM    835  CG  MET A  41      53.900  57.695  39.865  1.00  0.00           C
ATOM    838  SD  MET A  41      55.050  58.975  40.455  1.00  0.00           S
ATOM    839  CE  MET A  41      55.490  59.655  38.845  1.00  0.00           C
ATOM    843  C   MET A  41      52.410  55.195  39.245  1.00  0.00           C
ATOM    844  O   MET A  41      51.820  55.545  38.225  1.00  0.00           O
ATOM    845  N   ASP A  42      53.220  54.125  39.245  1.00  0.00           N
ATOM    847  CA  ASP A  42      53.400  53.315  38.075  1.00  0.00           C
ATOM    849  CB  ASP A  42      54.720  52.555  38.155  1.00  0.00           C
ATOM    852  CG  ASP A  42      55.920  53.465  38.015  1.00  0.00           C
ATOM    853  OD1 ASP A  42      55.820  54.485  37.285  1.00  0.00           O
ATOM    854  OD2 ASP A  42      57.010  53.025  38.475  1.00  0.00           O
ATOM    855  C   ASP A  42      52.260  52.345  37.885  1.00  0.00           C
ATOM    856  O   ASP A  42      52.030  51.865  36.775  1.00  0.00           O
ATOM    857  N   ASN A  43      51.500  52.075  38.965  1.00  0.00           N
ATOM    859  CA  ASN A  43      50.370  51.165  38.995  1.00  0.00           C
ATOM    861  CB  ASN A  43      49.360  51.235  37.815  1.00  0.00           C
ATOM    864  CG  ASN A  43      48.600  52.545  37.785  1.00  0.00           C
ATOM    865  OD1 ASN A  43      48.280  53.165  38.785  1.00  0.00           O
ATOM    866  ND2 ASN A  43      48.260  52.995  36.555  1.00  0.00           N
ATOM    869  C   ASN A  43      50.840  49.745  39.225  1.00  0.00           C
ATOM    870  O   ASN A  43      50.140  48.795  38.885  1.00  0.00           O
ATOM    871  N   ALA A  44      52.000  49.565  39.885  1.00  0.00           N
ATOM    873  CA  ALA A  44      52.660  48.295  40.065  1.00  0.00           C
ATOM    875  CB  ALA A  44      54.160  48.525  40.255  1.00  0.00           C
ATOM    879  C   ALA A  44      52.200  47.475  41.255  1.00  0.00           C
ATOM    880  O   ALA A  44      52.750  46.415  41.555  1.00  0.00           O
ATOM    881  N   HIS A  45      51.140  47.895  41.925  1.00  0.00           N
ATOM    883  CA  HIS A  45      50.360  47.075  42.825  1.00  0.00           C
ATOM    885  CB  HIS A  45      49.500  48.005  43.705  1.00  0.00           C
ATOM    888  ND1 HIS A  45      47.740  46.615  44.795  1.00  0.00           N
ATOM    889  CG  HIS A  45      48.870  47.395  44.915  1.00  0.00           C
ATOM    890  CE1 HIS A  45      47.330  46.405  46.025  1.00  0.00           C
ATOM    892  NE2 HIS A  45      48.130  47.025  46.925  1.00  0.00           N
ATOM    894  CD2 HIS A  45      49.120  47.655  46.225  1.00  0.00           C
ATOM    896  C   HIS A  45      49.520  46.035  42.075  1.00  0.00           C
ATOM    897  O   HIS A  45      49.210  46.185  40.885  1.00  0.00           O
ATOM    898  N   VAL A  46      49.160  44.935  42.765  1.00  0.00           N
ATOM    900  CA  VAL A  46      48.450  43.765  42.255  1.00  0.00           C
ATOM    902  CB  VAL A  46      48.190  42.725  43.365  1.00  0.00           C
ATOM    904  CG1 VAL A  46      47.400  41.505  42.845  1.00  0.00           C
ATOM    908  CG2 VAL A  46      49.530  42.235  43.945  1.00  0.00           C
ATOM    912  C   VAL A  46      47.120  44.135  41.595  1.00  0.00           C
ATOM    913  O   VAL A  46      46.740  43.585  40.565  1.00  0.00           O
ATOM    914  N   GLN A  47      46.400  45.125  42.165  1.00  0.00           N
ATOM    916  CA  GLN A  47      45.100  45.555  41.695  1.00  0.00           C
ATOM    918  CB  GLN A  47      44.640  46.745  42.555  1.00  0.00           C
ATOM    921  CG  GLN A  47      44.220  46.415  44.005  1.00  0.00           C
ATOM    924  CD  GLN A  47      43.020  45.475  44.025  1.00  0.00           C
ATOM    925  OE1 GLN A  47      43.030  44.425  44.665  1.00  0.00           O
ATOM    926  NE2 GLN A  47      41.970  45.845  43.255  1.00  0.00           N
ATOM    929  C   GLN A  47      45.040  46.045  40.255  1.00  0.00           C
ATOM    930  O   GLN A  47      44.140  45.655  39.515  1.00  0.00           O
ATOM    931  N   VAL A  48      46.000  46.875  39.805  1.00  0.00           N
ATOM    933  CA  VAL A  48      46.000  47.305  38.415  1.00  0.00           C
ATOM    935  CB  VAL A  48      46.510  48.735  38.235  1.00  0.00           C
ATOM    937  CG1 VAL A  48      46.410  49.145  36.755  1.00  0.00           C
ATOM    941  CG2 VAL A  48      45.670  49.705  39.085  1.00  0.00           C
ATOM    945  C   VAL A  48      46.790  46.325  37.575  1.00  0.00           C
ATOM    946  O   VAL A  48      46.310  45.795  36.575  1.00  0.00           O
ATOM    947  N   THR A  49      48.030  45.975  38.015  1.00  0.00           N
ATOM    949  CA  THR A  49      49.020  45.205  37.255  1.00  0.00           C
ATOM    951  CB  THR A  49      50.280  44.825  38.055  1.00  0.00           C
ATOM    953  OG1 THR A  49      50.880  45.925  38.705  1.00  0.00           O
ATOM    955  CG2 THR A  49      51.350  44.255  37.115  1.00  0.00           C
ATOM    959  C   THR A  49      48.500  43.865  36.785  1.00  0.00           C
ATOM    960  O   THR A  49      48.810  43.425  35.685  1.00  0.00           O
ATOM    961  N   PHE A  50      47.720  43.205  37.645  1.00  0.00           N
ATOM    963  CA  PHE A  50      47.160  41.905  37.405  1.00  0.00           C
ATOM    965  CB  PHE A  50      47.510  40.955  38.595  1.00  0.00           C
ATOM    968  CG  PHE A  50      46.990  39.585  38.305  1.00  0.00           C
ATOM    969  CD1 PHE A  50      47.570  38.825  37.285  1.00  0.00           C
ATOM    971  CE1 PHE A  50      47.040  37.575  36.955  1.00  0.00           C
ATOM    973  CZ  PHE A  50      45.920  37.085  37.645  1.00  0.00           C
ATOM    975  CD2 PHE A  50      45.890  39.075  39.005  1.00  0.00           C
ATOM    977  CE2 PHE A  50      45.340  37.845  38.665  1.00  0.00           C
ATOM    979  C   PHE A  50      45.670  42.045  37.185  1.00  0.00           C
ATOM    980  O   PHE A  50      45.170  41.855  36.075  1.00  0.00           O
ATOM    981  N   LEU A  51      44.880  42.335  38.235  1.00  0.00           N
ATOM    983  CA  LEU A  51      43.430  42.215  38.195  1.00  0.00           C
ATOM    985  CB  LEU A  51      42.810  42.485  39.595  1.00  0.00           C
ATOM    988  CG  LEU A  51      43.320  41.575  40.735  1.00  0.00           C
ATOM    990  CD1 LEU A  51      42.860  42.105  42.095  1.00  0.00           C
ATOM    994  CD2 LEU A  51      42.870  40.115  40.565  1.00  0.00           C
ATOM    998  C   LEU A  51      42.730  43.095  37.165  1.00  0.00           C
ATOM    999  O   LEU A  51      41.850  42.625  36.445  1.00  0.00           O
ATOM   1000  N   VAL A  52      43.100  44.375  37.015  1.00  0.00           N
ATOM   1002  CA  VAL A  52      42.660  45.225  35.915  1.00  0.00           C
ATOM   1004  CB  VAL A  52      43.000  46.685  36.215  1.00  0.00           C
ATOM   1006  CG1 VAL A  52      42.650  47.625  35.065  1.00  0.00           C
ATOM   1010  CG2 VAL A  52      42.220  47.155  37.465  1.00  0.00           C
ATOM   1014  C   VAL A  52      43.220  44.805  34.565  1.00  0.00           C
ATOM   1015  O   VAL A  52      42.520  44.655  33.555  1.00  0.00           O
ATOM   1016  N   GLU A  53      44.520  44.485  34.495  1.00  0.00           N
ATOM   1018  CA  GLU A  53      45.200  44.255  33.235  1.00  0.00           C
ATOM   1020  CB  GLU A  53      46.710  44.565  33.365  1.00  0.00           C
ATOM   1023  CG  GLU A  53      47.040  46.075  33.445  1.00  0.00           C
ATOM   1026  CD  GLU A  53      46.820  46.745  32.105  1.00  0.00           C
ATOM   1027  OE1 GLU A  53      47.640  46.505  31.175  1.00  0.00           O
ATOM   1028  OE2 GLU A  53      45.840  47.525  31.955  1.00  0.00           O
ATOM   1029  C   GLU A  53      45.030  42.835  32.715  1.00  0.00           C
ATOM   1030  O   GLU A  53      45.660  42.425  31.735  1.00  0.00           O
ATOM   1031  N   LYS A  54      44.090  42.055  33.265  1.00  0.00           N
ATOM   1033  CA  LYS A  54      43.590  40.865  32.615  1.00  0.00           C
ATOM   1035  CB  LYS A  54      43.750  39.635  33.545  1.00  0.00           C
ATOM   1038  CG  LYS A  54      45.230  39.325  33.885  1.00  0.00           C
ATOM   1041  CD  LYS A  54      46.160  39.005  32.685  1.00  0.00           C
ATOM   1044  CE  LYS A  54      47.630  38.865  33.105  1.00  0.00           C
ATOM   1047  NZ  LYS A  54      48.580  38.845  31.965  1.00  0.00           N
ATOM   1051  C   LYS A  54      42.200  41.035  32.015  1.00  0.00           C
ATOM   1052  O   LYS A  54      41.660  40.125  31.405  1.00  0.00           O
ATOM   1053  N   LEU A  55      41.590  42.245  32.095  1.00  0.00           N
ATOM   1055  CA  LEU A  55      40.210  42.465  31.645  1.00  0.00           C
ATOM   1057  CB  LEU A  55      39.440  43.185  32.785  1.00  0.00           C
ATOM   1060  CG  LEU A  55      39.320  42.345  34.085  1.00  0.00           C
ATOM   1062  CD1 LEU A  55      38.660  43.125  35.235  1.00  0.00           C
ATOM   1066  CD2 LEU A  55      38.550  41.045  33.855  1.00  0.00           C
ATOM   1070  C   LEU A  55      40.060  43.205  30.305  1.00  0.00           C
ATOM   1071  O   LEU A  55      41.010  43.715  29.735  1.00  0.00           O
ATOM   1072  N   SER A  56      38.830  43.295  29.715  1.00  0.00           N
ATOM   1074  CA  SER A  56      38.600  44.095  28.495  1.00  0.00           C
ATOM   1076  CB  SER A  56      37.150  43.995  27.895  1.00  0.00           C
ATOM   1079  OG  SER A  56      36.150  44.745  28.595  1.00  0.00           O
ATOM   1081  C   SER A  56      39.030  45.575  28.575  1.00  0.00           C
ATOM   1082  O   SER A  56      39.000  46.125  29.675  1.00  0.00           O
ATOM   1083  N   PRO A  57      39.420  46.305  27.515  1.00  0.00           N
ATOM   1084  CD  PRO A  57      39.700  45.755  26.175  1.00  0.00           C
ATOM   1087  CA  PRO A  57      39.840  47.705  27.605  1.00  0.00           C
ATOM   1089  CB  PRO A  57      40.140  48.105  26.145  1.00  0.00           C
ATOM   1092  CG  PRO A  57      40.600  46.795  25.505  1.00  0.00           C
ATOM   1095  C   PRO A  57      38.840  48.635  28.265  1.00  0.00           C
ATOM   1096  O   PRO A  57      39.220  49.555  28.985  1.00  0.00           O
ATOM   1097  N   ALA A  58      37.530  48.405  28.055  1.00  0.00           N
ATOM   1099  CA  ALA A  58      36.460  49.105  28.725  1.00  0.00           C
ATOM   1101  CB  ALA A  58      35.130  48.555  28.175  1.00  0.00           C
ATOM   1105  C   ALA A  58      36.470  48.915  30.235  1.00  0.00           C
ATOM   1106  O   ALA A  58      36.300  49.835  31.035  1.00  0.00           O
ATOM   1107  N   TRP A  59      36.680  47.655  30.645  1.00  0.00           N
ATOM   1109  CA  TRP A  59      36.820  47.245  32.025  1.00  0.00           C
ATOM   1111  CB  TRP A  59      36.640  45.715  32.185  1.00  0.00           C
ATOM   1114  CG  TRP A  59      35.270  45.195  31.875  1.00  0.00           C
ATOM   1115  CD1 TRP A  59      34.100  45.925  31.825  1.00  0.00           C
ATOM   1117  NE1 TRP A  59      33.040  45.075  31.585  1.00  0.00           N
ATOM   1119  CE2 TRP A  59      33.500  43.805  31.445  1.00  0.00           C
ATOM   1120  CD2 TRP A  59      34.910  43.835  31.595  1.00  0.00           C
ATOM   1121  CE3 TRP A  59      35.640  42.645  31.455  1.00  0.00           C
ATOM   1123  CZ3 TRP A  59      34.950  41.465  31.165  1.00  0.00           C
ATOM   1125  CZ2 TRP A  59      32.820  42.625  31.205  1.00  0.00           C
ATOM   1127  CH2 TRP A  59      33.570  41.455  31.065  1.00  0.00           C
ATOM   1129  C   TRP A  59      38.090  47.745  32.655  1.00  0.00           C
ATOM   1130  O   TRP A  59      38.040  48.145  33.815  1.00  0.00           O
ATOM   1131  N   GLN A  60      39.220  47.755  31.915  1.00  0.00           N
ATOM   1133  CA  GLN A  60      40.500  48.295  32.375  1.00  0.00           C
ATOM   1135  CB  GLN A  60      41.580  48.355  31.255  1.00  0.00           C
ATOM   1138  CG  GLN A  60      42.300  47.035  30.855  1.00  0.00           C
ATOM   1141  CD  GLN A  60      43.330  47.345  29.755  1.00  0.00           C
ATOM   1142  OE1 GLN A  60      43.510  48.515  29.395  1.00  0.00           O
ATOM   1143  NE2 GLN A  60      44.000  46.315  29.195  1.00  0.00           N
ATOM   1146  C   GLN A  60      40.400  49.685  32.985  1.00  0.00           C
ATOM   1147  O   GLN A  60      40.860  49.955  34.095  1.00  0.00           O
ATOM   1148  N   ARG A  61      39.730  50.615  32.265  1.00  0.00           N
ATOM   1150  CA  ARG A  61      39.430  51.925  32.815  1.00  0.00           C
ATOM   1152  CB  ARG A  61      38.870  52.835  31.705  1.00  0.00           C
ATOM   1155  CG  ARG A  61      39.870  53.055  30.555  1.00  0.00           C
ATOM   1158  CD  ARG A  61      39.270  53.845  29.395  1.00  0.00           C
ATOM   1161  NE  ARG A  61      40.370  53.985  28.395  1.00  0.00           N
ATOM   1163  CZ  ARG A  61      40.260  54.645  27.255  1.00  0.00           C
ATOM   1164  NH1 ARG A  61      39.190  55.275  26.825  1.00  0.00           N
ATOM   1167  NH2 ARG A  61      41.370  54.855  26.575  1.00  0.00           N
ATOM   1170  C   ARG A  61      38.480  51.905  34.005  1.00  0.00           C
ATOM   1171  O   ARG A  61      38.730  52.545  35.025  1.00  0.00           O
ATOM   1172  N   ARG A  62      37.390  51.145  33.895  1.00  0.00           N
ATOM   1174  CA  ARG A  62      36.360  51.045  34.915  1.00  0.00           C
ATOM   1176  CB  ARG A  62      35.210  50.205  34.335  1.00  0.00           C
ATOM   1179  CG  ARG A  62      34.010  49.995  35.255  1.00  0.00           C
ATOM   1182  CD  ARG A  62      32.960  49.135  34.575  1.00  0.00           C
ATOM   1185  NE  ARG A  62      31.880  48.865  35.565  1.00  0.00           N
ATOM   1187  CZ  ARG A  62      30.910  47.995  35.335  1.00  0.00           C
ATOM   1188  NH1 ARG A  62      30.870  47.325  34.205  1.00  0.00           N
ATOM   1191  NH2 ARG A  62      29.950  47.815  36.205  1.00  0.00           N
ATOM   1194  C   ARG A  62      36.780  50.455  36.275  1.00  0.00           C
ATOM   1195  O   ARG A  62      36.390  50.955  37.325  1.00  0.00           O
ATOM   1196  N   VAL A  63      37.550  49.355  36.275  1.00  0.00           N
ATOM   1198  CA  VAL A  63      37.890  48.645  37.505  1.00  0.00           C
ATOM   1200  CB  VAL A  63      38.180  47.165  37.245  1.00  0.00           C
ATOM   1202  CG1 VAL A  63      38.590  46.425  38.535  1.00  0.00           C
ATOM   1206  CG2 VAL A  63      36.930  46.495  36.645  1.00  0.00           C
ATOM   1210  C   VAL A  63      39.080  49.315  38.165  1.00  0.00           C
ATOM   1211  O   VAL A  63      39.170  49.395  39.395  1.00  0.00           O
ATOM   1212  N   ALA A  64      40.000  49.895  37.375  1.00  0.00           N
ATOM   1214  CA  ALA A  64      41.030  50.765  37.905  1.00  0.00           C
ATOM   1216  CB  ALA A  64      42.110  51.025  36.855  1.00  0.00           C
ATOM   1220  C   ALA A  64      40.480  52.055  38.515  1.00  0.00           C
ATOM   1221  O   ALA A  64      40.950  52.495  39.565  1.00  0.00           O
ATOM   1222  N   LEU A  65      39.440  52.675  37.905  1.00  0.00           N
ATOM   1224  CA  LEU A  65      38.690  53.795  38.455  1.00  0.00           C
ATOM   1226  CB  LEU A  65      37.590  54.175  37.425  1.00  0.00           C
ATOM   1229  CG  LEU A  65      36.680  55.395  37.685  1.00  0.00           C
ATOM   1231  CD1 LEU A  65      36.030  55.775  36.335  1.00  0.00           C
ATOM   1235  CD2 LEU A  65      35.570  55.205  38.725  1.00  0.00           C
ATOM   1239  C   LEU A  65      38.070  53.505  39.815  1.00  0.00           C
ATOM   1240  O   LEU A  65      38.230  54.275  40.765  1.00  0.00           O
ATOM   1241  N   VAL A  66      37.410  52.335  39.965  1.00  0.00           N
ATOM   1243  CA  VAL A  66      36.900  51.825  41.245  1.00  0.00           C
ATOM   1245  CB  VAL A  66      36.020  50.595  41.045  1.00  0.00           C
ATOM   1247  CG1 VAL A  66      35.610  49.965  42.405  1.00  0.00           C
ATOM   1251  CG2 VAL A  66      34.750  51.015  40.275  1.00  0.00           C
ATOM   1255  C   VAL A  66      38.000  51.555  42.255  1.00  0.00           C
ATOM   1256  O   VAL A  66      37.910  51.935  43.415  1.00  0.00           O
ATOM   1257  N   THR A  67      39.120  50.925  41.825  1.00  0.00           N
ATOM   1259  CA  THR A  67      40.300  50.745  42.685  1.00  0.00           C
ATOM   1261  CB  THR A  67      41.410  49.915  42.015  1.00  0.00           C
ATOM   1263  OG1 THR A  67      41.010  48.575  41.785  1.00  0.00           O
ATOM   1265  CG2 THR A  67      42.680  49.815  42.885  1.00  0.00           C
ATOM   1269  C   THR A  67      40.870  52.065  43.165  1.00  0.00           C
ATOM   1270  O   THR A  67      41.130  52.235  44.355  1.00  0.00           O
ATOM   1271  N   HIS A  68      41.040  53.085  42.295  1.00  0.00           N
ATOM   1273  CA  HIS A  68      41.620  54.355  42.735  1.00  0.00           C
ATOM   1275  CB  HIS A  68      42.140  55.245  41.585  1.00  0.00           C
ATOM   1278  ND1 HIS A  68      44.600  54.635  41.495  1.00  0.00           N
ATOM   1280  CG  HIS A  68      43.360  54.715  40.895  1.00  0.00           C
ATOM   1281  CE1 HIS A  68      45.460  54.145  40.565  1.00  0.00           C
ATOM   1283  NE2 HIS A  68      44.850  53.925  39.405  1.00  0.00           N
ATOM   1284  CD2 HIS A  68      43.530  54.295  39.625  1.00  0.00           C
ATOM   1286  C   HIS A  68      40.690  55.195  43.595  1.00  0.00           C
ATOM   1287  O   HIS A  68      41.140  55.945  44.455  1.00  0.00           O
ATOM   1288  N   SER A  69      39.350  55.095  43.435  1.00  0.00           N
ATOM   1290  CA  SER A  69      38.430  55.685  44.395  1.00  0.00           C
ATOM   1292  CB  SER A  69      36.990  55.925  43.845  1.00  0.00           C
ATOM   1295  OG  SER A  69      36.310  54.735  43.465  1.00  0.00           O
ATOM   1297  C   SER A  69      38.400  54.965  45.725  1.00  0.00           C
ATOM   1298  O   SER A  69      38.310  55.585  46.785  1.00  0.00           O
ATOM   1299  N   LEU A  70      38.530  53.615  45.735  1.00  0.00           N
ATOM   1301  CA  LEU A  70      38.730  52.845  46.945  1.00  0.00           C
ATOM   1303  CB  LEU A  70      38.660  51.325  46.645  1.00  0.00           C
ATOM   1306  CG  LEU A  70      38.810  50.425  47.895  1.00  0.00           C
ATOM   1308  CD1 LEU A  70      37.670  50.685  48.895  1.00  0.00           C
ATOM   1312  CD2 LEU A  70      38.840  48.945  47.535  1.00  0.00           C
ATOM   1316  C   LEU A  70      40.020  53.135  47.705  1.00  0.00           C
ATOM   1317  O   LEU A  70      40.010  53.375  48.905  1.00  0.00           O
ATOM   1318  N   ILE A  71      41.190  53.125  47.015  1.00  0.00           N
ATOM   1320  CA  ILE A  71      42.480  53.435  47.605  1.00  0.00           C
ATOM   1322  CB  ILE A  71      43.640  53.035  46.705  1.00  0.00           C
ATOM   1324  CG2 ILE A  71      44.990  53.445  47.345  1.00  0.00           C
ATOM   1328  CG1 ILE A  71      43.640  51.525  46.345  1.00  0.00           C
ATOM   1331  CD  ILE A  71      43.850  50.565  47.515  1.00  0.00           C
ATOM   1335  C   ILE A  71      42.540  54.885  48.055  1.00  0.00           C
ATOM   1336  O   ILE A  71      43.040  55.175  49.145  1.00  0.00           O
ATOM   1337  N   LEU A  72      41.940  55.825  47.285  1.00  0.00           N
ATOM   1339  CA  LEU A  72      41.730  57.195  47.725  1.00  0.00           C
ATOM   1341  CB  LEU A  72      40.940  57.995  46.665  1.00  0.00           C
ATOM   1344  CG  LEU A  72      40.550  59.445  47.045  1.00  0.00           C
ATOM   1346  CD1 LEU A  72      41.810  60.285  47.325  1.00  0.00           C
ATOM   1350  CD2 LEU A  72      39.690  60.065  45.925  1.00  0.00           C
ATOM   1354  C   LEU A  72      40.960  57.305  49.025  1.00  0.00           C
ATOM   1355  O   LEU A  72      41.350  58.055  49.925  1.00  0.00           O
ATOM   1356  N   PHE A  73      39.860  56.545  49.185  1.00  0.00           N
ATOM   1358  CA  PHE A  73      39.180  56.455  50.465  1.00  0.00           C
ATOM   1360  CB  PHE A  73      37.840  55.665  50.315  1.00  0.00           C
ATOM   1363  CG  PHE A  73      37.160  55.435  51.645  1.00  0.00           C
ATOM   1364  CD1 PHE A  73      36.560  56.495  52.335  1.00  0.00           C
ATOM   1366  CE1 PHE A  73      36.020  56.305  53.605  1.00  0.00           C
ATOM   1368  CZ  PHE A  73      36.040  55.035  54.195  1.00  0.00           C
ATOM   1370  CD2 PHE A  73      37.190  54.165  52.255  1.00  0.00           C
ATOM   1372  CE2 PHE A  73      36.630  53.965  53.525  1.00  0.00           C
ATOM   1374  C   PHE A  73      40.050  55.885  51.585  1.00  0.00           C
ATOM   1375  O   PHE A  73      40.190  56.505  52.645  1.00  0.00           O
ATOM   1376  N   ILE A  74      40.690  54.725  51.365  1.00  0.00           N
ATOM   1378  CA  ILE A  74      41.510  54.045  52.365  1.00  0.00           C
ATOM   1380  CB  ILE A  74      42.040  52.705  51.855  1.00  0.00           C
ATOM   1382  CG2 ILE A  74      43.110  52.115  52.805  1.00  0.00           C
ATOM   1386  CG1 ILE A  74      40.870  51.715  51.695  1.00  0.00           C
ATOM   1389  CD  ILE A  74      41.220  50.455  50.895  1.00  0.00           C
ATOM   1393  C   ILE A  74      42.670  54.895  52.815  1.00  0.00           C
ATOM   1394  O   ILE A  74      42.860  55.185  53.995  1.00  0.00           O
ATOM   1395  N   CYS A  75      43.470  55.395  51.865  1.00  0.00           N
ATOM   1397  CA  CYS A  75      44.710  56.035  52.195  1.00  0.00           C
ATOM   1399  CB  CYS A  75      45.770  55.775  51.085  1.00  0.00           C
ATOM   1402  SG  CYS A  75      46.370  54.055  51.055  1.00  0.00           S
ATOM   1404  C   CYS A  75      44.480  57.515  52.515  1.00  0.00           C
ATOM   1405  O   CYS A  75      45.340  58.175  53.095  1.00  0.00           O
ATOM   1406  N   GLY A  76      43.280  58.045  52.195  1.00  0.00           N
ATOM   1408  CA  GLY A  76      42.800  59.355  52.625  1.00  0.00           C
ATOM   1411  C   GLY A  76      42.340  59.335  54.055  1.00  0.00           C
ATOM   1412  O   GLY A  76      42.610  60.245  54.835  1.00  0.00           O
ATOM   1413  N   ALA A  77      41.650  58.255  54.475  1.00  0.00           N
ATOM   1415  CA  ALA A  77      41.370  57.965  55.875  1.00  0.00           C
ATOM   1417  CB  ALA A  77      40.360  56.815  55.975  1.00  0.00           C
ATOM   1421  C   ALA A  77      42.630  57.675  56.695  1.00  0.00           C
ATOM   1422  O   ALA A  77      42.760  58.105  57.835  1.00  0.00           O
ATOM   1423  N   LEU A  78      43.620  56.955  56.135  1.00  0.00           N
ATOM   1425  CA  LEU A  78      44.970  56.865  56.675  1.00  0.00           C
ATOM   1427  CB  LEU A  78      45.850  55.835  55.935  1.00  0.00           C
ATOM   1430  CG  LEU A  78      45.360  54.385  56.035  1.00  0.00           C
ATOM   1432  CD1 LEU A  78      46.160  53.485  55.085  1.00  0.00           C
ATOM   1436  CD2 LEU A  78      45.450  53.875  57.485  1.00  0.00           C
ATOM   1440  C   LEU A  78      45.730  58.175  56.745  1.00  0.00           C
ATOM   1441  O   LEU A  78      46.460  58.415  57.705  1.00  0.00           O
ATOM   1442  N   ALA A  79      45.620  59.075  55.755  1.00  0.00           N
ATOM   1444  CA  ALA A  79      46.100  60.435  55.875  1.00  0.00           C
ATOM   1446  CB  ALA A  79      45.980  61.165  54.525  1.00  0.00           C
ATOM   1450  C   ALA A  79      45.400  61.235  56.975  1.00  0.00           C
ATOM   1451  O   ALA A  79      46.060  61.845  57.815  1.00  0.00           O
ATOM   1452  N   TRP A  80      44.060  61.175  57.075  1.00  0.00           N
ATOM   1454  CA  TRP A  80      43.340  61.775  58.185  1.00  0.00           C
ATOM   1456  CB  TRP A  80      41.800  61.815  57.915  1.00  0.00           C
ATOM   1459  CG  TRP A  80      40.960  62.435  58.985  1.00  0.00           C
ATOM   1460  CD1 TRP A  80      39.960  61.815  59.705  1.00  0.00           C
ATOM   1462  NE1 TRP A  80      39.500  62.655  60.685  1.00  0.00           N
ATOM   1464  CE2 TRP A  80      40.180  63.845  60.625  1.00  0.00           C
ATOM   1465  CD2 TRP A  80      41.110  63.745  59.565  1.00  0.00           C
ATOM   1466  CE3 TRP A  80      41.960  64.825  59.305  1.00  0.00           C
ATOM   1468  CZ3 TRP A  80      41.890  65.945  60.125  1.00  0.00           C
ATOM   1470  CZ2 TRP A  80      40.090  64.965  61.425  1.00  0.00           C
ATOM   1472  CH2 TRP A  80      40.980  66.015  61.175  1.00  0.00           C
ATOM   1474  C   TRP A  80      43.700  61.175  59.545  1.00  0.00           C
ATOM   1475  O   TRP A  80      43.960  61.885  60.515  1.00  0.00           O
ATOM   1476  N   GLY A  81      43.830  59.835  59.645  1.00  0.00           N
ATOM   1478  CA  GLY A  81      44.340  59.165  60.835  1.00  0.00           C
ATOM   1481  C   GLY A  81      45.780  59.495  61.145  1.00  0.00           C
ATOM   1482  O   GLY A  81      46.200  59.565  62.305  1.00  0.00           O
ATOM   1483  N   ALA A  82      46.620  59.695  60.115  1.00  0.00           N
ATOM   1485  CA  ALA A  82      47.950  60.245  60.265  1.00  0.00           C
ATOM   1487  CB  ALA A  82      48.720  60.215  58.935  1.00  0.00           C
ATOM   1491  C   ALA A  82      47.960  61.645  60.855  1.00  0.00           C
ATOM   1492  O   ALA A  82      48.730  61.915  61.775  1.00  0.00           O
ATOM   1493  N   THR A  83      47.090  62.565  60.395  1.00  0.00           N
ATOM   1495  CA  THR A  83      47.070  63.965  60.845  1.00  0.00           C
ATOM   1497  CB  THR A  83      45.920  64.745  60.205  1.00  0.00           C
ATOM   1499  OG1 THR A  83      46.070  64.795  58.795  1.00  0.00           O
ATOM   1501  CG2 THR A  83      45.850  66.205  60.685  1.00  0.00           C
ATOM   1505  C   THR A  83      46.890  64.125  62.335  1.00  0.00           C
ATOM   1506  O   THR A  83      47.650  64.805  63.025  1.00  0.00           O
ATOM   1507  N   LEU A  84      45.890  63.415  62.855  1.00  0.00           N
ATOM   1509  CA  LEU A  84      45.550  63.325  64.255  1.00  0.00           C
ATOM   1511  CB  LEU A  84      44.200  62.585  64.295  1.00  0.00           C
ATOM   1514  CG  LEU A  84      43.030  63.255  63.555  1.00  0.00           C
ATOM   1516  CD1 LEU A  84      41.780  62.375  63.705  1.00  0.00           C
ATOM   1520  CD2 LEU A  84      42.750  64.645  64.115  1.00  0.00           C
ATOM   1524  C   LEU A  84      46.590  62.645  65.135  1.00  0.00           C
ATOM   1525  O   LEU A  84      46.950  63.145  66.205  1.00  0.00           O
ATOM   1526  N   LYS A  85      47.140  61.505  64.685  1.00  0.00           N
ATOM   1528  CA  LYS A  85      48.260  60.835  65.335  1.00  0.00           C
ATOM   1530  CB  LYS A  85      48.650  59.515  64.645  1.00  0.00           C
ATOM   1533  CG  LYS A  85      47.590  58.445  64.855  1.00  0.00           C
ATOM   1536  CD  LYS A  85      47.780  57.295  63.865  1.00  0.00           C
ATOM   1539  CE  LYS A  85      46.530  56.445  63.705  1.00  0.00           C
ATOM   1542  NZ  LYS A  85      46.830  55.375  62.745  1.00  0.00           N
ATOM   1546  C   LYS A  85      49.510  61.655  65.425  1.00  0.00           C
ATOM   1547  O   LYS A  85      50.140  61.715  66.455  1.00  0.00           O
ATOM   1548  N   THR A  86      49.860  62.345  64.325  1.00  0.00           N
ATOM   1550  CA  THR A  86      51.060  63.185  64.285  1.00  0.00           C
ATOM   1552  CB  THR A  86      51.300  63.795  62.905  1.00  0.00           C
ATOM   1554  OG1 THR A  86      51.530  62.785  61.935  1.00  0.00           O
ATOM   1556  CG2 THR A  86      52.560  64.675  62.885  1.00  0.00           C
ATOM   1560  C   THR A  86      51.020  64.275  65.335  1.00  0.00           C
ATOM   1561  O   THR A  86      52.000  64.565  65.995  1.00  0.00           O
ATOM   1562  N   ILE A  87      49.850  64.895  65.565  1.00  0.00           N
ATOM   1564  CA  ILE A  87      49.620  65.805  66.675  1.00  0.00           C
ATOM   1566  CB  ILE A  87      48.270  66.485  66.495  1.00  0.00           C
ATOM   1568  CG2 ILE A  87      47.940  67.405  67.695  1.00  0.00           C
ATOM   1572  CG1 ILE A  87      48.190  67.285  65.175  1.00  0.00           C
ATOM   1575  CD  ILE A  87      46.740  67.565  64.735  1.00  0.00           C
ATOM   1579  C   ILE A  87      49.740  65.155  68.065  1.00  0.00           C
ATOM   1580  O   ILE A  87      50.420  65.695  68.935  1.00  0.00           O
ATOM   1581  N   GLN A  88      49.130  63.975  68.325  1.00  0.00           N
ATOM   1583  CA  GLN A  88      49.330  63.225  69.555  1.00  0.00           C
ATOM   1585  CB  GLN A  88      48.310  62.055  69.675  1.00  0.00           C
ATOM   1588  CG  GLN A  88      46.840  62.535  69.775  1.00  0.00           C
ATOM   1591  CD  GLN A  88      45.840  61.385  69.735  1.00  0.00           C
ATOM   1592  OE1 GLN A  88      46.130  60.305  69.225  1.00  0.00           O
ATOM   1593  NE2 GLN A  88      44.600  61.615  70.245  1.00  0.00           N
ATOM   1596  C   GLN A  88      50.760  62.725  69.765  1.00  0.00           C
ATOM   1597  O   GLN A  88      51.320  62.755  70.845  1.00  0.00           O
ATOM   1598  N   ASP A  89      51.430  62.285  68.705  1.00  0.00           N
ATOM   1600  CA  ASP A  89      52.780  61.775  68.765  1.00  0.00           C
ATOM   1602  CB  ASP A  89      52.990  60.815  67.565  1.00  0.00           C
ATOM   1605  CG  ASP A  89      52.080  59.605  67.685  1.00  0.00           C
ATOM   1606  OD1 ASP A  89      51.550  59.345  68.795  1.00  0.00           O
ATOM   1607  OD2 ASP A  89      51.950  58.855  66.685  1.00  0.00           O
ATOM   1608  C   ASP A  89      53.840  62.875  68.775  1.00  0.00           C
ATOM   1609  O   ASP A  89      54.970  62.695  69.225  1.00  0.00           O
ATOM   1610  N   TRP A  90      53.540  64.095  68.295  1.00  0.00           N
ATOM   1612  CA  TRP A  90      54.470  65.215  68.345  1.00  0.00           C
ATOM   1614  CB  TRP A  90      54.090  66.235  67.245  1.00  0.00           C
ATOM   1617  CG  TRP A  90      54.960  67.435  67.165  1.00  0.00           C
ATOM   1618  CD1 TRP A  90      54.640  68.715  67.555  1.00  0.00           C
ATOM   1620  NE1 TRP A  90      55.790  69.475  67.595  1.00  0.00           N
ATOM   1622  CE2 TRP A  90      56.840  68.705  67.175  1.00  0.00           C
ATOM   1623  CD2 TRP A  90      56.360  67.415  66.875  1.00  0.00           C
ATOM   1624  CE3 TRP A  90      57.240  66.415  66.435  1.00  0.00           C
ATOM   1626  CZ3 TRP A  90      58.590  66.735  66.305  1.00  0.00           C
ATOM   1628  CZ2 TRP A  90      58.190  69.005  67.085  1.00  0.00           C
ATOM   1630  CH2 TRP A  90      59.060  67.995  66.655  1.00  0.00           C
ATOM   1632  C   TRP A  90      54.530  65.855  69.745  1.00  0.00           C
ATOM   1633  O   TRP A  90      55.460  66.575  70.125  1.00  0.00           O
ATOM   1634  N   SER A  91      53.510  65.565  70.575  1.00  0.00           N
ATOM   1636  CA  SER A  91      53.400  66.065  71.935  1.00  0.00           C
ATOM   1638  CB  SER A  91      51.910  66.265  72.305  1.00  0.00           C
ATOM   1641  OG  SER A  91      51.230  65.025  72.295  1.00  0.00           O
ATOM   1643  C   SER A  91      54.020  65.135  72.965  1.00  0.00           C
ATOM   1644  O   SER A  91      54.160  65.535  74.125  1.00  0.00           O
ATOM   1645  N   ASP A  92      54.450  63.935  72.565  1.00  0.00           N
ATOM   1647  CA  ASP A  92      55.220  63.045  73.415  1.00  0.00           C
ATOM   1649  CB  ASP A  92      54.380  61.835  73.905  1.00  0.00           C
ATOM   1652  CG  ASP A  92      55.090  61.015  74.975  1.00  0.00           C
ATOM   1653  OD1 ASP A  92      55.960  61.595  75.685  1.00  0.00           O
ATOM   1654  OD2 ASP A  92      54.730  59.825  75.155  1.00  0.00           O
ATOM   1655  C   ASP A  92      56.470  62.605  72.675  1.00  0.00           C
ATOM   1656  O   ASP A  92      56.640  62.795  71.465  1.00  0.00           O
ATOM   1657  N   TYR A  93      57.440  62.075  73.415  1.00  0.00           N
ATOM   1659  CA  TYR A  93      58.740  61.685  72.935  1.00  0.00           C
ATOM   1661  CB  TYR A  93      59.890  62.605  73.445  1.00  0.00           C
ATOM   1664  CG  TYR A  93      60.060  62.625  74.945  1.00  0.00           C
ATOM   1665  CD1 TYR A  93      61.190  62.035  75.565  1.00  0.00           C
ATOM   1667  CE1 TYR A  93      61.360  62.105  76.965  1.00  0.00           C
ATOM   1669  CZ  TYR A  93      60.410  62.765  77.755  1.00  0.00           C
ATOM   1670  OH  TYR A  93      60.510  62.845  79.155  1.00  0.00           O
ATOM   1672  CD2 TYR A  93      59.150  63.315  75.755  1.00  0.00           C
ATOM   1674  CE2 TYR A  93      59.320  63.395  77.135  1.00  0.00           C
ATOM   1676  C   TYR A  93      58.960  60.245  73.275  1.00  0.00           C
ATOM   1677  O   TYR A  93      58.300  59.635  74.105  1.00  0.00           O
ATOM   1678  N   SER A  94      59.930  59.615  72.585  1.00  0.00           N
ATOM   1680  CA  SER A  94      60.340  58.265  72.875  1.00  0.00           C
ATOM   1682  CB  SER A  94      61.060  57.655  71.655  1.00  0.00           C
ATOM   1685  OG  SER A  94      61.630  56.385  71.935  1.00  0.00           O
ATOM   1687  C   SER A  94      61.270  58.225  74.085  1.00  0.00           C
ATOM   1688  O   SER A  94      62.270  58.935  74.075  1.00  0.00           O
ATOM   1689  N   PRO A  95      61.060  57.465  75.155  1.00  0.00           N
ATOM   1690  CD  PRO A  95      59.890  56.615  75.355  1.00  0.00           C
ATOM   1693  CA  PRO A  95      61.950  57.515  76.315  1.00  0.00           C
ATOM   1695  CB  PRO A  95      61.070  56.895  77.415  1.00  0.00           C
ATOM   1698  CG  PRO A  95      60.160  55.895  76.685  1.00  0.00           C
ATOM   1701  C   PRO A  95      63.260  56.785  76.015  1.00  0.00           C
ATOM   1702  O   PRO A  95      64.300  57.075  76.615  1.00  0.00           O
ATOM   1703  N   ILE A  96      63.180  55.805  75.095  1.00  0.00           N
ATOM   1705  CA  ILE A  96      64.270  54.925  74.695  1.00  0.00           C
ATOM   1707  CB  ILE A  96      63.740  53.545  74.295  1.00  0.00           C
ATOM   1709  CG2 ILE A  96      63.290  52.805  75.565  1.00  0.00           C
ATOM   1713  CG1 ILE A  96      62.600  53.615  73.255  1.00  0.00           C
ATOM   1716  CD  ILE A  96      61.890  52.285  72.985  1.00  0.00           C
ATOM   1720  C   ILE A  96      65.110  55.505  73.585  1.00  0.00           C
ATOM   1721  O   ILE A  96      66.240  55.105  73.395  1.00  0.00           O
ATOM   1722  N   LEU A  97      64.600  56.535  72.875  1.00  0.00           N
ATOM   1724  CA  LEU A  97      65.330  57.205  71.805  1.00  0.00           C
ATOM   1726  CB  LEU A  97      64.540  56.995  70.485  1.00  0.00           C
ATOM   1729  CG  LEU A  97      65.010  57.755  69.225  1.00  0.00           C
ATOM   1731  CD1 LEU A  97      66.390  57.315  68.805  1.00  0.00           C
ATOM   1735  CD2 LEU A  97      64.030  57.515  68.075  1.00  0.00           C
ATOM   1739  C   LEU A  97      65.500  58.695  72.065  1.00  0.00           C
ATOM   1740  O   LEU A  97      66.350  59.355  71.495  1.00  0.00           O
ATOM   1741  N   GLY A  98      64.720  59.305  72.975  1.00  0.00           N
ATOM   1743  CA  GLY A  98      64.870  60.705  73.335  1.00  0.00           C
ATOM   1746  C   GLY A  98      64.500  61.695  72.265  1.00  0.00           C
ATOM   1747  O   GLY A  98      64.870  62.855  72.345  1.00  0.00           O
ATOM   1748  N   LEU A  99      63.770  61.265  71.235  1.00  0.00           N
ATOM   1750  CA  LEU A  99      63.300  62.095  70.145  1.00  0.00           C
ATOM   1752  CB  LEU A  99      63.810  61.565  68.775  1.00  0.00           C
ATOM   1755  CG  LEU A  99      65.330  61.695  68.555  1.00  0.00           C
ATOM   1757  CD1 LEU A  99      65.750  61.145  67.185  1.00  0.00           C
ATOM   1761  CD2 LEU A  99      65.790  63.145  68.645  1.00  0.00           C
ATOM   1765  C   LEU A  99      61.780  62.105  70.155  1.00  0.00           C
ATOM   1766  O   LEU A  99      61.190  61.135  70.635  1.00  0.00           O
ATOM   1767  N   PRO A 100      61.090  63.145  69.675  1.00  0.00           N
ATOM   1768  CD  PRO A 100      61.670  64.445  69.345  1.00  0.00           C
ATOM   1771  CA  PRO A 100      59.640  63.135  69.455  1.00  0.00           C
ATOM   1773  CB  PRO A 100      59.350  64.465  68.755  1.00  0.00           C
ATOM   1776  CG  PRO A 100      60.480  65.385  69.235  1.00  0.00           C
ATOM   1779  C   PRO A 100      59.120  61.955  68.655  1.00  0.00           C
ATOM   1780  O   PRO A 100      59.660  61.685  67.585  1.00  0.00           O
ATOM   1781  N   ILE A 101      58.070  61.235  69.105  1.00  0.00           N
ATOM   1783  CA  ILE A 101      57.510  60.085  68.395  1.00  0.00           C
ATOM   1785  CB  ILE A 101      56.400  59.435  69.215  1.00  0.00           C
ATOM   1787  CG2 ILE A 101      55.700  58.325  68.405  1.00  0.00           C
ATOM   1791  CG1 ILE A 101      56.980  58.875  70.535  1.00  0.00           C
ATOM   1794  CD  ILE A 101      55.910  58.395  71.525  1.00  0.00           C
ATOM   1798  C   ILE A 101      57.000  60.505  67.035  1.00  0.00           C
ATOM   1799  O   ILE A 101      57.260  59.905  65.985  1.00  0.00           O
ATOM   1800  N   GLY A 102      56.320  61.665  67.045  1.00  0.00           N
ATOM   1802  CA  GLY A 102      55.720  62.345  65.905  1.00  0.00           C
ATOM   1805  C   GLY A 102      56.710  62.915  64.935  1.00  0.00           C
ATOM   1806  O   GLY A 102      56.320  63.345  63.865  1.00  0.00           O
ATOM   1807  N   LEU A 103      58.020  62.915  65.255  1.00  0.00           N
ATOM   1809  CA  LEU A 103      59.070  63.315  64.325  1.00  0.00           C
ATOM   1811  CB  LEU A 103      60.450  63.195  65.015  1.00  0.00           C
ATOM   1814  CG  LEU A 103      61.670  63.675  64.205  1.00  0.00           C
ATOM   1816  CD1 LEU A 103      61.540  65.155  63.825  1.00  0.00           C
ATOM   1820  CD2 LEU A 103      62.970  63.445  65.005  1.00  0.00           C
ATOM   1824  C   LEU A 103      59.070  62.445  63.075  1.00  0.00           C
ATOM   1825  O   LEU A 103      59.170  62.925  61.945  1.00  0.00           O
ATOM   1826  N   MET A 104      58.920  61.125  63.265  1.00  0.00           N
ATOM   1828  CA  MET A 104      58.790  60.175  62.185  1.00  0.00           C
ATOM   1830  CB  MET A 104      59.220  58.785  62.685  1.00  0.00           C
ATOM   1833  CG  MET A 104      60.690  58.675  63.155  1.00  0.00           C
ATOM   1836  SD  MET A 104      61.920  58.845  61.825  1.00  0.00           S
ATOM   1837  CE  MET A 104      62.440  60.535  62.225  1.00  0.00           C
ATOM   1841  C   MET A 104      57.380  60.155  61.585  1.00  0.00           C
ATOM   1842  O   MET A 104      57.220  60.045  60.375  1.00  0.00           O
ATOM   1843  N   TYR A 105      56.310  60.375  62.385  1.00  0.00           N
ATOM   1845  CA  TYR A 105      54.960  60.415  61.825  1.00  0.00           C
ATOM   1847  CB  TYR A 105      53.840  60.195  62.875  1.00  0.00           C
ATOM   1850  CG  TYR A 105      53.810  58.765  63.365  1.00  0.00           C
ATOM   1851  CD1 TYR A 105      54.170  58.445  64.685  1.00  0.00           C
ATOM   1853  CE1 TYR A 105      54.070  57.135  65.155  1.00  0.00           C
ATOM   1855  CZ  TYR A 105      53.600  56.125  64.325  1.00  0.00           C
ATOM   1856  OH  TYR A 105      53.490  54.815  64.835  1.00  0.00           O
ATOM   1858  CD2 TYR A 105      53.360  57.735  62.515  1.00  0.00           C
ATOM   1860  CE2 TYR A 105      53.250  56.415  62.995  1.00  0.00           C
ATOM   1862  C   TYR A 105      54.680  61.665  60.995  1.00  0.00           C
ATOM   1863  O   TYR A 105      53.840  61.665  60.085  1.00  0.00           O
ATOM   1864  N   ALA A 106      55.460  62.745  61.195  1.00  0.00           N
ATOM   1866  CA  ALA A 106      55.370  63.965  60.425  1.00  0.00           C
ATOM   1868  CB  ALA A 106      55.890  65.135  61.295  1.00  0.00           C
ATOM   1872  C   ALA A 106      56.180  63.905  59.125  1.00  0.00           C
ATOM   1873  O   ALA A 106      56.180  64.845  58.335  1.00  0.00           O
ATOM   1874  N   ALA A 107      56.800  62.745  58.825  1.00  0.00           N
ATOM   1876  CA  ALA A 107      57.220  62.395  57.485  1.00  0.00           C
ATOM   1878  CB  ALA A 107      58.660  61.875  57.535  1.00  0.00           C
ATOM   1882  C   ALA A 107      56.310  61.335  56.865  1.00  0.00           C
ATOM   1883  O   ALA A 107      56.060  61.325  55.655  1.00  0.00           O
ATOM   1884  N   CYS A 108      55.710  60.465  57.695  1.00  0.00           N
ATOM   1886  CA  CYS A 108      54.640  59.565  57.275  1.00  0.00           C
ATOM   1888  CB  CYS A 108      54.220  58.605  58.415  1.00  0.00           C
ATOM   1891  SG  CYS A 108      55.600  57.535  58.945  1.00  0.00           S
ATOM   1893  C   CYS A 108      53.400  60.265  56.725  1.00  0.00           C
ATOM   1894  O   CYS A 108      52.880  59.885  55.675  1.00  0.00           O
ATOM   1895  N   LEU A 109      52.900  61.325  57.415  1.00  0.00           N
ATOM   1897  CA  LEU A 109      51.750  62.115  56.995  1.00  0.00           C
ATOM   1899  CB  LEU A 109      51.320  63.085  58.135  1.00  0.00           C
ATOM   1902  CG  LEU A 109      50.300  64.175  57.745  1.00  0.00           C
ATOM   1904  CD1 LEU A 109      48.930  63.615  57.335  1.00  0.00           C
ATOM   1908  CD2 LEU A 109      50.120  65.135  58.915  1.00  0.00           C
ATOM   1912  C   LEU A 109      51.890  62.805  55.645  1.00  0.00           C
ATOM   1913  O   LEU A 109      50.980  62.675  54.815  1.00  0.00           O
ATOM   1914  N   PRO A 110      52.990  63.465  55.265  1.00  0.00           N
ATOM   1915  CD  PRO A 110      53.840  64.215  56.205  1.00  0.00           C
ATOM   1918  CA  PRO A 110      53.120  63.985  53.915  1.00  0.00           C
ATOM   1920  CB  PRO A 110      54.430  64.775  53.955  1.00  0.00           C
ATOM   1923  CG  PRO A 110      54.470  65.335  55.375  1.00  0.00           C
ATOM   1926  C   PRO A 110      53.170  62.855  52.905  1.00  0.00           C
ATOM   1927  O   PRO A 110      52.620  63.005  51.815  1.00  0.00           O
ATOM   1928  N   THR A 111      53.800  61.725  53.255  1.00  0.00           N
ATOM   1930  CA  THR A 111      53.870  60.545  52.385  1.00  0.00           C
ATOM   1932  CB  THR A 111      54.820  59.505  52.955  1.00  0.00           C
ATOM   1934  OG1 THR A 111      56.100  60.085  53.145  1.00  0.00           O
ATOM   1936  CG2 THR A 111      55.040  58.315  52.015  1.00  0.00           C
ATOM   1940  C   THR A 111      52.500  59.935  52.085  1.00  0.00           C
ATOM   1941  O   THR A 111      52.160  59.635  50.935  1.00  0.00           O
ATOM   1942  N   SER A 112      51.630  59.775  53.115  1.00  0.00           N
ATOM   1944  CA  SER A 112      50.230  59.375  52.935  1.00  0.00           C
ATOM   1946  CB  SER A 112      49.510  58.965  54.235  1.00  0.00           C
ATOM   1949  OG  SER A 112      49.610  59.955  55.245  1.00  0.00           O
ATOM   1951  C   SER A 112      49.360  60.345  52.165  1.00  0.00           C
ATOM   1952  O   SER A 112      48.550  59.945  51.335  1.00  0.00           O
ATOM   1953  N   LEU A 113      49.530  61.665  52.375  1.00  0.00           N
ATOM   1955  CA  LEU A 113      48.960  62.695  51.515  1.00  0.00           C
ATOM   1957  CB  LEU A 113      49.250  64.095  52.095  1.00  0.00           C
ATOM   1960  CG  LEU A 113      48.520  64.385  53.415  1.00  0.00           C
ATOM   1962  CD1 LEU A 113      49.150  65.605  54.095  1.00  0.00           C
ATOM   1966  CD2 LEU A 113      47.010  64.595  53.205  1.00  0.00           C
ATOM   1970  C   LEU A 113      49.410  62.625  50.055  1.00  0.00           C
ATOM   1971  O   LEU A 113      48.610  62.795  49.135  1.00  0.00           O
ATOM   1972  N   VAL A 114      50.710  62.345  49.795  1.00  0.00           N
ATOM   1974  CA  VAL A 114      51.220  62.085  48.455  1.00  0.00           C
ATOM   1976  CB  VAL A 114      52.750  62.005  48.395  1.00  0.00           C
ATOM   1978  CG1 VAL A 114      53.240  61.535  47.015  1.00  0.00           C
ATOM   1982  CG2 VAL A 114      53.330  63.405  48.655  1.00  0.00           C
ATOM   1986  C   VAL A 114      50.550  60.895  47.785  1.00  0.00           C
ATOM   1987  O   VAL A 114      50.170  60.985  46.625  1.00  0.00           O
ATOM   1988  N   ILE A 115      50.290  59.775  48.515  1.00  0.00           N
ATOM   1990  CA  ILE A 115      49.460  58.685  47.995  1.00  0.00           C
ATOM   1992  CB  ILE A 115      49.320  57.505  48.975  1.00  0.00           C
ATOM   1994  CG2 ILE A 115      48.410  56.405  48.375  1.00  0.00           C
ATOM   1998  CG1 ILE A 115      50.700  56.905  49.355  1.00  0.00           C
ATOM   2001  CD  ILE A 115      50.650  55.995  50.585  1.00  0.00           C
ATOM   2005  C   ILE A 115      48.080  59.175  47.595  1.00  0.00           C
ATOM   2006  O   ILE A 115      47.630  58.935  46.485  1.00  0.00           O
ATOM   2007  N   ALA A 116      47.390  59.975  48.455  1.00  0.00           N
ATOM   2009  CA  ALA A 116      46.070  60.525  48.175  1.00  0.00           C
ATOM   2011  CB  ALA A 116      45.570  61.325  49.405  1.00  0.00           C
ATOM   2015  C   ALA A 116      46.020  61.415  46.965  1.00  0.00           C
ATOM   2016  O   ALA A 116      45.150  61.305  46.095  1.00  0.00           O
ATOM   2017  N   PHE A 117      47.000  62.325  46.845  1.00  0.00           N
ATOM   2019  CA  PHE A 117      47.140  63.215  45.725  1.00  0.00           C
ATOM   2021  CB  PHE A 117      48.230  64.285  45.995  1.00  0.00           C
ATOM   2024  CG  PHE A 117      47.940  65.145  47.215  1.00  0.00           C
ATOM   2025  CD1 PHE A 117      46.640  65.315  47.765  1.00  0.00           C
ATOM   2027  CE1 PHE A 117      46.450  66.085  48.915  1.00  0.00           C
ATOM   2029  CZ  PHE A 117      47.530  66.715  49.535  1.00  0.00           C
ATOM   2031  CD2 PHE A 117      49.010  65.795  47.845  1.00  0.00           C
ATOM   2033  CE2 PHE A 117      48.820  66.575  48.995  1.00  0.00           C
ATOM   2035  C   PHE A 117      47.400  62.455  44.425  1.00  0.00           C
ATOM   2036  O   PHE A 117      46.890  62.815  43.355  1.00  0.00           O
ATOM   2037  N   PHE A 118      48.180  61.375  44.485  1.00  0.00           N
ATOM   2039  CA  PHE A 118      48.380  60.525  43.335  1.00  0.00           C
ATOM   2041  CB  PHE A 118      49.630  59.625  43.475  1.00  0.00           C
ATOM   2044  CG  PHE A 118      50.950  60.345  43.415  1.00  0.00           C
ATOM   2045  CD1 PHE A 118      51.150  61.725  43.625  1.00  0.00           C
ATOM   2047  CE1 PHE A 118      52.430  62.265  43.645  1.00  0.00           C
ATOM   2049  CZ  PHE A 118      53.540  61.445  43.405  1.00  0.00           C
ATOM   2051  CD2 PHE A 118      52.080  59.555  43.175  1.00  0.00           C
ATOM   2053  CE2 PHE A 118      53.360  60.085  43.175  1.00  0.00           C
ATOM   2055  C   PHE A 118      47.200  59.635  43.005  1.00  0.00           C
ATOM   2056  O   PHE A 118      46.950  59.385  41.825  1.00  0.00           O
ATOM   2057  N   GLU A 119      46.430  59.155  44.005  1.00  0.00           N
ATOM   2059  CA  GLU A 119      45.140  58.495  43.845  1.00  0.00           C
ATOM   2061  CB  GLU A 119      44.500  57.995  45.165  1.00  0.00           C
ATOM   2064  CG  GLU A 119      45.170  56.765  45.805  1.00  0.00           C
ATOM   2067  CD  GLU A 119      45.390  55.655  44.795  1.00  0.00           C
ATOM   2068  OE1 GLU A 119      44.430  55.225  44.115  1.00  0.00           O
ATOM   2069  OE2 GLU A 119      46.560  55.245  44.625  1.00  0.00           O
ATOM   2070  C   GLU A 119      44.130  59.355  43.145  1.00  0.00           C
ATOM   2071  O   GLU A 119      43.490  58.905  42.205  1.00  0.00           O
ATOM   2072  N   LEU A 120      44.010  60.645  43.525  1.00  0.00           N
ATOM   2074  CA  LEU A 120      43.240  61.625  42.785  1.00  0.00           C
ATOM   2076  CB  LEU A 120      43.240  62.975  43.535  1.00  0.00           C
ATOM   2079  CG  LEU A 120      42.530  62.955  44.905  1.00  0.00           C
ATOM   2081  CD1 LEU A 120      43.010  64.125  45.765  1.00  0.00           C
ATOM   2085  CD2 LEU A 120      41.010  63.015  44.775  1.00  0.00           C
ATOM   2089  C   LEU A 120      43.740  61.835  41.365  1.00  0.00           C
ATOM   2090  O   LEU A 120      42.970  61.715  40.415  1.00  0.00           O
ATOM   2091  N   ARG A 121      45.060  62.025  41.155  1.00  0.00           N
ATOM   2093  CA  ARG A 121      45.620  62.145  39.815  1.00  0.00           C
ATOM   2095  CB  ARG A 121      47.170  62.275  39.875  1.00  0.00           C
ATOM   2098  CG  ARG A 121      47.870  62.355  38.495  1.00  0.00           C
ATOM   2101  CD  ARG A 121      49.390  62.505  38.585  1.00  0.00           C
ATOM   2104  NE  ARG A 121      49.960  62.605  37.205  1.00  0.00           N
ATOM   2106  CZ  ARG A 121      50.330  61.585  36.455  1.00  0.00           C
ATOM   2107  NH1 ARG A 121      50.140  60.335  36.795  1.00  0.00           N
ATOM   2110  NH2 ARG A 121      50.920  61.805  35.295  1.00  0.00           N
ATOM   2113  C   ARG A 121      45.330  60.975  38.895  1.00  0.00           C
ATOM   2114  O   ARG A 121      44.900  61.125  37.755  1.00  0.00           O
ATOM   2115  N   HIS A 122      45.550  59.745  39.405  1.00  0.00           N
ATOM   2117  CA  HIS A 122      45.210  58.525  38.695  1.00  0.00           C
ATOM   2119  CB  HIS A 122      45.900  57.285  39.315  1.00  0.00           C
ATOM   2122  CD2 HIS A 122      48.170  56.375  38.405  1.00  0.00           C
ATOM   2124  CG  HIS A 122      47.390  57.245  39.085  1.00  0.00           C
ATOM   2125  NE2 HIS A 122      49.450  56.825  38.515  1.00  0.00           N
ATOM   2127  ND1 HIS A 122      48.230  58.185  39.625  1.00  0.00           N
ATOM   2129  CE1 HIS A 122      49.470  57.905  39.285  1.00  0.00           C
ATOM   2131  C   HIS A 122      43.730  58.305  38.495  1.00  0.00           C
ATOM   2132  O   HIS A 122      43.280  58.075  37.375  1.00  0.00           O
ATOM   2133  N   LEU A 123      42.920  58.475  39.565  1.00  0.00           N
ATOM   2135  CA  LEU A 123      41.470  58.295  39.565  1.00  0.00           C
ATOM   2137  CB  LEU A 123      40.880  58.655  40.955  1.00  0.00           C
ATOM   2140  CG  LEU A 123      39.350  58.745  41.115  1.00  0.00           C
ATOM   2142  CD1 LEU A 123      38.680  57.415  40.715  1.00  0.00           C
ATOM   2146  CD2 LEU A 123      38.990  59.135  42.555  1.00  0.00           C
ATOM   2150  C   LEU A 123      40.820  59.175  38.555  1.00  0.00           C
ATOM   2151  O   LEU A 123      40.030  58.725  37.735  1.00  0.00           O
ATOM   2152  N   TYR A 124      41.210  60.465  38.555  1.00  0.00           N
ATOM   2154  CA  TYR A 124      40.710  61.465  37.645  1.00  0.00           C
ATOM   2156  CB  TYR A 124      41.220  62.875  38.055  1.00  0.00           C
ATOM   2159  CG  TYR A 124      40.820  63.385  39.435  1.00  0.00           C
ATOM   2160  CD1 TYR A 124      41.210  64.695  39.755  1.00  0.00           C
ATOM   2162  CE1 TYR A 124      40.750  65.315  40.925  1.00  0.00           C
ATOM   2164  CZ  TYR A 124      39.890  64.635  41.785  1.00  0.00           C
ATOM   2165  OH  TYR A 124      39.300  65.355  42.845  1.00  0.00           O
ATOM   2167  CD2 TYR A 124      40.050  62.665  40.385  1.00  0.00           C
ATOM   2169  CE2 TYR A 124      39.590  63.295  41.555  1.00  0.00           C
ATOM   2171  C   TYR A 124      41.080  61.125  36.195  1.00  0.00           C
ATOM   2172  O   TYR A 124      40.260  61.195  35.285  1.00  0.00           O
ATOM   2173  N   GLN A 125      42.330  60.695  35.925  1.00  0.00           N
ATOM   2175  CA  GLN A 125      42.820  60.475  34.575  1.00  0.00           C
ATOM   2177  CB  GLN A 125      44.320  60.125  34.605  1.00  0.00           C
ATOM   2180  CG  GLN A 125      44.980  59.765  33.255  1.00  0.00           C
ATOM   2183  CD  GLN A 125      45.060  60.905  32.225  1.00  0.00           C
ATOM   2184  OE1 GLN A 125      46.130  61.445  32.005  1.00  0.00           O
ATOM   2185  NE2 GLN A 125      43.940  61.225  31.535  1.00  0.00           N
ATOM   2188  C   GLN A 125      42.060  59.415  33.765  1.00  0.00           C
ATOM   2189  O   GLN A 125      41.780  59.605  32.585  1.00  0.00           O
ATOM   2190  N   LEU A 126      41.710  58.275  34.395  1.00  0.00           N
ATOM   2192  CA  LEU A 126      40.800  57.265  33.845  1.00  0.00           C
ATOM   2194  CB  LEU A 126      40.660  56.055  34.785  1.00  0.00           C
ATOM   2197  CG  LEU A 126      41.950  55.245  34.895  1.00  0.00           C
ATOM   2199  CD1 LEU A 126      41.730  54.165  35.945  1.00  0.00           C
ATOM   2203  CD2 LEU A 126      42.380  54.625  33.555  1.00  0.00           C
ATOM   2207  C   LEU A 126      39.400  57.755  33.595  1.00  0.00           C
ATOM   2208  O   LEU A 126      38.740  57.345  32.635  1.00  0.00           O
ATOM   2209  N   ILE A 127      38.940  58.595  34.505  1.00  0.00           N
ATOM   2211  CA  ILE A 127      37.670  59.245  34.525  1.00  0.00           C
ATOM   2213  CB  ILE A 127      37.560  59.825  35.945  1.00  0.00           C
ATOM   2215  CG2 ILE A 127      36.930  61.185  35.985  1.00  0.00           C
ATOM   2219  CG1 ILE A 127      36.950  58.875  36.985  1.00  0.00           C
ATOM   2222  CD  ILE A 127      36.990  59.405  38.425  1.00  0.00           C
ATOM   2226  C   ILE A 127      37.430  60.135  33.275  1.00  0.00           C
ATOM   2227  O   ILE A 127      36.390  60.005  32.625  1.00  0.00           O
ATOM   2228  N   THR A 128      38.410  60.955  32.765  1.00  0.00           N
ATOM   2230  CA  THR A 128      38.310  61.555  31.405  1.00  0.00           C
ATOM   2232  CB  THR A 128      39.360  62.615  30.985  1.00  0.00           C
ATOM   2234  OG1 THR A 128      38.840  63.925  31.165  1.00  0.00           O
ATOM   2236  CG2 THR A 128      39.800  62.635  29.505  1.00  0.00           C
ATOM   2240  C   THR A 128      38.250  60.525  30.335  1.00  0.00           C
ATOM   2241  O   THR A 128      37.500  60.625  29.375  1.00  0.00           O
ATOM   2242  N   ARG A 129      39.010  59.445  30.495  1.00  0.00           N
ATOM   2244  CA  ARG A 129      38.980  58.375  29.525  1.00  0.00           C
ATOM   2246  CB  ARG A 129      40.200  57.455  29.725  1.00  0.00           C
ATOM   2249  CG  ARG A 129      41.570  58.145  29.575  1.00  0.00           C
ATOM   2252  CD  ARG A 129      42.680  57.265  30.145  1.00  0.00           C
ATOM   2255  NE  ARG A 129      44.000  57.965  30.065  1.00  0.00           N
ATOM   2257  CZ  ARG A 129      45.060  57.455  30.685  1.00  0.00           C
ATOM   2258  NH1 ARG A 129      44.950  56.305  31.325  1.00  0.00           N
ATOM   2261  NH2 ARG A 129      46.220  58.075  30.725  1.00  0.00           N
ATOM   2264  C   ARG A 129      37.680  57.555  29.475  1.00  0.00           C
ATOM   2265  O   ARG A 129      37.480  56.775  28.545  1.00  0.00           O
ATOM   2266  N   SER A 130      36.760  57.685  30.465  1.00  0.00           N
ATOM   2268  CA  SER A 130      35.420  57.105  30.425  1.00  0.00           C
ATOM   2270  CB  SER A 130      35.030  56.445  31.775  1.00  0.00           C
ATOM   2273  OG  SER A 130      35.100  57.365  32.865  1.00  0.00           O
ATOM   2275  C   SER A 130      34.330  58.125  30.085  1.00  0.00           C
ATOM   2276  O   SER A 130      33.240  57.745  29.645  1.00  0.00           O
ATOM   2277  N   ASN A 131      34.650  59.425  30.205  1.00  0.00           N
ATOM   2279  CA  ASN A 131      33.990  60.545  29.555  1.00  0.00           C
ATOM   2281  CB  ASN A 131      33.550  60.255  28.085  1.00  0.00           C
ATOM   2284  CG  ASN A 131      34.730  59.865  27.225  1.00  0.00           C
ATOM   2285  OD1 ASN A 131      35.820  60.435  27.275  1.00  0.00           O
ATOM   2286  ND2 ASN A 131      34.570  58.845  26.365  1.00  0.00           N
ATOM   2289  C   ASN A 131      32.820  61.165  30.315  1.00  0.00           C
ATOM   2290  O   ASN A 131      31.950  61.745  29.685  1.00  0.00           O
ATOM   2291  N   SER A 132      32.730  61.095  31.665  1.00  0.00           N
ATOM   2293  CA  SER A 132      31.450  61.335  32.345  1.00  0.00           C
ATOM   2295  CB  SER A 132      31.150  60.275  33.465  1.00  0.00           C
ATOM   2298  OG  SER A 132      31.680  58.975  33.175  1.00  0.00           O
ATOM   2300  C   SER A 132      31.300  62.715  33.005  1.00  0.00           C
ATOM   2301  O   SER A 132      30.500  62.865  33.925  1.00  0.00           O
ATOM   2302  N   LEU A 133      32.070  63.755  32.605  1.00  0.00           N
ATOM   2304  CA  LEU A 133      32.510  64.925  33.375  1.00  0.00           C
ATOM   2306  CB  LEU A 133      33.920  65.375  32.835  1.00  0.00           C
ATOM   2309  CG  LEU A 133      34.380  65.535  31.345  1.00  0.00           C
ATOM   2311  CD1 LEU A 133      33.820  64.535  30.335  1.00  0.00           C
ATOM   2315  CD2 LEU A 133      34.310  66.955  30.805  1.00  0.00           C
ATOM   2319  C   LEU A 133      31.550  66.035  33.995  1.00  0.00           C
ATOM   2320  O   LEU A 133      30.570  66.425  33.385  1.00  0.00           O
ATOM   2321  N   THR A 134      31.790  66.535  35.275  1.00  0.00           N
ATOM   2323  CA  THR A 134      30.830  67.335  36.145  1.00  0.00           C
ATOM   2325  CB  THR A 134      29.860  66.385  36.865  1.00  0.00           C
ATOM   2327  OG1 THR A 134      30.580  65.565  37.775  1.00  0.00           O
ATOM   2329  CG2 THR A 134      29.120  65.445  35.915  1.00  0.00           C
ATOM   2333  C   THR A 134      31.250  68.355  37.345  1.00  0.00           C
ATOM   2334  O   THR A 134      30.520  68.465  38.325  1.00  0.00           O
ATOM   2335  N   SER A 135      32.380  69.145  37.365  1.00  0.00           N
ATOM   2337  CA  SER A 135      32.810  70.265  38.235  1.00  0.00           C
ATOM   2339  CB  SER A 135      32.560  70.145  39.785  1.00  0.00           C
ATOM   2342  OG  SER A 135      33.670  69.735  40.575  1.00  0.00           O
ATOM   2344  C   SER A 135      34.290  70.615  37.915  1.00  0.00           C
ATOM   2345  O   SER A 135      34.760  70.115  36.905  1.00  0.00           O
ATOM   2346  N   PRO A 136      35.110  71.455  38.545  1.00  0.00           N
ATOM   2347  CD  PRO A 136      34.610  72.615  39.275  1.00  0.00           C
ATOM   2350  CA  PRO A 136      36.480  71.695  38.075  1.00  0.00           C
ATOM   2352  CB  PRO A 136      36.870  73.025  38.725  1.00  0.00           C
ATOM   2355  CG  PRO A 136      35.550  73.755  38.925  1.00  0.00           C
ATOM   2358  C   PRO A 136      37.580  70.645  38.305  1.00  0.00           C
ATOM   2359  O   PRO A 136      38.260  70.415  37.315  1.00  0.00           O
ATOM   2360  N   PRO A 137      37.920  70.015  39.455  1.00  0.00           N
ATOM   2361  CD  PRO A 137      37.260  70.205  40.735  1.00  0.00           C
ATOM   2364  CA  PRO A 137      39.250  69.425  39.655  1.00  0.00           C
ATOM   2366  CB  PRO A 137      39.370  69.255  41.175  1.00  0.00           C
ATOM   2369  CG  PRO A 137      37.920  69.155  41.625  1.00  0.00           C
ATOM   2372  C   PRO A 137      39.460  68.115  38.975  1.00  0.00           C
ATOM   2373  O   PRO A 137      40.590  67.785  38.625  1.00  0.00           O
ATOM   2374  N   GLN A 138      38.390  67.315  38.815  1.00  0.00           N
ATOM   2376  CA  GLN A 138      38.450  66.215  37.885  1.00  0.00           C
ATOM   2378  CB  GLN A 138      37.360  65.105  38.025  1.00  0.00           C
ATOM   2381  CG  GLN A 138      37.280  64.445  39.425  1.00  0.00           C
ATOM   2384  CD  GLN A 138      36.020  63.635  39.755  1.00  0.00           C
ATOM   2385  OE1 GLN A 138      34.940  63.765  39.185  1.00  0.00           O
ATOM   2386  NE2 GLN A 138      36.130  62.755  40.775  1.00  0.00           N
ATOM   2389  C   GLN A 138      38.600  66.765  36.475  1.00  0.00           C
ATOM   2390  O   GLN A 138      39.320  66.205  35.705  1.00  0.00           O
ATOM   2391  N   GLY A 139      38.060  67.925  36.085  1.00  0.00           N
ATOM   2393  CA  GLY A 139      38.110  68.425  34.695  1.00  0.00           C
ATOM   2396  C   GLY A 139      39.420  68.835  34.095  1.00  0.00           C
ATOM   2397  O   GLY A 139      39.440  69.515  33.065  1.00  0.00           O
ATOM   2398  N   ALA A 140      40.560  68.525  34.735  1.00  0.00           N
ATOM   2400  CA  ALA A 140      41.880  68.945  34.305  1.00  0.00           C
ATOM   2402  CB  ALA A 140      42.600  69.465  35.565  1.00  0.00           C
ATOM   2406  C   ALA A 140      42.730  67.885  33.555  1.00  0.00           C
ATOM   2407  OT1 ALA A 140      42.450  67.615  32.355  1.00  0.00           O
ATOM   2408  OT2 ALA A 140      43.740  67.375  34.115  1.00  0.00           O
ATOM   2409  NH3 POPEB 141      42.770  72.995  33.085  1.00  0.00           N
ATOM   2413  C12 POPEB 141      43.450  73.015  34.435  1.00  0.00           C
ATOM   2416  C11 POPEB 141      44.930  72.545  34.335  1.00  0.00           C
ATOM   2419  P   POPEB 141      46.690  71.625  36.055  1.00  0.00           P
ATOM   2420  O13 POPEB 141      47.250  72.015  37.365  1.00  0.00           O
ATOM   2421  O14 POPEB 141      47.690  71.365  34.995  1.00  0.00           O
ATOM   2422  O11 POPEB 141      45.750  70.375  36.245  1.00  0.00           O
ATOM   2423  O12 POPEB 141      45.610  72.685  35.585  1.00  0.00           O
ATOM   2424  C1  POPEB 141      45.760  69.435  37.325  1.00  0.00           C
ATOM   2427  C2  POPEB 141      45.170  69.945  38.685  1.00  0.00           C
ATOM   2429  O21 POPEB 141      44.710  68.795  39.445  1.00  0.00           O
ATOM   2430  C21 POPEB 141      44.510  68.975  40.745  1.00  0.00           C
ATOM   2431  O22 POPEB 141      44.940  69.895  41.405  1.00  0.00           O
ATOM   2432  C22 POPEB 141      43.580  67.885  41.305  1.00  0.00           C
ATOM   2435  C3  POPEB 141      44.030  71.005  38.525  1.00  0.00           C
ATOM   2438  O31 POPEB 141      43.930  71.875  39.685  1.00  0.00           O
ATOM   2439  C31 POPEB 141      42.850  71.725  40.435  1.00  0.00           C
ATOM   2440  O32 POPEB 141      41.940  70.955  40.205  1.00  0.00           O
ATOM   2441  C32 POPEB 141      42.960  72.575  41.695  1.00  0.00           C
ATOM   2444  C23 POPEB 141      43.880  67.465  42.775  1.00  0.00           C
ATOM   2447  C24 POPEB 141      42.950  68.035  43.865  1.00  0.00           C
ATOM   2450  C25 POPEB 141      43.430  67.775  45.315  1.00  0.00           C
ATOM   2453  C26 POPEB 141      42.300  67.605  46.375  1.00  0.00           C
ATOM   2456  C27 POPEB 141      42.750  67.045  47.745  1.00  0.00           C
ATOM   2459  C28 POPEB 141      41.550  66.615  48.625  1.00  0.00           C
ATOM   2462  C29 POPEB 141      41.740  65.325  49.385  1.00  0.00           C
ATOM   2464 0C21 POPEB 141      41.060  64.885  50.465  1.00  0.00           C
ATOM   2466 1C21 POPEB 141      39.980  65.605  51.225  1.00  0.00           C
ATOM   2469 2C21 POPEB 141      39.840  65.025  52.655  1.00  0.00           C
ATOM   2472 3C21 POPEB 141      41.020  65.345  53.585  1.00  0.00           C
ATOM   2475 4C21 POPEB 141      40.900  64.675  54.975  1.00  0.00           C
ATOM   2478 5C21 POPEB 141      39.770  65.205  55.875  1.00  0.00           C
ATOM   2481 6C21 POPEB 141      39.920  66.685  56.275  1.00  0.00           C
ATOM   2484 7C21 POPEB 141      39.030  67.085  57.465  1.00  0.00           C
ATOM   2487 8C21 POPEB 141      38.100  68.255  57.175  1.00  0.00           C
ATOM   2491  C33 POPEB 141      41.580  72.735  42.375  1.00  0.00           C
ATOM   2494  C34 POPEB 141      41.570  73.705  43.555  1.00  0.00           C
ATOM   2497  C35 POPEB 141      41.740  73.085  44.965  1.00  0.00           C
ATOM   2500  C36 POPEB 141      42.990  72.205  45.185  1.00  0.00           C
ATOM   2503  C37 POPEB 141      43.120  71.705  46.635  1.00  0.00           C
ATOM   2506  C38 POPEB 141      44.470  71.045  46.925  1.00  0.00           C
ATOM   2509  C39 POPEB 141      45.400  71.875  47.825  1.00  0.00           C
ATOM   2512 0C31 POPEB 141      44.990  71.875  49.305  1.00  0.00           C
ATOM   2515 1C31 POPEB 141      45.950  72.695  50.185  1.00  0.00           C
ATOM   2518 2C31 POPEB 141      45.570  72.645  51.675  1.00  0.00           C
ATOM   2521 3C31 POPEB 141      46.450  73.545  52.565  1.00  0.00           C
ATOM   2524 4C31 POPEB 141      47.910  73.085  52.685  1.00  0.00           C
ATOM   2527 5C31 POPEB 141      48.710  73.945  53.675  1.00  0.00           C
ATOM   2530 6C31 POPEB 141      50.200  73.595  53.775  1.00  0.00           C
ATOM   2534  NH3 POPEC 142      54.130 102.365  75.665  1.00  0.00           N
ATOM   2538  C12 POPEC 142      53.850 103.355  76.755  1.00  0.00           C
ATOM   2541  C11 POPEC 142      52.980 104.505  76.235  1.00  0.00           C
ATOM   2544  P   POPEC 142      50.460 104.855  75.495  1.00  0.00           P
ATOM   2545  O13 POPEC 142      49.340 105.175  76.405  1.00  0.00           O
ATOM   2546  O14 POPEC 142      51.010 105.945  74.645  1.00  0.00           O
ATOM   2547  O11 POPEC 142      49.960 103.705  74.535  1.00  0.00           O
ATOM   2548  O12 POPEC 142      51.610 104.115  76.285  1.00  0.00           O
ATOM   2549  C1  POPEC 142      50.890 102.755  74.005  1.00  0.00           C
ATOM   2552  C2  POPEC 142      50.980 102.785  72.465  1.00  0.00           C
ATOM   2554  O21 POPEC 142      52.280 102.265  72.135  1.00  0.00           O
ATOM   2555  C21 POPEC 142      52.340 101.505  71.055  1.00  0.00           C
ATOM   2556  O22 POPEC 142      51.410 101.225  70.315  1.00  0.00           O
ATOM   2557  C22 POPEC 142      53.740 100.905  70.945  1.00  0.00           C
ATOM   2560  C3  POPEC 142      50.830 104.245  71.955  1.00  0.00           C
ATOM   2563  O31 POPEC 142      50.820 104.325  70.515  1.00  0.00           O
ATOM   2564  C31 POPEC 142      50.760 105.575  70.065  1.00  0.00           C
ATOM   2565  O32 POPEC 142      50.900 106.585  70.735  1.00  0.00           O
ATOM   2566  C32 POPEC 142      50.500 105.515  68.565  1.00  0.00           C
ATOM   2569  C23 POPEC 142      54.280 100.885  69.505  1.00  0.00           C
ATOM   2572  C24 POPEC 142      55.810 100.905  69.515  1.00  0.00           C
ATOM   2575  C25 POPEC 142      56.470 100.605  68.155  1.00  0.00           C
ATOM   2578  C26 POPEC 142      55.940 101.455  66.995  1.00  0.00           C
ATOM   2581  C27 POPEC 142      56.950 101.505  65.835  1.00  0.00           C
ATOM   2584  C28 POPEC 142      56.600 102.505  64.715  1.00  0.00           C
ATOM   2587  C29 POPEC 142      55.480 102.055  63.805  1.00  0.00           C
ATOM   2589 0C21 POPEC 142      55.320 102.395  62.505  1.00  0.00           C
ATOM   2591 1C21 POPEC 142      56.220 103.305  61.705  1.00  0.00           C
ATOM   2594 2C21 POPEC 142      55.530 104.405  60.885  1.00  0.00           C
ATOM   2597 3C21 POPEC 142      56.520 105.225  60.045  1.00  0.00           C
ATOM   2600 4C21 POPEC 142      55.840 106.395  59.305  1.00  0.00           C
ATOM   2603 5C21 POPEC 142      56.770 107.125  58.325  1.00  0.00           C
ATOM   2606 6C21 POPEC 142      56.800 106.485  56.925  1.00  0.00           C
ATOM   2609 7C21 POPEC 142      57.760 107.215  55.975  1.00  0.00           C
ATOM   2612 8C21 POPEC 142      57.820 106.625  54.565  1.00  0.00           C
ATOM   2616  C33 POPEC 142      51.550 104.655  67.815  1.00  0.00           C
ATOM   2619  C34 POPEC 142      51.030 103.295  67.305  1.00  0.00           C
ATOM   2622  C35 POPEC 142      51.600 102.955  65.915  1.00  0.00           C
ATOM   2625  C36 POPEC 142      51.000 103.845  64.805  1.00  0.00           C
ATOM   2628  C37 POPEC 142      51.660 103.705  63.435  1.00  0.00           C
ATOM   2631  C38 POPEC 142      51.320 104.925  62.565  1.00  0.00           C
ATOM   2634  C39 POPEC 142      52.010 104.965  61.205  1.00  0.00           C
ATOM   2637 0C31 POPEC 142      51.130 104.525  60.025  1.00  0.00           C
ATOM   2640 1C31 POPEC 142      51.690 105.025  58.695  1.00  0.00           C
ATOM   2643 2C31 POPEC 142      50.790 104.675  57.505  1.00  0.00           C
ATOM   2646 3C31 POPEC 142      51.330 105.265  56.185  1.00  0.00           C
ATOM   2649 4C31 POPEC 142      50.540 104.775  54.975  1.00  0.00           C
ATOM   2652 5C31 POPEC 142      51.090 105.315  53.655  1.00  0.00           C
ATOM   2655 6C31 POPEC 142      50.400 104.725  52.425  1.00  0.00           C
ATOM   2659  NH3 POPED 143      77.870  99.825  73.535  1.00  0.00           N
ATOM   2663  C12 POPED 143      77.510  98.845  72.445  1.00  0.00           C
ATOM   2666  C11 POPED 143      76.470  97.815  72.895  1.00  0.00           C
ATOM   2669  P   POPED 143      76.190  95.345  71.985  1.00  0.00           P
ATOM   2670  O13 POPED 143      77.580  94.855  72.065  1.00  0.00           O
ATOM   2671  O14 POPED 143      75.250  94.955  73.075  1.00  0.00           O
ATOM   2672  O11 POPED 143      75.550  94.905  70.635  1.00  0.00           O
ATOM   2673  O12 POPED 143      76.180  96.915  71.825  1.00  0.00           O
ATOM   2674  C1  POPED 143      76.240  95.085  69.395  1.00  0.00           C
ATOM   2677  C2  POPED 143      75.320  95.765  68.375  1.00  0.00           C
ATOM   2679  O21 POPED 143      75.980  95.725  67.105  1.00  0.00           O
ATOM   2680  C21 POPED 143      75.260  95.485  65.995  1.00  0.00           C
ATOM   2681  O22 POPED 143      75.410  96.125  64.965  1.00  0.00           O
ATOM   2682  C22 POPED 143      74.350  94.265  66.145  1.00  0.00           C
ATOM   2685  C3  POPED 143      75.010  97.245  68.765  1.00  0.00           C
ATOM   2688  O31 POPED 143      74.360  97.955  67.695  1.00  0.00           O
ATOM   2689  C31 POPED 143      73.110  97.605  67.425  1.00  0.00           C
ATOM   2690  O32 POPED 143      72.440  96.805  68.055  1.00  0.00           O
ATOM   2691  C32 POPED 143      72.640  98.375  66.175  1.00  0.00           C
ATOM   2694  C23 POPED 143      74.030  93.575  64.805  1.00  0.00           C
ATOM   2697  C24 POPED 143      72.520  93.435  64.535  1.00  0.00           C
ATOM   2700  C25 POPED 143      72.260  92.805  63.165  1.00  0.00           C
ATOM   2703  C26 POPED 143      70.860  92.205  62.965  1.00  0.00           C
ATOM   2706  C27 POPED 143      70.780  91.275  61.735  1.00  0.00           C
ATOM   2709  C28 POPED 143      70.460  91.965  60.385  1.00  0.00           C
ATOM   2712  C29 POPED 143      71.600  92.695  59.705  1.00  0.00           C
ATOM   2714 0C21 POPED 143      72.370  92.205  58.715  1.00  0.00           C
ATOM   2716 1C21 POPED 143      72.290  90.805  58.165  1.00  0.00           C
ATOM   2719 2C21 POPED 143      73.370  90.475  57.115  1.00  0.00           C
ATOM   2722 3C21 POPED 143      73.490  88.965  56.825  1.00  0.00           C
ATOM   2725 4C21 POPED 143      74.740  88.585  56.015  1.00  0.00           C
ATOM   2728 5C21 POPED 143      74.620  88.885  54.505  1.00  0.00           C
ATOM   2731 6C21 POPED 143      74.200  87.665  53.675  1.00  0.00           C
ATOM   2734 7C21 POPED 143      74.030  88.005  52.185  1.00  0.00           C
ATOM   2737 8C21 POPED 143      73.620  86.815  51.325  1.00  0.00           C
ATOM   2741  C33 POPED 143      73.780  99.075  65.375  1.00  0.00           C
ATOM   2744  C34 POPED 143      73.440  99.225  63.885  1.00  0.00           C
ATOM   2747  C35 POPED 143      74.360 100.205  63.135  1.00  0.00           C
ATOM   2750  C36 POPED 143      75.830  99.755  62.985  1.00  0.00           C
ATOM   2753  C37 POPED 143      76.610 100.795  62.175  1.00  0.00           C
ATOM   2756  C38 POPED 143      77.930 100.285  61.565  1.00  0.00           C
ATOM   2759  C39 POPED 143      78.520 101.285  60.565  1.00  0.00           C
ATOM   2762 0C31 POPED 143      79.830 100.805  59.925  1.00  0.00           C
ATOM   2765 1C31 POPED 143      80.260 101.575  58.675  1.00  0.00           C
ATOM   2768 2C31 POPED 143      81.210 100.785  57.755  1.00  0.00           C
ATOM   2771 3C31 POPED 143      82.600 100.465  58.315  1.00  0.00           C
ATOM   2774 4C31 POPED 143      83.500 101.695  58.565  1.00  0.00           C
ATOM   2777 5C31 POPED 143      84.890 101.315  59.105  1.00  0.00           C
ATOM   2780 6C31 POPED 143      85.840 102.505  59.255  1.00  0.00           C
ATOM   2784  NH3 POPEE 144      43.820  31.615  34.595  1.00  0.00           N
ATOM   2788  C12 POPEE 144      42.900  30.815  35.475  1.00  0.00           C
ATOM   2791  C11 POPEE 144      41.400  31.045  35.245  1.00  0.00           C
ATOM   2794  P   POPEE 144      40.180  28.735  35.565  1.00  0.00           P
ATOM   2795  O13 POPEE 144      38.900  28.355  36.215  1.00  0.00           O
ATOM   2796  O14 POPEE 144      40.190  28.715  34.085  1.00  0.00           O
ATOM   2797  O11 POPEE 144      41.320  27.765  36.095  1.00  0.00           O
ATOM   2798  O12 POPEE 144      40.650  30.155  36.075  1.00  0.00           O
ATOM   2799  C1  POPEE 144      41.800  27.915  37.445  1.00  0.00           C
ATOM   2802  C2  POPEE 144      41.270  26.865  38.445  1.00  0.00           C
ATOM   2804  O21 POPEE 144      42.080  26.985  39.645  1.00  0.00           O
ATOM   2805  C21 POPEE 144      41.410  27.035  40.785  1.00  0.00           C
ATOM   2806  O22 POPEE 144      40.240  26.765  40.925  1.00  0.00           O
ATOM   2807  C22 POPEE 144      42.350  27.465  41.915  1.00  0.00           C
ATOM   2810  C3  POPEE 144      41.310  25.405  37.895  1.00  0.00           C
ATOM   2813  O31 POPEE 144      42.640  24.975  37.555  1.00  0.00           O
ATOM   2814  C31 POPEE 144      43.440  24.335  38.445  1.00  0.00           C
ATOM   2815  O32 POPEE 144      44.640  24.275  38.325  1.00  0.00           O
ATOM   2816  C32 POPEE 144      42.720  23.475  39.485  1.00  0.00           C
ATOM   2819  C23 POPEE 144      41.590  27.845  43.215  1.00  0.00           C
ATOM   2822  C24 POPEE 144      42.270  28.965  43.995  1.00  0.00           C
ATOM   2825  C25 POPEE 144      41.460  29.385  45.235  1.00  0.00           C
ATOM   2828  C26 POPEE 144      41.660  28.475  46.455  1.00  0.00           C
ATOM   2831  C27 POPEE 144      40.650  28.795  47.575  1.00  0.00           C
ATOM   2834  C28 POPEE 144      41.040  28.225  48.945  1.00  0.00           C
ATOM   2837  C29 POPEE 144      42.030  29.105  49.675  1.00  0.00           C
ATOM   2839 0C21 POPEE 144      41.980  29.495  50.965  1.00  0.00           C
ATOM   2841 1C21 POPEE 144      40.960  29.105  52.015  1.00  0.00           C
ATOM   2844 2C21 POPEE 144      41.580  28.285  53.175  1.00  0.00           C
ATOM   2847 3C21 POPEE 144      42.660  29.035  53.965  1.00  0.00           C
ATOM   2850 4C21 POPEE 144      43.400  28.125  54.955  1.00  0.00           C
ATOM   2853 5C21 POPEE 144      44.630  28.775  55.615  1.00  0.00           C
ATOM   2856 6C21 POPEE 144      45.640  29.355  54.615  1.00  0.00           C
ATOM   2859 7C21 POPEE 144      47.000  29.665  55.245  1.00  0.00           C
ATOM   2862 8C21 POPEE 144      47.960  30.375  54.275  1.00  0.00           C
ATOM   2866  C33 POPEE 144      43.690  22.445  40.145  1.00  0.00           C
ATOM   2869  C34 POPEE 144      43.010  21.375  41.005  1.00  0.00           C
ATOM   2872  C35 POPEE 144      42.810  21.795  42.465  1.00  0.00           C
ATOM   2875  C36 POPEE 144      41.760  20.945  43.175  1.00  0.00           C
ATOM   2878  C37 POPEE 144      41.580  21.315  44.655  1.00  0.00           C
ATOM   2881  C38 POPEE 144      42.290  20.365  45.635  1.00  0.00           C
ATOM   2884  C39 POPEE 144      41.700  18.955  45.555  1.00  0.00           C
ATOM   2887 0C31 POPEE 144      42.130  18.035  46.695  1.00  0.00           C
ATOM   2890 1C31 POPEE 144      41.680  16.595  46.425  1.00  0.00           C
ATOM   2893 2C31 POPEE 144      42.000  15.615  47.555  1.00  0.00           C
ATOM   2896 3C31 POPEE 144      41.130  15.825  48.795  1.00  0.00           C
ATOM   2899 4C31 POPEE 144      41.510  14.855  49.915  1.00  0.00           C
ATOM   2902 5C31 POPEE 144      40.660  15.045  51.175  1.00  0.00           C
ATOM   2905 6C31 POPEE 144      41.070  14.085  52.285  1.00  0.00           C
ATOM   2909  NH3 POPEF 145      94.720  49.305  31.055  1.00  0.00           N
ATOM   2913  C12 POPEF 145      94.330  49.405  29.615  1.00  0.00           C
ATOM   2916  C11 POPEF 145      95.370  50.195  28.835  1.00  0.00           C
ATOM   2919  P   POPEF 145      96.630  52.465  28.755  1.00  0.00           P
ATOM   2920  O13 POPEF 145      97.500  51.695  27.845  1.00  0.00           O
ATOM   2921  O14 POPEF 145      95.830  53.585  28.225  1.00  0.00           O
ATOM   2922  O11 POPEF 145      97.400  52.995  30.025  1.00  0.00           O
ATOM   2923  O12 POPEF 145      95.600  51.455  29.445  1.00  0.00           O
ATOM   2924  C1  POPEF 145      96.570  53.575  31.055  1.00  0.00           C
ATOM   2927  C2  POPEF 145      97.370  53.665  32.375  1.00  0.00           C
ATOM   2929  O21 POPEF 145      96.600  53.465  33.565  1.00  0.00           O
ATOM   2930  C21 POPEF 145      95.370  53.905  33.675  1.00  0.00           C
ATOM   2931  O22 POPEF 145      94.740  54.575  32.875  1.00  0.00           O
ATOM   2932  C22 POPEF 145      94.860  53.465  35.035  1.00  0.00           C
ATOM   2935  C3  POPEF 145      98.350  54.885  32.455  1.00  0.00           C
ATOM   2938  O31 POPEF 145      97.700  56.155  32.695  1.00  0.00           O
ATOM   2939  C31 POPEF 145      97.500  56.705  33.905  1.00  0.00           C
ATOM   2940  O32 POPEF 145      96.910  57.765  34.045  1.00  0.00           O
ATOM   2941  C32 POPEF 145      98.050  55.905  35.085  1.00  0.00           C
ATOM   2944  C23 POPEF 145      93.390  53.845  35.225  1.00  0.00           C
ATOM   2947  C24 POPEF 145      92.680  52.885  36.175  1.00  0.00           C
ATOM   2950  C25 POPEF 145      91.200  53.255  36.295  1.00  0.00           C
ATOM   2953  C26 POPEF 145      90.970  54.405  37.285  1.00  0.00           C
ATOM   2956  C27 POPEF 145      89.470  54.625  37.535  1.00  0.00           C
ATOM   2959  C28 POPEF 145      89.190  55.545  38.725  1.00  0.00           C
ATOM   2962  C29 POPEF 145      87.700  55.665  38.945  1.00  0.00           C
ATOM   2964 0C21 POPEF 145      86.950  54.915  39.765  1.00  0.00           C
ATOM   2966 1C21 POPEF 145      87.450  53.825  40.695  1.00  0.00           C
ATOM   2969 2C21 POPEF 145      86.960  54.065  42.125  1.00  0.00           C
ATOM   2972 3C21 POPEF 145      87.770  53.275  43.155  1.00  0.00           C
ATOM   2975 4C21 POPEF 145      87.140  53.325  44.555  1.00  0.00           C
ATOM   2978 5C21 POPEF 145      88.090  52.825  45.645  1.00  0.00           C
ATOM   2981 6C21 POPEF 145      87.370  52.695  46.995  1.00  0.00           C
ATOM   2984 7C21 POPEF 145      88.320  52.395  48.155  1.00  0.00           C
ATOM   2987 8C21 POPEF 145      87.580  52.055  49.445  1.00  0.00           C
ATOM   2991  C33 POPEF 145      97.320  56.265  36.395  1.00  0.00           C
ATOM   2994  C34 POPEF 145      97.550  55.195  37.455  1.00  0.00           C
ATOM   2997  C35 POPEF 145      96.630  55.335  38.675  1.00  0.00           C
ATOM   3000  C36 POPEF 145      96.730  54.095  39.565  1.00  0.00           C
ATOM   3003  C37 POPEF 145      96.070  54.225  40.935  1.00  0.00           C
ATOM   3006  C38 POPEF 145      96.260  52.945  41.755  1.00  0.00           C
ATOM   3009  C39 POPEF 145      95.600  52.985  43.135  1.00  0.00           C
ATOM   3012 0C31 POPEF 145      95.890  51.715  43.945  1.00  0.00           C
ATOM   3015 1C31 POPEF 145      95.010  51.605  45.195  1.00  0.00           C
ATOM   3018 2C31 POPEF 145      95.260  50.305  45.985  1.00  0.00           C
ATOM   3021 3C31 POPEF 145      94.260  50.075  47.125  1.00  0.00           C
ATOM   3024 4C31 POPEF 145      94.160  51.255  48.105  1.00  0.00           C
ATOM   3027 5C31 POPEF 145      93.270  50.965  49.315  1.00  0.00           C
ATOM   3030 6C31 POPEF 145      93.170  52.145  50.275  1.00  0.00           C
ATOM   3034  NH3 POPEG 146      53.180  12.235  32.805  1.00  0.00           N
ATOM   3038  C12 POPEG 146      52.420  11.575  31.685  1.00  0.00           C
ATOM   3041  C11 POPEG 146      50.920  11.415  32.015  1.00  0.00           C
ATOM   3044  P   POPEG 146      50.110  12.845  34.055  1.00  0.00           P
ATOM   3045  O13 POPEG 146      51.430  12.665  34.705  1.00  0.00           O
ATOM   3046  O14 POPEG 146      49.410  14.125  34.255  1.00  0.00           O
ATOM   3047  O11 POPEG 146      49.170  11.605  34.365  1.00  0.00           O
ATOM   3048  O12 POPEG 146      50.370  12.635  32.515  1.00  0.00           O
ATOM   3049  C1  POPEG 146      49.550  10.615  35.325  1.00  0.00           C
ATOM   3052  C2  POPEG 146      48.300  10.005  35.995  1.00  0.00           C
ATOM   3054  O21 POPEG 146      48.710   8.815  36.695  1.00  0.00           O
ATOM   3055  C21 POPEG 146      49.060   9.055  37.945  1.00  0.00           C
ATOM   3056  O22 POPEG 146      50.190   9.335  38.315  1.00  0.00           O
ATOM   3057  C22 POPEG 146      47.810   8.985  38.805  1.00  0.00           C
ATOM   3060  C3  POPEG 146      47.170   9.655  34.975  1.00  0.00           C
ATOM   3063  O31 POPEG 146      45.990   9.125  35.615  1.00  0.00           O
ATOM   3064  C31 POPEG 146      45.650   7.825  35.645  1.00  0.00           C
ATOM   3065  O32 POPEG 146      44.570   7.435  36.055  1.00  0.00           O
ATOM   3066  C32 POPEG 146      46.700   6.865  35.065  1.00  0.00           C
ATOM   3069  C23 POPEG 146      48.050   9.045  40.325  1.00  0.00           C
ATOM   3072  C24 POPEG 146      46.730   9.425  41.005  1.00  0.00           C
ATOM   3075  C25 POPEG 146      46.490   8.755  42.355  1.00  0.00           C
ATOM   3078  C26 POPEG 146      45.030   8.935  42.775  1.00  0.00           C
ATOM   3081  C27 POPEG 146      44.700   8.395  44.175  1.00  0.00           C
ATOM   3084  C28 POPEG 146      45.060   9.375  45.305  1.00  0.00           C
ATOM   3087  C29 POPEG 146      44.680   8.825  46.655  1.00  0.00           C
ATOM   3089 0C21 POPEG 146      43.830   9.355  47.555  1.00  0.00           C
ATOM   3091 1C21 POPEG 146      43.020  10.625  47.445  1.00  0.00           C
ATOM   3094 2C21 POPEG 146      41.510  10.325  47.485  1.00  0.00           C
ATOM   3097 3C21 POPEG 146      40.670  11.405  48.185  1.00  0.00           C
ATOM   3100 4C21 POPEG 146      39.220  10.965  48.375  1.00  0.00           C
ATOM   3103 5C21 POPEG 146      38.380  11.885  49.275  1.00  0.00           C
ATOM   3106 6C21 POPEG 146      36.980  11.295  49.515  1.00  0.00           C
ATOM   3109 7C21 POPEG 146      36.030  12.195  50.315  1.00  0.00           C
ATOM   3112 8C21 POPEG 146      34.570  11.755  50.305  1.00  0.00           C
ATOM   3116  C33 POPEG 146      46.280   5.375  35.185  1.00  0.00           C
ATOM   3119  C34 POPEG 146      47.320   4.395  34.615  1.00  0.00           C
ATOM   3122  C35 POPEG 146      48.560   4.195  35.505  1.00  0.00           C
ATOM   3125  C36 POPEG 146      48.360   3.255  36.705  1.00  0.00           C
ATOM   3128  C37 POPEG 146      49.560   3.365  37.665  1.00  0.00           C
ATOM   3131  C38 POPEG 146      49.580   2.375  38.835  1.00  0.00           C
ATOM   3134  C39 POPEG 146      50.190   1.005  38.465  1.00  0.00           C
ATOM   3137 0C31 POPEG 146      50.450   0.115  39.695  1.00  0.00           C
ATOM   3140 1C31 POPEG 146      51.940  -0.195  39.915  1.00  0.00           C
ATOM   3143 2C31 POPEG 146      52.220  -0.855  41.275  1.00  0.00           C
ATOM   3146 3C31 POPEG 146      53.710  -1.105  41.575  1.00  0.00           C
ATOM   3149 4C31 POPEG 146      54.530   0.185  41.685  1.00  0.00           C
ATOM   3152 5C31 POPEG 146      55.980  -0.065  42.145  1.00  0.00           C
ATOM   3155 6C31 POPEG 146      56.820   1.215  42.225  1.00  0.00           C
ATOM   3159  NH3 POPEH 147      14.830  11.155  73.015  1.00  0.00           N
ATOM   3163  C12 POPEH 147      16.180  11.815  72.925  1.00  0.00           C
ATOM   3166  C11 POPEH 147      16.330  12.615  71.625  1.00  0.00           C
ATOM   3169  P   POPEH 147      17.230  15.015  72.245  1.00  0.00           P
ATOM   3170  O13 POPEH 147      16.050  15.115  73.135  1.00  0.00           O
ATOM   3171  O14 POPEH 147      18.530  15.485  72.815  1.00  0.00           O
ATOM   3172  O11 POPEH 147      16.860  15.825  70.945  1.00  0.00           O
ATOM   3173  O12 POPEH 147      17.390  13.555  71.715  1.00  0.00           O
ATOM   3174  C1  POPEH 147      15.960  16.935  70.985  1.00  0.00           C
ATOM   3177  C2  POPEH 147      14.900  16.885  69.855  1.00  0.00           C
ATOM   3179  O21 POPEH 147      14.150  18.095  70.025  1.00  0.00           O
ATOM   3180  C21 POPEH 147      13.810  18.895  68.995  1.00  0.00           C
ATOM   3181  O22 POPEH 147      13.550  20.075  69.125  1.00  0.00           O
ATOM   3182  C22 POPEH 147      13.790  18.185  67.645  1.00  0.00           C
ATOM   3185  C3  POPEH 147      13.980  15.635  69.935  1.00  0.00           C
ATOM   3188  O31 POPEH 147      13.610  15.195  68.615  1.00  0.00           O
ATOM   3189  C31 POPEH 147      14.340  14.195  68.125  1.00  0.00           C
ATOM   3190  O32 POPEH 147      14.480  13.105  68.655  1.00  0.00           O
ATOM   3191  C32 POPEH 147      15.260  14.755  67.025  1.00  0.00           C
ATOM   3194  C23 POPEH 147      13.200  19.075  66.525  1.00  0.00           C
ATOM   3197  C24 POPEH 147      13.300  18.365  65.175  1.00  0.00           C
ATOM   3200  C25 POPEH 147      12.590  19.115  64.045  1.00  0.00           C
ATOM   3203  C26 POPEH 147      12.600  18.315  62.735  1.00  0.00           C
ATOM   3206  C27 POPEH 147      11.560  18.805  61.715  1.00  0.00           C
ATOM   3209  C28 POPEH 147      11.500  17.865  60.495  1.00  0.00           C
ATOM   3212  C29 POPEH 147      10.460  18.245  59.485  1.00  0.00           C
ATOM   3214 0C21 POPEH 147      10.490  17.915  58.175  1.00  0.00           C
ATOM   3216 1C21 POPEH 147      11.550  17.085  57.495  1.00  0.00           C
ATOM   3219 2C21 POPEH 147      11.030  15.945  56.595  1.00  0.00           C
ATOM   3222 3C21 POPEH 147      10.250  16.445  55.355  1.00  0.00           C
ATOM   3225 4C21 POPEH 147      10.370  15.485  54.165  1.00  0.00           C
ATOM   3228 5C21 POPEH 147      11.600  15.805  53.305  1.00  0.00           C
ATOM   3231 6C21 POPEH 147      11.990  14.705  52.315  1.00  0.00           C
ATOM   3234 7C21 POPEH 147      13.270  15.055  51.545  1.00  0.00           C
ATOM   3237 8C21 POPEH 147      13.840  13.895  50.715  1.00  0.00           C
ATOM   3241  C33 POPEH 147      15.110  14.185  65.595  1.00  0.00           C
ATOM   3244  C34 POPEH 147      16.190  14.815  64.695  1.00  0.00           C
ATOM   3247  C35 POPEH 147      16.140  14.415  63.215  1.00  0.00           C
ATOM   3250  C36 POPEH 147      15.370  15.415  62.355  1.00  0.00           C
ATOM   3253  C37 POPEH 147      15.700  15.265  60.865  1.00  0.00           C
ATOM   3256  C38 POPEH 147      15.050  16.365  60.025  1.00  0.00           C
ATOM   3259  C39 POPEH 147      15.710  16.555  58.645  1.00  0.00           C
ATOM   3262 0C31 POPEH 147      15.180  17.805  57.945  1.00  0.00           C
ATOM   3265 1C31 POPEH 147      16.030  18.275  56.755  1.00  0.00           C
ATOM   3268 2C31 POPEH 147      15.860  17.415  55.485  1.00  0.00           C
ATOM   3271 3C31 POPEH 147      16.600  18.005  54.275  1.00  0.00           C
ATOM   3274 4C31 POPEH 147      18.100  18.235  54.525  1.00  0.00           C
ATOM   3277 5C31 POPEH 147      18.850  18.755  53.295  1.00  0.00           C
ATOM   3280 6C31 POPEH 147      20.340  18.965  53.555  1.00  0.00           C
ATOM   3284  NH3 POPEI 148      -6.210  40.035  74.705  1.00  0.00           N
ATOM   3288  C12 POPEI 148      -7.480  40.695  74.225  1.00  0.00           C
ATOM   3291  C11 POPEI 148      -7.220  42.175  73.875  1.00  0.00           C
ATOM   3294  P   POPEI 148      -4.760  43.025  74.045  1.00  0.00           P
ATOM   3295  O13 POPEI 148      -5.020  44.465  74.235  1.00  0.00           O
ATOM   3296  O14 POPEI 148      -4.590  42.165  75.245  1.00  0.00           O
ATOM   3297  O11 POPEI 148      -3.490  42.785  73.135  1.00  0.00           O
ATOM   3298  O12 POPEI 148      -5.950  42.355  73.215  1.00  0.00           O
ATOM   3299  C1  POPEI 148      -3.460  41.665  72.245  1.00  0.00           C
ATOM   3302  C2  POPEI 148      -2.080  41.605  71.555  1.00  0.00           C
ATOM   3304  O21 POPEI 148      -2.110  40.685  70.445  1.00  0.00           O
ATOM   3305  C21 POPEI 148      -1.510  39.525  70.545  1.00  0.00           C
ATOM   3306  O22 POPEI 148      -1.470  38.805  71.525  1.00  0.00           O
ATOM   3307  C22 POPEI 148      -0.760  39.245  69.245  1.00  0.00           C
ATOM   3310  C3  POPEI 148      -0.930  41.445  72.605  1.00  0.00           C
ATOM   3313  O31 POPEI 148       0.370  41.155  72.025  1.00  0.00           O
ATOM   3314  C31 POPEI 148       0.920  42.195  71.385  1.00  0.00           C
ATOM   3315  O32 POPEI 148       0.430  43.305  71.295  1.00  0.00           O
ATOM   3316  C32 POPEI 148       2.190  41.735  70.685  1.00  0.00           C
ATOM   3319  C23 POPEI 148      -1.580  38.495  68.175  1.00  0.00           C
ATOM   3322  C24 POPEI 148      -1.410  39.145  66.795  1.00  0.00           C
ATOM   3325  C25 POPEI 148      -1.810  38.255  65.605  1.00  0.00           C
ATOM   3328  C26 POPEI 148      -0.830  37.095  65.375  1.00  0.00           C
ATOM   3331  C27 POPEI 148      -0.950  36.485  63.975  1.00  0.00           C
ATOM   3334  C28 POPEI 148       0.080  35.365  63.725  1.00  0.00           C
ATOM   3337  C29 POPEI 148      -0.540  33.995  63.595  1.00  0.00           C
ATOM   3339 0C21 POPEI 148      -0.650  33.275  62.465  1.00  0.00           C
ATOM   3341 1C21 POPEI 148      -0.210  33.695  61.085  1.00  0.00           C
ATOM   3344 2C21 POPEI 148      -1.280  33.425  60.015  1.00  0.00           C
ATOM   3347 3C21 POPEI 148      -0.860  33.985  58.655  1.00  0.00           C
ATOM   3350 4C21 POPEI 148      -1.920  33.785  57.575  1.00  0.00           C
ATOM   3353 5C21 POPEI 148      -1.650  34.615  56.315  1.00  0.00           C
ATOM   3356 6C21 POPEI 148      -0.410  34.155  55.545  1.00  0.00           C
ATOM   3359 7C21 POPEI 148      -0.080  35.065  54.355  1.00  0.00           C
ATOM   3362 8C21 POPEI 148       1.140  34.605  53.565  1.00  0.00           C
ATOM   3366  C33 POPEI 148       2.770  42.805  69.735  1.00  0.00           C
ATOM   3369  C34 POPEI 148       3.730  42.165  68.735  1.00  0.00           C
ATOM   3372  C35 POPEI 148       4.190  43.095  67.595  1.00  0.00           C
ATOM   3375  C36 POPEI 148       4.880  42.305  66.475  1.00  0.00           C
ATOM   3378  C37 POPEI 148       5.500  43.215  65.405  1.00  0.00           C
ATOM   3381  C38 POPEI 148       5.960  42.465  64.145  1.00  0.00           C
ATOM   3384  C39 POPEI 148       6.840  41.225  64.425  1.00  0.00           C
ATOM   3387 0C31 POPEI 148       7.590  40.735  63.175  1.00  0.00           C
ATOM   3390 1C31 POPEI 148       8.410  39.465  63.455  1.00  0.00           C
ATOM   3393 2C31 POPEI 148       9.320  39.005  62.305  1.00  0.00           C
ATOM   3396 3C31 POPEI 148       8.550  38.565  61.045  1.00  0.00           C
ATOM   3399 4C31 POPEI 148       8.400  39.675  59.995  1.00  0.00           C
ATOM   3402 5C31 POPEI 148       7.320  39.345  58.955  1.00  0.00           C
ATOM   3405 6C31 POPEI 148       7.170  40.435  57.875  1.00  0.00           C
ATOM   3409  NH3 POPEJ 149      32.900  97.385  30.875  1.00  0.00           N
ATOM   3413  C12 POPEJ 149      33.310  96.095  30.195  1.00  0.00           C
ATOM   3416  C11 POPEJ 149      34.800  96.065  29.845  1.00  0.00           C
ATOM   3419  P   POPEJ 149      35.740  93.635  30.015  1.00  0.00           P
ATOM   3420  O13 POPEJ 149      36.050  92.465  29.165  1.00  0.00           O
ATOM   3421  O14 POPEJ 149      36.870  94.085  30.845  1.00  0.00           O
ATOM   3422  O11 POPEJ 149      34.540  93.315  30.975  1.00  0.00           O
ATOM   3423  O12 POPEJ 149      35.190  94.855  29.185  1.00  0.00           O
ATOM   3424  C1  POPEJ 149      34.220  91.995  31.385  1.00  0.00           C
ATOM   3427  C2  POPEJ 149      35.040  91.525  32.625  1.00  0.00           C
ATOM   3429  O21 POPEJ 149      34.820  90.105  32.805  1.00  0.00           O
ATOM   3430  C21 POPEJ 149      35.450  89.565  33.845  1.00  0.00           C
ATOM   3431  O22 POPEJ 149      36.360  90.085  34.465  1.00  0.00           O
ATOM   3432  C22 POPEJ 149      34.790  88.245  34.185  1.00  0.00           C
ATOM   3435  C3  POPEJ 149      34.660  92.365  33.875  1.00  0.00           C
ATOM   3438  O31 POPEJ 149      33.380  91.935  34.425  1.00  0.00           O
ATOM   3439  C31 POPEJ 149      33.320  92.065  35.755  1.00  0.00           C
ATOM   3440  O32 POPEJ 149      34.160  92.585  36.455  1.00  0.00           O
ATOM   3441  C32 POPEJ 149      31.980  91.525  36.255  1.00  0.00           C
ATOM   3444  C23 POPEJ 149      35.240  87.665  35.555  1.00  0.00           C
ATOM   3447  C24 POPEJ 149      34.220  86.685  36.165  1.00  0.00           C
ATOM   3450  C25 POPEJ 149      33.100  87.355  36.985  1.00  0.00           C
ATOM   3453  C26 POPEJ 149      33.620  87.925  38.305  1.00  0.00           C
ATOM   3456  C27 POPEJ 149      32.540  88.275  39.335  1.00  0.00           C
ATOM   3459  C28 POPEJ 149      33.180  88.585  40.695  1.00  0.00           C
ATOM   3462  C29 POPEJ 149      32.170  88.935  41.765  1.00  0.00           C
ATOM   3464 0C21 POPEJ 149      32.120  90.055  42.505  1.00  0.00           C
ATOM   3466 1C21 POPEJ 149      33.070  91.235  42.445  1.00  0.00           C
ATOM   3469 2C21 POPEJ 149      32.360  92.595  42.325  1.00  0.00           C
ATOM   3472 3C21 POPEJ 149      31.420  92.905  43.495  1.00  0.00           C
ATOM   3475 4C21 POPEJ 149      31.120  94.395  43.705  1.00  0.00           C
ATOM   3478 5C21 POPEJ 149      32.330  95.165  44.265  1.00  0.00           C
ATOM   3481 6C21 POPEJ 149      32.020  96.635  44.605  1.00  0.00           C
ATOM   3484 7C21 POPEJ 149      33.270  97.385  45.075  1.00  0.00           C
ATOM   3487 8C21 POPEJ 149      33.030  98.875  45.355  1.00  0.00           C
ATOM   3491  C33 POPEJ 149      31.410  92.425  37.375  1.00  0.00           C
ATOM   3494  C34 POPEJ 149      30.800  93.735  36.845  1.00  0.00           C
ATOM   3497  C35 POPEJ 149      30.640  94.825  37.925  1.00  0.00           C
ATOM   3500  C36 POPEJ 149      31.980  95.275  38.525  1.00  0.00           C
ATOM   3503  C37 POPEJ 149      31.930  96.705  39.085  1.00  0.00           C
ATOM   3506  C38 POPEJ 149      33.240  97.135  39.775  1.00  0.00           C
ATOM   3509  C39 POPEJ 149      34.480  97.075  38.885  1.00  0.00           C
ATOM   3512 0C31 POPEJ 149      35.770  97.465  39.625  1.00  0.00           C
ATOM   3515 1C31 POPEJ 149      36.090  98.965  39.555  1.00  0.00           C
ATOM   3518 2C31 POPEJ 149      36.710  99.485  40.855  1.00  0.00           C
ATOM   3521 3C31 POPEJ 149      36.970 100.995  40.835  1.00  0.00           C
ATOM   3524 4C31 POPEJ 149      37.280 101.545  42.225  1.00  0.00           C
ATOM   3527 5C31 POPEJ 149      37.170 103.075  42.325  1.00  0.00           C
ATOM   3530 6C31 POPEJ 149      37.400 103.595  43.745  1.00  0.00           C
ATOM   3534  NH3 POPEK 150      55.900  22.605  27.665  1.00  0.00           N
ATOM   3538  C12 POPEK 150      55.650  24.065  27.425  1.00  0.00           C
ATOM   3541  C11 POPEK 150      55.370  24.765  28.755  1.00  0.00           C
ATOM   3544  P   POPEK 150      54.580  27.065  29.665  1.00  0.00           P
ATOM   3545  O13 POPEK 150      55.540  28.175  29.785  1.00  0.00           O
ATOM   3546  O14 POPEK 150      53.180  27.425  29.385  1.00  0.00           O
ATOM   3547  O11 POPEK 150      54.660  26.155  30.955  1.00  0.00           O
ATOM   3548  O12 POPEK 150      55.060  26.125  28.495  1.00  0.00           O
ATOM   3549  C1  POPEK 150      54.410  26.715  32.255  1.00  0.00           C
ATOM   3552  C2  POPEK 150      55.730  27.025  33.025  1.00  0.00           C
ATOM   3554  O21 POPEK 150      56.080  25.935  33.905  1.00  0.00           O
ATOM   3555  C21 POPEK 150      55.350  25.705  34.995  1.00  0.00           C
ATOM   3556  O22 POPEK 150      54.380  26.345  35.355  1.00  0.00           O
ATOM   3557  C22 POPEK 150      55.910  24.455  35.695  1.00  0.00           C
ATOM   3560  C3  POPEK 150      55.710  28.455  33.695  1.00  0.00           C
ATOM   3563  O31 POPEK 150      57.010  29.005  34.025  1.00  0.00           O
ATOM   3564  C31 POPEK 150      57.190  29.405  35.295  1.00  0.00           C
ATOM   3565  O32 POPEK 150      56.500  29.065  36.235  1.00  0.00           O
ATOM   3566  C32 POPEK 150      58.430  30.295  35.415  1.00  0.00           C
ATOM   3569  C23 POPEK 150      55.090  23.985  36.925  1.00  0.00           C
ATOM   3572  C24 POPEK 150      55.460  24.695  38.245  1.00  0.00           C
ATOM   3575  C25 POPEK 150      56.830  24.275  38.815  1.00  0.00           C
ATOM   3578  C26 POPEK 150      56.940  24.485  40.335  1.00  0.00           C
ATOM   3581  C27 POPEK 150      58.090  23.685  40.965  1.00  0.00           C
ATOM   3584  C28 POPEK 150      58.200  23.815  42.495  1.00  0.00           C
ATOM   3587  C29 POPEK 150      58.800  25.135  42.935  1.00  0.00           C
ATOM   3589 0C21 POPEK 150      59.910  25.305  43.685  1.00  0.00           C
ATOM   3591 1C21 POPEK 150      60.770  24.195  44.235  1.00  0.00           C
ATOM   3594 2C21 POPEK 150      62.180  24.655  44.675  1.00  0.00           C
ATOM   3597 3C21 POPEK 150      63.120  25.035  43.515  1.00  0.00           C
ATOM   3600 4C21 POPEK 150      64.590  25.045  43.965  1.00  0.00           C
ATOM   3603 5C21 POPEK 150      65.610  25.145  42.825  1.00  0.00           C
ATOM   3606 6C21 POPEK 150      65.910  26.585  42.375  1.00  0.00           C
ATOM   3609 7C21 POPEK 150      67.060  26.645  41.355  1.00  0.00           C
ATOM   3612 8C21 POPEK 150      67.630  28.045  41.145  1.00  0.00           C
ATOM   3616  C33 POPEK 150      59.570  29.685  36.285  1.00  0.00           C
ATOM   3619  C34 POPEK 150      60.830  29.365  35.455  1.00  0.00           C
ATOM   3622  C35 POPEK 150      60.640  28.175  34.505  1.00  0.00           C
ATOM   3625  C36 POPEK 150      61.760  27.905  33.495  1.00  0.00           C
ATOM   3628  C37 POPEK 150      61.310  26.895  32.425  1.00  0.00           C
ATOM   3631  C38 POPEK 150      62.380  26.585  31.355  1.00  0.00           C
ATOM   3634  C39 POPEK 150      63.640  25.885  31.895  1.00  0.00           C
ATOM   3637 0C31 POPEK 150      63.400  24.495  32.505  1.00  0.00           C
ATOM   3640 1C31 POPEK 150      64.690  23.965  33.125  1.00  0.00           C
ATOM   3643 2C31 POPEK 150      64.640  22.535  33.715  1.00  0.00           C
ATOM   3646 3C31 POPEK 150      64.360  21.455  32.675  1.00  0.00           C
ATOM   3649 4C31 POPEK 150      64.560  20.015  33.205  1.00  0.00           C
ATOM   3652 5C31 POPEK 150      64.240  18.945  32.135  1.00  0.00           C
ATOM   3655 6C31 POPEK 150      64.570  17.495  32.475  1.00  0.00           C
ATOM   3659  NH3 POPEL 151       4.480  73.865  34.895  1.00  0.00           N
ATOM   3663  C12 POPEL 151       4.790  75.205  34.285  1.00  0.00           C
ATOM   3666  C11 POPEL 151       5.820  75.985  35.115  1.00  0.00           C
ATOM   3669  P   POPEL 151       5.000  78.445  34.675  1.00  0.00           P
ATOM   3670  O13 POPEL 151       5.690  79.595  35.275  1.00  0.00           O
ATOM   3671  O14 POPEL 151       4.350  78.655  33.355  1.00  0.00           O
ATOM   3672  O11 POPEL 151       3.920  77.895  35.665  1.00  0.00           O
ATOM   3673  O12 POPEL 151       6.030  77.265  34.545  1.00  0.00           O
ATOM   3674  C1  POPEL 151       3.130  78.785  36.465  1.00  0.00           C
ATOM   3677  C2  POPEL 151       3.470  78.675  37.975  1.00  0.00           C
ATOM   3679  O21 POPEL 151       4.070  79.905  38.425  1.00  0.00           O
ATOM   3680  C21 POPEL 151       3.810  80.195  39.695  1.00  0.00           C
ATOM   3681  O22 POPEL 151       3.090  79.535  40.425  1.00  0.00           O
ATOM   3682  C22 POPEL 151       4.520  81.485  40.115  1.00  0.00           C
ATOM   3685  C3  POPEL 151       4.400  77.475  38.235  1.00  0.00           C
ATOM   3688  O31 POPEL 151       4.460  77.145  39.635  1.00  0.00           O
ATOM   3689  C31 POPEL 151       5.570  76.525  39.955  1.00  0.00           C
ATOM   3690  O32 POPEL 151       6.510  76.285  39.205  1.00  0.00           O
ATOM   3691  C32 POPEL 151       5.440  76.025  41.385  1.00  0.00           C
ATOM   3694  C23 POPEL 151       4.350  81.765  41.625  1.00  0.00           C
ATOM   3697  C24 POPEL 151       5.010  83.085  42.065  1.00  0.00           C
ATOM   3700  C25 POPEL 151       4.460  83.595  43.405  1.00  0.00           C
ATOM   3703  C26 POPEL 151       5.050  84.955  43.815  1.00  0.00           C
ATOM   3706  C27 POPEL 151       4.430  85.505  45.105  1.00  0.00           C
ATOM   3709  C28 POPEL 151       5.080  86.835  45.545  1.00  0.00           C
ATOM   3712  C29 POPEL 151       4.350  87.445  46.715  1.00  0.00           C
ATOM   3714 0C21 POPEL 151       4.780  87.525  47.985  1.00  0.00           C
ATOM   3716 1C21 POPEL 151       6.080  87.005  48.555  1.00  0.00           C
ATOM   3719 2C21 POPEL 151       5.820  85.915  49.625  1.00  0.00           C
ATOM   3722 3C21 POPEL 151       7.110  85.415  50.295  1.00  0.00           C
ATOM   3725 4C21 POPEL 151       6.850  84.385  51.405  1.00  0.00           C
ATOM   3728 5C21 POPEL 151       6.190  83.085  50.905  1.00  0.00           C
ATOM   3731 6C21 POPEL 151       5.850  82.105  52.035  1.00  0.00           C
ATOM   3734 7C21 POPEL 151       4.990  80.935  51.545  1.00  0.00           C
ATOM   3737 8C21 POPEL 151       4.560  79.995  52.675  1.00  0.00           C
ATOM   3741  C33 POPEL 151       5.400  77.175  42.405  1.00  0.00           C
ATOM   3744  C34 POPEL 151       4.810  76.715  43.745  1.00  0.00           C
ATOM   3747  C35 POPEL 151       5.320  77.545  44.915  1.00  0.00           C
ATOM   3750  C36 POPEL 151       5.010  76.915  46.265  1.00  0.00           C
ATOM   3753  C37 POPEL 151       5.960  77.395  47.375  1.00  0.00           C
ATOM   3756  C38 POPEL 151       5.720  76.625  48.665  1.00  0.00           C
ATOM   3759  C39 POPEL 151       6.640  77.065  49.805  1.00  0.00           C
ATOM   3762 0C31 POPEL 151       6.380  76.235  51.075  1.00  0.00           C
ATOM   3765 1C31 POPEL 151       7.100  76.775  52.305  1.00  0.00           C
ATOM   3768 2C31 POPEL 151       6.580  76.135  53.595  1.00  0.00           C
ATOM   3771 3C31 POPEL 151       6.890  76.975  54.845  1.00  0.00           C
ATOM   3774 4C31 POPEL 151       6.020  76.595  56.055  1.00  0.00           C
ATOM   3777 5C31 POPEL 151       6.160  77.585  57.215  1.00  0.00           C
ATOM   3780 6C31 POPEL 151       5.240  77.265  58.395  1.00  0.00           C
ATOM   3784  NH3 POPEM 152      93.120 100.675  34.805  1.00  0.00           N
ATOM   3788  C12 POPEM 152      94.330 101.295  34.155  1.00  0.00           C
ATOM   3791  C11 POPEM 152      94.170 102.815  33.965  1.00  0.00           C
ATOM   3794  P   POPEM 152      96.660 103.395  33.335  1.00  0.00           P
ATOM   3795  O13 POPEM 152      97.100 102.005  33.055  1.00  0.00           O
ATOM   3796  O14 POPEM 152      97.310 104.445  32.525  1.00  0.00           O
ATOM   3797  O11 POPEM 152      96.760 103.705  34.885  1.00  0.00           O
ATOM   3798  O12 POPEM 152      95.110 103.365  33.045  1.00  0.00           O
ATOM   3799  C1  POPEM 152      96.430 105.045  35.325  1.00  0.00           C
ATOM   3802  C2  POPEM 152      96.600 105.205  36.865  1.00  0.00           C
ATOM   3804  O21 POPEM 152      95.340 105.125  37.565  1.00  0.00           O
ATOM   3805  C21 POPEM 152      95.020 103.895  37.945  1.00  0.00           C
ATOM   3806  O22 POPEM 152      95.640 102.875  37.675  1.00  0.00           O
ATOM   3807  C22 POPEM 152      93.860 103.955  38.935  1.00  0.00           C
ATOM   3810  C3  POPEM 152      97.260 106.565  37.235  1.00  0.00           C
ATOM   3813  O31 POPEM 152      97.360 106.725  38.675  1.00  0.00           O
ATOM   3814  C31 POPEM 152      96.640 107.685  39.205  1.00  0.00           C
ATOM   3815  O32 POPEM 152      96.000 108.555  38.615  1.00  0.00           O
ATOM   3816  C32 POPEM 152      96.690 107.545  40.725  1.00  0.00           C
ATOM   3819  C23 POPEM 152      94.380 103.705  40.375  1.00  0.00           C
ATOM   3822  C24 POPEM 152      93.310 103.855  41.465  1.00  0.00           C
ATOM   3825  C25 POPEM 152      93.820 104.675  42.655  1.00  0.00           C
ATOM   3828  C26 POPEM 152      92.740 104.905  43.735  1.00  0.00           C
ATOM   3831  C27 POPEM 152      93.160 105.995  44.745  1.00  0.00           C
ATOM   3834  C28 POPEM 152      92.020 106.455  45.675  1.00  0.00           C
ATOM   3837  C29 POPEM 152      91.640 105.435  46.725  1.00  0.00           C
ATOM   3839 0C21 POPEM 152      91.190 105.695  47.965  1.00  0.00           C
ATOM   3841 1C21 POPEM 152      90.970 107.065  48.585  1.00  0.00           C
ATOM   3844 2C21 POPEM 152      91.620 107.195  49.975  1.00  0.00           C
ATOM   3847 3C21 POPEM 152      91.460 108.595  50.585  1.00  0.00           C
ATOM   3850 4C21 POPEM 152      92.200 108.785  51.925  1.00  0.00           C
ATOM   3853 5C21 POPEM 152      91.590 108.005  53.095  1.00  0.00           C
ATOM   3856 6C21 POPEM 152      92.250 108.345  54.435  1.00  0.00           C
ATOM   3859 7C21 POPEM 152      91.630 107.605  55.625  1.00  0.00           C
ATOM   3862 8C21 POPEM 152      92.270 107.965  56.965  1.00  0.00           C
ATOM   3866  C33 POPEM 152      95.550 108.315  41.435  1.00  0.00           C
ATOM   3869  C34 POPEM 152      95.730 108.465  42.945  1.00  0.00           C
ATOM   3872  C35 POPEM 152      96.810 109.485  43.305  1.00  0.00           C
ATOM   3875  C36 POPEM 152      96.790 109.905  44.775  1.00  0.00           C
ATOM   3878  C37 POPEM 152      97.800 111.025  45.055  1.00  0.00           C
ATOM   3881  C38 POPEM 152      97.610 111.735  46.395  1.00  0.00           C
ATOM   3884  C39 POPEM 152      98.010 110.915  47.625  1.00  0.00           C
ATOM   3887 0C31 POPEM 152      97.660 111.655  48.925  1.00  0.00           C
ATOM   3890 1C31 POPEM 152      98.270 111.045  50.185  1.00  0.00           C
ATOM   3893 2C31 POPEM 152      97.830 111.765  51.475  1.00  0.00           C
ATOM   3896 3C31 POPEM 152      96.410 111.395  51.925  1.00  0.00           C
ATOM   3899 4C31 POPEM 152      95.950 112.195  53.155  1.00  0.00           C
ATOM   3902 5C31 POPEM 152      94.650 111.665  53.775  1.00  0.00           C
ATOM   3905 6C31 POPEM 152      94.130 112.535  54.915  1.00  0.00           C
ATOM   3909  NH3 POPEN 153      64.050   2.745  27.975  1.00  0.00           N
ATOM   3913  C12 POPEN 153      62.680   3.095  28.495  1.00  0.00           C
ATOM   3916  C11 POPEN 153      62.370   2.365  29.815  1.00  0.00           C
ATOM   3919  P   POPEN 153      59.850   3.065  30.465  1.00  0.00           P
ATOM   3920  O13 POPEN 153      59.310   4.295  29.825  1.00  0.00           O
ATOM   3921  O14 POPEN 153      59.370   1.745  30.005  1.00  0.00           O
ATOM   3922  O11 POPEN 153      59.470   3.145  31.985  1.00  0.00           O
ATOM   3923  O12 POPEN 153      61.420   3.105  30.555  1.00  0.00           O
ATOM   3924  C1  POPEN 153      60.210   3.955  32.905  1.00  0.00           C
ATOM   3927  C2  POPEN 153      60.170   3.255  34.275  1.00  0.00           C
ATOM   3929  O21 POPEN 153      60.610   4.175  35.295  1.00  0.00           O
ATOM   3930  C21 POPEN 153      59.680   5.065  35.635  1.00  0.00           C
ATOM   3931  O22 POPEN 153      58.530   5.075  35.225  1.00  0.00           O
ATOM   3932  C22 POPEN 153      60.290   6.055  36.625  1.00  0.00           C
ATOM   3935  C3  POPEN 153      61.040   1.975  34.265  1.00  0.00           C
ATOM   3938  O31 POPEN 153      60.660   1.105  35.345  1.00  0.00           O
ATOM   3939  C31 POPEN 153      61.520   1.005  36.355  1.00  0.00           C
ATOM   3940  O32 POPEN 153      62.600   1.555  36.435  1.00  0.00           O
ATOM   3941  C32 POPEN 153      60.940   0.035  37.385  1.00  0.00           C
ATOM   3944  C23 POPEN 153      60.910   5.355  37.855  1.00  0.00           C
ATOM   3947  C24 POPEN 153      62.020   6.185  38.505  1.00  0.00           C
ATOM   3950  C25 POPEN 153      61.610   6.915  39.785  1.00  0.00           C
ATOM   3953  C26 POPEN 153      62.850   7.415  40.535  1.00  0.00           C
ATOM   3956  C27 POPEN 153      62.620   7.755  42.015  1.00  0.00           C
ATOM   3959  C28 POPEN 153      63.920   7.745  42.835  1.00  0.00           C
ATOM   3962  C29 POPEN 153      64.820   8.895  42.465  1.00  0.00           C
ATOM   3964 0C21 POPEN 153      65.420   9.765  43.295  1.00  0.00           C
ATOM   3966 1C21 POPEN 153      65.350   9.755  44.805  1.00  0.00           C
ATOM   3969 2C21 POPEN 153      63.990  10.215  45.365  1.00  0.00           C
ATOM   3972 3C21 POPEN 153      64.060  10.495  46.875  1.00  0.00           C
ATOM   3975 4C21 POPEN 153      64.310  11.975  47.215  1.00  0.00           C
ATOM   3978 5C21 POPEN 153      65.080  12.165  48.525  1.00  0.00           C
ATOM   3981 6C21 POPEN 153      64.680  13.375  49.375  1.00  0.00           C
ATOM   3984 7C21 POPEN 153      65.380  13.405  50.735  1.00  0.00           C
ATOM   3987 8C21 POPEN 153      64.840  14.485  51.675  1.00  0.00           C
ATOM   3991  C33 POPEN 153      61.430   0.355  38.805  1.00  0.00           C
ATOM   3994  C34 POPEN 153      60.910   1.695  39.325  1.00  0.00           C
ATOM   3997  C35 POPEN 153      61.210   1.885  40.805  1.00  0.00           C
ATOM   4000  C36 POPEN 153      61.070   3.355  41.205  1.00  0.00           C
ATOM   4003  C37 POPEN 153      61.300   3.595  42.705  1.00  0.00           C
ATOM   4006  C38 POPEN 153      60.310   4.605  43.285  1.00  0.00           C
ATOM   4009  C39 POPEN 153      60.370   4.735  44.805  1.00  0.00           C
ATOM   4012 0C31 POPEN 153      61.710   5.205  45.395  1.00  0.00           C
ATOM   4015 1C31 POPEN 153      61.690   5.105  46.925  1.00  0.00           C
ATOM   4018 2C31 POPEN 153      62.960   5.595  47.615  1.00  0.00           C
ATOM   4021 3C31 POPEN 153      62.980   5.235  49.105  1.00  0.00           C
ATOM   4024 4C31 POPEN 153      64.220   5.785  49.835  1.00  0.00           C
ATOM   4027 5C31 POPEN 153      64.250   5.435  51.335  1.00  0.00           C
ATOM   4030 6C31 POPEN 153      64.530   6.625  52.255  1.00  0.00           C
ATOM   4034  NH3 POPEO 154      88.320  27.705  73.275  1.00  0.00           N
ATOM   4038  C12 POPEO 154      88.450  28.845  74.255  1.00  0.00           C
ATOM   4041  C11 POPEO 154      87.780  30.145  73.755  1.00  0.00           C
ATOM   4044  P   POPEO 154      87.790  32.735  74.295  1.00  0.00           P
ATOM   4045  O13 POPEO 154      86.570  33.075  75.055  1.00  0.00           O
ATOM   4046  O14 POPEO 154      88.960  33.605  74.565  1.00  0.00           O
ATOM   4047  O11 POPEO 154      87.450  32.775  72.745  1.00  0.00           O
ATOM   4048  O12 POPEO 154      88.210  31.235  74.565  1.00  0.00           O
ATOM   4049  C1  POPEO 154      88.410  33.265  71.805  1.00  0.00           C
ATOM   4052  C2  POPEO 154      87.740  33.795  70.495  1.00  0.00           C
ATOM   4054  O21 POPEO 154      88.760  34.415  69.715  1.00  0.00           O
ATOM   4055  C21 POPEO 154      89.700  33.695  69.155  1.00  0.00           C
ATOM   4056  O22 POPEO 154      89.680  32.495  68.945  1.00  0.00           O
ATOM   4057  C22 POPEO 154      90.870  34.615  68.825  1.00  0.00           C
ATOM   4060  C3  POPEO 154      86.660  34.875  70.835  1.00  0.00           C
ATOM   4063  O31 POPEO 154      85.700  35.195  69.815  1.00  0.00           O
ATOM   4064  C31 POPEO 154      86.030  36.105  68.905  1.00  0.00           C
ATOM   4065  O32 POPEO 154      87.150  36.385  68.515  1.00  0.00           O
ATOM   4066  C32 POPEO 154      84.780  36.915  68.555  1.00  0.00           C
ATOM   4069  C23 POPEO 154      92.260  33.995  69.095  1.00  0.00           C
ATOM   4072  C24 POPEO 154      93.140  34.985  69.855  1.00  0.00           C
ATOM   4075  C25 POPEO 154      94.600  34.545  70.015  1.00  0.00           C
ATOM   4078  C26 POPEO 154      95.460  34.765  68.765  1.00  0.00           C
ATOM   4081  C27 POPEO 154      96.950  34.605  69.065  1.00  0.00           C
ATOM   4084  C28 POPEO 154      97.810  34.745  67.795  1.00  0.00           C
ATOM   4087  C29 POPEO 154      99.270  34.675  68.135  1.00  0.00           C
ATOM   4089 0C21 POPEO 154      99.990  33.545  68.265  1.00  0.00           C
ATOM   4091 1C21 POPEO 154      99.480  32.155  68.095  1.00  0.00           C
ATOM   4094 2C21 POPEO 154      99.550  31.755  66.625  1.00  0.00           C
ATOM   4097 3C21 POPEO 154      98.830  30.435  66.405  1.00  0.00           C
ATOM   4100 4C21 POPEO 154      98.580  30.175  64.925  1.00  0.00           C
ATOM   4103 5C21 POPEO 154      97.710  28.945  64.745  1.00  0.00           C
ATOM   4106 6C21 POPEO 154      97.370  28.685  63.275  1.00  0.00           C
ATOM   4109 7C21 POPEO 154      96.380  27.535  63.115  1.00  0.00           C
ATOM   4112 8C21 POPEO 154      96.090  27.225  61.645  1.00  0.00           C
ATOM   4116  C33 POPEO 154      84.920  37.755  67.255  1.00  0.00           C
ATOM   4119  C34 POPEO 154      83.980  37.245  66.155  1.00  0.00           C
ATOM   4122  C35 POPEO 154      84.200  37.905  64.785  1.00  0.00           C
ATOM   4125  C36 POPEO 154      85.520  37.525  64.115  1.00  0.00           C
ATOM   4128  C37 POPEO 154      85.860  38.375  62.895  1.00  0.00           C
ATOM   4131  C38 POPEO 154      87.370  38.395  62.615  1.00  0.00           C
ATOM   4134  C39 POPEO 154      87.710  39.155  61.325  1.00  0.00           C
ATOM   4137 0C31 POPEO 154      87.210  40.605  61.355  1.00  0.00           C
ATOM   4140 1C31 POPEO 154      87.540  41.375  60.085  1.00  0.00           C
ATOM   4143 2C31 POPEO 154      86.890  42.765  60.105  1.00  0.00           C
ATOM   4146 3C31 POPEO 154      87.180  43.595  58.855  1.00  0.00           C
ATOM   4149 4C31 POPEO 154      86.440  43.095  57.605  1.00  0.00           C
ATOM   4152 5C31 POPEO 154      86.760  43.965  56.395  1.00  0.00           C
ATOM   4155 6C31 POPEO 154      86.030  43.555  55.115  1.00  0.00           C
ATOM   4159  NH3 POPEP 155      83.240  89.745  32.485  1.00  0.00           N
ATOM   4163  C12 POPEP 155      83.330  88.425  31.755  1.00  0.00           C
ATOM   4166  C11 POPEP 155      84.040  88.545  30.385  1.00  0.00           C
ATOM   4169  P   POPEP 155      85.610  86.415  30.065  1.00  0.00           P
ATOM   4170  O13 POPEP 155      85.730  86.105  31.505  1.00  0.00           O
ATOM   4171  O14 POPEP 155      85.660  85.225  29.185  1.00  0.00           O
ATOM   4172  O11 POPEP 155      86.830  87.375  29.745  1.00  0.00           O
ATOM   4173  O12 POPEP 155      84.310  87.265  29.825  1.00  0.00           O
ATOM   4174  C1  POPEP 155      88.120  87.085  30.305  1.00  0.00           C
ATOM   4177  C2  POPEP 155      88.560  88.135  31.375  1.00  0.00           C
ATOM   4179  O21 POPEP 155      89.680  87.645  32.125  1.00  0.00           O
ATOM   4180  C21 POPEP 155      89.510  86.735  33.065  1.00  0.00           C
ATOM   4181  O22 POPEP 155      88.500  86.075  33.295  1.00  0.00           O
ATOM   4182  C22 POPEP 155      90.860  86.575  33.765  1.00  0.00           C
ATOM   4185  C3  POPEP 155      87.400  88.665  32.285  1.00  0.00           C
ATOM   4188  O31 POPEP 155      87.840  89.585  33.305  1.00  0.00           O
ATOM   4189  C31 POPEP 155      86.830  90.125  33.995  1.00  0.00           C
ATOM   4190  O32 POPEP 155      85.650  89.865  33.805  1.00  0.00           O
ATOM   4191  C32 POPEP 155      87.340  91.175  34.975  1.00  0.00           C
ATOM   4194  C23 POPEP 155      90.760  86.305  35.285  1.00  0.00           C
ATOM   4197  C24 POPEP 155      90.340  87.555  36.085  1.00  0.00           C
ATOM   4200  C25 POPEP 155      90.550  87.375  37.595  1.00  0.00           C
ATOM   4203  C26 POPEP 155      89.600  86.365  38.265  1.00  0.00           C
ATOM   4206  C27 POPEP 155      89.720  86.375  39.795  1.00  0.00           C
ATOM   4209  C28 POPEP 155      88.660  85.555  40.575  1.00  0.00           C
ATOM   4212  C29 POPEP 155      88.760  84.065  40.425  1.00  0.00           C
ATOM   4214 0C21 POPEP 155      89.310  83.185  41.295  1.00  0.00           C
ATOM   4216 1C21 POPEP 155      89.990  83.485  42.605  1.00  0.00           C
ATOM   4219 2C21 POPEP 155      89.230  83.005  43.845  1.00  0.00           C
ATOM   4222 3C21 POPEP 155      89.140  81.465  43.945  1.00  0.00           C
ATOM   4225 4C21 POPEP 155      87.710  81.045  44.265  1.00  0.00           C
ATOM   4228 5C21 POPEP 155      87.440  79.535  44.225  1.00  0.00           C
ATOM   4231 6C21 POPEP 155      85.930  79.315  44.025  1.00  0.00           C
ATOM   4234 7C21 POPEP 155      85.470  77.875  44.195  1.00  0.00           C
ATOM   4237 8C21 POPEP 155      84.020  77.695  43.735  1.00  0.00           C
ATOM   4241  C33 POPEP 155      86.160  91.815  35.735  1.00  0.00           C
ATOM   4244  C34 POPEP 155      86.510  92.895  36.765  1.00  0.00           C
ATOM   4247  C35 POPEP 155      86.790  92.325  38.165  1.00  0.00           C
ATOM   4250  C36 POPEP 155      88.240  91.875  38.375  1.00  0.00           C
ATOM   4253  C37 POPEP 155      88.390  90.825  39.475  1.00  0.00           C
ATOM   4256  C38 POPEP 155      89.860  90.445  39.695  1.00  0.00           C
ATOM   4259  C39 POPEP 155      90.650  91.465  40.525  1.00  0.00           C
ATOM   4262 0C31 POPEP 155      91.260  90.815  41.775  1.00  0.00           C
ATOM   4265 1C31 POPEP 155      92.270  91.725  42.465  1.00  0.00           C
ATOM   4268 2C31 POPEP 155      92.910  91.045  43.685  1.00  0.00           C
ATOM   4271 3C31 POPEP 155      93.870  91.985  44.415  1.00  0.00           C
ATOM   4274 4C31 POPEP 155      94.580  91.335  45.605  1.00  0.00           C
ATOM   4277 5C31 POPEP 155      95.740  90.425  45.195  1.00  0.00           C
ATOM   4280 6C31 POPEP 155      96.560  89.935  46.385  1.00  0.00           C
ATOM   4284  NH3 POPEQ 156      58.090   8.575  71.605  1.00  0.00           N
ATOM   4288  C12 POPEQ 156      59.020   7.675  72.385  1.00  0.00           C
ATOM   4291  C11 POPEQ 156      59.670   6.585  71.505  1.00  0.00           C
ATOM   4294  P   POPEQ 156      60.490   4.715  73.195  1.00  0.00           P
ATOM   4295  O13 POPEQ 156      61.710   4.625  74.015  1.00  0.00           O
ATOM   4296  O14 POPEQ 156      59.200   4.905  73.915  1.00  0.00           O
ATOM   4297  O11 POPEQ 156      60.400   3.455  72.225  1.00  0.00           O
ATOM   4298  O12 POPEQ 156      60.720   5.915  72.205  1.00  0.00           O
ATOM   4299  C1  POPEQ 156      61.460   2.475  72.235  1.00  0.00           C
ATOM   4302  C2  POPEQ 156      61.890   2.105  70.795  1.00  0.00           C
ATOM   4304  O21 POPEQ 156      60.830   1.315  70.245  1.00  0.00           O
ATOM   4305  C21 POPEQ 156      60.990   0.795  69.045  1.00  0.00           C
ATOM   4306  O22 POPEQ 156      61.530  -0.265  68.795  1.00  0.00           O
ATOM   4307  C22 POPEQ 156      60.280   1.685  68.035  1.00  0.00           C
ATOM   4310  C3  POPEQ 156      63.300   1.425  70.725  1.00  0.00           C
ATOM   4313  O31 POPEQ 156      63.780   1.295  69.375  1.00  0.00           O
ATOM   4314  C31 POPEQ 156      64.340   2.275  68.655  1.00  0.00           C
ATOM   4315  O32 POPEQ 156      64.540   2.195  67.455  1.00  0.00           O
ATOM   4316  C32 POPEQ 156      64.730   3.495  69.495  1.00  0.00           C
ATOM   4319  C23 POPEQ 156      60.280   1.095  66.615  1.00  0.00           C
ATOM   4322  C24 POPEQ 156      59.670   2.095  65.625  1.00  0.00           C
ATOM   4325  C25 POPEQ 156      59.960   1.855  64.145  1.00  0.00           C
ATOM   4328  C26 POPEQ 156      58.900   1.005  63.425  1.00  0.00           C
ATOM   4331  C27 POPEQ 156      59.230   0.805  61.935  1.00  0.00           C
ATOM   4334  C28 POPEQ 156      59.160   2.095  61.075  1.00  0.00           C
ATOM   4337  C29 POPEQ 156      57.760   2.635  60.905  1.00  0.00           C
ATOM   4339 0C21 POPEQ 156      57.070   2.685  59.745  1.00  0.00           C
ATOM   4341 1C21 POPEQ 156      57.550   2.175  58.405  1.00  0.00           C
ATOM   4344 2C21 POPEQ 156      58.380   3.225  57.635  1.00  0.00           C
ATOM   4347 3C21 POPEQ 156      58.890   2.705  56.285  1.00  0.00           C
ATOM   4350 4C21 POPEQ 156      59.780   3.735  55.565  1.00  0.00           C
ATOM   4353 5C21 POPEQ 156      60.260   3.305  54.165  1.00  0.00           C
ATOM   4356 6C21 POPEQ 156      59.120   3.225  53.135  1.00  0.00           C
ATOM   4359 7C21 POPEQ 156      59.640   3.125  51.695  1.00  0.00           C
ATOM   4362 8C21 POPEQ 156      58.520   3.115  50.645  1.00  0.00           C
ATOM   4366  C33 POPEQ 156      65.350   4.595  68.605  1.00  0.00           C
ATOM   4369  C34 POPEQ 156      65.520   5.925  69.335  1.00  0.00           C
ATOM   4372  C35 POPEQ 156      65.650   7.135  68.385  1.00  0.00           C
ATOM   4375  C36 POPEQ 156      64.340   7.435  67.635  1.00  0.00           C
ATOM   4378  C37 POPEQ 156      64.420   8.605  66.655  1.00  0.00           C
ATOM   4381  C38 POPEQ 156      63.070   8.855  65.945  1.00  0.00           C
ATOM   4384  C39 POPEQ 156      62.750   7.865  64.815  1.00  0.00           C
ATOM   4387 0C31 POPEQ 156      61.340   8.085  64.235  1.00  0.00           C
ATOM   4390 1C31 POPEQ 156      61.120   7.445  62.855  1.00  0.00           C
ATOM   4393 2C31 POPEQ 156      59.670   7.455  62.335  1.00  0.00           C
ATOM   4396 3C31 POPEQ 156      59.080   8.835  61.975  1.00  0.00           C
ATOM   4399 4C31 POPEQ 156      58.480   9.585  63.175  1.00  0.00           C
ATOM   4402 5C31 POPEQ 156      57.580  10.755  62.765  1.00  0.00           C
ATOM   4405 6C31 POPEQ 156      57.000  11.485  63.975  1.00  0.00           C
ATOM   4409  NH3 POPER 157      22.270  57.685  78.365  1.00  0.00           N
ATOM   4413  C12 POPER 157      21.890  58.495  79.575  1.00  0.00           C
ATOM   4416  C11 POPER 157      22.190  59.985  79.335  1.00  0.00           C
ATOM   4419  P   POPER 157      24.800  60.035  79.875  1.00  0.00           P
ATOM   4420  O13 POPER 157      25.550  61.225  79.485  1.00  0.00           O
ATOM   4421  O14 POPER 157      25.300  59.235  81.035  1.00  0.00           O
ATOM   4422  O11 POPER 157      24.720  59.005  78.675  1.00  0.00           O
ATOM   4423  O12 POPER 157      23.290  60.385  80.135  1.00  0.00           O
ATOM   4424  C1  POPER 157      25.910  58.555  78.005  1.00  0.00           C
ATOM   4427  C2  POPER 157      26.500  59.575  76.995  1.00  0.00           C
ATOM   4429  O21 POPER 157      25.730  59.835  75.805  1.00  0.00           O
ATOM   4430  C21 POPER 157      24.490  59.515  75.585  1.00  0.00           C
ATOM   4431  O22 POPER 157      23.780  58.705  76.165  1.00  0.00           O
ATOM   4432  C22 POPER 157      24.040  60.375  74.405  1.00  0.00           C
ATOM   4435  C3  POPER 157      27.940  59.135  76.575  1.00  0.00           C
ATOM   4438  O31 POPER 157      28.480  59.875  75.465  1.00  0.00           O
ATOM   4439  C31 POPER 157      28.930  61.075  75.775  1.00  0.00           C
ATOM   4440  O32 POPER 157      28.800  61.645  76.845  1.00  0.00           O
ATOM   4441  C32 POPER 157      29.630  61.655  74.545  1.00  0.00           C
ATOM   4444  C23 POPER 157      22.560  60.235  73.995  1.00  0.00           C
ATOM   4447  C24 POPER 157      22.280  61.075  72.745  1.00  0.00           C
ATOM   4450  C25 POPER 157      20.840  60.985  72.225  1.00  0.00           C
ATOM   4453  C26 POPER 157      20.670  61.875  70.995  1.00  0.00           C
ATOM   4456  C27 POPER 157      19.250  61.925  70.415  1.00  0.00           C
ATOM   4459  C28 POPER 157      19.170  62.965  69.285  1.00  0.00           C
ATOM   4462  C29 POPER 157      17.810  63.065  68.625  1.00  0.00           C
ATOM   4464 0C21 POPER 157      17.580  63.175  67.305  1.00  0.00           C
ATOM   4466 1C21 POPER 157      18.640  63.245  66.225  1.00  0.00           C
ATOM   4469 2C21 POPER 157      18.770  61.925  65.435  1.00  0.00           C
ATOM   4472 3C21 POPER 157      17.670  61.735  64.385  1.00  0.00           C
ATOM   4475 4C21 POPER 157      17.840  60.415  63.615  1.00  0.00           C
ATOM   4478 5C21 POPER 157      17.060  60.405  62.305  1.00  0.00           C
ATOM   4481 6C21 POPER 157      17.300  59.135  61.475  1.00  0.00           C
ATOM   4484 7C21 POPER 157      16.750  59.265  60.045  1.00  0.00           C
ATOM   4487 8C21 POPER 157      17.050  58.045  59.165  1.00  0.00           C
ATOM   4491  C33 POPER 157      30.950  62.385  74.895  1.00  0.00           C
ATOM   4494  C34 POPER 157      31.680  62.965  73.675  1.00  0.00           C
ATOM   4497  C35 POPER 157      30.890  64.055  72.935  1.00  0.00           C
ATOM   4500  C36 POPER 157      31.720  64.705  71.815  1.00  0.00           C
ATOM   4503  C37 POPER 157      30.920  65.715  70.975  1.00  0.00           C
ATOM   4506  C38 POPER 157      31.820  66.475  69.985  1.00  0.00           C
ATOM   4509  C39 POPER 157      32.690  67.565  70.635  1.00  0.00           C
ATOM   4512 0C31 POPER 157      31.950  68.895  70.835  1.00  0.00           C
ATOM   4515 1C31 POPER 157      32.690  69.835  71.795  1.00  0.00           C
ATOM   4518 2C31 POPER 157      32.430  71.325  71.535  1.00  0.00           C
ATOM   4521 3C31 POPER 157      33.270  71.885  70.385  1.00  0.00           C
ATOM   4524 4C31 POPER 157      32.940  73.355  70.095  1.00  0.00           C
ATOM   4527 5C31 POPER 157      33.910  74.025  69.135  1.00  0.00           C
ATOM   4530 6C31 POPER 157      33.630  75.525  69.015  1.00  0.00           C
ATOM   4534  NH3 POPES 158      50.020  72.455  36.265  1.00  0.00           N
ATOM   4538  C12 POPES 158      51.140  71.595  35.725  1.00  0.00           C
ATOM   4541  C11 POPES 158      50.640  70.165  35.435  1.00  0.00           C
ATOM   4544  P   POPES 158      53.060  69.125  35.145  1.00  0.00           P
ATOM   4545  O13 POPES 158      53.660  68.235  34.135  1.00  0.00           O
ATOM   4546  O14 POPES 158      53.750  70.435  35.265  1.00  0.00           O
ATOM   4547  O11 POPES 158      52.950  68.425  36.555  1.00  0.00           O
ATOM   4548  O12 POPES 158      51.570  69.355  34.715  1.00  0.00           O
ATOM   4549  C1  POPES 158      51.920  67.605  37.105  1.00  0.00           C
ATOM   4552  C2  POPES 158      51.420  68.135  38.495  1.00  0.00           C
ATOM   4554  O21 POPES 158      52.020  67.385  39.585  1.00  0.00           O
ATOM   4555  C21 POPES 158      52.250  68.055  40.715  1.00  0.00           C
ATOM   4556  O22 POPES 158      52.040  69.245  40.905  1.00  0.00           O
ATOM   4557  C22 POPES 158      52.790  67.085  41.765  1.00  0.00           C
ATOM   4560  C3  POPES 158      49.860  68.075  38.615  1.00  0.00           C
ATOM   4563  O31 POPES 158      49.300  68.875  39.685  1.00  0.00           O
ATOM   4564  C31 POPES 158      49.270  70.195  39.475  1.00  0.00           C
ATOM   4565  O32 POPES 158      49.890  70.795  38.625  1.00  0.00           O
ATOM   4566  C32 POPES 158      48.200  70.805  40.375  1.00  0.00           C
ATOM   4569  C23 POPES 158      53.570  67.715  42.945  1.00  0.00           C
ATOM   4572  C24 POPES 158      53.790  66.755  44.125  1.00  0.00           C
ATOM   4575  C25 POPES 158      54.640  67.385  45.245  1.00  0.00           C
ATOM   4578  C26 POPES 158      54.850  66.435  46.425  1.00  0.00           C
ATOM   4581  C27 POPES 158      55.630  67.105  47.565  1.00  0.00           C
ATOM   4584  C28 POPES 158      56.020  66.125  48.695  1.00  0.00           C
ATOM   4587  C29 POPES 158      56.690  66.825  49.855  1.00  0.00           C
ATOM   4589 0C21 POPES 158      57.940  67.305  49.845  1.00  0.00           C
ATOM   4591 1C21 POPES 158      58.910  67.195  48.695  1.00  0.00           C
ATOM   4594 2C21 POPES 158      60.370  67.285  49.185  1.00  0.00           C
ATOM   4597 3C21 POPES 158      60.790  68.725  49.455  1.00  0.00           C
ATOM   4600 4C21 POPES 158      62.110  68.845  50.215  1.00  0.00           C
ATOM   4603 5C21 POPES 158      62.650  70.275  50.135  1.00  0.00           C
ATOM   4606 6C21 POPES 158      63.490  70.515  48.875  1.00  0.00           C
ATOM   4609 7C21 POPES 158      63.860  71.985  48.685  1.00  0.00           C
ATOM   4612 8C21 POPES 158      64.540  72.255  47.335  1.00  0.00           C
ATOM   4616  C33 POPES 158      48.680  71.605  41.605  1.00  0.00           C
ATOM   4619  C34 POPES 158      47.470  72.355  42.185  1.00  0.00           C
ATOM   4622  C35 POPES 158      47.360  72.305  43.705  1.00  0.00           C
ATOM   4625  C36 POPES 158      48.400  73.165  44.405  1.00  0.00           C
ATOM   4628  C37 POPES 158      48.030  73.375  45.875  1.00  0.00           C
ATOM   4631  C38 POPES 158      48.890  74.445  46.555  1.00  0.00           C
ATOM   4634  C39 POPES 158      48.380  74.765  47.965  1.00  0.00           C
ATOM   4637 0C31 POPES 158      49.310  75.735  48.695  1.00  0.00           C
ATOM   4640 1C31 POPES 158      48.850  76.035  50.125  1.00  0.00           C
ATOM   4643 2C31 POPES 158      50.020  76.365  51.055  1.00  0.00           C
ATOM   4646 3C31 POPES 158      50.840  77.595  50.635  1.00  0.00           C
ATOM   4649 4C31 POPES 158      50.120  78.915  50.915  1.00  0.00           C
ATOM   4652 5C31 POPES 158      50.890  80.135  50.375  1.00  0.00           C
ATOM   4655 6C31 POPES 158      50.220  81.455  50.725  1.00  0.00           C
ATOM   4659  NH3 POPET 159      22.230  60.915  33.745  1.00  0.00           N
ATOM   4663  C12 POPET 159      21.470  62.045  34.375  1.00  0.00           C
ATOM   4666  C11 POPET 159      21.050  63.055  33.305  1.00  0.00           C
ATOM   4669  P   POPET 159      20.630  65.655  33.765  1.00  0.00           P
ATOM   4670  O13 POPET 159      21.880  65.825  32.995  1.00  0.00           O
ATOM   4671  O14 POPET 159      19.470  66.445  33.285  1.00  0.00           O
ATOM   4672  O11 POPET 159      20.920  66.115  35.245  1.00  0.00           O
ATOM   4673  O12 POPET 159      20.280  64.105  33.895  1.00  0.00           O
ATOM   4674  C1  POPET 159      21.900  65.525  36.085  1.00  0.00           C
ATOM   4677  C2  POPET 159      21.790  66.085  37.535  1.00  0.00           C
ATOM   4679  O21 POPET 159      20.450  65.865  37.995  1.00  0.00           O
ATOM   4680  C21 POPET 159      20.250  65.725  39.285  1.00  0.00           C
ATOM   4681  O22 POPET 159      21.110  65.655  40.145  1.00  0.00           O
ATOM   4682  C22 POPET 159      18.740  65.685  39.505  1.00  0.00           C
ATOM   4685  C3  POPET 159      22.150  67.595  37.595  1.00  0.00           C
ATOM   4688  O31 POPET 159      22.200  68.095  38.955  1.00  0.00           O
ATOM   4689  C31 POPET 159      23.360  67.875  39.575  1.00  0.00           C
ATOM   4690  O32 POPET 159      24.350  67.385  39.075  1.00  0.00           O
ATOM   4691  C32 POPET 159      23.220  68.245  41.055  1.00  0.00           C
ATOM   4694  C23 POPET 159      18.320  65.425  40.965  1.00  0.00           C
ATOM   4697  C24 POPET 159      18.740  64.025  41.425  1.00  0.00           C
ATOM   4700  C25 POPET 159      18.130  63.595  42.755  1.00  0.00           C
ATOM   4703  C26 POPET 159      16.850  62.785  42.545  1.00  0.00           C
ATOM   4706  C27 POPET 159      16.390  62.025  43.795  1.00  0.00           C
ATOM   4709  C28 POPET 159      15.600  62.925  44.755  1.00  0.00           C
ATOM   4712  C29 POPET 159      15.140  62.175  45.975  1.00  0.00           C
ATOM   4714 0C21 POPET 159      15.430  62.485  47.255  1.00  0.00           C
ATOM   4716 1C21 POPET 159      16.260  63.655  47.705  1.00  0.00           C
ATOM   4719 2C21 POPET 159      15.790  64.275  49.035  1.00  0.00           C
ATOM   4722 3C21 POPET 159      14.470  65.045  48.965  1.00  0.00           C
ATOM   4725 4C21 POPET 159      14.410  66.195  49.995  1.00  0.00           C
ATOM   4728 5C21 POPET 159      14.430  65.715  51.455  1.00  0.00           C
ATOM   4731 6C21 POPET 159      14.640  66.885  52.425  1.00  0.00           C
ATOM   4734 7C21 POPET 159      14.940  66.425  53.865  1.00  0.00           C
ATOM   4737 8C21 POPET 159      15.390  67.565  54.765  1.00  0.00           C
ATOM   4741  C33 POPET 159      24.580  68.325  41.795  1.00  0.00           C
ATOM   4744  C34 POPET 159      24.550  69.315  42.975  1.00  0.00           C
ATOM   4747  C35 POPET 159      23.750  68.835  44.195  1.00  0.00           C
ATOM   4750  C36 POPET 159      24.570  67.975  45.165  1.00  0.00           C
ATOM   4753  C37 POPET 159      23.960  67.875  46.575  1.00  0.00           C
ATOM   4756  C38 POPET 159      24.980  67.515  47.665  1.00  0.00           C
ATOM   4759  C39 POPET 159      24.350  67.535  49.065  1.00  0.00           C
ATOM   4762 0C31 POPET 159      23.360  66.385  49.345  1.00  0.00           C
ATOM   4765 1C31 POPET 159      23.530  65.715  50.725  1.00  0.00           C
ATOM   4768 2C31 POPET 159      23.050  66.535  51.945  1.00  0.00           C
ATOM   4771 3C31 POPET 159      23.870  67.795  52.235  1.00  0.00           C
ATOM   4774 4C31 POPET 159      23.610  68.375  53.635  1.00  0.00           C
ATOM   4777 5C31 POPET 159      24.190  69.785  53.815  1.00  0.00           C
ATOM   4780 6C31 POPET 159      23.970  70.355  55.215  1.00  0.00           C
ATOM   4784  NH3 POPEU 160      98.790  75.765  33.425  1.00  0.00           N
ATOM   4788  C12 POPEU 160      98.300  77.185  33.455  1.00  0.00           C
ATOM   4791  C11 POPEU 160      99.380  78.155  33.965  1.00  0.00           C
ATOM   4794  P   POPEU 160      98.030  80.415  34.085  1.00  0.00           P
ATOM   4795  O13 POPEU 160      98.540  81.785  33.885  1.00  0.00           O
ATOM   4796  O14 POPEU 160      96.730  80.005  33.505  1.00  0.00           O
ATOM   4797  O11 POPEU 160      97.990  80.005  35.615  1.00  0.00           O
ATOM   4798  O12 POPEU 160      99.120  79.465  33.455  1.00  0.00           O
ATOM   4799  C1  POPEU 160      97.380  80.885  36.565  1.00  0.00           C
ATOM   4802  C2  POPEU 160      97.140  80.145  37.915  1.00  0.00           C
ATOM   4804  O21 POPEU 160      98.360  80.115  38.675  1.00  0.00           O
ATOM   4805  C21 POPEU 160      99.120  79.045  38.735  1.00  0.00           C
ATOM   4806  O22 POPEU 160      99.030  78.005  38.105  1.00  0.00           O
ATOM   4807  C22 POPEU 160     100.130  79.295  39.865  1.00  0.00           C
ATOM   4810  C3  POPEU 160      96.330  78.815  37.755  1.00  0.00           C
ATOM   4813  O31 POPEU 160      96.210  78.015  38.955  1.00  0.00           O
ATOM   4814  C31 POPEU 160      95.410  78.525  39.885  1.00  0.00           C
ATOM   4815  O32 POPEU 160      94.830  79.595  39.815  1.00  0.00           O
ATOM   4816  C32 POPEU 160      95.330  77.555  41.075  1.00  0.00           C
ATOM   4819  C23 POPEU 160     100.400  78.045  40.735  1.00  0.00           C
ATOM   4822  C24 POPEU 160     101.170  78.415  42.015  1.00  0.00           C
ATOM   4825  C25 POPEU 160     101.530  77.225  42.905  1.00  0.00           C
ATOM   4828  C26 POPEU 160     100.360  76.615  43.695  1.00  0.00           C
ATOM   4831  C27 POPEU 160      99.970  77.395  44.955  1.00  0.00           C
ATOM   4834  C28 POPEU 160      98.740  76.805  45.685  1.00  0.00           C
ATOM   4837  C29 POPEU 160      98.930  75.375  46.145  1.00  0.00           C
ATOM   4839 0C21 POPEU 160      98.960  74.905  47.405  1.00  0.00           C
ATOM   4841 1C21 POPEU 160      98.850  75.715  48.665  1.00  0.00           C
ATOM   4844 2C21 POPEU 160      99.910  75.375  49.735  1.00  0.00           C
ATOM   4847 3C21 POPEU 160      99.570  74.165  50.625  1.00  0.00           C
ATOM   4850 4C21 POPEU 160     100.190  74.335  52.025  1.00  0.00           C
ATOM   4853 5C21 POPEU 160      99.980  73.145  52.975  1.00  0.00           C
ATOM   4856 6C21 POPEU 160     100.380  73.525  54.405  1.00  0.00           C
ATOM   4859 7C21 POPEU 160     100.470  72.335  55.375  1.00  0.00           C
ATOM   4862 8C21 POPEU 160     100.730  72.765  56.825  1.00  0.00           C
ATOM   4866  C33 POPEU 160      95.140  78.285  42.425  1.00  0.00           C
ATOM   4869  C34 POPEU 160      95.120  77.305  43.605  1.00  0.00           C
ATOM   4872  C35 POPEU 160      95.070  78.005  44.975  1.00  0.00           C
ATOM   4875  C36 POPEU 160      93.740  78.725  45.245  1.00  0.00           C
ATOM   4878  C37 POPEU 160      93.580  79.175  46.705  1.00  0.00           C
ATOM   4881  C38 POPEU 160      92.260  79.915  46.945  1.00  0.00           C
ATOM   4884  C39 POPEU 160      92.040  80.365  48.405  1.00  0.00           C
ATOM   4887 0C31 POPEU 160      91.920  79.195  49.395  1.00  0.00           C
ATOM   4890 1C31 POPEU 160      91.410  79.645  50.775  1.00  0.00           C
ATOM   4893 2C31 POPEU 160      91.330  78.505  51.805  1.00  0.00           C
ATOM   4896 3C31 POPEU 160      92.690  78.065  52.365  1.00  0.00           C
ATOM   4899 4C31 POPEU 160      92.900  76.545  52.295  1.00  0.00           C
ATOM   4902 5C31 POPEU 160      94.090  76.075  53.135  1.00  0.00           C
ATOM   4905 6C31 POPEU 160      94.350  74.565  53.065  1.00  0.00           C
ATOM   4909  NH3 POPEV 161       8.010  99.605  75.105  1.00  0.00           N
ATOM   4913  C12 POPEV 161       8.810  98.595  74.315  1.00  0.00           C
ATOM   4916  C11 POPEV 161       9.540  97.585  75.195  1.00  0.00           C
ATOM   4919  P   POPEV 161       9.620  95.275  73.935  1.00  0.00           P
ATOM   4920  O13 POPEV 161      10.490  94.205  74.495  1.00  0.00           O
ATOM   4921  O14 POPEV 161       8.170  95.225  74.215  1.00  0.00           O
ATOM   4922  O11 POPEV 161       9.800  95.285  72.355  1.00  0.00           O
ATOM   4923  O12 POPEV 161      10.230  96.655  74.365  1.00  0.00           O
ATOM   4924  C1  POPEV 161       8.970  94.425  71.555  1.00  0.00           C
ATOM   4927  C2  POPEV 161       9.610  94.145  70.155  1.00  0.00           C
ATOM   4929  O21 POPEV 161       9.170  95.155  69.215  1.00  0.00           O
ATOM   4930  C21 POPEV 161      10.030  95.375  68.235  1.00  0.00           C
ATOM   4931  O22 POPEV 161      11.170  94.975  68.175  1.00  0.00           O
ATOM   4932  C22 POPEV 161       9.370  96.185  67.115  1.00  0.00           C
ATOM   4935  C3  POPEV 161       9.230  92.715  69.645  1.00  0.00           C
ATOM   4938  O31 POPEV 161      10.140  92.205  68.645  1.00  0.00           O
ATOM   4939  C31 POPEV 161       9.720  92.145  67.395  1.00  0.00           C
ATOM   4940  O32 POPEV 161       8.640  92.525  66.975  1.00  0.00           O
ATOM   4941  C32 POPEV 161      10.790  91.455  66.535  1.00  0.00           C
ATOM   4944  C23 POPEV 161      10.400  96.585  66.035  1.00  0.00           C
ATOM   4947  C24 POPEV 161       9.870  97.605  65.015  1.00  0.00           C
ATOM   4950  C25 POPEV 161       9.060  97.035  63.845  1.00  0.00           C
ATOM   4953  C26 POPEV 161       9.800  96.045  62.925  1.00  0.00           C
ATOM   4956  C27 POPEV 161       8.950  95.665  61.695  1.00  0.00           C
ATOM   4959  C28 POPEV 161       8.880  94.155  61.395  1.00  0.00           C
ATOM   4962  C29 POPEV 161       9.960  93.635  60.485  1.00  0.00           C
ATOM   4964 0C21 POPEV 161       9.770  92.825  59.425  1.00  0.00           C
ATOM   4966 1C21 POPEV 161       8.460  92.275  58.925  1.00  0.00           C
ATOM   4969 2C21 POPEV 161       8.000  93.085  57.695  1.00  0.00           C
ATOM   4972 3C21 POPEV 161       6.690  92.575  57.085  1.00  0.00           C
ATOM   4975 4C21 POPEV 161       6.340  93.335  55.795  1.00  0.00           C
ATOM   4978 5C21 POPEV 161       5.090  92.795  55.105  1.00  0.00           C
ATOM   4981 6C21 POPEV 161       5.240  92.605  53.595  1.00  0.00           C
ATOM   4984 7C21 POPEV 161       3.930  92.145  52.935  1.00  0.00           C
ATOM   4987 8C21 POPEV 161       4.040  91.935  51.425  1.00  0.00           C
ATOM   4991  C33 POPEV 161      10.160  90.615  65.405  1.00  0.00           C
ATOM   4994  C34 POPEV 161      10.940  89.335  65.095  1.00  0.00           C
ATOM   4997  C35 POPEV 161      12.290  89.535  64.395  1.00  0.00           C
ATOM   5000  C36 POPEV 161      12.160  90.015  62.945  1.00  0.00           C
ATOM   5003  C37 POPEV 161      13.400  89.655  62.105  1.00  0.00           C
ATOM   5006  C38 POPEV 161      13.380  90.235  60.685  1.00  0.00           C
ATOM   5009  C39 POPEV 161      13.320  89.155  59.595  1.00  0.00           C
ATOM   5012 0C31 POPEV 161      13.560  89.705  58.175  1.00  0.00           C
ATOM   5015 1C31 POPEV 161      12.320  90.335  57.545  1.00  0.00           C
ATOM   5018 2C31 POPEV 161      12.580  90.895  56.135  1.00  0.00           C
ATOM   5021 3C31 POPEV 161      11.310  91.355  55.405  1.00  0.00           C
ATOM   5024 4C31 POPEV 161      10.320  90.205  55.115  1.00  0.00           C
ATOM   5027 5C31 POPEV 161       9.200  90.615  54.155  1.00  0.00           C
ATOM   5030 6C31 POPEV 161       8.190  89.505  53.875  1.00  0.00           C
ATOM   5034  NH3 POPEW 162      36.490  95.195  75.425  1.00  0.00           N
ATOM   5038  C12 POPEW 162      37.360  94.985  76.625  1.00  0.00           C
ATOM   5041  C11 POPEW 162      37.960  93.585  76.575  1.00  0.00           C
ATOM   5044  P   POPEW 162      37.130  91.185  76.105  1.00  0.00           P
ATOM   5045  O13 POPEW 162      35.920  90.395  76.405  1.00  0.00           O
ATOM   5046  O14 POPEW 162      38.440  90.745  76.645  1.00  0.00           O
ATOM   5047  O11 POPEW 162      37.360  91.395  74.565  1.00  0.00           O
ATOM   5048  O12 POPEW 162      36.870  92.675  76.565  1.00  0.00           O
ATOM   5049  C1  POPEW 162      36.310  91.235  73.625  1.00  0.00           C
ATOM   5052  C2  POPEW 162      36.420  89.915  72.805  1.00  0.00           C
ATOM   5054  O21 POPEW 162      37.400  90.055  71.755  1.00  0.00           O
ATOM   5055  C21 POPEW 162      38.650  89.855  72.055  1.00  0.00           C
ATOM   5056  O22 POPEW 162      39.100  89.525  73.145  1.00  0.00           O
ATOM   5057  C22 POPEW 162      39.520  90.115  70.825  1.00  0.00           C
ATOM   5060  C3  POPEW 162      35.070  89.645  72.115  1.00  0.00           C
ATOM   5063  O31 POPEW 162      34.660  90.825  71.385  1.00  0.00           O
ATOM   5064  C31 POPEW 162      34.960  90.815  70.095  1.00  0.00           C
ATOM   5065  O32 POPEW 162      35.450  89.895  69.485  1.00  0.00           O
ATOM   5066  C32 POPEW 162      34.510  92.155  69.515  1.00  0.00           C
ATOM   5069  C23 POPEW 162      40.510  88.955  70.595  1.00  0.00           C
ATOM   5072  C24 POPEW 162      41.040  88.925  69.155  1.00  0.00           C
ATOM   5075  C25 POPEW 162      41.950  87.725  68.895  1.00  0.00           C
ATOM   5078  C26 POPEW 162      41.940  87.295  67.425  1.00  0.00           C
ATOM   5081  C27 POPEW 162      42.750  86.015  67.155  1.00  0.00           C
ATOM   5084  C28 POPEW 162      42.290  85.255  65.885  1.00  0.00           C
ATOM   5087  C29 POPEW 162      42.380  86.075  64.625  1.00  0.00           C
ATOM   5089 0C21 POPEW 162      42.590  85.615  63.375  1.00  0.00           C
ATOM   5091 1C21 POPEW 162      42.800  84.185  62.955  1.00  0.00           C
ATOM   5094 2C21 POPEW 162      41.730  83.585  62.015  1.00  0.00           C
ATOM   5097 3C21 POPEW 162      41.430  84.415  60.755  1.00  0.00           C
ATOM   5100 4C21 POPEW 162      40.540  83.665  59.755  1.00  0.00           C
ATOM   5103 5C21 POPEW 162      40.210  84.495  58.505  1.00  0.00           C
ATOM   5106 6C21 POPEW 162      39.490  83.675  57.415  1.00  0.00           C
ATOM   5109 7C21 POPEW 162      39.160  84.505  56.175  1.00  0.00           C
ATOM   5112 8C21 POPEW 162      38.580  83.675  55.025  1.00  0.00           C
ATOM   5116  C33 POPEW 162      34.600  92.175  67.975  1.00  0.00           C
ATOM   5119  C34 POPEW 162      36.040  92.145  67.455  1.00  0.00           C
ATOM   5122  C35 POPEW 162      36.160  91.305  66.185  1.00  0.00           C
ATOM   5125  C36 POPEW 162      37.590  90.835  65.865  1.00  0.00           C
ATOM   5128  C37 POPEW 162      37.540  89.865  64.675  1.00  0.00           C
ATOM   5131  C38 POPEW 162      38.910  89.495  64.085  1.00  0.00           C
ATOM   5134  C39 POPEW 162      38.800  88.415  62.995  1.00  0.00           C
ATOM   5137 0C31 POPEW 162      37.780  88.735  61.885  1.00  0.00           C
ATOM   5140 1C31 POPEW 162      37.650  87.615  60.835  1.00  0.00           C
ATOM   5143 2C31 POPEW 162      36.230  87.525  60.255  1.00  0.00           C
ATOM   5146 3C31 POPEW 162      36.000  86.315  59.325  1.00  0.00           C
ATOM   5149 4C31 POPEW 162      35.980  86.685  57.845  1.00  0.00           C
ATOM   5152 5C31 POPEW 162      35.350  85.595  56.975  1.00  0.00           C
ATOM   5155 6C31 POPEW 162      35.290  85.955  55.485  1.00  0.00           C
ATOM   5159  NH3 POPEX 163      16.360  77.635  35.495  1.00  0.00           N
ATOM   5163  C12 POPEX 163      17.480  76.665  35.655  1.00  0.00           C
ATOM   5166  C11 POPEX 163      17.160  75.495  34.735  1.00  0.00           C
ATOM   5169  P   POPEX 163      19.470  74.285  34.385  1.00  0.00           P
ATOM   5170  O13 POPEX 163      19.400  74.065  32.915  1.00  0.00           O
ATOM   5171  O14 POPEX 163      20.250  75.475  34.815  1.00  0.00           O
ATOM   5172  O11 POPEX 163      19.980  73.015  35.185  1.00  0.00           O
ATOM   5173  O12 POPEX 163      18.030  74.425  34.965  1.00  0.00           O
ATOM   5174  C1  POPEX 163      19.070  71.955  35.575  1.00  0.00           C
ATOM   5177  C2  POPEX 163      18.220  72.215  36.875  1.00  0.00           C
ATOM   5179  O21 POPEX 163      19.090  72.395  38.005  1.00  0.00           O
ATOM   5180  C21 POPEX 163      18.900  73.445  38.765  1.00  0.00           C
ATOM   5181  O22 POPEX 163      18.060  74.315  38.635  1.00  0.00           O
ATOM   5182  C22 POPEX 163      19.890  73.355  39.915  1.00  0.00           C
ATOM   5185  C3  POPEX 163      17.250  71.015  37.155  1.00  0.00           C
ATOM   5188  O31 POPEX 163      16.190  71.395  38.065  1.00  0.00           O
ATOM   5189  C31 POPEX 163      15.520  70.365  38.585  1.00  0.00           C
ATOM   5190  O32 POPEX 163      15.740  69.195  38.355  1.00  0.00           O
ATOM   5191  C32 POPEX 163      14.470  70.915  39.555  1.00  0.00           C
ATOM   5194  C23 POPEX 163      19.650  74.395  41.035  1.00  0.00           C
ATOM   5197  C24 POPEX 163      20.600  74.215  42.225  1.00  0.00           C
ATOM   5200  C25 POPEX 163      20.430  75.265  43.335  1.00  0.00           C
ATOM   5203  C26 POPEX 163      18.960  75.525  43.705  1.00  0.00           C
ATOM   5206  C27 POPEX 163      18.790  76.445  44.935  1.00  0.00           C
ATOM   5209  C28 POPEX 163      18.760  75.665  46.255  1.00  0.00           C
ATOM   5212  C29 POPEX 163      18.540  76.585  47.425  1.00  0.00           C
ATOM   5214 0C21 POPEX 163      19.270  76.665  48.555  1.00  0.00           C
ATOM   5216 1C21 POPEX 163      20.500  75.845  48.905  1.00  0.00           C
ATOM   5219 2C21 POPEX 163      21.600  76.725  49.535  1.00  0.00           C
ATOM   5222 3C21 POPEX 163      22.350  77.605  48.525  1.00  0.00           C
ATOM   5225 4C21 POPEX 163      23.280  78.665  49.155  1.00  0.00           C
ATOM   5228 5C21 POPEX 163      23.760  78.325  50.575  1.00  0.00           C
ATOM   5231 6C21 POPEX 163      24.890  79.235  51.085  1.00  0.00           C
ATOM   5234 7C21 POPEX 163      25.280  78.895  52.525  1.00  0.00           C
ATOM   5237 8C21 POPEX 163      26.470  79.685  53.045  1.00  0.00           C
ATOM   5241  C33 POPEX 163      13.080  71.005  38.885  1.00  0.00           C
ATOM   5244  C34 POPEX 163      12.120  72.005  39.545  1.00  0.00           C
ATOM   5247  C35 POPEX 163      12.000  71.885  41.075  1.00  0.00           C
ATOM   5250  C36 POPEX 163      11.420  70.535  41.535  1.00  0.00           C
ATOM   5253  C37 POPEX 163      11.620  70.335  43.045  1.00  0.00           C
ATOM   5256  C38 POPEX 163      10.940  69.065  43.575  1.00  0.00           C
ATOM   5259  C39 POPEX 163       9.470  69.305  43.935  1.00  0.00           C
ATOM   5262 0C31 POPEX 163       8.770  68.075  44.535  1.00  0.00           C
ATOM   5265 1C31 POPEX 163       7.360  68.435  45.015  1.00  0.00           C
ATOM   5268 2C31 POPEX 163       6.430  67.225  45.175  1.00  0.00           C
ATOM   5271 3C31 POPEX 163       6.340  66.715  46.615  1.00  0.00           C
ATOM   5274 4C31 POPEX 163       5.690  67.735  47.555  1.00  0.00           C
ATOM   5277 5C31 POPEX 163       5.270  67.135  48.905  1.00  0.00           C
ATOM   5280 6C31 POPEX 163       4.630  68.175  49.815  1.00  0.00           C
ATOM   5284  NH3 POPEY 164      90.050  10.925  76.095  1.00  0.00           N
ATOM   5288  C12 POPEY 164      91.410  11.485  76.475  1.00  0.00           C
ATOM   5291  C11 POPEY 164      91.800  12.795  75.735  1.00  0.00           C
ATOM   5294  P   POPEY 164      94.320  12.995  74.915  1.00  0.00           P
ATOM   5295  O13 POPEY 164      95.630  13.525  75.365  1.00  0.00           O
ATOM   5296  O14 POPEY 164      94.330  11.595  74.445  1.00  0.00           O
ATOM   5297  O11 POPEY 164      93.840  13.935  73.735  1.00  0.00           O
ATOM   5298  O12 POPEY 164      93.160  13.165  75.995  1.00  0.00           O
ATOM   5299  C1  POPEY 164      93.030  13.435  72.665  1.00  0.00           C
ATOM   5302  C2  POPEY 164      93.760  13.575  71.325  1.00  0.00           C
ATOM   5304  O21 POPEY 164      92.870  13.115  70.305  1.00  0.00           O
ATOM   5305  C21 POPEY 164      92.310  14.035  69.545  1.00  0.00           C
ATOM   5306  O22 POPEY 164      92.540  15.235  69.605  1.00  0.00           O
ATOM   5307  C22 POPEY 164      91.310  13.395  68.595  1.00  0.00           C
ATOM   5310  C3  POPEY 164      95.070  12.745  71.265  1.00  0.00           C
ATOM   5313  O31 POPEY 164      95.770  13.025  70.025  1.00  0.00           O
ATOM   5314  C31 POPEY 164      96.770  13.915  70.115  1.00  0.00           C
ATOM   5315  O32 POPEY 164      97.240  14.345  71.135  1.00  0.00           O
ATOM   5316  C32 POPEY 164      97.120  14.355  68.685  1.00  0.00           C
ATOM   5319  C23 POPEY 164      91.190  14.115  67.225  1.00  0.00           C
ATOM   5322  C24 POPEY 164      92.230  13.675  66.175  1.00  0.00           C
ATOM   5325  C25 POPEY 164      93.690  14.045  66.485  1.00  0.00           C
ATOM   5328  C26 POPEY 164      94.670  13.785  65.315  1.00  0.00           C
ATOM   5331  C27 POPEY 164      94.680  12.335  64.765  1.00  0.00           C
ATOM   5334  C28 POPEY 164      95.650  12.115  63.585  1.00  0.00           C
ATOM   5337  C29 POPEY 164      95.260  12.925  62.375  1.00  0.00           C
ATOM   5339 0C21 POPEY 164      94.900  12.475  61.155  1.00  0.00           C
ATOM   5341 1C21 POPEY 164      94.870  11.045  60.675  1.00  0.00           C
ATOM   5344 2C21 POPEY 164      94.940  11.025  59.135  1.00  0.00           C
ATOM   5347 3C21 POPEY 164      94.790   9.625  58.505  1.00  0.00           C
ATOM   5350 4C21 POPEY 164      94.660   9.735  56.985  1.00  0.00           C
ATOM   5353 5C21 POPEY 164      94.250   8.445  56.265  1.00  0.00           C
ATOM   5356 6C21 POPEY 164      93.990   8.715  54.765  1.00  0.00           C
ATOM   5359 7C21 POPEY 164      93.070   7.685  54.105  1.00  0.00           C
ATOM   5362 8C21 POPEY 164      92.600   8.115  52.715  1.00  0.00           C
ATOM   5366  C33 POPEY 164      98.000  15.625  68.605  1.00  0.00           C
ATOM   5369  C34 POPEY 164      97.920  16.355  67.255  1.00  0.00           C
ATOM   5372  C35 POPEY 164      96.550  16.985  66.975  1.00  0.00           C
ATOM   5375  C36 POPEY 164      96.410  17.615  65.575  1.00  0.00           C
ATOM   5378  C37 POPEY 164      94.960  18.005  65.285  1.00  0.00           C
ATOM   5381  C38 POPEY 164      94.680  18.455  63.835  1.00  0.00           C
ATOM   5384  C39 POPEY 164      94.970  17.365  62.795  1.00  0.00           C
ATOM   5387 0C31 POPEY 164      94.190  17.565  61.485  1.00  0.00           C
ATOM   5390 1C31 POPEY 164      94.520  16.495  60.435  1.00  0.00           C
ATOM   5393 2C31 POPEY 164      93.540  16.505  59.255  1.00  0.00           C
ATOM   5396 3C31 POPEY 164      93.780  15.375  58.235  1.00  0.00           C
ATOM   5399 4C31 POPEY 164      95.040  15.585  57.395  1.00  0.00           C
ATOM   5402 5C31 POPEY 164      95.260  14.475  56.365  1.00  0.00           C
ATOM   5405 6C31 POPEY 164      96.460  14.725  55.455  1.00  0.00           C
ATOM   5409  NH3 POPEZ 165      94.770   6.425  78.585  1.00  0.00           N
ATOM   5413  C12 POPEZ 165      93.340   5.975  78.565  1.00  0.00           C
ATOM   5416  C11 POPEZ 165      92.550   6.885  77.645  1.00  0.00           C
ATOM   5419  P   POPEZ 165      90.160   7.415  76.875  1.00  0.00           P
ATOM   5420  O13 POPEZ 165      89.280   6.415  76.245  1.00  0.00           O
ATOM   5421  O14 POPEZ 165      89.510   8.545  77.585  1.00  0.00           O
ATOM   5422  O11 POPEZ 165      91.130   8.095  75.815  1.00  0.00           O
ATOM   5423  O12 POPEZ 165      91.150   6.695  77.865  1.00  0.00           O
ATOM   5424  C1  POPEZ 165      90.770   8.075  74.435  1.00  0.00           C
ATOM   5427  C2  POPEZ 165      91.820   8.825  73.595  1.00  0.00           C
ATOM   5429  O21 POPEZ 165      91.310   8.915  72.265  1.00  0.00           O
ATOM   5430  C21 POPEZ 165      90.490   9.935  72.055  1.00  0.00           C
ATOM   5431  O22 POPEZ 165      90.350  10.905  72.795  1.00  0.00           O
ATOM   5432  C22 POPEZ 165      89.700   9.565  70.805  1.00  0.00           C
ATOM   5435  C3  POPEZ 165      93.180   8.075  73.595  1.00  0.00           C
ATOM   5438  O31 POPEZ 165      94.060   8.575  72.555  1.00  0.00           O
ATOM   5439  C31 POPEZ 165      94.110   7.845  71.455  1.00  0.00           C
ATOM   5440  O32 POPEZ 165      93.670   6.715  71.325  1.00  0.00           O
ATOM   5441  C32 POPEZ 165      94.730   8.685  70.335  1.00  0.00           C
ATOM   5444  C23 POPEZ 165      88.780  10.645  70.185  1.00  0.00           C
ATOM   5447  C24 POPEZ 165      88.250  10.185  68.815  1.00  0.00           C
ATOM   5450  C25 POPEZ 165      89.340  10.175  67.725  1.00  0.00           C
ATOM   5453  C26 POPEZ 165      88.890   9.575  66.375  1.00  0.00           C
ATOM   5456  C27 POPEZ 165      90.070   9.455  65.395  1.00  0.00           C
ATOM   5459  C28 POPEZ 165      89.620   9.225  63.945  1.00  0.00           C
ATOM   5462  C29 POPEZ 165      90.750   9.215  62.945  1.00  0.00           C
ATOM   5464 0C21 POPEZ 165      91.030   8.245  62.055  1.00  0.00           C
ATOM   5466 1C21 POPEZ 165      90.300   6.935  61.895  1.00  0.00           C
ATOM   5469 2C21 POPEZ 165      91.200   5.875  61.235  1.00  0.00           C
ATOM   5472 3C21 POPEZ 165      90.580   4.475  61.215  1.00  0.00           C
ATOM   5475 4C21 POPEZ 165      91.510   3.465  60.525  1.00  0.00           C
ATOM   5478 5C21 POPEZ 165      91.040   2.005  60.555  1.00  0.00           C
ATOM   5481 6C21 POPEZ 165      90.980   1.395  61.965  1.00  0.00           C
ATOM   5484 7C21 POPEZ 165      91.240  -0.125  61.965  1.00  0.00           C
ATOM   5487 8C21 POPEZ 165      91.120  -0.765  63.355  1.00  0.00           C
ATOM   5491  C33 POPEZ 165      95.390   7.835  69.215  1.00  0.00           C
ATOM   5494  C34 POPEZ 165      95.330   8.565  67.865  1.00  0.00           C
ATOM   5497  C35 POPEZ 165      95.870   7.745  66.685  1.00  0.00           C
ATOM   5500  C36 POPEZ 165      95.640   8.435  65.335  1.00  0.00           C
ATOM   5503  C37 POPEZ 165      95.810   7.445  64.185  1.00  0.00           C
ATOM   5506  C38 POPEZ 165      95.580   8.035  62.785  1.00  0.00           C
ATOM   5509  C39 POPEZ 165      95.300   6.945  61.735  1.00  0.00           C
ATOM   5512 0C31 POPEZ 165      96.430   5.915  61.545  1.00  0.00           C
ATOM   5515 1C31 POPEZ 165      95.910   4.485  61.365  1.00  0.00           C
ATOM   5518 2C31 POPEZ 165      96.990   3.465  60.955  1.00  0.00           C
ATOM   5521 3C31 POPEZ 165      97.370   3.585  59.475  1.00  0.00           C
ATOM   5524 4C31 POPEZ 165      98.200   2.395  58.955  1.00  0.00           C
ATOM   5527 5C31 POPEZ 165      98.310   2.415  57.415  1.00  0.00           C
ATOM   5530 6C31 POPEZ 165      99.020   1.195  56.825  1.00  0.00           C
ATOM   5534  NH3 POPEa 166      96.000 101.015  30.765  1.00  0.00           N
ATOM   5538  C12 POPEa 166      97.350 100.915  30.115  1.00  0.00           C
ATOM   5541  C11 POPEa 166      97.920  99.485  30.225  1.00  0.00           C
ATOM   5544  P   POPEa 166      96.040  97.775  29.545  1.00  0.00           P
ATOM   5545  O13 POPEa 166      95.020  98.615  30.235  1.00  0.00           O
ATOM   5546  O14 POPEa 166      95.740  97.175  28.245  1.00  0.00           O
ATOM   5547  O11 POPEa 166      96.630  96.695  30.525  1.00  0.00           O
ATOM   5548  O12 POPEa 166      97.300  98.655  29.255  1.00  0.00           O
ATOM   5549  C1  POPEa 166      95.750  95.905  31.325  1.00  0.00           C
ATOM   5552  C2  POPEa 166      96.070  96.105  32.815  1.00  0.00           C
ATOM   5554  O21 POPEa 166      97.220  95.325  33.205  1.00  0.00           O
ATOM   5555  C21 POPEa 166      97.060  94.045  33.465  1.00  0.00           C
ATOM   5556  O22 POPEa 166      96.120  93.345  33.155  1.00  0.00           O
ATOM   5557  C22 POPEa 166      98.150  93.605  34.415  1.00  0.00           C
ATOM   5560  C3  POPEa 166      94.820  95.875  33.705  1.00  0.00           C
ATOM   5563  O31 POPEa 166      95.140  96.145  35.085  1.00  0.00           O
ATOM   5564  C31 POPEa 166      95.130  97.415  35.405  1.00  0.00           C
ATOM   5565  O32 POPEa 166      94.680  98.325  34.725  1.00  0.00           O
ATOM   5566  C32 POPEa 166      95.880  97.565  36.725  1.00  0.00           C
ATOM   5569  C23 POPEa 166      97.780  94.105  35.825  1.00  0.00           C
ATOM   5572  C24 POPEa 166      98.400  93.285  36.955  1.00  0.00           C
ATOM   5575  C25 POPEa 166      98.190  93.955  38.315  1.00  0.00           C
ATOM   5578  C26 POPEa 166      98.680  93.095  39.475  1.00  0.00           C
ATOM   5581  C27 POPEa 166      98.860  93.885  40.785  1.00  0.00           C
ATOM   5584  C28 POPEa 166      98.860  93.015  42.055  1.00  0.00           C
ATOM   5587  C29 POPEa 166      99.940  91.965  42.025  1.00  0.00           C
ATOM   5589 0C21 POPEa 166     100.830  91.685  43.005  1.00  0.00           C
ATOM   5591 1C21 POPEa 166     100.950  92.355  44.345  1.00  0.00           C
ATOM   5594 2C21 POPEa 166     100.260  91.555  45.465  1.00  0.00           C
ATOM   5597 3C21 POPEa 166     100.550  92.115  46.865  1.00  0.00           C
ATOM   5600 4C21 POPEa 166      99.850  91.315  47.975  1.00  0.00           C
ATOM   5603 5C21 POPEa 166     100.250  91.735  49.395  1.00  0.00           C
ATOM   5606 6C21 POPEa 166      99.830  93.165  49.755  1.00  0.00           C
ATOM   5609 7C21 POPEa 166      99.960  93.475  51.255  1.00  0.00           C
ATOM   5612 8C21 POPEa 166      99.440  94.865  51.615  1.00  0.00           C
ATOM   5616  C33 POPEa 166      95.320  98.715  37.565  1.00  0.00           C
ATOM   5619  C34 POPEa 166      96.070  98.875  38.885  1.00  0.00           C
ATOM   5622  C35 POPEa 166      95.410  99.955  39.755  1.00  0.00           C
ATOM   5625  C36 POPEa 166      95.890  99.945  41.205  1.00  0.00           C
ATOM   5628  C37 POPEa 166      97.330 100.425  41.395  1.00  0.00           C
ATOM   5631  C38 POPEa 166      97.790 100.275  42.855  1.00  0.00           C
ATOM   5634  C39 POPEa 166      99.280 100.545  43.055  1.00  0.00           C
ATOM   5637 0C31 POPEa 166      99.690 100.535  44.535  1.00  0.00           C
ATOM   5640 1C31 POPEa 166      99.510  99.165  45.215  1.00  0.00           C
ATOM   5643 2C31 POPEa 166      99.950  99.155  46.685  1.00  0.00           C
ATOM   5646 3C31 POPEa 166      99.070 100.045  47.585  1.00  0.00           C
ATOM   5649 4C31 POPEa 166      99.480 100.015  49.065  1.00  0.00           C
ATOM   5652 5C31 POPEa 166      98.560 100.865  49.945  1.00  0.00           C
ATOM   5655 6C31 POPEa 166      98.990 100.915  51.405  1.00  0.00           C
ATOM   5659  NH3 POPEb 167      48.420  46.375  72.665  1.00  0.00           N
ATOM   5663  C12 POPEb 167      48.490  45.055  73.385  1.00  0.00           C
ATOM   5666  C11 POPEb 167      49.780  44.885  74.185  1.00  0.00           C
ATOM   5669  P   POPEb 167      51.150  42.755  74.995  1.00  0.00           P
ATOM   5670  O13 POPEb 167      51.910  43.445  76.065  1.00  0.00           O
ATOM   5671  O14 POPEb 167      50.820  41.345  75.235  1.00  0.00           O
ATOM   5672  O11 POPEb 167      51.970  42.855  73.635  1.00  0.00           O
ATOM   5673  O12 POPEb 167      49.830  43.545  74.665  1.00  0.00           O
ATOM   5674  C1  POPEb 167      51.290  42.445  72.445  1.00  0.00           C
ATOM   5677  C2  POPEb 167      52.010  43.025  71.215  1.00  0.00           C
ATOM   5679  O21 POPEb 167      51.180  42.965  70.045  1.00  0.00           O
ATOM   5680  C21 POPEb 167      50.230  43.865  69.915  1.00  0.00           C
ATOM   5681  O22 POPEb 167      50.050  44.825  70.655  1.00  0.00           O
ATOM   5682  C22 POPEb 167      49.330  43.445  68.745  1.00  0.00           C
ATOM   5685  C3  POPEb 167      53.350  42.285  70.935  1.00  0.00           C
ATOM   5688  O31 POPEb 167      53.170  41.165  70.045  1.00  0.00           O
ATOM   5689  C31 POPEb 167      52.970  39.975  70.575  1.00  0.00           C
ATOM   5690  O32 POPEb 167      53.100  39.685  71.755  1.00  0.00           O
ATOM   5691  C32 POPEb 167      52.530  39.005  69.475  1.00  0.00           C
ATOM   5694  C23 POPEb 167      47.830  43.805  68.895  1.00  0.00           C
ATOM   5697  C24 POPEb 167      46.840  42.635  68.755  1.00  0.00           C
ATOM   5700  C25 POPEb 167      46.780  41.965  67.385  1.00  0.00           C
ATOM   5703  C26 POPEb 167      46.230  42.905  66.315  1.00  0.00           C
ATOM   5706  C27 POPEb 167      45.520  42.145  65.195  1.00  0.00           C
ATOM   5709  C28 POPEb 167      44.610  43.035  64.325  1.00  0.00           C
ATOM   5712  C29 POPEb 167      45.360  44.235  63.835  1.00  0.00           C
ATOM   5714 0C21 POPEb 167      45.600  44.575  62.565  1.00  0.00           C
ATOM   5716 1C21 POPEb 167      45.100  43.875  61.335  1.00  0.00           C
ATOM   5719 2C21 POPEb 167      46.120  42.945  60.665  1.00  0.00           C
ATOM   5722 3C21 POPEb 167      45.630  42.515  59.275  1.00  0.00           C
ATOM   5725 4C21 POPEb 167      46.620  41.605  58.535  1.00  0.00           C
ATOM   5728 5C21 POPEb 167      46.350  41.545  57.015  1.00  0.00           C
ATOM   5731 6C21 POPEb 167      44.930  41.075  56.635  1.00  0.00           C
ATOM   5734 7C21 POPEb 167      44.740  41.035  55.115  1.00  0.00           C
ATOM   5737 8C21 POPEb 167      43.350  40.555  54.685  1.00  0.00           C
ATOM   5741  C33 POPEb 167      51.230  39.455  68.745  1.00  0.00           C
ATOM   5744  C34 POPEb 167      51.120  38.865  67.335  1.00  0.00           C
ATOM   5747  C35 POPEb 167      49.890  39.375  66.565  1.00  0.00           C
ATOM   5750  C36 POPEb 167      49.910  38.965  65.095  1.00  0.00           C
ATOM   5753  C37 POPEb 167      48.700  39.485  64.295  1.00  0.00           C
ATOM   5756  C38 POPEb 167      48.680  38.945  62.855  1.00  0.00           C
ATOM   5759  C39 POPEb 167      49.530  39.785  61.905  1.00  0.00           C
ATOM   5762 0C31 POPEb 167      49.750  39.085  60.565  1.00  0.00           C
ATOM   5765 1C31 POPEb 167      50.490  40.025  59.605  1.00  0.00           C
ATOM   5768 2C31 POPEb 167      51.370  39.325  58.565  1.00  0.00           C
ATOM   5771 3C31 POPEb 167      50.590  38.765  57.375  1.00  0.00           C
ATOM   5774 4C31 POPEb 167      51.510  38.545  56.185  1.00  0.00           C
ATOM   5777 5C31 POPEb 167      50.770  38.305  54.875  1.00  0.00           C
ATOM   5780 6C31 POPEb 167      51.730  38.305  53.695  1.00  0.00           C
ATOM   5784  NH3 POPEc 168      14.190  50.805  30.575  1.00  0.00           N
ATOM   5788  C12 POPEc 168      13.610  51.725  29.535  1.00  0.00           C
ATOM   5791  C11 POPEc 168      12.090  51.935  29.725  1.00  0.00           C
ATOM   5794  P   POPEc 168      10.990  49.585  30.215  1.00  0.00           P
ATOM   5795  O13 POPEc 168       9.920  48.795  29.585  1.00  0.00           O
ATOM   5796  O14 POPEc 168      12.290  48.965  30.555  1.00  0.00           O
ATOM   5797  O11 POPEc 168      10.390  50.265  31.525  1.00  0.00           O
ATOM   5798  O12 POPEc 168      11.330  50.805  29.275  1.00  0.00           O
ATOM   5799  C1  POPEc 168      10.940  49.975  32.825  1.00  0.00           C
ATOM   5802  C2  POPEc 168      11.110  51.275  33.655  1.00  0.00           C
ATOM   5804  O21 POPEc 168      11.530  50.925  34.995  1.00  0.00           O
ATOM   5805  C21 POPEc 168      12.860  50.675  35.075  1.00  0.00           C
ATOM   5806  O22 POPEc 168      13.650  50.825  34.165  1.00  0.00           O
ATOM   5807  C22 POPEc 168      13.240  50.135  36.445  1.00  0.00           C
ATOM   5810  C3  POPEc 168       9.810  52.165  33.625  1.00  0.00           C
ATOM   5813  O31 POPEc 168       9.160  52.425  34.895  1.00  0.00           O
ATOM   5814  C31 POPEc 168       8.570  51.355  35.415  1.00  0.00           C
ATOM   5815  O32 POPEc 168       8.350  50.325  34.805  1.00  0.00           O
ATOM   5816  C32 POPEc 168       8.170  51.615  36.875  1.00  0.00           C
ATOM   5819  C23 POPEc 168      13.310  48.595  36.435  1.00  0.00           C
ATOM   5822  C24 POPEc 168      13.760  47.975  37.765  1.00  0.00           C
ATOM   5825  C25 POPEc 168      12.900  48.325  38.985  1.00  0.00           C
ATOM   5828  C26 POPEc 168      13.490  47.685  40.255  1.00  0.00           C
ATOM   5831  C27 POPEc 168      12.830  48.185  41.555  1.00  0.00           C
ATOM   5834  C28 POPEc 168      13.840  48.625  42.635  1.00  0.00           C
ATOM   5837  C29 POPEc 168      13.890  47.735  43.855  1.00  0.00           C
ATOM   5839 0C21 POPEc 168      14.990  47.125  44.335  1.00  0.00           C
ATOM   5841 1C21 POPEc 168      16.340  47.185  43.675  1.00  0.00           C
ATOM   5844 2C21 POPEc 168      17.350  46.185  44.255  1.00  0.00           C
ATOM   5847 3C21 POPEc 168      17.830  46.455  45.695  1.00  0.00           C
ATOM   5850 4C21 POPEc 168      18.360  47.875  45.915  1.00  0.00           C
ATOM   5853 5C21 POPEc 168      19.110  48.065  47.245  1.00  0.00           C
ATOM   5856 6C21 POPEc 168      20.620  47.795  47.135  1.00  0.00           C
ATOM   5859 7C21 POPEc 168      21.390  48.145  48.415  1.00  0.00           C
ATOM   5862 8C21 POPEc 168      21.150  47.185  49.575  1.00  0.00           C
ATOM   5866  C33 POPEc 168       8.670  50.475  37.795  1.00  0.00           C
ATOM   5869  C34 POPEc 168       8.480  50.765  39.295  1.00  0.00           C
ATOM   5872  C35 POPEc 168       8.990  49.585  40.135  1.00  0.00           C
ATOM   5875  C36 POPEc 168       8.360  49.455  41.535  1.00  0.00           C
ATOM   5878  C37 POPEc 168       8.990  48.305  42.345  1.00  0.00           C
ATOM   5881  C38 POPEc 168       8.590  48.325  43.815  1.00  0.00           C
ATOM   5884  C39 POPEc 168       9.290  47.225  44.635  1.00  0.00           C
ATOM   5887 0C31 POPEc 168       9.340  47.575  46.125  1.00  0.00           C
ATOM   5890 1C31 POPEc 168       9.910  46.445  46.995  1.00  0.00           C
ATOM   5893 2C31 POPEc 168      10.210  46.925  48.425  1.00  0.00           C
ATOM   5896 3C31 POPEc 168      10.740  45.815  49.345  1.00  0.00           C
ATOM   5899 4C31 POPEc 168       9.690  44.735  49.615  1.00  0.00           C
ATOM   5902 5C31 POPEc 168      10.140  43.745  50.705  1.00  0.00           C
ATOM   5905 6C31 POPEc 168       9.100  42.665  50.965  1.00  0.00           C
ATOM   5909  NH3 POPEd 169      98.150  12.555  74.845  1.00  0.00           N
ATOM   5913  C12 POPEd 169      98.650  11.905  76.115  1.00  0.00           C
ATOM   5916  C11 POPEd 169      97.680  10.785  76.525  1.00  0.00           C
ATOM   5919  P   POPEd 169      96.940   9.145  78.355  1.00  0.00           P
ATOM   5920  O13 POPEd 169      97.260   8.935  79.795  1.00  0.00           O
ATOM   5921  O14 POPEd 169      95.590   9.625  78.025  1.00  0.00           O
ATOM   5922  O11 POPEd 169      97.170   7.775  77.585  1.00  0.00           O
ATOM   5923  O12 POPEd 169      98.050  10.125  77.735  1.00  0.00           O
ATOM   5924  C1  POPEd 169      98.440   7.265  77.185  1.00  0.00           C
ATOM   5927  C2  POPEd 169      98.570   6.985  75.645  1.00  0.00           C
ATOM   5929  O21 POPEd 169      98.040   5.705  75.245  1.00  0.00           O
ATOM   5930  C21 POPEd 169      96.740   5.465  75.275  1.00  0.00           C
ATOM   5931  O22 POPEd 169      95.880   6.135  75.815  1.00  0.00           O
ATOM   5932  C22 POPEd 169      96.500   4.125  74.575  1.00  0.00           C
ATOM   5935  C3  POPEd 169     100.080   7.005  75.215  1.00  0.00           C
ATOM   5938  O31 POPEd 169     100.270   6.845  73.795  1.00  0.00           O
ATOM   5939  C31 POPEd 169     101.540   6.885  73.375  1.00  0.00           C
ATOM   5940  O32 POPEd 169     102.510   7.095  74.085  1.00  0.00           O
ATOM   5941  C32 POPEd 169     101.550   6.935  71.835  1.00  0.00           C
ATOM   5944  C23 POPEd 169      95.500   4.225  73.395  1.00  0.00           C
ATOM   5947  C24 POPEd 169      95.710   3.105  72.355  1.00  0.00           C
ATOM   5950  C25 POPEd 169      94.790   3.235  71.135  1.00  0.00           C
ATOM   5953  C26 POPEd 169      93.440   2.525  71.315  1.00  0.00           C
ATOM   5956  C27 POPEd 169      92.440   2.925  70.225  1.00  0.00           C
ATOM   5959  C28 POPEd 169      91.200   2.015  70.215  1.00  0.00           C
ATOM   5962  C29 POPEd 169      91.320   0.895  69.215  1.00  0.00           C
ATOM   5964 0C21 POPEd 169      90.750  -0.315  69.295  1.00  0.00           C
ATOM   5966 1C21 POPEd 169      89.840  -0.865  70.365  1.00  0.00           C
ATOM   5969 2C21 POPEd 169      90.360  -2.215  70.905  1.00  0.00           C
ATOM   5972 3C21 POPEd 169      90.240  -3.365  69.895  1.00  0.00           C
ATOM   5975 4C21 POPEd 169      90.630  -4.725  70.505  1.00  0.00           C
ATOM   5978 5C21 POPEd 169      90.330  -5.925  69.585  1.00  0.00           C
ATOM   5981 6C21 POPEd 169      91.230  -5.995  68.345  1.00  0.00           C
ATOM   5984 7C21 POPEd 169      90.960  -7.225  67.465  1.00  0.00           C
ATOM   5987 8C21 POPEd 169      91.750  -7.195  66.155  1.00  0.00           C
ATOM   5991  C33 POPEd 169     101.310   8.395  71.365  1.00  0.00           C
ATOM   5994  C34 POPEd 169     101.270   8.605  69.845  1.00  0.00           C
ATOM   5997  C35 POPEd 169     100.560   9.935  69.505  1.00  0.00           C
ATOM   6000  C36 POPEd 169     101.100  10.695  68.285  1.00  0.00           C
ATOM   6003  C37 POPEd 169     100.570  12.135  68.265  1.00  0.00           C
ATOM   6006  C38 POPEd 169     101.110  13.005  67.115  1.00  0.00           C
ATOM   6009  C39 POPEd 169     100.130  13.135  65.945  1.00  0.00           C
ATOM   6012 0C31 POPEd 169     100.640  14.055  64.835  1.00  0.00           C
ATOM   6015 1C31 POPEd 169      99.570  14.265  63.755  1.00  0.00           C
ATOM   6018 2C31 POPEd 169     100.000  15.255  62.655  1.00  0.00           C
ATOM   6021 3C31 POPEd 169      98.810  15.735  61.795  1.00  0.00           C
ATOM   6024 4C31 POPEd 169      98.180  14.635  60.925  1.00  0.00           C
ATOM   6027 5C31 POPEd 169      98.990  14.355  59.655  1.00  0.00           C
ATOM   6030 6C31 POPEd 169      98.370  13.275  58.775  1.00  0.00           C
ATOM   6034  NH3 POPEe 170      87.980  19.705  72.415  1.00  0.00           N
ATOM   6038  C12 POPEe 170      86.610  20.125  71.975  1.00  0.00           C
ATOM   6041  C11 POPEe 170      86.180  21.395  72.735  1.00  0.00           C
ATOM   6044  P   POPEe 170      83.920  22.075  71.575  1.00  0.00           P
ATOM   6045  O13 POPEe 170      83.190  23.065  72.395  1.00  0.00           O
ATOM   6046  O14 POPEe 170      83.550  20.655  71.755  1.00  0.00           O
ATOM   6047  O11 POPEe 170      83.880  22.445  70.025  1.00  0.00           O
ATOM   6048  O12 POPEe 170      85.450  22.245  71.885  1.00  0.00           O
ATOM   6049  C1  POPEe 170      84.400  23.695  69.535  1.00  0.00           C
ATOM   6052  C2  POPEe 170      85.650  23.565  68.615  1.00  0.00           C
ATOM   6054  O21 POPEe 170      85.190  23.155  67.305  1.00  0.00           O
ATOM   6055  C21 POPEe 170      85.340  24.035  66.345  1.00  0.00           C
ATOM   6056  O22 POPEe 170      85.920  25.115  66.445  1.00  0.00           O
ATOM   6057  C22 POPEe 170      84.870  23.465  65.005  1.00  0.00           C
ATOM   6060  C3  POPEe 170      86.730  22.595  69.175  1.00  0.00           C
ATOM   6063  O31 POPEe 170      87.950  22.655  68.415  1.00  0.00           O
ATOM   6064  C31 POPEe 170      89.000  22.145  69.055  1.00  0.00           C
ATOM   6065  O32 POPEe 170      88.970  21.575  70.135  1.00  0.00           O
ATOM   6066  C32 POPEe 170      90.290  22.445  68.275  1.00  0.00           C
ATOM   6069  C23 POPEe 170      85.490  24.265  63.835  1.00  0.00           C
ATOM   6072  C24 POPEe 170      84.710  24.165  62.515  1.00  0.00           C
ATOM   6075  C25 POPEe 170      85.300  23.235  61.445  1.00  0.00           C
ATOM   6078  C26 POPEe 170      86.550  23.805  60.755  1.00  0.00           C
ATOM   6081  C27 POPEe 170      86.830  23.145  59.405  1.00  0.00           C
ATOM   6084  C28 POPEe 170      88.050  23.745  58.685  1.00  0.00           C
ATOM   6087  C29 POPEe 170      88.290  23.135  57.325  1.00  0.00           C
ATOM   6089 0C21 POPEe 170      88.160  23.745  56.135  1.00  0.00           C
ATOM   6091 1C21 POPEe 170      87.710  25.165  55.915  1.00  0.00           C
ATOM   6094 2C21 POPEe 170      86.680  25.295  54.775  1.00  0.00           C
ATOM   6097 3C21 POPEe 170      87.270  25.115  53.375  1.00  0.00           C
ATOM   6100 4C21 POPEe 170      86.220  25.375  52.295  1.00  0.00           C
ATOM   6103 5C21 POPEe 170      86.690  25.005  50.885  1.00  0.00           C
ATOM   6106 6C21 POPEe 170      87.880  25.825  50.385  1.00  0.00           C
ATOM   6109 7C21 POPEe 170      88.300  25.345  48.995  1.00  0.00           C
ATOM   6112 8C21 POPEe 170      89.500  26.095  48.445  1.00  0.00           C
ATOM   6116  C33 POPEe 170      90.090  22.745  66.765  1.00  0.00           C
ATOM   6119  C34 POPEe 170      91.430  23.005  66.065  1.00  0.00           C
ATOM   6122  C35 POPEe 170      91.280  23.555  64.635  1.00  0.00           C
ATOM   6125  C36 POPEe 170      91.060  22.495  63.555  1.00  0.00           C
ATOM   6128  C37 POPEe 170      90.840  23.145  62.185  1.00  0.00           C
ATOM   6131  C38 POPEe 170      90.840  22.135  61.035  1.00  0.00           C
ATOM   6134  C39 POPEe 170      89.700  21.115  61.105  1.00  0.00           C
ATOM   6137 0C31 POPEe 170      89.690  20.195  59.885  1.00  0.00           C
ATOM   6140 1C31 POPEe 170      88.710  19.025  60.005  1.00  0.00           C
ATOM   6143 2C31 POPEe 170      88.810  18.085  58.795  1.00  0.00           C
ATOM   6146 3C31 POPEe 170      88.040  18.595  57.575  1.00  0.00           C
ATOM   6149 4C31 POPEe 170      88.150  17.615  56.405  1.00  0.00           C
ATOM   6152 5C31 POPEe 170      87.370  18.055  55.165  1.00  0.00           C
ATOM   6155 6C31 POPEe 170      87.520  17.055  54.015  1.00  0.00           C
ATOM   6159  NH3 POPEf 171      85.750  35.985  75.385  1.00  0.00           N
ATOM   6163  C12 POPEf 171      85.280  36.835  74.235  1.00  0.00           C
ATOM   6166  C11 POPEf 171      86.440  37.385  73.355  1.00  0.00           C
ATOM   6169  P   POPEf 171      88.000  39.425  72.935  1.00  0.00           P
ATOM   6170  O13 POPEf 171      88.170  40.805  73.455  1.00  0.00           O
ATOM   6171  O14 POPEf 171      89.280  38.675  72.865  1.00  0.00           O
ATOM   6172  O11 POPEf 171      87.300  39.505  71.525  1.00  0.00           O
ATOM   6173  O12 POPEf 171      87.010  38.605  73.865  1.00  0.00           O
ATOM   6174  C1  POPEf 171      87.810  38.895  70.345  1.00  0.00           C
ATOM   6177  C2  POPEf 171      88.770  39.825  69.565  1.00  0.00           C
ATOM   6179  O21 POPEf 171      88.780  39.465  68.165  1.00  0.00           O
ATOM   6180  C21 POPEf 171      89.500  38.395  67.835  1.00  0.00           C
ATOM   6181  O22 POPEf 171      90.070  37.645  68.605  1.00  0.00           O
ATOM   6182  C22 POPEf 171      89.590  38.305  66.315  1.00  0.00           C
ATOM   6185  C3  POPEf 171      90.190  39.935  70.225  1.00  0.00           C
ATOM   6188  O31 POPEf 171      91.220  40.385  69.315  1.00  0.00           O
ATOM   6189  C31 POPEf 171      92.410  39.905  69.635  1.00  0.00           C
ATOM   6190  O32 POPEf 171      92.660  39.315  70.675  1.00  0.00           O
ATOM   6191  C32 POPEf 171      93.430  40.135  68.515  1.00  0.00           C
ATOM   6194  C23 POPEf 171      90.910  37.625  65.895  1.00  0.00           C
ATOM   6197  C24 POPEf 171      90.980  37.285  64.405  1.00  0.00           C
ATOM   6200  C25 POPEf 171      91.290  38.495  63.505  1.00  0.00           C
ATOM   6203  C26 POPEf 171      91.400  38.095  62.035  1.00  0.00           C
ATOM   6206  C27 POPEf 171      91.570  39.295  61.095  1.00  0.00           C
ATOM   6209  C28 POPEf 171      91.260  38.915  59.635  1.00  0.00           C
ATOM   6212  C29 POPEf 171      91.050  40.125  58.765  1.00  0.00           C
ATOM   6214 0C21 POPEf 171      91.230  40.165  57.435  1.00  0.00           C
ATOM   6216 1C21 POPEf 171      91.630  38.985  56.595  1.00  0.00           C
ATOM   6219 2C21 POPEf 171      90.890  38.915  55.245  1.00  0.00           C
ATOM   6222 3C21 POPEf 171      89.350  38.915  55.315  1.00  0.00           C
ATOM   6225 4C21 POPEf 171      88.710  38.505  53.975  1.00  0.00           C
ATOM   6228 5C21 POPEf 171      88.730  36.985  53.775  1.00  0.00           C
ATOM   6231 6C21 POPEf 171      88.330  36.515  52.365  1.00  0.00           C
ATOM   6234 7C21 POPEf 171      88.160  34.995  52.305  1.00  0.00           C
ATOM   6237 8C21 POPEf 171      87.950  34.445  50.885  1.00  0.00           C
ATOM   6241  C33 POPEf 171      93.770  41.635  68.305  1.00  0.00           C
ATOM   6244  C34 POPEf 171      95.130  41.865  67.615  1.00  0.00           C
ATOM   6247  C35 POPEf 171      95.200  41.355  66.165  1.00  0.00           C
ATOM   6250  C36 POPEf 171      94.380  42.175  65.165  1.00  0.00           C
ATOM   6253  C37 POPEf 171      94.200  41.535  63.775  1.00  0.00           C
ATOM   6256  C38 POPEf 171      95.370  41.725  62.795  1.00  0.00           C
ATOM   6259  C39 POPEf 171      96.540  40.745  62.985  1.00  0.00           C
ATOM   6262 0C31 POPEf 171      97.540  40.805  61.825  1.00  0.00           C
ATOM   6265 1C31 POPEf 171      98.760  39.895  62.065  1.00  0.00           C
ATOM   6268 2C31 POPEf 171      99.820  39.945  60.945  1.00  0.00           C
ATOM   6271 3C31 POPEf 171     100.320  41.355  60.595  1.00  0.00           C
ATOM   6274 4C31 POPEf 171     100.850  42.165  61.795  1.00  0.00           C
ATOM   6277 5C31 POPEf 171     101.150  43.615  61.415  1.00  0.00           C
ATOM   6280 6C31 POPEf 171     101.540  44.475  62.625  1.00  0.00           C
ATOM   6284  NH3 POPEg 172      86.210  32.065  28.665  1.00  0.00           N
ATOM   6288  C12 POPEg 172      86.660  32.155  27.235  1.00  0.00           C
ATOM   6291  C11 POPEg 172      87.160  30.785  26.765  1.00  0.00           C
ATOM   6294  P   POPEg 172      85.300  28.965  27.175  1.00  0.00           P
ATOM   6295  O13 POPEg 172      83.880  28.905  26.765  1.00  0.00           O
ATOM   6296  O14 POPEg 172      86.070  27.715  27.265  1.00  0.00           O
ATOM   6297  O11 POPEg 172      85.310  29.625  28.625  1.00  0.00           O
ATOM   6298  O12 POPEg 172      86.070  30.005  26.265  1.00  0.00           O
ATOM   6299  C1  POPEg 172      84.410  28.975  29.555  1.00  0.00           C
ATOM   6302  C2  POPEg 172      84.560  29.535  30.985  1.00  0.00           C
ATOM   6304  O21 POPEg 172      84.840  28.455  31.895  1.00  0.00           O
ATOM   6305  C21 POPEg 172      85.640  28.795  32.895  1.00  0.00           C
ATOM   6306  O22 POPEg 172      86.270  29.825  32.955  1.00  0.00           O
ATOM   6307  C22 POPEg 172      85.710  27.705  33.955  1.00  0.00           C
ATOM   6310  C3  POPEg 172      83.290  30.295  31.425  1.00  0.00           C
ATOM   6313  O31 POPEg 172      83.550  31.065  32.615  1.00  0.00           O
ATOM   6314  C31 POPEg 172      82.510  31.815  32.955  1.00  0.00           C
ATOM   6315  O32 POPEg 172      81.480  31.955  32.325  1.00  0.00           O
ATOM   6316  C32 POPEg 172      82.770  32.455  34.315  1.00  0.00           C
ATOM   6319  C23 POPEg 172      86.360  28.225  35.255  1.00  0.00           C
ATOM   6322  C24 POPEg 172      86.060  27.395  36.515  1.00  0.00           C
ATOM   6325  C25 POPEg 172      86.770  26.045  36.585  1.00  0.00           C
ATOM   6328  C26 POPEg 172      86.950  25.525  38.015  1.00  0.00           C
ATOM   6331  C27 POPEg 172      87.110  23.995  38.085  1.00  0.00           C
ATOM   6334  C28 POPEg 172      87.450  23.455  39.495  1.00  0.00           C
ATOM   6337  C29 POPEg 172      86.470  23.925  40.535  1.00  0.00           C
ATOM   6339 0C21 POPEg 172      86.740  24.605  41.665  1.00  0.00           C
ATOM   6341 1C21 POPEg 172      88.100  25.025  42.165  1.00  0.00           C
ATOM   6344 2C21 POPEg 172      88.550  24.125  43.325  1.00  0.00           C
ATOM   6347 3C21 POPEg 172      89.980  24.435  43.795  1.00  0.00           C
ATOM   6350 4C21 POPEg 172      90.430  23.575  44.985  1.00  0.00           C
ATOM   6353 5C21 POPEg 172      90.400  22.065  44.675  1.00  0.00           C
ATOM   6356 6C21 POPEg 172      90.930  21.205  45.825  1.00  0.00           C
ATOM   6359 7C21 POPEg 172      90.780  19.705  45.515  1.00  0.00           C
ATOM   6362 8C21 POPEg 172      91.270  18.795  46.645  1.00  0.00           C
ATOM   6366  C33 POPEg 172      82.470  31.465  35.465  1.00  0.00           C
ATOM   6369  C34 POPEg 172      82.550  32.145  36.825  1.00  0.00           C
ATOM   6372  C35 POPEg 172      82.350  31.215  38.035  1.00  0.00           C
ATOM   6375  C36 POPEg 172      83.510  30.245  38.285  1.00  0.00           C
ATOM   6378  C37 POPEg 172      83.220  29.295  39.465  1.00  0.00           C
ATOM   6381  C38 POPEg 172      84.300  28.215  39.645  1.00  0.00           C
ATOM   6384  C39 POPEg 172      83.970  27.225  40.775  1.00  0.00           C
ATOM   6387 0C31 POPEg 172      84.250  27.785  42.175  1.00  0.00           C
ATOM   6390 1C31 POPEg 172      83.740  26.875  43.305  1.00  0.00           C
ATOM   6393 2C31 POPEg 172      84.310  27.255  44.685  1.00  0.00           C
ATOM   6396 3C31 POPEg 172      83.860  28.625  45.185  1.00  0.00           C
ATOM   6399 4C31 POPEg 172      84.700  29.175  46.345  1.00  0.00           C
ATOM   6402 5C31 POPEg 172      84.630  28.315  47.615  1.00  0.00           C
ATOM   6405 6C31 POPEg 172      85.320  28.945  48.835  1.00  0.00           C
ATOM   6409  NH3 POPEh 173      76.740 106.215  33.705  1.00  0.00           N
ATOM   6413  C12 POPEh 173      76.950 105.495  32.415  1.00  0.00           C
ATOM   6416  C11 POPEh 173      76.290 106.275  31.275  1.00  0.00           C
ATOM   6419  P   POPEh 173      74.220 105.025  30.345  1.00  0.00           P
ATOM   6420  O13 POPEh 173      73.570 106.155  29.645  1.00  0.00           O
ATOM   6421  O14 POPEh 173      73.970 103.655  29.855  1.00  0.00           O
ATOM   6422  O11 POPEh 173      73.810 105.155  31.865  1.00  0.00           O
ATOM   6423  O12 POPEh 173      75.770 105.355  30.315  1.00  0.00           O
ATOM   6424  C1  POPEh 173      72.650 104.455  32.355  1.00  0.00           C
ATOM   6427  C2  POPEh 173      71.990 105.275  33.495  1.00  0.00           C
ATOM   6429  O21 POPEh 173      71.120 104.465  34.275  1.00  0.00           O
ATOM   6430  C21 POPEh 173      70.010 104.015  33.755  1.00  0.00           C
ATOM   6431  O22 POPEh 173      69.480 104.375  32.725  1.00  0.00           O
ATOM   6432  C22 POPEh 173      69.540 102.905  34.685  1.00  0.00           C
ATOM   6435  C3  POPEh 173      71.390 106.625  33.015  1.00  0.00           C
ATOM   6438  O31 POPEh 173      70.410 107.235  33.885  1.00  0.00           O
ATOM   6439  C31 POPEh 173      70.840 108.215  34.705  1.00  0.00           C
ATOM   6440  O32 POPEh 173      70.340 109.315  34.785  1.00  0.00           O
ATOM   6441  C32 POPEh 173      71.930 107.735  35.655  1.00  0.00           C
ATOM   6444  C23 POPEh 173      68.550 103.425  35.745  1.00  0.00           C
ATOM   6447  C24 POPEh 173      68.490 102.485  36.955  1.00  0.00           C
ATOM   6450  C25 POPEh 173      68.130 103.275  38.215  1.00  0.00           C
ATOM   6453  C26 POPEh 173      67.940 102.415  39.465  1.00  0.00           C
ATOM   6456  C27 POPEh 173      67.920 103.305  40.705  1.00  0.00           C
ATOM   6459  C28 POPEh 173      67.720 102.495  41.985  1.00  0.00           C
ATOM   6462  C29 POPEh 173      68.140 103.265  43.215  1.00  0.00           C
ATOM   6464 0C21 POPEh 173      67.330 103.845  44.115  1.00  0.00           C
ATOM   6466 1C21 POPEh 173      65.820 103.935  44.055  1.00  0.00           C
ATOM   6469 2C21 POPEh 173      65.320 105.175  44.835  1.00  0.00           C
ATOM   6472 3C21 POPEh 173      65.440 105.015  46.355  1.00  0.00           C
ATOM   6475 4C21 POPEh 173      65.520 106.345  47.115  1.00  0.00           C
ATOM   6478 5C21 POPEh 173      65.770 106.135  48.615  1.00  0.00           C
ATOM   6481 6C21 POPEh 173      66.270 107.385  49.355  1.00  0.00           C
ATOM   6484 7C21 POPEh 173      65.320 108.585  49.245  1.00  0.00           C
ATOM   6487 8C21 POPEh 173      65.750 109.765  50.125  1.00  0.00           C
ATOM   6491  C33 POPEh 173      71.380 106.685  36.655  1.00  0.00           C
ATOM   6494  C34 POPEh 173      72.500 105.865  37.315  1.00  0.00           C
ATOM   6497  C35 POPEh 173      72.870 106.375  38.705  1.00  0.00           C
ATOM   6500  C36 POPEh 173      71.880 105.865  39.745  1.00  0.00           C
ATOM   6503  C37 POPEh 173      71.860 106.745  40.995  1.00  0.00           C
ATOM   6506  C38 POPEh 173      70.860 106.215  42.015  1.00  0.00           C
ATOM   6509  C39 POPEh 173      70.510 107.245  43.095  1.00  0.00           C
ATOM   6512 0C31 POPEh 173      69.520 106.645  44.105  1.00  0.00           C
ATOM   6515 1C31 POPEh 173      69.220 107.565  45.295  1.00  0.00           C
ATOM   6518 2C31 POPEh 173      68.510 108.855  44.905  1.00  0.00           C
ATOM   6521 3C31 POPEh 173      68.170 109.715  46.135  1.00  0.00           C
ATOM   6524 4C31 POPEh 173      67.240 110.885  45.765  1.00  0.00           C
ATOM   6527 5C31 POPEh 173      67.230 111.985  46.825  1.00  0.00           C
ATOM   6530 6C31 POPEh 173      66.300 113.145  46.475  1.00  0.00           C
ATOM   6534  NH3 POPEi 174      51.870 107.985  73.195  1.00  0.00           N
ATOM   6538  C12 POPEi 174      53.250 107.885  73.795  1.00  0.00           C
ATOM   6541  C11 POPEi 174      53.980 106.645  73.265  1.00  0.00           C
ATOM   6544  P   POPEi 174      56.140 105.265  73.785  1.00  0.00           P
ATOM   6545  O13 POPEi 174      57.460 105.885  74.015  1.00  0.00           O
ATOM   6546  O14 POPEi 174      55.880 103.965  74.455  1.00  0.00           O
ATOM   6547  O11 POPEi 174      55.920 105.015  72.225  1.00  0.00           O
ATOM   6548  O12 POPEi 174      55.010 106.285  74.175  1.00  0.00           O
ATOM   6549  C1  POPEi 174      56.880 105.635  71.355  1.00  0.00           C
ATOM   6552  C2  POPEi 174      56.750 105.115  69.905  1.00  0.00           C
ATOM   6554  O21 POPEi 174      57.730 105.865  69.155  1.00  0.00           O
ATOM   6555  C21 POPEi 174      58.150 105.265  68.035  1.00  0.00           C
ATOM   6556  O22 POPEi 174      57.780 104.175  67.635  1.00  0.00           O
ATOM   6557  C22 POPEi 174      59.070 106.225  67.295  1.00  0.00           C
ATOM   6560  C3  POPEi 174      55.270 105.285  69.395  1.00  0.00           C
ATOM   6563  O31 POPEi 174      55.100 105.255  67.955  1.00  0.00           O
ATOM   6564  C31 POPEi 174      55.450 106.355  67.295  1.00  0.00           C
ATOM   6565  O32 POPEi 174      55.850 107.395  67.805  1.00  0.00           O
ATOM   6566  C32 POPEi 174      55.360 106.105  65.795  1.00  0.00           C
ATOM   6569  C23 POPEi 174      59.450 105.755  65.865  1.00  0.00           C
ATOM   6572  C24 POPEi 174      60.320 106.815  65.185  1.00  0.00           C
ATOM   6575  C25 POPEi 174      61.040 106.365  63.905  1.00  0.00           C
ATOM   6578  C26 POPEi 174      60.150 106.185  62.655  1.00  0.00           C
ATOM   6581  C27 POPEi 174      61.040 106.185  61.395  1.00  0.00           C
ATOM   6584  C28 POPEi 174      60.400 105.585  60.115  1.00  0.00           C
ATOM   6587  C29 POPEi 174      61.460 105.135  59.135  1.00  0.00           C
ATOM   6589 0C21 POPEi 174      61.280 104.595  57.915  1.00  0.00           C
ATOM   6591 1C21 POPEi 174      59.970 104.365  57.215  1.00  0.00           C
ATOM   6594 2C21 POPEi 174      59.120 103.175  57.695  1.00  0.00           C
ATOM   6597 3C21 POPEi 174      59.770 101.795  57.535  1.00  0.00           C
ATOM   6600 4C21 POPEi 174      58.750 100.675  57.795  1.00  0.00           C
ATOM   6603 5C21 POPEi 174      59.340  99.255  57.775  1.00  0.00           C
ATOM   6606 6C21 POPEi 174      60.010  98.875  59.105  1.00  0.00           C
ATOM   6609 7C21 POPEi 174      60.550  97.435  59.115  1.00  0.00           C
ATOM   6612 8C21 POPEi 174      61.030  96.985  60.495  1.00  0.00           C
ATOM   6616  C33 POPEi 174      55.160 107.395  64.965  1.00  0.00           C
ATOM   6619  C34 POPEi 174      55.940 107.335  63.645  1.00  0.00           C
ATOM   6622  C35 POPEi 174      55.780 108.575  62.755  1.00  0.00           C
ATOM   6625  C36 POPEi 174      54.360 108.775  62.195  1.00  0.00           C
ATOM   6628  C37 POPEi 174      54.350 109.815  61.065  1.00  0.00           C
ATOM   6631  C38 POPEi 174      52.980 110.005  60.395  1.00  0.00           C
ATOM   6634  C39 POPEi 174      53.070 110.755  59.055  1.00  0.00           C
ATOM   6637 0C31 POPEi 174      53.670 109.905  57.915  1.00  0.00           C
ATOM   6640 1C31 POPEi 174      53.950 110.695  56.625  1.00  0.00           C
ATOM   6643 2C31 POPEi 174      54.670 109.825  55.585  1.00  0.00           C
ATOM   6646 3C31 POPEi 174      55.280 110.615  54.405  1.00  0.00           C
ATOM   6649 4C31 POPEi 174      54.260 111.365  53.545  1.00  0.00           C
ATOM   6652 5C31 POPEi 174      54.900 111.915  52.255  1.00  0.00           C
ATOM   6655 6C31 POPEi 174      53.910 112.645  51.345  1.00  0.00           C
ATOM   6659  NH3 POPEj 175      64.120  10.825  27.505  1.00  0.00           N
ATOM   6663  C12 POPEj 175      64.510   9.615  28.305  1.00  0.00           C
ATOM   6666  C11 POPEj 175      64.400   8.305  27.485  1.00  0.00           C
ATOM   6669  P   POPEj 175      66.360   6.695  26.645  1.00  0.00           P
ATOM   6670  O13 POPEj 175      65.510   5.545  27.035  1.00  0.00           O
ATOM   6671  O14 POPEj 175      67.040   6.635  25.335  1.00  0.00           O
ATOM   6672  O11 POPEj 175      67.530   6.795  27.685  1.00  0.00           O
ATOM   6673  O12 POPEj 175      65.610   8.085  26.755  1.00  0.00           O
ATOM   6674  C1  POPEj 175      67.640   7.765  28.715  1.00  0.00           C
ATOM   6677  C2  POPEj 175      66.750   7.395  29.925  1.00  0.00           C
ATOM   6679  O21 POPEj 175      66.800   8.275  31.055  1.00  0.00           O
ATOM   6680  C21 POPEj 175      67.590   9.305  31.195  1.00  0.00           C
ATOM   6681  O22 POPEj 175      68.120   9.985  30.345  1.00  0.00           O
ATOM   6682  C22 POPEj 175      67.850   9.435  32.705  1.00  0.00           C
ATOM   6685  C3  POPEj 175      67.010   5.955  30.435  1.00  0.00           C
ATOM   6688  O31 POPEj 175      66.120   5.635  31.515  1.00  0.00           O
ATOM   6689  C31 POPEj 175      64.900   5.265  31.185  1.00  0.00           C
ATOM   6690  O32 POPEj 175      64.540   4.875  30.085  1.00  0.00           O
ATOM   6691  C32 POPEj 175      63.990   5.495  32.385  1.00  0.00           C
ATOM   6694  C23 POPEj 175      69.030   8.545  33.135  1.00  0.00           C
ATOM   6697  C24 POPEj 175      69.040   8.275  34.645  1.00  0.00           C
ATOM   6700  C25 POPEj 175      70.200   7.385  35.105  1.00  0.00           C
ATOM   6703  C26 POPEj 175      70.110   7.045  36.595  1.00  0.00           C
ATOM   6706  C27 POPEj 175      71.260   6.155  37.085  1.00  0.00           C
ATOM   6709  C28 POPEj 175      71.930   6.675  38.375  1.00  0.00           C
ATOM   6712  C29 POPEj 175      72.770   7.895  38.095  1.00  0.00           C
ATOM   6714 0C21 POPEj 175      73.400   8.645  39.015  1.00  0.00           C
ATOM   6716 1C21 POPEj 175      73.410   8.425  40.505  1.00  0.00           C
ATOM   6719 2C21 POPEj 175      74.740   8.875  41.135  1.00  0.00           C
ATOM   6722 3C21 POPEj 175      74.740   8.815  42.675  1.00  0.00           C
ATOM   6725 4C21 POPEj 175      75.980   9.515  43.255  1.00  0.00           C
ATOM   6728 5C21 POPEj 175      75.960   9.655  44.785  1.00  0.00           C
ATOM   6731 6C21 POPEj 175      77.190  10.415  45.295  1.00  0.00           C
ATOM   6734 7C21 POPEj 175      77.200  10.625  46.815  1.00  0.00           C
ATOM   6737 8C21 POPEj 175      78.430  11.405  47.275  1.00  0.00           C
ATOM   6741  C33 POPEj 175      63.530   6.975  32.495  1.00  0.00           C
ATOM   6744  C34 POPEj 175      63.220   7.405  33.945  1.00  0.00           C
ATOM   6747  C35 POPEj 175      62.630   8.825  34.045  1.00  0.00           C
ATOM   6750  C36 POPEj 175      62.550   9.335  35.485  1.00  0.00           C
ATOM   6753  C37 POPEj 175      61.860  10.695  35.615  1.00  0.00           C
ATOM   6756  C38 POPEj 175      61.920  11.315  37.015  1.00  0.00           C
ATOM   6759  C39 POPEj 175      61.230  10.475  38.105  1.00  0.00           C
ATOM   6762 0C31 POPEj 175      60.470  11.345  39.115  1.00  0.00           C
ATOM   6765 1C31 POPEj 175      60.060  10.625  40.405  1.00  0.00           C
ATOM   6768 2C31 POPEj 175      59.120  11.505  41.245  1.00  0.00           C
ATOM   6771 3C31 POPEj 175      58.700  10.875  42.575  1.00  0.00           C
ATOM   6774 4C31 POPEj 175      59.830  10.825  43.615  1.00  0.00           C
ATOM   6777 5C31 POPEj 175      59.320  10.415  45.005  1.00  0.00           C
ATOM   6780 6C31 POPEj 175      60.430  10.295  46.045  1.00  0.00           C
ATOM   6784  NH3 POPEk 176      21.560  14.875  73.225  1.00  0.00           N
ATOM   6788  C12 POPEk 176      22.780  15.555  73.835  1.00  0.00           C
ATOM   6791  C11 POPEk 176      24.150  15.235  73.195  1.00  0.00           C
ATOM   6794  P   POPEk 176      26.700  15.795  73.565  1.00  0.00           P
ATOM   6795  O13 POPEk 176      27.520  15.895  74.795  1.00  0.00           O
ATOM   6796  O14 POPEk 176      26.860  14.555  72.775  1.00  0.00           O
ATOM   6797  O11 POPEk 176      27.070  17.035  72.665  1.00  0.00           O
ATOM   6798  O12 POPEk 176      25.160  15.955  73.915  1.00  0.00           O
ATOM   6799  C1  POPEk 176      27.160  16.995  71.235  1.00  0.00           C
ATOM   6802  C2  POPEk 176      28.600  16.635  70.735  1.00  0.00           C
ATOM   6804  O21 POPEk 176      28.880  17.265  69.475  1.00  0.00           O
ATOM   6805  C21 POPEk 176      28.260  16.785  68.415  1.00  0.00           C
ATOM   6806  O22 POPEk 176      27.410  15.915  68.385  1.00  0.00           O
ATOM   6807  C22 POPEk 176      28.810  17.465  67.155  1.00  0.00           C
ATOM   6810  C3  POPEk 176      28.910  15.105  70.745  1.00  0.00           C
ATOM   6813  O31 POPEk 176      30.000  14.765  69.855  1.00  0.00           O
ATOM   6814  C31 POPEk 176      31.110  14.315  70.395  1.00  0.00           C
ATOM   6815  O32 POPEk 176      31.360  14.265  71.595  1.00  0.00           O
ATOM   6816  C32 POPEk 176      32.080  13.905  69.285  1.00  0.00           C
ATOM   6819  C23 POPEk 176      28.160  16.825  65.915  1.00  0.00           C
ATOM   6822  C24 POPEk 176      28.540  17.375  64.535  1.00  0.00           C
ATOM   6825  C25 POPEk 176      27.880  16.495  63.445  1.00  0.00           C
ATOM   6828  C26 POPEk 176      28.270  16.825  62.005  1.00  0.00           C
ATOM   6831  C27 POPEk 176      27.960  15.645  61.065  1.00  0.00           C
ATOM   6834  C28 POPEk 176      28.340  15.895  59.585  1.00  0.00           C
ATOM   6837  C29 POPEk 176      27.170  16.325  58.735  1.00  0.00           C
ATOM   6839 0C21 POPEk 176      26.490  15.565  57.855  1.00  0.00           C
ATOM   6841 1C21 POPEk 176      26.780  14.125  57.505  1.00  0.00           C
ATOM   6844 2C21 POPEk 176      26.580  13.795  56.015  1.00  0.00           C
ATOM   6847 3C21 POPEk 176      25.110  13.645  55.605  1.00  0.00           C
ATOM   6850 4C21 POPEk 176      24.960  13.055  54.195  1.00  0.00           C
ATOM   6853 5C21 POPEk 176      23.500  12.735  53.825  1.00  0.00           C
ATOM   6856 6C21 POPEk 176      22.680  13.965  53.425  1.00  0.00           C
ATOM   6859 7C21 POPEk 176      23.010  14.465  52.015  1.00  0.00           C
ATOM   6862 8C21 POPEk 176      22.310  15.775  51.645  1.00  0.00           C
ATOM   6866  C33 POPEk 176      31.420  13.195  68.075  1.00  0.00           C
ATOM   6869  C34 POPEk 176      31.290  14.095  66.835  1.00  0.00           C
ATOM   6872  C35 POPEk 176      30.760  13.335  65.615  1.00  0.00           C
ATOM   6875  C36 POPEk 176      31.070  14.025  64.275  1.00  0.00           C
ATOM   6878  C37 POPEk 176      30.690  13.125  63.085  1.00  0.00           C
ATOM   6881  C38 POPEk 176      31.240  13.595  61.735  1.00  0.00           C
ATOM   6884  C39 POPEk 176      30.890  12.605  60.625  1.00  0.00           C
ATOM   6887 0C31 POPEk 176      31.370  13.045  59.235  1.00  0.00           C
ATOM   6890 1C31 POPEk 176      31.020  12.015  58.155  1.00  0.00           C
ATOM   6893 2C31 POPEk 176      31.380  12.475  56.745  1.00  0.00           C
ATOM   6896 3C31 POPEk 176      30.900  11.475  55.685  1.00  0.00           C
ATOM   6899 4C31 POPEk 176      31.180  11.965  54.255  1.00  0.00           C
ATOM   6902 5C31 POPEk 176      30.630  10.985  53.215  1.00  0.00           C
ATOM   6905 6C31 POPEk 176      30.900  11.375  51.765  1.00  0.00           C
ATOM   6909  NH3 POPEl 177      68.830  28.535  72.325  1.00  0.00           N
ATOM   6913  C12 POPEl 177      70.240  28.015  72.315  1.00  0.00           C
ATOM   6916  C11 POPEl 177      70.240  26.495  72.215  1.00  0.00           C
ATOM   6919  P   POPEl 177      72.530  25.385  72.785  1.00  0.00           P
ATOM   6920  O13 POPEl 177      73.190  26.455  73.585  1.00  0.00           O
ATOM   6921  O14 POPEl 177      71.830  24.275  73.465  1.00  0.00           O
ATOM   6922  O11 POPEl 177      73.560  24.725  71.795  1.00  0.00           O
ATOM   6923  O12 POPEl 177      71.530  26.075  71.795  1.00  0.00           O
ATOM   6924  C1  POPEl 177      73.550  24.905  70.375  1.00  0.00           C
ATOM   6927  C2  POPEl 177      72.730  23.785  69.685  1.00  0.00           C
ATOM   6929  O21 POPEl 177      73.230  23.505  68.365  1.00  0.00           O
ATOM   6930  C21 POPEl 177      73.080  24.425  67.435  1.00  0.00           C
ATOM   6931  O22 POPEl 177      72.540  25.505  67.555  1.00  0.00           O
ATOM   6932  C22 POPEl 177      73.610  23.845  66.125  1.00  0.00           C
ATOM   6935  C3  POPEl 177      71.180  24.035  69.735  1.00  0.00           C
ATOM   6938  O31 POPEl 177      70.460  23.255  68.755  1.00  0.00           O
ATOM   6939  C31 POPEl 177      70.470  21.955  68.995  1.00  0.00           C
ATOM   6940  O32 POPEl 177      70.870  21.415  70.015  1.00  0.00           O
ATOM   6941  C32 POPEl 177      69.900  21.255  67.745  1.00  0.00           C
ATOM   6944  C23 POPEl 177      72.430  23.615  65.165  1.00  0.00           C
ATOM   6947  C24 POPEl 177      72.750  22.985  63.795  1.00  0.00           C
ATOM   6950  C25 POPEl 177      73.850  23.655  62.935  1.00  0.00           C
ATOM   6953  C26 POPEl 177      73.380  24.795  62.005  1.00  0.00           C
ATOM   6956  C27 POPEl 177      74.520  25.415  61.175  1.00  0.00           C
ATOM   6959  C28 POPEl 177      74.220  26.835  60.645  1.00  0.00           C
ATOM   6962  C29 POPEl 177      73.140  26.855  59.585  1.00  0.00           C
ATOM   6964 0C21 POPEl 177      73.310  27.075  58.275  1.00  0.00           C
ATOM   6966 1C21 POPEl 177      74.620  27.385  57.575  1.00  0.00           C
ATOM   6969 2C21 POPEl 177      74.410  28.175  56.275  1.00  0.00           C
ATOM   6972 3C21 POPEl 177      75.730  28.525  55.575  1.00  0.00           C
ATOM   6975 4C21 POPEl 177      75.550  29.365  54.295  1.00  0.00           C
ATOM   6978 5C21 POPEl 177      74.830  28.625  53.165  1.00  0.00           C
ATOM   6981 6C21 POPEl 177      74.670  29.495  51.905  1.00  0.00           C
ATOM   6984 7C21 POPEl 177      73.970  28.745  50.755  1.00  0.00           C
ATOM   6987 8C21 POPEl 177      73.750  29.615  49.515  1.00  0.00           C
ATOM   6991  C33 POPEl 177      70.500  19.865  67.425  1.00  0.00           C
ATOM   6994  C34 POPEl 177      70.980  19.755  65.955  1.00  0.00           C
ATOM   6997  C35 POPEl 177      69.880  20.015  64.915  1.00  0.00           C
ATOM   7000  C36 POPEl 177      70.390  19.925  63.475  1.00  0.00           C
ATOM   7003  C37 POPEl 177      69.320  20.325  62.435  1.00  0.00           C
ATOM   7006  C38 POPEl 177      69.830  20.275  60.985  1.00  0.00           C
ATOM   7009  C39 POPEl 177      70.890  21.355  60.685  1.00  0.00           C
ATOM   7012 0C31 POPEl 177      71.020  21.665  59.185  1.00  0.00           C
ATOM   7015 1C31 POPEl 177      70.400  23.025  58.815  1.00  0.00           C
ATOM   7018 2C31 POPEl 177      70.220  23.255  57.305  1.00  0.00           C
ATOM   7021 3C31 POPEl 177      71.300  24.165  56.695  1.00  0.00           C
ATOM   7024 4C31 POPEl 177      71.130  24.355  55.185  1.00  0.00           C
ATOM   7027 5C31 POPEl 177      72.010  25.475  54.625  1.00  0.00           C
ATOM   7030 6C31 POPEl 177      71.900  25.635  53.105  1.00  0.00           C
ATOM   7034  NH3 POPEm 178      41.710  19.155  31.695  1.00  0.00           N
ATOM   7038  C12 POPEm 178      42.450  17.855  31.575  1.00  0.00           C
ATOM   7041  C11 POPEm 178      42.210  16.975  32.815  1.00  0.00           C
ATOM   7044  P   POPEm 178      43.770  14.905  33.235  1.00  0.00           P
ATOM   7045  O13 POPEm 178      43.870  13.575  32.595  1.00  0.00           O
ATOM   7046  O14 POPEm 178      44.980  15.755  33.315  1.00  0.00           O
ATOM   7047  O11 POPEm 178      43.110  14.725  34.685  1.00  0.00           O
ATOM   7048  O12 POPEm 178      42.600  15.645  32.505  1.00  0.00           O
ATOM   7049  C1  POPEm 178      43.990  14.525  35.805  1.00  0.00           C
ATOM   7052  C2  POPEm 178      43.570  13.335  36.715  1.00  0.00           C
ATOM   7054  O21 POPEm 178      44.380  13.375  37.895  1.00  0.00           O
ATOM   7055  C21 POPEm 178      44.140  12.585  38.955  1.00  0.00           C
ATOM   7056  O22 POPEm 178      45.000  11.975  39.565  1.00  0.00           O
ATOM   7057  C22 POPEm 178      42.670  12.635  39.395  1.00  0.00           C
ATOM   7060  C3  POPEm 178      43.730  11.975  36.005  1.00  0.00           C
ATOM   7063  O31 POPEm 178      42.960  11.035  36.765  1.00  0.00           O
ATOM   7064  C31 POPEm 178      42.070  10.315  36.145  1.00  0.00           C
ATOM   7065  O32 POPEm 178      41.900  10.255  34.935  1.00  0.00           O
ATOM   7066  C32 POPEm 178      41.230   9.615  37.205  1.00  0.00           C
ATOM   7069  C23 POPEm 178      42.500  12.055  40.825  1.00  0.00           C
ATOM   7072  C24 POPEm 178      41.060  12.125  41.335  1.00  0.00           C
ATOM   7075  C25 POPEm 178      41.000  12.415  42.835  1.00  0.00           C
ATOM   7078  C26 POPEm 178      39.560  12.465  43.385  1.00  0.00           C
ATOM   7081  C27 POPEm 178      39.520  12.955  44.835  1.00  0.00           C
ATOM   7084  C28 POPEm 178      38.110  13.285  45.355  1.00  0.00           C
ATOM   7087  C29 POPEm 178      37.490  14.455  44.625  1.00  0.00           C
ATOM   7089 0C21 POPEm 178      37.040  15.615  45.145  1.00  0.00           C
ATOM   7091 1C21 POPEm 178      37.000  16.035  46.595  1.00  0.00           C
ATOM   7094 2C21 POPEm 178      35.550  16.065  47.115  1.00  0.00           C
ATOM   7097 3C21 POPEm 178      34.930  14.665  47.295  1.00  0.00           C
ATOM   7100 4C21 POPEm 178      33.400  14.645  47.145  1.00  0.00           C
ATOM   7103 5C21 POPEm 178      32.630  15.425  48.225  1.00  0.00           C
ATOM   7106 6C21 POPEm 178      31.320  15.975  47.645  1.00  0.00           C
ATOM   7109 7C21 POPEm 178      30.280  16.395  48.685  1.00  0.00           C
ATOM   7112 8C21 POPEm 178      28.980  16.875  48.025  1.00  0.00           C
ATOM   7116  C33 POPEm 178      42.050   8.595  38.015  1.00  0.00           C
ATOM   7119  C34 POPEm 178      41.270   8.125  39.245  1.00  0.00           C
ATOM   7122  C35 POPEm 178      41.940   6.935  39.915  1.00  0.00           C
ATOM   7125  C36 POPEm 178      41.270   6.575  41.245  1.00  0.00           C
ATOM   7128  C37 POPEm 178      41.720   5.215  41.785  1.00  0.00           C
ATOM   7131  C38 POPEm 178      41.120   4.925  43.165  1.00  0.00           C
ATOM   7134  C39 POPEm 178      41.970   5.495  44.315  1.00  0.00           C
ATOM   7137 0C31 POPEm 178      43.200   4.615  44.605  1.00  0.00           C
ATOM   7140 1C31 POPEm 178      43.970   5.025  45.865  1.00  0.00           C
ATOM   7143 2C31 POPEm 178      44.870   3.895  46.375  1.00  0.00           C
ATOM   7146 3C31 POPEm 178      45.730   4.315  47.575  1.00  0.00           C
ATOM   7149 4C31 POPEm 178      46.410   3.115  48.255  1.00  0.00           C
ATOM   7152 5C31 POPEm 178      47.280   3.525  49.445  1.00  0.00           C
ATOM   7155 6C31 POPEm 178      47.800   2.325  50.255  1.00  0.00           C
ATOM   7159  NH3 POPEn 179      35.720  76.805  32.815  1.00  0.00           N
ATOM   7163  C12 POPEn 179      34.340  76.245  32.705  1.00  0.00           C
ATOM   7166  C11 POPEn 179      33.970  75.905  31.255  1.00  0.00           C
ATOM   7169  P   POPEn 179      32.070  74.405  30.225  1.00  0.00           P
ATOM   7170  O13 POPEn 179      31.530  75.075  29.025  1.00  0.00           O
ATOM   7171  O14 POPEn 179      33.050  73.305  30.025  1.00  0.00           O
ATOM   7172  O11 POPEn 179      30.840  73.815  31.025  1.00  0.00           O
ATOM   7173  O12 POPEn 179      32.620  75.445  31.275  1.00  0.00           O
ATOM   7174  C1  POPEn 179      29.860  74.675  31.605  1.00  0.00           C
ATOM   7177  C2  POPEn 179      29.690  74.335  33.105  1.00  0.00           C
ATOM   7179  O21 POPEn 179      28.590  75.095  33.645  1.00  0.00           O
ATOM   7180  C21 POPEn 179      27.420  74.485  33.625  1.00  0.00           C
ATOM   7181  O22 POPEn 179      27.210  73.345  33.225  1.00  0.00           O
ATOM   7182  C22 POPEn 179      26.340  75.445  34.125  1.00  0.00           C
ATOM   7185  C3  POPEn 179      30.960  74.675  33.925  1.00  0.00           C
ATOM   7188  O31 POPEn 179      30.740  74.285  35.305  1.00  0.00           O
ATOM   7189  C31 POPEn 179      31.480  74.955  36.185  1.00  0.00           C
ATOM   7190  O32 POPEn 179      32.330  75.775  35.915  1.00  0.00           O
ATOM   7191  C32 POPEn 179      31.180  74.465  37.605  1.00  0.00           C
ATOM   7194  C23 POPEn 179      25.400  74.885  35.215  1.00  0.00           C
ATOM   7197  C24 POPEn 179      26.050  74.865  36.615  1.00  0.00           C
ATOM   7200  C25 POPEn 179      25.010  74.825  37.745  1.00  0.00           C
ATOM   7203  C26 POPEn 179      25.630  74.895  39.145  1.00  0.00           C
ATOM   7206  C27 POPEn 179      24.610  74.965  40.285  1.00  0.00           C
ATOM   7209  C28 POPEn 179      25.270  74.765  41.665  1.00  0.00           C
ATOM   7212  C29 POPEn 179      24.690  73.585  42.395  1.00  0.00           C
ATOM   7214 0C21 POPEn 179      24.580  73.405  43.715  1.00  0.00           C
ATOM   7216 1C21 POPEn 179      25.030  74.345  44.815  1.00  0.00           C
ATOM   7219 2C21 POPEn 179      24.050  74.345  46.005  1.00  0.00           C
ATOM   7222 3C21 POPEn 179      23.970  73.005  46.755  1.00  0.00           C
ATOM   7225 4C21 POPEn 179      22.750  72.915  47.685  1.00  0.00           C
ATOM   7228 5C21 POPEn 179      22.540  71.505  48.245  1.00  0.00           C
ATOM   7231 6C21 POPEn 179      21.290  71.395  49.125  1.00  0.00           C
ATOM   7234 7C21 POPEn 179      20.960  69.945  49.505  1.00  0.00           C
ATOM   7237 8C21 POPEn 179      19.720  69.825  50.405  1.00  0.00           C
ATOM   7241  C33 POPEn 179      31.580  75.525  38.665  1.00  0.00           C
ATOM   7244  C34 POPEn 179      31.040  75.315  40.095  1.00  0.00           C
ATOM   7247  C35 POPEn 179      31.620  74.105  40.835  1.00  0.00           C
ATOM   7250  C36 POPEn 179      32.190  74.445  42.225  1.00  0.00           C
ATOM   7253  C37 POPEn 179      32.490  73.185  43.035  1.00  0.00           C
ATOM   7256  C38 POPEn 179      33.200  73.465  44.365  1.00  0.00           C
ATOM   7259  C39 POPEn 179      33.110  72.265  45.305  1.00  0.00           C
ATOM   7262 0C31 POPEn 179      33.900  72.445  46.625  1.00  0.00           C
ATOM   7265 1C31 POPEn 179      33.820  71.215  47.555  1.00  0.00           C
ATOM   7268 2C31 POPEn 179      32.420  70.925  48.115  1.00  0.00           C
ATOM   7271 3C31 POPEn 179      32.290  69.565  48.815  1.00  0.00           C
ATOM   7274 4C31 POPEn 179      33.130  69.395  50.085  1.00  0.00           C
ATOM   7277 5C31 POPEn 179      32.660  68.195  50.915  1.00  0.00           C
ATOM   7280 6C31 POPEn 179      33.500  67.925  52.165  1.00  0.00           C
ATOM   7284  NH3 POPEo 180      38.430  97.185  27.795  1.00  0.00           N
ATOM   7288  C12 POPEo 180      39.200  96.245  28.675  1.00  0.00           C
ATOM   7291  C11 POPEo 180      39.610  94.955  27.965  1.00  0.00           C
ATOM   7294  P   POPEo 180      41.010  92.825  28.345  1.00  0.00           P
ATOM   7295  O13 POPEo 180      39.930  91.815  28.445  1.00  0.00           O
ATOM   7296  O14 POPEo 180      41.640  93.095  27.045  1.00  0.00           O
ATOM   7297  O11 POPEo 180      42.130  92.435  29.375  1.00  0.00           O
ATOM   7298  O12 POPEo 180      40.440  94.205  28.855  1.00  0.00           O
ATOM   7299  C1  POPEo 180      42.690  93.345  30.325  1.00  0.00           C
ATOM   7302  C2  POPEo 180      41.740  93.545  31.525  1.00  0.00           C
ATOM   7304  O21 POPEo 180      42.460  94.255  32.545  1.00  0.00           O
ATOM   7305  C21 POPEo 180      41.710  95.035  33.305  1.00  0.00           C
ATOM   7306  O22 POPEo 180      40.620  95.485  32.995  1.00  0.00           O
ATOM   7307  C22 POPEo 180      42.420  95.335  34.615  1.00  0.00           C
ATOM   7310  C3  POPEo 180      41.230  92.165  32.065  1.00  0.00           C
ATOM   7313  O31 POPEo 180      40.020  92.275  32.845  1.00  0.00           O
ATOM   7314  C31 POPEo 180      40.250  92.315  34.175  1.00  0.00           C
ATOM   7315  O32 POPEo 180      41.370  92.285  34.665  1.00  0.00           O
ATOM   7316  C32 POPEo 180      38.970  92.575  34.955  1.00  0.00           C
ATOM   7319  C23 POPEo 180      41.400  95.585  35.755  1.00  0.00           C
ATOM   7322  C24 POPEo 180      42.030  95.475  37.145  1.00  0.00           C
ATOM   7325  C25 POPEo 180      40.990  95.625  38.275  1.00  0.00           C
ATOM   7328  C26 POPEo 180      41.650  95.615  39.655  1.00  0.00           C
ATOM   7331  C27 POPEo 180      40.630  95.845  40.785  1.00  0.00           C
ATOM   7334  C28 POPEo 180      41.290  96.115  42.145  1.00  0.00           C
ATOM   7337  C29 POPEo 180      40.270  96.575  43.145  1.00  0.00           C
ATOM   7339 0C21 POPEo 180      40.460  96.735  44.465  1.00  0.00           C
ATOM   7341 1C21 POPEo 180      41.720  96.465  45.255  1.00  0.00           C
ATOM   7344 2C21 POPEo 180      41.370  95.935  46.655  1.00  0.00           C
ATOM   7347 3C21 POPEo 180      42.590  95.535  47.495  1.00  0.00           C
ATOM   7350 4C21 POPEo 180      43.560  96.675  47.825  1.00  0.00           C
ATOM   7353 5C21 POPEo 180      42.980  97.775  48.745  1.00  0.00           C
ATOM   7356 6C21 POPEo 180      42.790  99.125  48.025  1.00  0.00           C
ATOM   7359 7C21 POPEo 180      42.300 100.255  48.945  1.00  0.00           C
ATOM   7362 8C21 POPEo 180      43.160 100.485  50.195  1.00  0.00           C
ATOM   7366  C33 POPEo 180      39.110  92.455  36.495  1.00  0.00           C
ATOM   7369  C34 POPEo 180      39.190  91.005  37.015  1.00  0.00           C
ATOM   7372  C35 POPEo 180      39.390  90.915  38.535  1.00  0.00           C
ATOM   7375  C36 POPEo 180      38.130  91.195  39.365  1.00  0.00           C
ATOM   7378  C37 POPEo 180      38.390  90.995  40.865  1.00  0.00           C
ATOM   7381  C38 POPEo 180      37.130  91.095  41.735  1.00  0.00           C
ATOM   7384  C39 POPEo 180      36.720  92.525  42.125  1.00  0.00           C
ATOM   7387 0C31 POPEo 180      37.680  93.175  43.135  1.00  0.00           C
ATOM   7390 1C31 POPEo 180      37.250  94.575  43.575  1.00  0.00           C
ATOM   7393 2C31 POPEo 180      36.100  94.625  44.595  1.00  0.00           C
ATOM   7396 3C31 POPEo 180      36.480  94.085  45.985  1.00  0.00           C
ATOM   7399 4C31 POPEo 180      35.490  94.505  47.065  1.00  0.00           C
ATOM   7402 5C31 POPEo 180      35.830  93.945  48.445  1.00  0.00           C
ATOM   7405 6C31 POPEo 180      34.870  94.415  49.545  1.00  0.00           C
ATOM   7409  NH3 POPEp 181      76.840  66.985  67.775  1.00  0.00           N
ATOM   7413  C12 POPEp 181      76.460  65.615  68.265  1.00  0.00           C
ATOM   7416  C11 POPEp 181      75.050  65.215  67.855  1.00  0.00           C
ATOM   7419  P   POPEp 181      75.030  62.675  67.265  1.00  0.00           P
ATOM   7420  O13 POPEp 181      75.510  61.485  68.015  1.00  0.00           O
ATOM   7421  O14 POPEp 181      73.790  62.585  66.465  1.00  0.00           O
ATOM   7422  O11 POPEp 181      76.200  63.185  66.345  1.00  0.00           O
ATOM   7423  O12 POPEp 181      74.820  63.875  68.305  1.00  0.00           O
ATOM   7424  C1  POPEp 181      76.050  63.525  64.955  1.00  0.00           C
ATOM   7427  C2  POPEp 181      76.920  64.775  64.625  1.00  0.00           C
ATOM   7429  O21 POPEp 181      77.050  65.125  63.235  1.00  0.00           O
ATOM   7430  C21 POPEp 181      75.980  65.295  62.475  1.00  0.00           C
ATOM   7431  O22 POPEp 181      74.840  64.975  62.735  1.00  0.00           O
ATOM   7432  C22 POPEp 181      76.350  65.965  61.155  1.00  0.00           C
ATOM   7435  C3  POPEp 181      78.360  64.615  65.205  1.00  0.00           C
ATOM   7438  O31 POPEp 181      78.920  65.875  65.645  1.00  0.00           O
ATOM   7439  C31 POPEp 181      79.720  66.465  64.765  1.00  0.00           C
ATOM   7440  O32 POPEp 181      79.890  66.115  63.605  1.00  0.00           O
ATOM   7441  C32 POPEp 181      80.390  67.675  65.425  1.00  0.00           C
ATOM   7444  C23 POPEp 181      77.560  65.345  60.425  1.00  0.00           C
ATOM   7447  C24 POPEp 181      78.030  66.195  59.245  1.00  0.00           C
ATOM   7450  C25 POPEp 181      76.920  66.625  58.285  1.00  0.00           C
ATOM   7453  C26 POPEp 181      77.460  67.285  57.015  1.00  0.00           C
ATOM   7456  C27 POPEp 181      76.350  67.465  55.965  1.00  0.00           C
ATOM   7459  C28 POPEp 181      76.790  68.265  54.725  1.00  0.00           C
ATOM   7462  C29 POPEp 181      77.670  67.465  53.805  1.00  0.00           C
ATOM   7464 0C21 POPEp 181      77.660  67.505  52.455  1.00  0.00           C
ATOM   7466 1C21 POPEp 181      76.800  68.405  51.595  1.00  0.00           C
ATOM   7469 2C21 POPEp 181      75.820  67.615  50.705  1.00  0.00           C
ATOM   7472 3C21 POPEp 181      74.740  66.845  51.475  1.00  0.00           C
ATOM   7475 4C21 POPEp 181      73.780  66.095  50.535  1.00  0.00           C
ATOM   7478 5C21 POPEp 181      72.760  65.205  51.265  1.00  0.00           C
ATOM   7481 6C21 POPEp 181      71.740  65.975  52.115  1.00  0.00           C
ATOM   7484 7C21 POPEp 181      70.690  65.045  52.745  1.00  0.00           C
ATOM   7487 8C21 POPEp 181      69.640  65.775  53.585  1.00  0.00           C
ATOM   7491  C33 POPEp 181      80.150  69.005  64.665  1.00  0.00           C
ATOM   7494  C34 POPEp 181      81.360  69.935  64.755  1.00  0.00           C
ATOM   7497  C35 POPEp 181      81.280  71.135  63.795  1.00  0.00           C
ATOM   7500  C36 POPEp 181      82.640  71.815  63.565  1.00  0.00           C
ATOM   7503  C37 POPEp 181      82.550  72.935  62.525  1.00  0.00           C
ATOM   7506  C38 POPEp 181      83.900  73.585  62.175  1.00  0.00           C
ATOM   7509  C39 POPEp 181      84.830  72.715  61.315  1.00  0.00           C
ATOM   7512 0C31 POPEp 181      84.290  72.415  59.905  1.00  0.00           C
ATOM   7515 1C31 POPEp 181      85.330  71.715  59.015  1.00  0.00           C
ATOM   7518 2C31 POPEp 181      84.850  71.445  57.585  1.00  0.00           C
ATOM   7521 3C31 POPEp 181      85.320  72.495  56.575  1.00  0.00           C
ATOM   7524 4C31 POPEp 181      84.980  72.105  55.125  1.00  0.00           C
ATOM   7527 5C31 POPEp 181      85.540  73.095  54.095  1.00  0.00           C
ATOM   7530 6C31 POPEp 181      85.220  72.735  52.645  1.00  0.00           C
ATOM   7534  NH3 POPEq 182      23.770   1.725  27.565  1.00  0.00           N
ATOM   7538  C12 POPEq 182      23.220   2.375  26.335  1.00  0.00           C
ATOM   7541  C11 POPEq 182      22.100   3.305  26.775  1.00  0.00           C
ATOM   7544  P   POPEq 182      21.490   5.215  28.345  1.00  0.00           P
ATOM   7545  O13 POPEq 182      22.210   6.245  29.125  1.00  0.00           O
ATOM   7546  O14 POPEq 182      20.640   5.665  27.225  1.00  0.00           O
ATOM   7547  O11 POPEq 182      20.620   4.355  29.325  1.00  0.00           O
ATOM   7548  O12 POPEq 182      22.570   4.175  27.815  1.00  0.00           O
ATOM   7549  C1  POPEq 182      19.290   4.825  29.625  1.00  0.00           C
ATOM   7552  C2  POPEq 182      19.030   4.725  31.145  1.00  0.00           C
ATOM   7554  O21 POPEq 182      20.000   5.565  31.825  1.00  0.00           O
ATOM   7555  C21 POPEq 182      19.530   6.155  32.905  1.00  0.00           C
ATOM   7556  O22 POPEq 182      18.400   6.075  33.345  1.00  0.00           O
ATOM   7557  C22 POPEq 182      20.640   6.985  33.545  1.00  0.00           C
ATOM   7560  C3  POPEq 182      19.200   3.245  31.575  1.00  0.00           C
ATOM   7563  O31 POPEq 182      19.170   3.035  33.005  1.00  0.00           O
ATOM   7564  C31 POPEq 182      18.020   2.585  33.475  1.00  0.00           C
ATOM   7565  O32 POPEq 182      16.980   2.455  32.855  1.00  0.00           O
ATOM   7566  C32 POPEq 182      18.320   2.055  34.895  1.00  0.00           C
ATOM   7569  C23 POPEq 182      20.480   7.045  35.085  1.00  0.00           C
ATOM   7572  C24 POPEq 182      20.530   5.665  35.735  1.00  0.00           C
ATOM   7575  C25 POPEq 182      20.870   5.715  37.225  1.00  0.00           C
ATOM   7578  C26 POPEq 182      20.830   4.325  37.865  1.00  0.00           C
ATOM   7581  C27 POPEq 182      21.310   4.295  39.325  1.00  0.00           C
ATOM   7584  C28 POPEq 182      20.580   3.275  40.225  1.00  0.00           C
ATOM   7587  C29 POPEq 182      19.140   3.675  40.465  1.00  0.00           C
ATOM   7589 0C21 POPEq 182      18.180   2.895  41.005  1.00  0.00           C
ATOM   7591 1C21 POPEq 182      18.350   1.465  41.455  1.00  0.00           C
ATOM   7594 2C21 POPEq 182      18.820   1.325  42.915  1.00  0.00           C
ATOM   7597 3C21 POPEq 182      17.870   1.955  43.945  1.00  0.00           C
ATOM   7600 4C21 POPEq 182      18.260   1.655  45.395  1.00  0.00           C
ATOM   7603 5C21 POPEq 182      17.340   2.355  46.405  1.00  0.00           C
ATOM   7606 6C21 POPEq 182      17.620   1.945  47.855  1.00  0.00           C
ATOM   7609 7C21 POPEq 182      16.740   2.675  48.875  1.00  0.00           C
ATOM   7612 8C21 POPEq 182      17.010   2.275  50.335  1.00  0.00           C
ATOM   7616  C33 POPEq 182      17.070   1.965  35.785  1.00  0.00           C
ATOM   7619  C34 POPEq 182      17.350   1.275  37.125  1.00  0.00           C
ATOM   7622  C35 POPEq 182      16.190   1.435  38.135  1.00  0.00           C
ATOM   7625  C36 POPEq 182      14.850   0.875  37.655  1.00  0.00           C
ATOM   7628  C37 POPEq 182      13.710   1.245  38.615  1.00  0.00           C
ATOM   7631  C38 POPEq 182      12.310   0.845  38.115  1.00  0.00           C
ATOM   7634  C39 POPEq 182      12.010  -0.655  38.225  1.00  0.00           C
ATOM   7637 0C31 POPEq 182      10.780  -0.975  39.085  1.00  0.00           C
ATOM   7640 1C31 POPEq 182      10.510  -2.485  39.155  1.00  0.00           C
ATOM   7643 2C31 POPEq 182       9.290  -2.895  40.005  1.00  0.00           C
ATOM   7646 3C31 POPEq 182       9.220  -4.415  40.215  1.00  0.00           C
ATOM   7649 4C31 POPEq 182       8.900  -5.215  38.935  1.00  0.00           C
ATOM   7652 5C31 POPEq 182       9.220  -6.705  39.055  1.00  0.00           C
ATOM   7655 6C31 POPEq 182       9.130  -7.465  37.725  1.00  0.00           C
ATOM   7659  NH3 POPEr 183      23.030  75.625  77.485  1.00  0.00           N
ATOM   7663  C12 POPEr 183      24.100  75.745  78.535  1.00  0.00           C
ATOM   7666  C11 POPEr 183      23.870  74.745  79.685  1.00  0.00           C
ATOM   7669  P   POPEr 183      23.600  72.125  79.655  1.00  0.00           P
ATOM   7670  O13 POPEr 183      23.480  72.005  81.125  1.00  0.00           O
ATOM   7671  O14 POPEr 183      22.340  72.155  78.885  1.00  0.00           O
ATOM   7672  O11 POPEr 183      24.560  70.995  79.105  1.00  0.00           O
ATOM   7673  O12 POPEr 183      24.370  73.465  79.295  1.00  0.00           O
ATOM   7674  C1  POPEr 183      25.490  71.225  78.045  1.00  0.00           C
ATOM   7677  C2  POPEr 183      24.770  71.155  76.685  1.00  0.00           C
ATOM   7679  O21 POPEr 183      25.230  70.055  75.885  1.00  0.00           O
ATOM   7680  C21 POPEr 183      26.410  70.225  75.325  1.00  0.00           C
ATOM   7681  O22 POPEr 183      27.320  70.935  75.705  1.00  0.00           O
ATOM   7682  C22 POPEr 183      26.480  69.385  74.055  1.00  0.00           C
ATOM   7685  C3  POPEr 183      24.750  72.495  75.885  1.00  0.00           C
ATOM   7688  O31 POPEr 183      24.210  72.265  74.575  1.00  0.00           O
ATOM   7689  C31 POPEr 183      22.880  72.245  74.495  1.00  0.00           C
ATOM   7690  O32 POPEr 183      22.120  72.595  75.385  1.00  0.00           O
ATOM   7691  C32 POPEr 183      22.460  71.735  73.115  1.00  0.00           C
ATOM   7694  C23 POPEr 183      26.670  70.285  72.815  1.00  0.00           C
ATOM   7697  C24 POPEr 183      26.390  69.535  71.515  1.00  0.00           C
ATOM   7700  C25 POPEr 183      27.640  69.245  70.665  1.00  0.00           C
ATOM   7703  C26 POPEr 183      27.300  68.595  69.315  1.00  0.00           C
ATOM   7706  C27 POPEr 183      28.480  68.525  68.335  1.00  0.00           C
ATOM   7709  C28 POPEr 183      28.240  67.565  67.145  1.00  0.00           C
ATOM   7712  C29 POPEr 183      27.100  67.945  66.235  1.00  0.00           C
ATOM   7714 0C21 POPEr 183      27.160  68.125  64.905  1.00  0.00           C
ATOM   7716 1C21 POPEr 183      28.400  68.045  64.045  1.00  0.00           C
ATOM   7719 2C21 POPEr 183      28.750  66.625  63.565  1.00  0.00           C
ATOM   7722 3C21 POPEr 183      30.000  66.615  62.675  1.00  0.00           C
ATOM   7725 4C21 POPEr 183      30.660  65.245  62.475  1.00  0.00           C
ATOM   7728 5C21 POPEr 183      29.870  64.275  61.575  1.00  0.00           C
ATOM   7731 6C21 POPEr 183      30.730  63.075  61.155  1.00  0.00           C
ATOM   7734 7C21 POPEr 183      30.030  62.135  60.155  1.00  0.00           C
ATOM   7737 8C21 POPEr 183      30.990  61.135  59.505  1.00  0.00           C
ATOM   7741  C33 POPEr 183      21.900  72.895  72.265  1.00  0.00           C
ATOM   7744  C34 POPEr 183      21.310  72.485  70.915  1.00  0.00           C
ATOM   7747  C35 POPEr 183      20.060  71.615  71.035  1.00  0.00           C
ATOM   7750  C36 POPEr 183      19.460  71.185  69.685  1.00  0.00           C
ATOM   7753  C37 POPEr 183      18.190  70.335  69.865  1.00  0.00           C
ATOM   7756  C38 POPEr 183      17.860  69.455  68.655  1.00  0.00           C
ATOM   7759  C39 POPEr 183      17.570  70.255  67.385  1.00  0.00           C
ATOM   7762 0C31 POPEr 183      17.510  69.365  66.135  1.00  0.00           C
ATOM   7765 1C31 POPEr 183      17.000  70.155  64.915  1.00  0.00           C
ATOM   7768 2C31 POPEr 183      17.310  69.495  63.565  1.00  0.00           C
ATOM   7771 3C31 POPEr 183      16.830  68.045  63.425  1.00  0.00           C
ATOM   7774 4C31 POPEr 183      17.000  67.535  61.985  1.00  0.00           C
ATOM   7777 5C31 POPEr 183      16.610  66.055  61.815  1.00  0.00           C
ATOM   7780 6C31 POPEr 183      16.740  65.575  60.365  1.00  0.00           C
ATOM   7784  NH3 POPEs 184      51.970  38.985  74.545  1.00  0.00           N
ATOM   7788  C12 POPEs 184      52.530  37.625  74.855  1.00  0.00           C
ATOM   7791  C11 POPEs 184      51.430  36.625  75.255  1.00  0.00           C
ATOM   7794  P   POPEs 184      51.780  34.235  74.185  1.00  0.00           P
ATOM   7795  O13 POPEs 184      52.800  33.185  74.355  1.00  0.00           O
ATOM   7796  O14 POPEs 184      50.400  33.705  74.105  1.00  0.00           O
ATOM   7797  O11 POPEs 184      52.070  35.125  72.935  1.00  0.00           O
ATOM   7798  O12 POPEs 184      51.950  35.305  75.335  1.00  0.00           O
ATOM   7799  C1  POPEs 184      53.230  35.085  72.125  1.00  0.00           C
ATOM   7802  C2  POPEs 184      52.910  34.285  70.835  1.00  0.00           C
ATOM   7804  O21 POPEs 184      54.020  34.115  69.945  1.00  0.00           O
ATOM   7805  C21 POPEs 184      54.690  35.165  69.485  1.00  0.00           C
ATOM   7806  O22 POPEs 184      54.580  36.325  69.835  1.00  0.00           O
ATOM   7807  C22 POPEs 184      55.580  34.745  68.335  1.00  0.00           C
ATOM   7810  C3  POPEs 184      51.640  34.875  70.145  1.00  0.00           C
ATOM   7813  O31 POPEs 184      51.270  34.095  68.985  1.00  0.00           O
ATOM   7814  C31 POPEs 184      50.430  34.705  68.155  1.00  0.00           C
ATOM   7815  O32 POPEs 184      49.840  35.745  68.375  1.00  0.00           O
ATOM   7816  C32 POPEs 184      50.340  33.885  66.875  1.00  0.00           C
ATOM   7819  C23 POPEs 184      55.290  35.655  67.125  1.00  0.00           C
ATOM   7822  C24 POPEs 184      56.090  35.325  65.865  1.00  0.00           C
ATOM   7825  C25 POPEs 184      57.610  35.525  65.955  1.00  0.00           C
ATOM   7828  C26 POPEs 184      58.250  35.425  64.555  1.00  0.00           C
ATOM   7831  C27 POPEs 184      59.760  35.695  64.525  1.00  0.00           C
ATOM   7834  C28 POPEs 184      60.240  35.865  63.075  1.00  0.00           C
ATOM   7837  C29 POPEs 184      61.730  36.095  62.965  1.00  0.00           C
ATOM   7839 0C21 POPEs 184      62.550  35.595  62.025  1.00  0.00           C
ATOM   7841 1C21 POPEs 184      62.190  34.705  60.855  1.00  0.00           C
ATOM   7844 2C21 POPEs 184      62.300  35.415  59.495  1.00  0.00           C
ATOM   7847 3C21 POPEs 184      62.700  34.445  58.375  1.00  0.00           C
ATOM   7850 4C21 POPEs 184      62.870  35.135  57.015  1.00  0.00           C
ATOM   7853 5C21 POPEs 184      61.550  35.465  56.305  1.00  0.00           C
ATOM   7856 6C21 POPEs 184      61.790  36.265  55.025  1.00  0.00           C
ATOM   7859 7C21 POPEs 184      60.520  36.555  54.215  1.00  0.00           C
ATOM   7862 8C21 POPEs 184      60.790  37.335  52.925  1.00  0.00           C
ATOM   7866  C33 POPEs 184      51.730  33.495  66.295  1.00  0.00           C
ATOM   7869  C34 POPEs 184      51.670  32.525  65.105  1.00  0.00           C
ATOM   7872  C35 POPEs 184      53.060  32.055  64.645  1.00  0.00           C
ATOM   7875  C36 POPEs 184      53.830  33.105  63.835  1.00  0.00           C
ATOM   7878  C37 POPEs 184      55.130  32.595  63.195  1.00  0.00           C
ATOM   7881  C38 POPEs 184      55.570  33.465  62.005  1.00  0.00           C
ATOM   7884  C39 POPEs 184      56.780  32.885  61.255  1.00  0.00           C
ATOM   7887 0C31 POPEs 184      57.060  33.545  59.895  1.00  0.00           C
ATOM   7890 1C31 POPEs 184      58.320  32.965  59.235  1.00  0.00           C
ATOM   7893 2C31 POPEs 184      58.700  33.575  57.875  1.00  0.00           C
ATOM   7896 3C31 POPEs 184      57.860  33.065  56.685  1.00  0.00           C
ATOM   7899 4C31 POPEs 184      58.350  33.635  55.345  1.00  0.00           C
ATOM   7902 5C31 POPEs 184      57.570  33.135  54.115  1.00  0.00           C
ATOM   7905 6C31 POPEs 184      58.020  33.765  52.795  1.00  0.00           C
ATOM   7909  NH3 POPEt 185      30.570  23.365  76.005  1.00  0.00           N
ATOM   7913  C12 POPEt 185      30.400  22.215  76.975  1.00  0.00           C
ATOM   7916  C11 POPEt 185      29.400  21.185  76.435  1.00  0.00           C
ATOM   7919  P   POPEt 185      27.030  22.325  76.785  1.00  0.00           P
ATOM   7920  O13 POPEt 185      26.850  21.405  77.935  1.00  0.00           O
ATOM   7921  O14 POPEt 185      27.260  23.735  77.155  1.00  0.00           O
ATOM   7922  O11 POPEt 185      25.830  22.215  75.745  1.00  0.00           O
ATOM   7923  O12 POPEt 185      28.240  21.815  75.915  1.00  0.00           O
ATOM   7924  C1  POPEt 185      26.070  22.615  74.375  1.00  0.00           C
ATOM   7927  C2  POPEt 185      25.300  21.725  73.345  1.00  0.00           C
ATOM   7929  O21 POPEt 185      25.960  21.855  72.065  1.00  0.00           O
ATOM   7930  C21 POPEt 185      25.720  20.865  71.215  1.00  0.00           C
ATOM   7931  O22 POPEt 185      25.130  19.825  71.455  1.00  0.00           O
ATOM   7932  C22 POPEt 185      26.260  21.275  69.835  1.00  0.00           C
ATOM   7935  C3  POPEt 185      23.810  22.175  73.285  1.00  0.00           C
ATOM   7938  O31 POPEt 185      23.090  21.705  72.125  1.00  0.00           O
ATOM   7939  C31 POPEt 185      22.880  22.565  71.145  1.00  0.00           C
ATOM   7940  O32 POPEt 185      23.130  23.755  71.165  1.00  0.00           O
ATOM   7941  C32 POPEt 185      22.290  21.805  69.955  1.00  0.00           C
ATOM   7944  C23 POPEt 185      25.970  20.235  68.715  1.00  0.00           C
ATOM   7947  C24 POPEt 185      26.670  20.555  67.385  1.00  0.00           C
ATOM   7950  C25 POPEt 185      25.990  21.655  66.555  1.00  0.00           C
ATOM   7953  C26 POPEt 185      26.910  22.245  65.475  1.00  0.00           C
ATOM   7956  C27 POPEt 185      26.230  23.315  64.605  1.00  0.00           C
ATOM   7959  C28 POPEt 185      27.220  23.995  63.645  1.00  0.00           C
ATOM   7962  C29 POPEt 185      26.580  24.975  62.685  1.00  0.00           C
ATOM   7964 0C21 POPEt 185      27.230  25.525  61.635  1.00  0.00           C
ATOM   7966 1C21 POPEt 185      28.680  25.265  61.285  1.00  0.00           C
ATOM   7969 2C21 POPEt 185      28.850  24.465  59.975  1.00  0.00           C
ATOM   7972 3C21 POPEt 185      28.850  25.365  58.735  1.00  0.00           C
ATOM   7975 4C21 POPEt 185      28.670  24.585  57.425  1.00  0.00           C
ATOM   7978 5C21 POPEt 185      28.790  25.505  56.205  1.00  0.00           C
ATOM   7981 6C21 POPEt 185      28.140  24.925  54.945  1.00  0.00           C
ATOM   7984 7C21 POPEt 185      28.140  25.935  53.785  1.00  0.00           C
ATOM   7987 8C21 POPEt 185      27.400  25.455  52.545  1.00  0.00           C
ATOM   7991  C33 POPEt 185      22.540  22.555  68.625  1.00  0.00           C
ATOM   7994  C34 POPEt 185      22.120  21.745  67.395  1.00  0.00           C
ATOM   7997  C35 POPEt 185      22.340  22.515  66.085  1.00  0.00           C
ATOM   8000  C36 POPEt 185      22.000  21.675  64.855  1.00  0.00           C
ATOM   8003  C37 POPEt 185      22.200  22.445  63.545  1.00  0.00           C
ATOM   8006  C38 POPEt 185      21.700  21.635  62.335  1.00  0.00           C
ATOM   8009  C39 POPEt 185      21.730  22.375  60.995  1.00  0.00           C
ATOM   8012 0C31 POPEt 185      23.120  22.905  60.595  1.00  0.00           C
ATOM   8015 1C31 POPEt 185      23.160  23.275  59.105  1.00  0.00           C
ATOM   8018 2C31 POPEt 185      24.530  23.775  58.625  1.00  0.00           C
ATOM   8021 3C31 POPEt 185      24.480  24.365  57.195  1.00  0.00           C
ATOM   8024 4C31 POPEt 185      24.070  23.345  56.115  1.00  0.00           C
ATOM   8027 5C31 POPEt 185      23.870  24.005  54.745  1.00  0.00           C
ATOM   8030 6C31 POPEt 185      23.260  23.065  53.705  1.00  0.00           C
ATOM   8034  NH3 POPEu 186      25.640  60.205  83.585  1.00  0.00           N
ATOM   8038  C12 POPEu 186      26.330  60.965  84.685  1.00  0.00           C
ATOM   8041  C11 POPEu 186      25.270  61.815  85.395  1.00  0.00           C
ATOM   8044  P   POPEu 186      23.080  62.515  84.075  1.00  0.00           P
ATOM   8045  O13 POPEu 186      22.950  61.125  83.555  1.00  0.00           O
ATOM   8046  O14 POPEu 186      22.290  62.905  85.255  1.00  0.00           O
ATOM   8047  O11 POPEu 186      23.000  63.585  82.935  1.00  0.00           O
ATOM   8048  O12 POPEu 186      24.610  62.635  84.445  1.00  0.00           O
ATOM   8049  C1  POPEu 186      21.910  63.715  82.035  1.00  0.00           C
ATOM   8052  C2  POPEu 186      22.410  64.435  80.765  1.00  0.00           C
ATOM   8054  O21 POPEu 186      21.300  64.525  79.845  1.00  0.00           O
ATOM   8055  C21 POPEu 186      21.290  65.635  79.145  1.00  0.00           C
ATOM   8056  O22 POPEu 186      21.800  66.695  79.465  1.00  0.00           O
ATOM   8057  C22 POPEu 186      20.560  65.355  77.815  1.00  0.00           C
ATOM   8060  C3  POPEu 186      23.580  63.675  80.075  1.00  0.00           C
ATOM   8063  O31 POPEu 186      24.450  64.545  79.315  1.00  0.00           O
ATOM   8064  C31 POPEu 186      24.530  64.325  78.015  1.00  0.00           C
ATOM   8065  O32 POPEu 186      23.680  63.785  77.325  1.00  0.00           O
ATOM   8066  C32 POPEu 186      25.870  64.885  77.525  1.00  0.00           C
ATOM   8069  C23 POPEu 186      21.260  66.075  76.645  1.00  0.00           C
ATOM   8072  C24 POPEu 186      21.150  65.375  75.285  1.00  0.00           C
ATOM   8075  C25 POPEu 186      21.940  66.145  74.205  1.00  0.00           C
ATOM   8078  C26 POPEu 186      21.920  65.465  72.835  1.00  0.00           C
ATOM   8081  C27 POPEu 186      22.130  66.465  71.685  1.00  0.00           C
ATOM   8084  C28 POPEu 186      22.130  65.765  70.305  1.00  0.00           C
ATOM   8087  C29 POPEu 186      21.470  66.555  69.205  1.00  0.00           C
ATOM   8089 0C21 POPEu 186      22.080  67.135  68.165  1.00  0.00           C
ATOM   8091 1C21 POPEu 186      23.570  67.175  67.925  1.00  0.00           C
ATOM   8094 2C21 POPEu 186      24.100  65.895  67.265  1.00  0.00           C
ATOM   8097 3C21 POPEu 186      23.660  65.715  65.805  1.00  0.00           C
ATOM   8100 4C21 POPEu 186      24.060  64.335  65.255  1.00  0.00           C
ATOM   8103 5C21 POPEu 186      23.790  64.175  63.755  1.00  0.00           C
ATOM   8106 6C21 POPEu 186      24.770  64.955  62.885  1.00  0.00           C
ATOM   8109 7C21 POPEu 186      24.470  64.815  61.385  1.00  0.00           C
ATOM   8112 8C21 POPEu 186      25.500  65.525  60.505  1.00  0.00           C
ATOM   8116  C33 POPEu 186      26.430  64.205  76.245  1.00  0.00           C
ATOM   8119  C34 POPEu 186      25.990  64.865  74.925  1.00  0.00           C
ATOM   8122  C35 POPEu 186      27.210  65.295  74.085  1.00  0.00           C
ATOM   8125  C36 POPEu 186      26.880  65.805  72.675  1.00  0.00           C
ATOM   8128  C37 POPEu 186      26.440  64.695  71.705  1.00  0.00           C
ATOM   8131  C38 POPEu 186      26.510  65.125  70.235  1.00  0.00           C
ATOM   8134  C39 POPEu 186      26.490  63.955  69.245  1.00  0.00           C
ATOM   8137 0C31 POPEu 186      25.300  63.005  69.435  1.00  0.00           C
ATOM   8140 1C31 POPEu 186      25.250  61.955  68.325  1.00  0.00           C
ATOM   8143 2C31 POPEu 186      24.380  60.745  68.685  1.00  0.00           C
ATOM   8146 3C31 POPEu 186      25.020  59.885  69.775  1.00  0.00           C
ATOM   8149 4C31 POPEu 186      24.230  58.605  70.035  1.00  0.00           C
ATOM   8152 5C31 POPEu 186      24.810  57.835  71.225  1.00  0.00           C
ATOM   8155 6C31 POPEu 186      23.920  56.695  71.665  1.00  0.00           C
ATOM   8159  NH3 POPEv 187      35.740   8.155  76.215  1.00  0.00           N
ATOM   8163  C12 POPEv 187      35.620   6.705  75.825  1.00  0.00           C
ATOM   8166  C11 POPEv 187      34.180   6.265  75.565  1.00  0.00           C
ATOM   8169  P   POPEv 187      32.650   8.095  74.515  1.00  0.00           P
ATOM   8170  O13 POPEv 187      31.320   7.585  74.895  1.00  0.00           O
ATOM   8171  O14 POPEv 187      33.290   9.125  75.365  1.00  0.00           O
ATOM   8172  O11 POPEv 187      32.630   8.585  73.025  1.00  0.00           O
ATOM   8173  O12 POPEv 187      33.660   6.885  74.385  1.00  0.00           O
ATOM   8174  C1  POPEv 187      32.250   7.715  71.965  1.00  0.00           C
ATOM   8177  C2  POPEv 187      30.750   7.835  71.645  1.00  0.00           C
ATOM   8179  O21 POPEv 187      30.510   7.275  70.335  1.00  0.00           O
ATOM   8180  C21 POPEv 187      30.660   8.005  69.235  1.00  0.00           C
ATOM   8181  O22 POPEv 187      30.910   9.185  69.175  1.00  0.00           O
ATOM   8182  C22 POPEv 187      30.500   7.125  68.005  1.00  0.00           C
ATOM   8185  C3  POPEv 187      30.260   9.305  71.885  1.00  0.00           C
ATOM   8188  O31 POPEv 187      28.950   9.505  71.345  1.00  0.00           O
ATOM   8189  C31 POPEv 187      28.710  10.705  70.855  1.00  0.00           C
ATOM   8190  O32 POPEv 187      29.440  11.675  70.925  1.00  0.00           O
ATOM   8191  C32 POPEv 187      27.370  10.635  70.155  1.00  0.00           C
ATOM   8194  C23 POPEv 187      29.710   7.835  66.885  1.00  0.00           C
ATOM   8197  C24 POPEv 187      29.770   7.075  65.555  1.00  0.00           C
ATOM   8200  C25 POPEv 187      29.060   7.835  64.435  1.00  0.00           C
ATOM   8203  C26 POPEv 187      29.360   7.325  63.015  1.00  0.00           C
ATOM   8206  C27 POPEv 187      30.770   7.705  62.535  1.00  0.00           C
ATOM   8209  C28 POPEv 187      31.140   7.095  61.165  1.00  0.00           C
ATOM   8212  C29 POPEv 187      30.460   7.755  59.985  1.00  0.00           C
ATOM   8214 0C21 POPEv 187      31.070   8.055  58.825  1.00  0.00           C
ATOM   8216 1C21 POPEv 187      32.500   7.735  58.495  1.00  0.00           C
ATOM   8219 2C21 POPEv 187      32.790   7.615  56.985  1.00  0.00           C
ATOM   8222 3C21 POPEv 187      32.070   6.445  56.295  1.00  0.00           C
ATOM   8225 4C21 POPEv 187      32.600   6.235  54.875  1.00  0.00           C
ATOM   8228 5C21 POPEv 187      31.860   5.145  54.075  1.00  0.00           C
ATOM   8231 6C21 POPEv 187      32.550   4.875  52.725  1.00  0.00           C
ATOM   8234 7C21 POPEv 187      31.830   3.835  51.865  1.00  0.00           C
ATOM   8237 8C21 POPEv 187      32.580   3.585  50.545  1.00  0.00           C
ATOM   8241  C33 POPEv 187      27.080  11.915  69.345  1.00  0.00           C
ATOM   8244  C34 POPEv 187      26.120  11.615  68.195  1.00  0.00           C
ATOM   8247  C35 POPEv 187      26.750  10.785  67.065  1.00  0.00           C
ATOM   8250  C36 POPEv 187      26.900  11.645  65.805  1.00  0.00           C
ATOM   8253  C37 POPEv 187      27.430  10.925  64.575  1.00  0.00           C
ATOM   8256  C38 POPEv 187      26.970  11.625  63.285  1.00  0.00           C
ATOM   8259  C39 POPEv 187      27.360  10.835  62.035  1.00  0.00           C
ATOM   8262 0C31 POPEv 187      26.310  10.985  60.935  1.00  0.00           C
ATOM   8265 1C31 POPEv 187      26.600  10.175  59.675  1.00  0.00           C
ATOM   8268 2C31 POPEv 187      25.350  10.035  58.785  1.00  0.00           C
ATOM   8271 3C31 POPEv 187      25.680  10.085  57.295  1.00  0.00           C
ATOM   8274 4C31 POPEv 187      26.590   8.945  56.825  1.00  0.00           C
ATOM   8277 5C31 POPEv 187      26.970   9.095  55.355  1.00  0.00           C
ATOM   8280 6C31 POPEv 187      28.120   8.185  54.935  1.00  0.00           C
ATOM   8284  NH3 POPEw 188      69.000  81.655  72.735  1.00  0.00           N
ATOM   8288  C12 POPEw 188      67.700  81.335  73.455  1.00  0.00           C
ATOM   8291  C11 POPEw 188      66.790  80.405  72.625  1.00  0.00           C
ATOM   8294  P   POPEw 188      64.410  80.645  73.765  1.00  0.00           P
ATOM   8295  O13 POPEw 188      64.830  81.635  74.765  1.00  0.00           O
ATOM   8296  O14 POPEw 188      63.310  79.735  74.215  1.00  0.00           O
ATOM   8297  O11 POPEw 188      63.980  81.415  72.445  1.00  0.00           O
ATOM   8298  O12 POPEw 188      65.690  79.825  73.345  1.00  0.00           O
ATOM   8299  C1  POPEw 188      63.870  80.805  71.155  1.00  0.00           C
ATOM   8302  C2  POPEw 188      62.740  81.495  70.355  1.00  0.00           C
ATOM   8304  O21 POPEw 188      62.500  80.795  69.125  1.00  0.00           O
ATOM   8305  C21 POPEw 188      63.400  80.865  68.165  1.00  0.00           C
ATOM   8306  O22 POPEw 188      64.450  81.475  68.175  1.00  0.00           O
ATOM   8307  C22 POPEw 188      62.910  80.065  66.945  1.00  0.00           C
ATOM   8310  C3  POPEw 188      63.040  83.025  70.215  1.00  0.00           C
ATOM   8313  O31 POPEw 188      62.400  83.655  69.095  1.00  0.00           O
ATOM   8314  C31 POPEw 188      61.140  84.035  69.255  1.00  0.00           C
ATOM   8315  O32 POPEw 188      60.440  83.855  70.225  1.00  0.00           O
ATOM   8316  C32 POPEw 188      60.680  84.735  67.965  1.00  0.00           C
ATOM   8319  C23 POPEw 188      63.530  80.575  65.625  1.00  0.00           C
ATOM   8322  C24 POPEw 188      63.090  79.775  64.385  1.00  0.00           C
ATOM   8325  C25 POPEw 188      61.570  79.615  64.295  1.00  0.00           C
ATOM   8328  C26 POPEw 188      61.090  79.015  62.975  1.00  0.00           C
ATOM   8331  C27 POPEw 188      59.550  78.965  62.915  1.00  0.00           C
ATOM   8334  C28 POPEw 188      58.970  78.545  61.555  1.00  0.00           C
ATOM   8337  C29 POPEw 188      59.540  77.225  61.095  1.00  0.00           C
ATOM   8339 0C21 POPEw 188      59.240  76.025  61.615  1.00  0.00           C
ATOM   8341 1C21 POPEw 188      58.200  75.735  62.655  1.00  0.00           C
ATOM   8344 2C21 POPEw 188      57.640  74.305  62.475  1.00  0.00           C
ATOM   8347 3C21 POPEw 188      56.980  74.035  61.115  1.00  0.00           C
ATOM   8350 4C21 POPEw 188      56.900  72.535  60.805  1.00  0.00           C
ATOM   8353 5C21 POPEw 188      56.450  72.225  59.375  1.00  0.00           C
ATOM   8356 6C21 POPEw 188      56.510  70.715  59.075  1.00  0.00           C
ATOM   8359 7C21 POPEw 188      56.060  70.365  57.655  1.00  0.00           C
ATOM   8362 8C21 POPEw 188      56.140  68.865  57.365  1.00  0.00           C
ATOM   8366  C33 POPEw 188      60.540  83.735  66.805  1.00  0.00           C
ATOM   8369  C34 POPEw 188      60.410  84.385  65.415  1.00  0.00           C
ATOM   8372  C35 POPEw 188      60.530  83.295  64.345  1.00  0.00           C
ATOM   8375  C36 POPEw 188      60.670  83.755  62.885  1.00  0.00           C
ATOM   8378  C37 POPEw 188      61.000  82.525  62.015  1.00  0.00           C
ATOM   8381  C38 POPEw 188      61.180  82.795  60.525  1.00  0.00           C
ATOM   8384  C39 POPEw 188      61.520  81.515  59.745  1.00  0.00           C
ATOM   8387 0C31 POPEw 188      62.950  80.995  59.985  1.00  0.00           C
ATOM   8390 1C31 POPEw 188      63.230  79.705  59.205  1.00  0.00           C
ATOM   8393 2C31 POPEw 188      64.680  79.215  59.375  1.00  0.00           C
ATOM   8396 3C31 POPEw 188      64.990  77.955  58.555  1.00  0.00           C
ATOM   8399 4C31 POPEw 188      65.120  78.185  57.045  1.00  0.00           C
ATOM   8402 5C31 POPEw 188      66.410  78.905  56.635  1.00  0.00           C
ATOM   8405 6C31 POPEw 188      66.570  79.055  55.125  1.00  0.00           C
ATOM   8409  NH3 POPEx 189       9.780   8.355  75.655  1.00  0.00           N
ATOM   8413  C12 POPEx 189       9.900   7.875  74.235  1.00  0.00           C
ATOM   8416  C11 POPEx 189      11.300   7.305  73.975  1.00  0.00           C
ATOM   8419  P   POPEx 189      13.830   7.695  74.215  1.00  0.00           P
ATOM   8420  O13 POPEx 189      14.740   8.855  74.145  1.00  0.00           O
ATOM   8421  O14 POPEx 189      14.080   6.715  75.295  1.00  0.00           O
ATOM   8422  O11 POPEx 189      13.820   6.965  72.795  1.00  0.00           O
ATOM   8423  O12 POPEx 189      12.330   8.235  74.335  1.00  0.00           O
ATOM   8424  C1  POPEx 189      14.920   6.185  72.305  1.00  0.00           C
ATOM   8427  C2  POPEx 189      14.490   5.275  71.105  1.00  0.00           C
ATOM   8429  O21 POPEx 189      14.510   5.935  69.825  1.00  0.00           O
ATOM   8430  C21 POPEx 189      15.470   5.685  68.915  1.00  0.00           C
ATOM   8431  O22 POPEx 189      15.260   5.645  67.705  1.00  0.00           O
ATOM   8432  C22 POPEx 189      16.870   5.485  69.505  1.00  0.00           C
ATOM   8435  C3  POPEx 189      13.040   4.775  71.325  1.00  0.00           C
ATOM   8438  O31 POPEx 189      12.670   3.785  70.345  1.00  0.00           O
ATOM   8439  C31 POPEx 189      11.370   3.805  70.025  1.00  0.00           C
ATOM   8440  O32 POPEx 189      10.520   4.435  70.645  1.00  0.00           O
ATOM   8441  C32 POPEx 189      11.080   2.925  68.815  1.00  0.00           C
ATOM   8444  C23 POPEx 189      17.970   6.155  68.635  1.00  0.00           C
ATOM   8447  C24 POPEx 189      17.980   7.675  68.825  1.00  0.00           C
ATOM   8450  C25 POPEx 189      18.710   8.455  67.715  1.00  0.00           C
ATOM   8453  C26 POPEx 189      17.770   8.755  66.535  1.00  0.00           C
ATOM   8456  C27 POPEx 189      18.370   9.745  65.515  1.00  0.00           C
ATOM   8459  C28 POPEx 189      17.300  10.305  64.565  1.00  0.00           C
ATOM   8462  C29 POPEx 189      17.900  11.345  63.655  1.00  0.00           C
ATOM   8464 0C21 POPEx 189      17.780  11.415  62.315  1.00  0.00           C
ATOM   8466 1C21 POPEx 189      17.030  10.455  61.425  1.00  0.00           C
ATOM   8469 2C21 POPEx 189      17.590  10.445  59.995  1.00  0.00           C
ATOM   8472 3C21 POPEx 189      18.990   9.815  59.875  1.00  0.00           C
ATOM   8475 4C21 POPEx 189      19.680  10.205  58.565  1.00  0.00           C
ATOM   8478 5C21 POPEx 189      21.100   9.655  58.415  1.00  0.00           C
ATOM   8481 6C21 POPEx 189      21.170   8.255  57.775  1.00  0.00           C
ATOM   8484 7C21 POPEx 189      22.220   8.185  56.665  1.00  0.00           C
ATOM   8487 8C21 POPEx 189      22.330   6.815  55.985  1.00  0.00           C
ATOM   8491  C33 POPEx 189      10.680   3.775  67.595  1.00  0.00           C
ATOM   8494  C34 POPEx 189      11.860   4.565  67.015  1.00  0.00           C
ATOM   8497  C35 POPEx 189      12.670   3.795  65.965  1.00  0.00           C
ATOM   8500  C36 POPEx 189      11.980   3.835  64.595  1.00  0.00           C
ATOM   8503  C37 POPEx 189      12.720   3.085  63.475  1.00  0.00           C
ATOM   8506  C38 POPEx 189      11.860   3.035  62.205  1.00  0.00           C
ATOM   8509  C39 POPEx 189      12.510   2.375  60.975  1.00  0.00           C
ATOM   8512 0C31 POPEx 189      13.050   0.955  61.235  1.00  0.00           C
ATOM   8515 1C31 POPEx 189      14.590   0.955  61.305  1.00  0.00           C
ATOM   8518 2C31 POPEx 189      15.190  -0.285  61.985  1.00  0.00           C
ATOM   8521 3C31 POPEx 189      15.000  -1.615  61.255  1.00  0.00           C
ATOM   8524 4C31 POPEx 189      15.840  -1.775  59.985  1.00  0.00           C
ATOM   8527 5C31 POPEx 189      15.820  -3.225  59.465  1.00  0.00           C
ATOM   8530 6C31 POPEx 189      16.560  -3.415  58.135  1.00  0.00           C
ATOM   8534  NH3 POPEy 190      96.850  58.505  76.265  1.00  0.00           N
ATOM   8538  C12 POPEy 190      96.630  59.955  75.925  1.00  0.00           C
ATOM   8541  C11 POPEy 190      95.860  60.705  77.035  1.00  0.00           C
ATOM   8544  P   POPEy 190      94.010  62.435  76.445  1.00  0.00           P
ATOM   8545  O13 POPEy 190      94.150  63.145  77.755  1.00  0.00           O
ATOM   8546  O14 POPEy 190      92.670  62.425  75.825  1.00  0.00           O
ATOM   8547  O11 POPEy 190      95.050  62.985  75.395  1.00  0.00           O
ATOM   8548  O12 POPEy 190      94.510  60.945  76.635  1.00  0.00           O
ATOM   8549  C1  POPEy 190      95.180  62.385  74.085  1.00  0.00           C
ATOM   8552  C2  POPEy 190      94.590  63.295  72.975  1.00  0.00           C
ATOM   8554  O21 POPEy 190      94.490  62.495  71.785  1.00  0.00           O
ATOM   8555  C21 POPEy 190      93.530  62.885  70.955  1.00  0.00           C
ATOM   8556  O22 POPEy 190      92.930  63.955  71.025  1.00  0.00           O
ATOM   8557  C22 POPEy 190      93.170  61.715  70.005  1.00  0.00           C
ATOM   8560  C3  POPEy 190      95.450  64.595  72.825  1.00  0.00           C
ATOM   8563  O31 POPEy 190      95.800  64.965  71.475  1.00  0.00           O
ATOM   8564  C31 POPEy 190      96.870  64.325  71.005  1.00  0.00           C
ATOM   8565  O32 POPEy 190      97.490  63.465  71.595  1.00  0.00           O
ATOM   8566  C32 POPEy 190      97.240  64.865  69.625  1.00  0.00           C
ATOM   8569  C23 POPEy 190      93.580  61.915  68.525  1.00  0.00           C
ATOM   8572  C24 POPEy 190      93.350  60.665  67.655  1.00  0.00           C
ATOM   8575  C25 POPEy 190      93.760  60.865  66.185  1.00  0.00           C
ATOM   8578  C26 POPEy 190      95.190  61.395  66.005  1.00  0.00           C
ATOM   8581  C27 POPEy 190      95.660  61.345  64.535  1.00  0.00           C
ATOM   8584  C28 POPEy 190      97.010  62.045  64.355  1.00  0.00           C
ATOM   8587  C29 POPEy 190      97.510  61.955  62.925  1.00  0.00           C
ATOM   8589 0C21 POPEy 190      97.390  62.925  62.005  1.00  0.00           C
ATOM   8591 1C21 POPEy 190      96.740  64.265  62.225  1.00  0.00           C
ATOM   8594 2C21 POPEy 190      96.850  65.205  61.015  1.00  0.00           C
ATOM   8597 3C21 POPEy 190      96.180  64.645  59.745  1.00  0.00           C
ATOM   8600 4C21 POPEy 190      96.160  65.645  58.585  1.00  0.00           C
ATOM   8603 5C21 POPEy 190      95.410  65.095  57.375  1.00  0.00           C
ATOM   8606 6C21 POPEy 190      95.410  66.065  56.195  1.00  0.00           C
ATOM   8609 7C21 POPEy 190      94.520  65.615  55.035  1.00  0.00           C
ATOM   8612 8C21 POPEy 190      94.820  64.215  54.485  1.00  0.00           C
ATOM   8616  C33 POPEy 190      97.890  63.795  68.715  1.00  0.00           C
ATOM   8619  C34 POPEy 190      97.820  64.155  67.225  1.00  0.00           C
ATOM   8622  C35 POPEy 190      98.350  65.545  66.865  1.00  0.00           C
ATOM   8625  C36 POPEy 190      99.820  65.775  67.255  1.00  0.00           C
ATOM   8628  C37 POPEy 190     100.300  67.195  66.895  1.00  0.00           C
ATOM   8631  C38 POPEy 190     101.550  67.255  66.015  1.00  0.00           C
ATOM   8634  C39 POPEy 190     101.290  67.165  64.505  1.00  0.00           C
ATOM   8637 0C31 POPEy 190     101.140  65.735  63.965  1.00  0.00           C
ATOM   8640 1C31 POPEy 190     100.780  65.735  62.475  1.00  0.00           C
ATOM   8643 2C31 POPEy 190     100.760  64.325  61.865  1.00  0.00           C
ATOM   8646 3C31 POPEy 190     102.150  63.715  61.625  1.00  0.00           C
ATOM   8649 4C31 POPEy 190     102.940  64.415  60.515  1.00  0.00           C
ATOM   8652 5C31 POPEy 190     104.230  63.675  60.155  1.00  0.00           C
ATOM   8655 6C31 POPEy 190     104.980  64.295  58.965  1.00  0.00           C
ATOM   8659  NH3 POPEz 191      90.530  75.815  75.525  1.00  0.00           N
ATOM   8663  C12 POPEz 191      91.220  74.515  75.205  1.00  0.00           C
ATOM   8666  C11 POPEz 191      92.750  74.655  75.245  1.00  0.00           C
ATOM   8669  P   POPEz 191      94.770  75.175  76.785  1.00  0.00           P
ATOM   8670  O13 POPEz 191      94.990  76.395  77.615  1.00  0.00           O
ATOM   8671  O14 POPEz 191      95.370  73.905  77.285  1.00  0.00           O
ATOM   8672  O11 POPEz 191      95.270  75.485  75.325  1.00  0.00           O
ATOM   8673  O12 POPEz 191      93.200  74.965  76.575  1.00  0.00           O
ATOM   8674  C1  POPEz 191      96.540  75.065  74.805  1.00  0.00           C
ATOM   8677  C2  POPEz 191      96.430  74.645  73.325  1.00  0.00           C
ATOM   8679  O21 POPEz 191      97.750  74.575  72.745  1.00  0.00           O
ATOM   8680  C21 POPEz 191      97.750  74.095  71.515  1.00  0.00           C
ATOM   8681  O22 POPEz 191      96.810  73.545  70.955  1.00  0.00           O
ATOM   8682  C22 POPEz 191      99.080  74.345  70.815  1.00  0.00           C
ATOM   8685  C3  POPEz 191      95.470  75.555  72.505  1.00  0.00           C
ATOM   8688  O31 POPEz 191      96.200  76.605  71.845  1.00  0.00           O
ATOM   8689  C31 POPEz 191      95.520  77.125  70.845  1.00  0.00           C
ATOM   8690  O32 POPEz 191      94.430  76.735  70.455  1.00  0.00           O
ATOM   8691  C32 POPEz 191      96.280  78.305  70.265  1.00  0.00           C
ATOM   8694  C23 POPEz 191      98.880  74.165  69.295  1.00  0.00           C
ATOM   8697  C24 POPEz 191     100.030  74.635  68.405  1.00  0.00           C
ATOM   8700  C25 POPEz 191      99.630  74.505  66.925  1.00  0.00           C
ATOM   8703  C26 POPEz 191     100.690  74.985  65.925  1.00  0.00           C
ATOM   8706  C27 POPEz 191     100.150  74.925  64.485  1.00  0.00           C
ATOM   8709  C28 POPEz 191     101.210  75.175  63.395  1.00  0.00           C
ATOM   8712  C29 POPEz 191     101.550  76.625  63.165  1.00  0.00           C
ATOM   8714 0C21 POPEz 191     101.400  77.285  61.995  1.00  0.00           C
ATOM   8716 1C21 POPEz 191     100.850  76.675  60.725  1.00  0.00           C
ATOM   8719 2C21 POPEz 191     100.730  77.625  59.525  1.00  0.00           C
ATOM   8722 3C21 POPEz 191     102.060  77.925  58.805  1.00  0.00           C
ATOM   8725 4C21 POPEz 191     102.820  79.125  59.375  1.00  0.00           C
ATOM   8728 5C21 POPEz 191     103.970  79.545  58.455  1.00  0.00           C
ATOM   8731 6C21 POPEz 191     104.780  80.725  58.995  1.00  0.00           C
ATOM   8734 7C21 POPEz 191     105.850  81.125  57.985  1.00  0.00           C
ATOM   8737 8C21 POPEz 191     106.840  82.155  58.495  1.00  0.00           C
ATOM   8741  C33 POPEz 191      97.640  77.915  69.665  1.00  0.00           C
ATOM   8744  C34 POPEz 191      97.640  77.765  68.145  1.00  0.00           C
ATOM   8747  C35 POPEz 191      98.770  78.595  67.535  1.00  0.00           C
ATOM   8750  C36 POPEz 191      98.980  78.465  66.035  1.00  0.00           C
ATOM   8753  C37 POPEz 191      97.730  78.615  65.175  1.00  0.00           C
ATOM   8756  C38 POPEz 191      98.130  78.695  63.695  1.00  0.00           C
ATOM   8759  C39 POPEz 191      96.960  78.775  62.715  1.00  0.00           C
ATOM   8762 0C31 POPEz 191      97.490  79.005  61.305  1.00  0.00           C
ATOM   8765 1C31 POPEz 191      96.400  79.265  60.265  1.00  0.00           C
ATOM   8768 2C31 POPEz 191      97.000  79.725  58.925  1.00  0.00           C
ATOM   8771 3C31 POPEz 191      95.970  79.915  57.805  1.00  0.00           C
ATOM   8774 4C31 POPEz 191      94.800  80.825  58.185  1.00  0.00           C
ATOM   8777 5C31 POPEz 191      93.970  81.245  56.965  1.00  0.00           C
ATOM   8780 6C31 POPEz 191      92.790  82.145  57.335  1.00  0.00           C
ATOM   8784  NH3 POPE0 192      27.940  48.665  32.745  1.00  0.00           N
ATOM   8788  C12 POPE0 192      26.640  48.705  32.005  1.00  0.00           C
ATOM   8791  C11 POPE0 192      25.580  47.855  32.725  1.00  0.00           C
ATOM   8794  P   POPE0 192      24.780  49.305  34.765  1.00  0.00           P
ATOM   8795  O13 POPE0 192      25.630  50.515  34.705  1.00  0.00           O
ATOM   8796  O14 POPE0 192      23.430  49.365  34.175  1.00  0.00           O
ATOM   8797  O11 POPE0 192      24.660  48.845  36.265  1.00  0.00           O
ATOM   8798  O12 POPE0 192      25.590  48.095  34.135  1.00  0.00           O
ATOM   8799  C1  POPE0 192      23.710  49.545  37.085  1.00  0.00           C
ATOM   8802  C2  POPE0 192      24.320  49.875  38.455  1.00  0.00           C
ATOM   8804  O21 POPE0 192      23.580  50.965  39.015  1.00  0.00           O
ATOM   8805  C21 POPE0 192      22.540  50.625  39.745  1.00  0.00           C
ATOM   8806  O22 POPE0 192      22.140  49.495  39.945  1.00  0.00           O
ATOM   8807  C22 POPE0 192      22.000  51.905  40.385  1.00  0.00           C
ATOM   8810  C3  POPE0 192      25.800  50.315  38.335  1.00  0.00           C
ATOM   8813  O31 POPE0 192      26.380  50.595  39.625  1.00  0.00           O
ATOM   8814  C31 POPE0 192      26.180  51.835  40.095  1.00  0.00           C
ATOM   8815  O32 POPE0 192      25.640  52.745  39.495  1.00  0.00           O
ATOM   8816  C32 POPE0 192      26.640  51.845  41.545  1.00  0.00           C
ATOM   8819  C23 POPE0 192      21.170  51.665  41.665  1.00  0.00           C
ATOM   8822  C24 POPE0 192      21.990  51.215  42.875  1.00  0.00           C
ATOM   8825  C25 POPE0 192      21.210  51.385  44.185  1.00  0.00           C
ATOM   8828  C26 POPE0 192      21.160  52.855  44.635  1.00  0.00           C
ATOM   8831  C27 POPE0 192      20.280  53.085  45.875  1.00  0.00           C
ATOM   8834  C28 POPE0 192      20.200  54.565  46.285  1.00  0.00           C
ATOM   8837  C29 POPE0 192      21.470  55.085  46.915  1.00  0.00           C
ATOM   8839 0C21 POPE0 192      21.570  55.845  48.025  1.00  0.00           C
ATOM   8841 1C21 POPE0 192      20.410  56.355  48.855  1.00  0.00           C
ATOM   8844 2C21 POPE0 192      20.750  56.525  50.355  1.00  0.00           C
ATOM   8847 3C21 POPE0 192      19.500  56.945  51.145  1.00  0.00           C
ATOM   8850 4C21 POPE0 192      19.770  57.285  52.625  1.00  0.00           C
ATOM   8853 5C21 POPE0 192      19.590  58.775  52.945  1.00  0.00           C
ATOM   8856 6C21 POPE0 192      19.380  59.065  54.445  1.00  0.00           C
ATOM   8859 7C21 POPE0 192      20.510  58.575  55.345  1.00  0.00           C
ATOM   8862 8C21 POPE0 192      20.350  59.035  56.805  1.00  0.00           C
ATOM   8866  C33 POPE0 192      26.620  53.245  42.185  1.00  0.00           C
ATOM   8869  C34 POPE0 192      26.660  53.185  43.715  1.00  0.00           C
ATOM   8872  C35 POPE0 192      25.270  53.375  44.315  1.00  0.00           C
ATOM   8875  C36 POPE0 192      25.170  53.105  45.825  1.00  0.00           C
ATOM   8878  C37 POPE0 192      25.020  51.615  46.155  1.00  0.00           C
ATOM   8881  C38 POPE0 192      24.780  51.325  47.655  1.00  0.00           C
ATOM   8884  C39 POPE0 192      23.490  51.945  48.195  1.00  0.00           C
ATOM   8887 0C31 POPE0 192      23.110  51.425  49.595  1.00  0.00           C
ATOM   8890 1C31 POPE0 192      21.730  51.915  50.075  1.00  0.00           C
ATOM   8893 2C31 POPE0 192      21.210  51.085  51.255  1.00  0.00           C
ATOM   8896 3C31 POPE0 192      19.760  51.415  51.645  1.00  0.00           C
ATOM   8899 4C31 POPE0 192      19.630  52.505  52.725  1.00  0.00           C
ATOM   8902 5C31 POPE0 192      18.190  52.655  53.235  1.00  0.00           C
ATOM   8905 6C31 POPE0 192      18.060  53.595  54.425  1.00  0.00           C
ATOM   8909  NH3 POPE1 193      62.120  14.795  70.855  1.00  0.00           N
ATOM   8913  C12 POPE1 193      62.970  14.715  72.095  1.00  0.00           C
ATOM   8916  C11 POPE1 193      64.180  13.795  71.885  1.00  0.00           C
ATOM   8919  P   POPE1 193      65.980  12.995  73.645  1.00  0.00           P
ATOM   8920  O13 POPE1 193      66.320  13.555  74.985  1.00  0.00           O
ATOM   8921  O14 POPE1 193      65.360  11.655  73.565  1.00  0.00           O
ATOM   8922  O11 POPE1 193      67.360  13.025  72.885  1.00  0.00           O
ATOM   8923  O12 POPE1 193      65.140  14.095  72.905  1.00  0.00           O
ATOM   8924  C1  POPE1 193      68.110  11.845  72.615  1.00  0.00           C
ATOM   8927  C2  POPE1 193      68.200  11.615  71.095  1.00  0.00           C
ATOM   8929  O21 POPE1 193      68.920  10.405  70.745  1.00  0.00           O
ATOM   8930  C21 POPE1 193      70.240  10.405  70.845  1.00  0.00           C
ATOM   8931  O22 POPE1 193      70.910  11.235  71.425  1.00  0.00           O
ATOM   8932  C22 POPE1 193      70.800   9.165  70.135  1.00  0.00           C
ATOM   8935  C3  POPE1 193      68.730  12.905  70.385  1.00  0.00           C
ATOM   8938  O31 POPE1 193      69.220  12.655  69.055  1.00  0.00           O
ATOM   8939  C31 POPE1 193      68.260  12.325  68.195  1.00  0.00           C
ATOM   8940  O32 POPE1 193      67.070  12.325  68.415  1.00  0.00           O
ATOM   8941  C32 POPE1 193      68.920  11.965  66.875  1.00  0.00           C
ATOM   8944  C23 POPE1 193      71.910   9.505  69.115  1.00  0.00           C
ATOM   8947  C24 POPE1 193      72.080   8.455  68.005  1.00  0.00           C
ATOM   8950  C25 POPE1 193      70.810   8.255  67.155  1.00  0.00           C
ATOM   8953  C26 POPE1 193      71.070   7.975  65.665  1.00  0.00           C
ATOM   8956  C27 POPE1 193      71.550   6.555  65.375  1.00  0.00           C
ATOM   8959  C28 POPE1 193      72.000   6.395  63.905  1.00  0.00           C
ATOM   8962  C29 POPE1 193      72.440   4.985  63.585  1.00  0.00           C
ATOM   8964 0C21 POPE1 193      72.210   4.285  62.455  1.00  0.00           C
ATOM   8966 1C21 POPE1 193      71.440   4.725  61.225  1.00  0.00           C
ATOM   8969 2C21 POPE1 193      72.230   4.665  59.905  1.00  0.00           C
ATOM   8972 3C21 POPE1 193      72.650   3.245  59.505  1.00  0.00           C
ATOM   8975 4C21 POPE1 193      73.200   3.155  58.075  1.00  0.00           C
ATOM   8978 5C21 POPE1 193      72.140   3.005  56.985  1.00  0.00           C
ATOM   8981 6C21 POPE1 193      72.790   2.875  55.595  1.00  0.00           C
ATOM   8984 7C21 POPE1 193      71.800   2.585  54.465  1.00  0.00           C
ATOM   8987 8C21 POPE1 193      72.480   2.445  53.105  1.00  0.00           C
ATOM   8991  C33 POPE1 193      68.100  10.935  66.065  1.00  0.00           C
ATOM   8994  C34 POPE1 193      68.480  10.945  64.585  1.00  0.00           C
ATOM   8997  C35 POPE1 193      67.850  12.145  63.865  1.00  0.00           C
ATOM   9000  C36 POPE1 193      68.270  12.315  62.405  1.00  0.00           C
ATOM   9003  C37 POPE1 193      67.590  13.555  61.815  1.00  0.00           C
ATOM   9006  C38 POPE1 193      68.080  13.965  60.435  1.00  0.00           C
ATOM   9009  C39 POPE1 193      67.890  12.895  59.355  1.00  0.00           C
ATOM   9012 0C31 POPE1 193      68.110  13.485  57.955  1.00  0.00           C
ATOM   9015 1C31 POPE1 193      68.140  12.435  56.845  1.00  0.00           C
ATOM   9018 2C31 POPE1 193      68.040  13.065  55.455  1.00  0.00           C
ATOM   9021 3C31 POPE1 193      69.320  13.795  55.015  1.00  0.00           C
ATOM   9024 4C31 POPE1 193      70.330  12.845  54.375  1.00  0.00           C
ATOM   9027 5C31 POPE1 193      71.760  13.405  54.355  1.00  0.00           C
ATOM   9030 6C31 POPE1 193      72.720  12.565  53.515  1.00  0.00           C
ATOM   9034  NH3 POPE2 194     106.820  97.545  34.525  1.00  0.00           N
ATOM   9038  C12 POPE2 194     106.680  98.635  33.515  1.00  0.00           C
ATOM   9041  C11 POPE2 194     105.960  98.195  32.245  1.00  0.00           C
ATOM   9044  P   POPE2 194     103.660  97.815  31.205  1.00  0.00           P
ATOM   9045  O13 POPE2 194     103.260  99.205  30.875  1.00  0.00           O
ATOM   9046  O14 POPE2 194     104.350  97.035  30.175  1.00  0.00           O
ATOM   9047  O11 POPE2 194     102.360  97.095  31.745  1.00  0.00           O
ATOM   9048  O12 POPE2 194     104.580  97.925  32.505  1.00  0.00           O
ATOM   9049  C1  POPE2 194     102.000  96.955  33.125  1.00  0.00           C
ATOM   9052  C2  POPE2 194     101.700  98.315  33.865  1.00  0.00           C
ATOM   9054  O21 POPE2 194     101.740  98.175  35.295  1.00  0.00           O
ATOM   9055  C21 POPE2 194     100.810  97.405  35.865  1.00  0.00           C
ATOM   9056  O22 POPE2 194      99.940  96.795  35.275  1.00  0.00           O
ATOM   9057  C22 POPE2 194     101.070  97.315  37.365  1.00  0.00           C
ATOM   9060  C3  POPE2 194     100.430  99.085  33.365  1.00  0.00           C
ATOM   9063  O31 POPE2 194     100.400 100.445  33.895  1.00  0.00           O
ATOM   9064  C31 POPE2 194      99.630 100.595  35.005  1.00  0.00           C
ATOM   9065  O32 POPE2 194      98.940  99.715  35.485  1.00  0.00           O
ATOM   9066  C32 POPE2 194      99.910 101.955  35.675  1.00  0.00           C
ATOM   9069  C23 POPE2 194     100.020  98.075  38.205  1.00  0.00           C
ATOM   9072  C24 POPE2 194      99.960  97.575  39.655  1.00  0.00           C
ATOM   9075  C25 POPE2 194     101.220  97.865  40.475  1.00  0.00           C
ATOM   9078  C26 POPE2 194     101.340  96.925  41.675  1.00  0.00           C
ATOM   9081  C27 POPE2 194     102.630  97.135  42.495  1.00  0.00           C
ATOM   9084  C28 POPE2 194     102.920  95.985  43.485  1.00  0.00           C
ATOM   9087  C29 POPE2 194     101.860  95.845  44.545  1.00  0.00           C
ATOM   9089 0C21 POPE2 194     102.050  95.725  45.875  1.00  0.00           C
ATOM   9091 1C21 POPE2 194     103.370  95.685  46.605  1.00  0.00           C
ATOM   9094 2C21 POPE2 194     103.620  96.975  47.415  1.00  0.00           C
ATOM   9097 3C21 POPE2 194     102.730  97.085  48.665  1.00  0.00           C
ATOM   9100 4C21 POPE2 194     102.990  98.375  49.455  1.00  0.00           C
ATOM   9103 5C21 POPE2 194     102.380  98.325  50.855  1.00  0.00           C
ATOM   9106 6C21 POPE2 194     102.620  99.605  51.675  1.00  0.00           C
ATOM   9109 7C21 POPE2 194     101.990  99.535  53.065  1.00  0.00           C
ATOM   9112 8C21 POPE2 194     102.400 100.675  54.005  1.00  0.00           C
ATOM   9116  C33 POPE2 194      99.320 102.065  37.105  1.00  0.00           C
ATOM   9119  C34 POPE2 194      99.810 103.275  37.935  1.00  0.00           C
ATOM   9122  C35 POPE2 194      99.330 103.205  39.395  1.00  0.00           C
ATOM   9125  C36 POPE2 194      99.580 104.475  40.235  1.00  0.00           C
ATOM   9128  C37 POPE2 194      99.360 104.265  41.745  1.00  0.00           C
ATOM   9131  C38 POPE2 194      99.240 105.565  42.545  1.00  0.00           C
ATOM   9134  C39 POPE2 194      99.370 105.375  44.065  1.00  0.00           C
ATOM   9137 0C31 POPE2 194      98.250 104.525  44.705  1.00  0.00           C
ATOM   9140 1C31 POPE2 194      98.510 104.265  46.195  1.00  0.00           C
ATOM   9143 2C31 POPE2 194      97.310 103.655  46.925  1.00  0.00           C
ATOM   9146 3C31 POPE2 194      96.220 104.675  47.265  1.00  0.00           C
ATOM   9149 4C31 POPE2 194      96.580 105.585  48.455  1.00  0.00           C
ATOM   9152 5C31 POPE2 194      95.640 106.785  48.575  1.00  0.00           C
ATOM   9155 6C31 POPE2 194      96.010 107.735  49.725  1.00  0.00           C
ATOM   9159  NH3 POPE3 195      -2.580   2.735  33.525  1.00  0.00           N
ATOM   9163  C12 POPE3 195      -1.680   3.675  32.745  1.00  0.00           C
ATOM   9166  C11 POPE3 195      -0.220   3.595  33.255  1.00  0.00           C
ATOM   9169  P   POPE3 195       1.350   4.925  31.625  1.00  0.00           P
ATOM   9170  O13 POPE3 195       1.770   3.575  31.195  1.00  0.00           O
ATOM   9171  O14 POPE3 195       0.540   5.745  30.715  1.00  0.00           O
ATOM   9172  O11 POPE3 195       2.680   5.675  32.025  1.00  0.00           O
ATOM   9173  O12 POPE3 195       0.530   4.785  32.975  1.00  0.00           O
ATOM   9174  C1  POPE3 195       3.060   5.975  33.365  1.00  0.00           C
ATOM   9177  C2  POPE3 195       3.810   4.785  34.045  1.00  0.00           C
ATOM   9179  O21 POPE3 195       3.520   4.675  35.455  1.00  0.00           O
ATOM   9180  C21 POPE3 195       3.760   5.705  36.255  1.00  0.00           C
ATOM   9181  O22 POPE3 195       4.160   6.805  35.915  1.00  0.00           O
ATOM   9182  C22 POPE3 195       3.420   5.255  37.675  1.00  0.00           C
ATOM   9185  C3  POPE3 195       5.340   4.835  33.765  1.00  0.00           C
ATOM   9188  O31 POPE3 195       6.050   3.735  34.365  1.00  0.00           O
ATOM   9189  C31 POPE3 195       7.040   4.035  35.195  1.00  0.00           C
ATOM   9190  O32 POPE3 195       7.420   5.165  35.485  1.00  0.00           O
ATOM   9191  C32 POPE3 195       7.570   2.755  35.835  1.00  0.00           C
ATOM   9194  C23 POPE3 195       3.630   6.355  38.735  1.00  0.00           C
ATOM   9197  C24 POPE3 195       3.580   5.795  40.165  1.00  0.00           C
ATOM   9200  C25 POPE3 195       4.290   6.715  41.165  1.00  0.00           C
ATOM   9203  C26 POPE3 195       4.500   6.065  42.535  1.00  0.00           C
ATOM   9206  C27 POPE3 195       5.250   7.005  43.495  1.00  0.00           C
ATOM   9209  C28 POPE3 195       5.340   6.465  44.925  1.00  0.00           C
ATOM   9212  C29 POPE3 195       5.980   7.455  45.865  1.00  0.00           C
ATOM   9214 0C21 POPE3 195       7.270   7.835  45.875  1.00  0.00           C
ATOM   9216 1C21 POPE3 195       8.360   7.345  44.955  1.00  0.00           C
ATOM   9219 2C21 POPE3 195       9.650   6.955  45.705  1.00  0.00           C
ATOM   9222 3C21 POPE3 195       9.550   5.625  46.455  1.00  0.00           C
ATOM   9225 4C21 POPE3 195      10.800   5.335  47.295  1.00  0.00           C
ATOM   9228 5C21 POPE3 195      10.710   3.995  48.025  1.00  0.00           C
ATOM   9231 6C21 POPE3 195      11.890   3.795  48.995  1.00  0.00           C
ATOM   9234 7C21 POPE3 195      11.770   2.505  49.825  1.00  0.00           C
ATOM   9237 8C21 POPE3 195      12.920   2.305  50.805  1.00  0.00           C
ATOM   9241  C33 POPE3 195       6.580   1.555  35.765  1.00  0.00           C
ATOM   9244  C34 POPE3 195       6.880   0.485  36.815  1.00  0.00           C
ATOM   9247  C35 POPE3 195       6.340   0.885  38.205  1.00  0.00           C
ATOM   9250  C36 POPE3 195       6.850  -0.015  39.335  1.00  0.00           C
ATOM   9253  C37 POPE3 195       6.180   0.325  40.675  1.00  0.00           C
ATOM   9256  C38 POPE3 195       6.680  -0.555  41.825  1.00  0.00           C
ATOM   9259  C39 POPE3 195       5.920  -0.335  43.135  1.00  0.00           C
ATOM   9262 0C31 POPE3 195       4.440  -0.735  43.045  1.00  0.00           C
ATOM   9265 1C31 POPE3 195       3.710  -0.605  44.395  1.00  0.00           C
ATOM   9268 2C31 POPE3 195       2.280  -1.155  44.335  1.00  0.00           C
ATOM   9271 3C31 POPE3 195       1.420  -0.755  45.545  1.00  0.00           C
ATOM   9274 4C31 POPE3 195       2.080  -1.055  46.895  1.00  0.00           C
ATOM   9277 5C31 POPE3 195       1.190  -0.655  48.075  1.00  0.00           C
ATOM   9280 6C31 POPE3 195       1.950  -0.735  49.395  1.00  0.00           C
ATOM   9284  NH3 POPE4 196      50.070  80.495  28.235  1.00  0.00           N
ATOM   9288  C12 POPE4 196      49.730  81.605  29.175  1.00  0.00           C
ATOM   9291  C11 POPE4 196      49.580  81.055  30.585  1.00  0.00           C
ATOM   9294  P   POPE4 196      48.400  82.905  31.965  1.00  0.00           P
ATOM   9295  O13 POPE4 196      47.760  83.475  30.765  1.00  0.00           O
ATOM   9296  O14 POPE4 196      47.560  82.065  32.835  1.00  0.00           O
ATOM   9297  O11 POPE4 196      48.970  84.085  32.825  1.00  0.00           O
ATOM   9298  O12 POPE4 196      49.690  82.115  31.535  1.00  0.00           O
ATOM   9299  C1  POPE4 196      49.820  83.815  33.945  1.00  0.00           C
ATOM   9302  C2  POPE4 196      49.410  84.605  35.215  1.00  0.00           C
ATOM   9304  O21 POPE4 196      50.200  84.025  36.265  1.00  0.00           O
ATOM   9305  C21 POPE4 196      50.280  84.575  37.445  1.00  0.00           C
ATOM   9306  O22 POPE4 196      49.810  85.645  37.805  1.00  0.00           O
ATOM   9307  C22 POPE4 196      51.070  83.635  38.345  1.00  0.00           C
ATOM   9310  C3  POPE4 196      47.880  84.515  35.505  1.00  0.00           C
ATOM   9313  O31 POPE4 196      47.370  85.735  36.085  1.00  0.00           O
ATOM   9314  C31 POPE4 196      46.740  85.635  37.245  1.00  0.00           C
ATOM   9315  O32 POPE4 196      46.610  84.615  37.895  1.00  0.00           O
ATOM   9316  C32 POPE4 196      46.080  86.995  37.535  1.00  0.00           C
ATOM   9319  C23 POPE4 196      50.180  83.045  39.455  1.00  0.00           C
ATOM   9322  C24 POPE4 196      50.950  82.205  40.485  1.00  0.00           C
ATOM   9325  C25 POPE4 196      51.810  83.075  41.415  1.00  0.00           C
ATOM   9328  C26 POPE4 196      52.410  82.285  42.585  1.00  0.00           C
ATOM   9331  C27 POPE4 196      53.940  82.135  42.465  1.00  0.00           C
ATOM   9334  C28 POPE4 196      54.580  81.375  43.645  1.00  0.00           C
ATOM   9337  C29 POPE4 196      54.150  79.925  43.685  1.00  0.00           C
ATOM   9339 0C21 POPE4 196      54.850  78.895  43.175  1.00  0.00           C
ATOM   9341 1C21 POPE4 196      56.170  78.975  42.455  1.00  0.00           C
ATOM   9344 2C21 POPE4 196      56.500  77.695  41.675  1.00  0.00           C
ATOM   9347 3C21 POPE4 196      56.610  76.435  42.555  1.00  0.00           C
ATOM   9350 4C21 POPE4 196      57.140  75.195  41.815  1.00  0.00           C
ATOM   9353 5C21 POPE4 196      58.670  75.085  41.775  1.00  0.00           C
ATOM   9356 6C21 POPE4 196      59.330  75.605  40.495  1.00  0.00           C
ATOM   9359 7C21 POPE4 196      60.830  75.265  40.435  1.00  0.00           C
ATOM   9362 8C21 POPE4 196      61.520  75.735  39.155  1.00  0.00           C
ATOM   9366  C33 POPE4 196      45.550  87.175  38.985  1.00  0.00           C
ATOM   9369  C34 POPE4 196      46.390  88.135  39.845  1.00  0.00           C
ATOM   9372  C35 POPE4 196      46.060  87.965  41.335  1.00  0.00           C
ATOM   9375  C36 POPE4 196      46.780  88.935  42.285  1.00  0.00           C
ATOM   9378  C37 POPE4 196      46.650  88.465  43.745  1.00  0.00           C
ATOM   9381  C38 POPE4 196      47.280  89.385  44.795  1.00  0.00           C
ATOM   9384  C39 POPE4 196      46.480  90.675  45.055  1.00  0.00           C
ATOM   9387 0C31 POPE4 196      46.580  91.115  46.525  1.00  0.00           C
ATOM   9390 1C31 POPE4 196      45.830  92.415  46.815  1.00  0.00           C
ATOM   9393 2C31 POPE4 196      45.490  92.585  48.305  1.00  0.00           C
ATOM   9396 3C31 POPE4 196      46.710  92.665  49.235  1.00  0.00           C
ATOM   9399 4C31 POPE4 196      46.620  91.705  50.435  1.00  0.00           C
ATOM   9402 5C31 POPE4 196      47.860  91.785  51.325  1.00  0.00           C
ATOM   9405 6C31 POPE4 196      47.780  90.895  52.565  1.00  0.00           C
ATOM   9409  NH3 POPE5 197       7.800  99.385  34.335  1.00  0.00           N
ATOM   9413  C12 POPE5 197       8.890  98.395  34.675  1.00  0.00           C
ATOM   9416  C11 POPE5 197       9.530  97.765  33.425  1.00  0.00           C
ATOM   9419  P   POPE5 197      11.300  95.785  33.745  1.00  0.00           P
ATOM   9420  O13 POPE5 197      12.720  95.705  34.165  1.00  0.00           O
ATOM   9421  O14 POPE5 197      10.890  95.075  32.495  1.00  0.00           O
ATOM   9422  O11 POPE5 197      10.390  95.235  34.895  1.00  0.00           O
ATOM   9423  O12 POPE5 197      10.850  97.295  33.715  1.00  0.00           O
ATOM   9424  C1  POPE5 197      10.650  95.545  36.265  1.00  0.00           C
ATOM   9427  C2  POPE5 197       9.460  95.045  37.115  1.00  0.00           C
ATOM   9429  O21 POPE5 197       9.740  95.135  38.515  1.00  0.00           O
ATOM   9430  C21 POPE5 197       9.240  96.225  39.045  1.00  0.00           C
ATOM   9431  O22 POPE5 197       8.910  97.235  38.435  1.00  0.00           O
ATOM   9432  C22 POPE5 197       9.070  96.015  40.545  1.00  0.00           C
ATOM   9435  C3  POPE5 197       9.170  93.565  36.805  1.00  0.00           C
ATOM   9438  O31 POPE5 197       8.090  93.045  37.615  1.00  0.00           O
ATOM   9439  C31 POPE5 197       7.830  91.815  37.185  1.00  0.00           C
ATOM   9440  O32 POPE5 197       8.460  91.295  36.275  1.00  0.00           O
ATOM   9441  C32 POPE5 197       6.540  91.265  37.775  1.00  0.00           C
ATOM   9444  C23 POPE5 197       7.630  95.585  40.925  1.00  0.00           C
ATOM   9447  C24 POPE5 197       7.410  94.095  41.215  1.00  0.00           C
ATOM   9450  C25 POPE5 197       8.390  93.455  42.215  1.00  0.00           C
ATOM   9453  C26 POPE5 197       8.780  94.345  43.405  1.00  0.00           C
ATOM   9456  C27 POPE5 197       9.810  93.675  44.325  1.00  0.00           C
ATOM   9459  C28 POPE5 197      10.720  94.705  45.015  1.00  0.00           C
ATOM   9462  C29 POPE5 197      11.670  94.065  45.995  1.00  0.00           C
ATOM   9464 0C21 POPE5 197      12.370  94.715  46.945  1.00  0.00           C
ATOM   9466 1C21 POPE5 197      12.390  96.205  47.185  1.00  0.00           C
ATOM   9469 2C21 POPE5 197      12.170  96.605  48.665  1.00  0.00           C
ATOM   9472 3C21 POPE5 197      13.260  96.105  49.615  1.00  0.00           C
ATOM   9475 4C21 POPE5 197      13.210  96.775  50.995  1.00  0.00           C
ATOM   9478 5C21 POPE5 197      13.830  98.185  51.015  1.00  0.00           C
ATOM   9481 6C21 POPE5 197      15.360  98.165  51.145  1.00  0.00           C
ATOM   9484 7C21 POPE5 197      16.000  99.555  51.065  1.00  0.00           C
ATOM   9487 8C21 POPE5 197      17.500  99.545  51.365  1.00  0.00           C
ATOM   9491  C33 POPE5 197       6.640  90.745  39.235  1.00  0.00           C
ATOM   9494  C34 POPE5 197       5.260  90.295  39.745  1.00  0.00           C
ATOM   9497  C35 POPE5 197       5.300  89.335  40.935  1.00  0.00           C
ATOM   9500  C36 POPE5 197       6.020  89.925  42.155  1.00  0.00           C
ATOM   9503  C37 POPE5 197       7.260  89.115  42.555  1.00  0.00           C
ATOM   9506  C38 POPE5 197       8.070  89.845  43.635  1.00  0.00           C
ATOM   9509  C39 POPE5 197       9.000  88.925  44.405  1.00  0.00           C
ATOM   9512 0C31 POPE5 197       9.810  89.695  45.455  1.00  0.00           C
ATOM   9515 1C31 POPE5 197      10.880  88.815  46.095  1.00  0.00           C
ATOM   9518 2C31 POPE5 197      11.880  89.615  46.945  1.00  0.00           C
ATOM   9521 3C31 POPE5 197      11.380  89.935  48.365  1.00  0.00           C
ATOM   9524 4C31 POPE5 197      12.410  90.745  49.145  1.00  0.00           C
ATOM   9527 5C31 POPE5 197      12.060  90.915  50.625  1.00  0.00           C
ATOM   9530 6C31 POPE5 197      13.070  91.795  51.375  1.00  0.00           C
ATOM   9534  NH3 POPE6 198      45.000  97.115  30.665  1.00  0.00           N
ATOM   9538  C12 POPE6 198      43.530  97.395  30.505  1.00  0.00           C
ATOM   9541  C11 POPE6 198      43.280  98.515  29.495  1.00  0.00           C
ATOM   9544  P   POPE6 198      41.270  99.855  28.475  1.00  0.00           P
ATOM   9545  O13 POPE6 198      42.360 100.575  27.785  1.00  0.00           O
ATOM   9546  O14 POPE6 198      40.140  99.325  27.675  1.00  0.00           O
ATOM   9547  O11 POPE6 198      40.680 100.725  29.655  1.00  0.00           O
ATOM   9548  O12 POPE6 198      41.880  98.655  29.315  1.00  0.00           O
ATOM   9549  C1  POPE6 198      41.280 101.865  30.265  1.00  0.00           C
ATOM   9552  C2  POPE6 198      41.450 101.705  31.815  1.00  0.00           C
ATOM   9554  O21 POPE6 198      42.020 102.935  32.315  1.00  0.00           O
ATOM   9555  C21 POPE6 198      41.760 103.165  33.605  1.00  0.00           C
ATOM   9556  O22 POPE6 198      40.950 102.575  34.295  1.00  0.00           O
ATOM   9557  C22 POPE6 198      42.740 104.235  34.115  1.00  0.00           C
ATOM   9560  C3  POPE6 198      42.370 100.505  32.175  1.00  0.00           C
ATOM   9563  O31 POPE6 198      42.690 100.395  33.585  1.00  0.00           O
ATOM   9564  C31 POPE6 198      41.870  99.625  34.305  1.00  0.00           C
ATOM   9565  O32 POPE6 198      40.940  98.985  33.845  1.00  0.00           O
ATOM   9566  C32 POPE6 198      42.420  99.495  35.735  1.00  0.00           C
ATOM   9569  C23 POPE6 198      43.630 103.665  35.245  1.00  0.00           C
ATOM   9572  C24 POPE6 198      44.990 104.365  35.365  1.00  0.00           C
ATOM   9575  C25 POPE6 198      45.950 103.625  36.315  1.00  0.00           C
ATOM   9578  C26 POPE6 198      45.420 103.565  37.755  1.00  0.00           C
ATOM   9581  C27 POPE6 198      46.500 103.145  38.765  1.00  0.00           C
ATOM   9584  C28 POPE6 198      45.960 103.165  40.215  1.00  0.00           C
ATOM   9587  C29 POPE6 198      47.090 103.195  41.215  1.00  0.00           C
ATOM   9589 0C21 POPE6 198      47.000 103.575  42.495  1.00  0.00           C
ATOM   9591 1C21 POPE6 198      45.750 103.985  43.235  1.00  0.00           C
ATOM   9594 2C21 POPE6 198      45.460 103.095  44.465  1.00  0.00           C
ATOM   9597 3C21 POPE6 198      46.390 103.345  45.665  1.00  0.00           C
ATOM   9600 4C21 POPE6 198      47.620 102.425  45.755  1.00  0.00           C
ATOM   9603 5C21 POPE6 198      48.630 102.955  46.775  1.00  0.00           C
ATOM   9606 6C21 POPE6 198      49.900 102.115  46.905  1.00  0.00           C
ATOM   9609 7C21 POPE6 198      51.040 102.875  47.595  1.00  0.00           C
ATOM   9612 8C21 POPE6 198      52.360 102.095  47.685  1.00  0.00           C
ATOM   9616  C33 POPE6 198      41.380  99.615  36.885  1.00  0.00           C
ATOM   9619  C34 POPE6 198      42.090  99.585  38.245  1.00  0.00           C
ATOM   9622  C35 POPE6 198      41.200  99.745  39.485  1.00  0.00           C
ATOM   9625  C36 POPE6 198      42.060  99.925  40.745  1.00  0.00           C
ATOM   9628  C37 POPE6 198      41.260 100.245  42.015  1.00  0.00           C
ATOM   9631  C38 POPE6 198      42.170 100.425  43.245  1.00  0.00           C
ATOM   9634  C39 POPE6 198      41.480 101.135  44.425  1.00  0.00           C
ATOM   9637 0C31 POPE6 198      40.230 100.415  44.945  1.00  0.00           C
ATOM   9640 1C31 POPE6 198      39.530 101.195  46.075  1.00  0.00           C
ATOM   9643 2C31 POPE6 198      38.070 100.765  46.305  1.00  0.00           C
ATOM   9646 3C31 POPE6 198      37.890  99.305  46.755  1.00  0.00           C
ATOM   9649 4C31 POPE6 198      38.540  99.015  48.105  1.00  0.00           C
ATOM   9652 5C31 POPE6 198      38.220  97.625  48.665  1.00  0.00           C
ATOM   9655 6C31 POPE6 198      38.860  97.395  50.035  1.00  0.00           C
ATOM   9659  NH3 POPE7 199      56.290  92.155  76.935  1.00  0.00           N
ATOM   9663  C12 POPE7 199      57.000  93.095  75.985  1.00  0.00           C
ATOM   9666  C11 POPE7 199      56.770  94.585  76.325  1.00  0.00           C
ATOM   9669  P   POPE7 199      57.620  96.945  75.605  1.00  0.00           P
ATOM   9670  O13 POPE7 199      56.370  97.615  76.035  1.00  0.00           O
ATOM   9671  O14 POPE7 199      58.790  97.055  76.495  1.00  0.00           O
ATOM   9672  O11 POPE7 199      58.020  97.515  74.185  1.00  0.00           O
ATOM   9673  O12 POPE7 199      57.380  95.405  75.315  1.00  0.00           O
ATOM   9674  C1  POPE7 199      58.690  96.725  73.195  1.00  0.00           C
ATOM   9677  C2  POPE7 199      57.790  96.385  71.975  1.00  0.00           C
ATOM   9679  O21 POPE7 199      58.670  96.335  70.835  1.00  0.00           O
ATOM   9680  C21 POPE7 199      58.440  95.335  69.995  1.00  0.00           C
ATOM   9681  O22 POPE7 199      57.570  94.495  70.115  1.00  0.00           O
ATOM   9682  C22 POPE7 199      59.310  95.505  68.755  1.00  0.00           C
ATOM   9685  C3  POPE7 199      56.720  97.485  71.725  1.00  0.00           C
ATOM   9688  O31 POPE7 199      56.030  97.375  70.465  1.00  0.00           O
ATOM   9689  C31 POPE7 199      54.960  96.605  70.335  1.00  0.00           C
ATOM   9690  O32 POPE7 199      54.490  95.845  71.155  1.00  0.00           O
ATOM   9691  C32 POPE7 199      54.270  96.975  69.035  1.00  0.00           C
ATOM   9694  C23 POPE7 199      58.380  96.095  67.695  1.00  0.00           C
ATOM   9697  C24 POPE7 199      58.980  96.365  66.325  1.00  0.00           C
ATOM   9700  C25 POPE7 199      57.850  96.925  65.465  1.00  0.00           C
ATOM   9703  C26 POPE7 199      58.240  97.335  64.045  1.00  0.00           C
ATOM   9706  C27 POPE7 199      56.970  97.705  63.265  1.00  0.00           C
ATOM   9709  C28 POPE7 199      57.270  98.245  61.865  1.00  0.00           C
ATOM   9712  C29 POPE7 199      55.990  98.425  61.095  1.00  0.00           C
ATOM   9714 0C21 POPE7 199      55.640  97.735  59.995  1.00  0.00           C
ATOM   9716 1C21 POPE7 199      56.510  96.725  59.305  1.00  0.00           C
ATOM   9719 2C21 POPE7 199      56.050  96.435  57.865  1.00  0.00           C
ATOM   9722 3C21 POPE7 199      54.950  95.375  57.795  1.00  0.00           C
ATOM   9725 4C21 POPE7 199      54.500  95.065  56.355  1.00  0.00           C
ATOM   9728 5C21 POPE7 199      53.370  95.985  55.865  1.00  0.00           C
ATOM   9731 6C21 POPE7 199      52.800  95.525  54.515  1.00  0.00           C
ATOM   9734 7C21 POPE7 199      51.520  96.255  54.105  1.00  0.00           C
ATOM   9737 8C21 POPE7 199      50.970  95.775  52.755  1.00  0.00           C
ATOM   9741  C33 POPE7 199      54.350  95.835  68.005  1.00  0.00           C
ATOM   9744  C34 POPE7 199      53.490  96.095  66.755  1.00  0.00           C
ATOM   9747  C35 POPE7 199      53.530  97.555  66.295  1.00  0.00           C
ATOM   9750  C36 POPE7 199      52.730  97.815  65.015  1.00  0.00           C
ATOM   9753  C37 POPE7 199      52.420  99.305  64.855  1.00  0.00           C
ATOM   9756  C38 POPE7 199      52.650  99.835  63.435  1.00  0.00           C
ATOM   9759  C39 POPE7 199      51.580  99.435  62.425  1.00  0.00           C
ATOM   9762 0C31 POPE7 199      51.990  99.875  61.015  1.00  0.00           C
ATOM   9765 1C31 POPE7 199      50.910  99.655  59.945  1.00  0.00           C
ATOM   9768 2C31 POPE7 199      51.490  99.665  58.515  1.00  0.00           C
ATOM   9771 3C31 POPE7 199      52.380 100.885  58.215  1.00  0.00           C
ATOM   9774 4C31 POPE7 199      53.000 100.825  56.815  1.00  0.00           C
ATOM   9777 5C31 POPE7 199      54.080 101.895  56.625  1.00  0.00           C
ATOM   9780 6C31 POPE7 199      54.820 101.755  55.295  1.00  0.00           C
ATOM   9784  NH3 POPE8 200      47.910  16.255  33.625  1.00  0.00           N
ATOM   9788  C12 POPE8 200      48.440  16.825  32.335  1.00  0.00           C
ATOM   9791  C11 POPE8 200      49.980  16.795  32.285  1.00  0.00           C
ATOM   9794  P   POPE8 200      50.580  19.035  30.975  1.00  0.00           P
ATOM   9795  O13 POPE8 200      51.790  19.415  30.215  1.00  0.00           O
ATOM   9796  O14 POPE8 200      49.290  19.475  30.375  1.00  0.00           O
ATOM   9797  O11 POPE8 200      50.650  19.555  32.475  1.00  0.00           O
ATOM   9798  O12 POPE8 200      50.490  17.465  31.125  1.00  0.00           O
ATOM   9799  C1  POPE8 200      49.910  20.735  32.815  1.00  0.00           C
ATOM   9802  C2  POPE8 200      49.530  20.815  34.325  1.00  0.00           C
ATOM   9804  O21 POPE8 200      50.690  21.195  35.055  1.00  0.00           O
ATOM   9805  C21 POPE8 200      50.650  21.875  36.215  1.00  0.00           C
ATOM   9806  O22 POPE8 200      51.670  22.205  36.815  1.00  0.00           O
ATOM   9807  C22 POPE8 200      49.250  22.225  36.755  1.00  0.00           C
ATOM   9810  C3  POPE8 200      48.940  19.455  34.815  1.00  0.00           C
ATOM   9813  O31 POPE8 200      49.190  19.195  36.205  1.00  0.00           O
ATOM   9814  C31 POPE8 200      50.160  18.335  36.495  1.00  0.00           C
ATOM   9815  O32 POPE8 200      50.600  17.475  35.735  1.00  0.00           O
ATOM   9816  C32 POPE8 200      50.710  18.645  37.895  1.00  0.00           C
ATOM   9819  C23 POPE8 200      49.260  22.555  38.275  1.00  0.00           C
ATOM   9822  C24 POPE8 200      47.850  22.675  38.865  1.00  0.00           C
ATOM   9825  C25 POPE8 200      47.790  23.245  40.295  1.00  0.00           C
ATOM   9828  C26 POPE8 200      48.350  22.345  41.415  1.00  0.00           C
ATOM   9831  C27 POPE8 200      48.260  23.075  42.765  1.00  0.00           C
ATOM   9834  C28 POPE8 200      49.110  22.485  43.915  1.00  0.00           C
ATOM   9837  C29 POPE8 200      48.530  21.275  44.595  1.00  0.00           C
ATOM   9839 0C21 POPE8 200      47.480  21.205  45.425  1.00  0.00           C
ATOM   9841 1C21 POPE8 200      46.640  22.355  45.915  1.00  0.00           C
ATOM   9844 2C21 POPE8 200      46.570  22.295  47.445  1.00  0.00           C
ATOM   9847 3C21 POPE8 200      46.050  23.595  48.065  1.00  0.00           C
ATOM   9850 4C21 POPE8 200      45.800  23.505  49.575  1.00  0.00           C
ATOM   9853 5C21 POPE8 200      47.070  23.255  50.415  1.00  0.00           C
ATOM   9856 6C21 POPE8 200      46.770  23.335  51.915  1.00  0.00           C
ATOM   9859 7C21 POPE8 200      47.990  23.115  52.815  1.00  0.00           C
ATOM   9862 8C21 POPE8 200      47.660  23.305  54.295  1.00  0.00           C
ATOM   9866  C33 POPE8 200      50.950  17.405  38.785  1.00  0.00           C
ATOM   9869  C34 POPE8 200      51.680  17.735  40.105  1.00  0.00           C
ATOM   9872  C35 POPE8 200      51.700  16.525  41.055  1.00  0.00           C
ATOM   9875  C36 POPE8 200      52.630  16.645  42.275  1.00  0.00           C
ATOM   9878  C37 POPE8 200      52.180  15.705  43.415  1.00  0.00           C
ATOM   9881  C38 POPE8 200      53.010  15.825  44.705  1.00  0.00           C
ATOM   9884  C39 POPE8 200      52.390  15.005  45.835  1.00  0.00           C
ATOM   9887 0C31 POPE8 200      53.250  14.945  47.105  1.00  0.00           C
ATOM   9890 1C31 POPE8 200      52.550  14.215  48.265  1.00  0.00           C
ATOM   9893 2C31 POPE8 200      53.470  14.025  49.485  1.00  0.00           C
ATOM   9896 3C31 POPE8 200      52.780  13.375  50.695  1.00  0.00           C
ATOM   9899 4C31 POPE8 200      53.790  13.085  51.825  1.00  0.00           C
ATOM   9902 5C31 POPE8 200      53.110  12.665  53.125  1.00  0.00           C
ATOM   9905 6C31 POPE8 200      54.090  12.185  54.205  1.00  0.00           C
ATOM   9909  NH3 POPE9 201      54.850  69.875  32.025  1.00  0.00           N
ATOM   9913  C12 POPE9 201      56.080  69.035  32.165  1.00  0.00           C
ATOM   9916  C11 POPE9 201      56.100  67.905  31.115  1.00  0.00           C
ATOM   9919  P   POPE9 201      58.680  67.395  31.045  1.00  0.00           P
ATOM   9920  O13 POPE9 201      58.780  67.905  29.665  1.00  0.00           O
ATOM   9921  O14 POPE9 201      59.100  68.305  32.135  1.00  0.00           O
ATOM   9922  O11 POPE9 201      59.520  66.045  31.125  1.00  0.00           O
ATOM   9923  O12 POPE9 201      57.170  66.985  31.335  1.00  0.00           O
ATOM   9924  C1  POPE9 201      58.950  64.775  31.405  1.00  0.00           C
ATOM   9927  C2  POPE9 201      59.200  64.395  32.875  1.00  0.00           C
ATOM   9929  O21 POPE9 201      58.410  65.265  33.695  1.00  0.00           O
ATOM   9930  C21 POPE9 201      58.730  65.705  34.885  1.00  0.00           C
ATOM   9931  O22 POPE9 201      59.660  65.365  35.595  1.00  0.00           O
ATOM   9932  C22 POPE9 201      57.650  66.735  35.235  1.00  0.00           C
ATOM   9935  C3  POPE9 201      60.720  64.405  33.155  1.00  0.00           C
ATOM   9938  O31 POPE9 201      61.000  63.505  34.245  1.00  0.00           O
ATOM   9939  C31 POPE9 201      62.190  63.715  34.775  1.00  0.00           C
ATOM   9940  O32 POPE9 201      63.050  64.465  34.325  1.00  0.00           O
ATOM   9941  C32 POPE9 201      62.350  62.795  35.975  1.00  0.00           C
ATOM   9944  C23 POPE9 201      58.120  67.945  36.075  1.00  0.00           C
ATOM   9947  C24 POPE9 201      57.790  67.775  37.555  1.00  0.00           C
ATOM   9950  C25 POPE9 201      58.850  66.975  38.335  1.00  0.00           C
ATOM   9953  C26 POPE9 201      58.360  66.715  39.765  1.00  0.00           C
ATOM   9956  C27 POPE9 201      59.410  66.885  40.865  1.00  0.00           C
ATOM   9959  C28 POPE9 201      58.790  66.945  42.285  1.00  0.00           C
ATOM   9962  C29 POPE9 201      58.440  65.575  42.815  1.00  0.00           C
ATOM   9964 0C21 POPE9 201      59.070  64.935  43.815  1.00  0.00           C
ATOM   9966 1C21 POPE9 201      60.270  65.445  44.575  1.00  0.00           C
ATOM   9969 2C21 POPE9 201      61.210  64.345  45.105  1.00  0.00           C
ATOM   9972 3C21 POPE9 201      62.380  64.955  45.895  1.00  0.00           C
ATOM   9975 4C21 POPE9 201      63.260  63.925  46.635  1.00  0.00           C
ATOM   9978 5C21 POPE9 201      64.130  63.045  45.725  1.00  0.00           C
ATOM   9981 6C21 POPE9 201      63.600  61.615  45.575  1.00  0.00           C
ATOM   9984 7C21 POPE9 201      64.540  60.715  44.745  1.00  0.00           C
ATOM   9987 8C21 POPE9 201      64.090  59.255  44.705  1.00  0.00           C
ATOM   9991  C33 POPE9 201      63.810  62.515  36.375  1.00  0.00           C
ATOM   9994  C34 POPE9 201      64.270  63.215  37.655  1.00  0.00           C
ATOM   9997  C35 POPE9 201      64.380  64.745  37.565  1.00  0.00           C
ATOM  10000  C36 POPE9 201      63.160  65.485  38.135  1.00  0.00           C
ATOM  10003  C37 POPE9 201      63.560  66.775  38.865  1.00  0.00           C
ATOM  10006  C38 POPE9 201      62.530  67.215  39.895  1.00  0.00           C
ATOM  10009  C39 POPE9 201      63.080  68.125  41.005  1.00  0.00           C
ATOM  10012 0C31 POPE9 201      64.080  67.405  41.935  1.00  0.00           C
ATOM  10015 1C31 POPE9 201      64.500  68.255  43.135  1.00  0.00           C
ATOM  10018 2C31 POPE9 201      65.580  67.565  43.985  1.00  0.00           C
ATOM  10021 3C31 POPE9 201      65.680  68.115  45.405  1.00  0.00           C
ATOM  10024 4C31 POPE9 201      66.730  67.365  46.245  1.00  0.00           C
ATOM  10027 5C31 POPE9 201      66.680  67.755  47.725  1.00  0.00           C
ATOM  10030 6C31 POPE9 201      67.760  67.055  48.565  1.00  0.00           C
ATOM  10034  NH3 POPE  202      18.220  86.465  72.325  1.00  0.00           N
ATOM  10038  C12 POPE  202      18.650  86.555  73.755  1.00  0.00           C
ATOM  10041  C11 POPE  202      17.550  85.975  74.635  1.00  0.00           C
ATOM  10044  P   POPE  202      15.120  85.785  73.705  1.00  0.00           P
ATOM  10045  O13 POPE  202      14.700  84.825  74.725  1.00  0.00           O
ATOM  10046  O14 POPE  202      14.100  86.685  73.135  1.00  0.00           O
ATOM  10047  O11 POPE  202      15.920  85.025  72.545  1.00  0.00           O
ATOM  10048  O12 POPE  202      16.310  86.625  74.345  1.00  0.00           O
ATOM  10049  C1  POPE  202      15.270  83.905  71.935  1.00  0.00           C
ATOM  10052  C2  POPE  202      16.020  83.445  70.655  1.00  0.00           C
ATOM  10054  O21 POPE  202      15.060  83.195  69.605  1.00  0.00           O
ATOM  10055  C21 POPE  202      15.570  82.935  68.435  1.00  0.00           C
ATOM  10056  O22 POPE  202      16.740  83.085  68.115  1.00  0.00           O
ATOM  10057  C22 POPE  202      14.480  82.375  67.505  1.00  0.00           C
ATOM  10060  C3  POPE  202      17.000  82.245  70.885  1.00  0.00           C
ATOM  10063  O31 POPE  202      16.300  80.995  70.795  1.00  0.00           O
ATOM  10064  C31 POPE  202      16.900  79.815  71.025  1.00  0.00           C
ATOM  10065  O32 POPE  202      16.280  78.795  71.235  1.00  0.00           O
ATOM  10066  C32 POPE  202      18.420  79.805  70.855  1.00  0.00           C
ATOM  10069  C23 POPE  202      15.050  82.085  66.105  1.00  0.00           C
ATOM  10072  C24 POPE  202      14.210  81.195  65.195  1.00  0.00           C
ATOM  10075  C25 POPE  202      14.930  80.945  63.855  1.00  0.00           C
ATOM  10078  C26 POPE  202      14.200  79.905  62.995  1.00  0.00           C
ATOM  10081  C27 POPE  202      14.850  79.665  61.625  1.00  0.00           C
ATOM  10084  C28 POPE  202      14.080  78.615  60.785  1.00  0.00           C
ATOM  10087  C29 POPE  202      14.190  77.215  61.345  1.00  0.00           C
ATOM  10089 0C21 POPE  202      14.080  76.085  60.635  1.00  0.00           C
ATOM  10091 1C21 POPE  202      13.780  75.995  59.155  1.00  0.00           C
ATOM  10094 2C21 POPE  202      13.480  74.565  58.685  1.00  0.00           C
ATOM  10097 3C21 POPE  202      12.120  73.995  59.145  1.00  0.00           C
ATOM  10100 4C21 POPE  202      10.920  74.695  58.465  1.00  0.00           C
ATOM  10103 5C21 POPE  202       9.580  73.975  58.675  1.00  0.00           C
ATOM  10106 6C21 POPE  202       8.820  73.755  57.365  1.00  0.00           C
ATOM  10109 7C21 POPE  202       7.510  72.975  57.545  1.00  0.00           C
ATOM  10112 8C21 POPE  202       6.810  72.645  56.225  1.00  0.00           C
ATOM  10116  C33 POPE  202      18.750  79.445  69.385  1.00  0.00           C
ATOM  10119  C34 POPE  202      20.140  78.805  69.195  1.00  0.00           C
ATOM  10122  C35 POPE  202      20.190  77.925  67.935  1.00  0.00           C
ATOM  10125  C36 POPE  202      20.010  78.695  66.625  1.00  0.00           C
ATOM  10128  C37 POPE  202      19.720  77.755  65.445  1.00  0.00           C
ATOM  10131  C38 POPE  202      19.750  78.475  64.095  1.00  0.00           C
ATOM  10134  C39 POPE  202      19.120  77.655  62.955  1.00  0.00           C
ATOM  10137 0C31 POPE  202      19.100  78.465  61.655  1.00  0.00           C
ATOM  10140 1C31 POPE  202      18.310  77.835  60.505  1.00  0.00           C
ATOM  10143 2C31 POPE  202      18.170  78.825  59.345  1.00  0.00           C
ATOM  10146 3C31 POPE  202      17.250  78.355  58.205  1.00  0.00           C
ATOM  10149 4C31 POPE  202      17.810  77.145  57.455  1.00  0.00           C
ATOM  10152 5C31 POPE  202      16.990  76.795  56.205  1.00  0.00           C
ATOM  10155 6C31 POPE  202      17.580  75.625  55.435  1.00  0.00           C
ATOM  10159  NH3 POPE  203       3.290  75.605  79.025  1.00  0.00           N
ATOM  10163  C12 POPE  203       3.570  74.965  80.365  1.00  0.00           C
ATOM  10166  C11 POPE  203       4.760  73.975  80.335  1.00  0.00           C
ATOM  10169  P   POPE  203       4.660  72.455  78.185  1.00  0.00           P
ATOM  10170  O13 POPE  203       5.870  73.165  77.735  1.00  0.00           O
ATOM  10171  O14 POPE  203       4.540  71.015  77.875  1.00  0.00           O
ATOM  10172  O11 POPE  203       3.400  73.275  77.665  1.00  0.00           O
ATOM  10173  O12 POPE  203       4.450  72.715  79.735  1.00  0.00           O
ATOM  10174  C1  POPE  203       3.310  73.835  76.355  1.00  0.00           C
ATOM  10177  C2  POPE  203       2.840  72.815  75.305  1.00  0.00           C
ATOM  10179  O21 POPE  203       2.770  73.385  73.985  1.00  0.00           O
ATOM  10180  C21 POPE  203       1.970  74.415  73.745  1.00  0.00           C
ATOM  10181  O22 POPE  203       1.020  74.765  74.425  1.00  0.00           O
ATOM  10182  C22 POPE  203       2.450  75.145  72.485  1.00  0.00           C
ATOM  10185  C3  POPE  203       1.590  72.035  75.765  1.00  0.00           C
ATOM  10188  O31 POPE  203       1.770  70.695  75.305  1.00  0.00           O
ATOM  10189  C31 POPE  203       0.950  70.305  74.365  1.00  0.00           C
ATOM  10190  O32 POPE  203      -0.080  70.825  74.015  1.00  0.00           O
ATOM  10191  C32 POPE  203       1.540  68.995  73.825  1.00  0.00           C
ATOM  10194  C23 POPE  203       2.230  76.675  72.605  1.00  0.00           C
ATOM  10197  C24 POPE  203       2.610  77.475  71.355  1.00  0.00           C
ATOM  10200  C25 POPE  203       4.110  77.755  71.225  1.00  0.00           C
ATOM  10203  C26 POPE  203       4.420  78.715  70.065  1.00  0.00           C
ATOM  10206  C27 POPE  203       4.230  78.085  68.685  1.00  0.00           C
ATOM  10209  C28 POPE  203       3.190  78.825  67.815  1.00  0.00           C
ATOM  10212  C29 POPE  203       3.060  78.195  66.445  1.00  0.00           C
ATOM  10214 0C21 POPE  203       3.250  78.775  65.245  1.00  0.00           C
ATOM  10216 1C21 POPE  203       3.590  80.215  64.975  1.00  0.00           C
ATOM  10219 2C21 POPE  203       2.860  80.765  63.725  1.00  0.00           C
ATOM  10222 3C21 POPE  203       3.290  80.075  62.415  1.00  0.00           C
ATOM  10225 4C21 POPE  203       2.940  80.895  61.165  1.00  0.00           C
ATOM  10228 5C21 POPE  203       3.610  80.335  59.915  1.00  0.00           C
ATOM  10231 6C21 POPE  203       3.600  81.315  58.725  1.00  0.00           C
ATOM  10234 7C21 POPE  203       2.250  81.405  58.015  1.00  0.00           C
ATOM  10237 8C21 POPE  203       2.280  82.355  56.825  1.00  0.00           C
ATOM  10241  C33 POPE  203       1.680  69.025  72.305  1.00  0.00           C
ATOM  10244  C34 POPE  203       2.820  69.945  71.865  1.00  0.00           C
ATOM  10247  C35 POPE  203       3.200  69.795  70.385  1.00  0.00           C
ATOM  10250  C36 POPE  203       2.020  70.025  69.435  1.00  0.00           C
ATOM  10253  C37 POPE  203       2.390  69.705  67.985  1.00  0.00           C
ATOM  10256  C38 POPE  203       1.220  69.915  67.025  1.00  0.00           C
ATOM  10259  C39 POPE  203       1.590  69.565  65.585  1.00  0.00           C
ATOM  10262 0C31 POPE  203       1.970  68.095  65.385  1.00  0.00           C
ATOM  10265 1C31 POPE  203       2.030  67.705  63.905  1.00  0.00           C
ATOM  10268 2C31 POPE  203       3.030  66.585  63.595  1.00  0.00           C
ATOM  10271 3C31 POPE  203       4.510  66.995  63.725  1.00  0.00           C
ATOM  10274 4C31 POPE  203       4.890  68.125  62.765  1.00  0.00           C
ATOM  10277 5C31 POPE  203       6.410  68.355  62.695  1.00  0.00           C
ATOM  10280 6C31 POPE  203       6.800  69.415  61.665  1.00  0.00           C
ATOM  10284  NH3 POPE  204      30.820  35.265  74.295  1.00  0.00           N
ATOM  10288  C12 POPE  204      29.520  35.705  73.655  1.00  0.00           C
ATOM  10291  C11 POPE  204      28.350  35.745  74.665  1.00  0.00           C
ATOM  10294  P   POPE  204      25.940  36.735  75.025  1.00  0.00           P
ATOM  10295  O13 POPE  204      25.730  35.665  76.035  1.00  0.00           O
ATOM  10296  O14 POPE  204      25.930  38.145  75.515  1.00  0.00           O
ATOM  10297  O11 POPE  204      24.770  36.625  73.965  1.00  0.00           O
ATOM  10298  O12 POPE  204      27.240  36.465  74.135  1.00  0.00           O
ATOM  10299  C1  POPE  204      25.120  36.795  72.585  1.00  0.00           C
ATOM  10302  C2  POPE  204      23.860  36.705  71.705  1.00  0.00           C
ATOM  10304  O21 POPE  204      24.270  37.035  70.365  1.00  0.00           O
ATOM  10305  C21 POPE  204      23.930  36.145  69.435  1.00  0.00           C
ATOM  10306  O22 POPE  204      23.210  35.185  69.605  1.00  0.00           O
ATOM  10307  C22 POPE  204      24.660  36.485  68.135  1.00  0.00           C
ATOM  10310  C3  POPE  204      22.750  37.665  72.205  1.00  0.00           C
ATOM  10313  O31 POPE  204      21.730  37.775  71.195  1.00  0.00           O
ATOM  10314  C31 POPE  204      21.430  38.995  70.795  1.00  0.00           C
ATOM  10315  O32 POPE  204      21.610  40.035  71.415  1.00  0.00           O
ATOM  10316  C32 POPE  204      20.860  38.895  69.385  1.00  0.00           C
ATOM  10319  C23 POPE  204      23.920  36.085  66.835  1.00  0.00           C
ATOM  10322  C24 POPE  204      23.180  37.255  66.175  1.00  0.00           C
ATOM  10325  C25 POPE  204      22.910  37.055  64.675  1.00  0.00           C
ATOM  10328  C26 POPE  204      22.360  38.325  64.005  1.00  0.00           C
ATOM  10331  C27 POPE  204      22.330  38.245  62.465  1.00  0.00           C
ATOM  10334  C28 POPE  204      22.190  39.625  61.785  1.00  0.00           C
ATOM  10337  C29 POPE  204      23.460  40.435  61.905  1.00  0.00           C
ATOM  10339 0C21 POPE  204      24.020  41.205  60.955  1.00  0.00           C
ATOM  10341 1C21 POPE  204      23.450  41.525  59.595  1.00  0.00           C
ATOM  10344 2C21 POPE  204      24.010  42.865  59.065  1.00  0.00           C
ATOM  10347 3C21 POPE  204      25.500  42.795  58.675  1.00  0.00           C
ATOM  10350 4C21 POPE  204      25.770  42.945  57.175  1.00  0.00           C
ATOM  10353 5C21 POPE  204      25.030  41.935  56.285  1.00  0.00           C
ATOM  10356 6C21 POPE  204      25.600  41.915  54.855  1.00  0.00           C
ATOM  10359 7C21 POPE  204      24.640  41.295  53.835  1.00  0.00           C
ATOM  10362 8C21 POPE  204      25.230  41.215  52.425  1.00  0.00           C
ATOM  10366  C33 POPE  204      20.760  40.275  68.705  1.00  0.00           C
ATOM  10369  C34 POPE  204      20.320  40.175  67.245  1.00  0.00           C
ATOM  10372  C35 POPE  204      19.960  41.525  66.625  1.00  0.00           C
ATOM  10375  C36 POPE  204      21.160  42.445  66.315  1.00  0.00           C
ATOM  10378  C37 POPE  204      20.700  43.775  65.685  1.00  0.00           C
ATOM  10381  C38 POPE  204      21.810  44.805  65.425  1.00  0.00           C
ATOM  10384  C39 POPE  204      22.800  44.395  64.315  1.00  0.00           C
ATOM  10387 0C31 POPE  204      23.960  45.405  64.165  1.00  0.00           C
ATOM  10390 1C31 POPE  204      24.800  45.195  62.895  1.00  0.00           C
ATOM  10393 2C31 POPE  204      25.970  46.195  62.805  1.00  0.00           C
ATOM  10396 3C31 POPE  204      25.880  47.155  61.605  1.00  0.00           C
ATOM  10399 4C31 POPE  204      26.220  46.505  60.265  1.00  0.00           C
ATOM  10402 5C31 POPE  204      26.080  47.495  59.095  1.00  0.00           C
ATOM  10405 6C31 POPE  204      26.690  46.975  57.795  1.00  0.00           C
ATOM  10409  NH3 POPE  205      94.010  79.665  77.025  1.00  0.00           N
ATOM  10413  C12 POPE  205      92.620  79.535  77.555  1.00  0.00           C
ATOM  10416  C11 POPE  205      91.740  80.745  77.175  1.00  0.00           C
ATOM  10419  P   POPE  205      89.260  79.835  76.835  1.00  0.00           P
ATOM  10420  O13 POPE  205      89.580  78.395  76.865  1.00  0.00           O
ATOM  10421  O14 POPE  205      88.050  80.215  77.605  1.00  0.00           O
ATOM  10422  O11 POPE  205      89.260  80.375  75.355  1.00  0.00           O
ATOM  10423  O12 POPE  205      90.420  80.545  77.645  1.00  0.00           O
ATOM  10424  C1  POPE  205      90.190  79.955  74.335  1.00  0.00           C
ATOM  10427  C2  POPE  205      89.520  79.515  72.995  1.00  0.00           C
ATOM  10429  O21 POPE  205      90.550  78.965  72.145  1.00  0.00           O
ATOM  10430  C21 POPE  205      90.160  78.335  71.035  1.00  0.00           C
ATOM  10431  O22 POPE  205      89.010  78.275  70.655  1.00  0.00           O
ATOM  10432  C22 POPE  205      91.310  77.635  70.305  1.00  0.00           C
ATOM  10435  C3  POPE  205      88.720  80.695  72.345  1.00  0.00           C
ATOM  10438  O31 POPE  205      87.440  80.235  71.865  1.00  0.00           O
ATOM  10439  C31 POPE  205      86.900  80.485  70.665  1.00  0.00           C
ATOM  10440  O32 POPE  205      85.760  80.115  70.405  1.00  0.00           O
ATOM  10441  C32 POPE  205      87.790  81.225  69.665  1.00  0.00           C
ATOM  10444  C23 POPE  205      91.180  77.795  68.755  1.00  0.00           C
ATOM  10447  C24 POPE  205      92.400  77.295  67.955  1.00  0.00           C
ATOM  10450  C25 POPE  205      92.620  75.765  68.015  1.00  0.00           C
ATOM  10453  C26 POPE  205      93.770  75.275  67.115  1.00  0.00           C
ATOM  10456  C27 POPE  205      94.660  74.195  67.725  1.00  0.00           C
ATOM  10459  C28 POPE  205      95.940  73.875  66.905  1.00  0.00           C
ATOM  10462  C29 POPE  205      95.660  73.135  65.625  1.00  0.00           C
ATOM  10464 0C21 POPE  205      96.270  72.015  65.165  1.00  0.00           C
ATOM  10466 1C21 POPE  205      97.380  71.245  65.815  1.00  0.00           C
ATOM  10469 2C21 POPE  205      98.540  70.875  64.875  1.00  0.00           C
ATOM  10472 3C21 POPE  205      98.160  69.895  63.745  1.00  0.00           C
ATOM  10475 4C21 POPE  205      97.980  70.555  62.365  1.00  0.00           C
ATOM  10478 5C21 POPE  205      98.000  69.495  61.255  1.00  0.00           C
ATOM  10481 6C21 POPE  205      97.750  70.065  59.855  1.00  0.00           C
ATOM  10484 7C21 POPE  205      98.080  69.025  58.775  1.00  0.00           C
ATOM  10487 8C21 POPE  205      97.710  69.475  57.365  1.00  0.00           C
ATOM  10491  C33 POPE  205      87.230  81.185  68.215  1.00  0.00           C
ATOM  10494  C34 POPE  205      88.060  82.065  67.265  1.00  0.00           C
ATOM  10497  C35 POPE  205      88.230  81.515  65.835  1.00  0.00           C
ATOM  10500  C36 POPE  205      86.930  81.215  65.075  1.00  0.00           C
ATOM  10503  C37 POPE  205      87.180  81.025  63.565  1.00  0.00           C
ATOM  10506  C38 POPE  205      86.000  80.365  62.835  1.00  0.00           C
ATOM  10509  C39 POPE  205      86.230  80.205  61.325  1.00  0.00           C
ATOM  10512 0C31 POPE  205      85.950  81.475  60.505  1.00  0.00           C
ATOM  10515 1C31 POPE  205      85.890  81.185  58.995  1.00  0.00           C
ATOM  10518 2C31 POPE  205      86.220  82.395  58.105  1.00  0.00           C
ATOM  10521 3C31 POPE  205      87.710  82.775  58.135  1.00  0.00           C
ATOM  10524 4C31 POPE  205      88.150  83.585  56.915  1.00  0.00           C
ATOM  10527 5C31 POPE  205      89.570  84.155  57.065  1.00  0.00           C
ATOM  10530 6C31 POPE  205      90.120  84.765  55.765  1.00  0.00           C
ATOM  10534  NH3 POPE  206     112.430  28.285  74.175  1.00  0.00           N
ATOM  10538  C12 POPE  206     111.670  29.445  74.775  1.00  0.00           C
ATOM  10541  C11 POPE  206     112.020  30.815  74.155  1.00  0.00           C
ATOM  10544  P   POPE  206     111.210  33.315  74.245  1.00  0.00           P
ATOM  10545  O13 POPE  206     110.040  34.065  74.765  1.00  0.00           O
ATOM  10546  O14 POPE  206     112.530  33.955  74.395  1.00  0.00           O
ATOM  10547  O11 POPE  206     111.020  33.145  72.715  1.00  0.00           O
ATOM  10548  O12 POPE  206     111.230  31.825  74.795  1.00  0.00           O
ATOM  10549  C1  POPE  206     109.780  32.675  72.195  1.00  0.00           C
ATOM  10552  C2  POPE  206     109.720  33.115  70.725  1.00  0.00           C
ATOM  10554  O21 POPE  206     108.450  32.865  70.095  1.00  0.00           O
ATOM  10555  C21 POPE  206     108.090  31.595  69.955  1.00  0.00           C
ATOM  10556  O22 POPE  206     108.440  30.665  70.655  1.00  0.00           O
ATOM  10557  C22 POPE  206     107.170  31.465  68.745  1.00  0.00           C
ATOM  10560  C3  POPE  206     110.920  32.535  69.895  1.00  0.00           C
ATOM  10563  O31 POPE  206     110.730  32.685  68.485  1.00  0.00           O
ATOM  10564  C31 POPE  206     110.610  33.885  67.915  1.00  0.00           C
ATOM  10565  O32 POPE  206     109.860  34.105  66.975  1.00  0.00           O
ATOM  10566  C32 POPE  206     111.570  34.945  68.475  1.00  0.00           C
ATOM  10569  C23 POPE  206     107.940  31.055  67.475  1.00  0.00           C
ATOM  10572  C24 POPE  206     107.040  30.875  66.245  1.00  0.00           C
ATOM  10575  C25 POPE  206     107.810  30.425  64.985  1.00  0.00           C
ATOM  10578  C26 POPE  206     106.880  30.215  63.775  1.00  0.00           C
ATOM  10581  C27 POPE  206     107.530  29.555  62.545  1.00  0.00           C
ATOM  10584  C28 POPE  206     106.510  29.435  61.385  1.00  0.00           C
ATOM  10587  C29 POPE  206     106.670  28.245  60.455  1.00  0.00           C
ATOM  10589 0C21 POPE  206     106.180  27.005  60.655  1.00  0.00           C
ATOM  10591 1C21 POPE  206     105.430  26.535  61.875  1.00  0.00           C
ATOM  10594 2C21 POPE  206     104.300  25.525  61.605  1.00  0.00           C
ATOM  10597 3C21 POPE  206     104.810  24.145  61.145  1.00  0.00           C
ATOM  10600 4C21 POPE  206     103.760  23.015  61.195  1.00  0.00           C
ATOM  10603 5C21 POPE  206     103.070  22.825  62.555  1.00  0.00           C
ATOM  10606 6C21 POPE  206     104.010  22.555  63.735  1.00  0.00           C
ATOM  10609 7C21 POPE  206     103.250  22.625  65.055  1.00  0.00           C
ATOM  10612 8C21 POPE  206     104.060  22.025  66.195  1.00  0.00           C
ATOM  10616  C33 POPE  206     111.430  36.245  67.645  1.00  0.00           C
ATOM  10619  C34 POPE  206     112.500  37.315  67.905  1.00  0.00           C
ATOM  10622  C35 POPE  206     112.490  38.375  66.785  1.00  0.00           C
ATOM  10625  C36 POPE  206     113.170  37.875  65.495  1.00  0.00           C
ATOM  10628  C37 POPE  206     112.890  38.735  64.255  1.00  0.00           C
ATOM  10631  C38 POPE  206     113.630  38.165  63.035  1.00  0.00           C
ATOM  10634  C39 POPE  206     113.510  38.985  61.745  1.00  0.00           C
ATOM  10637 0C31 POPE  206     112.240  38.705  60.915  1.00  0.00           C
ATOM  10640 1C31 POPE  206     112.480  38.895  59.395  1.00  0.00           C
ATOM  10643 2C31 POPE  206     111.340  38.375  58.505  1.00  0.00           C
ATOM  10646 3C31 POPE  206     110.240  39.405  58.215  1.00  0.00           C
ATOM  10649 4C31 POPE  206     110.690  40.525  57.265  1.00  0.00           C
ATOM  10652 5C31 POPE  206     109.620  41.595  57.025  1.00  0.00           C
ATOM  10655 6C31 POPE  206     108.730  41.335  55.805  1.00  0.00           C
ATOM  10659  NH3 POPE  207      69.620  32.915  30.205  1.00  0.00           N
ATOM  10663  C12 POPE  207      69.660  34.025  29.175  1.00  0.00           C
ATOM  10666  C11 POPE  207      68.300  34.745  28.995  1.00  0.00           C
ATOM  10669  P   POPE  207      66.070  33.365  28.795  1.00  0.00           P
ATOM  10670  O13 POPE  207      65.470  32.395  27.855  1.00  0.00           O
ATOM  10671  O14 POPE  207      65.210  34.455  29.335  1.00  0.00           O
ATOM  10672  O11 POPE  207      66.770  32.645  29.995  1.00  0.00           O
ATOM  10673  O12 POPE  207      67.370  34.005  28.175  1.00  0.00           O
ATOM  10674  C1  POPE  207      65.950  31.925  30.905  1.00  0.00           C
ATOM  10677  C2  POPE  207      66.580  32.045  32.295  1.00  0.00           C
ATOM  10679  O21 POPE  207      65.900  31.185  33.195  1.00  0.00           O
ATOM  10680  C21 POPE  207      66.320  29.945  33.155  1.00  0.00           C
ATOM  10681  O22 POPE  207      67.170  29.515  32.395  1.00  0.00           O
ATOM  10682  C22 POPE  207      65.660  29.175  34.305  1.00  0.00           C
ATOM  10685  C3  POPE  207      66.500  33.495  32.835  1.00  0.00           C
ATOM  10688  O31 POPE  207      66.920  33.595  34.215  1.00  0.00           O
ATOM  10689  C31 POPE  207      68.210  33.525  34.455  1.00  0.00           C
ATOM  10690  O32 POPE  207      69.090  33.475  33.605  1.00  0.00           O
ATOM  10691  C32 POPE  207      68.410  33.505  35.975  1.00  0.00           C
ATOM  10694  C23 POPE  207      66.650  28.355  35.135  1.00  0.00           C
ATOM  10697  C24 POPE  207      66.470  28.595  36.645  1.00  0.00           C
ATOM  10700  C25 POPE  207      65.230  27.915  37.235  1.00  0.00           C
ATOM  10703  C26 POPE  207      65.250  26.385  37.245  1.00  0.00           C
ATOM  10706  C27 POPE  207      63.980  25.875  37.925  1.00  0.00           C
ATOM  10709  C28 POPE  207      63.900  24.345  38.115  1.00  0.00           C
ATOM  10712  C29 POPE  207      62.950  23.945  39.215  1.00  0.00           C
ATOM  10714 0C21 POPE  207      61.690  24.375  39.405  1.00  0.00           C
ATOM  10716 1C21 POPE  207      60.870  25.255  38.485  1.00  0.00           C
ATOM  10719 2C21 POPE  207      60.820  26.765  38.835  1.00  0.00           C
ATOM  10722 3C21 POPE  207      60.340  27.075  40.255  1.00  0.00           C
ATOM  10725 4C21 POPE  207      59.730  28.475  40.355  1.00  0.00           C
ATOM  10728 5C21 POPE  207      58.240  28.485  39.995  1.00  0.00           C
ATOM  10731 6C21 POPE  207      57.700  29.895  39.735  1.00  0.00           C
ATOM  10734 7C21 POPE  207      56.190  29.905  39.495  1.00  0.00           C
ATOM  10737 8C21 POPE  207      55.610  31.275  39.125  1.00  0.00           C
ATOM  10741  C33 POPE  207      69.480  32.495  36.475  1.00  0.00           C
ATOM  10744  C34 POPE  207      69.840  32.655  37.965  1.00  0.00           C
ATOM  10747  C35 POPE  207      68.640  32.565  38.935  1.00  0.00           C
ATOM  10750  C36 POPE  207      69.040  32.855  40.395  1.00  0.00           C
ATOM  10753  C37 POPE  207      67.870  32.685  41.375  1.00  0.00           C
ATOM  10756  C38 POPE  207      68.250  33.005  42.835  1.00  0.00           C
ATOM  10759  C39 POPE  207      67.100  32.695  43.795  1.00  0.00           C
ATOM  10762 0C31 POPE  207      67.370  33.115  45.255  1.00  0.00           C
ATOM  10765 1C31 POPE  207      66.180  32.775  46.165  1.00  0.00           C
ATOM  10768 2C31 POPE  207      66.400  33.095  47.655  1.00  0.00           C
ATOM  10771 3C31 POPE  207      66.630  34.585  47.955  1.00  0.00           C
ATOM  10774 4C31 POPE  207      66.560  34.865  49.465  1.00  0.00           C
ATOM  10777 5C31 POPE  207      66.770  36.345  49.815  1.00  0.00           C
ATOM  10780 6C31 POPE  207      66.740  36.595  51.325  1.00  0.00           C
ATOM  10784  NH3 POPE  208      55.610  77.215  31.255  1.00  0.00           N
ATOM  10788  C12 POPE  208      56.690  76.915  30.265  1.00  0.00           C
ATOM  10791  C11 POPE  208      57.320  75.505  30.435  1.00  0.00           C
ATOM  10794  P   POPE  208      55.640  73.915  31.695  1.00  0.00           P
ATOM  10795  O13 POPE  208      54.310  74.535  31.775  1.00  0.00           O
ATOM  10796  O14 POPE  208      55.720  72.435  31.795  1.00  0.00           O
ATOM  10797  O11 POPE  208      56.500  74.585  32.815  1.00  0.00           O
ATOM  10798  O12 POPE  208      56.370  74.425  30.395  1.00  0.00           O
ATOM  10799  C1  POPE  208      56.960  73.885  33.965  1.00  0.00           C
ATOM  10802  C2  POPE  208      56.160  74.305  35.225  1.00  0.00           C
ATOM  10804  O21 POPE  208      57.100  74.835  36.175  1.00  0.00           O
ATOM  10805  C21 POPE  208      56.920  76.015  36.805  1.00  0.00           C
ATOM  10806  O22 POPE  208      57.830  76.615  37.355  1.00  0.00           O
ATOM  10807  C22 POPE  208      55.490  76.575  36.795  1.00  0.00           C
ATOM  10810  C3  POPE  208      55.390  73.085  35.815  1.00  0.00           C
ATOM  10813  O31 POPE  208      55.130  73.165  37.235  1.00  0.00           O
ATOM  10814  C31 POPE  208      53.860  73.405  37.575  1.00  0.00           C
ATOM  10815  O32 POPE  208      53.010  73.845  36.825  1.00  0.00           O
ATOM  10816  C32 POPE  208      53.600  72.895  38.995  1.00  0.00           C
ATOM  10819  C23 POPE  208      55.080  77.365  38.065  1.00  0.00           C
ATOM  10822  C24 POPE  208      53.670  77.975  37.905  1.00  0.00           C
ATOM  10825  C25 POPE  208      53.030  78.525  39.185  1.00  0.00           C
ATOM  10828  C26 POPE  208      52.580  77.405  40.145  1.00  0.00           C
ATOM  10831  C27 POPE  208      51.770  77.915  41.345  1.00  0.00           C
ATOM  10834  C28 POPE  208      51.550  76.805  42.395  1.00  0.00           C
ATOM  10837  C29 POPE  208      50.840  77.335  43.615  1.00  0.00           C
ATOM  10839 0C21 POPE  208      51.260  77.245  44.885  1.00  0.00           C
ATOM  10841 1C21 POPE  208      52.520  76.585  45.385  1.00  0.00           C
ATOM  10844 2C21 POPE  208      52.670  76.865  46.895  1.00  0.00           C
ATOM  10847 3C21 POPE  208      53.810  76.095  47.585  1.00  0.00           C
ATOM  10850 4C21 POPE  208      53.560  76.075  49.105  1.00  0.00           C
ATOM  10853 5C21 POPE  208      54.540  75.225  49.925  1.00  0.00           C
ATOM  10856 6C21 POPE  208      53.940  74.925  51.315  1.00  0.00           C
ATOM  10859 7C21 POPE  208      54.850  74.075  52.205  1.00  0.00           C
ATOM  10862 8C21 POPE  208      54.110  73.525  53.435  1.00  0.00           C
ATOM  10866  C33 POPE  208      52.700  73.815  39.835  1.00  0.00           C
ATOM  10869  C34 POPE  208      52.220  73.125  41.125  1.00  0.00           C
ATOM  10872  C35 POPE  208      53.320  72.895  42.155  1.00  0.00           C
ATOM  10875  C36 POPE  208      52.810  72.115  43.375  1.00  0.00           C
ATOM  10878  C37 POPE  208      53.820  72.025  44.525  1.00  0.00           C
ATOM  10881  C38 POPE  208      53.210  71.335  45.755  1.00  0.00           C
ATOM  10884  C39 POPE  208      54.080  71.445  47.015  1.00  0.00           C
ATOM  10887 0C31 POPE  208      53.300  71.075  48.295  1.00  0.00           C
ATOM  10890 1C31 POPE  208      52.230  72.105  48.675  1.00  0.00           C
ATOM  10893 2C31 POPE  208      50.880  71.505  49.105  1.00  0.00           C
ATOM  10896 3C31 POPE  208      50.780  71.165  50.595  1.00  0.00           C
ATOM  10899 4C31 POPE  208      51.690  70.025  51.055  1.00  0.00           C
ATOM  10902 5C31 POPE  208      51.460  69.625  52.515  1.00  0.00           C
ATOM  10905 6C31 POPE  208      52.340  68.465  52.985  1.00  0.00           C
ATOM  10909  NH3 POPE  209      11.750  57.275  82.045  1.00  0.00           N
ATOM  10913  C12 POPE  209      11.540  57.755  83.445  1.00  0.00           C
ATOM  10916  C11 POPE  209      12.740  57.335  84.335  1.00  0.00           C
ATOM  10919  P   POPE  209      14.640  58.875  83.485  1.00  0.00           P
ATOM  10920  O13 POPE  209      13.720  59.635  82.605  1.00  0.00           O
ATOM  10921  O14 POPE  209      15.010  59.425  84.795  1.00  0.00           O
ATOM  10922  O11 POPE  209      15.940  58.495  82.675  1.00  0.00           O
ATOM  10923  O12 POPE  209      14.000  57.455  83.665  1.00  0.00           O
ATOM  10924  C1  POPE  209      15.960  57.495  81.665  1.00  0.00           C
ATOM  10927  C2  POPE  209      16.080  58.145  80.275  1.00  0.00           C
ATOM  10929  O21 POPE  209      16.280  57.065  79.335  1.00  0.00           O
ATOM  10930  C21 POPE  209      15.830  57.335  78.085  1.00  0.00           C
ATOM  10931  O22 POPE  209      15.290  58.365  77.765  1.00  0.00           O
ATOM  10932  C22 POPE  209      16.170  56.155  77.175  1.00  0.00           C
ATOM  10935  C3  POPE  209      17.270  59.165  80.285  1.00  0.00           C
ATOM  10938  O31 POPE  209      17.460  59.925  79.065  1.00  0.00           O
ATOM  10939  C31 POPE  209      18.410  59.465  78.265  1.00  0.00           C
ATOM  10940  O32 POPE  209      18.970  58.395  78.365  1.00  0.00           O
ATOM  10941  C32 POPE  209      18.730  60.495  77.195  1.00  0.00           C
ATOM  10944  C23 POPE  209      17.180  56.475  76.055  1.00  0.00           C
ATOM  10947  C24 POPE  209      17.930  55.215  75.585  1.00  0.00           C
ATOM  10950  C25 POPE  209      19.020  55.505  74.545  1.00  0.00           C
ATOM  10953  C26 POPE  209      18.480  55.865  73.155  1.00  0.00           C
ATOM  10956  C27 POPE  209      19.530  55.645  72.055  1.00  0.00           C
ATOM  10959  C28 POPE  209      18.960  55.785  70.635  1.00  0.00           C
ATOM  10962  C29 POPE  209      18.770  57.225  70.225  1.00  0.00           C
ATOM  10964 0C21 POPE  209      19.230  57.785  69.095  1.00  0.00           C
ATOM  10966 1C21 POPE  209      20.000  57.045  68.025  1.00  0.00           C
ATOM  10969 2C21 POPE  209      20.400  57.905  66.815  1.00  0.00           C
ATOM  10972 3C21 POPE  209      21.390  59.025  67.165  1.00  0.00           C
ATOM  10975 4C21 POPE  209      21.960  59.755  65.945  1.00  0.00           C
ATOM  10978 5C21 POPE  209      23.010  58.925  65.185  1.00  0.00           C
ATOM  10981 6C21 POPE  209      23.740  59.715  64.095  1.00  0.00           C
ATOM  10984 7C21 POPE  209      24.840  58.895  63.415  1.00  0.00           C
ATOM  10987 8C21 POPE  209      25.610  59.685  62.355  1.00  0.00           C
ATOM  10991  C33 POPE  209      17.470  61.075  76.525  1.00  0.00           C
ATOM  10994  C34 POPE  209      17.850  61.995  75.365  1.00  0.00           C
ATOM  10997  C35 POPE  209      16.650  62.675  74.675  1.00  0.00           C
ATOM  11000  C36 POPE  209      15.580  61.665  74.235  1.00  0.00           C
ATOM  11003  C37 POPE  209      14.570  62.265  73.255  1.00  0.00           C
ATOM  11006  C38 POPE  209      15.050  62.195  71.805  1.00  0.00           C
ATOM  11009  C39 POPE  209      14.840  60.805  71.185  1.00  0.00           C
ATOM  11012 0C31 POPE  209      15.360  60.705  69.755  1.00  0.00           C
ATOM  11015 1C31 POPE  209      15.040  59.365  69.095  1.00  0.00           C
ATOM  11018 2C31 POPE  209      15.560  59.305  67.645  1.00  0.00           C
ATOM  11021 3C31 POPE  209      15.210  57.985  66.935  1.00  0.00           C
ATOM  11024 4C31 POPE  209      16.010  56.795  67.465  1.00  0.00           C
ATOM  11027 5C31 POPE  209      15.620  55.465  66.795  1.00  0.00           C
ATOM  11030 6C31 POPE  209      16.390  54.275  67.365  1.00  0.00           C
ATOM  11034  NH3 POPE  210      44.500  28.425  72.645  1.00  0.00           N
ATOM  11038  C12 POPE  210      43.760  28.005  73.885  1.00  0.00           C
ATOM  11041  C11 POPE  210      43.840  26.495  74.175  1.00  0.00           C
ATOM  11044  P   POPE  210      41.790  25.045  73.495  1.00  0.00           P
ATOM  11045  O13 POPE  210      42.500  23.745  73.435  1.00  0.00           O
ATOM  11046  O14 POPE  210      40.340  24.985  73.765  1.00  0.00           O
ATOM  11047  O11 POPE  210      42.060  25.915  72.215  1.00  0.00           O
ATOM  11048  O12 POPE  210      42.550  25.965  74.545  1.00  0.00           O
ATOM  11049  C1  POPE  210      41.380  25.615  70.995  1.00  0.00           C
ATOM  11052  C2  POPE  210      41.890  26.545  69.875  1.00  0.00           C
ATOM  11054  O21 POPE  210      41.230  26.115  68.685  1.00  0.00           O
ATOM  11055  C21 POPE  210      41.080  27.035  67.755  1.00  0.00           C
ATOM  11056  O22 POPE  210      41.310  28.225  67.885  1.00  0.00           O
ATOM  11057  C22 POPE  210      40.490  26.405  66.485  1.00  0.00           C
ATOM  11060  C3  POPE  210      43.440  26.465  69.715  1.00  0.00           C
ATOM  11063  O31 POPE  210      43.990  27.675  69.135  1.00  0.00           O
ATOM  11064  C31 POPE  210      44.460  27.545  67.885  1.00  0.00           C
ATOM  11065  O32 POPE  210      44.580  26.515  67.265  1.00  0.00           O
ATOM  11066  C32 POPE  210      44.680  28.935  67.285  1.00  0.00           C
ATOM  11069  C23 POPE  210      40.640  24.865  66.415  1.00  0.00           C
ATOM  11072  C24 POPE  210      40.120  24.255  65.105  1.00  0.00           C
ATOM  11075  C25 POPE  210      41.240  23.945  64.105  1.00  0.00           C
ATOM  11078  C26 POPE  210      40.730  23.405  62.765  1.00  0.00           C
ATOM  11081  C27 POPE  210      41.840  22.735  61.935  1.00  0.00           C
ATOM  11084  C28 POPE  210      41.540  22.665  60.425  1.00  0.00           C
ATOM  11087  C29 POPE  210      41.770  23.985  59.735  1.00  0.00           C
ATOM  11089 0C21 POPE  210      42.400  24.185  58.565  1.00  0.00           C
ATOM  11091 1C21 POPE  210      42.940  23.115  57.645  1.00  0.00           C
ATOM  11094 2C21 POPE  210      42.740  23.445  56.145  1.00  0.00           C
ATOM  11097 3C21 POPE  210      41.260  23.615  55.745  1.00  0.00           C
ATOM  11100 4C21 POPE  210      41.050  23.815  54.235  1.00  0.00           C
ATOM  11103 5C21 POPE  210      41.420  22.585  53.385  1.00  0.00           C
ATOM  11106 6C21 POPE  210      41.210  22.795  51.885  1.00  0.00           C
ATOM  11109 7C21 POPE  210      41.990  21.765  51.045  1.00  0.00           C
ATOM  11112 8C21 POPE  210      41.820  21.955  49.545  1.00  0.00           C
ATOM  11116  C33 POPE  210      45.670  28.955  66.095  1.00  0.00           C
ATOM  11119  C34 POPE  210      45.400  30.145  65.155  1.00  0.00           C
ATOM  11122  C35 POPE  210      46.590  30.515  64.275  1.00  0.00           C
ATOM  11125  C36 POPE  210      46.420  31.895  63.635  1.00  0.00           C
ATOM  11128  C37 POPE  210      47.710  32.415  63.005  1.00  0.00           C
ATOM  11131  C38 POPE  210      47.620  33.895  62.585  1.00  0.00           C
ATOM  11134  C39 POPE  210      46.570  34.205  61.505  1.00  0.00           C
ATOM  11137 0C31 POPE  210      46.600  35.675  61.055  1.00  0.00           C
ATOM  11140 1C31 POPE  210      45.450  36.035  60.095  1.00  0.00           C
ATOM  11143 2C31 POPE  210      45.670  37.365  59.355  1.00  0.00           C
ATOM  11146 3C31 POPE  210      46.770  37.345  58.275  1.00  0.00           C
ATOM  11149 4C31 POPE  210      46.490  36.365  57.125  1.00  0.00           C
ATOM  11152 5C31 POPE  210      47.560  36.425  56.025  1.00  0.00           C
ATOM  11155 6C31 POPE  210      47.340  35.425  54.895  1.00  0.00           C
ATOM  11159  NH3 POPE  211      86.990  42.945  75.235  1.00  0.00           N
ATOM  11163  C12 POPE  211      86.450  41.705  75.885  1.00  0.00           C
ATOM  11166  C11 POPE  211      84.960  41.515  75.575  1.00  0.00           C
ATOM  11169  P   POPE  211      83.020  43.235  75.995  1.00  0.00           P
ATOM  11170  O13 POPE  211      82.540  42.705  74.695  1.00  0.00           O
ATOM  11171  O14 POPE  211      82.020  43.355  77.065  1.00  0.00           O
ATOM  11172  O11 POPE  211      83.790  44.605  75.795  1.00  0.00           O
ATOM  11173  O12 POPE  211      84.210  42.325  76.475  1.00  0.00           O
ATOM  11174  C1  POPE  211      83.080  45.845  75.865  1.00  0.00           C
ATOM  11177  C2  POPE  211      83.700  46.925  74.935  1.00  0.00           C
ATOM  11179  O21 POPE  211      82.600  47.695  74.395  1.00  0.00           O
ATOM  11180  C21 POPE  211      82.840  48.765  73.675  1.00  0.00           C
ATOM  11181  O22 POPE  211      83.940  49.145  73.315  1.00  0.00           O
ATOM  11182  C22 POPE  211      81.540  49.585  73.535  1.00  0.00           C
ATOM  11185  C3  POPE  211      84.670  46.305  73.865  1.00  0.00           C
ATOM  11188  O31 POPE  211      83.970  45.535  72.885  1.00  0.00           O
ATOM  11189  C31 POPE  211      84.470  44.395  72.465  1.00  0.00           C
ATOM  11190  O32 POPE  211      85.440  43.805  72.935  1.00  0.00           O
ATOM  11191  C32 POPE  211      83.610  44.035  71.225  1.00  0.00           C
ATOM  11194  C23 POPE  211      81.020  49.925  72.115  1.00  0.00           C
ATOM  11197  C24 POPE  211      80.150  51.205  72.155  1.00  0.00           C
ATOM  11200  C25 POPE  211      79.300  51.465  70.895  1.00  0.00           C
ATOM  11203  C26 POPE  211      78.990  52.955  70.605  1.00  0.00           C
ATOM  11206  C27 POPE  211      78.260  53.185  69.275  1.00  0.00           C
ATOM  11209  C28 POPE  211      78.240  54.625  68.695  1.00  0.00           C
ATOM  11212  C29 POPE  211      79.050  54.775  67.415  1.00  0.00           C
ATOM  11214 0C21 POPE  211      78.730  55.355  66.235  1.00  0.00           C
ATOM  11216 1C21 POPE  211      77.450  56.065  65.845  1.00  0.00           C
ATOM  11219 2C21 POPE  211      77.530  57.195  64.785  1.00  0.00           C
ATOM  11222 3C21 POPE  211      76.130  57.735  64.435  1.00  0.00           C
ATOM  11225 4C21 POPE  211      76.060  58.945  63.495  1.00  0.00           C
ATOM  11228 5C21 POPE  211      74.640  59.155  62.935  1.00  0.00           C
ATOM  11231 6C21 POPE  211      74.420  60.545  62.325  1.00  0.00           C
ATOM  11234 7C21 POPE  211      73.000  60.825  61.825  1.00  0.00           C
ATOM  11237 8C21 POPE  211      72.830  62.245  61.275  1.00  0.00           C
ATOM  11241  C33 POPE  211      83.890  42.835  70.295  1.00  0.00           C
ATOM  11244  C34 POPE  211      83.080  43.035  68.995  1.00  0.00           C
ATOM  11247  C35 POPE  211      82.980  41.815  68.065  1.00  0.00           C
ATOM  11250  C36 POPE  211      82.150  42.105  66.795  1.00  0.00           C
ATOM  11253  C37 POPE  211      82.110  40.895  65.835  1.00  0.00           C
ATOM  11256  C38 POPE  211      81.640  41.185  64.395  1.00  0.00           C
ATOM  11259  C39 POPE  211      82.490  42.195  63.585  1.00  0.00           C
ATOM  11262 0C31 POPE  211      83.200  41.575  62.375  1.00  0.00           C
ATOM  11265 1C31 POPE  211      82.240  41.275  61.205  1.00  0.00           C
ATOM  11268 2C31 POPE  211      82.990  41.015  59.895  1.00  0.00           C
ATOM  11271 3C31 POPE  211      82.050  40.735  58.715  1.00  0.00           C
ATOM  11274 4C31 POPE  211      82.780  40.745  57.365  1.00  0.00           C
ATOM  11277 5C31 POPE  211      83.940  39.745  57.275  1.00  0.00           C
ATOM  11280 6C31 POPE  211      84.590  39.675  55.885  1.00  0.00           C
ATOM  11284  NH3 POPE  212      67.980  15.725  74.305  1.00  0.00           N
ATOM  11288  C12 POPE  212      67.550  16.675  73.225  1.00  0.00           C
ATOM  11291  C11 POPE  212      66.250  17.375  73.645  1.00  0.00           C
ATOM  11294  P   POPE  212      66.450  19.875  72.925  1.00  0.00           P
ATOM  11295  O13 POPE  212      67.880  19.865  73.325  1.00  0.00           O
ATOM  11296  O14 POPE  212      65.500  20.635  73.755  1.00  0.00           O
ATOM  11297  O11 POPE  212      66.330  20.495  71.475  1.00  0.00           O
ATOM  11298  O12 POPE  212      65.910  18.395  72.705  1.00  0.00           O
ATOM  11299  C1  POPE  212      67.240  20.245  70.415  1.00  0.00           C
ATOM  11302  C2  POPE  212      66.580  19.545  69.185  1.00  0.00           C
ATOM  11304  O21 POPE  212      65.840  20.495  68.395  1.00  0.00           O
ATOM  11305  C21 POPE  212      65.860  20.265  67.085  1.00  0.00           C
ATOM  11306  O22 POPE  212      66.530  19.425  66.515  1.00  0.00           O
ATOM  11307  C22 POPE  212      64.960  21.285  66.365  1.00  0.00           C
ATOM  11310  C3  POPE  212      65.670  18.345  69.575  1.00  0.00           C
ATOM  11313  O31 POPE  212      65.500  17.475  68.445  1.00  0.00           O
ATOM  11314  C31 POPE  212      64.770  16.385  68.635  1.00  0.00           C
ATOM  11315  O32 POPE  212      64.130  16.125  69.635  1.00  0.00           O
ATOM  11316  C32 POPE  212      64.870  15.485  67.405  1.00  0.00           C
ATOM  11319  C23 POPE  212      65.190  21.265  64.825  1.00  0.00           C
ATOM  11322  C24 POPE  212      64.280  22.255  64.085  1.00  0.00           C
ATOM  11325  C25 POPE  212      64.250  22.055  62.555  1.00  0.00           C
ATOM  11328  C26 POPE  212      65.550  22.395  61.835  1.00  0.00           C
ATOM  11331  C27 POPE  212      65.550  21.865  60.385  1.00  0.00           C
ATOM  11334  C28 POPE  212      66.780  22.355  59.595  1.00  0.00           C
ATOM  11337  C29 POPE  212      66.990  21.615  58.295  1.00  0.00           C
ATOM  11339 0C21 POPE  212      66.620  22.035  57.065  1.00  0.00           C
ATOM  11341 1C21 POPE  212      65.850  23.285  56.765  1.00  0.00           C
ATOM  11344 2C21 POPE  212      64.640  23.015  55.845  1.00  0.00           C
ATOM  11347 3C21 POPE  212      63.520  24.045  56.025  1.00  0.00           C
ATOM  11350 4C21 POPE  212      62.290  23.775  55.145  1.00  0.00           C
ATOM  11353 5C21 POPE  212      62.520  24.105  53.665  1.00  0.00           C
ATOM  11356 6C21 POPE  212      61.230  23.965  52.835  1.00  0.00           C
ATOM  11359 7C21 POPE  212      61.400  24.435  51.385  1.00  0.00           C
ATOM  11362 8C21 POPE  212      60.110  24.365  50.575  1.00  0.00           C
ATOM  11366  C33 POPE  212      66.260  15.535  66.705  1.00  0.00           C
ATOM  11369  C34 POPE  212      66.190  15.235  65.195  1.00  0.00           C
ATOM  11372  C35 POPE  212      65.370  16.285  64.435  1.00  0.00           C
ATOM  11375  C36 POPE  212      65.450  16.115  62.915  1.00  0.00           C
ATOM  11378  C37 POPE  212      64.640  17.165  62.155  1.00  0.00           C
ATOM  11381  C38 POPE  212      64.870  17.095  60.635  1.00  0.00           C
ATOM  11384  C39 POPE  212      64.360  15.795  60.005  1.00  0.00           C
ATOM  11387 0C31 POPE  212      64.510  15.795  58.475  1.00  0.00           C
ATOM  11390 1C31 POPE  212      63.860  14.585  57.795  1.00  0.00           C
ATOM  11393 2C31 POPE  212      63.980  14.605  56.275  1.00  0.00           C
ATOM  11396 3C31 POPE  212      63.010  13.635  55.585  1.00  0.00           C
ATOM  11399 4C31 POPE  212      63.310  12.145  55.815  1.00  0.00           C
ATOM  11402 5C31 POPE  212      64.720  11.755  55.365  1.00  0.00           C
ATOM  11405 6C31 POPE  212      64.900  10.255  55.075  1.00  0.00           C
ATOM  11409  NH3 POPE  213      13.560  15.915  73.615  1.00  0.00           N
ATOM  11413  C12 POPE  213      12.850  14.585  73.635  1.00  0.00           C
ATOM  11416  C11 POPE  213      13.390  13.665  74.745  1.00  0.00           C
ATOM  11419  P   POPE  213      11.310  12.115  75.125  1.00  0.00           P
ATOM  11420  O13 POPE  213      11.160  10.865  75.905  1.00  0.00           O
ATOM  11421  O14 POPE  213      10.880  13.355  75.815  1.00  0.00           O
ATOM  11422  O11 POPE  213      10.580  11.995  73.725  1.00  0.00           O
ATOM  11423  O12 POPE  213      12.830  12.345  74.675  1.00  0.00           O
ATOM  11424  C1  POPE  213      11.290  11.375  72.635  1.00  0.00           C
ATOM  11427  C2  POPE  213      10.410  11.205  71.345  1.00  0.00           C
ATOM  11429  O21 POPE  213      11.110  10.865  70.135  1.00  0.00           O
ATOM  11430  C21 POPE  213      12.320  10.375  70.055  1.00  0.00           C
ATOM  11431  O22 POPE  213      13.130  10.255  70.965  1.00  0.00           O
ATOM  11432  C22 POPE  213      12.570   9.985  68.585  1.00  0.00           C
ATOM  11435  C3  POPE  213       9.540  12.475  71.085  1.00  0.00           C
ATOM  11438  O31 POPE  213       9.240  12.715  69.685  1.00  0.00           O
ATOM  11439  C31 POPE  213       8.360  11.895  69.125  1.00  0.00           C
ATOM  11440  O32 POPE  213       7.740  11.015  69.685  1.00  0.00           O
ATOM  11441  C32 POPE  213       8.340  12.175  67.615  1.00  0.00           C
ATOM  11444  C23 POPE  213      11.780   8.725  68.145  1.00  0.00           C
ATOM  11447  C24 POPE  213      11.590   8.595  66.615  1.00  0.00           C
ATOM  11450  C25 POPE  213      12.890   8.355  65.825  1.00  0.00           C
ATOM  11453  C26 POPE  213      12.640   7.815  64.405  1.00  0.00           C
ATOM  11456  C27 POPE  213      12.910   8.835  63.275  1.00  0.00           C
ATOM  11459  C28 POPE  213      12.860   8.215  61.855  1.00  0.00           C
ATOM  11462  C29 POPE  213      11.480   7.915  61.345  1.00  0.00           C
ATOM  11464 0C21 POPE  213      11.170   7.725  60.045  1.00  0.00           C
ATOM  11466 1C21 POPE  213      12.170   7.755  58.915  1.00  0.00           C
ATOM  11469 2C21 POPE  213      11.560   7.465  57.535  1.00  0.00           C
ATOM  11472 3C21 POPE  213      10.560   8.535  57.055  1.00  0.00           C
ATOM  11475 4C21 POPE  213      10.320   8.455  55.545  1.00  0.00           C
ATOM  11478 5C21 POPE  213       9.170   9.335  55.055  1.00  0.00           C
ATOM  11481 6C21 POPE  213       8.810   9.075  53.585  1.00  0.00           C
ATOM  11484 7C21 POPE  213       7.980  10.195  52.955  1.00  0.00           C
ATOM  11487 8C21 POPE  213       7.700   9.995  51.465  1.00  0.00           C
ATOM  11491  C33 POPE  213       7.130  11.595  66.855  1.00  0.00           C
ATOM  11494  C34 POPE  213       7.060  12.175  65.435  1.00  0.00           C
ATOM  11497  C35 POPE  213       5.900  11.675  64.565  1.00  0.00           C
ATOM  11500  C36 POPE  213       6.050  10.225  64.075  1.00  0.00           C
ATOM  11503  C37 POPE  213       5.330  10.015  62.725  1.00  0.00           C
ATOM  11506  C38 POPE  213       5.600   8.645  62.095  1.00  0.00           C
ATOM  11509  C39 POPE  213       4.810   7.475  62.715  1.00  0.00           C
ATOM  11512 0C31 POPE  213       3.310   7.555  62.425  1.00  0.00           C
ATOM  11515 1C31 POPE  213       2.600   6.205  62.595  1.00  0.00           C
ATOM  11518 2C31 POPE  213       1.170   6.225  62.025  1.00  0.00           C
ATOM  11521 3C31 POPE  213       0.420   4.915  62.275  1.00  0.00           C
ATOM  11524 4C31 POPE  213      -1.000   4.945  61.715  1.00  0.00           C
ATOM  11527 5C31 POPE  213      -1.820   3.715  62.125  1.00  0.00           C
ATOM  11530 6C31 POPE  213      -3.240   3.745  61.585  1.00  0.00           C
ATOM  11534  NH3 POPE  214      46.700  80.075  34.235  1.00  0.00           N
ATOM  11538  C12 POPE  214      47.950  79.375  34.685  1.00  0.00           C
ATOM  11541  C11 POPE  214      47.620  78.045  35.405  1.00  0.00           C
ATOM  11544  P   POPE  214      48.580  75.785  36.135  1.00  0.00           P
ATOM  11545  O13 POPE  214      47.860  75.175  35.005  1.00  0.00           O
ATOM  11546  O14 POPE  214      49.870  75.145  36.505  1.00  0.00           O
ATOM  11547  O11 POPE  214      47.650  75.955  37.405  1.00  0.00           O
ATOM  11548  O12 POPE  214      48.810  77.305  35.715  1.00  0.00           O
ATOM  11549  C1  POPE  214      47.870  75.305  38.655  1.00  0.00           C
ATOM  11552  C2  POPE  214      47.810  76.275  39.885  1.00  0.00           C
ATOM  11554  O21 POPE  214      46.710  75.865  40.735  1.00  0.00           O
ATOM  11555  C21 POPE  214      46.860  76.125  42.035  1.00  0.00           C
ATOM  11556  O22 POPE  214      47.850  76.585  42.565  1.00  0.00           O
ATOM  11557  C22 POPE  214      45.600  75.695  42.795  1.00  0.00           C
ATOM  11560  C3  POPE  214      47.670  77.785  39.455  1.00  0.00           C
ATOM  11563  O31 POPE  214      47.400  78.665  40.575  1.00  0.00           O
ATOM  11564  C31 POPE  214      47.530  79.975  40.305  1.00  0.00           C
ATOM  11565  O32 POPE  214      47.870  80.415  39.225  1.00  0.00           O
ATOM  11566  C32 POPE  214      47.170  80.815  41.525  1.00  0.00           C
ATOM  11569  C23 POPE  214      45.570  76.215  44.255  1.00  0.00           C
ATOM  11572  C24 POPE  214      44.310  75.745  44.985  1.00  0.00           C
ATOM  11575  C25 POPE  214      44.490  75.445  46.485  1.00  0.00           C
ATOM  11578  C26 POPE  214      44.100  76.585  47.435  1.00  0.00           C
ATOM  11581  C27 POPE  214      44.410  76.205  48.895  1.00  0.00           C
ATOM  11584  C28 POPE  214      43.880  77.225  49.915  1.00  0.00           C
ATOM  11587  C29 POPE  214      44.290  76.875  51.325  1.00  0.00           C
ATOM  11589 0C21 POPE  214      43.550  76.225  52.225  1.00  0.00           C
ATOM  11591 1C21 POPE  214      42.150  75.725  52.005  1.00  0.00           C
ATOM  11594 2C21 POPE  214      41.510  75.135  53.275  1.00  0.00           C
ATOM  11597 3C21 POPE  214      41.110  76.205  54.315  1.00  0.00           C
ATOM  11600 4C21 POPE  214      40.620  75.635  55.645  1.00  0.00           C
ATOM  11603 5C21 POPE  214      41.750  75.095  56.535  1.00  0.00           C
ATOM  11606 6C21 POPE  214      41.280  74.135  57.635  1.00  0.00           C
ATOM  11609 7C21 POPE  214      40.860  72.745  57.115  1.00  0.00           C
ATOM  11612 8C21 POPE  214      40.460  71.765  58.225  1.00  0.00           C
ATOM  11616  C33 POPE  214      47.800  80.335  42.855  1.00  0.00           C
ATOM  11619  C34 POPE  214      47.720  81.425  43.945  1.00  0.00           C
ATOM  11622  C35 POPE  214      46.280  81.725  44.385  1.00  0.00           C
ATOM  11625  C36 POPE  214      46.150  82.725  45.535  1.00  0.00           C
ATOM  11628  C37 POPE  214      44.680  83.065  45.855  1.00  0.00           C
ATOM  11631  C38 POPE  214      44.490  84.055  47.015  1.00  0.00           C
ATOM  11634  C39 POPE  214      44.130  83.395  48.365  1.00  0.00           C
ATOM  11637 0C31 POPE  214      45.220  82.475  48.895  1.00  0.00           C
ATOM  11640 1C31 POPE  214      44.910  81.895  50.285  1.00  0.00           C
ATOM  11643 2C31 POPE  214      46.070  81.025  50.785  1.00  0.00           C
ATOM  11646 3C31 POPE  214      45.810  80.385  52.155  1.00  0.00           C
ATOM  11649 4C31 POPE  214      46.980  79.485  52.575  1.00  0.00           C
ATOM  11652 5C31 POPE  214      46.800  78.845  53.955  1.00  0.00           C
ATOM  11655 6C31 POPE  214      47.940  77.885  54.305  1.00  0.00           C
ATOM  11659  NH3 POPE  215      16.660 101.205  76.535  1.00  0.00           N
ATOM  11663  C12 POPE  215      15.830 102.045  75.595  1.00  0.00           C
ATOM  11666  C11 POPE  215      16.150 103.545  75.705  1.00  0.00           C
ATOM  11669  P   POPE  215      14.060 104.965  74.895  1.00  0.00           P
ATOM  11670  O13 POPE  215      14.250 106.375  75.305  1.00  0.00           O
ATOM  11671  O14 POPE  215      13.210 104.155  75.795  1.00  0.00           O
ATOM  11672  O11 POPE  215      13.450 104.975  73.425  1.00  0.00           O
ATOM  11673  O12 POPE  215      15.460 104.265  74.675  1.00  0.00           O
ATOM  11674  C1  POPE  215      13.940 106.005  72.545  1.00  0.00           C
ATOM  11677  C2  POPE  215      13.480 105.805  71.085  1.00  0.00           C
ATOM  11679  O21 POPE  215      12.050 105.785  71.045  1.00  0.00           O
ATOM  11680  C21 POPE  215      11.390 105.865  69.885  1.00  0.00           C
ATOM  11681  O22 POPE  215      10.390 105.235  69.635  1.00  0.00           O
ATOM  11682  C22 POPE  215      11.930 106.995  69.005  1.00  0.00           C
ATOM  11685  C3  POPE  215      14.090 104.495  70.535  1.00  0.00           C
ATOM  11688  O31 POPE  215      13.660 104.185  69.195  1.00  0.00           O
ATOM  11689  C31 POPE  215      14.440 104.605  68.215  1.00  0.00           C
ATOM  11690  O32 POPE  215      15.400 105.345  68.355  1.00  0.00           O
ATOM  11691  C32 POPE  215      13.910 104.005  66.915  1.00  0.00           C
ATOM  11694  C23 POPE  215      10.910 107.275  67.885  1.00  0.00           C
ATOM  11697  C24 POPE  215      11.300 108.445  66.975  1.00  0.00           C
ATOM  11700  C25 POPE  215      10.170 108.635  65.955  1.00  0.00           C
ATOM  11703  C26 POPE  215      10.400 109.755  64.935  1.00  0.00           C
ATOM  11706  C27 POPE  215       9.120 110.035  64.135  1.00  0.00           C
ATOM  11709  C28 POPE  215       8.780 108.925  63.105  1.00  0.00           C
ATOM  11712  C29 POPE  215       7.300 108.745  62.905  1.00  0.00           C
ATOM  11714 0C21 POPE  215       6.560 108.995  61.815  1.00  0.00           C
ATOM  11716 1C21 POPE  215       7.030 109.545  60.485  1.00  0.00           C
ATOM  11719 2C21 POPE  215       6.700 108.605  59.305  1.00  0.00           C
ATOM  11722 3C21 POPE  215       6.940 109.245  57.925  1.00  0.00           C
ATOM  11725 4C21 POPE  215       8.410 109.555  57.645  1.00  0.00           C
ATOM  11728 5C21 POPE  215       8.640 110.245  56.295  1.00  0.00           C
ATOM  11731 6C21 POPE  215       9.950 111.035  56.265  1.00  0.00           C
ATOM  11734 7C21 POPE  215      10.140 111.865  54.985  1.00  0.00           C
ATOM  11737 8C21 POPE  215      10.850 111.145  53.845  1.00  0.00           C
ATOM  11741  C33 POPE  215      14.560 104.585  65.645  1.00  0.00           C
ATOM  11744  C34 POPE  215      13.740 105.725  65.015  1.00  0.00           C
ATOM  11747  C35 POPE  215      12.370 105.265  64.485  1.00  0.00           C
ATOM  11750  C36 POPE  215      11.870 106.085  63.285  1.00  0.00           C
ATOM  11753  C37 POPE  215      10.670 105.415  62.585  1.00  0.00           C
ATOM  11756  C38 POPE  215      10.260 106.055  61.245  1.00  0.00           C
ATOM  11759  C39 POPE  215      11.450 106.295  60.315  1.00  0.00           C
ATOM  11762 0C31 POPE  215      11.110 106.715  58.885  1.00  0.00           C
ATOM  11765 1C31 POPE  215      12.390 106.725  58.035  1.00  0.00           C
ATOM  11768 2C31 POPE  215      12.280 107.425  56.675  1.00  0.00           C
ATOM  11771 3C31 POPE  215      11.180 106.875  55.755  1.00  0.00           C
ATOM  11774 4C31 POPE  215      11.360 107.375  54.315  1.00  0.00           C
ATOM  11777 5C31 POPE  215      10.180 107.025  53.405  1.00  0.00           C
ATOM  11780 6C31 POPE  215      10.330 107.545  51.975  1.00  0.00           C
ATOM  11784  NH3 POPE  216      38.090  13.555  33.335  1.00  0.00           N
ATOM  11788  C12 POPE  216      39.340  14.275  32.905  1.00  0.00           C
ATOM  11791  C11 POPE  216      39.250  14.815  31.475  1.00  0.00           C
ATOM  11794  P   POPE  216      38.690  17.145  30.325  1.00  0.00           P
ATOM  11795  O13 POPE  216      39.440  18.395  30.605  1.00  0.00           O
ATOM  11796  O14 POPE  216      38.920  16.485  29.025  1.00  0.00           O
ATOM  11797  O11 POPE  216      37.170  17.525  30.515  1.00  0.00           O
ATOM  11798  O12 POPE  216      38.970  16.205  31.565  1.00  0.00           O
ATOM  11799  C1  POPE  216      36.260  16.875  31.415  1.00  0.00           C
ATOM  11802  C2  POPE  216      36.510  17.235  32.915  1.00  0.00           C
ATOM  11804  O21 POPE  216      35.330  17.065  33.735  1.00  0.00           O
ATOM  11805  C21 POPE  216      34.330  17.925  33.655  1.00  0.00           C
ATOM  11806  O22 POPE  216      34.260  18.905  32.925  1.00  0.00           O
ATOM  11807  C22 POPE  216      33.230  17.525  34.635  1.00  0.00           C
ATOM  11810  C3  POPE  216      37.220  18.615  33.135  1.00  0.00           C
ATOM  11813  O31 POPE  216      37.370  18.925  34.525  1.00  0.00           O
ATOM  11814  C31 POPE  216      36.650  19.965  34.955  1.00  0.00           C
ATOM  11815  O32 POPE  216      36.000  20.725  34.245  1.00  0.00           O
ATOM  11816  C32 POPE  216      36.660  19.965  36.475  1.00  0.00           C
ATOM  11819  C23 POPE  216      32.200  18.665  34.855  1.00  0.00           C
ATOM  11822  C24 POPE  216      31.140  18.265  35.885  1.00  0.00           C
ATOM  11825  C25 POPE  216      30.060  19.335  36.135  1.00  0.00           C
ATOM  11828  C26 POPE  216      30.350  20.225  37.355  1.00  0.00           C
ATOM  11831  C27 POPE  216      29.080  20.935  37.865  1.00  0.00           C
ATOM  11834  C28 POPE  216      29.250  21.645  39.225  1.00  0.00           C
ATOM  11837  C29 POPE  216      30.070  22.905  39.105  1.00  0.00           C
ATOM  11839 0C21 POPE  216      29.830  24.085  39.715  1.00  0.00           C
ATOM  11841 1C21 POPE  216      28.740  24.395  40.715  1.00  0.00           C
ATOM  11844 2C21 POPE  216      29.330  25.205  41.895  1.00  0.00           C
ATOM  11847 3C21 POPE  216      28.270  25.875  42.785  1.00  0.00           C
ATOM  11850 4C21 POPE  216      27.400  24.915  43.605  1.00  0.00           C
ATOM  11853 5C21 POPE  216      28.210  24.055  44.595  1.00  0.00           C
ATOM  11856 6C21 POPE  216      27.330  23.085  45.405  1.00  0.00           C
ATOM  11859 7C21 POPE  216      28.160  22.065  46.185  1.00  0.00           C
ATOM  11862 8C21 POPE  216      27.310  20.965  46.835  1.00  0.00           C
ATOM  11866  C33 POPE  216      35.240  20.165  37.025  1.00  0.00           C
ATOM  11869  C34 POPE  216      35.100  19.805  38.505  1.00  0.00           C
ATOM  11872  C35 POPE  216      34.940  18.315  38.835  1.00  0.00           C
ATOM  11875  C36 POPE  216      34.500  18.155  40.305  1.00  0.00           C
ATOM  11878  C37 POPE  216      34.130  16.725  40.705  1.00  0.00           C
ATOM  11881  C38 POPE  216      33.680  16.595  42.175  1.00  0.00           C
ATOM  11884  C39 POPE  216      32.390  17.375  42.495  1.00  0.00           C
ATOM  11887 0C31 POPE  216      31.890  17.155  43.935  1.00  0.00           C
ATOM  11890 1C31 POPE  216      30.610  17.955  44.255  1.00  0.00           C
ATOM  11893 2C31 POPE  216      29.360  17.445  43.525  1.00  0.00           C
ATOM  11896 3C31 POPE  216      28.140  18.335  43.765  1.00  0.00           C
ATOM  11899 4C31 POPE  216      27.740  19.145  42.525  1.00  0.00           C
ATOM  11902 5C31 POPE  216      26.470  19.975  42.745  1.00  0.00           C
ATOM  11905 6C31 POPE  216      26.060  20.785  41.515  1.00  0.00           C
ATOM  11909  NH3 POPE  217      85.840  99.365  32.905  1.00  0.00           N
ATOM  11913  C12 POPE  217      86.650  98.085  32.935  1.00  0.00           C
ATOM  11916  C11 POPE  217      88.150  98.295  33.265  1.00  0.00           C
ATOM  11919  P   POPE  217      90.360  96.925  33.695  1.00  0.00           P
ATOM  11920  O13 POPE  217      91.250  96.895  32.525  1.00  0.00           O
ATOM  11921  O14 POPE  217      90.660  97.955  34.715  1.00  0.00           O
ATOM  11922  O11 POPE  217      90.360  95.495  34.385  1.00  0.00           O
ATOM  11923  O12 POPE  217      88.830  97.035  33.255  1.00  0.00           O
ATOM  11924  C1  POPE  217      89.670  95.225  35.605  1.00  0.00           C
ATOM  11927  C2  POPE  217      90.650  94.975  36.795  1.00  0.00           C
ATOM  11929  O21 POPE  217      89.950  94.785  38.045  1.00  0.00           O
ATOM  11930  C21 POPE  217      89.230  95.785  38.525  1.00  0.00           C
ATOM  11931  O22 POPE  217      89.040  96.855  37.985  1.00  0.00           O
ATOM  11932  C22 POPE  217      88.650  95.415  39.885  1.00  0.00           C
ATOM  11935  C3  POPE  217      91.810  96.025  36.905  1.00  0.00           C
ATOM  11938  O31 POPE  217      92.940  95.555  37.665  1.00  0.00           O
ATOM  11939  C31 POPE  217      92.920  95.795  38.955  1.00  0.00           C
ATOM  11940  O32 POPE  217      92.030  96.365  39.575  1.00  0.00           O
ATOM  11941  C32 POPE  217      94.200  95.255  39.595  1.00  0.00           C
ATOM  11944  C23 POPE  217      88.430  96.665  40.765  1.00  0.00           C
ATOM  11947  C24 POPE  217      87.940  96.285  42.165  1.00  0.00           C
ATOM  11950  C25 POPE  217      87.980  97.385  43.215  1.00  0.00           C
ATOM  11953  C26 POPE  217      87.240  96.955  44.495  1.00  0.00           C
ATOM  11956  C27 POPE  217      87.310  97.975  45.645  1.00  0.00           C
ATOM  11959  C28 POPE  217      88.550  97.765  46.545  1.00  0.00           C
ATOM  11962  C29 POPE  217      88.740  98.905  47.515  1.00  0.00           C
ATOM  11964 0C21 POPE  217      88.330  98.945  48.795  1.00  0.00           C
ATOM  11966 1C21 POPE  217      87.600  97.875  49.565  1.00  0.00           C
ATOM  11969 2C21 POPE  217      88.430  97.375  50.755  1.00  0.00           C
ATOM  11972 3C21 POPE  217      89.570  96.435  50.325  1.00  0.00           C
ATOM  11975 4C21 POPE  217      90.630  96.215  51.415  1.00  0.00           C
ATOM  11978 5C21 POPE  217      91.520  97.445  51.645  1.00  0.00           C
ATOM  11981 6C21 POPE  217      92.920  97.065  52.145  1.00  0.00           C
ATOM  11984 7C21 POPE  217      93.870  98.255  52.275  1.00  0.00           C
ATOM  11987 8C21 POPE  217      95.270  97.845  52.755  1.00  0.00           C
ATOM  11991  C33 POPE  217      94.070  95.255  41.135  1.00  0.00           C
ATOM  11994  C34 POPE  217      95.400  95.095  41.885  1.00  0.00           C
ATOM  11997  C35 POPE  217      95.210  95.455  43.355  1.00  0.00           C
ATOM  12000  C36 POPE  217      96.480  95.375  44.205  1.00  0.00           C
ATOM  12003  C37 POPE  217      96.250  95.985  45.605  1.00  0.00           C
ATOM  12006  C38 POPE  217      97.360  95.655  46.615  1.00  0.00           C
ATOM  12009  C39 POPE  217      96.830  95.275  48.015  1.00  0.00           C
ATOM  12012 0C31 POPE  217      96.030  93.965  48.015  1.00  0.00           C
ATOM  12015 1C31 POPE  217      95.630  93.475  49.415  1.00  0.00           C
ATOM  12018 2C31 POPE  217      94.690  92.265  49.355  1.00  0.00           C
ATOM  12021 3C31 POPE  217      94.900  91.255  50.495  1.00  0.00           C
ATOM  12024 4C31 POPE  217      96.150  90.385  50.275  1.00  0.00           C
ATOM  12027 5C31 POPE  217      96.420  89.415  51.435  1.00  0.00           C
ATOM  12030 6C31 POPE  217      97.670  88.565  51.195  1.00  0.00           C
ATOM  12034  NH3 POPE  218      92.340  39.885  29.135  1.00  0.00           N
ATOM  12038  C12 POPE  218      91.190  39.215  28.385  1.00  0.00           C
ATOM  12041  C11 POPE  218      91.540  37.765  28.025  1.00  0.00           C
ATOM  12044  P   POPE  218      89.200  36.535  27.645  1.00  0.00           P
ATOM  12045  O13 POPE  218      88.160  37.575  27.525  1.00  0.00           O
ATOM  12046  O14 POPE  218      88.930  35.225  27.025  1.00  0.00           O
ATOM  12047  O11 POPE  218      89.410  36.305  29.205  1.00  0.00           O
ATOM  12048  O12 POPE  218      90.580  37.125  27.175  1.00  0.00           O
ATOM  12049  C1  POPE  218      88.930  35.075  29.765  1.00  0.00           C
ATOM  12052  C2  POPE  218      88.910  35.195  31.305  1.00  0.00           C
ATOM  12054  O21 POPE  218      88.710  33.905  31.895  1.00  0.00           O
ATOM  12055  C21 POPE  218      87.620  33.555  32.525  1.00  0.00           C
ATOM  12056  O22 POPE  218      86.490  33.975  32.305  1.00  0.00           O
ATOM  12057  C22 POPE  218      88.020  32.505  33.575  1.00  0.00           C
ATOM  12060  C3  POPE  218      87.980  36.335  31.805  1.00  0.00           C
ATOM  12063  O31 POPE  218      87.830  36.305  33.245  1.00  0.00           O
ATOM  12064  C31 POPE  218      86.800  37.015  33.685  1.00  0.00           C
ATOM  12065  O32 POPE  218      86.160  37.795  33.005  1.00  0.00           O
ATOM  12066  C32 POPE  218      86.670  36.845  35.195  1.00  0.00           C
ATOM  12069  C23 POPE  218      87.370  32.615  34.975  1.00  0.00           C
ATOM  12072  C24 POPE  218      88.000  31.545  35.885  1.00  0.00           C
ATOM  12075  C25 POPE  218      87.450  31.365  37.325  1.00  0.00           C
ATOM  12078  C26 POPE  218      88.050  32.335  38.345  1.00  0.00           C
ATOM  12081  C27 POPE  218      87.790  31.965  39.815  1.00  0.00           C
ATOM  12084  C28 POPE  218      87.860  33.175  40.785  1.00  0.00           C
ATOM  12087  C29 POPE  218      86.600  34.005  40.755  1.00  0.00           C
ATOM  12089 0C21 POPE  218      86.010  34.605  41.805  1.00  0.00           C
ATOM  12091 1C21 POPE  218      86.500  34.625  43.225  1.00  0.00           C
ATOM  12094 2C21 POPE  218      86.050  33.435  44.095  1.00  0.00           C
ATOM  12097 3C21 POPE  218      84.530  33.295  44.255  1.00  0.00           C
ATOM  12100 4C21 POPE  218      83.900  32.315  43.245  1.00  0.00           C
ATOM  12103 5C21 POPE  218      82.370  32.225  43.335  1.00  0.00           C
ATOM  12106 6C21 POPE  218      81.680  33.565  43.025  1.00  0.00           C
ATOM  12109 7C21 POPE  218      80.150  33.445  42.855  1.00  0.00           C
ATOM  12112 8C21 POPE  218      79.480  34.765  42.495  1.00  0.00           C
ATOM  12116  C33 POPE  218      85.470  37.585  35.815  1.00  0.00           C
ATOM  12119  C34 POPE  218      85.370  37.485  37.345  1.00  0.00           C
ATOM  12122  C35 POPE  218      86.390  38.295  38.145  1.00  0.00           C
ATOM  12125  C36 POPE  218      86.430  37.795  39.595  1.00  0.00           C
ATOM  12128  C37 POPE  218      86.990  38.805  40.595  1.00  0.00           C
ATOM  12131  C38 POPE  218      87.140  38.165  41.985  1.00  0.00           C
ATOM  12134  C39 POPE  218      87.410  39.155  43.115  1.00  0.00           C
ATOM  12137 0C31 POPE  218      87.730  38.425  44.425  1.00  0.00           C
ATOM  12140 1C31 POPE  218      87.770  39.345  45.655  1.00  0.00           C
ATOM  12143 2C31 POPE  218      88.430  38.655  46.855  1.00  0.00           C
ATOM  12146 3C31 POPE  218      88.430  39.485  48.135  1.00  0.00           C
ATOM  12149 4C31 POPE  218      87.140  39.335  48.965  1.00  0.00           C
ATOM  12152 5C31 POPE  218      87.130  40.255  50.195  1.00  0.00           C
ATOM  12155 6C31 POPE  218      85.950  39.995  51.145  1.00  0.00           C
ATOM  12159  NH3 POPE  219      58.130  47.005  35.775  1.00  0.00           N
ATOM  12163  C12 POPE  219      56.960  47.925  35.625  1.00  0.00           C
ATOM  12166  C11 POPE  219      56.130  47.605  34.365  1.00  0.00           C
ATOM  12169  P   POPE  219      55.200  45.185  34.915  1.00  0.00           P
ATOM  12170  O13 POPE  219      53.880  45.765  35.205  1.00  0.00           O
ATOM  12171  O14 POPE  219      55.220  43.895  34.205  1.00  0.00           O
ATOM  12172  O11 POPE  219      56.120  45.145  36.205  1.00  0.00           O
ATOM  12173  O12 POPE  219      56.020  46.215  34.075  1.00  0.00           O
ATOM  12174  C1  POPE  219      56.070  44.005  37.065  1.00  0.00           C
ATOM  12177  C2  POPE  219      56.660  44.365  38.455  1.00  0.00           C
ATOM  12179  O21 POPE  219      56.560  43.205  39.295  1.00  0.00           O
ATOM  12180  C21 POPE  219      57.590  43.035  40.125  1.00  0.00           C
ATOM  12181  O22 POPE  219      58.570  43.765  40.195  1.00  0.00           O
ATOM  12182  C22 POPE  219      57.340  41.825  41.025  1.00  0.00           C
ATOM  12185  C3  POPE  219      55.920  45.565  39.105  1.00  0.00           C
ATOM  12188  O31 POPE  219      56.380  45.875  40.435  1.00  0.00           O
ATOM  12189  C31 POPE  219      57.390  46.735  40.455  1.00  0.00           C
ATOM  12190  O32 POPE  219      57.960  47.195  39.485  1.00  0.00           O
ATOM  12191  C32 POPE  219      57.740  47.035  41.915  1.00  0.00           C
ATOM  12194  C23 POPE  219      58.130  40.575  40.595  1.00  0.00           C
ATOM  12197  C24 POPE  219      57.840  39.315  41.435  1.00  0.00           C
ATOM  12200  C25 POPE  219      58.130  39.425  42.945  1.00  0.00           C
ATOM  12203  C26 POPE  219      59.570  39.865  43.265  1.00  0.00           C
ATOM  12206  C27 POPE  219      59.920  39.815  44.765  1.00  0.00           C
ATOM  12209  C28 POPE  219      61.200  40.605  45.085  1.00  0.00           C
ATOM  12212  C29 POPE  219      61.840  40.255  46.415  1.00  0.00           C
ATOM  12214 0C21 POPE  219      61.370  40.525  47.645  1.00  0.00           C
ATOM  12216 1C21 POPE  219      60.100  41.255  47.995  1.00  0.00           C
ATOM  12219 2C21 POPE  219      59.070  40.345  48.715  1.00  0.00           C
ATOM  12222 3C21 POPE  219      57.870  41.135  49.245  1.00  0.00           C
ATOM  12225 4C21 POPE  219      56.770  40.265  49.875  1.00  0.00           C
ATOM  12228 5C21 POPE  219      55.650  41.125  50.475  1.00  0.00           C
ATOM  12231 6C21 POPE  219      54.420  40.305  50.905  1.00  0.00           C
ATOM  12234 7C21 POPE  219      53.260  41.195  51.395  1.00  0.00           C
ATOM  12237 8C21 POPE  219      51.900  40.805  50.805  1.00  0.00           C
ATOM  12241  C33 POPE  219      58.610  45.925  42.525  1.00  0.00           C
ATOM  12244  C34 POPE  219      59.100  46.275  43.935  1.00  0.00           C
ATOM  12247  C35 POPE  219      60.170  45.305  44.445  1.00  0.00           C
ATOM  12250  C36 POPE  219      60.860  45.785  45.715  1.00  0.00           C
ATOM  12253  C37 POPE  219      61.890  44.775  46.235  1.00  0.00           C
ATOM  12256  C38 POPE  219      62.620  45.335  47.445  1.00  0.00           C
ATOM  12259  C39 POPE  219      63.490  44.305  48.145  1.00  0.00           C
ATOM  12262 0C31 POPE  219      63.980  44.825  49.495  1.00  0.00           C
ATOM  12265 1C31 POPE  219      64.540  43.695  50.365  1.00  0.00           C
ATOM  12268 2C31 POPE  219      64.800  44.145  51.795  1.00  0.00           C
ATOM  12271 3C31 POPE  219      66.030  45.045  51.915  1.00  0.00           C
ATOM  12274 4C31 POPE  219      66.240  45.465  53.365  1.00  0.00           C
ATOM  12277 5C31 POPE  219      67.650  45.925  53.705  1.00  0.00           C
ATOM  12280 6C31 POPE  219      68.680  44.785  53.695  1.00  0.00           C
ATOM  12284  NH3 POPE  220      76.010  60.295  70.325  1.00  0.00           N
ATOM  12288  C12 POPE  220      74.960  60.815  71.265  1.00  0.00           C
ATOM  12291  C11 POPE  220      73.570  60.575  70.675  1.00  0.00           C
ATOM  12294  P   POPE  220      71.380  61.565  71.755  1.00  0.00           P
ATOM  12295  O13 POPE  220      70.490  60.985  72.775  1.00  0.00           O
ATOM  12296  O14 POPE  220      71.860  62.955  71.895  1.00  0.00           O
ATOM  12297  O11 POPE  220      70.760  61.395  70.315  1.00  0.00           O
ATOM  12298  O12 POPE  220      72.620  60.595  71.725  1.00  0.00           O
ATOM  12299  C1  POPE  220      70.910  62.345  69.245  1.00  0.00           C
ATOM  12302  C2  POPE  220      69.590  63.135  69.015  1.00  0.00           C
ATOM  12304  O21 POPE  220      69.210  63.135  67.645  1.00  0.00           O
ATOM  12305  C21 POPE  220      69.870  63.895  66.795  1.00  0.00           C
ATOM  12306  O22 POPE  220      70.770  64.655  67.095  1.00  0.00           O
ATOM  12307  C22 POPE  220      69.330  63.585  65.395  1.00  0.00           C
ATOM  12310  C3  POPE  220      69.540  64.535  69.745  1.00  0.00           C
ATOM  12313  O31 POPE  220      68.290  65.235  69.525  1.00  0.00           O
ATOM  12314  C31 POPE  220      68.010  66.155  70.455  1.00  0.00           C
ATOM  12315  O32 POPE  220      68.640  66.325  71.485  1.00  0.00           O
ATOM  12316  C32 POPE  220      66.850  67.065  70.045  1.00  0.00           C
ATOM  12319  C23 POPE  220      68.930  64.815  64.545  1.00  0.00           C
ATOM  12322  C24 POPE  220      67.840  64.485  63.505  1.00  0.00           C
ATOM  12325  C25 POPE  220      68.290  63.525  62.395  1.00  0.00           C
[truncated: 1,097,401 more chars]
