# Supplementary material for: Characterizing Membrane Association and Periplasmic Transfer of Bacterial Lipoproteins through Molecular Dynamics Simulations
Source: Structure. 2020 Apr 7;28(4):475–487.e3. doi: 10.1016/j.str.2020.01.012 (PMC7139219; doi:10.1016/j.str.2020.01.012)
Supplement: Data S1. Final Coordinates from Simulations (Y–Z), Related to Figure 3 [file mmc3.zip › Y-Z/YIAM-2-atomistic.pdb]

TITLE     Protein
REMARK    THIS IS A SIMULATION BOX
CRYST1  109.382  109.382  108.978  90.00  90.00  90.00 P 1           1
MODEL        1
ATOM      1  N   CYSTA   1      57.576  47.586  67.684  1.00  0.00           N
ATOM      3  CA  CYSTA   1      58.966  46.996  67.804  1.00  0.00           C
ATOM      5  C   CYSTA   1      60.126  48.056  68.034  1.00  0.00           C
ATOM      6  O   CYSTA   1      59.846  49.096  68.624  1.00  0.00           O
ATOM      7  CB  CYSTA   1      59.076  45.716  68.674  1.00  0.00           C
ATOM     10  SG  CYSTA   1      58.696  44.126  67.824  1.00  0.00           S
ATOM     11  C1  CYSTA   1      56.976  43.976  67.214  1.00  0.00           C
ATOM     14  CA1 CYSTA   1      56.346  47.136  68.134  1.00  0.00           C
ATOM     15  OA1 CYSTA   1      56.266  46.536  69.194  1.00  0.00           O
ATOM     16  CA2 CYSTA   1      55.036  47.266  67.324  1.00  0.00           C
ATOM     19  C11 CYSTA   1      56.766  43.156  65.894  1.00  0.00           C
ATOM     21  O11 CYSTA   1      58.046  43.096  65.264  1.00  0.00           O
ATOM     22  CX1 CYSTA   1      58.446  42.326  64.264  1.00  0.00           C
ATOM     23  OX1 CYSTA   1      59.596  42.376  63.834  1.00  0.00           O
ATOM     24  CX2 CYSTA   1      57.386  41.406  63.694  1.00  0.00           C
ATOM     27  C12 CYSTA   1      55.676  43.816  64.994  1.00  0.00           C
ATOM     30  O12 CYSTA   1      56.276  44.806  64.134  1.00  0.00           O
ATOM     31  CD1 CYSTA   1      55.436  45.536  63.384  1.00  0.00           C
ATOM     32  OD1 CYSTA   1      54.226  45.526  63.494  1.00  0.00           O
ATOM     33  CD2 CYSTA   1      56.286  46.356  62.404  1.00  0.00           C
ATOM     36  CA3 CYSTA   1      53.876  46.246  67.694  1.00  0.00           C
ATOM     39  CA4 CYSTA   1      52.616  46.206  66.764  1.00  0.00           C
ATOM     42  CA5 CYSTA   1      51.826  44.856  66.754  1.00  0.00           C
ATOM     45  CA6 CYSTA   1      50.676  44.716  65.704  1.00  0.00           C
ATOM     48  CA7 CYSTA   1      50.306  43.246  65.334  1.00  0.00           C
ATOM     51  CA8 CYSTA   1      49.426  43.036  64.064  1.00  0.00           C
ATOM     54  CA9 CYSTA   1      49.506  41.616  63.444  1.00  0.00           C
ATOM     57 0CA1 CYSTA   1      49.056  41.516  61.964  1.00  0.00           C
ATOM     60 1CA1 CYSTA   1      47.826  40.636  61.674  1.00  0.00           C
ATOM     63 2CA1 CYSTA   1      47.546  40.486  60.164  1.00  0.00           C
ATOM     66 3CA1 CYSTA   1      46.366  39.536  59.854  1.00  0.00           C
ATOM     69 4CA1 CYSTA   1      45.926  39.476  58.384  1.00  0.00           C
ATOM     72 5CA1 CYSTA   1      45.326  40.786  57.854  1.00  0.00           C
ATOM     75 6CA1 CYSTA   1      44.736  40.646  56.444  1.00  0.00           C
ATOM     79  CD3 CYSTA   1      55.656  46.646  61.024  1.00  0.00           C
ATOM     82  CD4 CYSTA   1      55.156  45.376  60.324  1.00  0.00           C
ATOM     85  CD5 CYSTA   1      55.286  45.386  58.784  1.00  0.00           C
ATOM     88  CD6 CYSTA   1      56.696  45.246  58.194  1.00  0.00           C
ATOM     91  CD7 CYSTA   1      57.336  43.836  58.114  1.00  0.00           C
ATOM     94  CD8 CYSTA   1      57.246  42.946  59.364  1.00  0.00           C
ATOM     97  CD9 CYSTA   1      58.216  41.756  59.324  1.00  0.00           C
ATOM    100 0CD1 CYSTA   1      59.666  42.156  59.634  1.00  0.00           C
ATOM    103 1CD1 CYSTA   1      60.596  40.976  59.954  1.00  0.00           C
ATOM    106 2CD1 CYSTA   1      61.916  41.466  60.584  1.00  0.00           C
ATOM    109 3CD1 CYSTA   1      62.726  40.376  61.304  1.00  0.00           C
ATOM    112 4CD1 CYSTA   1      62.086  39.926  62.624  1.00  0.00           C
ATOM    115 5CD1 CYSTA   1      62.996  39.026  63.464  1.00  0.00           C
ATOM    118 6CD1 CYSTA   1      62.346  38.536  64.764  1.00  0.00           C
ATOM    122  CX3 CYSTA   1      58.036  40.236  62.954  1.00  0.00           C
ATOM    125  CX4 CYSTA   1      56.986  39.316  62.354  1.00  0.00           C
ATOM    128  CX5 CYSTA   1      57.546  37.956  61.934  1.00  0.00           C
ATOM    131  CX6 CYSTA   1      57.936  37.856  60.464  1.00  0.00           C
ATOM    134  CX7 CYSTA   1      57.846  36.406  59.994  1.00  0.00           C
ATOM    137  CX8 CYSTA   1      58.006  36.246  58.474  1.00  0.00           C
ATOM    140  CX9 CYSTA   1      57.166  35.106  57.944  1.00  0.00           C
ATOM    142 0CX1 CYSTA   1      57.606  34.056  57.244  1.00  0.00           C
ATOM    144 1CX1 CYSTA   1      59.036  33.816  56.834  1.00  0.00           C
ATOM    147 2CX1 CYSTA   1      59.186  32.606  55.894  1.00  0.00           C
ATOM    150 3CX1 CYSTA   1      58.826  31.256  56.534  1.00  0.00           C
ATOM    153 4CX1 CYSTA   1      58.466  30.206  55.464  1.00  0.00           C
ATOM    156 5CX1 CYSTA   1      58.026  28.866  56.054  1.00  0.00           C
ATOM    159 6CX1 CYSTA   1      57.416  27.936  54.994  1.00  0.00           C
ATOM    162 7CX1 CYSTA   1      56.926  26.606  55.564  1.00  0.00           C
ATOM    165 8CX1 CYSTA   1      56.326  25.666  54.524  1.00  0.00           C
ATOM    169  N   ILE A   2      61.396  48.006  67.444  1.00  0.00           N
ATOM    171  CA  ILE A   2      62.816  47.486  67.674  1.00  0.00           C
ATOM    173  CB  ILE A   2      63.976  48.526  68.044  1.00  0.00           C
ATOM    175  CG2 ILE A   2      65.416  48.036  68.424  1.00  0.00           C
ATOM    179  CG1 ILE A   2      64.276  49.556  66.914  1.00  0.00           C
ATOM    182  CD  ILE A   2      65.296  50.666  67.274  1.00  0.00           C
ATOM    186  C   ILE A   2      63.216  46.036  68.034  1.00  0.00           C
ATOM    187  O   ILE A   2      62.546  45.236  68.694  1.00  0.00           O
ATOM    188  N   VAL A   3      64.366  45.706  67.404  1.00  0.00           N
ATOM    190  CA  VAL A   3      65.066  44.516  67.004  1.00  0.00           C
ATOM    192  CB  VAL A   3      65.296  44.576  65.474  1.00  0.00           C
ATOM    194  CG1 VAL A   3      64.686  43.316  64.844  1.00  0.00           C
ATOM    198  CG2 VAL A   3      64.696  45.856  64.834  1.00  0.00           C
ATOM    202  C   VAL A   3      66.356  44.326  67.844  1.00  0.00           C
ATOM    203  O   VAL A   3      66.316  44.326  69.074  1.00  0.00           O
ATOM    204  N   PHE A   4      67.536  44.106  67.194  1.00  0.00           N
ATOM    206  CA  PHE A   4      68.546  43.146  67.624  1.00  0.00           C
ATOM    208  CB  PHE A   4      69.676  42.996  66.544  1.00  0.00           C
ATOM    211  CG  PHE A   4      70.586  41.806  66.814  1.00  0.00           C
ATOM    212  CD1 PHE A   4      70.506  40.636  66.024  1.00  0.00           C
ATOM    214  CE1 PHE A   4      71.316  39.526  66.304  1.00  0.00           C
ATOM    216  CZ  PHE A   4      72.206  39.566  67.384  1.00  0.00           C
ATOM    218  CD2 PHE A   4      71.526  41.836  67.854  1.00  0.00           C
ATOM    220  CE2 PHE A   4      72.296  40.716  68.164  1.00  0.00           C
ATOM    222  C   PHE A   4      69.136  43.336  69.024  1.00  0.00           C
ATOM    223  O   PHE A   4      69.176  42.376  69.784  1.00  0.00           O
ATOM    224  N   ILE A   5      69.576  44.546  69.444  1.00  0.00           N
ATOM    226  CA  ILE A   5      70.126  44.716  70.794  1.00  0.00           C
ATOM    228  CB  ILE A   5      70.876  46.036  70.974  1.00  0.00           C
ATOM    230  CG2 ILE A   5      71.266  46.216  72.454  1.00  0.00           C
ATOM    234  CG1 ILE A   5      72.126  46.016  70.054  1.00  0.00           C
ATOM    237  CD  ILE A   5      73.036  47.236  70.184  1.00  0.00           C
ATOM    241  C   ILE A   5      69.126  44.396  71.904  1.00  0.00           C
ATOM    242  O   ILE A   5      69.426  43.686  72.854  1.00  0.00           O
ATOM    243  N   ASN A   6      67.856  44.836  71.764  1.00  0.00           N
ATOM    245  CA  ASN A   6      66.776  44.296  72.574  1.00  0.00           C
ATOM    247  CB  ASN A   6      65.466  45.106  72.374  1.00  0.00           C
ATOM    250  CG  ASN A   6      64.226  44.606  73.134  1.00  0.00           C
ATOM    251  OD1 ASN A   6      64.286  44.096  74.254  1.00  0.00           O
ATOM    252  ND2 ASN A   6      63.036  44.726  72.494  1.00  0.00           N
ATOM    255  C   ASN A   6      66.556  42.796  72.414  1.00  0.00           C
ATOM    256  O   ASN A   6      66.346  42.106  73.394  1.00  0.00           O
ATOM    257  N   ILE A   7      66.596  42.226  71.194  1.00  0.00           N
ATOM    259  CA  ILE A   7      66.446  40.786  71.034  1.00  0.00           C
ATOM    261  CB  ILE A   7      66.426  40.386  69.554  1.00  0.00           C
ATOM    263  CG2 ILE A   7      66.566  38.856  69.364  1.00  0.00           C
ATOM    267  CG1 ILE A   7      65.146  40.926  68.864  1.00  0.00           C
ATOM    270  CD  ILE A   7      65.176  40.796  67.334  1.00  0.00           C
ATOM    274  C   ILE A   7      67.496  39.976  71.774  1.00  0.00           C
ATOM    275  O   ILE A   7      67.166  39.076  72.544  1.00  0.00           O
ATOM    276  N   ILE A   8      68.786  40.306  71.604  1.00  0.00           N
ATOM    278  CA  ILE A   8      69.896  39.596  72.224  1.00  0.00           C
ATOM    280  CB  ILE A   8      71.226  39.966  71.544  1.00  0.00           C
ATOM    282  CG2 ILE A   8      71.766  41.336  72.004  1.00  0.00           C
ATOM    286  CG1 ILE A   8      72.316  38.896  71.694  1.00  0.00           C
ATOM    289  CD  ILE A   8      72.066  37.636  70.864  1.00  0.00           C
ATOM    293  C   ILE A   8      69.886  39.696  73.754  1.00  0.00           C
ATOM    294  O   ILE A   8      70.066  38.696  74.454  1.00  0.00           O
ATOM    295  N   LEU A   9      69.576  40.876  74.324  1.00  0.00           N
ATOM    297  CA  LEU A   9      69.266  41.046  75.734  1.00  0.00           C
ATOM    299  CB  LEU A   9      69.196  42.556  76.074  1.00  0.00           C
ATOM    302  CG  LEU A   9      70.526  43.326  75.884  1.00  0.00           C
ATOM    304  CD1 LEU A   9      70.286  44.836  75.904  1.00  0.00           C
ATOM    308  CD2 LEU A   9      71.556  42.966  76.974  1.00  0.00           C
ATOM    312  C   LEU A   9      68.016  40.326  76.214  1.00  0.00           C
ATOM    313  O   LEU A   9      68.036  39.596  77.204  1.00  0.00           O
ATOM    314  N   ARG A  10      66.876  40.466  75.504  1.00  0.00           N
ATOM    316  CA  ARG A  10      65.586  39.946  75.904  1.00  0.00           C
ATOM    318  CB  ARG A  10      64.456  40.486  74.994  1.00  0.00           C
ATOM    321  CG  ARG A  10      63.026  39.996  75.324  1.00  0.00           C
ATOM    324  CD  ARG A  10      61.976  40.686  74.464  1.00  0.00           C
ATOM    327  NE  ARG A  10      60.626  40.156  74.824  1.00  0.00           N
ATOM    329  CZ  ARG A  10      59.556  40.366  74.064  1.00  0.00           C
ATOM    330  NH1 ARG A  10      59.596  41.186  73.044  1.00  0.00           N
ATOM    333  NH2 ARG A  10      58.406  39.796  74.354  1.00  0.00           N
ATOM    336  C   ARG A  10      65.496  38.456  75.994  1.00  0.00           C
ATOM    337  O   ARG A  10      64.936  37.906  76.944  1.00  0.00           O
ATOM    338  N   TYR A  11      66.046  37.736  75.004  1.00  0.00           N
ATOM    340  CA  TYR A  11      65.926  36.296  74.934  1.00  0.00           C
ATOM    342  CB  TYR A  11      65.616  35.866  73.484  1.00  0.00           C
ATOM    345  CG  TYR A  11      64.276  36.406  73.064  1.00  0.00           C
ATOM    346  CD1 TYR A  11      64.176  37.596  72.334  1.00  0.00           C
ATOM    348  CE1 TYR A  11      62.926  38.086  71.924  1.00  0.00           C
ATOM    350  CZ  TYR A  11      61.766  37.366  72.204  1.00  0.00           C
ATOM    351  OH  TYR A  11      60.566  37.926  71.744  1.00  0.00           O
ATOM    353  CD2 TYR A  11      63.096  35.696  73.364  1.00  0.00           C
ATOM    355  CE2 TYR A  11      61.846  36.156  72.914  1.00  0.00           C
ATOM    357  C   TYR A  11      67.206  35.626  75.404  1.00  0.00           C
ATOM    358  O   TYR A  11      67.236  34.416  75.644  1.00  0.00           O
ATOM    359  N   GLY A  12      68.296  36.406  75.564  1.00  0.00           N
ATOM    361  CA  GLY A  12      69.596  35.836  75.884  1.00  0.00           C
ATOM    364  C   GLY A  12      70.056  36.056  77.274  1.00  0.00           C
ATOM    365  O   GLY A  12      70.486  35.146  77.974  1.00  0.00           O
ATOM    366  N   PHE A  13      69.926  37.306  77.714  1.00  0.00           N
ATOM    368  CA  PHE A  13      70.306  37.726  79.044  1.00  0.00           C
ATOM    370  CB  PHE A  13      71.016  39.096  78.974  1.00  0.00           C
ATOM    373  CG  PHE A  13      72.336  38.936  78.264  1.00  0.00           C
ATOM    374  CD1 PHE A  13      72.586  39.416  76.974  1.00  0.00           C
ATOM    376  CE1 PHE A  13      73.866  39.346  76.414  1.00  0.00           C
ATOM    378  CZ  PHE A  13      74.896  38.696  77.104  1.00  0.00           C
ATOM    380  CD2 PHE A  13      73.376  38.296  78.954  1.00  0.00           C
ATOM    382  CE2 PHE A  13      74.626  38.146  78.364  1.00  0.00           C
ATOM    384  C   PHE A  13      69.066  37.766  79.914  1.00  0.00           C
ATOM    385  O   PHE A  13      69.136  37.886  81.134  1.00  0.00           O
ATOM    386  N   GLN A  14      67.896  37.576  79.254  1.00  0.00           N
ATOM    388  CA  GLN A  14      66.586  37.366  79.834  1.00  0.00           C
ATOM    390  CB  GLN A  14      66.536  36.186  80.844  1.00  0.00           C
ATOM    393  CG  GLN A  14      66.696  34.806  80.154  1.00  0.00           C
ATOM    396  CD  GLN A  14      65.426  34.406  79.394  1.00  0.00           C
ATOM    397  OE1 GLN A  14      64.346  34.296  79.964  1.00  0.00           O
ATOM    398  NE2 GLN A  14      65.556  34.176  78.064  1.00  0.00           N
ATOM    401  C   GLN A  14      65.916  38.656  80.264  1.00  0.00           C
ATOM    402  O   GLN A  14      65.056  38.696  81.154  1.00  0.00           O
ATOM    403  N   THR A  15      66.306  39.786  79.644  1.00  0.00           N
ATOM    405  CA  THR A  15      65.876  41.106  80.084  1.00  0.00           C
ATOM    407  CB  THR A  15      66.806  41.656  81.164  1.00  0.00           C
ATOM    409  OG1 THR A  15      66.246  42.796  81.784  1.00  0.00           O
ATOM    411  CG2 THR A  15      68.206  41.976  80.624  1.00  0.00           C
ATOM    415  C   THR A  15      65.756  42.066  78.904  1.00  0.00           C
ATOM    416  O   THR A  15      66.656  42.216  78.084  1.00  0.00           O
ATOM    417  N   SER A  16      64.596  42.736  78.744  1.00  0.00           N
ATOM    419  CA  SER A  16      64.426  43.736  77.694  1.00  0.00           C
ATOM    421  CB  SER A  16      62.926  43.986  77.344  1.00  0.00           C
ATOM    424  OG  SER A  16      62.166  44.286  78.514  1.00  0.00           O
ATOM    426  C   SER A  16      65.096  45.056  78.034  1.00  0.00           C
ATOM    427  O   SER A  16      65.496  45.316  79.164  1.00  0.00           O
ATOM    428  N   ILE A  17      65.286  45.936  77.034  1.00  0.00           N
ATOM    430  CA  ILE A  17      65.896  47.236  77.254  1.00  0.00           C
ATOM    432  CB  ILE A  17      67.306  47.346  76.684  1.00  0.00           C
ATOM    434  CG2 ILE A  17      67.356  46.746  75.264  1.00  0.00           C
ATOM    438  CG1 ILE A  17      67.866  48.786  76.774  1.00  0.00           C
ATOM    441  CD  ILE A  17      69.306  48.906  76.274  1.00  0.00           C
ATOM    445  C   ILE A  17      64.966  48.326  76.754  1.00  0.00           C
ATOM    446  O   ILE A  17      64.526  48.326  75.614  1.00  0.00           O
ATOM    447  N   LEU A  18      64.616  49.286  77.644  1.00  0.00           N
ATOM    449  CA  LEU A  18      63.646  50.346  77.374  1.00  0.00           C
ATOM    451  CB  LEU A  18      63.186  50.966  78.704  1.00  0.00           C
ATOM    454  CG  LEU A  18      62.386  50.036  79.624  1.00  0.00           C
ATOM    456  CD1 LEU A  18      62.026  50.796  80.904  1.00  0.00           C
ATOM    460  CD2 LEU A  18      61.106  49.526  78.934  1.00  0.00           C
ATOM    464  C   LEU A  18      64.186  51.466  76.514  1.00  0.00           C
ATOM    465  O   LEU A  18      63.476  52.116  75.754  1.00  0.00           O
ATOM    466  N   SER A  19      65.516  51.696  76.564  1.00  0.00           N
ATOM    468  CA  SER A  19      66.196  52.726  75.794  1.00  0.00           C
ATOM    470  CB  SER A  19      67.726  52.586  75.954  1.00  0.00           C
ATOM    473  OG  SER A  19      68.176  52.466  77.294  1.00  0.00           O
ATOM    475  C   SER A  19      65.976  52.546  74.304  1.00  0.00           C
ATOM    476  O   SER A  19      65.756  53.486  73.544  1.00  0.00           O
ATOM    477  N   VAL A  20      66.036  51.276  73.894  1.00  0.00           N
ATOM    479  CA  VAL A  20      65.676  50.776  72.594  1.00  0.00           C
ATOM    481  CB  VAL A  20      65.996  49.286  72.594  1.00  0.00           C
ATOM    483  CG1 VAL A  20      65.166  48.516  71.544  1.00  0.00           C
ATOM    487  CG2 VAL A  20      67.496  49.076  72.364  1.00  0.00           C
ATOM    491  C   VAL A  20      64.226  51.026  72.234  1.00  0.00           C
ATOM    492  O   VAL A  20      63.946  51.456  71.124  1.00  0.00           O
ATOM    493  N   ASP A  21      63.286  50.756  73.154  1.00  0.00           N
ATOM    495  CA  ASP A  21      61.866  50.686  72.864  1.00  0.00           C
ATOM    497  CB  ASP A  21      61.126  49.856  73.954  1.00  0.00           C
ATOM    500  CG  ASP A  21      61.336  48.346  73.814  1.00  0.00           C
ATOM    501  OD1 ASP A  21      62.096  47.876  72.934  1.00  0.00           O
ATOM    502  OD2 ASP A  21      60.626  47.626  74.554  1.00  0.00           O
ATOM    503  C   ASP A  21      61.206  52.066  72.714  1.00  0.00           C
ATOM    504  O   ASP A  21      60.156  52.216  72.104  1.00  0.00           O
ATOM    505  N   GLU A  22      61.846  53.146  73.234  1.00  0.00           N
ATOM    507  CA  GLU A  22      61.456  54.496  72.844  1.00  0.00           C
ATOM    509  CB  GLU A  22      61.666  55.456  74.034  1.00  0.00           C
ATOM    512  CG  GLU A  22      61.336  56.946  73.764  1.00  0.00           C
ATOM    515  CD  GLU A  22      61.456  57.846  74.994  1.00  0.00           C
ATOM    516  OE1 GLU A  22      61.736  57.346  76.114  1.00  0.00           O
ATOM    517  OE2 GLU A  22      61.216  59.066  74.864  1.00  0.00           O
ATOM    518  C   GLU A  22      62.166  54.996  71.584  1.00  0.00           C
ATOM    519  O   GLU A  22      61.556  55.606  70.704  1.00  0.00           O
ATOM    520  N   LEU A  23      63.486  54.696  71.424  1.00  0.00           N
ATOM    522  CA  LEU A  23      64.286  55.086  70.274  1.00  0.00           C
ATOM    524  CB  LEU A  23      65.756  54.606  70.464  1.00  0.00           C
ATOM    527  CG  LEU A  23      66.756  54.926  69.324  1.00  0.00           C
ATOM    529  CD1 LEU A  23      66.856  56.436  69.064  1.00  0.00           C
ATOM    533  CD2 LEU A  23      68.156  54.376  69.644  1.00  0.00           C
ATOM    537  C   LEU A  23      63.736  54.546  68.964  1.00  0.00           C
ATOM    538  O   LEU A  23      63.736  55.206  67.924  1.00  0.00           O
ATOM    539  N   SER A  24      63.236  53.306  69.004  1.00  0.00           N
ATOM    541  CA  SER A  24      62.626  52.586  67.924  1.00  0.00           C
ATOM    543  CB  SER A  24      62.126  51.226  68.484  1.00  0.00           C
ATOM    546  OG  SER A  24      61.146  51.296  69.514  1.00  0.00           O
ATOM    548  C   SER A  24      61.436  53.196  67.284  1.00  0.00           C
ATOM    549  O   SER A  24      61.346  53.286  66.064  1.00  0.00           O
ATOM    550  N   ARG A  25      60.486  53.616  68.124  1.00  0.00           N
ATOM    552  CA  ARG A  25      59.196  54.156  67.794  1.00  0.00           C
ATOM    554  CB  ARG A  25      58.476  54.326  69.154  1.00  0.00           C
ATOM    557  CG  ARG A  25      56.956  54.616  69.164  1.00  0.00           C
ATOM    560  CD  ARG A  25      56.386  54.326  70.564  1.00  0.00           C
ATOM    563  NE  ARG A  25      54.896  54.476  70.574  1.00  0.00           N
ATOM    565  CZ  ARG A  25      54.166  54.616  71.674  1.00  0.00           C
ATOM    566  NH1 ARG A  25      54.696  54.676  72.864  1.00  0.00           N
ATOM    569  NH2 ARG A  25      52.856  54.696  71.544  1.00  0.00           N
ATOM    572  C   ARG A  25      59.396  55.436  67.014  1.00  0.00           C
ATOM    573  O   ARG A  25      58.856  55.636  65.934  1.00  0.00           O
ATOM    574  N   TYR A  26      60.316  56.276  67.514  1.00  0.00           N
ATOM    576  CA  TYR A  26      60.796  57.466  66.844  1.00  0.00           C
ATOM    578  CB  TYR A  26      61.696  58.226  67.854  1.00  0.00           C
ATOM    581  CG  TYR A  26      61.056  58.646  69.164  1.00  0.00           C
ATOM    582  CD1 TYR A  26      59.676  58.566  69.444  1.00  0.00           C
ATOM    584  CE1 TYR A  26      59.176  58.926  70.704  1.00  0.00           C
ATOM    586  CZ  TYR A  26      60.046  59.366  71.704  1.00  0.00           C
ATOM    587  OH  TYR A  26      59.556  59.706  72.974  1.00  0.00           O
ATOM    589  CD2 TYR A  26      61.916  59.116  70.174  1.00  0.00           C
ATOM    591  CE2 TYR A  26      61.416  59.466  71.434  1.00  0.00           C
ATOM    593  C   TYR A  26      61.516  57.196  65.494  1.00  0.00           C
ATOM    594  O   TYR A  26      61.266  57.876  64.504  1.00  0.00           O
ATOM    595  N   LEU A  27      62.406  56.166  65.404  1.00  0.00           N
ATOM    597  CA  LEU A  27      63.086  55.796  64.164  1.00  0.00           C
ATOM    599  CB  LEU A  27      64.276  54.776  64.314  1.00  0.00           C
ATOM    602  CG  LEU A  27      65.586  55.286  64.954  1.00  0.00           C
ATOM    604  CD1 LEU A  27      66.686  54.196  65.004  1.00  0.00           C
ATOM    608  CD2 LEU A  27      66.166  56.526  64.254  1.00  0.00           C
ATOM    612  C   LEU A  27      62.126  55.236  63.134  1.00  0.00           C
ATOM    613  O   LEU A  27      62.166  55.566  61.954  1.00  0.00           O
ATOM    614  N   PHE A  28      61.186  54.376  63.584  1.00  0.00           N
ATOM    616  CA  PHE A  28      60.136  53.796  62.784  1.00  0.00           C
ATOM    618  CB  PHE A  28      59.366  52.826  63.704  1.00  0.00           C
ATOM    621  CG  PHE A  28      58.176  52.176  63.074  1.00  0.00           C
ATOM    622  CD1 PHE A  28      58.356  51.126  62.154  1.00  0.00           C
ATOM    624  CE1 PHE A  28      57.266  50.386  61.704  1.00  0.00           C
ATOM    626  CZ  PHE A  28      55.976  50.716  62.144  1.00  0.00           C
ATOM    628  CD2 PHE A  28      56.876  52.526  63.474  1.00  0.00           C
ATOM    630  CE2 PHE A  28      55.776  51.806  63.004  1.00  0.00           C
ATOM    632  C   PHE A  28      59.226  54.836  62.154  1.00  0.00           C
ATOM    633  O   PHE A  28      58.986  54.816  60.954  1.00  0.00           O
ATOM    634  N   VAL A  29      58.796  55.836  62.944  1.00  0.00           N
ATOM    636  CA  VAL A  29      58.106  57.026  62.484  1.00  0.00           C
ATOM    638  CB  VAL A  29      57.706  57.886  63.684  1.00  0.00           C
ATOM    640  CG1 VAL A  29      57.206  59.286  63.274  1.00  0.00           C
ATOM    644  CG2 VAL A  29      56.616  57.116  64.454  1.00  0.00           C
ATOM    648  C   VAL A  29      58.896  57.846  61.474  1.00  0.00           C
ATOM    649  O   VAL A  29      58.386  58.266  60.434  1.00  0.00           O
ATOM    650  N   TRP A  30      60.206  58.066  61.744  1.00  0.00           N
ATOM    652  CA  TRP A  30      61.086  58.746  60.824  1.00  0.00           C
ATOM    654  CB  TRP A  30      62.466  58.956  61.504  1.00  0.00           C
ATOM    657  CG  TRP A  30      63.436  59.786  60.744  1.00  0.00           C
ATOM    658  CD1 TRP A  30      63.126  60.836  59.934  1.00  0.00           C
ATOM    660  NE1 TRP A  30      64.276  61.346  59.384  1.00  0.00           N
ATOM    662  CE2 TRP A  30      65.346  60.646  59.834  1.00  0.00           C
ATOM    663  CD2 TRP A  30      64.866  59.636  60.694  1.00  0.00           C
ATOM    664  CE3 TRP A  30      65.766  58.736  61.264  1.00  0.00           C
ATOM    666  CZ3 TRP A  30      67.126  58.866  60.964  1.00  0.00           C
ATOM    668  CZ2 TRP A  30      66.696  60.796  59.554  1.00  0.00           C
ATOM    670  CH2 TRP A  30      67.586  59.896  60.134  1.00  0.00           C
ATOM    672  C   TRP A  30      61.226  58.026  59.484  1.00  0.00           C
ATOM    673  O   TRP A  30      61.126  58.626  58.414  1.00  0.00           O
ATOM    674  N   LEU A  31      61.376  56.686  59.524  1.00  0.00           N
ATOM    676  CA  LEU A  31      61.396  55.806  58.374  1.00  0.00           C
ATOM    678  CB  LEU A  31      61.756  54.356  58.784  1.00  0.00           C
ATOM    681  CG  LEU A  31      63.226  54.196  59.224  1.00  0.00           C
ATOM    683  CD1 LEU A  31      63.436  52.856  59.934  1.00  0.00           C
ATOM    687  CD2 LEU A  31      64.186  54.346  58.034  1.00  0.00           C
ATOM    691  C   LEU A  31      60.136  55.836  57.524  1.00  0.00           C
ATOM    692  O   LEU A  31      60.216  55.786  56.304  1.00  0.00           O
ATOM    693  N   THR A  32      58.946  55.966  58.134  1.00  0.00           N
ATOM    695  CA  THR A  32      57.686  56.216  57.434  1.00  0.00           C
ATOM    697  CB  THR A  32      56.536  56.486  58.394  1.00  0.00           C
ATOM    699  OG1 THR A  32      56.636  55.606  59.494  1.00  0.00           O
ATOM    701  CG2 THR A  32      55.186  56.256  57.694  1.00  0.00           C
ATOM    705  C   THR A  32      57.726  57.446  56.564  1.00  0.00           C
ATOM    706  O   THR A  32      57.376  57.416  55.384  1.00  0.00           O
ATOM    707  N   PHE A  33      58.206  58.566  57.124  1.00  0.00           N
ATOM    709  CA  PHE A  33      58.416  59.786  56.374  1.00  0.00           C
ATOM    711  CB  PHE A  33      58.746  60.976  57.304  1.00  0.00           C
ATOM    714  CG  PHE A  33      57.616  61.316  58.244  1.00  0.00           C
ATOM    715  CD1 PHE A  33      57.836  61.376  59.624  1.00  0.00           C
ATOM    717  CE1 PHE A  33      56.846  61.846  60.494  1.00  0.00           C
ATOM    719  CZ  PHE A  33      55.626  62.276  59.984  1.00  0.00           C
ATOM    721  CD2 PHE A  33      56.356  61.706  57.744  1.00  0.00           C
ATOM    723  CE2 PHE A  33      55.366  62.206  58.604  1.00  0.00           C
ATOM    725  C   PHE A  33      59.476  59.646  55.274  1.00  0.00           C
ATOM    726  O   PHE A  33      59.276  60.106  54.154  1.00  0.00           O
ATOM    727  N   ILE A  34      60.616  58.966  55.544  1.00  0.00           N
ATOM    729  CA  ILE A  34      61.636  58.686  54.534  1.00  0.00           C
ATOM    731  CB  ILE A  34      62.876  58.026  55.164  1.00  0.00           C
ATOM    733  CG2 ILE A  34      63.876  57.546  54.074  1.00  0.00           C
ATOM    737  CG1 ILE A  34      63.576  58.996  56.154  1.00  0.00           C
ATOM    740  CD  ILE A  34      64.616  58.316  57.054  1.00  0.00           C
ATOM    744  C   ILE A  34      61.106  57.836  53.374  1.00  0.00           C
ATOM    745  O   ILE A  34      61.286  58.156  52.204  1.00  0.00           O
ATOM    746  N   GLY A  35      60.346  56.766  53.684  1.00  0.00           N
ATOM    748  CA  GLY A  35      59.666  55.936  52.684  1.00  0.00           C
ATOM    751  C   GLY A  35      58.606  56.676  51.914  1.00  0.00           C
ATOM    752  O   GLY A  35      58.406  56.436  50.724  1.00  0.00           O
ATOM    753  N   ALA A  36      57.886  57.596  52.584  1.00  0.00           N
ATOM    755  CA  ALA A  36      56.926  58.496  51.984  1.00  0.00           C
ATOM    757  CB  ALA A  36      56.196  59.306  53.084  1.00  0.00           C
ATOM    761  C   ALA A  36      57.516  59.446  50.964  1.00  0.00           C
ATOM    762  O   ALA A  36      56.926  59.666  49.904  1.00  0.00           O
ATOM    763  N   ILE A  37      58.726  60.006  51.214  1.00  0.00           N
ATOM    765  CA  ILE A  37      59.416  60.866  50.264  1.00  0.00           C
ATOM    767  CB  ILE A  37      60.786  61.336  50.794  1.00  0.00           C
ATOM    769  CG2 ILE A  37      61.636  62.006  49.684  1.00  0.00           C
ATOM    773  CG1 ILE A  37      60.576  62.316  51.964  1.00  0.00           C
ATOM    776  CD  ILE A  37      61.866  62.616  52.734  1.00  0.00           C
ATOM    780  C   ILE A  37      59.596  60.176  48.934  1.00  0.00           C
ATOM    781  O   ILE A  37      59.156  60.696  47.904  1.00  0.00           O
ATOM    782  N   VAL A  38      60.136  58.946  48.944  1.00  0.00           N
ATOM    784  CA  VAL A  38      60.316  58.106  47.774  1.00  0.00           C
ATOM    786  CB  VAL A  38      61.036  56.826  48.154  1.00  0.00           C
ATOM    788  CG1 VAL A  38      61.116  55.876  46.944  1.00  0.00           C
ATOM    792  CG2 VAL A  38      62.456  57.206  48.634  1.00  0.00           C
ATOM    796  C   VAL A  38      59.006  57.766  47.074  1.00  0.00           C
ATOM    797  O   VAL A  38      58.876  57.836  45.844  1.00  0.00           O
ATOM    798  N   ALA A  39      57.976  57.436  47.864  1.00  0.00           N
ATOM    800  CA  ALA A  39      56.706  56.916  47.384  1.00  0.00           C
ATOM    802  CB  ALA A  39      55.916  56.316  48.554  1.00  0.00           C
ATOM    806  C   ALA A  39      55.846  57.976  46.714  1.00  0.00           C
ATOM    807  O   ALA A  39      54.996  57.676  45.894  1.00  0.00           O
ATOM    808  N   PHE A  40      56.106  59.236  47.034  1.00  0.00           N
ATOM    810  CA  PHE A  40      55.536  60.366  46.354  1.00  0.00           C
ATOM    812  CB  PHE A  40      55.166  61.416  47.444  1.00  0.00           C
ATOM    815  CG  PHE A  40      54.126  60.926  48.424  1.00  0.00           C
ATOM    816  CD1 PHE A  40      54.276  61.156  49.804  1.00  0.00           C
ATOM    818  CE1 PHE A  40      53.296  60.756  50.714  1.00  0.00           C
ATOM    820  CZ  PHE A  40      52.136  60.116  50.254  1.00  0.00           C
ATOM    822  CD2 PHE A  40      52.956  60.286  47.984  1.00  0.00           C
ATOM    824  CE2 PHE A  40      51.956  59.886  48.884  1.00  0.00           C
ATOM    826  C   PHE A  40      56.486  60.956  45.304  1.00  0.00           C
ATOM    827  O   PHE A  40      56.066  61.596  44.344  1.00  0.00           O
ATOM    828  N   MET A  41      57.816  60.736  45.434  1.00  0.00           N
ATOM    830  CA  MET A  41      58.796  61.206  44.474  1.00  0.00           C
ATOM    832  CB  MET A  41      60.246  61.106  45.024  1.00  0.00           C
ATOM    835  CG  MET A  41      61.336  61.596  44.044  1.00  0.00           C
ATOM    838  SD  MET A  41      62.986  61.666  44.794  1.00  0.00           S
ATOM    839  CE  MET A  41      63.796  62.426  43.364  1.00  0.00           C
ATOM    843  C   MET A  41      58.696  60.466  43.174  1.00  0.00           C
ATOM    844  O   MET A  41      58.546  61.076  42.114  1.00  0.00           O
ATOM    845  N   ASP A  42      58.696  59.126  43.284  1.00  0.00           N
ATOM    847  CA  ASP A  42      58.666  58.206  42.174  1.00  0.00           C
ATOM    849  CB  ASP A  42      59.686  57.056  42.474  1.00  0.00           C
ATOM    852  CG  ASP A  42      61.126  57.566  42.534  1.00  0.00           C
ATOM    853  OD1 ASP A  42      61.416  58.616  41.904  1.00  0.00           O
ATOM    854  OD2 ASP A  42      62.006  56.876  43.134  1.00  0.00           O
ATOM    855  C   ASP A  42      57.226  57.726  41.994  1.00  0.00           C
ATOM    856  O   ASP A  42      56.916  56.946  41.094  1.00  0.00           O
ATOM    857  N   ASN A  43      56.276  58.246  42.814  1.00  0.00           N
ATOM    859  CA  ASN A  43      54.836  58.096  42.644  1.00  0.00           C
ATOM    861  CB  ASN A  43      54.316  58.666  41.304  1.00  0.00           C
ATOM    864  CG  ASN A  43      54.386  60.186  41.254  1.00  0.00           C
ATOM    865  OD1 ASN A  43      54.006  60.896  42.184  1.00  0.00           O
ATOM    866  ND2 ASN A  43      54.846  60.736  40.104  1.00  0.00           N
ATOM    869  C   ASN A  43      54.346  56.666  42.894  1.00  0.00           C
ATOM    870  O   ASN A  43      53.326  56.226  42.364  1.00  0.00           O
ATOM    871  N   ALA A  44      55.106  55.936  43.744  1.00  0.00           N
ATOM    873  CA  ALA A  44      55.016  54.536  44.064  1.00  0.00           C
ATOM    875  CB  ALA A  44      56.336  54.106  44.744  1.00  0.00           C
ATOM    879  C   ALA A  44      53.866  54.206  45.004  1.00  0.00           C
ATOM    880  O   ALA A  44      53.456  53.056  45.164  1.00  0.00           O
ATOM    881  N   HIS A  45      53.306  55.246  45.654  1.00  0.00           N
ATOM    883  CA  HIS A  45      52.066  55.166  46.404  1.00  0.00           C
ATOM    885  CB  HIS A  45      51.726  56.546  47.024  1.00  0.00           C
ATOM    888  ND1 HIS A  45      49.396  56.466  47.954  1.00  0.00           N
ATOM    889  CG  HIS A  45      50.756  56.456  48.164  1.00  0.00           C
ATOM    890  CE1 HIS A  45      48.866  56.496  49.164  1.00  0.00           C
ATOM    892  NE2 HIS A  45      49.816  56.506  50.124  1.00  0.00           N
ATOM    894  CD2 HIS A  45      51.026  56.486  49.484  1.00  0.00           C
ATOM    896  C   HIS A  45      50.876  54.696  45.564  1.00  0.00           C
ATOM    897  O   HIS A  45      50.786  54.956  44.364  1.00  0.00           O
ATOM    898  N   VAL A  46      49.916  53.996  46.204  1.00  0.00           N
ATOM    900  CA  VAL A  46      48.696  53.476  45.604  1.00  0.00           C
ATOM    902  CB  VAL A  46      47.886  52.716  46.664  1.00  0.00           C
ATOM    904  CG1 VAL A  46      46.506  52.276  46.124  1.00  0.00           C
ATOM    908  CG2 VAL A  46      48.686  51.476  47.094  1.00  0.00           C
ATOM    912  C   VAL A  46      47.856  54.546  44.914  1.00  0.00           C
ATOM    913  O   VAL A  46      47.246  54.296  43.874  1.00  0.00           O
ATOM    914  N   GLN A  47      47.866  55.786  45.444  1.00  0.00           N
ATOM    916  CA  GLN A  47      47.216  56.936  44.844  1.00  0.00           C
ATOM    918  CB  GLN A  47      47.486  58.216  45.674  1.00  0.00           C
ATOM    921  CG  GLN A  47      46.696  58.346  46.994  1.00  0.00           C
ATOM    924  CD  GLN A  47      45.186  58.376  46.764  1.00  0.00           C
ATOM    925  OE1 GLN A  47      44.466  57.486  47.214  1.00  0.00           O
ATOM    926  NE2 GLN A  47      44.686  59.406  46.044  1.00  0.00           N
ATOM    929  C   GLN A  47      47.616  57.206  43.394  1.00  0.00           C
ATOM    930  O   GLN A  47      46.756  57.406  42.544  1.00  0.00           O
ATOM    931  N   VAL A  48      48.926  57.156  43.064  1.00  0.00           N
ATOM    933  CA  VAL A  48      49.336  57.416  41.694  1.00  0.00           C
ATOM    935  CB  VAL A  48      50.486  58.396  41.574  1.00  0.00           C
ATOM    937  CG1 VAL A  48      50.846  58.606  40.084  1.00  0.00           C
ATOM    941  CG2 VAL A  48      50.046  59.756  42.174  1.00  0.00           C
ATOM    945  C   VAL A  48      49.616  56.126  40.924  1.00  0.00           C
ATOM    946  O   VAL A  48      49.166  55.976  39.784  1.00  0.00           O
ATOM    947  N   THR A  49      50.306  55.136  41.534  1.00  0.00           N
ATOM    949  CA  THR A  49      50.706  53.876  40.884  1.00  0.00           C
ATOM    951  CB  THR A  49      51.426  52.916  41.834  1.00  0.00           C
ATOM    953  OG1 THR A  49      52.746  53.356  42.024  1.00  0.00           O
ATOM    955  CG2 THR A  49      51.606  51.476  41.304  1.00  0.00           C
ATOM    959  C   THR A  49      49.536  53.136  40.294  1.00  0.00           C
ATOM    960  O   THR A  49      49.606  52.456  39.264  1.00  0.00           O
ATOM    961  N   PHE A  50      48.406  53.246  40.974  1.00  0.00           N
ATOM    963  CA  PHE A  50      47.246  52.456  40.714  1.00  0.00           C
ATOM    965  CB  PHE A  50      47.096  51.526  41.934  1.00  0.00           C
ATOM    968  CG  PHE A  50      46.096  50.476  41.654  1.00  0.00           C
ATOM    969  CD1 PHE A  50      46.386  49.426  40.774  1.00  0.00           C
ATOM    971  CE1 PHE A  50      45.396  48.486  40.444  1.00  0.00           C
ATOM    973  CZ  PHE A  50      44.126  48.606  40.994  1.00  0.00           C
ATOM    975  CD2 PHE A  50      44.826  50.566  42.234  1.00  0.00           C
ATOM    977  CE2 PHE A  50      43.846  49.636  41.894  1.00  0.00           C
ATOM    979  C   PHE A  50      46.036  53.346  40.434  1.00  0.00           C
ATOM    980  O   PHE A  50      45.486  53.296  39.334  1.00  0.00           O
ATOM    981  N   LEU A  51      45.566  54.166  41.404  1.00  0.00           N
ATOM    983  CA  LEU A  51      44.336  54.936  41.234  1.00  0.00           C
ATOM    985  CB  LEU A  51      43.886  55.646  42.534  1.00  0.00           C
ATOM    988  CG  LEU A  51      43.466  54.686  43.664  1.00  0.00           C
ATOM    990  CD1 LEU A  51      43.306  55.466  44.974  1.00  0.00           C
ATOM    994  CD2 LEU A  51      42.146  53.986  43.324  1.00  0.00           C
ATOM    998  C   LEU A  51      44.336  55.946  40.104  1.00  0.00           C
ATOM    999  O   LEU A  51      43.366  56.056  39.364  1.00  0.00           O
ATOM   1000  N   VAL A  52      45.406  56.726  39.934  1.00  0.00           N
ATOM   1002  CA  VAL A  52      45.616  57.606  38.794  1.00  0.00           C
ATOM   1004  CB  VAL A  52      46.726  58.576  39.134  1.00  0.00           C
ATOM   1006  CG1 VAL A  52      47.206  59.426  37.964  1.00  0.00           C
ATOM   1010  CG2 VAL A  52      46.226  59.516  40.244  1.00  0.00           C
ATOM   1014  C   VAL A  52      45.906  56.886  37.484  1.00  0.00           C
ATOM   1015  O   VAL A  52      45.316  57.176  36.454  1.00  0.00           O
ATOM   1016  N   GLU A  53      46.846  55.916  37.484  1.00  0.00           N
ATOM   1018  CA  GLU A  53      47.376  55.356  36.244  1.00  0.00           C
ATOM   1020  CB  GLU A  53      48.706  54.606  36.504  1.00  0.00           C
ATOM   1023  CG  GLU A  53      49.896  55.586  36.634  1.00  0.00           C
ATOM   1026  CD  GLU A  53      50.166  56.306  35.324  1.00  0.00           C
ATOM   1027  OE1 GLU A  53      50.286  55.616  34.284  1.00  0.00           O
ATOM   1028  OE2 GLU A  53      50.286  57.556  35.324  1.00  0.00           O
ATOM   1029  C   GLU A  53      46.416  54.446  35.504  1.00  0.00           C
ATOM   1030  O   GLU A  53      46.526  54.226  34.304  1.00  0.00           O
ATOM   1031  N   LYS A  54      45.406  53.916  36.184  1.00  0.00           N
ATOM   1033  CA  LYS A  54      44.346  53.166  35.544  1.00  0.00           C
ATOM   1035  CB  LYS A  54      43.646  52.206  36.534  1.00  0.00           C
ATOM   1038  CG  LYS A  54      44.556  51.086  37.074  1.00  0.00           C
ATOM   1041  CD  LYS A  54      44.986  50.066  36.004  1.00  0.00           C
ATOM   1044  CE  LYS A  54      45.856  48.926  36.554  1.00  0.00           C
ATOM   1047  NZ  LYS A  54      46.236  47.976  35.484  1.00  0.00           N
ATOM   1051  C   LYS A  54      43.376  54.066  34.774  1.00  0.00           C
ATOM   1052  O   LYS A  54      42.616  53.596  33.934  1.00  0.00           O
ATOM   1053  N   LEU A  55      43.406  55.386  35.004  1.00  0.00           N
ATOM   1055  CA  LEU A  55      42.506  56.356  34.394  1.00  0.00           C
ATOM   1057  CB  LEU A  55      42.256  57.546  35.344  1.00  0.00           C
ATOM   1060  CG  LEU A  55      41.746  57.166  36.744  1.00  0.00           C
ATOM   1062  CD1 LEU A  55      41.716  58.416  37.624  1.00  0.00           C
ATOM   1066  CD2 LEU A  55      40.376  56.476  36.674  1.00  0.00           C
ATOM   1070  C   LEU A  55      42.986  56.886  33.044  1.00  0.00           C
ATOM   1071  O   LEU A  55      44.106  56.656  32.594  1.00  0.00           O
ATOM   1072  N   SER A  56      42.116  57.626  32.324  1.00  0.00           N
ATOM   1074  CA  SER A  56      42.466  58.296  31.074  1.00  0.00           C
ATOM   1076  CB  SER A  56      41.236  58.986  30.384  1.00  0.00           C
ATOM   1079  OG  SER A  56      40.816  60.186  31.054  1.00  0.00           O
ATOM   1081  C   SER A  56      43.576  59.346  31.254  1.00  0.00           C
ATOM   1082  O   SER A  56      43.686  59.906  32.334  1.00  0.00           O
ATOM   1083  N   PRO A  57      44.426  59.656  30.274  1.00  0.00           N
ATOM   1084  CD  PRO A  57      44.526  58.926  29.014  1.00  0.00           C
ATOM   1087  CA  PRO A  57      45.456  60.686  30.364  1.00  0.00           C
ATOM   1089  CB  PRO A  57      45.896  60.866  28.914  1.00  0.00           C
ATOM   1092  CG  PRO A  57      45.816  59.446  28.364  1.00  0.00           C
ATOM   1095  C   PRO A  57      45.096  62.016  30.984  1.00  0.00           C
ATOM   1096  O   PRO A  57      45.856  62.546  31.804  1.00  0.00           O
ATOM   1097  N   ALA A  58      43.956  62.586  30.584  1.00  0.00           N
ATOM   1099  CA  ALA A  58      43.396  63.786  31.164  1.00  0.00           C
ATOM   1101  CB  ALA A  58      42.096  64.046  30.404  1.00  0.00           C
ATOM   1105  C   ALA A  58      43.096  63.626  32.654  1.00  0.00           C
ATOM   1106  O   ALA A  58      43.466  64.446  33.494  1.00  0.00           O
ATOM   1107  N   TRP A  59      42.466  62.496  33.024  1.00  0.00           N
ATOM   1109  CA  TRP A  59      42.246  62.086  34.394  1.00  0.00           C
ATOM   1111  CB  TRP A  59      41.206  60.936  34.474  1.00  0.00           C
ATOM   1114  CG  TRP A  59      39.796  61.276  34.064  1.00  0.00           C
ATOM   1115  CD1 TRP A  59      39.226  62.526  33.984  1.00  0.00           C
ATOM   1117  NE1 TRP A  59      37.916  62.426  33.574  1.00  0.00           N
ATOM   1119  CE2 TRP A  59      37.606  61.116  33.374  1.00  0.00           C
ATOM   1120  CD2 TRP A  59      38.746  60.346  33.704  1.00  0.00           C
ATOM   1121  CE3 TRP A  59      38.656  58.956  33.644  1.00  0.00           C
ATOM   1123  CZ3 TRP A  59      37.436  58.376  33.294  1.00  0.00           C
ATOM   1125  CZ2 TRP A  59      36.436  60.546  32.934  1.00  0.00           C
ATOM   1127  CH2 TRP A  59      36.346  59.166  32.964  1.00  0.00           C
ATOM   1129  C   TRP A  59      43.526  61.806  35.184  1.00  0.00           C
ATOM   1130  O   TRP A  59      43.616  62.186  36.344  1.00  0.00           O
ATOM   1131  N   GLN A  60      44.556  61.206  34.554  1.00  0.00           N
ATOM   1133  CA  GLN A  60      45.856  60.966  35.164  1.00  0.00           C
ATOM   1135  CB  GLN A  60      46.856  60.316  34.174  1.00  0.00           C
ATOM   1138  CG  GLN A  60      46.586  58.826  33.884  1.00  0.00           C
ATOM   1141  CD  GLN A  60      47.446  58.366  32.714  1.00  0.00           C
ATOM   1142  OE1 GLN A  60      48.156  59.146  32.064  1.00  0.00           O
ATOM   1143  NE2 GLN A  60      47.366  57.056  32.404  1.00  0.00           N
ATOM   1146  C   GLN A  60      46.526  62.216  35.694  1.00  0.00           C
ATOM   1147  O   GLN A  60      47.076  62.266  36.794  1.00  0.00           O
ATOM   1148  N   ARG A  61      46.506  63.276  34.884  1.00  0.00           N
ATOM   1150  CA  ARG A  61      46.906  64.586  35.334  1.00  0.00           C
ATOM   1152  CB  ARG A  61      46.896  65.496  34.104  1.00  0.00           C
ATOM   1155  CG  ARG A  61      47.986  65.096  33.104  1.00  0.00           C
ATOM   1158  CD  ARG A  61      48.046  66.086  31.954  1.00  0.00           C
ATOM   1161  NE  ARG A  61      49.256  65.726  31.174  1.00  0.00           N
ATOM   1163  CZ  ARG A  61      49.646  66.396  30.104  1.00  0.00           C
ATOM   1164  NH1 ARG A  61      49.066  67.486  29.654  1.00  0.00           N
ATOM   1167  NH2 ARG A  61      50.746  65.986  29.494  1.00  0.00           N
ATOM   1170  C   ARG A  61      46.056  65.186  36.434  1.00  0.00           C
ATOM   1171  O   ARG A  61      46.556  65.616  37.474  1.00  0.00           O
ATOM   1172  N   ARG A  62      44.736  65.206  36.214  1.00  0.00           N
ATOM   1174  CA  ARG A  62      43.756  65.786  37.094  1.00  0.00           C
ATOM   1176  CB  ARG A  62      42.406  65.686  36.354  1.00  0.00           C
ATOM   1179  CG  ARG A  62      41.196  66.256  37.094  1.00  0.00           C
ATOM   1182  CD  ARG A  62      39.916  66.126  36.274  1.00  0.00           C
ATOM   1185  NE  ARG A  62      38.866  66.796  37.074  1.00  0.00           N
ATOM   1187  CZ  ARG A  62      37.576  66.636  36.834  1.00  0.00           C
ATOM   1188  NH1 ARG A  62      37.106  65.976  35.794  1.00  0.00           N
ATOM   1191  NH2 ARG A  62      36.736  67.136  37.704  1.00  0.00           N
ATOM   1194  C   ARG A  62      43.636  65.156  38.484  1.00  0.00           C
ATOM   1195  O   ARG A  62      43.636  65.846  39.504  1.00  0.00           O
ATOM   1196  N   VAL A  63      43.556  63.816  38.574  1.00  0.00           N
ATOM   1198  CA  VAL A  63      43.406  63.096  39.834  1.00  0.00           C
ATOM   1200  CB  VAL A  63      42.826  61.696  39.594  1.00  0.00           C
ATOM   1202  CG1 VAL A  63      42.686  60.926  40.924  1.00  0.00           C
ATOM   1206  CG2 VAL A  63      41.436  61.836  38.934  1.00  0.00           C
ATOM   1210  C   VAL A  63      44.726  63.006  40.594  1.00  0.00           C
ATOM   1211  O   VAL A  63      44.756  63.056  41.824  1.00  0.00           O
ATOM   1212  N   ALA A  64      45.876  62.936  39.884  1.00  0.00           N
ATOM   1214  CA  ALA A  64      47.176  63.106  40.514  1.00  0.00           C
ATOM   1216  CB  ALA A  64      48.316  62.776  39.554  1.00  0.00           C
ATOM   1220  C   ALA A  64      47.366  64.496  41.094  1.00  0.00           C
ATOM   1221  O   ALA A  64      47.856  64.666  42.204  1.00  0.00           O
ATOM   1222  N   LEU A  65      46.926  65.546  40.374  1.00  0.00           N
ATOM   1224  CA  LEU A  65      46.946  66.916  40.824  1.00  0.00           C
ATOM   1226  CB  LEU A  65      46.416  67.816  39.684  1.00  0.00           C
ATOM   1229  CG  LEU A  65      46.466  69.336  39.894  1.00  0.00           C
ATOM   1231  CD1 LEU A  65      46.536  70.046  38.534  1.00  0.00           C
ATOM   1235  CD2 LEU A  65      45.246  69.856  40.674  1.00  0.00           C
ATOM   1239  C   LEU A  65      46.156  67.146  42.104  1.00  0.00           C
ATOM   1240  O   LEU A  65      46.636  67.786  43.044  1.00  0.00           O
ATOM   1241  N   VAL A  66      44.926  66.586  42.194  1.00  0.00           N
ATOM   1243  CA  VAL A  66      44.126  66.526  43.404  1.00  0.00           C
ATOM   1245  CB  VAL A  66      42.716  66.036  43.094  1.00  0.00           C
ATOM   1247  CG1 VAL A  66      41.876  65.866  44.384  1.00  0.00           C
ATOM   1251  CG2 VAL A  66      42.026  67.056  42.174  1.00  0.00           C
ATOM   1255  C   VAL A  66      44.776  65.716  44.534  1.00  0.00           C
ATOM   1256  O   VAL A  66      44.786  66.136  45.684  1.00  0.00           O
ATOM   1257  N   THR A  67      45.396  64.556  44.214  1.00  0.00           N
ATOM   1259  CA  THR A  67      46.166  63.756  45.164  1.00  0.00           C
ATOM   1261  CB  THR A  67      46.776  62.506  44.524  1.00  0.00           C
ATOM   1263  OG1 THR A  67      45.766  61.546  44.234  1.00  0.00           O
ATOM   1265  CG2 THR A  67      47.806  61.786  45.424  1.00  0.00           C
ATOM   1269  C   THR A  67      47.306  64.546  45.784  1.00  0.00           C
ATOM   1270  O   THR A  67      47.446  64.606  47.004  1.00  0.00           O
ATOM   1271  N   HIS A  68      48.116  65.216  44.954  1.00  0.00           N
ATOM   1273  CA  HIS A  68      49.236  66.006  45.414  1.00  0.00           C
ATOM   1275  CB  HIS A  68      50.216  66.416  44.274  1.00  0.00           C
ATOM   1278  ND1 HIS A  68      51.916  64.516  44.314  1.00  0.00           N
ATOM   1280  CG  HIS A  68      50.946  65.236  43.664  1.00  0.00           C
ATOM   1281  CE1 HIS A  68      52.406  63.606  43.444  1.00  0.00           C
ATOM   1283  NE2 HIS A  68      51.856  63.716  42.254  1.00  0.00           N
ATOM   1284  CD2 HIS A  68      50.916  64.736  42.404  1.00  0.00           C
ATOM   1286  C   HIS A  68      48.836  67.216  46.254  1.00  0.00           C
ATOM   1287  O   HIS A  68      49.476  67.526  47.254  1.00  0.00           O
ATOM   1288  N   SER A  69      47.736  67.936  45.924  1.00  0.00           N
ATOM   1290  CA  SER A  69      47.216  68.986  46.804  1.00  0.00           C
ATOM   1292  CB  SER A  69      46.196  69.976  46.174  1.00  0.00           C
ATOM   1295  OG  SER A  69      44.956  69.376  45.784  1.00  0.00           O
ATOM   1297  C   SER A  69      46.676  68.466  48.124  1.00  0.00           C
ATOM   1298  O   SER A  69      46.876  69.076  49.184  1.00  0.00           O
ATOM   1299  N   LEU A  70      45.986  67.316  48.124  1.00  0.00           N
ATOM   1301  CA  LEU A  70      45.576  66.626  49.334  1.00  0.00           C
ATOM   1303  CB  LEU A  70      44.706  65.396  48.954  1.00  0.00           C
ATOM   1306  CG  LEU A  70      44.186  64.556  50.144  1.00  0.00           C
ATOM   1308  CD1 LEU A  70      43.156  65.346  50.974  1.00  0.00           C
ATOM   1312  CD2 LEU A  70      43.616  63.216  49.654  1.00  0.00           C
ATOM   1316  C   LEU A  70      46.716  66.176  50.234  1.00  0.00           C
ATOM   1317  O   LEU A  70      46.706  66.416  51.444  1.00  0.00           O
ATOM   1318  N   ILE A  71      47.756  65.536  49.664  1.00  0.00           N
ATOM   1320  CA  ILE A  71      48.926  65.076  50.404  1.00  0.00           C
ATOM   1322  CB  ILE A  71      49.726  64.006  49.664  1.00  0.00           C
ATOM   1324  CG2 ILE A  71      51.006  63.616  50.454  1.00  0.00           C
ATOM   1328  CG1 ILE A  71      48.866  62.746  49.374  1.00  0.00           C
ATOM   1331  CD  ILE A  71      48.416  61.966  50.614  1.00  0.00           C
ATOM   1335  C   ILE A  71      49.776  66.246  50.844  1.00  0.00           C
ATOM   1336  O   ILE A  71      50.306  66.256  51.954  1.00  0.00           O
ATOM   1337  N   LEU A  72      49.866  67.326  50.034  1.00  0.00           N
ATOM   1339  CA  LEU A  72      50.446  68.596  50.454  1.00  0.00           C
ATOM   1341  CB  LEU A  72      50.366  69.636  49.304  1.00  0.00           C
ATOM   1344  CG  LEU A  72      50.906  71.036  49.624  1.00  0.00           C
ATOM   1346  CD1 LEU A  72      52.386  71.006  50.044  1.00  0.00           C
ATOM   1350  CD2 LEU A  72      50.676  71.966  48.424  1.00  0.00           C
ATOM   1354  C   LEU A  72      49.756  69.176  51.674  1.00  0.00           C
ATOM   1355  O   LEU A  72      50.406  69.576  52.634  1.00  0.00           O
ATOM   1356  N   PHE A  73      48.416  69.186  51.704  1.00  0.00           N
ATOM   1358  CA  PHE A  73      47.676  69.596  52.894  1.00  0.00           C
ATOM   1360  CB  PHE A  73      46.166  69.696  52.524  1.00  0.00           C
ATOM   1363  CG  PHE A  73      45.296  70.046  53.704  1.00  0.00           C
ATOM   1364  CD1 PHE A  73      45.166  71.386  54.114  1.00  0.00           C
ATOM   1366  CE1 PHE A  73      44.366  71.716  55.204  1.00  0.00           C
ATOM   1368  CZ  PHE A  73      43.686  70.716  55.904  1.00  0.00           C
ATOM   1370  CD2 PHE A  73      44.596  69.046  54.404  1.00  0.00           C
ATOM   1372  CE2 PHE A  73      43.796  69.376  55.504  1.00  0.00           C
ATOM   1374  C   PHE A  73      47.946  68.746  54.134  1.00  0.00           C
ATOM   1375  O   PHE A  73      48.286  69.246  55.194  1.00  0.00           O
ATOM   1376  N   ILE A  74      47.846  67.406  53.984  1.00  0.00           N
ATOM   1378  CA  ILE A  74      48.086  66.456  55.064  1.00  0.00           C
ATOM   1380  CB  ILE A  74      47.666  65.046  54.644  1.00  0.00           C
ATOM   1382  CG2 ILE A  74      48.076  63.996  55.704  1.00  0.00           C
ATOM   1386  CG1 ILE A  74      46.136  64.996  54.384  1.00  0.00           C
ATOM   1389  CD  ILE A  74      45.696  63.726  53.624  1.00  0.00           C
ATOM   1393  C   ILE A  74      49.516  66.496  55.584  1.00  0.00           C
ATOM   1394  O   ILE A  74      49.746  66.626  56.774  1.00  0.00           O
ATOM   1395  N   CYS A  75      50.516  66.436  54.684  1.00  0.00           N
ATOM   1397  CA  CYS A  75      51.906  66.386  55.094  1.00  0.00           C
ATOM   1399  CB  CYS A  75      52.806  65.686  54.044  1.00  0.00           C
ATOM   1402  SG  CYS A  75      52.396  63.916  53.904  1.00  0.00           S
ATOM   1404  C   CYS A  75      52.456  67.736  55.464  1.00  0.00           C
ATOM   1405  O   CYS A  75      53.366  67.846  56.294  1.00  0.00           O
ATOM   1406  N   GLY A  76      51.866  68.836  54.944  1.00  0.00           N
ATOM   1408  CA  GLY A  76      52.116  70.186  55.414  1.00  0.00           C
ATOM   1411  C   GLY A  76      51.586  70.406  56.804  1.00  0.00           C
ATOM   1412  O   GLY A  76      52.256  70.956  57.664  1.00  0.00           O
ATOM   1413  N   ALA A  77      50.356  69.926  57.104  1.00  0.00           N
ATOM   1415  CA  ALA A  77      49.826  69.896  58.454  1.00  0.00           C
ATOM   1417  CB  ALA A  77      48.356  69.446  58.434  1.00  0.00           C
ATOM   1421  C   ALA A  77      50.646  69.026  59.414  1.00  0.00           C
ATOM   1422  O   ALA A  77      50.966  69.446  60.524  1.00  0.00           O
ATOM   1423  N   LEU A  78      51.056  67.816  58.994  1.00  0.00           N
ATOM   1425  CA  LEU A  78      52.006  66.986  59.734  1.00  0.00           C
ATOM   1427  CB  LEU A  78      52.206  65.606  59.074  1.00  0.00           C
ATOM   1430  CG  LEU A  78      50.956  64.686  59.104  1.00  0.00           C
ATOM   1432  CD1 LEU A  78      51.156  63.476  58.194  1.00  0.00           C
ATOM   1436  CD2 LEU A  78      50.606  64.236  60.534  1.00  0.00           C
ATOM   1440  C   LEU A  78      53.366  67.636  59.964  1.00  0.00           C
ATOM   1441  O   LEU A  78      53.906  67.546  61.064  1.00  0.00           O
ATOM   1442  N   ALA A  79      53.936  68.316  58.954  1.00  0.00           N
ATOM   1444  CA  ALA A  79      55.106  69.156  59.104  1.00  0.00           C
ATOM   1446  CB  ALA A  79      55.566  69.686  57.734  1.00  0.00           C
ATOM   1450  C   ALA A  79      54.926  70.316  60.084  1.00  0.00           C
ATOM   1451  O   ALA A  79      55.766  70.556  60.954  1.00  0.00           O
ATOM   1452  N   TRP A  80      53.796  71.056  60.034  1.00  0.00           N
ATOM   1454  CA  TRP A  80      53.486  72.056  61.034  1.00  0.00           C
ATOM   1456  CB  TRP A  80      52.206  72.866  60.664  1.00  0.00           C
ATOM   1459  CG  TRP A  80      51.826  73.856  61.714  1.00  0.00           C
ATOM   1460  CD1 TRP A  80      50.796  73.736  62.604  1.00  0.00           C
ATOM   1462  NE1 TRP A  80      50.946  74.666  63.604  1.00  0.00           N
ATOM   1464  CE2 TRP A  80      52.066  75.406  63.384  1.00  0.00           C
ATOM   1465  CD2 TRP A  80      52.666  74.926  62.194  1.00  0.00           C
ATOM   1466  CE3 TRP A  80      53.856  75.496  61.744  1.00  0.00           C
ATOM   1468  CZ3 TRP A  80      54.406  76.566  62.474  1.00  0.00           C
ATOM   1470  CZ2 TRP A  80      52.606  76.456  64.104  1.00  0.00           C
ATOM   1472  CH2 TRP A  80      53.786  77.036  63.624  1.00  0.00           C
ATOM   1474  C   TRP A  80      53.366  71.486  62.444  1.00  0.00           C
ATOM   1475  O   TRP A  80      53.936  72.016  63.404  1.00  0.00           O
ATOM   1476  N   GLY A  81      52.656  70.346  62.584  1.00  0.00           N
ATOM   1478  CA  GLY A  81      52.546  69.596  63.824  1.00  0.00           C
ATOM   1481  C   GLY A  81      53.886  69.176  64.344  1.00  0.00           C
ATOM   1482  O   GLY A  81      54.166  69.286  65.534  1.00  0.00           O
ATOM   1483  N   ALA A  82      54.756  68.706  63.434  1.00  0.00           N
ATOM   1485  CA  ALA A  82      56.136  68.376  63.704  1.00  0.00           C
ATOM   1487  CB  ALA A  82      56.826  67.756  62.464  1.00  0.00           C
ATOM   1491  C   ALA A  82      56.946  69.546  64.224  1.00  0.00           C
ATOM   1492  O   ALA A  82      57.716  69.406  65.154  1.00  0.00           O
ATOM   1493  N   THR A  83      56.766  70.756  63.654  1.00  0.00           N
ATOM   1495  CA  THR A  83      57.466  71.946  64.134  1.00  0.00           C
ATOM   1497  CB  THR A  83      57.206  73.206  63.304  1.00  0.00           C
ATOM   1499  OG1 THR A  83      57.436  72.946  61.924  1.00  0.00           O
ATOM   1501  CG2 THR A  83      58.176  74.336  63.664  1.00  0.00           C
ATOM   1505  C   THR A  83      57.156  72.266  65.584  1.00  0.00           C
ATOM   1506  O   THR A  83      58.056  72.416  66.414  1.00  0.00           O
ATOM   1507  N   LEU A  84      55.856  72.296  65.964  1.00  0.00           N
ATOM   1509  CA  LEU A  84      55.456  72.476  67.354  1.00  0.00           C
ATOM   1511  CB  LEU A  84      53.926  72.666  67.464  1.00  0.00           C
ATOM   1514  CG  LEU A  84      53.396  73.946  66.804  1.00  0.00           C
ATOM   1516  CD1 LEU A  84      51.876  73.906  66.804  1.00  0.00           C
ATOM   1520  CD2 LEU A  84      53.866  75.206  67.534  1.00  0.00           C
ATOM   1524  C   LEU A  84      55.856  71.346  68.284  1.00  0.00           C
ATOM   1525  O   LEU A  84      56.396  71.566  69.374  1.00  0.00           O
ATOM   1526  N   LYS A  85      55.626  70.086  67.874  1.00  0.00           N
ATOM   1528  CA  LYS A  85      56.036  68.936  68.644  1.00  0.00           C
ATOM   1530  CB  LYS A  85      55.476  67.626  68.074  1.00  0.00           C
ATOM   1533  CG  LYS A  85      53.946  67.516  68.144  1.00  0.00           C
ATOM   1536  CD  LYS A  85      53.446  66.336  67.304  1.00  0.00           C
ATOM   1539  CE  LYS A  85      51.936  66.376  67.154  1.00  0.00           C
ATOM   1542  NZ  LYS A  85      51.446  65.176  66.464  1.00  0.00           N
ATOM   1546  C   LYS A  85      57.536  68.816  68.834  1.00  0.00           C
ATOM   1547  O   LYS A  85      58.016  68.516  69.924  1.00  0.00           O
ATOM   1548  N   THR A  86      58.346  69.076  67.794  1.00  0.00           N
ATOM   1550  CA  THR A  86      59.806  69.046  67.864  1.00  0.00           C
ATOM   1552  CB  THR A  86      60.486  69.326  66.524  1.00  0.00           C
ATOM   1554  OG1 THR A  86      60.246  68.216  65.664  1.00  0.00           O
ATOM   1556  CG2 THR A  86      62.016  69.466  66.644  1.00  0.00           C
ATOM   1560  C   THR A  86      60.336  70.006  68.894  1.00  0.00           C
ATOM   1561  O   THR A  86      61.216  69.656  69.674  1.00  0.00           O
ATOM   1562  N   ILE A  87      59.756  71.216  68.974  1.00  0.00           N
ATOM   1564  CA  ILE A  87      60.076  72.176  70.014  1.00  0.00           C
ATOM   1566  CB  ILE A  87      59.326  73.486  69.744  1.00  0.00           C
ATOM   1568  CG2 ILE A  87      59.436  74.486  70.904  1.00  0.00           C
ATOM   1572  CG1 ILE A  87      59.836  74.136  68.434  1.00  0.00           C
ATOM   1575  CD  ILE A  87      58.846  75.156  67.874  1.00  0.00           C
ATOM   1579  C   ILE A  87      59.786  71.656  71.414  1.00  0.00           C
ATOM   1580  O   ILE A  87      60.636  71.726  72.304  1.00  0.00           O
ATOM   1581  N   GLN A  88      58.596  71.066  71.654  1.00  0.00           N
ATOM   1583  CA  GLN A  88      58.196  70.566  72.964  1.00  0.00           C
ATOM   1585  CB  GLN A  88      56.676  70.326  73.004  1.00  0.00           C
ATOM   1588  CG  GLN A  88      55.846  71.616  72.844  1.00  0.00           C
ATOM   1591  CD  GLN A  88      54.366  71.266  72.854  1.00  0.00           C
ATOM   1592  OE1 GLN A  88      53.956  70.106  72.954  1.00  0.00           O
ATOM   1593  NE2 GLN A  88      53.516  72.316  72.764  1.00  0.00           N
ATOM   1596  C   GLN A  88      58.876  69.266  73.364  1.00  0.00           C
ATOM   1597  O   GLN A  88      59.106  68.986  74.544  1.00  0.00           O
ATOM   1598  N   ASP A  89      59.236  68.446  72.374  1.00  0.00           N
ATOM   1600  CA  ASP A  89      60.016  67.256  72.604  1.00  0.00           C
ATOM   1602  CB  ASP A  89      59.916  66.346  71.364  1.00  0.00           C
ATOM   1605  CG  ASP A  89      58.556  65.706  71.344  1.00  0.00           C
ATOM   1606  OD1 ASP A  89      57.826  65.756  72.364  1.00  0.00           O
ATOM   1607  OD2 ASP A  89      58.246  65.076  70.304  1.00  0.00           O
ATOM   1608  C   ASP A  89      61.466  67.586  72.854  1.00  0.00           C
ATOM   1609  O   ASP A  89      62.176  66.906  73.584  1.00  0.00           O
ATOM   1610  N   TRP A  90      61.966  68.666  72.234  1.00  0.00           N
ATOM   1612  CA  TRP A  90      63.306  69.146  72.424  1.00  0.00           C
ATOM   1614  CB  TRP A  90      63.656  70.196  71.334  1.00  0.00           C
ATOM   1617  CG  TRP A  90      65.046  70.736  71.424  1.00  0.00           C
ATOM   1618  CD1 TRP A  90      65.446  72.006  71.684  1.00  0.00           C
ATOM   1620  NE1 TRP A  90      66.816  72.046  71.784  1.00  0.00           N
ATOM   1622  CE2 TRP A  90      67.316  70.786  71.584  1.00  0.00           C
ATOM   1623  CD2 TRP A  90      66.226  69.936  71.334  1.00  0.00           C
ATOM   1624  CE3 TRP A  90      66.436  68.576  71.084  1.00  0.00           C
ATOM   1626  CZ3 TRP A  90      67.736  68.106  71.094  1.00  0.00           C
ATOM   1628  CZ2 TRP A  90      68.616  70.316  71.594  1.00  0.00           C
ATOM   1630  CH2 TRP A  90      68.806  68.956  71.354  1.00  0.00           C
ATOM   1632  C   TRP A  90      63.546  69.676  73.814  1.00  0.00           C
ATOM   1633  O   TRP A  90      64.656  69.596  74.334  1.00  0.00           O
ATOM   1634  N   SER A  91      62.516  70.216  74.484  1.00  0.00           N
ATOM   1636  CA  SER A  91      62.686  70.886  75.764  1.00  0.00           C
ATOM   1638  CB  SER A  91      61.556  71.916  76.034  1.00  0.00           C
ATOM   1641  OG  SER A  91      60.316  71.286  76.364  1.00  0.00           O
ATOM   1643  C   SER A  91      62.726  69.886  76.904  1.00  0.00           C
ATOM   1644  O   SER A  91      62.966  70.236  78.054  1.00  0.00           O
ATOM   1645  N   ASP A  92      62.516  68.596  76.584  1.00  0.00           N
ATOM   1647  CA  ASP A  92      62.426  67.496  77.514  1.00  0.00           C
ATOM   1649  CB  ASP A  92      60.926  67.116  77.734  1.00  0.00           C
ATOM   1652  CG  ASP A  92      60.686  66.586  79.134  1.00  0.00           C
ATOM   1653  OD1 ASP A  92      61.676  66.236  79.834  1.00  0.00           O
ATOM   1654  OD2 ASP A  92      59.496  66.516  79.554  1.00  0.00           O
ATOM   1655  C   ASP A  92      63.276  66.336  77.004  1.00  0.00           C
ATOM   1656  O   ASP A  92      63.816  66.336  75.894  1.00  0.00           O
ATOM   1657  N   TYR A  93      63.486  65.296  77.824  1.00  0.00           N
ATOM   1659  CA  TYR A  93      64.396  64.236  77.454  1.00  0.00           C
ATOM   1661  CB  TYR A  93      65.866  64.516  77.904  1.00  0.00           C
ATOM   1664  CG  TYR A  93      66.006  64.506  79.394  1.00  0.00           C
ATOM   1665  CD1 TYR A  93      66.556  63.396  80.034  1.00  0.00           C
ATOM   1667  CE1 TYR A  93      66.586  63.326  81.434  1.00  0.00           C
ATOM   1669  CZ  TYR A  93      66.066  64.386  82.194  1.00  0.00           C
ATOM   1670  OH  TYR A  93      65.986  64.316  83.604  1.00  0.00           O
ATOM   1672  CD2 TYR A  93      65.556  65.596  80.164  1.00  0.00           C
ATOM   1674  CE2 TYR A  93      65.586  65.516  81.554  1.00  0.00           C
ATOM   1676  C   TYR A  93      63.906  62.896  77.944  1.00  0.00           C
ATOM   1677  O   TYR A  93      63.216  62.756  78.954  1.00  0.00           O
ATOM   1678  N   SER A  94      64.266  61.856  77.184  1.00  0.00           N
ATOM   1680  CA  SER A  94      63.946  60.486  77.524  1.00  0.00           C
ATOM   1682  CB  SER A  94      64.316  59.526  76.374  1.00  0.00           C
ATOM   1685  OG  SER A  94      64.146  58.146  76.734  1.00  0.00           O
ATOM   1687  C   SER A  94      64.636  60.066  78.824  1.00  0.00           C
ATOM   1688  O   SER A  94      65.876  60.106  78.874  1.00  0.00           O
ATOM   1689  N   PRO A  95      63.956  59.656  79.874  1.00  0.00           N
ATOM   1690  CD  PRO A  95      62.496  59.626  79.944  1.00  0.00           C
ATOM   1693  CA  PRO A  95      64.566  59.196  81.114  1.00  0.00           C
ATOM   1695  CB  PRO A  95      63.396  59.196  82.114  1.00  0.00           C
ATOM   1698  CG  PRO A  95      62.186  58.886  81.234  1.00  0.00           C
ATOM   1701  C   PRO A  95      65.156  57.816  80.924  1.00  0.00           C
ATOM   1702  O   PRO A  95      66.046  57.426  81.684  1.00  0.00           O
ATOM   1703  N   ILE A  96      64.656  57.066  79.924  1.00  0.00           N
ATOM   1705  CA  ILE A  96      65.036  55.706  79.624  1.00  0.00           C
ATOM   1707  CB  ILE A  96      63.836  54.846  79.264  1.00  0.00           C
ATOM   1709  CG2 ILE A  96      63.006  54.666  80.554  1.00  0.00           C
ATOM   1713  CG1 ILE A  96      62.986  55.436  78.124  1.00  0.00           C
ATOM   1716  CD  ILE A  96      61.806  54.546  77.734  1.00  0.00           C
ATOM   1720  C   ILE A  96      66.076  55.636  78.524  1.00  0.00           C
ATOM   1721  O   ILE A  96      66.626  54.576  78.254  1.00  0.00           O
ATOM   1722  N   LEU A  97      66.456  56.756  77.904  1.00  0.00           N
ATOM   1724  CA  LEU A  97      67.546  56.756  76.944  1.00  0.00           C
ATOM   1726  CB  LEU A  97      66.976  56.946  75.514  1.00  0.00           C
ATOM   1729  CG  LEU A  97      67.976  57.036  74.334  1.00  0.00           C
ATOM   1731  CD1 LEU A  97      68.756  55.746  74.094  1.00  0.00           C
ATOM   1735  CD2 LEU A  97      67.236  57.406  73.034  1.00  0.00           C
ATOM   1739  C   LEU A  97      68.576  57.816  77.284  1.00  0.00           C
ATOM   1740  O   LEU A  97      69.726  57.696  76.904  1.00  0.00           O
ATOM   1741  N   GLY A  98      68.196  58.856  78.064  1.00  0.00           N
ATOM   1743  CA  GLY A  98      69.086  59.916  78.544  1.00  0.00           C
ATOM   1746  C   GLY A  98      69.386  60.956  77.504  1.00  0.00           C
ATOM   1747  O   GLY A  98      70.336  61.736  77.634  1.00  0.00           O
ATOM   1748  N   LEU A  99      68.566  61.006  76.444  1.00  0.00           N
ATOM   1750  CA  LEU A  99      68.776  61.826  75.284  1.00  0.00           C
ATOM   1752  CB  LEU A  99      69.076  60.956  74.044  1.00  0.00           C
ATOM   1755  CG  LEU A  99      70.346  60.086  74.174  1.00  0.00           C
ATOM   1757  CD1 LEU A  99      70.556  59.316  72.874  1.00  0.00           C
ATOM   1761  CD2 LEU A  99      71.616  60.876  74.484  1.00  0.00           C
ATOM   1765  C   LEU A  99      67.526  62.666  75.044  1.00  0.00           C
ATOM   1766  O   LEU A  99      66.426  62.196  75.354  1.00  0.00           O
ATOM   1767  N   PRO A 100      67.596  63.906  74.544  1.00  0.00           N
ATOM   1768  CD  PRO A 100      68.856  64.616  74.264  1.00  0.00           C
ATOM   1771  CA  PRO A 100      66.426  64.736  74.244  1.00  0.00           C
ATOM   1773  CB  PRO A 100      67.006  65.986  73.574  1.00  0.00           C
ATOM   1776  CG  PRO A 100      68.426  66.066  74.134  1.00  0.00           C
ATOM   1779  C   PRO A 100      65.406  64.046  73.354  1.00  0.00           C
ATOM   1780  O   PRO A 100      65.816  63.426  72.374  1.00  0.00           O
ATOM   1781  N   ILE A 101      64.096  64.116  73.634  1.00  0.00           N
ATOM   1783  CA  ILE A 101      63.086  63.456  72.804  1.00  0.00           C
ATOM   1785  CB  ILE A 101      61.696  63.506  73.444  1.00  0.00           C
ATOM   1787  CG2 ILE A 101      60.636  62.906  72.494  1.00  0.00           C
ATOM   1791  CG1 ILE A 101      61.716  62.746  74.794  1.00  0.00           C
ATOM   1794  CD  ILE A 101      60.496  63.046  75.664  1.00  0.00           C
ATOM   1798  C   ILE A 101      63.076  64.046  71.404  1.00  0.00           C
ATOM   1799  O   ILE A 101      63.076  63.366  70.384  1.00  0.00           O
ATOM   1800  N   GLY A 102      63.196  65.396  71.364  1.00  0.00           N
ATOM   1802  CA  GLY A 102      63.146  66.196  70.144  1.00  0.00           C
ATOM   1805  C   GLY A 102      64.296  65.986  69.224  1.00  0.00           C
ATOM   1806  O   GLY A 102      64.246  66.376  68.064  1.00  0.00           O
ATOM   1807  N   LEU A 103      65.366  65.316  69.694  1.00  0.00           N
ATOM   1809  CA  LEU A 103      66.506  64.936  68.884  1.00  0.00           C
ATOM   1811  CB  LEU A 103      67.416  64.086  69.804  1.00  0.00           C
ATOM   1814  CG  LEU A 103      68.796  63.706  69.254  1.00  0.00           C
ATOM   1816  CD1 LEU A 103      69.596  64.946  68.904  1.00  0.00           C
ATOM   1820  CD2 LEU A 103      69.546  62.876  70.294  1.00  0.00           C
ATOM   1824  C   LEU A 103      66.146  64.096  67.654  1.00  0.00           C
ATOM   1825  O   LEU A 103      66.626  64.336  66.554  1.00  0.00           O
ATOM   1826  N   MET A 104      65.246  63.116  67.814  1.00  0.00           N
ATOM   1828  CA  MET A 104      64.806  62.286  66.714  1.00  0.00           C
ATOM   1830  CB  MET A 104      64.226  60.966  67.294  1.00  0.00           C
ATOM   1833  CG  MET A 104      65.246  60.186  68.154  1.00  0.00           C
ATOM   1836  SD  MET A 104      66.676  59.526  67.224  1.00  0.00           S
ATOM   1837  CE  MET A 104      67.916  60.386  68.204  1.00  0.00           C
ATOM   1841  C   MET A 104      63.766  63.016  65.864  1.00  0.00           C
ATOM   1842  O   MET A 104      63.736  62.916  64.634  1.00  0.00           O
ATOM   1843  N   TYR A 105      62.926  63.836  66.504  1.00  0.00           N
ATOM   1845  CA  TYR A 105      61.866  64.556  65.814  1.00  0.00           C
ATOM   1847  CB  TYR A 105      60.746  64.916  66.804  1.00  0.00           C
ATOM   1850  CG  TYR A 105      59.956  63.676  67.154  1.00  0.00           C
ATOM   1851  CD1 TYR A 105      60.006  63.086  68.424  1.00  0.00           C
ATOM   1853  CE1 TYR A 105      59.186  61.986  68.734  1.00  0.00           C
ATOM   1855  CZ  TYR A 105      58.306  61.476  67.764  1.00  0.00           C
ATOM   1856  OH  TYR A 105      57.456  60.376  68.004  1.00  0.00           O
ATOM   1858  CD2 TYR A 105      59.076  63.146  66.194  1.00  0.00           C
ATOM   1860  CE2 TYR A 105      58.256  62.056  66.494  1.00  0.00           C
ATOM   1862  C   TYR A 105      62.356  65.776  65.034  1.00  0.00           C
ATOM   1863  O   TYR A 105      61.746  66.216  64.054  1.00  0.00           O
ATOM   1864  N   ALA A 106      63.546  66.276  65.394  1.00  0.00           N
ATOM   1866  CA  ALA A 106      64.276  67.276  64.664  1.00  0.00           C
ATOM   1868  CB  ALA A 106      65.406  67.856  65.534  1.00  0.00           C
ATOM   1872  C   ALA A 106      64.856  66.756  63.354  1.00  0.00           C
ATOM   1873  O   ALA A 106      65.316  67.526  62.524  1.00  0.00           O
ATOM   1874  N   ALA A 107      64.816  65.416  63.134  1.00  0.00           N
ATOM   1876  CA  ALA A 107      65.016  64.816  61.834  1.00  0.00           C
ATOM   1878  CB  ALA A 107      65.896  63.566  62.014  1.00  0.00           C
ATOM   1882  C   ALA A 107      63.706  64.426  61.144  1.00  0.00           C
ATOM   1883  O   ALA A 107      63.586  64.476  59.914  1.00  0.00           O
ATOM   1884  N   CYS A 108      62.636  64.106  61.904  1.00  0.00           N
ATOM   1886  CA  CYS A 108      61.286  63.926  61.364  1.00  0.00           C
ATOM   1888  CB  CYS A 108      60.276  63.446  62.444  1.00  0.00           C
ATOM   1891  SG  CYS A 108      60.716  61.816  63.144  1.00  0.00           S
ATOM   1893  C   CYS A 108      60.726  65.176  60.684  1.00  0.00           C
ATOM   1894  O   CYS A 108      60.156  65.096  59.604  1.00  0.00           O
ATOM   1895  N   LEU A 109      60.916  66.366  61.304  1.00  0.00           N
ATOM   1897  CA  LEU A 109      60.506  67.646  60.744  1.00  0.00           C
ATOM   1899  CB  LEU A 109      60.656  68.756  61.834  1.00  0.00           C
ATOM   1902  CG  LEU A 109      60.546  70.216  61.334  1.00  0.00           C
ATOM   1904  CD1 LEU A 109      59.136  70.506  60.794  1.00  0.00           C
ATOM   1908  CD2 LEU A 109      60.916  71.206  62.444  1.00  0.00           C
ATOM   1912  C   LEU A 109      61.136  68.016  59.394  1.00  0.00           C
ATOM   1913  O   LEU A 109      60.396  68.376  58.484  1.00  0.00           O
ATOM   1914  N   PRO A 110      62.436  67.876  59.124  1.00  0.00           N
ATOM   1915  CD  PRO A 110      63.476  68.056  60.134  1.00  0.00           C
ATOM   1918  CA  PRO A 110      62.966  68.136  57.794  1.00  0.00           C
ATOM   1920  CB  PRO A 110      64.486  68.046  57.964  1.00  0.00           C
ATOM   1923  CG  PRO A 110      64.716  68.536  59.384  1.00  0.00           C
ATOM   1926  C   PRO A 110      62.456  67.126  56.794  1.00  0.00           C
ATOM   1927  O   PRO A 110      62.146  67.496  55.674  1.00  0.00           O
ATOM   1928  N   THR A 111      62.356  65.856  57.204  1.00  0.00           N
ATOM   1930  CA  THR A 111      61.826  64.776  56.364  1.00  0.00           C
ATOM   1932  CB  THR A 111      61.936  63.426  57.064  1.00  0.00           C
ATOM   1934  OG1 THR A 111      63.266  63.216  57.514  1.00  0.00           O
ATOM   1936  CG2 THR A 111      61.646  62.256  56.124  1.00  0.00           C
ATOM   1940  C   THR A 111      60.386  64.996  55.934  1.00  0.00           C
ATOM   1941  O   THR A 111      60.036  64.886  54.754  1.00  0.00           O
ATOM   1942  N   SER A 112      59.486  65.386  56.854  1.00  0.00           N
ATOM   1944  CA  SER A 112      58.126  65.806  56.534  1.00  0.00           C
ATOM   1946  CB  SER A 112      57.196  65.916  57.764  1.00  0.00           C
ATOM   1949  OG  SER A 112      57.686  66.896  58.674  1.00  0.00           O
ATOM   1951  C   SER A 112      58.036  67.086  55.714  1.00  0.00           C
ATOM   1952  O   SER A 112      57.216  67.186  54.814  1.00  0.00           O
ATOM   1953  N   LEU A 113      58.896  68.086  55.974  1.00  0.00           N
ATOM   1955  CA  LEU A 113      59.056  69.246  55.104  1.00  0.00           C
ATOM   1957  CB  LEU A 113      60.066  70.266  55.684  1.00  0.00           C
ATOM   1960  CG  LEU A 113      59.566  71.036  56.934  1.00  0.00           C
ATOM   1962  CD1 LEU A 113      60.736  71.776  57.604  1.00  0.00           C
ATOM   1966  CD2 LEU A 113      58.456  72.026  56.594  1.00  0.00           C
ATOM   1970  C   LEU A 113      59.466  68.866  53.684  1.00  0.00           C
ATOM   1971  O   LEU A 113      58.886  69.356  52.714  1.00  0.00           O
ATOM   1972  N   VAL A 114      60.426  67.926  53.514  1.00  0.00           N
ATOM   1974  CA  VAL A 114      60.816  67.376  52.214  1.00  0.00           C
ATOM   1976  CB  VAL A 114      62.026  66.426  52.314  1.00  0.00           C
ATOM   1978  CG1 VAL A 114      62.296  65.686  50.974  1.00  0.00           C
ATOM   1982  CG2 VAL A 114      63.286  67.226  52.674  1.00  0.00           C
ATOM   1986  C   VAL A 114      59.666  66.706  51.464  1.00  0.00           C
ATOM   1987  O   VAL A 114      59.526  66.906  50.264  1.00  0.00           O
ATOM   1988  N   ILE A 115      58.786  65.946  52.164  1.00  0.00           N
ATOM   1990  CA  ILE A 115      57.566  65.426  51.554  1.00  0.00           C
ATOM   1992  CB  ILE A 115      56.706  64.576  52.504  1.00  0.00           C
ATOM   1994  CG2 ILE A 115      55.396  64.136  51.814  1.00  0.00           C
ATOM   1998  CG1 ILE A 115      57.476  63.346  53.034  1.00  0.00           C
ATOM   2001  CD  ILE A 115      56.816  62.716  54.254  1.00  0.00           C
ATOM   2005  C   ILE A 115      56.686  66.536  51.024  1.00  0.00           C
ATOM   2006  O   ILE A 115      56.306  66.526  49.854  1.00  0.00           O
ATOM   2007  N   ALA A 116      56.386  67.566  51.834  1.00  0.00           N
ATOM   2009  CA  ALA A 116      55.586  68.696  51.424  1.00  0.00           C
ATOM   2011  CB  ALA A 116      55.346  69.596  52.654  1.00  0.00           C
ATOM   2015  C   ALA A 116      56.186  69.486  50.264  1.00  0.00           C
ATOM   2016  O   ALA A 116      55.526  69.866  49.304  1.00  0.00           O
ATOM   2017  N   PHE A 117      57.516  69.706  50.304  1.00  0.00           N
ATOM   2019  CA  PHE A 117      58.276  70.296  49.214  1.00  0.00           C
ATOM   2021  CB  PHE A 117      59.756  70.536  49.624  1.00  0.00           C
ATOM   2024  CG  PHE A 117      59.946  71.406  50.844  1.00  0.00           C
ATOM   2025  CD1 PHE A 117      58.996  72.376  51.244  1.00  0.00           C
ATOM   2027  CE1 PHE A 117      59.236  73.206  52.344  1.00  0.00           C
ATOM   2029  CZ  PHE A 117      60.426  73.086  53.064  1.00  0.00           C
ATOM   2031  CD2 PHE A 117      61.136  71.296  51.594  1.00  0.00           C
ATOM   2033  CE2 PHE A 117      61.376  72.126  52.694  1.00  0.00           C
ATOM   2035  C   PHE A 117      58.236  69.456  47.934  1.00  0.00           C
ATOM   2036  O   PHE A 117      58.176  69.986  46.814  1.00  0.00           O
ATOM   2037  N   PHE A 118      58.266  68.126  48.034  1.00  0.00           N
ATOM   2039  CA  PHE A 118      58.116  67.286  46.854  1.00  0.00           C
ATOM   2041  CB  PHE A 118      58.716  65.876  47.034  1.00  0.00           C
ATOM   2044  CG  PHE A 118      60.226  65.806  47.094  1.00  0.00           C
ATOM   2045  CD1 PHE A 118      61.076  66.926  47.174  1.00  0.00           C
ATOM   2047  CE1 PHE A 118      62.456  66.776  47.294  1.00  0.00           C
ATOM   2049  CZ  PHE A 118      63.016  65.496  47.314  1.00  0.00           C
ATOM   2051  CD2 PHE A 118      60.816  64.536  47.094  1.00  0.00           C
ATOM   2053  CE2 PHE A 118      62.196  64.366  47.194  1.00  0.00           C
ATOM   2055  C   PHE A 118      56.676  67.176  46.364  1.00  0.00           C
ATOM   2056  O   PHE A 118      56.466  67.066  45.144  1.00  0.00           O
ATOM   2057  N   GLU A 119      55.676  67.276  47.254  1.00  0.00           N
ATOM   2059  CA  GLU A 119      54.286  67.516  46.894  1.00  0.00           C
ATOM   2061  CB  GLU A 119      53.316  67.516  48.104  1.00  0.00           C
ATOM   2064  CG  GLU A 119      53.136  66.156  48.804  1.00  0.00           C
ATOM   2067  CD  GLU A 119      52.796  65.036  47.844  1.00  0.00           C
ATOM   2068  OE1 GLU A 119      51.996  65.236  46.894  1.00  0.00           O
ATOM   2069  OE2 GLU A 119      53.316  63.916  48.024  1.00  0.00           O
ATOM   2070  C   GLU A 119      54.096  68.816  46.144  1.00  0.00           C
ATOM   2071  O   GLU A 119      53.466  68.826  45.094  1.00  0.00           O
ATOM   2072  N   LEU A 120      54.706  69.936  46.584  1.00  0.00           N
ATOM   2074  CA  LEU A 120      54.686  71.186  45.844  1.00  0.00           C
ATOM   2076  CB  LEU A 120      55.446  72.306  46.594  1.00  0.00           C
ATOM   2079  CG  LEU A 120      54.706  72.846  47.844  1.00  0.00           C
ATOM   2081  CD1 LEU A 120      55.646  73.666  48.734  1.00  0.00           C
ATOM   2085  CD2 LEU A 120      53.516  73.726  47.454  1.00  0.00           C
ATOM   2089  C   LEU A 120      55.296  71.036  44.454  1.00  0.00           C
ATOM   2090  O   LEU A 120      54.696  71.436  43.464  1.00  0.00           O
ATOM   2091  N   ARG A 121      56.446  70.366  44.354  1.00  0.00           N
ATOM   2093  CA  ARG A 121      57.096  70.066  43.084  1.00  0.00           C
ATOM   2095  CB  ARG A 121      58.396  69.296  43.404  1.00  0.00           C
ATOM   2098  CG  ARG A 121      59.256  68.936  42.184  1.00  0.00           C
ATOM   2101  CD  ARG A 121      60.446  68.036  42.534  1.00  0.00           C
ATOM   2104  NE  ARG A 121      61.156  67.676  41.264  1.00  0.00           N
ATOM   2106  CZ  ARG A 121      60.846  66.646  40.484  1.00  0.00           C
ATOM   2107  NH1 ARG A 121      59.766  65.906  40.654  1.00  0.00           N
ATOM   2110  NH2 ARG A 121      61.676  66.316  39.514  1.00  0.00           N
ATOM   2113  C   ARG A 121      56.256  69.236  42.104  1.00  0.00           C
ATOM   2114  O   ARG A 121      56.216  69.496  40.904  1.00  0.00           O
ATOM   2115  N   HIS A 122      55.586  68.166  42.594  1.00  0.00           N
ATOM   2117  CA  HIS A 122      54.686  67.376  41.774  1.00  0.00           C
ATOM   2119  CB  HIS A 122      54.416  65.956  42.354  1.00  0.00           C
ATOM   2122  CD2 HIS A 122      55.786  63.836  41.754  1.00  0.00           C
ATOM   2124  CG  HIS A 122      55.616  65.036  42.354  1.00  0.00           C
ATOM   2125  NE2 HIS A 122      57.036  63.386  42.104  1.00  0.00           N
ATOM   2127  ND1 HIS A 122      56.746  65.276  43.084  1.00  0.00           N
ATOM   2129  CE1 HIS A 122      57.586  64.256  42.924  1.00  0.00           C
ATOM   2131  C   HIS A 122      53.376  68.056  41.474  1.00  0.00           C
ATOM   2132  O   HIS A 122      52.866  67.976  40.354  1.00  0.00           O
ATOM   2133  N   LEU A 123      52.816  68.796  42.454  1.00  0.00           N
ATOM   2135  CA  LEU A 123      51.636  69.616  42.284  1.00  0.00           C
ATOM   2137  CB  LEU A 123      51.286  70.266  43.644  1.00  0.00           C
ATOM   2140  CG  LEU A 123      49.966  71.046  43.664  1.00  0.00           C
ATOM   2142  CD1 LEU A 123      48.826  70.056  43.404  1.00  0.00           C
ATOM   2146  CD2 LEU A 123      49.776  71.766  45.004  1.00  0.00           C
ATOM   2150  C   LEU A 123      51.806  70.716  41.264  1.00  0.00           C
ATOM   2151  O   LEU A 123      50.996  70.846  40.344  1.00  0.00           O
ATOM   2152  N   TYR A 124      52.906  71.476  41.354  1.00  0.00           N
ATOM   2154  CA  TYR A 124      53.296  72.486  40.384  1.00  0.00           C
ATOM   2156  CB  TYR A 124      54.426  73.406  40.944  1.00  0.00           C
ATOM   2159  CG  TYR A 124      54.046  74.226  42.164  1.00  0.00           C
ATOM   2160  CD1 TYR A 124      55.036  74.566  43.114  1.00  0.00           C
ATOM   2162  CE1 TYR A 124      54.726  75.346  44.234  1.00  0.00           C
ATOM   2164  CZ  TYR A 124      53.426  75.846  44.414  1.00  0.00           C
ATOM   2165  OH  TYR A 124      53.146  76.706  45.484  1.00  0.00           O
ATOM   2167  CD2 TYR A 124      52.736  74.716  42.384  1.00  0.00           C
ATOM   2169  CE2 TYR A 124      52.426  75.516  43.494  1.00  0.00           C
ATOM   2171  C   TYR A 124      53.566  71.916  38.984  1.00  0.00           C
ATOM   2172  O   TYR A 124      53.136  72.496  38.004  1.00  0.00           O
ATOM   2173  N   GLN A 125      54.186  70.736  38.844  1.00  0.00           N
ATOM   2175  CA  GLN A 125      54.446  70.156  37.524  1.00  0.00           C
ATOM   2177  CB  GLN A 125      55.416  68.966  37.644  1.00  0.00           C
ATOM   2180  CG  GLN A 125      55.696  68.186  36.344  1.00  0.00           C
ATOM   2183  CD  GLN A 125      56.486  68.996  35.314  1.00  0.00           C
ATOM   2184  OE1 GLN A 125      57.706  68.836  35.214  1.00  0.00           O
ATOM   2185  NE2 GLN A 125      55.796  69.816  34.504  1.00  0.00           N
ATOM   2188  C   GLN A 125      53.196  69.686  36.784  1.00  0.00           C
ATOM   2189  O   GLN A 125      53.086  69.726  35.554  1.00  0.00           O
ATOM   2190  N   LEU A 126      52.226  69.166  37.544  1.00  0.00           N
ATOM   2192  CA  LEU A 126      50.936  68.796  37.014  1.00  0.00           C
ATOM   2194  CB  LEU A 126      50.176  67.856  37.964  1.00  0.00           C
ATOM   2197  CG  LEU A 126      50.826  66.476  38.104  1.00  0.00           C
ATOM   2199  CD1 LEU A 126      50.076  65.726  39.194  1.00  0.00           C
ATOM   2203  CD2 LEU A 126      50.736  65.646  36.814  1.00  0.00           C
ATOM   2207  C   LEU A 126      50.036  69.986  36.764  1.00  0.00           C
ATOM   2208  O   LEU A 126      49.216  69.956  35.844  1.00  0.00           O
ATOM   2209  N   ILE A 127      50.216  71.066  37.544  1.00  0.00           N
ATOM   2211  CA  ILE A 127      49.866  72.426  37.184  1.00  0.00           C
ATOM   2213  CB  ILE A 127      50.116  73.396  38.334  1.00  0.00           C
ATOM   2215  CG2 ILE A 127      50.326  74.876  37.944  1.00  0.00           C
ATOM   2219  CG1 ILE A 127      49.036  73.206  39.424  1.00  0.00           C
ATOM   2222  CD  ILE A 127      49.386  73.936  40.724  1.00  0.00           C
ATOM   2226  C   ILE A 127      50.416  72.776  35.814  1.00  0.00           C
ATOM   2227  O   ILE A 127      49.626  72.786  34.894  1.00  0.00           O
ATOM   2228  N   THR A 128      51.746  72.916  35.584  1.00  0.00           N
ATOM   2230  CA  THR A 128      52.436  73.156  34.294  1.00  0.00           C
ATOM   2232  CB  THR A 128      53.956  73.196  34.454  1.00  0.00           C
ATOM   2234  OG1 THR A 128      54.266  73.756  35.714  1.00  0.00           O
ATOM   2236  CG2 THR A 128      54.656  74.076  33.404  1.00  0.00           C
ATOM   2240  C   THR A 128      52.096  72.196  33.144  1.00  0.00           C
ATOM   2241  O   THR A 128      52.636  72.266  32.034  1.00  0.00           O
ATOM   2242  N   ARG A 129      51.166  71.256  33.354  1.00  0.00           N
ATOM   2244  CA  ARG A 129      50.646  70.366  32.354  1.00  0.00           C
ATOM   2246  CB  ARG A 129      51.156  68.946  32.634  1.00  0.00           C
ATOM   2249  CG  ARG A 129      52.656  68.646  32.484  1.00  0.00           C
ATOM   2252  CD  ARG A 129      52.886  67.296  33.154  1.00  0.00           C
ATOM   2255  NE  ARG A 129      54.306  66.896  33.004  1.00  0.00           N
ATOM   2257  CZ  ARG A 129      54.886  65.986  33.774  1.00  0.00           C
ATOM   2258  NH1 ARG A 129      54.206  65.236  34.604  1.00  0.00           N
ATOM   2261  NH2 ARG A 129      56.186  65.836  33.584  1.00  0.00           N
ATOM   2264  C   ARG A 129      49.106  70.306  32.304  1.00  0.00           C
ATOM   2265  O   ARG A 129      48.566  69.326  31.784  1.00  0.00           O
ATOM   2266  N   SER A 130      48.336  71.316  32.754  1.00  0.00           N
ATOM   2268  CA  SER A 130      46.866  71.266  32.544  1.00  0.00           C
ATOM   2270  CB  SER A 130      46.086  70.706  33.764  1.00  0.00           C
ATOM   2273  OG  SER A 130      46.336  71.416  34.974  1.00  0.00           O
ATOM   2275  C   SER A 130      46.156  72.496  31.974  1.00  0.00           C
ATOM   2276  O   SER A 130      45.056  72.356  31.454  1.00  0.00           O
ATOM   2277  N   ASN A 131      46.796  73.666  31.914  1.00  0.00           N
ATOM   2279  CA  ASN A 131      46.466  74.846  31.114  1.00  0.00           C
ATOM   2281  CB  ASN A 131      46.286  74.586  29.574  1.00  0.00           C
ATOM   2284  CG  ASN A 131      47.616  74.156  28.944  1.00  0.00           C
ATOM   2285  OD1 ASN A 131      48.696  74.386  29.494  1.00  0.00           O
ATOM   2286  ND2 ASN A 131      47.606  73.446  27.794  1.00  0.00           N
ATOM   2289  C   ASN A 131      45.656  76.016  31.714  1.00  0.00           C
ATOM   2290  O   ASN A 131      44.766  76.576  31.084  1.00  0.00           O
ATOM   2291  N   SER A 132      46.046  76.496  32.924  1.00  0.00           N
ATOM   2293  CA  SER A 132      45.416  77.536  33.754  1.00  0.00           C
ATOM   2295  CB  SER A 132      44.066  77.076  34.424  1.00  0.00           C
ATOM   2298  OG  SER A 132      43.836  75.666  34.374  1.00  0.00           O
ATOM   2300  C   SER A 132      46.326  78.226  34.814  1.00  0.00           C
ATOM   2301  O   SER A 132      45.796  78.886  35.704  1.00  0.00           O
ATOM   2302  N   LEU A 133      47.696  78.156  34.794  1.00  0.00           N
ATOM   2304  CA  LEU A 133      48.606  78.736  35.814  1.00  0.00           C
ATOM   2306  CB  LEU A 133      50.116  78.306  35.834  1.00  0.00           C
ATOM   2309  CG  LEU A 133      51.196  78.986  34.924  1.00  0.00           C
ATOM   2311  CD1 LEU A 133      50.806  79.166  33.464  1.00  0.00           C
ATOM   2315  CD2 LEU A 133      51.796  80.306  35.444  1.00  0.00           C
ATOM   2319  C   LEU A 133      48.586  80.226  35.944  1.00  0.00           C
ATOM   2320  O   LEU A 133      48.426  80.956  34.964  1.00  0.00           O
ATOM   2321  N   THR A 134      48.756  80.696  37.194  1.00  0.00           N
ATOM   2323  CA  THR A 134      48.526  82.086  37.524  1.00  0.00           C
ATOM   2325  CB  THR A 134      47.146  82.326  38.174  1.00  0.00           C
ATOM   2327  OG1 THR A 134      47.026  81.856  39.514  1.00  0.00           O
ATOM   2329  CG2 THR A 134      46.046  81.596  37.384  1.00  0.00           C
ATOM   2333  C   THR A 134      49.606  82.616  38.444  1.00  0.00           C
ATOM   2334  O   THR A 134      49.586  83.806  38.734  1.00  0.00           O
ATOM   2335  N   SER A 135      50.606  81.816  38.894  1.00  0.00           N
ATOM   2337  CA  SER A 135      51.596  82.276  39.864  1.00  0.00           C
ATOM   2339  CB  SER A 135      51.236  81.856  41.334  1.00  0.00           C
ATOM   2342  OG  SER A 135      51.726  80.566  41.714  1.00  0.00           O
ATOM   2344  C   SER A 135      53.006  81.816  39.484  1.00  0.00           C
ATOM   2345  O   SER A 135      53.146  80.936  38.634  1.00  0.00           O
ATOM   2346  N   PRO A 136      54.096  82.346  40.064  1.00  0.00           N
ATOM   2347  CD  PRO A 136      54.096  83.526  40.924  1.00  0.00           C
ATOM   2350  CA  PRO A 136      55.456  82.006  39.644  1.00  0.00           C
ATOM   2352  CB  PRO A 136      56.356  83.026  40.364  1.00  0.00           C
ATOM   2355  CG  PRO A 136      55.426  84.206  40.584  1.00  0.00           C
ATOM   2358  C   PRO A 136      55.926  80.596  39.974  1.00  0.00           C
ATOM   2359  O   PRO A 136      56.556  80.066  39.064  1.00  0.00           O
ATOM   2360  N   PRO A 137      55.736  79.926  41.124  1.00  0.00           N
ATOM   2361  CD  PRO A 137      55.186  80.446  42.384  1.00  0.00           C
ATOM   2364  CA  PRO A 137      56.236  78.566  41.294  1.00  0.00           C
ATOM   2366  CB  PRO A 137      56.186  78.336  42.814  1.00  0.00           C
ATOM   2369  CG  PRO A 137      55.026  79.216  43.274  1.00  0.00           C
ATOM   2372  C   PRO A 137      55.386  77.586  40.504  1.00  0.00           C
ATOM   2373  O   PRO A 137      55.816  76.476  40.254  1.00  0.00           O
ATOM   2374  N   GLN A 138      54.176  77.996  40.104  1.00  0.00           N
ATOM   2376  CA  GLN A 138      53.266  77.216  39.294  1.00  0.00           C
ATOM   2378  CB  GLN A 138      51.856  77.806  39.464  1.00  0.00           C
ATOM   2381  CG  GLN A 138      51.266  77.406  40.814  1.00  0.00           C
ATOM   2384  CD  GLN A 138      49.876  77.986  40.904  1.00  0.00           C
ATOM   2385  OE1 GLN A 138      49.516  78.926  40.194  1.00  0.00           O
ATOM   2386  NE2 GLN A 138      49.056  77.406  41.804  1.00  0.00           N
ATOM   2389  C   GLN A 138      53.546  77.126  37.814  1.00  0.00           C
ATOM   2390  O   GLN A 138      53.046  76.226  37.154  1.00  0.00           O
ATOM   2391  N   GLY A 139      54.316  78.086  37.254  1.00  0.00           N
ATOM   2393  CA  GLY A 139      54.676  78.096  35.834  1.00  0.00           C
ATOM   2396  C   GLY A 139      56.056  77.586  35.594  1.00  0.00           C
ATOM   2397  O   GLY A 139      56.516  77.556  34.444  1.00  0.00           O
ATOM   2398  N   ALA A 140      56.766  77.236  36.674  1.00  0.00           N
ATOM   2400  CA  ALA A 140      58.106  76.746  36.634  1.00  0.00           C
ATOM   2402  CB  ALA A 140      58.816  77.246  37.894  1.00  0.00           C
ATOM   2406  C   ALA A 140      58.186  75.196  36.514  1.00  0.00           C
ATOM   2407  OT1 ALA A 140      57.186  74.536  36.114  1.00  0.00           O
ATOM   2408  OT2 ALA A 140      59.316  74.676  36.694  1.00  0.00           O
ATOM   2409  NH3 POPEB 141      13.166  25.746  33.994  1.00  0.00           N
ATOM   2413  C12 POPEB 141      14.266  24.736  34.024  1.00  0.00           C
ATOM   2416  C11 POPEB 141      13.696  23.316  33.864  1.00  0.00           C
ATOM   2419  P   POPEB 141      11.456  23.126  35.284  1.00  0.00           P
ATOM   2420  O13 POPEB 141      10.776  21.816  35.384  1.00  0.00           O
ATOM   2421  O14 POPEB 141      10.966  24.116  34.284  1.00  0.00           O
ATOM   2422  O11 POPEB 141      11.556  23.856  36.684  1.00  0.00           O
ATOM   2423  O12 POPEB 141      12.996  22.896  35.034  1.00  0.00           O
ATOM   2424  C1  POPEB 141      11.916  23.116  37.864  1.00  0.00           C
ATOM   2427  C2  POPEB 141      12.776  23.926  38.884  1.00  0.00           C
ATOM   2429  O21 POPEB 141      11.946  24.356  39.974  1.00  0.00           O
ATOM   2430  C21 POPEB 141      12.216  24.186  41.294  1.00  0.00           C
ATOM   2431  O22 POPEB 141      11.496  24.636  42.164  1.00  0.00           O
ATOM   2432  C22 POPEB 141      13.506  23.386  41.614  1.00  0.00           C
ATOM   2435  C3  POPEB 141      13.426  25.166  38.224  1.00  0.00           C
ATOM   2438  O31 POPEB 141      14.316  25.846  39.124  1.00  0.00           O
ATOM   2439  C31 POPEB 141      14.856  26.946  38.624  1.00  0.00           C
ATOM   2440  O32 POPEB 141      14.706  27.356  37.484  1.00  0.00           O
ATOM   2441  C32 POPEB 141      15.646  27.656  39.714  1.00  0.00           C
ATOM   2444  C23 POPEB 141      13.666  22.976  43.104  1.00  0.00           C
ATOM   2447  C24 POPEB 141      14.716  23.786  43.894  1.00  0.00           C
ATOM   2450  C25 POPEB 141      14.386  23.926  45.384  1.00  0.00           C
ATOM   2453  C26 POPEB 141      14.356  22.616  46.184  1.00  0.00           C
ATOM   2456  C27 POPEB 141      15.756  22.056  46.504  1.00  0.00           C
ATOM   2459  C28 POPEB 141      15.716  20.966  47.584  1.00  0.00           C
ATOM   2462  C29 POPEB 141      17.086  20.396  47.864  1.00  0.00           C
ATOM   2464 0C21 POPEB 141      17.366  19.096  48.114  1.00  0.00           C
ATOM   2466 1C21 POPEB 141      16.346  17.986  48.214  1.00  0.00           C
ATOM   2469 2C21 POPEB 141      16.076  17.286  46.874  1.00  0.00           C
ATOM   2472 3C21 POPEB 141      17.296  16.596  46.254  1.00  0.00           C
ATOM   2475 4C21 POPEB 141      16.886  15.776  45.024  1.00  0.00           C
ATOM   2478 5C21 POPEB 141      18.026  15.056  44.304  1.00  0.00           C
ATOM   2481 6C21 POPEB 141      17.486  14.166  43.184  1.00  0.00           C
ATOM   2484 7C21 POPEB 141      18.576  13.616  42.274  1.00  0.00           C
ATOM   2487 8C21 POPEB 141      18.016  12.926  41.024  1.00  0.00           C
ATOM   2491  C33 POPEB 141      15.446  29.186  39.664  1.00  0.00           C
ATOM   2494  C34 POPEB 141      15.386  29.796  41.054  1.00  0.00           C
ATOM   2497  C35 POPEB 141      15.976  31.206  41.094  1.00  0.00           C
ATOM   2500  C36 POPEB 141      15.936  31.766  42.514  1.00  0.00           C
ATOM   2503  C37 POPEB 141      16.916  32.936  42.674  1.00  0.00           C
ATOM   2506  C38 POPEB 141      16.786  33.626  44.034  1.00  0.00           C
ATOM   2509  C39 POPEB 141      17.226  32.746  45.214  1.00  0.00           C
ATOM   2512 0C31 POPEB 141      17.146  33.526  46.524  1.00  0.00           C
ATOM   2515 1C31 POPEB 141      17.496  32.686  47.754  1.00  0.00           C
ATOM   2518 2C31 POPEB 141      17.236  33.436  49.074  1.00  0.00           C
ATOM   2521 3C31 POPEB 141      17.976  34.776  49.164  1.00  0.00           C
ATOM   2524 4C31 POPEB 141      17.856  35.406  50.564  1.00  0.00           C
ATOM   2527 5C31 POPEB 141      18.566  36.766  50.644  1.00  0.00           C
ATOM   2530 6C31 POPEB 141      18.566  37.356  52.054  1.00  0.00           C
ATOM   2534  NH3 POPEC 142      45.086  57.446  71.314  1.00  0.00           N
ATOM   2538  C12 POPEC 142      46.566  57.236  71.094  1.00  0.00           C
ATOM   2541  C11 POPEC 142      47.406  57.266  72.394  1.00  0.00           C
ATOM   2544  P   POPEC 142      49.476  55.726  73.104  1.00  0.00           P
ATOM   2545  O13 POPEC 142      50.926  55.926  72.904  1.00  0.00           O
ATOM   2546  O14 POPEC 142      48.976  55.876  74.494  1.00  0.00           O
ATOM   2547  O11 POPEC 142      49.116  54.306  72.544  1.00  0.00           O
ATOM   2548  O12 POPEC 142      48.696  56.696  72.144  1.00  0.00           O
ATOM   2549  C1  POPEC 142      49.226  54.036  71.154  1.00  0.00           C
ATOM   2552  C2  POPEC 142      49.676  52.566  70.914  1.00  0.00           C
ATOM   2554  O21 POPEC 142      49.006  52.136  69.724  1.00  0.00           O
ATOM   2555  C21 POPEC 142      49.626  51.206  69.024  1.00  0.00           C
ATOM   2556  O22 POPEC 142      50.786  50.846  69.144  1.00  0.00           O
ATOM   2557  C22 POPEC 142      48.656  50.646  67.984  1.00  0.00           C
ATOM   2560  C3  POPEC 142      49.326  51.636  72.124  1.00  0.00           C
ATOM   2563  O31 POPEC 142      48.606  50.436  71.794  1.00  0.00           O
ATOM   2564  C31 POPEC 142      47.266  50.356  71.964  1.00  0.00           C
ATOM   2565  O32 POPEC 142      46.686  49.286  72.024  1.00  0.00           O
ATOM   2566  C32 POPEC 142      46.526  51.666  71.964  1.00  0.00           C
ATOM   2569  C23 POPEC 142      47.896  51.746  67.194  1.00  0.00           C
ATOM   2572  C24 POPEC 142      46.766  51.166  66.344  1.00  0.00           C
ATOM   2575  C25 POPEC 142      47.226  50.236  65.214  1.00  0.00           C
ATOM   2578  C26 POPEC 142      47.736  50.936  63.944  1.00  0.00           C
ATOM   2581  C27 POPEC 142      46.616  51.306  62.954  1.00  0.00           C
ATOM   2584  C28 POPEC 142      47.066  52.206  61.784  1.00  0.00           C
ATOM   2587  C29 POPEC 142      48.116  51.606  60.874  1.00  0.00           C
ATOM   2589 0C21 POPEC 142      48.336  51.956  59.594  1.00  0.00           C
ATOM   2591 1C21 POPEC 142      47.546  52.976  58.824  1.00  0.00           C
ATOM   2594 2C21 POPEC 142      47.516  52.726  57.304  1.00  0.00           C
ATOM   2597 3C21 POPEC 142      48.776  53.176  56.554  1.00  0.00           C
ATOM   2600 4C21 POPEC 142      48.496  53.216  55.044  1.00  0.00           C
ATOM   2603 5C21 POPEC 142      49.716  53.096  54.134  1.00  0.00           C
ATOM   2606 6C21 POPEC 142      49.256  52.736  52.714  1.00  0.00           C
ATOM   2609 7C21 POPEC 142      50.366  52.406  51.724  1.00  0.00           C
ATOM   2612 8C21 POPEC 142      49.796  51.916  50.384  1.00  0.00           C
ATOM   2616  C33 POPEC 142      45.036  51.346  71.674  1.00  0.00           C
ATOM   2619  C34 POPEC 142      44.176  52.496  71.134  1.00  0.00           C
ATOM   2622  C35 POPEC 142      44.766  53.086  69.844  1.00  0.00           C
ATOM   2625  C36 POPEC 142      43.946  54.256  69.324  1.00  0.00           C
ATOM   2628  C37 POPEC 142      44.686  54.996  68.214  1.00  0.00           C
ATOM   2631  C38 POPEC 142      43.936  56.226  67.734  1.00  0.00           C
ATOM   2634  C39 POPEC 142      42.696  55.886  66.904  1.00  0.00           C
ATOM   2637 0C31 POPEC 142      42.086  57.146  66.284  1.00  0.00           C
ATOM   2640 1C31 POPEC 142      40.786  56.886  65.544  1.00  0.00           C
ATOM   2643 2C31 POPEC 142      40.036  58.186  65.224  1.00  0.00           C
ATOM   2646 3C31 POPEC 142      39.286  58.126  63.884  1.00  0.00           C
ATOM   2649 4C31 POPEC 142      38.016  57.276  63.954  1.00  0.00           C
ATOM   2652 5C31 POPEC 142      37.936  56.216  62.854  1.00  0.00           C
ATOM   2655 6C31 POPEC 142      36.686  55.336  62.984  1.00  0.00           C
ATOM   2659  NH3 POPED 143      46.636  63.966  72.864  1.00  0.00           N
ATOM   2663  C12 POPED 143      48.026  64.526  73.014  1.00  0.00           C
ATOM   2666  C11 POPED 143      49.096  63.476  73.294  1.00  0.00           C
ATOM   2669  P   POPED 143      51.556  64.336  72.684  1.00  0.00           P
ATOM   2670  O13 POPED 143      51.886  65.786  72.634  1.00  0.00           O
ATOM   2671  O14 POPED 143      52.546  63.366  73.194  1.00  0.00           O
ATOM   2672  O11 POPED 143      50.996  63.846  71.274  1.00  0.00           O
ATOM   2673  O12 POPED 143      50.296  64.176  73.614  1.00  0.00           O
ATOM   2674  C1  POPED 143      51.706  64.036  70.054  1.00  0.00           C
ATOM   2677  C2  POPED 143      51.926  62.696  69.304  1.00  0.00           C
ATOM   2679  O21 POPED 143      52.046  62.946  67.874  1.00  0.00           O
ATOM   2680  C21 POPED 143      53.036  62.256  67.274  1.00  0.00           C
ATOM   2681  O22 POPED 143      53.986  61.736  67.794  1.00  0.00           O
ATOM   2682  C22 POPED 143      52.746  62.166  65.784  1.00  0.00           C
ATOM   2685  C3  POPED 143      50.736  61.716  69.584  1.00  0.00           C
ATOM   2688  O31 POPED 143      50.446  60.826  68.474  1.00  0.00           O
ATOM   2689  C31 POPED 143      49.746  59.736  68.784  1.00  0.00           C
ATOM   2690  O32 POPED 143      49.236  59.516  69.874  1.00  0.00           O
ATOM   2691  C32 POPED 143      49.636  58.886  67.504  1.00  0.00           C
ATOM   2694  C23 POPED 143      54.036  62.366  64.964  1.00  0.00           C
ATOM   2697  C24 POPED 143      53.856  62.136  63.444  1.00  0.00           C
ATOM   2700  C25 POPED 143      52.566  61.396  63.024  1.00  0.00           C
ATOM   2703  C26 POPED 143      52.696  60.796  61.624  1.00  0.00           C
ATOM   2706  C27 POPED 143      51.376  60.326  61.024  1.00  0.00           C
ATOM   2709  C28 POPED 143      51.536  59.446  59.764  1.00  0.00           C
ATOM   2712  C29 POPED 143      52.636  59.876  58.814  1.00  0.00           C
ATOM   2714 0C21 POPED 143      52.616  59.866  57.474  1.00  0.00           C
ATOM   2716 1C21 POPED 143      51.486  59.396  56.594  1.00  0.00           C
ATOM   2719 2C21 POPED 143      51.866  58.106  55.834  1.00  0.00           C
ATOM   2722 3C21 POPED 143      50.666  57.186  55.514  1.00  0.00           C
ATOM   2725 4C21 POPED 143      49.906  57.526  54.224  1.00  0.00           C
ATOM   2728 5C21 POPED 143      49.316  58.946  54.174  1.00  0.00           C
ATOM   2731 6C21 POPED 143      48.136  59.076  53.194  1.00  0.00           C
ATOM   2734 7C21 POPED 143      47.106  60.126  53.644  1.00  0.00           C
ATOM   2737 8C21 POPED 143      45.836  60.126  52.794  1.00  0.00           C
ATOM   2741  C33 POPED 143      48.646  57.696  67.534  1.00  0.00           C
ATOM   2744  C34 POPED 143      48.846  56.796  66.304  1.00  0.00           C
ATOM   2747  C35 POPED 143      47.746  55.736  66.124  1.00  0.00           C
ATOM   2750  C36 POPED 143      46.526  56.236  65.324  1.00  0.00           C
ATOM   2753  C37 POPED 143      46.726  56.316  63.804  1.00  0.00           C
ATOM   2756  C38 POPED 143      45.406  56.506  63.024  1.00  0.00           C
ATOM   2759  C39 POPED 143      44.456  55.306  63.104  1.00  0.00           C
ATOM   2762 0C31 POPED 143      43.286  55.386  62.114  1.00  0.00           C
ATOM   2765 1C31 POPED 143      42.286  54.236  62.304  1.00  0.00           C
ATOM   2768 2C31 POPED 143      41.156  54.226  61.254  1.00  0.00           C
ATOM   2771 3C31 POPED 143      40.096  53.156  61.564  1.00  0.00           C
ATOM   2774 4C31 POPED 143      39.026  52.976  60.474  1.00  0.00           C
ATOM   2777 5C31 POPED 143      39.566  52.346  59.184  1.00  0.00           C
ATOM   2780 6C31 POPED 143      38.456  51.796  58.274  1.00  0.00           C
ATOM   2784  NH3 POPEE 144       1.806  25.426  31.134  1.00  0.00           N
ATOM   2788  C12 POPEE 144       2.176  26.876  31.164  1.00  0.00           C
ATOM   2791  C11 POPEE 144       1.006  27.736  30.634  1.00  0.00           C
ATOM   2794  P   POPEE 144       1.036  30.386  30.544  1.00  0.00           P
ATOM   2795  O13 POPEE 144       2.076  31.406  30.294  1.00  0.00           O
ATOM   2796  O14 POPEE 144      -0.324  30.606  30.004  1.00  0.00           O
ATOM   2797  O11 POPEE 144       0.766  30.246  32.084  1.00  0.00           O
ATOM   2798  O12 POPEE 144       1.516  28.956  30.104  1.00  0.00           O
ATOM   2799  C1  POPEE 144       1.836  30.046  33.004  1.00  0.00           C
ATOM   2802  C2  POPEE 144       1.256  30.006  34.444  1.00  0.00           C
ATOM   2804  O21 POPEE 144       2.216  30.336  35.454  1.00  0.00           O
ATOM   2805  C21 POPEE 144       3.426  29.816  35.404  1.00  0.00           C
ATOM   2806  O22 POPEE 144       3.836  28.936  34.674  1.00  0.00           O
ATOM   2807  C22 POPEE 144       4.266  30.516  36.464  1.00  0.00           C
ATOM   2810  C3  POPEE 144       0.556  28.666  34.804  1.00  0.00           C
ATOM   2813  O31 POPEE 144      -0.404  28.836  35.874  1.00  0.00           O
ATOM   2814  C31 POPEE 144      -1.626  29.186  35.464  1.00  0.00           C
ATOM   2815  O32 POPEE 144      -1.956  29.316  34.294  1.00  0.00           O
ATOM   2816  C32 POPEE 144      -2.556  29.356  36.674  1.00  0.00           C
ATOM   2819  C23 POPEE 144       5.536  29.726  36.764  1.00  0.00           C
ATOM   2822  C24 POPEE 144       6.296  30.326  37.944  1.00  0.00           C
ATOM   2825  C25 POPEE 144       7.476  29.446  38.334  1.00  0.00           C
ATOM   2828  C26 POPEE 144       8.296  30.006  39.494  1.00  0.00           C
ATOM   2831  C27 POPEE 144       9.376  29.006  39.914  1.00  0.00           C
ATOM   2834  C28 POPEE 144      10.346  29.576  40.964  1.00  0.00           C
ATOM   2837  C29 POPEE 144      11.656  28.846  40.854  1.00  0.00           C
ATOM   2839 0C21 POPEE 144      12.246  28.066  41.774  1.00  0.00           C
ATOM   2841 1C21 POPEE 144      11.766  27.756  43.164  1.00  0.00           C
ATOM   2844 2C21 POPEE 144      12.936  27.196  44.004  1.00  0.00           C
ATOM   2847 3C21 POPEE 144      13.956  28.256  44.464  1.00  0.00           C
ATOM   2850 4C21 POPEE 144      15.336  27.646  44.804  1.00  0.00           C
ATOM   2853 5C21 POPEE 144      16.276  28.666  45.464  1.00  0.00           C
ATOM   2856 6C21 POPEE 144      17.586  28.066  45.994  1.00  0.00           C
ATOM   2859 7C21 POPEE 144      18.476  29.146  46.634  1.00  0.00           C
ATOM   2862 8C21 POPEE 144      19.696  28.606  47.384  1.00  0.00           C
ATOM   2866  C33 POPEE 144      -2.206  30.556  37.604  1.00  0.00           C
ATOM   2869  C34 POPEE 144      -2.696  30.366  39.044  1.00  0.00           C
ATOM   2872  C35 POPEE 144      -2.096  31.376  40.044  1.00  0.00           C
ATOM   2875  C36 POPEE 144      -2.636  32.816  39.914  1.00  0.00           C
ATOM   2878  C37 POPEE 144      -3.806  33.106  40.874  1.00  0.00           C
ATOM   2881  C38 POPEE 144      -4.296  34.566  40.774  1.00  0.00           C
ATOM   2884  C39 POPEE 144      -4.936  35.116  42.064  1.00  0.00           C
ATOM   2887 0C31 POPEE 144      -3.916  35.376  43.194  1.00  0.00           C
ATOM   2890 1C31 POPEE 144      -4.566  35.886  44.484  1.00  0.00           C
ATOM   2893 2C31 POPEE 144      -3.706  35.626  45.744  1.00  0.00           C
ATOM   2896 3C31 POPEE 144      -2.416  36.446  45.774  1.00  0.00           C
ATOM   2899 4C31 POPEE 144      -1.646  36.286  47.104  1.00  0.00           C
ATOM   2902 5C31 POPEE 144      -0.644  37.426  47.314  1.00  0.00           C
ATOM   2905 6C31 POPEE 144       0.206  37.276  48.574  1.00  0.00           C
ATOM   2909  NH3 POPEF 145       9.026  13.356  34.344  1.00  0.00           N
ATOM   2913  C12 POPEF 145       8.556  13.626  32.934  1.00  0.00           C
ATOM   2916  C11 POPEF 145       7.356  14.586  32.924  1.00  0.00           C
ATOM   2919  P   POPEF 145       8.206  16.696  31.604  1.00  0.00           P
ATOM   2920  O13 POPEF 145       9.206  16.746  32.694  1.00  0.00           O
ATOM   2921  O14 POPEF 145       8.826  16.696  30.264  1.00  0.00           O
ATOM   2922  O11 POPEF 145       7.206  17.916  31.714  1.00  0.00           O
ATOM   2923  O12 POPEF 145       7.336  15.386  31.744  1.00  0.00           O
ATOM   2924  C1  POPEF 145       5.816  17.726  31.974  1.00  0.00           C
ATOM   2927  C2  POPEF 145       5.556  17.586  33.494  1.00  0.00           C
ATOM   2929  O21 POPEF 145       4.186  17.236  33.764  1.00  0.00           O
ATOM   2930  C21 POPEF 145       3.386  18.216  34.114  1.00  0.00           C
ATOM   2931  O22 POPEF 145       3.396  19.346  33.664  1.00  0.00           O
ATOM   2932  C22 POPEF 145       2.546  17.766  35.324  1.00  0.00           C
ATOM   2935  C3  POPEF 145       6.146  18.786  34.304  1.00  0.00           C
ATOM   2938  O31 POPEF 145       5.786  18.626  35.694  1.00  0.00           O
ATOM   2939  C31 POPEF 145       5.846  19.746  36.404  1.00  0.00           C
ATOM   2940  O32 POPEF 145       6.266  20.806  36.014  1.00  0.00           O
ATOM   2941  C32 POPEF 145       5.236  19.446  37.774  1.00  0.00           C
ATOM   2944  C23 POPEF 145       1.836  18.966  35.984  1.00  0.00           C
ATOM   2947  C24 POPEF 145       1.326  18.686  37.404  1.00  0.00           C
ATOM   2950  C25 POPEF 145       0.046  17.836  37.464  1.00  0.00           C
ATOM   2953  C26 POPEF 145      -1.144  18.436  36.694  1.00  0.00           C
ATOM   2956  C27 POPEF 145      -2.516  17.906  37.114  1.00  0.00           C
ATOM   2959  C28 POPEF 145      -3.236  18.786  38.164  1.00  0.00           C
ATOM   2962  C29 POPEF 145      -2.686  18.686  39.564  1.00  0.00           C
ATOM   2964 0C21 POPEF 145      -3.346  18.246  40.654  1.00  0.00           C
ATOM   2966 1C21 POPEF 145      -4.776  17.756  40.634  1.00  0.00           C
ATOM   2969 2C21 POPEF 145      -5.266  17.156  41.964  1.00  0.00           C
ATOM   2972 3C21 POPEF 145      -4.476  15.906  42.404  1.00  0.00           C
ATOM   2975 4C21 POPEF 145      -5.146  15.146  43.564  1.00  0.00           C
ATOM   2978 5C21 POPEF 145      -5.076  15.886  44.904  1.00  0.00           C
ATOM   2981 6C21 POPEF 145      -3.676  15.906  45.534  1.00  0.00           C
ATOM   2984 7C21 POPEF 145      -3.706  16.526  46.944  1.00  0.00           C
ATOM   2987 8C21 POPEF 145      -2.326  16.616  47.594  1.00  0.00           C
ATOM   2991  C33 POPEF 145       5.246  20.656  38.734  1.00  0.00           C
ATOM   2994  C34 POPEF 145       4.676  20.276  40.114  1.00  0.00           C
ATOM   2997  C35 POPEF 145       4.406  21.466  41.044  1.00  0.00           C
ATOM   3000  C36 POPEF 145       4.726  21.136  42.504  1.00  0.00           C
ATOM   3003  C37 POPEF 145       3.946  21.996  43.504  1.00  0.00           C
ATOM   3006  C38 POPEF 145       4.556  21.936  44.904  1.00  0.00           C
ATOM   3009  C39 POPEF 145       3.626  22.456  46.004  1.00  0.00           C
ATOM   3012 0C31 POPEF 145       4.316  22.396  47.374  1.00  0.00           C
ATOM   3015 1C31 POPEF 145       3.456  22.956  48.514  1.00  0.00           C
ATOM   3018 2C31 POPEF 145       4.216  23.066  49.844  1.00  0.00           C
ATOM   3021 3C31 POPEF 145       5.476  23.936  49.754  1.00  0.00           C
ATOM   3024 4C31 POPEF 145       5.706  24.776  51.024  1.00  0.00           C
ATOM   3027 5C31 POPEF 145       6.916  25.716  50.884  1.00  0.00           C
ATOM   3030 6C31 POPEF 145       7.036  26.706  52.044  1.00  0.00           C
ATOM   3034  NH3 POPEG 146      77.206  22.756  32.314  1.00  0.00           N
ATOM   3038  C12 POPEG 146      78.206  22.186  31.334  1.00  0.00           C
ATOM   3041  C11 POPEG 146      79.366  21.476  32.074  1.00  0.00           C
ATOM   3044  P   POPEG 146      81.336  21.526  30.344  1.00  0.00           P
ATOM   3045  O13 POPEG 146      81.576  20.816  29.064  1.00  0.00           O
ATOM   3046  O14 POPEG 146      80.896  22.936  30.184  1.00  0.00           O
ATOM   3047  O11 POPEG 146      82.656  21.556  31.194  1.00  0.00           O
ATOM   3048  O12 POPEG 146      80.236  20.766  31.184  1.00  0.00           O
ATOM   3049  C1  POPEG 146      82.746  20.976  32.484  1.00  0.00           C
ATOM   3052  C2  POPEG 146      83.396  19.566  32.424  1.00  0.00           C
ATOM   3054  O21 POPEG 146      83.366  18.936  33.714  1.00  0.00           O
ATOM   3055  C21 POPEG 146      82.176  18.636  34.214  1.00  0.00           C
ATOM   3056  O22 POPEG 146      81.136  18.516  33.604  1.00  0.00           O
ATOM   3057  C22 POPEG 146      82.346  18.606  35.744  1.00  0.00           C
ATOM   3060  C3  POPEG 146      84.886  19.706  31.984  1.00  0.00           C
ATOM   3063  O31 POPEG 146      85.596  20.566  32.914  1.00  0.00           O
ATOM   3064  C31 POPEG 146      86.006  19.956  34.024  1.00  0.00           C
ATOM   3065  O32 POPEG 146      86.176  18.756  34.154  1.00  0.00           O
ATOM   3066  C32 POPEG 146      86.086  21.026  35.124  1.00  0.00           C
ATOM   3069  C23 POPEG 146      82.026  17.276  36.454  1.00  0.00           C
ATOM   3072  C24 POPEG 146      81.386  17.566  37.814  1.00  0.00           C
ATOM   3075  C25 POPEG 146      81.316  16.356  38.754  1.00  0.00           C
ATOM   3078  C26 POPEG 146      82.596  16.176  39.584  1.00  0.00           C
ATOM   3081  C27 POPEG 146      82.356  15.296  40.824  1.00  0.00           C
ATOM   3084  C28 POPEG 146      83.636  14.986  41.634  1.00  0.00           C
ATOM   3087  C29 POPEG 146      84.456  16.206  41.964  1.00  0.00           C
ATOM   3089 0C21 POPEG 146      84.466  16.916  43.104  1.00  0.00           C
ATOM   3091 1C21 POPEG 146      83.636  16.676  44.344  1.00  0.00           C
ATOM   3094 2C21 POPEG 146      82.436  17.636  44.394  1.00  0.00           C
ATOM   3097 3C21 POPEG 146      81.866  17.826  45.804  1.00  0.00           C
ATOM   3100 4C21 POPEG 146      80.576  18.636  45.784  1.00  0.00           C
ATOM   3103 5C21 POPEG 146      80.096  19.146  47.154  1.00  0.00           C
ATOM   3106 6C21 POPEG 146      80.886  20.356  47.674  1.00  0.00           C
ATOM   3109 7C21 POPEG 146      80.066  21.166  48.674  1.00  0.00           C
ATOM   3112 8C21 POPEG 146      80.726  22.486  49.064  1.00  0.00           C
ATOM   3116  C33 POPEG 146      86.516  20.516  36.524  1.00  0.00           C
ATOM   3119  C34 POPEG 146      85.906  21.326  37.684  1.00  0.00           C
ATOM   3122  C35 POPEG 146      84.666  20.686  38.344  1.00  0.00           C
ATOM   3125  C36 POPEG 146      84.246  21.446  39.614  1.00  0.00           C
ATOM   3128  C37 POPEG 146      82.916  21.006  40.254  1.00  0.00           C
ATOM   3131  C38 POPEG 146      82.646  21.806  41.544  1.00  0.00           C
ATOM   3134  C39 POPEG 146      81.246  21.646  42.164  1.00  0.00           C
ATOM   3137 0C31 POPEG 146      80.986  22.706  43.264  1.00  0.00           C
ATOM   3140 1C31 POPEG 146      79.686  22.496  44.064  1.00  0.00           C
ATOM   3143 2C31 POPEG 146      79.206  23.716  44.884  1.00  0.00           C
ATOM   3146 3C31 POPEG 146      78.666  24.906  44.054  1.00  0.00           C
ATOM   3149 4C31 POPEG 146      77.486  24.566  43.134  1.00  0.00           C
ATOM   3152 5C31 POPEG 146      76.996  25.716  42.244  1.00  0.00           C
ATOM   3155 6C31 POPEG 146      75.926  26.636  42.864  1.00  0.00           C
ATOM   3159  NH3 POPEH 147      10.106  11.086  75.834  1.00  0.00           N
ATOM   3163  C12 POPEH 147       9.646  11.896  74.644  1.00  0.00           C
ATOM   3166  C11 POPEH 147      10.286  13.286  74.594  1.00  0.00           C
ATOM   3169  P   POPEH 147      12.426  14.606  74.194  1.00  0.00           P
ATOM   3170  O13 POPEH 147      11.706  15.596  75.014  1.00  0.00           O
ATOM   3171  O14 POPEH 147      13.886  14.546  74.404  1.00  0.00           O
ATOM   3172  O11 POPEH 147      12.236  15.146  72.714  1.00  0.00           O
ATOM   3173  O12 POPEH 147      11.686  13.206  74.254  1.00  0.00           O
ATOM   3174  C1  POPEH 147      12.266  14.286  71.584  1.00  0.00           C
ATOM   3177  C2  POPEH 147      11.796  15.046  70.314  1.00  0.00           C
ATOM   3179  O21 POPEH 147      12.706  16.126  70.034  1.00  0.00           O
ATOM   3180  C21 POPEH 147      13.366  16.286  68.854  1.00  0.00           C
ATOM   3181  O22 POPEH 147      14.296  17.066  68.734  1.00  0.00           O
ATOM   3182  C22 POPEH 147      12.846  15.426  67.684  1.00  0.00           C
ATOM   3185  C3  POPEH 147      10.356  15.576  70.604  1.00  0.00           C
ATOM   3188  O31 POPEH 147       9.786  16.236  69.454  1.00  0.00           O
ATOM   3189  C31 POPEH 147       9.236  17.416  69.664  1.00  0.00           C
ATOM   3190  O32 POPEH 147       9.226  18.036  70.704  1.00  0.00           O
ATOM   3191  C32 POPEH 147       8.526  17.826  68.364  1.00  0.00           C
ATOM   3194  C23 POPEH 147      13.346  15.796  66.254  1.00  0.00           C
ATOM   3197  C24 POPEH 147      12.626  15.036  65.114  1.00  0.00           C
ATOM   3200  C25 POPEH 147      12.766  15.746  63.744  1.00  0.00           C
ATOM   3203  C26 POPEH 147      12.086  15.056  62.534  1.00  0.00           C
ATOM   3206  C27 POPEH 147      11.556  16.086  61.524  1.00  0.00           C
ATOM   3209  C28 POPEH 147      10.756  15.516  60.334  1.00  0.00           C
ATOM   3212  C29 POPEH 147      10.116  16.616  59.524  1.00  0.00           C
ATOM   3214 0C21 POPEH 147       9.666  16.546  58.254  1.00  0.00           C
ATOM   3216 1C21 POPEH 147       9.666  15.356  57.324  1.00  0.00           C
ATOM   3219 2C21 POPEH 147       8.626  14.276  57.684  1.00  0.00           C
ATOM   3222 3C21 POPEH 147       8.396  13.276  56.534  1.00  0.00           C
ATOM   3225 4C21 POPEH 147       7.486  12.106  56.934  1.00  0.00           C
ATOM   3228 5C21 POPEH 147       6.956  11.296  55.734  1.00  0.00           C
ATOM   3231 6C21 POPEH 147       5.756  11.986  55.064  1.00  0.00           C
ATOM   3234 7C21 POPEH 147       5.226  11.256  53.824  1.00  0.00           C
ATOM   3237 8C21 POPEH 147       3.916  11.886  53.314  1.00  0.00           C
ATOM   3241  C33 POPEH 147       8.626  19.336  68.114  1.00  0.00           C
ATOM   3244  C34 POPEH 147       8.116  19.766  66.734  1.00  0.00           C
ATOM   3247  C35 POPEH 147       8.966  19.246  65.564  1.00  0.00           C
ATOM   3250  C36 POPEH 147       8.386  19.666  64.214  1.00  0.00           C
ATOM   3253  C37 POPEH 147       9.356  19.386  63.054  1.00  0.00           C
ATOM   3256  C38 POPEH 147       8.746  19.706  61.674  1.00  0.00           C
ATOM   3259  C39 POPEH 147       8.056  21.076  61.614  1.00  0.00           C
ATOM   3262 0C31 POPEH 147       7.496  21.406  60.234  1.00  0.00           C
ATOM   3265 1C31 POPEH 147       6.626  22.666  60.244  1.00  0.00           C
ATOM   3268 2C31 POPEH 147       5.906  22.936  58.914  1.00  0.00           C
ATOM   3271 3C31 POPEH 147       6.646  23.926  57.994  1.00  0.00           C
ATOM   3274 4C31 POPEH 147       8.016  23.426  57.534  1.00  0.00           C
ATOM   3277 5C31 POPEH 147       8.716  24.356  56.534  1.00  0.00           C
ATOM   3280 6C31 POPEH 147      10.066  23.786  56.084  1.00  0.00           C
ATOM   3284  NH3 POPEI 148      60.106  32.166  77.574  1.00  0.00           N
ATOM   3288  C12 POPEI 148      61.366  31.526  77.064  1.00  0.00           C
ATOM   3291  C11 POPEI 148      62.276  31.096  78.234  1.00  0.00           C
ATOM   3294  P   POPEI 148      64.596  31.026  76.984  1.00  0.00           P
ATOM   3295  O13 POPEI 148      64.226  32.356  76.464  1.00  0.00           O
ATOM   3296  O14 POPEI 148      65.866  30.906  77.754  1.00  0.00           O
ATOM   3297  O11 POPEI 148      64.676  29.976  75.834  1.00  0.00           O
ATOM   3298  O12 POPEI 148      63.426  30.386  77.814  1.00  0.00           O
ATOM   3299  C1  POPEI 148      65.506  30.106  74.684  1.00  0.00           C
ATOM   3302  C2  POPEI 148      64.706  30.616  73.444  1.00  0.00           C
ATOM   3304  O21 POPEI 148      65.086  29.816  72.294  1.00  0.00           O
ATOM   3305  C21 POPEI 148      64.506  28.626  72.264  1.00  0.00           C
ATOM   3306  O22 POPEI 148      63.656  28.216  73.034  1.00  0.00           O
ATOM   3307  C22 POPEI 148      65.086  27.826  71.084  1.00  0.00           C
ATOM   3310  C3  POPEI 148      64.986  32.126  73.184  1.00  0.00           C
ATOM   3313  O31 POPEI 148      64.886  32.546  71.804  1.00  0.00           O
ATOM   3314  C31 POPEI 148      63.696  32.916  71.394  1.00  0.00           C
ATOM   3315  O32 POPEI 148      62.686  32.996  72.094  1.00  0.00           O
ATOM   3316  C32 POPEI 148      63.756  33.226  69.894  1.00  0.00           C
ATOM   3319  C23 POPEI 148      64.566  28.416  69.754  1.00  0.00           C
ATOM   3322  C24 POPEI 148      65.186  27.876  68.464  1.00  0.00           C
ATOM   3325  C25 POPEI 148      64.976  26.376  68.264  1.00  0.00           C
ATOM   3328  C26 POPEI 148      65.596  25.926  66.934  1.00  0.00           C
ATOM   3331  C27 POPEI 148      65.766  24.416  66.844  1.00  0.00           C
ATOM   3334  C28 POPEI 148      66.506  24.016  65.564  1.00  0.00           C
ATOM   3337  C29 POPEI 148      66.946  22.576  65.624  1.00  0.00           C
ATOM   3339 0C21 POPEI 148      66.376  21.546  64.984  1.00  0.00           C
ATOM   3341 1C21 POPEI 148      65.186  21.576  64.064  1.00  0.00           C
ATOM   3344 2C21 POPEI 148      65.646  21.396  62.614  1.00  0.00           C
ATOM   3347 3C21 POPEI 148      64.486  21.386  61.614  1.00  0.00           C
ATOM   3350 4C21 POPEI 148      64.996  21.226  60.184  1.00  0.00           C
ATOM   3353 5C21 POPEI 148      63.956  21.616  59.134  1.00  0.00           C
ATOM   3356 6C21 POPEI 148      64.526  21.506  57.714  1.00  0.00           C
ATOM   3359 7C21 POPEI 148      63.626  22.116  56.644  1.00  0.00           C
ATOM   3362 8C21 POPEI 148      64.246  22.036  55.244  1.00  0.00           C
ATOM   3366  C33 POPEI 148      62.356  33.576  69.314  1.00  0.00           C
ATOM   3369  C34 POPEI 148      62.246  33.436  67.784  1.00  0.00           C
ATOM   3372  C35 POPEI 148      62.106  31.966  67.364  1.00  0.00           C
ATOM   3375  C36 POPEI 148      61.966  31.656  65.874  1.00  0.00           C
ATOM   3378  C37 POPEI 148      61.936  30.126  65.694  1.00  0.00           C
ATOM   3381  C38 POPEI 148      61.446  29.646  64.324  1.00  0.00           C
ATOM   3384  C39 POPEI 148      62.416  29.906  63.164  1.00  0.00           C
ATOM   3387 0C31 POPEI 148      61.896  29.266  61.874  1.00  0.00           C
ATOM   3390 1C31 POPEI 148      62.896  29.216  60.724  1.00  0.00           C
ATOM   3393 2C31 POPEI 148      62.336  28.376  59.564  1.00  0.00           C
ATOM   3396 3C31 POPEI 148      63.296  28.216  58.384  1.00  0.00           C
ATOM   3399 4C31 POPEI 148      62.766  27.186  57.384  1.00  0.00           C
ATOM   3402 5C31 POPEI 148      63.616  27.056  56.104  1.00  0.00           C
ATOM   3405 6C31 POPEI 148      63.046  26.026  55.124  1.00  0.00           C
ATOM   3409  NH3 POPEJ 149      69.066  88.096  32.294  1.00  0.00           N
ATOM   3413  C12 POPEJ 149      70.276  88.996  32.104  1.00  0.00           C
ATOM   3416  C11 POPEJ 149      69.916  90.486  31.864  1.00  0.00           C
ATOM   3419  P   POPEJ 149      71.616  92.196  32.864  1.00  0.00           P
ATOM   3420  O13 POPEJ 149      73.016  92.626  32.634  1.00  0.00           O
ATOM   3421  O14 POPEJ 149      70.666  93.286  33.114  1.00  0.00           O
ATOM   3422  O11 POPEJ 149      71.626  91.186  34.074  1.00  0.00           O
ATOM   3423  O12 POPEJ 149      71.096  91.276  31.684  1.00  0.00           O
ATOM   3424  C1  POPEJ 149      70.816  91.426  35.224  1.00  0.00           C
ATOM   3427  C2  POPEJ 149      70.996  90.316  36.304  1.00  0.00           C
ATOM   3429  O21 POPEJ 149      72.326  90.246  36.864  1.00  0.00           O
ATOM   3430  C21 POPEJ 149      72.536  91.156  37.774  1.00  0.00           C
ATOM   3431  O22 POPEJ 149      71.896  92.186  37.924  1.00  0.00           O
ATOM   3432  C22 POPEJ 149      73.656  90.706  38.724  1.00  0.00           C
ATOM   3435  C3  POPEJ 149      70.696  88.896  35.794  1.00  0.00           C
ATOM   3438  O31 POPEJ 149      70.806  87.956  36.884  1.00  0.00           O
ATOM   3439  C31 POPEJ 149      69.756  87.956  37.694  1.00  0.00           C
ATOM   3440  O32 POPEJ 149      68.676  88.446  37.424  1.00  0.00           O
ATOM   3441  C32 POPEJ 149      70.106  87.276  39.004  1.00  0.00           C
ATOM   3444  C23 POPEJ 149      73.356  91.156  40.174  1.00  0.00           C
ATOM   3447  C24 POPEJ 149      74.526  90.926  41.154  1.00  0.00           C
ATOM   3450  C25 POPEJ 149      74.296  91.546  42.544  1.00  0.00           C
ATOM   3453  C26 POPEJ 149      73.116  90.926  43.314  1.00  0.00           C
ATOM   3456  C27 POPEJ 149      73.146  91.116  44.844  1.00  0.00           C
ATOM   3459  C28 POPEJ 149      72.306  92.276  45.404  1.00  0.00           C
ATOM   3462  C29 POPEJ 149      70.806  92.076  45.304  1.00  0.00           C
ATOM   3464 0C21 POPEJ 149      69.986  91.566  46.244  1.00  0.00           C
ATOM   3466 1C21 POPEJ 149      70.336  91.036  47.614  1.00  0.00           C
ATOM   3469 2C21 POPEJ 149      69.626  91.756  48.774  1.00  0.00           C
ATOM   3472 3C21 POPEJ 149      68.096  91.716  48.734  1.00  0.00           C
ATOM   3475 4C21 POPEJ 149      67.396  92.496  49.864  1.00  0.00           C
ATOM   3478 5C21 POPEJ 149      67.526  91.876  51.264  1.00  0.00           C
ATOM   3481 6C21 POPEJ 149      66.546  90.726  51.524  1.00  0.00           C
ATOM   3484 7C21 POPEJ 149      66.256  90.546  53.014  1.00  0.00           C
ATOM   3487 8C21 POPEJ 149      65.186  89.496  53.244  1.00  0.00           C
ATOM   3491  C33 POPEJ 149      70.056  88.256  40.194  1.00  0.00           C
ATOM   3494  C34 POPEJ 149      70.986  87.796  41.314  1.00  0.00           C
ATOM   3497  C35 POPEJ 149      70.696  88.456  42.664  1.00  0.00           C
ATOM   3500  C36 POPEJ 149      69.606  87.736  43.444  1.00  0.00           C
ATOM   3503  C37 POPEJ 149      69.266  88.456  44.734  1.00  0.00           C
ATOM   3506  C38 POPEJ 149      68.446  87.586  45.684  1.00  0.00           C
ATOM   3509  C39 POPEJ 149      67.506  88.416  46.544  1.00  0.00           C
ATOM   3512 0C31 POPEJ 149      66.856  87.586  47.654  1.00  0.00           C
ATOM   3515 1C31 POPEJ 149      65.856  88.416  48.464  1.00  0.00           C
ATOM   3518 2C31 POPEJ 149      64.936  87.546  49.314  1.00  0.00           C
ATOM   3521 3C31 POPEJ 149      65.656  86.576  50.254  1.00  0.00           C
ATOM   3524 4C31 POPEJ 149      64.666  85.766  51.094  1.00  0.00           C
ATOM   3527 5C31 POPEJ 149      65.236  84.436  51.594  1.00  0.00           C
ATOM   3530 6C31 POPEJ 149      64.226  83.616  52.404  1.00  0.00           C
ATOM   3534  NH3 POPEK 150      58.936  50.156  40.474  1.00  0.00           N
ATOM   3538  C12 POPEK 150      58.786  49.366  39.204  1.00  0.00           C
ATOM   3541  C11 POPEK 150      59.406  47.976  39.404  1.00  0.00           C
ATOM   3544  P   POPEK 150      61.656  46.756  39.954  1.00  0.00           P
ATOM   3545  O13 POPEK 150      61.526  46.056  38.654  1.00  0.00           O
ATOM   3546  O14 POPEK 150      63.006  47.116  40.414  1.00  0.00           O
ATOM   3547  O11 POPEK 150      60.946  45.836  41.034  1.00  0.00           O
ATOM   3548  O12 POPEK 150      60.716  48.056  39.964  1.00  0.00           O
ATOM   3549  C1  POPEK 150      61.106  44.406  41.064  1.00  0.00           C
ATOM   3552  C2  POPEK 150      62.196  43.886  42.054  1.00  0.00           C
ATOM   3554  O21 POPEK 150      61.866  42.526  42.434  1.00  0.00           O
ATOM   3555  C21 POPEK 150      62.586  41.576  41.874  1.00  0.00           C
ATOM   3556  O22 POPEK 150      63.456  41.736  41.024  1.00  0.00           O
ATOM   3557  C22 POPEK 150      62.106  40.206  42.384  1.00  0.00           C
ATOM   3560  C3  POPEK 150      62.196  44.716  43.364  1.00  0.00           C
ATOM   3563  O31 POPEK 150      63.296  44.326  44.204  1.00  0.00           O
ATOM   3564  C31 POPEK 150      63.286  44.476  45.534  1.00  0.00           C
ATOM   3565  O32 POPEK 150      64.236  44.196  46.244  1.00  0.00           O
ATOM   3566  C32 POPEK 150      61.976  45.036  46.124  1.00  0.00           C
ATOM   3569  C23 POPEK 150      63.166  39.356  43.144  1.00  0.00           C
ATOM   3572  C24 POPEK 150      62.876  37.846  43.084  1.00  0.00           C
ATOM   3575  C25 POPEK 150      61.826  37.326  44.094  1.00  0.00           C
ATOM   3578  C26 POPEK 150      62.286  37.316  45.564  1.00  0.00           C
ATOM   3581  C27 POPEK 150      61.476  36.346  46.434  1.00  0.00           C
ATOM   3584  C28 POPEK 150      62.146  36.066  47.804  1.00  0.00           C
ATOM   3587  C29 POPEK 150      61.626  34.806  48.454  1.00  0.00           C
ATOM   3589 0C21 POPEK 150      61.286  34.606  49.734  1.00  0.00           C
ATOM   3591 1C21 POPEK 150      61.326  35.586  50.884  1.00  0.00           C
ATOM   3594 2C21 POPEK 150      59.896  35.886  51.354  1.00  0.00           C
ATOM   3597 3C21 POPEK 150      59.796  36.606  52.714  1.00  0.00           C
ATOM   3600 4C21 POPEK 150      58.326  36.886  53.074  1.00  0.00           C
ATOM   3603 5C21 POPEK 150      58.136  37.546  54.444  1.00  0.00           C
ATOM   3606 6C21 POPEK 150      56.656  37.736  54.794  1.00  0.00           C
ATOM   3609 7C21 POPEK 150      56.446  38.736  55.944  1.00  0.00           C
ATOM   3612 8C21 POPEK 150      55.086  38.616  56.634  1.00  0.00           C
ATOM   3616  C33 POPEK 150      62.156  45.616  47.554  1.00  0.00           C
ATOM   3619  C34 POPEK 150      60.886  45.566  48.414  1.00  0.00           C
ATOM   3622  C35 POPEK 150      60.826  46.626  49.534  1.00  0.00           C
ATOM   3625  C36 POPEK 150      62.126  46.796  50.324  1.00  0.00           C
ATOM   3628  C37 POPEK 150      62.106  48.026  51.234  1.00  0.00           C
ATOM   3631  C38 POPEK 150      63.516  48.456  51.664  1.00  0.00           C
ATOM   3634  C39 POPEK 150      64.266  47.376  52.434  1.00  0.00           C
ATOM   3637 0C31 POPEK 150      65.746  47.716  52.654  1.00  0.00           C
ATOM   3640 1C31 POPEK 150      66.396  46.756  53.644  1.00  0.00           C
ATOM   3643 2C31 POPEK 150      67.906  46.956  53.784  1.00  0.00           C
ATOM   3646 3C31 POPEK 150      68.446  46.356  55.084  1.00  0.00           C
ATOM   3649 4C31 POPEK 150      69.966  46.166  55.064  1.00  0.00           C
ATOM   3652 5C31 POPEK 150      70.536  45.826  56.444  1.00  0.00           C
ATOM   3655 6C31 POPEK 150      71.976  45.336  56.384  1.00  0.00           C
ATOM   3659  NH3 POPEL 151      71.706  17.526  32.544  1.00  0.00           N
ATOM   3663  C12 POPEL 151      71.486  18.826  31.814  1.00  0.00           C
ATOM   3666  C11 POPEL 151      69.996  19.196  31.724  1.00  0.00           C
ATOM   3669  P   POPEL 151      68.326  17.236  32.144  1.00  0.00           P
ATOM   3670  O13 POPEL 151      67.306  16.516  31.344  1.00  0.00           O
ATOM   3671  O14 POPEL 151      69.246  16.436  32.974  1.00  0.00           O
ATOM   3672  O11 POPEL 151      67.596  18.246  33.084  1.00  0.00           O
ATOM   3673  O12 POPEL 151      69.186  18.146  31.174  1.00  0.00           O
ATOM   3674  C1  POPEL 151      66.196  18.516  33.034  1.00  0.00           C
ATOM   3677  C2  POPEL 151      65.826  19.436  34.224  1.00  0.00           C
ATOM   3679  O21 POPEL 151      66.446  18.956  35.434  1.00  0.00           O
ATOM   3680  C21 POPEL 151      65.876  18.086  36.224  1.00  0.00           C
ATOM   3681  O22 POPEL 151      64.786  17.566  36.134  1.00  0.00           O
ATOM   3682  C22 POPEL 151      66.856  17.896  37.384  1.00  0.00           C
ATOM   3685  C3  POPEL 151      64.326  19.796  34.354  1.00  0.00           C
ATOM   3688  O31 POPEL 151      64.206  20.796  35.374  1.00  0.00           O
ATOM   3689  C31 POPEL 151      63.336  20.766  36.384  1.00  0.00           C
ATOM   3690  O32 POPEL 151      63.466  21.456  37.384  1.00  0.00           O
ATOM   3691  C32 POPEL 151      62.136  19.826  36.194  1.00  0.00           C
ATOM   3694  C23 POPEL 151      66.776  16.576  38.164  1.00  0.00           C
ATOM   3697  C24 POPEL 151      66.106  16.796  39.524  1.00  0.00           C
ATOM   3700  C25 POPEL 151      66.506  15.736  40.554  1.00  0.00           C
ATOM   3703  C26 POPEL 151      66.016  16.116  41.954  1.00  0.00           C
ATOM   3706  C27 POPEL 151      66.646  15.266  43.064  1.00  0.00           C
ATOM   3709  C28 POPEL 151      65.886  15.476  44.394  1.00  0.00           C
ATOM   3712  C29 POPEL 151      66.636  15.176  45.664  1.00  0.00           C
ATOM   3714 0C21 POPEL 151      66.146  15.446  46.884  1.00  0.00           C
ATOM   3716 1C21 POPEL 151      64.816  16.106  47.174  1.00  0.00           C
ATOM   3719 2C21 POPEL 151      64.916  17.326  48.104  1.00  0.00           C
ATOM   3722 3C21 POPEL 151      64.876  16.976  49.604  1.00  0.00           C
ATOM   3725 4C21 POPEL 151      64.946  18.236  50.484  1.00  0.00           C
ATOM   3728 5C21 POPEL 151      64.456  18.046  51.924  1.00  0.00           C
ATOM   3731 6C21 POPEL 151      65.336  17.126  52.784  1.00  0.00           C
ATOM   3734 7C21 POPEL 151      64.926  17.146  54.264  1.00  0.00           C
ATOM   3737 8C21 POPEL 151      65.806  16.266  55.154  1.00  0.00           C
ATOM   3741  C33 POPEL 151      60.916  20.326  37.014  1.00  0.00           C
ATOM   3744  C34 POPEL 151      59.706  19.366  36.994  1.00  0.00           C
ATOM   3747  C35 POPEL 151      58.656  19.696  38.064  1.00  0.00           C
ATOM   3750  C36 POPEL 151      59.126  19.326  39.474  1.00  0.00           C
ATOM   3753  C37 POPEL 151      58.156  19.716  40.614  1.00  0.00           C
ATOM   3756  C38 POPEL 151      58.926  19.906  41.934  1.00  0.00           C
ATOM   3759  C39 POPEL 151      58.076  19.716  43.194  1.00  0.00           C
ATOM   3762 0C31 POPEL 151      58.846  20.106  44.464  1.00  0.00           C
ATOM   3765 1C31 POPEL 151      58.206  19.556  45.744  1.00  0.00           C
ATOM   3768 2C31 POPEL 151      58.716  20.226  47.034  1.00  0.00           C
ATOM   3771 3C31 POPEL 151      60.246  20.266  47.174  1.00  0.00           C
ATOM   3774 4C31 POPEL 151      60.676  20.806  48.544  1.00  0.00           C
ATOM   3777 5C31 POPEL 151      62.196  20.946  48.664  1.00  0.00           C
ATOM   3780 6C31 POPEL 151      62.646  21.496  50.024  1.00  0.00           C
ATOM   3784  NH3 POPEM 152      70.176  45.456  35.794  1.00  0.00           N
ATOM   3788  C12 POPEM 152      70.996  44.176  35.934  1.00  0.00           C
ATOM   3791  C11 POPEM 152      70.626  43.126  34.854  1.00  0.00           C
ATOM   3794  P   POPEM 152      72.746  41.516  34.844  1.00  0.00           P
ATOM   3795  O13 POPEM 152      72.966  40.276  34.064  1.00  0.00           O
ATOM   3796  O14 POPEM 152      73.426  42.756  34.444  1.00  0.00           O
ATOM   3797  O11 POPEM 152      73.156  41.286  36.334  1.00  0.00           O
ATOM   3798  O12 POPEM 152      71.206  41.826  35.054  1.00  0.00           O
ATOM   3799  C1  POPEM 152      72.496  40.326  37.154  1.00  0.00           C
ATOM   3802  C2  POPEM 152      73.296  40.276  38.464  1.00  0.00           C
ATOM   3804  O21 POPEM 152      72.776  39.256  39.324  1.00  0.00           O
ATOM   3805  C21 POPEM 152      71.766  39.486  40.114  1.00  0.00           C
ATOM   3806  O22 POPEM 152      71.106  40.526  40.184  1.00  0.00           O
ATOM   3807  C22 POPEM 152      71.546  38.246  40.964  1.00  0.00           C
ATOM   3810  C3  POPEM 152      73.426  41.716  39.074  1.00  0.00           C
ATOM   3813  O31 POPEM 152      73.946  41.666  40.414  1.00  0.00           O
ATOM   3814  C31 POPEM 152      73.866  42.786  41.104  1.00  0.00           C
ATOM   3815  O32 POPEM 152      73.456  43.866  40.674  1.00  0.00           O
ATOM   3816  C32 POPEM 152      74.286  42.486  42.524  1.00  0.00           C
ATOM   3819  C23 POPEM 152      70.746  38.506  42.254  1.00  0.00           C
ATOM   3822  C24 POPEM 152      71.486  39.396  43.264  1.00  0.00           C
ATOM   3825  C25 POPEM 152      70.676  39.636  44.544  1.00  0.00           C
ATOM   3828  C26 POPEM 152      70.246  38.366  45.304  1.00  0.00           C
ATOM   3831  C27 POPEM 152      71.426  37.506  45.774  1.00  0.00           C
ATOM   3834  C28 POPEM 152      70.986  36.216  46.494  1.00  0.00           C
ATOM   3837  C29 POPEM 152      70.306  36.486  47.814  1.00  0.00           C
ATOM   3839 0C21 POPEM 152      70.746  36.106  49.034  1.00  0.00           C
ATOM   3841 1C21 POPEM 152      71.996  35.306  49.304  1.00  0.00           C
ATOM   3844 2C21 POPEM 152      73.266  36.176  49.404  1.00  0.00           C
ATOM   3847 3C21 POPEM 152      73.446  36.866  50.754  1.00  0.00           C
ATOM   3850 4C21 POPEM 152      74.836  37.516  50.874  1.00  0.00           C
ATOM   3853 5C21 POPEM 152      75.116  38.036  52.294  1.00  0.00           C
ATOM   3856 6C21 POPEM 152      76.596  38.336  52.554  1.00  0.00           C
ATOM   3859 7C21 POPEM 152      76.876  38.566  54.054  1.00  0.00           C
ATOM   3862 8C21 POPEM 152      78.356  38.766  54.404  1.00  0.00           C
ATOM   3866  C33 POPEM 152      73.536  43.296  43.594  1.00  0.00           C
ATOM   3869  C34 POPEM 152      74.096  42.976  44.984  1.00  0.00           C
ATOM   3872  C35 POPEM 152      73.216  43.486  46.134  1.00  0.00           C
ATOM   3875  C36 POPEM 152      71.986  42.596  46.344  1.00  0.00           C
ATOM   3878  C37 POPEM 152      70.996  43.106  47.394  1.00  0.00           C
ATOM   3881  C38 POPEM 152      69.606  42.456  47.244  1.00  0.00           C
ATOM   3884  C39 POPEM 152      69.486  41.056  47.874  1.00  0.00           C
ATOM   3887 0C31 POPEM 152      69.056  41.156  49.344  1.00  0.00           C
ATOM   3890 1C31 POPEM 152      68.956  39.816  50.064  1.00  0.00           C
ATOM   3893 2C31 POPEM 152      68.376  39.966  51.484  1.00  0.00           C
ATOM   3896 3C31 POPEM 152      69.326  40.686  52.454  1.00  0.00           C
ATOM   3899 4C31 POPEM 152      68.636  41.146  53.744  1.00  0.00           C
ATOM   3902 5C31 POPEM 152      69.616  41.826  54.714  1.00  0.00           C
ATOM   3905 6C31 POPEM 152      68.956  42.296  56.014  1.00  0.00           C
ATOM   3909  NH3 POPEN 153      73.276  94.656  34.474  1.00  0.00           N
ATOM   3913  C12 POPEN 153      74.316  95.666  34.074  1.00  0.00           C
ATOM   3916  C11 POPEN 153      75.276  95.936  35.244  1.00  0.00           C
ATOM   3919  P   POPEN 153      77.136  97.576  35.974  1.00  0.00           P
ATOM   3920  O13 POPEN 153      77.896  96.506  36.654  1.00  0.00           O
ATOM   3921  O14 POPEN 153      77.906  98.626  35.254  1.00  0.00           O
ATOM   3922  O11 POPEN 153      76.076  98.276  36.904  1.00  0.00           O
ATOM   3923  O12 POPEN 153      76.166  96.976  34.884  1.00  0.00           O
ATOM   3924  C1  POPEN 153      75.776  97.936  38.244  1.00  0.00           C
ATOM   3927  C2  POPEN 153      75.726  99.216  39.104  1.00  0.00           C
ATOM   3929  O21 POPEN 153      75.236  98.836  40.404  1.00  0.00           O
ATOM   3930  C21 POPEN 153      75.826  99.476  41.404  1.00  0.00           C
ATOM   3931  O22 POPEN 153      76.786 100.206  41.314  1.00  0.00           O
ATOM   3932  C22 POPEN 153      75.126  99.106  42.714  1.00  0.00           C
ATOM   3935  C3  POPEN 153      74.806 100.336  38.514  1.00  0.00           C
ATOM   3938  O31 POPEN 153      74.886 101.526  39.314  1.00  0.00           O
ATOM   3939  C31 POPEN 153      73.866 102.096  39.964  1.00  0.00           C
ATOM   3940  O32 POPEN 153      74.026 102.946  40.824  1.00  0.00           O
ATOM   3941  C32 POPEN 153      72.446 101.636  39.574  1.00  0.00           C
ATOM   3944  C23 POPEN 153      74.696 100.366  43.484  1.00  0.00           C
ATOM   3947  C24 POPEN 153      74.136 100.036  44.874  1.00  0.00           C
ATOM   3950  C25 POPEN 153      73.326 101.186  45.474  1.00  0.00           C
ATOM   3953  C26 POPEN 153      73.056 100.986  46.974  1.00  0.00           C
ATOM   3956  C27 POPEN 153      71.766 101.656  47.464  1.00  0.00           C
ATOM   3959  C28 POPEN 153      71.786 101.996  48.974  1.00  0.00           C
ATOM   3962  C29 POPEN 153      72.096 100.836  49.894  1.00  0.00           C
ATOM   3964 0C21 POPEN 153      73.106 100.786  50.784  1.00  0.00           C
ATOM   3966 1C21 POPEN 153      74.156 101.836  51.024  1.00  0.00           C
ATOM   3969 2C21 POPEN 153      73.686 103.046  51.854  1.00  0.00           C
ATOM   3972 3C21 POPEN 153      74.836 104.026  52.134  1.00  0.00           C
ATOM   3975 4C21 POPEN 153      74.376 105.396  52.644  1.00  0.00           C
ATOM   3978 5C21 POPEN 153      75.526 106.416  52.604  1.00  0.00           C
ATOM   3981 6C21 POPEN 153      75.156 107.806  53.154  1.00  0.00           C
ATOM   3984 7C21 POPEN 153      76.276 108.826  52.934  1.00  0.00           C
ATOM   3987 8C21 POPEN 153      75.966 110.216  53.504  1.00  0.00           C
ATOM   3991  C33 POPEN 153      71.896 100.446  40.414  1.00  0.00           C
ATOM   3994  C34 POPEN 153      70.376 100.546  40.674  1.00  0.00           C
ATOM   3997  C35 POPEN 153      69.746  99.246  41.214  1.00  0.00           C
ATOM   4000  C36 POPEN 153      68.356  99.466  41.824  1.00  0.00           C
ATOM   4003  C37 POPEN 153      67.816  98.276  42.634  1.00  0.00           C
ATOM   4006  C38 POPEN 153      66.566  98.596  43.474  1.00  0.00           C
ATOM   4009  C39 POPEN 153      65.296  98.876  42.654  1.00  0.00           C
ATOM   4012 0C31 POPEN 153      64.576  97.606  42.174  1.00  0.00           C
ATOM   4015 1C31 POPEN 153      63.706  97.806  40.914  1.00  0.00           C
ATOM   4018 2C31 POPEN 153      62.576  98.836  41.084  1.00  0.00           C
ATOM   4021 3C31 POPEN 153      61.736  99.016  39.804  1.00  0.00           C
ATOM   4024 4C31 POPEN 153      60.736  97.896  39.504  1.00  0.00           C
ATOM   4027 5C31 POPEN 153      59.366  98.086  40.164  1.00  0.00           C
ATOM   4030 6C31 POPEN 153      58.406  96.926  39.874  1.00  0.00           C
ATOM   4034  NH3 POPEO 154      23.536  84.956  72.864  1.00  0.00           N
ATOM   4038  C12 POPEO 154      23.296  86.336  72.314  1.00  0.00           C
ATOM   4041  C11 POPEO 154      23.706  86.446  70.834  1.00  0.00           C
ATOM   4044  P   POPEO 154      23.256  89.036  70.674  1.00  0.00           P
ATOM   4045  O13 POPEO 154      22.216  89.326  71.694  1.00  0.00           O
ATOM   4046  O14 POPEO 154      24.686  89.176  71.054  1.00  0.00           O
ATOM   4047  O11 POPEO 154      22.986  89.886  69.384  1.00  0.00           O
ATOM   4048  O12 POPEO 154      23.086  87.546  70.174  1.00  0.00           O
ATOM   4049  C1  POPEO 154      22.126  89.516  68.304  1.00  0.00           C
ATOM   4052  C2  POPEO 154      22.786  90.046  66.994  1.00  0.00           C
ATOM   4054  O21 POPEO 154      21.886  90.326  65.904  1.00  0.00           O
ATOM   4055  C21 POPEO 154      21.236  89.316  65.334  1.00  0.00           C
ATOM   4056  O22 POPEO 154      21.076  88.216  65.814  1.00  0.00           O
ATOM   4057  C22 POPEO 154      20.816  89.806  63.924  1.00  0.00           C
ATOM   4060  C3  POPEO 154      23.996  89.166  66.564  1.00  0.00           C
ATOM   4063  O31 POPEO 154      24.836  89.886  65.634  1.00  0.00           O
ATOM   4064  C31 POPEO 154      24.616  89.586  64.334  1.00  0.00           C
ATOM   4065  O32 POPEO 154      23.906  88.676  63.964  1.00  0.00           O
ATOM   4066  C32 POPEO 154      25.446  90.506  63.434  1.00  0.00           C
ATOM   4069  C23 POPEO 154      19.656  89.046  63.244  1.00  0.00           C
ATOM   4072  C24 POPEO 154      19.196  89.646  61.904  1.00  0.00           C
ATOM   4075  C25 POPEO 154      20.306  89.946  60.874  1.00  0.00           C
ATOM   4078  C26 POPEO 154      19.726  90.386  59.514  1.00  0.00           C
ATOM   4081  C27 POPEO 154      20.746  90.976  58.524  1.00  0.00           C
ATOM   4084  C28 POPEO 154      20.046  91.546  57.264  1.00  0.00           C
ATOM   4087  C29 POPEO 154      21.006  92.066  56.224  1.00  0.00           C
ATOM   4089 0C21 POPEO 154      21.086  91.676  54.934  1.00  0.00           C
ATOM   4091 1C21 POPEO 154      20.206  90.636  54.264  1.00  0.00           C
ATOM   4094 2C21 POPEO 154      20.096  90.856  52.744  1.00  0.00           C
ATOM   4097 3C21 POPEO 154      19.206  89.816  52.044  1.00  0.00           C
ATOM   4100 4C21 POPEO 154      19.176  89.996  50.524  1.00  0.00           C
ATOM   4103 5C21 POPEO 154      18.066  89.216  49.814  1.00  0.00           C
ATOM   4106 6C21 POPEO 154      18.236  87.686  49.804  1.00  0.00           C
ATOM   4109 7C21 POPEO 154      17.126  86.996  48.994  1.00  0.00           C
ATOM   4112 8C21 POPEO 154      17.216  85.466  48.974  1.00  0.00           C
ATOM   4116  C33 POPEO 154      24.856  90.636  62.004  1.00  0.00           C
ATOM   4119  C34 POPEO 154      25.946  90.806  60.944  1.00  0.00           C
ATOM   4122  C35 POPEO 154      25.396  90.986  59.524  1.00  0.00           C
ATOM   4125  C36 POPEO 154      24.726  89.736  58.924  1.00  0.00           C
ATOM   4128  C37 POPEO 154      24.276  89.956  57.474  1.00  0.00           C
ATOM   4131  C38 POPEO 154      25.406  89.836  56.444  1.00  0.00           C
ATOM   4134  C39 POPEO 154      25.776  88.376  56.114  1.00  0.00           C
ATOM   4137 0C31 POPEO 154      26.996  88.266  55.194  1.00  0.00           C
ATOM   4140 1C31 POPEO 154      27.336  86.816  54.814  1.00  0.00           C
ATOM   4143 2C31 POPEO 154      28.676  86.726  54.064  1.00  0.00           C
ATOM   4146 3C31 POPEO 154      29.076  85.296  53.684  1.00  0.00           C
ATOM   4149 4C31 POPEO 154      28.376  84.776  52.424  1.00  0.00           C
ATOM   4152 5C31 POPEO 154      28.946  83.426  51.954  1.00  0.00           C
ATOM   4155 6C31 POPEO 154      28.356  82.926  50.644  1.00  0.00           C
ATOM   4159  NH3 POPEP 155      73.526  82.516  33.744  1.00  0.00           N
ATOM   4163  C12 POPEP 155      73.826  81.926  32.394  1.00  0.00           C
ATOM   4166  C11 POPEP 155      75.146  81.136  32.404  1.00  0.00           C
ATOM   4169  P   POPEP 155      74.526  78.756  33.284  1.00  0.00           P
ATOM   4170  O13 POPEP 155      73.076  78.976  33.174  1.00  0.00           O
ATOM   4171  O14 POPEP 155      75.256  78.046  32.214  1.00  0.00           O
ATOM   4172  O11 POPEP 155      74.926  78.086  34.654  1.00  0.00           O
ATOM   4173  O12 POPEP 155      75.186  80.176  33.464  1.00  0.00           O
ATOM   4174  C1  POPEP 155      74.506  78.766  35.834  1.00  0.00           C
ATOM   4177  C2  POPEP 155      74.316  77.776  37.014  1.00  0.00           C
ATOM   4179  O21 POPEP 155      74.446  78.456  38.264  1.00  0.00           O
ATOM   4180  C21 POPEP 155      75.656  78.846  38.624  1.00  0.00           C
ATOM   4181  O22 POPEP 155      76.656  78.876  37.924  1.00  0.00           O
ATOM   4182  C22 POPEP 155      75.596  79.316  40.064  1.00  0.00           C
ATOM   4185  C3  POPEP 155      75.176  76.466  36.954  1.00  0.00           C
ATOM   4188  O31 POPEP 155      75.096  75.786  38.214  1.00  0.00           O
ATOM   4189  C31 POPEP 155      76.136  75.036  38.544  1.00  0.00           C
ATOM   4190  O32 POPEP 155      76.946  74.556  37.774  1.00  0.00           O
ATOM   4191  C32 POPEP 155      76.216  75.046  40.084  1.00  0.00           C
ATOM   4194  C23 POPEP 155      76.956  79.926  40.464  1.00  0.00           C
ATOM   4197  C24 POPEP 155      76.986  80.436  41.904  1.00  0.00           C
ATOM   4200  C25 POPEP 155      78.406  80.886  42.304  1.00  0.00           C
ATOM   4203  C26 POPEP 155      78.916  80.206  43.574  1.00  0.00           C
ATOM   4206  C27 POPEP 155      78.266  80.776  44.834  1.00  0.00           C
ATOM   4209  C28 POPEP 155      78.496  79.926  46.094  1.00  0.00           C
ATOM   4212  C29 POPEP 155      79.956  79.736  46.414  1.00  0.00           C
ATOM   4214 0C21 POPEP 155      80.646  80.336  47.414  1.00  0.00           C
ATOM   4216 1C21 POPEP 155      80.106  81.346  48.394  1.00  0.00           C
ATOM   4219 2C21 POPEP 155      81.226  82.236  48.954  1.00  0.00           C
ATOM   4222 3C21 POPEP 155      81.826  83.216  47.934  1.00  0.00           C
ATOM   4225 4C21 POPEP 155      83.016  83.996  48.494  1.00  0.00           C
ATOM   4228 5C21 POPEP 155      84.356  83.266  48.304  1.00  0.00           C
ATOM   4231 6C21 POPEP 155      85.516  83.956  49.034  1.00  0.00           C
ATOM   4234 7C21 POPEP 155      86.866  83.276  48.724  1.00  0.00           C
ATOM   4237 8C21 POPEP 155      88.086  83.916  49.394  1.00  0.00           C
ATOM   4241  C33 POPEP 155      76.866  73.796  40.734  1.00  0.00           C
ATOM   4244  C34 POPEP 155      76.766  73.816  42.274  1.00  0.00           C
ATOM   4247  C35 POPEP 155      77.606  74.916  42.954  1.00  0.00           C
ATOM   4250  C36 POPEP 155      78.876  74.416  43.674  1.00  0.00           C
ATOM   4253  C37 POPEP 155      80.116  75.246  43.304  1.00  0.00           C
ATOM   4256  C38 POPEP 155      81.296  75.066  44.264  1.00  0.00           C
ATOM   4259  C39 POPEP 155      81.276  76.086  45.414  1.00  0.00           C
ATOM   4262 0C31 POPEP 155      82.596  76.126  46.204  1.00  0.00           C
ATOM   4265 1C31 POPEP 155      82.766  77.406  47.034  1.00  0.00           C
ATOM   4268 2C31 POPEP 155      84.116  77.456  47.744  1.00  0.00           C
ATOM   4271 3C31 POPEP 155      84.256  78.636  48.704  1.00  0.00           C
ATOM   4274 4C31 POPEP 155      85.506  78.496  49.574  1.00  0.00           C
ATOM   4277 5C31 POPEP 155      85.576  79.506  50.734  1.00  0.00           C
ATOM   4280 6C31 POPEP 155      86.786  79.256  51.644  1.00  0.00           C
ATOM   4284  NH3 POPEQ 156      -1.926  30.936  72.604  1.00  0.00           N
ATOM   4288  C12 POPEQ 156      -0.744  31.876  72.674  1.00  0.00           C
ATOM   4291  C11 POPEQ 156       0.506  31.176  73.244  1.00  0.00           C
ATOM   4294  P   POPEQ 156       2.946  32.286  73.254  1.00  0.00           P
ATOM   4295  O13 POPEQ 156       3.336  33.706  73.434  1.00  0.00           O
ATOM   4296  O14 POPEQ 156       3.836  31.226  73.804  1.00  0.00           O
ATOM   4297  O11 POPEQ 156       2.806  31.976  71.724  1.00  0.00           O
ATOM   4298  O12 POPEQ 156       1.466  32.106  73.754  1.00  0.00           O
ATOM   4299  C1  POPEQ 156       3.766  31.156  71.044  1.00  0.00           C
ATOM   4302  C2  POPEQ 156       3.196  30.706  69.674  1.00  0.00           C
ATOM   4304  O21 POPEQ 156       4.186  29.906  68.974  1.00  0.00           O
ATOM   4305  C21 POPEQ 156       3.646  29.156  68.004  1.00  0.00           C
ATOM   4306  O22 POPEQ 156       2.466  28.866  67.924  1.00  0.00           O
ATOM   4307  C22 POPEQ 156       4.716  28.746  67.004  1.00  0.00           C
ATOM   4310  C3  POPEQ 156       2.806  31.966  68.854  1.00  0.00           C
ATOM   4313  O31 POPEQ 156       2.086  31.656  67.644  1.00  0.00           O
ATOM   4314  C31 POPEQ 156       0.806  31.316  67.864  1.00  0.00           C
ATOM   4315  O32 POPEQ 156       0.236  31.416  68.934  1.00  0.00           O
ATOM   4316  C32 POPEQ 156       0.216  30.766  66.564  1.00  0.00           C
ATOM   4319  C23 POPEQ 156       4.136  28.716  65.574  1.00  0.00           C
ATOM   4322  C24 POPEQ 156       5.176  28.246  64.544  1.00  0.00           C
ATOM   4325  C25 POPEQ 156       4.656  28.296  63.104  1.00  0.00           C
ATOM   4328  C26 POPEQ 156       3.646  27.186  62.774  1.00  0.00           C
ATOM   4331  C27 POPEQ 156       3.916  26.456  61.454  1.00  0.00           C
ATOM   4334  C28 POPEQ 156       3.076  25.176  61.284  1.00  0.00           C
ATOM   4337  C29 POPEQ 156       1.696  25.446  60.724  1.00  0.00           C
ATOM   4339 0C21 POPEQ 156       1.236  25.076  59.514  1.00  0.00           C
ATOM   4341 1C21 POPEQ 156       2.026  24.326  58.464  1.00  0.00           C
ATOM   4344 2C21 POPEQ 156       1.556  24.546  57.004  1.00  0.00           C
ATOM   4347 3C21 POPEQ 156       0.096  24.126  56.744  1.00  0.00           C
ATOM   4350 4C21 POPEQ 156      -0.134  23.516  55.364  1.00  0.00           C
ATOM   4353 5C21 POPEQ 156      -1.616  23.246  55.114  1.00  0.00           C
ATOM   4356 6C21 POPEQ 156      -1.946  22.636  53.744  1.00  0.00           C
ATOM   4359 7C21 POPEQ 156      -3.466  22.606  53.494  1.00  0.00           C
ATOM   4362 8C21 POPEQ 156      -3.866  21.956  52.164  1.00  0.00           C
ATOM   4366  C33 POPEQ 156       0.676  31.516  65.284  1.00  0.00           C
ATOM   4369  C34 POPEQ 156      -0.264  31.276  64.094  1.00  0.00           C
ATOM   4372  C35 POPEQ 156       0.226  31.956  62.814  1.00  0.00           C
ATOM   4375  C36 POPEQ 156      -0.884  32.636  62.004  1.00  0.00           C
ATOM   4378  C37 POPEQ 156      -0.364  33.176  60.664  1.00  0.00           C
ATOM   4381  C38 POPEQ 156      -1.344  34.046  59.864  1.00  0.00           C
ATOM   4384  C39 POPEQ 156      -1.816  35.286  60.644  1.00  0.00           C
ATOM   4387 0C31 POPEQ 156      -2.466  36.356  59.754  1.00  0.00           C
ATOM   4390 1C31 POPEQ 156      -3.176  37.436  60.594  1.00  0.00           C
ATOM   4393 2C31 POPEQ 156      -3.536  38.716  59.824  1.00  0.00           C
ATOM   4396 3C31 POPEQ 156      -4.496  38.516  58.644  1.00  0.00           C
ATOM   4399 4C31 POPEQ 156      -5.936  38.166  59.044  1.00  0.00           C
ATOM   4402 5C31 POPEQ 156      -6.816  37.896  57.814  1.00  0.00           C
ATOM   4405 6C31 POPEQ 156      -8.236  37.446  58.154  1.00  0.00           C
ATOM   4409  NH3 POPER 157     101.956  81.806  76.364  1.00  0.00           N
ATOM   4413  C12 POPER 157     101.106  82.416  75.274  1.00  0.00           C
ATOM   4416  C11 POPER 157      99.646  81.946  75.304  1.00  0.00           C
ATOM   4419  P   POPER 157      98.416  84.166  74.774  1.00  0.00           P
ATOM   4420  O13 POPER 157      98.296  84.226  76.254  1.00  0.00           O
ATOM   4421  O14 POPER 157      99.326  85.166  74.154  1.00  0.00           O
ATOM   4422  O11 POPER 157      96.976  84.296  74.164  1.00  0.00           O
ATOM   4423  O12 POPER 157      98.896  82.706  74.354  1.00  0.00           O
ATOM   4424  C1  POPER 157      96.386  83.486  73.154  1.00  0.00           C
ATOM   4427  C2  POPER 157      96.286  84.316  71.844  1.00  0.00           C
ATOM   4429  O21 POPER 157      95.066  84.046  71.104  1.00  0.00           O
ATOM   4430  C21 POPER 157      94.956  82.846  70.564  1.00  0.00           C
ATOM   4431  O22 POPER 157      95.746  81.926  70.684  1.00  0.00           O
ATOM   4432  C22 POPER 157      93.686  82.776  69.724  1.00  0.00           C
ATOM   4435  C3  POPER 157      97.616  84.236  71.014  1.00  0.00           C
ATOM   4438  O31 POPER 157      97.986  85.516  70.464  1.00  0.00           O
ATOM   4439  C31 POPER 157      97.086  86.096  69.674  1.00  0.00           C
ATOM   4440  O32 POPER 157      96.636  87.206  69.884  1.00  0.00           O
ATOM   4441  C32 POPER 157      96.756  85.216  68.464  1.00  0.00           C
ATOM   4444  C23 POPER 157      93.966  81.956  68.454  1.00  0.00           C
ATOM   4447  C24 POPER 157      92.736  81.706  67.574  1.00  0.00           C
ATOM   4450  C25 POPER 157      93.136  81.526  66.104  1.00  0.00           C
ATOM   4453  C26 POPER 157      92.166  80.676  65.274  1.00  0.00           C
ATOM   4456  C27 POPER 157      92.566  80.646  63.794  1.00  0.00           C
ATOM   4459  C28 POPER 157      91.816  79.606  62.944  1.00  0.00           C
ATOM   4462  C29 POPER 157      90.336  79.876  62.844  1.00  0.00           C
ATOM   4464 0C21 POPER 157      89.696  80.346  61.754  1.00  0.00           C
ATOM   4466 1C21 POPER 157      90.356  80.716  60.454  1.00  0.00           C
ATOM   4469 2C21 POPER 157      89.496  81.696  59.644  1.00  0.00           C
ATOM   4472 3C21 POPER 157      89.996  81.876  58.204  1.00  0.00           C
ATOM   4475 4C21 POPER 157      89.066  82.806  57.414  1.00  0.00           C
ATOM   4478 5C21 POPER 157      89.486  83.026  55.964  1.00  0.00           C
ATOM   4481 6C21 POPER 157      88.446  83.886  55.244  1.00  0.00           C
ATOM   4484 7C21 POPER 157      88.796  84.236  53.794  1.00  0.00           C
ATOM   4487 8C21 POPER 157      87.806  85.226  53.164  1.00  0.00           C
ATOM   4491  C33 POPER 157      96.686  86.056  67.164  1.00  0.00           C
ATOM   4494  C34 POPER 157      96.176  85.276  65.954  1.00  0.00           C
ATOM   4497  C35 POPER 157      97.206  84.366  65.274  1.00  0.00           C
ATOM   4500  C36 POPER 157      96.706  83.866  63.904  1.00  0.00           C
ATOM   4503  C37 POPER 157      97.796  83.236  63.034  1.00  0.00           C
ATOM   4506  C38 POPER 157      97.356  83.056  61.574  1.00  0.00           C
ATOM   4509  C39 POPER 157      96.276  81.976  61.384  1.00  0.00           C
ATOM   4512 0C31 POPER 157      95.706  81.976  59.964  1.00  0.00           C
ATOM   4515 1C31 POPER 157      94.746  80.806  59.724  1.00  0.00           C
ATOM   4518 2C31 POPER 157      94.076  80.866  58.344  1.00  0.00           C
ATOM   4521 3C31 POPER 157      93.246  79.616  58.034  1.00  0.00           C
ATOM   4524 4C31 POPER 157      92.736  79.616  56.584  1.00  0.00           C
ATOM   4527 5C31 POPER 157      91.856  78.396  56.264  1.00  0.00           C
ATOM   4530 6C31 POPER 157      92.126  77.826  54.874  1.00  0.00           C
ATOM   4534  NH3 POPES 158      57.286  29.566  31.724  1.00  0.00           N
ATOM   4538  C12 POPES 158      57.066  30.626  32.774  1.00  0.00           C
ATOM   4541  C11 POPES 158      58.126  31.736  32.714  1.00  0.00           C
ATOM   4544  P   POPES 158      56.846  33.996  33.204  1.00  0.00           P
ATOM   4545  O13 POPES 158      55.706  33.516  32.384  1.00  0.00           O
ATOM   4546  O14 POPES 158      57.576  35.176  32.684  1.00  0.00           O
ATOM   4547  O11 POPES 158      56.256  34.456  34.584  1.00  0.00           O
ATOM   4548  O12 POPES 158      57.826  32.826  33.584  1.00  0.00           O
ATOM   4549  C1  POPES 158      56.366  33.716  35.794  1.00  0.00           C
ATOM   4552  C2  POPES 158      57.736  33.856  36.524  1.00  0.00           C
ATOM   4554  O21 POPES 158      57.626  33.386  37.874  1.00  0.00           O
ATOM   4555  C21 POPES 158      56.976  34.116  38.754  1.00  0.00           C
ATOM   4556  O22 POPES 158      56.356  35.146  38.554  1.00  0.00           O
ATOM   4557  C22 POPES 158      57.136  33.436  40.104  1.00  0.00           C
ATOM   4560  C3  POPES 158      58.406  35.276  36.434  1.00  0.00           C
ATOM   4563  O31 POPES 158      59.256  35.646  37.544  1.00  0.00           O
ATOM   4564  C31 POPES 158      60.376  34.986  37.754  1.00  0.00           C
ATOM   4565  O32 POPES 158      60.756  33.986  37.164  1.00  0.00           O
ATOM   4566  C32 POPES 158      61.116  35.686  38.914  1.00  0.00           C
ATOM   4569  C23 POPES 158      55.836  33.476  40.934  1.00  0.00           C
ATOM   4572  C24 POPES 158      55.686  34.786  41.714  1.00  0.00           C
ATOM   4575  C25 POPES 158      56.666  34.936  42.874  1.00  0.00           C
ATOM   4578  C26 POPES 158      56.406  36.226  43.654  1.00  0.00           C
ATOM   4581  C27 POPES 158      57.476  36.476  44.724  1.00  0.00           C
ATOM   4584  C28 POPES 158      57.216  37.796  45.464  1.00  0.00           C
ATOM   4587  C29 POPES 158      58.356  38.756  45.284  1.00  0.00           C
ATOM   4589 0C21 POPES 158      58.886  39.566  46.204  1.00  0.00           C
ATOM   4591 1C21 POPES 158      58.476  39.696  47.644  1.00  0.00           C
ATOM   4594 2C21 POPES 158      59.716  39.856  48.544  1.00  0.00           C
ATOM   4597 3C21 POPES 158      60.436  41.196  48.344  1.00  0.00           C
ATOM   4600 4C21 POPES 158      61.806  41.266  49.044  1.00  0.00           C
ATOM   4603 5C21 POPES 158      62.886  40.356  48.424  1.00  0.00           C
ATOM   4606 6C21 POPES 158      63.536  40.946  47.154  1.00  0.00           C
ATOM   4609 7C21 POPES 158      64.716  40.106  46.664  1.00  0.00           C
ATOM   4612 8C21 POPES 158      65.526  40.786  45.554  1.00  0.00           C
ATOM   4616  C33 POPES 158      62.616  35.396  39.124  1.00  0.00           C
ATOM   4619  C34 POPES 158      62.896  34.316  40.174  1.00  0.00           C
ATOM   4622  C35 POPES 158      62.466  32.916  39.724  1.00  0.00           C
ATOM   4625  C36 POPES 158      62.996  31.796  40.634  1.00  0.00           C
ATOM   4628  C37 POPES 158      62.736  30.416  40.024  1.00  0.00           C
ATOM   4631  C38 POPES 158      63.476  29.296  40.774  1.00  0.00           C
ATOM   4634  C39 POPES 158      63.496  27.976  39.994  1.00  0.00           C
ATOM   4637 0C31 POPES 158      62.126  27.286  39.844  1.00  0.00           C
ATOM   4640 1C31 POPES 158      62.236  26.076  38.914  1.00  0.00           C
ATOM   4643 2C31 POPES 158      61.676  24.766  39.484  1.00  0.00           C
ATOM   4646 3C31 POPES 158      62.626  24.106  40.474  1.00  0.00           C
ATOM   4649 4C31 POPES 158      62.106  22.746  40.974  1.00  0.00           C
ATOM   4652 5C31 POPES 158      62.966  22.186  42.104  1.00  0.00           C
ATOM   4655 6C31 POPES 158      62.416  20.866  42.664  1.00  0.00           C
ATOM   4659  NH3 POPET 159     104.566  64.826  30.684  1.00  0.00           N
ATOM   4663  C12 POPET 159     105.476  65.916  30.214  1.00  0.00           C
ATOM   4666  C11 POPET 159     104.696  66.996  29.464  1.00  0.00           C
ATOM   4669  P   POPET 159     105.556  69.266  30.414  1.00  0.00           P
ATOM   4670  O13 POPET 159     105.836  70.576  29.774  1.00  0.00           O
ATOM   4671  O14 POPET 159     104.356  69.176  31.274  1.00  0.00           O
ATOM   4672  O11 POPET 159     106.836  68.906  31.264  1.00  0.00           O
ATOM   4673  O12 POPET 159     105.536  68.146  29.294  1.00  0.00           O
ATOM   4674  C1  POPET 159     106.976  69.146  32.674  1.00  0.00           C
ATOM   4677  C2  POPET 159     107.046  70.656  33.134  1.00  0.00           C
ATOM   4679  O21 POPET 159     107.696  70.796  34.404  1.00  0.00           O
ATOM   4680  C21 POPET 159     109.018  70.696  34.454  1.00  0.00           C
ATOM   4681  O22 POPET 159     109.748  70.256  33.594  1.00  0.00           O
ATOM   4682  C22 POPET 159     109.488  71.306  35.804  1.00  0.00           C
ATOM   4685  C3  POPET 159     105.616  71.256  33.304  1.00  0.00           C
ATOM   4688  O31 POPET 159     105.576  72.596  33.824  1.00  0.00           O
ATOM   4689  C31 POPET 159     105.366  72.956  35.114  1.00  0.00           C
ATOM   4690  O32 POPET 159     105.246  74.126  35.444  1.00  0.00           O
ATOM   4691  C32 POPET 159     105.216  71.816  36.114  1.00  0.00           C
ATOM   4694  C23 POPET 159     110.268  70.356  36.744  1.00  0.00           C
ATOM   4697  C24 POPET 159     109.958  70.616  38.234  1.00  0.00           C
ATOM   4700  C25 POPET 159     110.878  69.836  39.184  1.00  0.00           C
ATOM   4703  C26 POPET 159     110.228  69.466  40.544  1.00  0.00           C
ATOM   4706  C27 POPET 159     109.728  70.666  41.364  1.00  0.00           C
ATOM   4709  C28 POPET 159     110.038  70.636  42.874  1.00  0.00           C
ATOM   4712  C29 POPET 159     111.528  70.546  43.114  1.00  0.00           C
ATOM   4714 0C21 POPET 159     112.158  70.386  44.284  1.00  0.00           C
ATOM   4716 1C21 POPET 159     111.528  70.186  45.634  1.00  0.00           C
ATOM   4719 2C21 POPET 159     111.628  68.696  45.954  1.00  0.00           C
ATOM   4722 3C21 POPET 159     111.128  68.366  47.364  1.00  0.00           C
ATOM   4725 4C21 POPET 159     111.148  66.856  47.644  1.00  0.00           C
ATOM   4728 5C21 POPET 159     110.928  66.536  49.124  1.00  0.00           C
ATOM   4731 6C21 POPET 159     109.548  66.966  49.614  1.00  0.00           C
ATOM   4734 7C21 POPET 159     109.458  67.116  51.124  1.00  0.00           C
ATOM   4737 8C21 POPET 159     108.128  67.746  51.504  1.00  0.00           C
ATOM   4741  C33 POPET 159     104.666  72.356  37.454  1.00  0.00           C
ATOM   4744  C34 POPET 159     105.056  71.496  38.664  1.00  0.00           C
ATOM   4747  C35 POPET 159     104.616  70.036  38.594  1.00  0.00           C
ATOM   4750  C36 POPET 159     104.506  69.466  40.004  1.00  0.00           C
ATOM   4753  C37 POPET 159     104.346  67.956  40.064  1.00  0.00           C
ATOM   4756  C38 POPET 159     103.966  67.486  41.464  1.00  0.00           C
ATOM   4759  C39 POPET 159     104.326  66.016  41.714  1.00  0.00           C
ATOM   4762 0C31 POPET 159     104.356  65.646  43.204  1.00  0.00           C
ATOM   4765 1C31 POPET 159     103.906  64.196  43.414  1.00  0.00           C
ATOM   4768 2C31 POPET 159     103.916  63.726  44.874  1.00  0.00           C
ATOM   4771 3C31 POPET 159     103.176  62.386  44.974  1.00  0.00           C
ATOM   4774 4C31 POPET 159     103.166  61.756  46.374  1.00  0.00           C
ATOM   4777 5C31 POPET 159     102.376  60.446  46.384  1.00  0.00           C
ATOM   4780 6C31 POPET 159     102.416  59.676  47.714  1.00  0.00           C
ATOM   4784  NH3 POPEU 160      64.216  51.236  38.664  1.00  0.00           N
ATOM   4788  C12 POPEU 160      63.236  51.866  39.624  1.00  0.00           C
ATOM   4791  C11 POPEU 160      62.396  50.826  40.404  1.00  0.00           C
ATOM   4794  P   POPEU 160      60.826  52.736  41.404  1.00  0.00           P
ATOM   4795  O13 POPEU 160      61.766  53.876  41.514  1.00  0.00           O
ATOM   4796  O14 POPEU 160      59.956  52.636  40.214  1.00  0.00           O
ATOM   4797  O11 POPEU 160      59.906  52.576  42.664  1.00  0.00           O
ATOM   4798  O12 POPEU 160      61.636  51.386  41.484  1.00  0.00           O
ATOM   4799  C1  POPEU 160      60.386  52.406  43.994  1.00  0.00           C
ATOM   4802  C2  POPEU 160      59.586  51.326  44.754  1.00  0.00           C
ATOM   4804  O21 POPEU 160      60.086  51.246  46.094  1.00  0.00           O
ATOM   4805  C21 POPEU 160      59.556  52.106  46.944  1.00  0.00           C
ATOM   4806  O22 POPEU 160      58.556  52.776  46.754  1.00  0.00           O
ATOM   4807  C22 POPEU 160      60.396  52.146  48.204  1.00  0.00           C
ATOM   4810  C3  POPEU 160      59.746  49.936  44.114  1.00  0.00           C
ATOM   4813  O31 POPEU 160      59.176  48.946  44.984  1.00  0.00           O
ATOM   4814  C31 POPEU 160      57.866  48.826  44.954  1.00  0.00           C
ATOM   4815  O32 POPEU 160      57.116  49.356  44.144  1.00  0.00           O
ATOM   4816  C32 POPEU 160      57.446  47.986  46.164  1.00  0.00           C
ATOM   4819  C23 POPEU 160      61.906  52.316  47.934  1.00  0.00           C
ATOM   4822  C24 POPEU 160      62.606  53.086  49.054  1.00  0.00           C
ATOM   4825  C25 POPEU 160      62.706  52.306  50.364  1.00  0.00           C
ATOM   4828  C26 POPEU 160      63.366  53.126  51.474  1.00  0.00           C
ATOM   4831  C27 POPEU 160      63.586  52.296  52.744  1.00  0.00           C
ATOM   4834  C28 POPEU 160      64.246  53.066  53.894  1.00  0.00           C
ATOM   4837  C29 POPEU 160      64.756  52.186  55.014  1.00  0.00           C
ATOM   4839 0C21 POPEU 160      64.056  51.276  55.714  1.00  0.00           C
ATOM   4841 1C21 POPEU 160      62.596  50.976  55.564  1.00  0.00           C
ATOM   4844 2C21 POPEU 160      62.016  50.066  56.654  1.00  0.00           C
ATOM   4847 3C21 POPEU 160      62.446  48.596  56.494  1.00  0.00           C
ATOM   4850 4C21 POPEU 160      61.536  47.606  57.234  1.00  0.00           C
ATOM   4853 5C21 POPEU 160      61.476  46.236  56.544  1.00  0.00           C
ATOM   4856 6C21 POPEU 160      62.836  45.516  56.484  1.00  0.00           C
ATOM   4859 7C21 POPEU 160      62.786  44.246  55.634  1.00  0.00           C
ATOM   4862 8C21 POPEU 160      64.146  43.556  55.514  1.00  0.00           C
ATOM   4866  C33 POPEU 160      56.146  48.526  46.804  1.00  0.00           C
ATOM   4869  C34 POPEU 160      56.396  49.736  47.724  1.00  0.00           C
ATOM   4872  C35 POPEU 160      57.016  49.346  49.064  1.00  0.00           C
ATOM   4875  C36 POPEU 160      57.286  50.546  49.974  1.00  0.00           C
ATOM   4878  C37 POPEU 160      57.616  50.136  51.414  1.00  0.00           C
ATOM   4881  C38 POPEU 160      56.346  49.916  52.244  1.00  0.00           C
ATOM   4884  C39 POPEU 160      56.046  51.096  53.184  1.00  0.00           C
ATOM   4887 0C31 POPEU 160      54.766  50.886  54.004  1.00  0.00           C
ATOM   4890 1C31 POPEU 160      54.586  51.896  55.154  1.00  0.00           C
ATOM   4893 2C31 POPEU 160      53.836  53.186  54.774  1.00  0.00           C
ATOM   4896 3C31 POPEU 160      54.416  53.936  53.574  1.00  0.00           C
ATOM   4899 4C31 POPEU 160      53.756  55.296  53.344  1.00  0.00           C
ATOM   4902 5C31 POPEU 160      54.166  55.926  52.014  1.00  0.00           C
ATOM   4905 6C31 POPEU 160      53.556  57.316  51.804  1.00  0.00           C
ATOM   4909  NH3 POPEV 161       7.916  33.606  70.804  1.00  0.00           N
ATOM   4913  C12 POPEV 161       7.306  34.506  71.854  1.00  0.00           C
ATOM   4916  C11 POPEV 161       7.506  35.986  71.504  1.00  0.00           C
ATOM   4919  P   POPEV 161       5.886  37.956  72.054  1.00  0.00           P
ATOM   4920  O13 POPEV 161       4.926  37.286  71.144  1.00  0.00           O
ATOM   4921  O14 POPEV 161       5.276  38.546  73.264  1.00  0.00           O
ATOM   4922  O11 POPEV 161       6.786  38.976  71.234  1.00  0.00           O
ATOM   4923  O12 POPEV 161       6.886  36.816  72.484  1.00  0.00           O
ATOM   4924  C1  POPEV 161       6.236  40.016  70.394  1.00  0.00           C
ATOM   4927  C2  POPEV 161       6.566  39.816  68.884  1.00  0.00           C
ATOM   4929  O21 POPEV 161       5.666  40.596  68.074  1.00  0.00           O
ATOM   4930  C21 POPEV 161       6.026  41.846  67.874  1.00  0.00           C
ATOM   4931  O22 POPEV 161       7.016  42.376  68.344  1.00  0.00           O
ATOM   4932  C22 POPEV 161       5.116  42.496  66.834  1.00  0.00           C
ATOM   4935  C3  POPEV 161       6.386  38.336  68.464  1.00  0.00           C
ATOM   4938  O31 POPEV 161       6.166  38.176  67.044  1.00  0.00           O
ATOM   4939  C31 POPEV 161       7.236  38.336  66.294  1.00  0.00           C
ATOM   4940  O32 POPEV 161       8.396  38.336  66.664  1.00  0.00           O
ATOM   4941  C32 POPEV 161       6.746  38.526  64.854  1.00  0.00           C
ATOM   4944  C23 POPEV 161       5.906  43.006  65.614  1.00  0.00           C
ATOM   4947  C24 POPEV 161       5.016  43.746  64.604  1.00  0.00           C
ATOM   4950  C25 POPEV 161       5.716  44.926  63.934  1.00  0.00           C
ATOM   4953  C26 POPEV 161       6.896  44.556  63.024  1.00  0.00           C
ATOM   4956  C27 POPEV 161       7.636  45.826  62.594  1.00  0.00           C
ATOM   4959  C28 POPEV 161       8.906  45.566  61.764  1.00  0.00           C
ATOM   4962  C29 POPEV 161       8.646  45.256  60.314  1.00  0.00           C
ATOM   4964 0C21 POPEV 161       9.476  45.566  59.294  1.00  0.00           C
ATOM   4966 1C21 POPEV 161      10.826  46.226  59.434  1.00  0.00           C
ATOM   4969 2C21 POPEV 161      11.096  47.386  58.444  1.00  0.00           C
ATOM   4972 3C21 POPEV 161      11.576  46.886  57.074  1.00  0.00           C
ATOM   4975 4C21 POPEV 161      12.206  48.006  56.224  1.00  0.00           C
ATOM   4978 5C21 POPEV 161      13.036  47.486  55.044  1.00  0.00           C
ATOM   4981 6C21 POPEV 161      12.326  46.416  54.194  1.00  0.00           C
ATOM   4984 7C21 POPEV 161      13.006  46.156  52.844  1.00  0.00           C
ATOM   4987 8C21 POPEV 161      13.586  44.756  52.694  1.00  0.00           C
ATOM   4991  C33 POPEV 161       7.816  38.906  63.814  1.00  0.00           C
ATOM   4994  C34 POPEV 161       7.136  39.156  62.464  1.00  0.00           C
ATOM   4997  C35 POPEV 161       8.036  39.176  61.224  1.00  0.00           C
ATOM   5000  C36 POPEV 161       7.146  39.256  59.964  1.00  0.00           C
ATOM   5003  C37 POPEV 161       7.886  39.056  58.634  1.00  0.00           C
ATOM   5006  C38 POPEV 161       6.986  38.526  57.504  1.00  0.00           C
ATOM   5009  C39 POPEV 161       6.146  39.566  56.734  1.00  0.00           C
ATOM   5012 0C31 POPEV 161       5.136  40.366  57.584  1.00  0.00           C
ATOM   5015 1C31 POPEV 161       4.226  41.276  56.734  1.00  0.00           C
ATOM   5018 2C31 POPEV 161       3.326  42.186  57.584  1.00  0.00           C
ATOM   5021 3C31 POPEV 161       2.126  41.486  58.244  1.00  0.00           C
ATOM   5024 4C31 POPEV 161       0.956  41.286  57.264  1.00  0.00           C
ATOM   5027 5C31 POPEV 161      -0.254  40.596  57.884  1.00  0.00           C
ATOM   5030 6C31 POPEV 161      -1.424  40.456  56.904  1.00  0.00           C
ATOM   5034  NH3 POPEW 162      53.066 102.836  73.304  1.00  0.00           N
ATOM   5038  C12 POPEW 162      53.546 101.846  74.334  1.00  0.00           C
ATOM   5041  C11 POPEW 162      52.946 102.166  75.704  1.00  0.00           C
ATOM   5044  P   POPEW 162      50.626 102.626  76.834  1.00  0.00           P
ATOM   5045  O13 POPEW 162      49.896 101.496  77.434  1.00  0.00           O
ATOM   5046  O14 POPEW 162      51.476 103.456  77.734  1.00  0.00           O
ATOM   5047  O11 POPEW 162      49.616 103.556  76.064  1.00  0.00           O
ATOM   5048  O12 POPEW 162      51.526 102.036  75.674  1.00  0.00           O
ATOM   5049  C1  POPEW 162      48.696 102.996  75.124  1.00  0.00           C
ATOM   5052  C2  POPEW 162      48.476 103.926  73.894  1.00  0.00           C
ATOM   5054  O21 POPEW 162      48.306 103.186  72.674  1.00  0.00           O
ATOM   5055  C21 POPEW 162      49.326 102.496  72.184  1.00  0.00           C
ATOM   5056  O22 POPEW 162      50.416 102.326  72.694  1.00  0.00           O
ATOM   5057  C22 POPEW 162      48.886 101.926  70.824  1.00  0.00           C
ATOM   5060  C3  POPEW 162      49.526 105.076  73.764  1.00  0.00           C
ATOM   5063  O31 POPEW 162      49.116 106.046  72.784  1.00  0.00           O
ATOM   5064  C31 POPEW 162      49.496 105.806  71.524  1.00  0.00           C
ATOM   5065  O32 POPEW 162      50.276 104.936  71.184  1.00  0.00           O
ATOM   5066  C32 POPEW 162      48.736 106.746  70.594  1.00  0.00           C
ATOM   5069  C23 POPEW 162      50.066 101.396  69.974  1.00  0.00           C
ATOM   5072  C24 POPEW 162      49.576 100.676  68.694  1.00  0.00           C
ATOM   5075  C25 POPEW 162      49.826 101.466  67.404  1.00  0.00           C
ATOM   5078  C26 POPEW 162      49.416 100.656  66.154  1.00  0.00           C
ATOM   5081  C27 POPEW 162      49.806 101.316  64.824  1.00  0.00           C
ATOM   5084  C28 POPEW 162      49.256 100.566  63.594  1.00  0.00           C
ATOM   5087  C29 POPEW 162      47.756 100.726  63.484  1.00  0.00           C
ATOM   5089 0C21 POPEW 162      46.826  99.776  63.284  1.00  0.00           C
ATOM   5091 1C21 POPEW 162      47.026  98.296  63.064  1.00  0.00           C
ATOM   5094 2C21 POPEW 162      46.576  97.446  64.274  1.00  0.00           C
ATOM   5097 3C21 POPEW 162      47.686  97.296  65.334  1.00  0.00           C
ATOM   5100 4C21 POPEW 162      47.166  96.706  66.644  1.00  0.00           C
ATOM   5103 5C21 POPEW 162      46.726  97.796  67.634  1.00  0.00           C
ATOM   5106 6C21 POPEW 162      46.066  97.216  68.884  1.00  0.00           C
ATOM   5109 7C21 POPEW 162      45.666  98.306  69.874  1.00  0.00           C
ATOM   5112 8C21 POPEW 162      44.896  97.736  71.064  1.00  0.00           C
ATOM   5116  C33 POPEW 162      48.506 106.196  69.164  1.00  0.00           C
ATOM   5119  C34 POPEW 162      47.686 107.196  68.324  1.00  0.00           C
ATOM   5122  C35 POPEW 162      47.246 106.666  66.954  1.00  0.00           C
ATOM   5125  C36 POPEW 162      48.406 106.116  66.104  1.00  0.00           C
ATOM   5128  C37 POPEW 162      48.156 106.276  64.604  1.00  0.00           C
ATOM   5131  C38 POPEW 162      49.276 105.676  63.734  1.00  0.00           C
ATOM   5134  C39 POPEW 162      49.496 106.426  62.414  1.00  0.00           C
ATOM   5137 0C31 POPEW 162      48.216 106.606  61.584  1.00  0.00           C
ATOM   5140 1C31 POPEW 162      48.446 107.446  60.314  1.00  0.00           C
ATOM   5143 2C31 POPEW 162      47.126 107.656  59.564  1.00  0.00           C
ATOM   5146 3C31 POPEW 162      47.206 108.726  58.474  1.00  0.00           C
ATOM   5149 4C31 POPEW 162      45.866 108.816  57.734  1.00  0.00           C
ATOM   5152 5C31 POPEW 162      45.826 109.916  56.674  1.00  0.00           C
ATOM   5155 6C31 POPEW 162      44.496 109.936  55.924  1.00  0.00           C
ATOM   5159  NH3 POPEX 163       8.276  67.596  32.494  1.00  0.00           N
ATOM   5163  C12 POPEX 163       7.476  66.706  31.574  1.00  0.00           C
ATOM   5166  C11 POPEX 163       7.356  67.286  30.154  1.00  0.00           C
ATOM   5169  P   POPEX 163       4.796  67.446  29.674  1.00  0.00           P
ATOM   5170  O13 POPEX 163       4.876  68.366  30.824  1.00  0.00           O
ATOM   5171  O14 POPEX 163       4.436  67.976  28.354  1.00  0.00           O
ATOM   5172  O11 POPEX 163       3.776  66.256  30.014  1.00  0.00           O
ATOM   5173  O12 POPEX 163       6.206  66.716  29.504  1.00  0.00           O
ATOM   5174  C1  POPEX 163       3.906  65.506  31.244  1.00  0.00           C
ATOM   5177  C2  POPEX 163       3.386  66.246  32.534  1.00  0.00           C
ATOM   5179  O21 POPEX 163       3.676  65.426  33.694  1.00  0.00           O
ATOM   5180  C21 POPEX 163       4.686  65.846  34.454  1.00  0.00           C
ATOM   5181  O22 POPEX 163       5.536  66.656  34.124  1.00  0.00           O
ATOM   5182  C22 POPEX 163       4.636  65.226  35.834  1.00  0.00           C
ATOM   5185  C3  POPEX 163       1.856  66.566  32.444  1.00  0.00           C
ATOM   5188  O31 POPEX 163       1.006  65.866  33.394  1.00  0.00           O
ATOM   5189  C31 POPEX 163       1.006  66.356  34.634  1.00  0.00           C
ATOM   5190  O32 POPEX 163       1.726  67.246  35.064  1.00  0.00           O
ATOM   5191  C32 POPEX 163      -0.154  65.716  35.394  1.00  0.00           C
ATOM   5194  C23 POPEX 163       4.226  66.276  36.894  1.00  0.00           C
ATOM   5197  C24 POPEX 163       4.826  65.986  38.274  1.00  0.00           C
ATOM   5200  C25 POPEX 163       5.766  67.106  38.744  1.00  0.00           C
ATOM   5203  C26 POPEX 163       5.046  68.356  39.274  1.00  0.00           C
ATOM   5206  C27 POPEX 163       6.026  69.346  39.934  1.00  0.00           C
ATOM   5209  C28 POPEX 163       5.526  69.936  41.274  1.00  0.00           C
ATOM   5212  C29 POPEX 163       5.386  68.886  42.354  1.00  0.00           C
ATOM   5214 0C21 POPEX 163       5.996  68.826  43.554  1.00  0.00           C
ATOM   5216 1C21 POPEX 163       6.976  69.806  44.134  1.00  0.00           C
ATOM   5219 2C21 POPEX 163       6.536  70.496  45.444  1.00  0.00           C
ATOM   5222 3C21 POPEX 163       6.306  69.556  46.644  1.00  0.00           C
ATOM   5225 4C21 POPEX 163       6.046  70.346  47.944  1.00  0.00           C
ATOM   5228 5C21 POPEX 163       7.006  70.006  49.094  1.00  0.00           C
ATOM   5231 6C21 POPEX 163       6.456  68.976  50.104  1.00  0.00           C
ATOM   5234 7C21 POPEX 163       7.446  68.746  51.254  1.00  0.00           C
ATOM   5237 8C21 POPEX 163       7.006  67.766  52.344  1.00  0.00           C
ATOM   5241  C33 POPEX 163      -1.324  66.706  35.534  1.00  0.00           C
ATOM   5244  C34 POPEX 163      -2.706  66.046  35.574  1.00  0.00           C
ATOM   5247  C35 POPEX 163      -2.956  65.196  36.824  1.00  0.00           C
ATOM   5250  C36 POPEX 163      -2.786  63.686  36.584  1.00  0.00           C
ATOM   5253  C37 POPEX 163      -3.186  62.866  37.814  1.00  0.00           C
ATOM   5256  C38 POPEX 163      -2.796  61.396  37.674  1.00  0.00           C
ATOM   5259  C39 POPEX 163      -3.356  60.526  38.804  1.00  0.00           C
ATOM   5262 0C31 POPEX 163      -4.826  60.156  38.584  1.00  0.00           C
ATOM   5265 1C31 POPEX 163      -5.366  59.216  39.664  1.00  0.00           C
ATOM   5268 2C31 POPEX 163      -6.756  58.666  39.294  1.00  0.00           C
ATOM   5271 3C31 POPEX 163      -7.296  57.656  40.314  1.00  0.00           C
ATOM   5274 4C31 POPEX 163      -6.506  56.346  40.374  1.00  0.00           C
ATOM   5277 5C31 POPEX 163      -6.726  55.456  39.154  1.00  0.00           C
ATOM   5280 6C31 POPEX 163      -5.886  54.186  39.194  1.00  0.00           C
ATOM   5284  NH3 POPEY 164      17.826  90.096  74.824  1.00  0.00           N
ATOM   5288  C12 POPEY 164      19.146  89.696  75.434  1.00  0.00           C
ATOM   5291  C11 POPEY 164      19.106  88.406  76.264  1.00  0.00           C
ATOM   5294  P   POPEY 164      19.466  86.006  75.254  1.00  0.00           P
ATOM   5295  O13 POPEY 164      20.886  86.316  75.034  1.00  0.00           O
ATOM   5296  O14 POPEY 164      19.106  85.146  76.414  1.00  0.00           O
ATOM   5297  O11 POPEY 164      18.806  85.396  73.964  1.00  0.00           O
ATOM   5298  O12 POPEY 164      18.586  87.306  75.514  1.00  0.00           O
ATOM   5299  C1  POPEY 164      19.036  85.976  72.684  1.00  0.00           C
ATOM   5302  C2  POPEY 164      17.956  85.526  71.664  1.00  0.00           C
ATOM   5304  O21 POPEY 164      18.106  86.366  70.494  1.00  0.00           O
ATOM   5305  C21 POPEY 164      18.176  85.716  69.344  1.00  0.00           C
ATOM   5306  O22 POPEY 164      18.076  84.506  69.214  1.00  0.00           O
ATOM   5307  C22 POPEY 164      18.456  86.666  68.194  1.00  0.00           C
ATOM   5310  C3  POPEY 164      16.516  85.626  72.244  1.00  0.00           C
ATOM   5313  O31 POPEY 164      15.526  85.456  71.224  1.00  0.00           O
ATOM   5314  C31 POPEY 164      15.006  86.436  70.464  1.00  0.00           C
ATOM   5315  O32 POPEY 164      14.276  86.216  69.514  1.00  0.00           O
ATOM   5316  C32 POPEY 164      15.346  87.876  70.904  1.00  0.00           C
ATOM   5319  C23 POPEY 164      17.556  86.326  66.984  1.00  0.00           C
ATOM   5322  C24 POPEY 164      17.966  87.116  65.734  1.00  0.00           C
ATOM   5325  C25 POPEY 164      17.036  86.866  64.544  1.00  0.00           C
ATOM   5328  C26 POPEY 164      17.316  85.546  63.814  1.00  0.00           C
ATOM   5331  C27 POPEY 164      16.476  85.436  62.544  1.00  0.00           C
ATOM   5334  C28 POPEY 164      16.636  84.096  61.804  1.00  0.00           C
ATOM   5337  C29 POPEY 164      17.796  84.116  60.834  1.00  0.00           C
ATOM   5339 0C21 POPEY 164      17.706  83.916  59.504  1.00  0.00           C
ATOM   5341 1C21 POPEY 164      16.436  83.566  58.754  1.00  0.00           C
ATOM   5344 2C21 POPEY 164      16.736  82.936  57.384  1.00  0.00           C
ATOM   5347 3C21 POPEY 164      17.236  83.936  56.334  1.00  0.00           C
ATOM   5350 4C21 POPEY 164      16.126  84.846  55.794  1.00  0.00           C
ATOM   5353 5C21 POPEY 164      16.626  85.766  54.674  1.00  0.00           C
ATOM   5356 6C21 POPEY 164      15.566  86.766  54.194  1.00  0.00           C
ATOM   5359 7C21 POPEY 164      16.076  87.656  53.054  1.00  0.00           C
ATOM   5362 8C21 POPEY 164      15.036  88.666  52.584  1.00  0.00           C
ATOM   5366  C33 POPEY 164      15.466  88.856  69.704  1.00  0.00           C
ATOM   5369  C34 POPEY 164      14.146  89.386  69.134  1.00  0.00           C
ATOM   5372  C35 POPEY 164      14.406  90.546  68.154  1.00  0.00           C
ATOM   5375  C36 POPEY 164      14.926  90.116  66.784  1.00  0.00           C
ATOM   5378  C37 POPEY 164      15.756  91.226  66.124  1.00  0.00           C
ATOM   5381  C38 POPEY 164      16.216  90.936  64.684  1.00  0.00           C
ATOM   5384  C39 POPEY 164      15.096  91.126  63.644  1.00  0.00           C
ATOM   5387 0C31 POPEY 164      15.606  91.856  62.394  1.00  0.00           C
ATOM   5390 1C31 POPEY 164      14.496  92.186  61.374  1.00  0.00           C
ATOM   5393 2C31 POPEY 164      15.066  92.566  60.004  1.00  0.00           C
ATOM   5396 3C31 POPEY 164      15.146  91.396  59.004  1.00  0.00           C
ATOM   5399 4C31 POPEY 164      15.806  90.126  59.554  1.00  0.00           C
ATOM   5402 5C31 POPEY 164      15.796  88.946  58.574  1.00  0.00           C
ATOM   5405 6C31 POPEY 164      16.326  87.656  59.194  1.00  0.00           C
ATOM   5409  NH3 POPEZ 165      37.796 103.886  75.584  1.00  0.00           N
ATOM   5413  C12 POPEZ 165      38.866 103.276  74.734  1.00  0.00           C
ATOM   5416  C11 POPEZ 165      39.626 102.216  75.554  1.00  0.00           C
ATOM   5419  P   POPEZ 165      38.236  99.956  75.414  1.00  0.00           P
ATOM   5420  O13 POPEZ 165      38.606  98.756  76.204  1.00  0.00           O
ATOM   5421  O14 POPEZ 165      36.816 100.066  75.024  1.00  0.00           O
ATOM   5422  O11 POPEZ 165      39.086  99.926  74.084  1.00  0.00           O
ATOM   5423  O12 POPEZ 165      38.706 101.286  76.144  1.00  0.00           O
ATOM   5424  C1  POPEZ 165      39.186  98.736  73.304  1.00  0.00           C
ATOM   5427  C2  POPEZ 165      38.676  98.916  71.834  1.00  0.00           C
ATOM   5429  O21 POPEZ 165      39.316  99.966  71.094  1.00  0.00           O
ATOM   5430  C21 POPEZ 165      40.616  99.896  70.904  1.00  0.00           C
ATOM   5431  O22 POPEZ 165      41.476  99.656  71.724  1.00  0.00           O
ATOM   5432  C22 POPEZ 165      40.856 100.046  69.394  1.00  0.00           C
ATOM   5435  C3  POPEZ 165      37.136  99.146  71.754  1.00  0.00           C
ATOM   5438  O31 POPEZ 165      36.666  99.576  70.454  1.00  0.00           O
ATOM   5439  C31 POPEZ 165      36.746  98.696  69.464  1.00  0.00           C
ATOM   5440  O32 POPEZ 165      37.126  97.536  69.564  1.00  0.00           O
ATOM   5441  C32 POPEZ 165      36.376  99.376  68.154  1.00  0.00           C
ATOM   5444  C23 POPEZ 165      42.346  99.976  68.994  1.00  0.00           C
ATOM   5447  C24 POPEZ 165      42.576  99.196  67.684  1.00  0.00           C
ATOM   5450  C25 POPEZ 165      41.816  99.766  66.484  1.00  0.00           C
ATOM   5453  C26 POPEZ 165      42.196  99.076  65.174  1.00  0.00           C
ATOM   5456  C27 POPEZ 165      41.426  99.636  63.964  1.00  0.00           C
ATOM   5459  C28 POPEZ 165      42.106  99.296  62.624  1.00  0.00           C
ATOM   5462  C29 POPEZ 165      41.466 100.006  61.464  1.00  0.00           C
ATOM   5464 0C21 POPEZ 165      41.526  99.626  60.174  1.00  0.00           C
ATOM   5466 1C21 POPEZ 165      42.226  98.396  59.654  1.00  0.00           C
ATOM   5469 2C21 POPEZ 165      43.716  98.626  59.304  1.00  0.00           C
ATOM   5472 3C21 POPEZ 165      43.916  99.706  58.234  1.00  0.00           C
ATOM   5475 4C21 POPEZ 165      45.246  99.596  57.474  1.00  0.00           C
ATOM   5478 5C21 POPEZ 165      45.426 100.776  56.504  1.00  0.00           C
ATOM   5481 6C21 POPEZ 165      46.856 100.936  55.954  1.00  0.00           C
ATOM   5484 7C21 POPEZ 165      47.106 102.316  55.344  1.00  0.00           C
ATOM   5487 8C21 POPEZ 165      48.476 102.506  54.694  1.00  0.00           C
ATOM   5491  C33 POPEZ 165      35.856  98.396  67.074  1.00  0.00           C
ATOM   5494  C34 POPEZ 165      35.356  99.166  65.854  1.00  0.00           C
ATOM   5497  C35 POPEZ 165      35.126  98.306  64.604  1.00  0.00           C
ATOM   5500  C36 POPEZ 165      34.936  99.206  63.374  1.00  0.00           C
ATOM   5503  C37 POPEZ 165      35.146  98.506  62.024  1.00  0.00           C
ATOM   5506  C38 POPEZ 165      35.396  99.556  60.944  1.00  0.00           C
ATOM   5509  C39 POPEZ 165      35.726  98.996  59.554  1.00  0.00           C
ATOM   5512 0C31 POPEZ 165      37.136  98.386  59.454  1.00  0.00           C
ATOM   5515 1C31 POPEZ 165      37.576  98.216  58.004  1.00  0.00           C
ATOM   5518 2C31 POPEZ 165      38.816  97.336  57.854  1.00  0.00           C
ATOM   5521 3C31 POPEZ 165      38.466  95.846  57.874  1.00  0.00           C
ATOM   5524 4C31 POPEZ 165      39.686  94.926  57.904  1.00  0.00           C
ATOM   5527 5C31 POPEZ 165      39.276  93.456  57.794  1.00  0.00           C
ATOM   5530 6C31 POPEZ 165      40.436  92.476  57.994  1.00  0.00           C
ATOM   5534  NH3 POPEa 166      45.676  -1.896  29.444  1.00  0.00           N
ATOM   5538  C12 POPEa 166      45.766  -0.576  30.144  1.00  0.00           C
ATOM   5541  C11 POPEa 166      45.286   0.524  29.184  1.00  0.00           C
ATOM   5544  P   POPEa 166      46.356   2.616  30.334  1.00  0.00           P
ATOM   5545  O13 POPEa 166      47.576   2.136  29.674  1.00  0.00           O
ATOM   5546  O14 POPEa 166      46.096   4.066  30.234  1.00  0.00           O
ATOM   5547  O11 POPEa 166      46.426   2.206  31.854  1.00  0.00           O
ATOM   5548  O12 POPEa 166      45.116   1.776  29.834  1.00  0.00           O
ATOM   5549  C1  POPEa 166      45.276   2.166  32.704  1.00  0.00           C
ATOM   5552  C2  POPEa 166      45.486   2.986  34.014  1.00  0.00           C
ATOM   5554  O21 POPEa 166      44.266   2.906  34.784  1.00  0.00           O
ATOM   5555  C21 POPEa 166      44.386   2.796  36.104  1.00  0.00           C
ATOM   5556  O22 POPEa 166      45.436   2.756  36.724  1.00  0.00           O
ATOM   5557  C22 POPEa 166      42.986   2.766  36.734  1.00  0.00           C
ATOM   5560  C3  POPEa 166      45.816   4.476  33.674  1.00  0.00           C
ATOM   5563  O31 POPEa 166      45.706   5.376  34.804  1.00  0.00           O
ATOM   5564  C31 POPEa 166      46.726   5.366  35.664  1.00  0.00           C
ATOM   5565  O32 POPEa 166      47.776   4.786  35.484  1.00  0.00           O
ATOM   5566  C32 POPEa 166      46.386   6.246  36.854  1.00  0.00           C
ATOM   5569  C23 POPEa 166      43.016   2.586  38.264  1.00  0.00           C
ATOM   5572  C24 POPEa 166      41.786   1.856  38.824  1.00  0.00           C
ATOM   5575  C25 POPEa 166      40.486   2.656  38.794  1.00  0.00           C
ATOM   5578  C26 POPEa 166      39.306   1.816  38.284  1.00  0.00           C
ATOM   5581  C27 POPEa 166      37.996   2.596  38.224  1.00  0.00           C
ATOM   5584  C28 POPEa 166      36.826   1.746  37.674  1.00  0.00           C
ATOM   5587  C29 POPEa 166      36.916   1.504  36.184  1.00  0.00           C
ATOM   5589 0C21 POPEa 166      35.976   1.776  35.264  1.00  0.00           C
ATOM   5591 1C21 POPEa 166      34.626   2.396  35.524  1.00  0.00           C
ATOM   5594 2C21 POPEa 166      34.216   3.416  34.444  1.00  0.00           C
ATOM   5597 3C21 POPEa 166      32.816   3.986  34.694  1.00  0.00           C
ATOM   5600 4C21 POPEa 166      32.516   5.196  33.804  1.00  0.00           C
ATOM   5603 5C21 POPEa 166      31.196   5.926  34.094  1.00  0.00           C
ATOM   5606 6C21 POPEa 166      30.816   5.976  35.584  1.00  0.00           C
ATOM   5609 7C21 POPEa 166      29.746   7.016  35.924  1.00  0.00           C
ATOM   5612 8C21 POPEa 166      30.276   8.436  35.764  1.00  0.00           C
ATOM   5616  C33 POPEa 166      47.296   5.966  38.074  1.00  0.00           C
ATOM   5619  C34 POPEa 166      46.996   6.866  39.284  1.00  0.00           C
ATOM   5622  C35 POPEa 166      45.616   6.626  39.934  1.00  0.00           C
ATOM   5625  C36 POPEa 166      45.646   5.726  41.174  1.00  0.00           C
ATOM   5628  C37 POPEa 166      44.236   5.226  41.544  1.00  0.00           C
ATOM   5631  C38 POPEa 166      44.186   4.226  42.714  1.00  0.00           C
ATOM   5634  C39 POPEa 166      44.666   4.816  44.044  1.00  0.00           C
ATOM   5637 0C31 POPEa 166      44.206   3.996  45.264  1.00  0.00           C
ATOM   5640 1C31 POPEa 166      44.686   4.586  46.594  1.00  0.00           C
ATOM   5643 2C31 POPEa 166      44.226   3.786  47.814  1.00  0.00           C
ATOM   5646 3C31 POPEa 166      45.156   2.616  48.164  1.00  0.00           C
ATOM   5649 4C31 POPEa 166      44.546   1.634  49.164  1.00  0.00           C
ATOM   5652 5C31 POPEa 166      45.416   0.384  49.374  1.00  0.00           C
ATOM   5655 6C31 POPEa 166      44.816  -0.626  50.354  1.00  0.00           C
ATOM   5659  NH3 POPEb 167      16.896  42.176  76.164  1.00  0.00           N
ATOM   5663  C12 POPEb 167      15.586  42.926  76.134  1.00  0.00           C
ATOM   5666  C11 POPEb 167      14.516  42.126  75.384  1.00  0.00           C
ATOM   5669  P   POPEb 167      12.146  42.446  74.364  1.00  0.00           P
ATOM   5670  O13 POPEb 167      12.326  41.016  74.024  1.00  0.00           O
ATOM   5671  O14 POPEb 167      10.816  42.896  74.814  1.00  0.00           O
ATOM   5672  O11 POPEb 167      12.606  43.356  73.184  1.00  0.00           O
ATOM   5673  O12 POPEb 167      13.246  42.786  75.464  1.00  0.00           O
ATOM   5674  C1  POPEb 167      12.406  42.956  71.834  1.00  0.00           C
ATOM   5677  C2  POPEb 167      13.306  43.786  70.884  1.00  0.00           C
ATOM   5679  O21 POPEb 167      13.586  42.906  69.794  1.00  0.00           O
ATOM   5680  C21 POPEb 167      13.496  43.426  68.594  1.00  0.00           C
ATOM   5681  O22 POPEb 167      13.216  44.586  68.324  1.00  0.00           O
ATOM   5682  C22 POPEb 167      13.686  42.256  67.614  1.00  0.00           C
ATOM   5685  C3  POPEb 167      14.646  44.206  71.564  1.00  0.00           C
ATOM   5688  O31 POPEb 167      15.266  45.346  70.914  1.00  0.00           O
ATOM   5689  C31 POPEb 167      16.356  45.066  70.194  1.00  0.00           C
ATOM   5690  O32 POPEb 167      16.776  43.956  69.914  1.00  0.00           O
ATOM   5691  C32 POPEb 167      17.136  46.346  69.914  1.00  0.00           C
ATOM   5694  C23 POPEb 167      13.726  42.706  66.144  1.00  0.00           C
ATOM   5697  C24 POPEb 167      15.046  43.406  65.824  1.00  0.00           C
ATOM   5700  C25 POPEb 167      14.946  44.406  64.674  1.00  0.00           C
ATOM   5703  C26 POPEb 167      16.336  44.906  64.264  1.00  0.00           C
ATOM   5706  C27 POPEb 167      16.376  46.356  63.764  1.00  0.00           C
ATOM   5709  C28 POPEb 167      16.526  46.486  62.244  1.00  0.00           C
ATOM   5712  C29 POPEb 167      15.296  46.026  61.514  1.00  0.00           C
ATOM   5714 0C21 POPEb 167      14.716  46.636  60.464  1.00  0.00           C
ATOM   5716 1C21 POPEb 167      15.216  47.866  59.764  1.00  0.00           C
ATOM   5719 2C21 POPEb 167      15.776  47.486  58.374  1.00  0.00           C
ATOM   5722 3C21 POPEb 167      16.436  48.686  57.694  1.00  0.00           C
ATOM   5725 4C21 POPEb 167      16.896  48.396  56.264  1.00  0.00           C
ATOM   5728 5C21 POPEb 167      17.346  49.666  55.554  1.00  0.00           C
ATOM   5731 6C21 POPEb 167      17.546  49.466  54.044  1.00  0.00           C
ATOM   5734 7C21 POPEb 167      17.816  50.776  53.314  1.00  0.00           C
ATOM   5737 8C21 POPEb 167      18.006  50.576  51.814  1.00  0.00           C
ATOM   5741  C33 POPEb 167      16.536  47.216  68.784  1.00  0.00           C
ATOM   5744  C34 POPEb 167      15.346  48.066  69.254  1.00  0.00           C
ATOM   5747  C35 POPEb 167      15.146  49.336  68.404  1.00  0.00           C
ATOM   5750  C36 POPEb 167      14.936  49.066  66.904  1.00  0.00           C
ATOM   5753  C37 POPEb 167      14.876  50.366  66.084  1.00  0.00           C
ATOM   5756  C38 POPEb 167      15.076  50.156  64.574  1.00  0.00           C
ATOM   5759  C39 POPEb 167      14.016  49.296  63.884  1.00  0.00           C
ATOM   5762 0C31 POPEb 167      12.646  49.986  63.754  1.00  0.00           C
ATOM   5765 1C31 POPEb 167      11.706  49.236  62.804  1.00  0.00           C
ATOM   5768 2C31 POPEb 167      10.236  49.656  62.964  1.00  0.00           C
ATOM   5771 3C31 POPEb 167       9.586  48.976  64.184  1.00  0.00           C
ATOM   5774 4C31 POPEb 167       8.236  49.586  64.544  1.00  0.00           C
ATOM   5777 5C31 POPEb 167       7.616  48.936  65.794  1.00  0.00           C
ATOM   5780 6C31 POPEb 167       6.386  49.676  66.314  1.00  0.00           C
ATOM   5784  NH3 POPEc 168     105.136 111.978  33.444  1.00  0.00           N
ATOM   5788  C12 POPEc 168     103.846 111.348  33.004  1.00  0.00           C
ATOM   5791  C11 POPEc 168     103.506 110.096  33.834  1.00  0.00           C
ATOM   5794  P   POPEc 168     101.546 108.406  33.404  1.00  0.00           P
ATOM   5795  O13 POPEc 168     100.096 108.266  33.654  1.00  0.00           O
ATOM   5796  O14 POPEc 168     101.976 108.036  32.034  1.00  0.00           O
ATOM   5797  O11 POPEc 168     102.226 107.396  34.414  1.00  0.00           O
ATOM   5798  O12 POPEc 168     102.096 109.856  33.784  1.00  0.00           O
ATOM   5799  C1  POPEc 168     101.956 107.436  35.824  1.00  0.00           C
ATOM   5802  C2  POPEc 168     101.116 106.216  36.344  1.00  0.00           C
ATOM   5804  O21 POPEc 168     100.216 106.656  37.394  1.00  0.00           O
ATOM   5805  C21 POPEc 168      99.186 105.846  37.644  1.00  0.00           C
ATOM   5806  O22 POPEc 168      98.856 104.906  36.954  1.00  0.00           O
ATOM   5807  C22 POPEc 168      98.526 106.276  38.964  1.00  0.00           C
ATOM   5810  C3  POPEc 168     102.026 105.076  36.894  1.00  0.00           C
ATOM   5813  O31 POPEc 168     102.636 105.496  38.144  1.00  0.00           O
ATOM   5814  C31 POPEc 168     102.226 104.896  39.254  1.00  0.00           C
ATOM   5815  O32 POPEc 168     101.496 103.916  39.334  1.00  0.00           O
ATOM   5816  C32 POPEc 168     102.706 105.726  40.444  1.00  0.00           C
ATOM   5819  C23 POPEc 168      97.936 105.116  39.814  1.00  0.00           C
ATOM   5822  C24 POPEc 168      97.656 105.496  41.284  1.00  0.00           C
ATOM   5825  C25 POPEc 168      96.326 106.216  41.544  1.00  0.00           C
ATOM   5828  C26 POPEc 168      96.226 106.786  42.974  1.00  0.00           C
ATOM   5831  C27 POPEc 168      94.826 107.316  43.334  1.00  0.00           C
ATOM   5834  C28 POPEc 168      94.786 108.176  44.614  1.00  0.00           C
ATOM   5837  C29 POPEc 168      95.406 109.536  44.404  1.00  0.00           C
ATOM   5839 0C21 POPEc 168      95.806 110.396  45.364  1.00  0.00           C
ATOM   5841 1C21 POPEc 168      95.686 110.226  46.854  1.00  0.00           C
ATOM   5844 2C21 POPEc 168      96.976 109.656  47.454  1.00  0.00           C
ATOM   5847 3C21 POPEc 168      97.046 109.786  48.984  1.00  0.00           C
ATOM   5850 4C21 POPEc 168      98.366 109.276  49.564  1.00  0.00           C
ATOM   5853 5C21 POPEc 168      98.396 107.746  49.764  1.00  0.00           C
ATOM   5856 6C21 POPEc 168      99.816 107.186  49.864  1.00  0.00           C
ATOM   5859 7C21 POPEc 168      99.856 105.666  50.064  1.00  0.00           C
ATOM   5862 8C21 POPEc 168     101.206 105.056  49.694  1.00  0.00           C
ATOM   5866  C33 POPEc 168     102.186 105.196  41.794  1.00  0.00           C
ATOM   5869  C34 POPEc 168     102.926 105.776  43.004  1.00  0.00           C
ATOM   5872  C35 POPEc 168     102.416 105.226  44.354  1.00  0.00           C
ATOM   5875  C36 POPEc 168     102.556 103.696  44.484  1.00  0.00           C
ATOM   5878  C37 POPEc 168     102.176 103.146  45.864  1.00  0.00           C
ATOM   5881  C38 POPEc 168     102.306 101.616  45.914  1.00  0.00           C
ATOM   5884  C39 POPEc 168     101.756 100.956  47.184  1.00  0.00           C
ATOM   5887 0C31 POPEc 168     102.566 101.236  48.464  1.00  0.00           C
ATOM   5890 1C31 POPEc 168     102.046 100.446  49.674  1.00  0.00           C
ATOM   5893 2C31 POPEc 168     102.886 100.666  50.934  1.00  0.00           C
ATOM   5896 3C31 POPEc 168     102.416  99.846  52.144  1.00  0.00           C
ATOM   5899 4C31 POPEc 168     103.236 100.166  53.404  1.00  0.00           C
ATOM   5902 5C31 POPEc 168     102.776  99.446  54.684  1.00  0.00           C
ATOM   5905 6C31 POPEc 168     102.786  97.916  54.594  1.00  0.00           C
ATOM   5909  NH3 POPEd 169      44.696   7.506  76.684  1.00  0.00           N
ATOM   5913  C12 POPEd 169      44.656   8.846  75.984  1.00  0.00           C
ATOM   5916  C11 POPEd 169      43.826   9.876  76.774  1.00  0.00           C
ATOM   5919  P   POPEd 169      43.086  12.356  76.754  1.00  0.00           P
ATOM   5920  O13 POPEd 169      41.646  12.186  76.384  1.00  0.00           O
ATOM   5921  O14 POPEd 169      43.346  12.416  78.194  1.00  0.00           O
ATOM   5922  O11 POPEd 169      43.646  13.666  76.084  1.00  0.00           O
ATOM   5923  O12 POPEd 169      43.876  11.136  76.104  1.00  0.00           O
ATOM   5924  C1  POPEd 169      44.466  13.786  74.934  1.00  0.00           C
ATOM   5927  C2  POPEd 169      43.636  14.456  73.814  1.00  0.00           C
ATOM   5929  O21 POPEd 169      43.136  13.426  72.914  1.00  0.00           O
ATOM   5930  C21 POPEd 169      41.826  13.336  72.914  1.00  0.00           C
ATOM   5931  O22 POPEd 169      41.056  13.886  73.704  1.00  0.00           O
ATOM   5932  C22 POPEd 169      41.356  12.466  71.764  1.00  0.00           C
ATOM   5935  C3  POPEd 169      44.376  15.516  72.964  1.00  0.00           C
ATOM   5938  O31 POPEd 169      43.456  15.966  71.944  1.00  0.00           O
ATOM   5939  C31 POPEd 169      43.996  16.536  70.874  1.00  0.00           C
ATOM   5940  O32 POPEd 169      45.166  16.856  70.774  1.00  0.00           O
ATOM   5941  C32 POPEd 169      42.876  16.746  69.854  1.00  0.00           C
ATOM   5944  C23 POPEd 169      39.886  12.786  71.424  1.00  0.00           C
ATOM   5947  C24 POPEd 169      39.156  11.656  70.694  1.00  0.00           C
ATOM   5950  C25 POPEd 169      39.686  11.336  69.304  1.00  0.00           C
ATOM   5953  C26 POPEd 169      39.626  12.496  68.314  1.00  0.00           C
ATOM   5956  C27 POPEd 169      38.196  12.996  68.064  1.00  0.00           C
ATOM   5959  C28 POPEd 169      37.806  12.926  66.574  1.00  0.00           C
ATOM   5962  C29 POPEd 169      36.436  13.496  66.364  1.00  0.00           C
ATOM   5964 0C21 POPEd 169      36.006  14.136  65.274  1.00  0.00           C
ATOM   5966 1C21 POPEd 169      36.776  14.376  63.994  1.00  0.00           C
ATOM   5969 2C21 POPEd 169      36.256  13.446  62.884  1.00  0.00           C
ATOM   5972 3C21 POPEd 169      36.726  13.876  61.494  1.00  0.00           C
ATOM   5975 4C21 POPEd 169      36.256  12.866  60.444  1.00  0.00           C
ATOM   5978 5C21 POPEd 169      36.516  13.316  59.004  1.00  0.00           C
ATOM   5981 6C21 POPEd 169      35.776  14.616  58.644  1.00  0.00           C
ATOM   5984 7C21 POPEd 169      35.766  14.916  57.144  1.00  0.00           C
ATOM   5987 8C21 POPEd 169      35.026  16.206  56.814  1.00  0.00           C
ATOM   5991  C33 POPEd 169      43.336  17.336  68.504  1.00  0.00           C
ATOM   5994  C34 POPEd 169      42.226  17.226  67.444  1.00  0.00           C
ATOM   5997  C35 POPEd 169      42.776  17.236  66.004  1.00  0.00           C
ATOM   6000  C36 POPEd 169      43.166  18.626  65.494  1.00  0.00           C
ATOM   6003  C37 POPEd 169      43.806  18.576  64.104  1.00  0.00           C
ATOM   6006  C38 POPEd 169      44.206  19.956  63.574  1.00  0.00           C
ATOM   6009  C39 POPEd 169      43.166  20.616  62.654  1.00  0.00           C
ATOM   6012 0C31 POPEd 169      43.396  20.316  61.164  1.00  0.00           C
ATOM   6015 1C31 POPEd 169      42.496  21.166  60.254  1.00  0.00           C
ATOM   6018 2C31 POPEd 169      42.816  21.026  58.754  1.00  0.00           C
ATOM   6021 3C31 POPEd 169      44.216  21.536  58.364  1.00  0.00           C
ATOM   6024 4C31 POPEd 169      44.496  21.446  56.864  1.00  0.00           C
ATOM   6027 5C31 POPEd 169      45.906  21.966  56.524  1.00  0.00           C
ATOM   6030 6C31 POPEd 169      46.216  21.956  55.034  1.00  0.00           C
ATOM   6034  NH3 POPEe 170      56.636  18.196  76.634  1.00  0.00           N
ATOM   6038  C12 POPEe 170      56.996  19.356  75.764  1.00  0.00           C
ATOM   6041  C11 POPEe 170      57.746  20.456  76.524  1.00  0.00           C
ATOM   6044  P   POPEe 170      58.676  22.836  75.994  1.00  0.00           P
ATOM   6045  O13 POPEe 170      58.066  23.456  77.204  1.00  0.00           O
ATOM   6046  O14 POPEe 170      60.106  22.436  76.014  1.00  0.00           O
ATOM   6047  O11 POPEe 170      58.316  23.706  74.734  1.00  0.00           O
ATOM   6048  O12 POPEe 170      57.816  21.576  75.644  1.00  0.00           O
ATOM   6049  C1  POPEe 170      58.216  23.196  73.394  1.00  0.00           C
ATOM   6052  C2  POPEe 170      59.556  22.656  72.814  1.00  0.00           C
ATOM   6054  O21 POPEe 170      59.696  23.006  71.414  1.00  0.00           O
ATOM   6055  C21 POPEe 170      58.996  22.336  70.544  1.00  0.00           C
ATOM   6056  O22 POPEe 170      58.016  21.646  70.754  1.00  0.00           O
ATOM   6057  C22 POPEe 170      59.636  22.496  69.154  1.00  0.00           C
ATOM   6060  C3  POPEe 170      59.766  21.126  73.104  1.00  0.00           C
ATOM   6063  O31 POPEe 170      60.426  20.366  72.064  1.00  0.00           O
ATOM   6064  C31 POPEe 170      61.646  20.726  71.684  1.00  0.00           C
ATOM   6065  O32 POPEe 170      62.336  21.576  72.224  1.00  0.00           O
ATOM   6066  C32 POPEe 170      62.006  19.946  70.414  1.00  0.00           C
ATOM   6069  C23 POPEe 170      59.136  21.446  68.124  1.00  0.00           C
ATOM   6072  C24 POPEe 170      59.696  21.636  66.714  1.00  0.00           C
ATOM   6075  C25 POPEe 170      59.626  20.356  65.854  1.00  0.00           C
ATOM   6078  C26 POPEe 170      60.076  20.576  64.394  1.00  0.00           C
ATOM   6081  C27 POPEe 170      60.626  19.296  63.724  1.00  0.00           C
ATOM   6084  C28 POPEe 170      60.896  19.486  62.214  1.00  0.00           C
ATOM   6087  C29 POPEe 170      61.856  18.456  61.654  1.00  0.00           C
ATOM   6089 0C21 POPEe 170      61.636  17.546  60.674  1.00  0.00           C
ATOM   6091 1C21 POPEe 170      60.356  17.296  59.914  1.00  0.00           C
ATOM   6094 2C21 POPEe 170      60.476  17.616  58.414  1.00  0.00           C
ATOM   6097 3C21 POPEe 170      59.276  17.086  57.604  1.00  0.00           C
ATOM   6100 4C21 POPEe 170      59.286  17.546  56.144  1.00  0.00           C
ATOM   6103 5C21 POPEe 170      58.556  18.886  55.954  1.00  0.00           C
ATOM   6106 6C21 POPEe 170      58.426  19.306  54.474  1.00  0.00           C
ATOM   6109 7C21 POPEe 170      57.486  20.496  54.284  1.00  0.00           C
ATOM   6112 8C21 POPEe 170      57.266  20.856  52.814  1.00  0.00           C
ATOM   6116  C33 POPEe 170      63.456  20.156  69.934  1.00  0.00           C
ATOM   6119  C34 POPEe 170      63.726  19.446  68.614  1.00  0.00           C
ATOM   6122  C35 POPEe 170      65.216  19.326  68.294  1.00  0.00           C
ATOM   6125  C36 POPEe 170      65.446  18.546  66.994  1.00  0.00           C
ATOM   6128  C37 POPEe 170      66.916  18.346  66.614  1.00  0.00           C
ATOM   6131  C38 POPEe 170      67.006  17.586  65.284  1.00  0.00           C
ATOM   6134  C39 POPEe 170      68.406  17.146  64.844  1.00  0.00           C
ATOM   6137 0C31 POPEe 170      69.236  18.216  64.114  1.00  0.00           C
ATOM   6140 1C31 POPEe 170      70.026  17.616  62.934  1.00  0.00           C
ATOM   6143 2C31 POPEe 170      71.366  18.316  62.654  1.00  0.00           C
ATOM   6146 3C31 POPEe 170      71.986  17.866  61.324  1.00  0.00           C
ATOM   6149 4C31 POPEe 170      73.516  17.976  61.284  1.00  0.00           C
ATOM   6152 5C31 POPEe 170      74.126  17.536  59.944  1.00  0.00           C
ATOM   6155 6C31 POPEe 170      75.616  17.846  59.804  1.00  0.00           C
ATOM   6159  NH3 POPEf 171      40.986  72.096  76.544  1.00  0.00           N
ATOM   6163  C12 POPEf 171      40.076  72.236  75.344  1.00  0.00           C
ATOM   6166  C11 POPEf 171      39.616  73.686  75.144  1.00  0.00           C
ATOM   6169  P   POPEf 171      37.156  73.586  74.314  1.00  0.00           P
ATOM   6170  O13 POPEf 171      36.906  72.136  74.434  1.00  0.00           O
ATOM   6171  O14 POPEf 171      36.686  74.486  75.394  1.00  0.00           O
ATOM   6172  O11 POPEf 171      36.506  74.096  72.964  1.00  0.00           O
ATOM   6173  O12 POPEf 171      38.706  73.796  74.054  1.00  0.00           O
ATOM   6174  C1  POPEf 171      36.646  73.236  71.814  1.00  0.00           C
ATOM   6177  C2  POPEf 171      35.476  73.426  70.844  1.00  0.00           C
ATOM   6179  O21 POPEf 171      35.926  72.906  69.584  1.00  0.00           O
ATOM   6180  C21 POPEf 171      35.036  72.276  68.864  1.00  0.00           C
ATOM   6181  O22 POPEf 171      33.866  72.086  69.154  1.00  0.00           O
ATOM   6182  C22 POPEf 171      35.646  71.916  67.504  1.00  0.00           C
ATOM   6185  C3  POPEf 171      35.096  74.926  70.714  1.00  0.00           C
ATOM   6188  O31 POPEf 171      33.966  75.126  69.844  1.00  0.00           O
ATOM   6189  C31 POPEf 171      34.256  75.606  68.644  1.00  0.00           C
ATOM   6190  O32 POPEf 171      35.366  75.726  68.164  1.00  0.00           O
ATOM   6191  C32 POPEf 171      32.976  76.076  67.944  1.00  0.00           C
ATOM   6194  C23 POPEf 171      35.406  73.016  66.454  1.00  0.00           C
ATOM   6197  C24 POPEf 171      35.926  72.636  65.064  1.00  0.00           C
ATOM   6200  C25 POPEf 171      35.826  73.776  64.044  1.00  0.00           C
ATOM   6203  C26 POPEf 171      34.606  73.666  63.124  1.00  0.00           C
ATOM   6206  C27 POPEf 171      34.726  74.586  61.894  1.00  0.00           C
ATOM   6209  C28 POPEf 171      33.686  74.306  60.784  1.00  0.00           C
ATOM   6212  C29 POPEf 171      34.046  73.076  59.984  1.00  0.00           C
ATOM   6214 0C21 POPEf 171      34.236  73.006  58.644  1.00  0.00           C
ATOM   6216 1C21 POPEf 171      34.106  74.136  57.644  1.00  0.00           C
ATOM   6219 2C21 POPEf 171      32.696  74.176  57.024  1.00  0.00           C
ATOM   6222 3C21 POPEf 171      32.346  72.956  56.154  1.00  0.00           C
ATOM   6225 4C21 POPEf 171      30.826  72.806  55.944  1.00  0.00           C
ATOM   6228 5C21 POPEf 171      30.456  71.496  55.244  1.00  0.00           C
ATOM   6231 6C21 POPEf 171      28.936  71.296  55.144  1.00  0.00           C
ATOM   6234 7C21 POPEf 171      28.556  69.936  54.554  1.00  0.00           C
ATOM   6237 8C21 POPEf 171      27.046  69.736  54.424  1.00  0.00           C
ATOM   6241  C33 POPEf 171      32.836  75.586  66.494  1.00  0.00           C
ATOM   6244  C34 POPEf 171      32.006  76.546  65.624  1.00  0.00           C
ATOM   6247  C35 POPEf 171      32.856  77.376  64.654  1.00  0.00           C
ATOM   6250  C36 POPEf 171      32.356  77.296  63.204  1.00  0.00           C
ATOM   6253  C37 POPEf 171      33.096  78.266  62.274  1.00  0.00           C
ATOM   6256  C38 POPEf 171      32.496  78.326  60.864  1.00  0.00           C
ATOM   6259  C39 POPEf 171      32.986  79.546  60.074  1.00  0.00           C
ATOM   6262 0C31 POPEf 171      32.106  79.896  58.864  1.00  0.00           C
ATOM   6265 1C31 POPEf 171      32.556  81.196  58.174  1.00  0.00           C
ATOM   6268 2C31 POPEf 171      31.476  81.836  57.294  1.00  0.00           C
ATOM   6271 3C31 POPEf 171      31.376  81.246  55.884  1.00  0.00           C
ATOM   6274 4C31 POPEf 171      32.426  81.786  54.904  1.00  0.00           C
ATOM   6277 5C31 POPEf 171      32.106  81.406  53.454  1.00  0.00           C
ATOM   6280 6C31 POPEf 171      33.016  82.076  52.424  1.00  0.00           C
ATOM   6284  NH3 POPEg 172       5.916  81.816  32.134  1.00  0.00           N
ATOM   6288  C12 POPEg 172       5.686  83.296  32.314  1.00  0.00           C
ATOM   6291  C11 POPEg 172       6.406  83.916  33.524  1.00  0.00           C
ATOM   6294  P   POPEg 172       5.186  86.166  34.084  1.00  0.00           P
ATOM   6295  O13 POPEg 172       4.876  87.336  33.234  1.00  0.00           O
ATOM   6296  O14 POPEg 172       4.056  85.256  34.364  1.00  0.00           O
ATOM   6297  O11 POPEg 172       5.806  86.686  35.444  1.00  0.00           O
ATOM   6298  O12 POPEg 172       6.376  85.336  33.454  1.00  0.00           O
ATOM   6299  C1  POPEg 172       4.896  86.766  36.554  1.00  0.00           C
ATOM   6302  C2  POPEg 172       5.466  87.626  37.714  1.00  0.00           C
ATOM   6304  O21 POPEg 172       4.436  87.816  38.704  1.00  0.00           O
ATOM   6305  C21 POPEg 172       3.466  88.676  38.434  1.00  0.00           C
ATOM   6306  O22 POPEg 172       3.296  89.286  37.394  1.00  0.00           O
ATOM   6307  C22 POPEg 172       2.546  88.736  39.664  1.00  0.00           C
ATOM   6310  C3  POPEg 172       6.186  88.946  37.294  1.00  0.00           C
ATOM   6313  O31 POPEg 172       7.166  89.336  38.264  1.00  0.00           O
ATOM   6314  C31 POPEg 172       6.786  90.126  39.244  1.00  0.00           C
ATOM   6315  O32 POPEg 172       5.656  90.486  39.504  1.00  0.00           O
ATOM   6316  C32 POPEg 172       8.056  90.556  39.984  1.00  0.00           C
ATOM   6319  C23 POPEg 172       3.286  88.866  41.024  1.00  0.00           C
ATOM   6322  C24 POPEg 172       2.846  87.856  42.094  1.00  0.00           C
ATOM   6325  C25 POPEg 172       3.576  88.066  43.434  1.00  0.00           C
ATOM   6328  C26 POPEg 172       2.806  87.476  44.624  1.00  0.00           C
ATOM   6331  C27 POPEg 172       3.456  87.826  45.974  1.00  0.00           C
ATOM   6334  C28 POPEg 172       2.556  87.476  47.174  1.00  0.00           C
ATOM   6337  C29 POPEg 172       3.126  88.006  48.464  1.00  0.00           C
ATOM   6339 0C21 POPEg 172       3.876  87.336  49.364  1.00  0.00           C
ATOM   6341 1C21 POPEg 172       4.316  85.896  49.244  1.00  0.00           C
ATOM   6344 2C21 POPEg 172       3.546  84.976  50.224  1.00  0.00           C
ATOM   6347 3C21 POPEg 172       3.826  85.266  51.714  1.00  0.00           C
ATOM   6350 4C21 POPEg 172       3.356  84.136  52.654  1.00  0.00           C
ATOM   6353 5C21 POPEg 172       1.826  84.006  52.784  1.00  0.00           C
ATOM   6356 6C21 POPEg 172       1.186  85.086  53.674  1.00  0.00           C
ATOM   6359 7C21 POPEg 172      -0.344  84.966  53.734  1.00  0.00           C
ATOM   6362 8C21 POPEg 172      -1.004  86.076  54.564  1.00  0.00           C
ATOM   6366  C33 POPEg 172       8.506  91.976  39.574  1.00  0.00           C
ATOM   6369  C34 POPEg 172       9.906  92.366  40.084  1.00  0.00           C
ATOM   6372  C35 POPEg 172       9.936  92.346  41.614  1.00  0.00           C
ATOM   6375  C36 POPEg 172      11.296  92.636  42.234  1.00  0.00           C
ATOM   6378  C37 POPEg 172      11.206  92.686  43.764  1.00  0.00           C
ATOM   6381  C38 POPEg 172      11.266  94.126  44.304  1.00  0.00           C
ATOM   6384  C39 POPEg 172      11.096  94.216  45.824  1.00  0.00           C
ATOM   6387 0C31 POPEg 172      12.026  93.276  46.594  1.00  0.00           C
ATOM   6390 1C31 POPEg 172      12.106  93.606  48.094  1.00  0.00           C
ATOM   6393 2C31 POPEg 172      12.846  92.516  48.874  1.00  0.00           C
ATOM   6396 3C31 POPEg 172      13.126  92.846  50.344  1.00  0.00           C
ATOM   6399 4C31 POPEg 172      11.866  93.036  51.214  1.00  0.00           C
ATOM   6402 5C31 POPEg 172      11.586  94.496  51.594  1.00  0.00           C
ATOM   6405 6C31 POPEg 172      10.506  94.626  52.674  1.00  0.00           C
ATOM   6409  NH3 POPEh 173      52.196  14.826  31.354  1.00  0.00           N
ATOM   6413  C12 POPEh 173      51.796  16.226  30.964  1.00  0.00           C
ATOM   6416  C11 POPEh 173      50.566  16.716  31.734  1.00  0.00           C
ATOM   6419  P   POPEh 173      49.876  19.076  32.574  1.00  0.00           P
ATOM   6420  O13 POPEh 173      51.056  19.576  33.314  1.00  0.00           O
ATOM   6421  O14 POPEh 173      48.986  20.126  32.024  1.00  0.00           O
ATOM   6422  O11 POPEh 173      48.976  18.166  33.504  1.00  0.00           O
ATOM   6423  O12 POPEh 173      50.336  18.096  31.424  1.00  0.00           O
ATOM   6424  C1  POPEh 173      48.906  18.366  34.914  1.00  0.00           C
ATOM   6427  C2  POPEh 173      47.476  18.056  35.424  1.00  0.00           C
ATOM   6429  O21 POPEh 173      47.496  18.056  36.864  1.00  0.00           O
ATOM   6430  C21 POPEh 173      47.216  19.216  37.434  1.00  0.00           C
ATOM   6431  O22 POPEh 173      47.076  20.276  36.854  1.00  0.00           O
ATOM   6432  C22 POPEh 173      47.216  19.006  38.954  1.00  0.00           C
ATOM   6435  C3  POPEh 173      46.966  16.666  34.914  1.00  0.00           C
ATOM   6438  O31 POPEh 173      45.876  16.226  35.744  1.00  0.00           O
ATOM   6439  C31 POPEh 173      44.836  15.666  35.184  1.00  0.00           C
ATOM   6440  O32 POPEh 173      44.716  15.306  34.024  1.00  0.00           O
ATOM   6441  C32 POPEh 173      43.826  15.416  36.304  1.00  0.00           C
ATOM   6444  C23 POPEh 173      46.056  19.716  39.694  1.00  0.00           C
ATOM   6447  C24 POPEh 173      45.956  19.246  41.154  1.00  0.00           C
ATOM   6450  C25 POPEh 173      44.606  19.576  41.804  1.00  0.00           C
ATOM   6453  C26 POPEh 173      44.486  19.036  43.234  1.00  0.00           C
ATOM   6456  C27 POPEh 173      45.026  20.016  44.294  1.00  0.00           C
ATOM   6459  C28 POPEh 173      45.256  19.386  45.684  1.00  0.00           C
ATOM   6462  C29 POPEh 173      44.006  18.856  46.344  1.00  0.00           C
ATOM   6464 0C21 POPEh 173      43.446  19.266  47.504  1.00  0.00           C
ATOM   6466 1C21 POPEh 173      43.956  20.366  48.394  1.00  0.00           C
ATOM   6469 2C21 POPEh 173      44.426  19.886  49.784  1.00  0.00           C
ATOM   6472 3C21 POPEh 173      43.346  19.926  50.884  1.00  0.00           C
ATOM   6475 4C21 POPEh 173      43.966  20.086  52.274  1.00  0.00           C
ATOM   6478 5C21 POPEh 173      42.956  20.176  53.424  1.00  0.00           C
ATOM   6481 6C21 POPEh 173      42.466  18.786  53.864  1.00  0.00           C
ATOM   6484 7C21 POPEh 173      41.386  18.826  54.934  1.00  0.00           C
ATOM   6487 8C21 POPEh 173      40.776  17.456  55.244  1.00  0.00           C
ATOM   6491  C33 POPEh 173      43.386  16.736  36.984  1.00  0.00           C
ATOM   6494  C34 POPEh 173      42.706  16.476  38.324  1.00  0.00           C
ATOM   6497  C35 POPEh 173      43.686  16.246  39.494  1.00  0.00           C
ATOM   6500  C36 POPEh 173      42.956  15.856  40.784  1.00  0.00           C
ATOM   6503  C37 POPEh 173      43.896  15.466  41.944  1.00  0.00           C
ATOM   6506  C38 POPEh 173      43.506  14.166  42.664  1.00  0.00           C
ATOM   6509  C39 POPEh 173      42.076  14.136  43.234  1.00  0.00           C
ATOM   6512 0C31 POPEh 173      41.836  15.076  44.424  1.00  0.00           C
ATOM   6515 1C31 POPEh 173      40.346  15.176  44.794  1.00  0.00           C
ATOM   6518 2C31 POPEh 173      40.106  15.926  46.104  1.00  0.00           C
ATOM   6521 3C31 POPEh 173      38.656  16.406  46.294  1.00  0.00           C
ATOM   6524 4C31 POPEh 173      37.626  15.296  46.574  1.00  0.00           C
ATOM   6527 5C31 POPEh 173      36.246  15.886  46.934  1.00  0.00           C
ATOM   6530 6C31 POPEh 173      35.166  14.836  47.194  1.00  0.00           C
ATOM   6534  NH3 POPEi 174      44.666  23.126  76.494  1.00  0.00           N
ATOM   6538  C12 POPEi 174      43.176  23.056  76.234  1.00  0.00           C
ATOM   6541  C11 POPEi 174      42.316  23.376  77.464  1.00  0.00           C
ATOM   6544  P   POPEi 174      39.816  23.886  78.064  1.00  0.00           P
ATOM   6545  O13 POPEi 174      40.266  23.356  79.374  1.00  0.00           O
ATOM   6546  O14 POPEi 174      39.466  25.326  77.964  1.00  0.00           O
ATOM   6547  O11 POPEi 174      38.626  22.986  77.504  1.00  0.00           O
ATOM   6548  O12 POPEi 174      40.966  23.566  77.014  1.00  0.00           O
ATOM   6549  C1  POPEi 174      38.306  23.136  76.114  1.00  0.00           C
ATOM   6552  C2  POPEi 174      37.076  22.296  75.654  1.00  0.00           C
ATOM   6554  O21 POPEi 174      36.706  22.776  74.334  1.00  0.00           O
ATOM   6555  C21 POPEi 174      37.576  22.336  73.424  1.00  0.00           C
ATOM   6556  O22 POPEi 174      38.306  21.366  73.584  1.00  0.00           O
ATOM   6557  C22 POPEi 174      37.546  23.256  72.204  1.00  0.00           C
ATOM   6560  C3  POPEi 174      35.886  22.376  76.654  1.00  0.00           C
ATOM   6563  O31 POPEi 174      34.626  21.896  76.094  1.00  0.00           O
ATOM   6564  C31 POPEi 174      33.946  22.846  75.444  1.00  0.00           C
ATOM   6565  O32 POPEi 174      34.276  24.016  75.344  1.00  0.00           O
ATOM   6566  C32 POPEi 174      32.666  22.296  74.824  1.00  0.00           C
ATOM   6569  C23 POPEi 174      38.686  22.926  71.224  1.00  0.00           C
ATOM   6572  C24 POPEi 174      38.726  23.816  69.974  1.00  0.00           C
ATOM   6575  C25 POPEi 174      39.646  23.186  68.924  1.00  0.00           C
ATOM   6578  C26 POPEi 174      39.756  23.986  67.624  1.00  0.00           C
ATOM   6581  C27 POPEi 174      40.486  23.166  66.554  1.00  0.00           C
ATOM   6584  C28 POPEi 174      40.646  23.916  65.214  1.00  0.00           C
ATOM   6587  C29 POPEi 174      40.546  22.966  64.054  1.00  0.00           C
ATOM   6589 0C21 POPEi 174      39.736  23.106  62.984  1.00  0.00           C
ATOM   6591 1C21 POPEi 174      38.866  24.296  62.664  1.00  0.00           C
ATOM   6594 2C21 POPEi 174      38.876  24.536  61.144  1.00  0.00           C
ATOM   6597 3C21 POPEi 174      38.386  25.926  60.714  1.00  0.00           C
ATOM   6600 4C21 POPEi 174      38.396  26.046  59.184  1.00  0.00           C
ATOM   6603 5C21 POPEi 174      38.316  27.486  58.634  1.00  0.00           C
ATOM   6606 6C21 POPEi 174      37.106  28.296  59.124  1.00  0.00           C
ATOM   6609 7C21 POPEi 174      36.816  29.486  58.204  1.00  0.00           C
ATOM   6612 8C21 POPEi 174      35.606  30.326  58.634  1.00  0.00           C
ATOM   6616  C33 POPEi 174      32.216  23.206  73.654  1.00  0.00           C
ATOM   6619  C34 POPEi 174      30.746  23.006  73.254  1.00  0.00           C
ATOM   6622  C35 POPEi 174      30.246  24.146  72.364  1.00  0.00           C
ATOM   6625  C36 POPEi 174      28.716  24.266  72.374  1.00  0.00           C
ATOM   6628  C37 POPEi 174      28.166  25.496  71.634  1.00  0.00           C
ATOM   6631  C38 POPEi 174      26.676  25.676  71.904  1.00  0.00           C
ATOM   6634  C39 POPEi 174      26.006  26.766  71.064  1.00  0.00           C
ATOM   6637 0C31 POPEi 174      24.586  27.066  71.554  1.00  0.00           C
ATOM   6640 1C31 POPEi 174      23.816  28.006  70.624  1.00  0.00           C
ATOM   6643 2C31 POPEi 174      23.006  27.256  69.554  1.00  0.00           C
ATOM   6646 3C31 POPEi 174      22.326  28.216  68.574  1.00  0.00           C
ATOM   6649 4C31 POPEi 174      21.146  27.576  67.834  1.00  0.00           C
ATOM   6652 5C31 POPEi 174      20.326  28.616  67.064  1.00  0.00           C
ATOM   6655 6C31 POPEi 174      19.126  28.026  66.324  1.00  0.00           C
ATOM   6659  NH3 POPEj 175     106.216  99.356  33.124  1.00  0.00           N
ATOM   6663  C12 POPEj 175     107.476  99.966  33.704  1.00  0.00           C
ATOM   6666  C11 POPEj 175     108.688  99.846  32.764  1.00  0.00           C
ATOM   6669  P   POPEj 175     110.828  99.576  34.264  1.00  0.00           P
ATOM   6670  O13 POPEj 175     110.688  98.156  33.864  1.00  0.00           O
ATOM   6671  O14 POPEj 175     112.228 100.076  34.284  1.00  0.00           O
ATOM   6672  O11 POPEj 175     110.108  99.796  35.634  1.00  0.00           O
ATOM   6673  O12 POPEj 175     109.868 100.426  33.354  1.00  0.00           O
ATOM   6674  C1  POPEj 175     110.108  98.876  36.714  1.00  0.00           C
ATOM   6677  C2  POPEj 175     111.258  99.186  37.704  1.00  0.00           C
ATOM   6679  O21 POPEj 175     111.288  98.236  38.804  1.00  0.00           O
ATOM   6680  C21 POPEj 175     110.278  98.286  39.664  1.00  0.00           C
ATOM   6681  O22 POPEj 175     109.338  99.056  39.624  1.00  0.00           O
ATOM   6682  C22 POPEj 175     110.448  97.226  40.754  1.00  0.00           C
ATOM   6685  C3  POPEj 175     111.268 100.696  38.144  1.00  0.00           C
ATOM   6688  O31 POPEj 175     112.448 101.016  38.894  1.00  0.00           O
ATOM   6689  C31 POPEj 175     112.568 101.076  40.224  1.00  0.00           C
ATOM   6690  O32 POPEj 175     113.638 100.916  40.784  1.00  0.00           O
ATOM   6691  C32 POPEj 175     111.328 101.486  41.024  1.00  0.00           C
ATOM   6694  C23 POPEj 175     109.118  96.946  41.484  1.00  0.00           C
ATOM   6697  C24 POPEj 175     109.258  96.006  42.684  1.00  0.00           C
ATOM   6700  C25 POPEj 175     107.866  95.616  43.184  1.00  0.00           C
ATOM   6703  C26 POPEj 175     107.806  94.856  44.524  1.00  0.00           C
ATOM   6706  C27 POPEj 175     106.366  94.946  45.044  1.00  0.00           C
ATOM   6709  C28 POPEj 175     105.976  93.896  46.084  1.00  0.00           C
ATOM   6712  C29 POPEj 175     104.596  94.236  46.604  1.00  0.00           C
ATOM   6714 0C21 POPEj 175     104.126  94.036  47.844  1.00  0.00           C
ATOM   6716 1C21 POPEj 175     104.836  93.316  48.954  1.00  0.00           C
ATOM   6719 2C21 POPEj 175     105.886  94.166  49.704  1.00  0.00           C
ATOM   6722 3C21 POPEj 175     106.426  93.466  50.964  1.00  0.00           C
ATOM   6725 4C21 POPEj 175     106.966  92.056  50.694  1.00  0.00           C
ATOM   6728 5C21 POPEj 175     107.636  91.436  51.924  1.00  0.00           C
ATOM   6731 6C21 POPEj 175     108.318  90.096  51.584  1.00  0.00           C
ATOM   6734 7C21 POPEj 175     109.368  89.696  52.614  1.00  0.00           C
ATOM   6737 8C21 POPEj 175     110.298  88.596  52.114  1.00  0.00           C
ATOM   6741  C33 POPEj 175     111.178 100.636  42.314  1.00  0.00           C
ATOM   6744  C34 POPEj 175     109.748 100.646  42.874  1.00  0.00           C
ATOM   6747  C35 POPEj 175     109.408 101.906  43.684  1.00  0.00           C
ATOM   6750  C36 POPEj 175     110.048 101.876  45.074  1.00  0.00           C
ATOM   6753  C37 POPEj 175     109.408 102.886  46.054  1.00  0.00           C
ATOM   6756  C38 POPEj 175     109.998 102.736  47.464  1.00  0.00           C
ATOM   6759  C39 POPEj 175     109.268 103.586  48.524  1.00  0.00           C
ATOM   6762 0C31 POPEj 175     109.918 103.386  49.894  1.00  0.00           C
ATOM   6765 1C31 POPEj 175     109.268 104.196  51.014  1.00  0.00           C
ATOM   6768 2C31 POPEj 175     110.008 103.986  52.344  1.00  0.00           C
ATOM   6771 3C31 POPEj 175     109.458 104.836  53.494  1.00  0.00           C
ATOM   6774 4C31 POPEj 175     110.368 104.816  54.724  1.00  0.00           C
ATOM   6777 5C31 POPEj 175     109.868 105.756  55.834  1.00  0.00           C
ATOM   6780 6C31 POPEj 175     110.858 105.906  56.994  1.00  0.00           C
ATOM   6784  NH3 POPEk 176      14.056  17.326  73.264  1.00  0.00           N
ATOM   6788  C12 POPEk 176      13.236  18.356  74.014  1.00  0.00           C
ATOM   6791  C11 POPEk 176      14.076  19.346  74.854  1.00  0.00           C
ATOM   6794  P   POPEk 176      12.586  21.506  75.234  1.00  0.00           P
ATOM   6795  O13 POPEk 176      13.616  22.546  75.394  1.00  0.00           O
ATOM   6796  O14 POPEk 176      11.326  21.726  75.954  1.00  0.00           O
ATOM   6797  O11 POPEk 176      12.386  21.296  73.684  1.00  0.00           O
ATOM   6798  O12 POPEk 176      13.246  20.146  75.694  1.00  0.00           O
ATOM   6799  C1  POPEk 176      11.316  21.946  73.004  1.00  0.00           C
ATOM   6802  C2  POPEk 176      10.686  20.996  71.974  1.00  0.00           C
ATOM   6804  O21 POPEk 176      11.586  20.456  70.994  1.00  0.00           O
ATOM   6805  C21 POPEk 176      12.616  21.036  70.484  1.00  0.00           C
ATOM   6806  O22 POPEk 176      13.086  22.146  70.684  1.00  0.00           O
ATOM   6807  C22 POPEk 176      13.186  20.136  69.394  1.00  0.00           C
ATOM   6810  C3  POPEk 176       9.406  21.576  71.324  1.00  0.00           C
ATOM   6813  O31 POPEk 176       9.566  22.896  70.764  1.00  0.00           O
ATOM   6814  C31 POPEk 176      10.016  22.956  69.504  1.00  0.00           C
ATOM   6815  O32 POPEk 176      10.316  21.996  68.824  1.00  0.00           O
ATOM   6816  C32 POPEk 176      10.036  24.406  69.014  1.00  0.00           C
ATOM   6819  C23 POPEk 176      14.716  20.236  69.254  1.00  0.00           C
ATOM   6822  C24 POPEk 176      15.206  20.036  67.814  1.00  0.00           C
ATOM   6825  C25 POPEk 176      14.766  21.096  66.794  1.00  0.00           C
ATOM   6828  C26 POPEk 176      15.416  20.856  65.424  1.00  0.00           C
ATOM   6831  C27 POPEk 176      14.806  21.716  64.304  1.00  0.00           C
ATOM   6834  C28 POPEk 176      13.396  21.296  63.854  1.00  0.00           C
ATOM   6837  C29 POPEk 176      13.386  19.896  63.284  1.00  0.00           C
ATOM   6839 0C21 POPEk 176      13.066  19.526  62.034  1.00  0.00           C
ATOM   6841 1C21 POPEk 176      12.626  20.426  60.904  1.00  0.00           C
ATOM   6844 2C21 POPEk 176      12.806  19.766  59.514  1.00  0.00           C
ATOM   6847 3C21 POPEk 176      11.736  20.226  58.504  1.00  0.00           C
ATOM   6850 4C21 POPEk 176      11.846  19.506  57.154  1.00  0.00           C
ATOM   6853 5C21 POPEk 176      10.836  20.046  56.134  1.00  0.00           C
ATOM   6856 6C21 POPEk 176      10.616  19.106  54.934  1.00  0.00           C
ATOM   6859 7C21 POPEk 176       9.616  19.676  53.924  1.00  0.00           C
ATOM   6862 8C21 POPEk 176       9.296  18.736  52.764  1.00  0.00           C
ATOM   6866  C33 POPEk 176      11.146  24.636  67.954  1.00  0.00           C
ATOM   6869  C34 POPEk 176      10.736  24.176  66.554  1.00  0.00           C
ATOM   6872  C35 POPEk 176       9.816  25.196  65.854  1.00  0.00           C
ATOM   6875  C36 POPEk 176       8.726  24.516  65.024  1.00  0.00           C
ATOM   6878  C37 POPEk 176       7.996  25.516  64.114  1.00  0.00           C
ATOM   6881  C38 POPEk 176       8.736  25.756  62.794  1.00  0.00           C
ATOM   6884  C39 POPEk 176       8.026  26.796  61.924  1.00  0.00           C
ATOM   6887 0C31 POPEk 176       8.586  26.896  60.504  1.00  0.00           C
ATOM   6890 1C31 POPEk 176       7.686  27.686  59.534  1.00  0.00           C
ATOM   6893 2C31 POPEk 176       8.016  29.186  59.434  1.00  0.00           C
ATOM   6896 3C31 POPEk 176       7.326  30.076  60.474  1.00  0.00           C
ATOM   6899 4C31 POPEk 176       5.826  30.336  60.234  1.00  0.00           C
ATOM   6902 5C31 POPEk 176       5.296  31.416  61.184  1.00  0.00           C
ATOM   6905 6C31 POPEk 176       3.796  31.706  61.034  1.00  0.00           C
ATOM   6909  NH3 POPEl 177      37.816  38.036  78.554  1.00  0.00           N
ATOM   6913  C12 POPEl 177      36.486  38.566  78.074  1.00  0.00           C
ATOM   6916  C11 POPEl 177      35.306  37.746  78.624  1.00  0.00           C
ATOM   6919  P   POPEl 177      33.126  36.996  77.374  1.00  0.00           P
ATOM   6920  O13 POPEl 177      33.156  35.836  78.284  1.00  0.00           O
ATOM   6921  O14 POPEl 177      31.806  37.636  77.164  1.00  0.00           O
ATOM   6922  O11 POPEl 177      33.756  36.606  75.964  1.00  0.00           O
ATOM   6923  O12 POPEl 177      34.116  38.106  77.924  1.00  0.00           O
ATOM   6924  C1  POPEl 177      32.886  35.866  75.084  1.00  0.00           C
ATOM   6927  C2  POPEl 177      33.306  35.996  73.594  1.00  0.00           C
ATOM   6929  O21 POPEl 177      32.396  35.146  72.854  1.00  0.00           O
ATOM   6930  C21 POPEl 177      32.446  35.336  71.544  1.00  0.00           C
ATOM   6931  O22 POPEl 177      33.206  36.106  70.984  1.00  0.00           O
ATOM   6932  C22 POPEl 177      31.446  34.436  70.834  1.00  0.00           C
ATOM   6935  C3  POPEl 177      34.806  35.606  73.364  1.00  0.00           C
ATOM   6938  O31 POPEl 177      35.666  36.766  73.494  1.00  0.00           O
ATOM   6939  C31 POPEl 177      35.816  37.536  72.414  1.00  0.00           C
ATOM   6940  O32 POPEl 177      35.496  38.706  72.364  1.00  0.00           O
ATOM   6941  C32 POPEl 177      36.546  36.806  71.274  1.00  0.00           C
ATOM   6944  C23 POPEl 177      31.636  34.466  69.294  1.00  0.00           C
ATOM   6947  C24 POPEl 177      30.656  33.526  68.574  1.00  0.00           C
ATOM   6950  C25 POPEl 177      30.976  33.326  67.084  1.00  0.00           C
ATOM   6953  C26 POPEl 177      29.946  32.446  66.364  1.00  0.00           C
ATOM   6956  C27 POPEl 177      30.286  32.216  64.884  1.00  0.00           C
ATOM   6959  C28 POPEl 177      29.126  31.526  64.134  1.00  0.00           C
ATOM   6962  C29 POPEl 177      29.436  31.306  62.674  1.00  0.00           C
ATOM   6964 0C21 POPEl 177      29.056  32.076  61.624  1.00  0.00           C
ATOM   6966 1C21 POPEl 177      28.236  33.336  61.704  1.00  0.00           C
ATOM   6969 2C21 POPEl 177      27.216  33.516  60.564  1.00  0.00           C
ATOM   6972 3C21 POPEl 177      27.846  34.096  59.274  1.00  0.00           C
ATOM   6975 4C21 POPEl 177      26.806  34.356  58.184  1.00  0.00           C
ATOM   6978 5C21 POPEl 177      26.416  33.076  57.414  1.00  0.00           C
ATOM   6981 6C21 POPEl 177      25.286  33.316  56.414  1.00  0.00           C
ATOM   6984 7C21 POPEl 177      24.926  32.066  55.614  1.00  0.00           C
ATOM   6987 8C21 POPEl 177      23.786  32.286  54.614  1.00  0.00           C
ATOM   6991  C33 POPEl 177      36.976  37.746  70.114  1.00  0.00           C
ATOM   6994  C34 POPEl 177      35.896  37.936  69.044  1.00  0.00           C
ATOM   6997  C35 POPEl 177      35.676  36.716  68.124  1.00  0.00           C
ATOM   7000  C36 POPEl 177      36.466  36.716  66.794  1.00  0.00           C
ATOM   7003  C37 POPEl 177      37.836  36.026  66.834  1.00  0.00           C
ATOM   7006  C38 POPEl 177      38.376  35.756  65.414  1.00  0.00           C
ATOM   7009  C39 POPEl 177      39.766  35.106  65.384  1.00  0.00           C
ATOM   7012 0C31 POPEl 177      40.926  36.116  65.514  1.00  0.00           C
ATOM   7015 1C31 POPEl 177      41.846  36.126  64.284  1.00  0.00           C
ATOM   7018 2C31 POPEl 177      43.006  37.136  64.424  1.00  0.00           C
ATOM   7021 3C31 POPEl 177      43.816  37.326  63.124  1.00  0.00           C
ATOM   7024 4C31 POPEl 177      44.406  36.016  62.564  1.00  0.00           C
ATOM   7027 5C31 POPEl 177      45.136  36.236  61.234  1.00  0.00           C
ATOM   7030 6C31 POPEl 177      45.506  34.926  60.534  1.00  0.00           C
ATOM   7034  NH3 POPEm 178     106.926  30.646  31.774  1.00  0.00           N
ATOM   7038  C12 POPEm 178     105.596  30.076  31.314  1.00  0.00           C
ATOM   7041  C11 POPEm 178     105.576  28.546  31.444  1.00  0.00           C
ATOM   7044  P   POPEm 178     104.186  26.426  31.054  1.00  0.00           P
ATOM   7045  O13 POPEm 178     103.276  25.866  30.024  1.00  0.00           O
ATOM   7046  O14 POPEm 178     105.486  25.726  31.124  1.00  0.00           O
ATOM   7047  O11 POPEm 178     103.446  26.396  32.444  1.00  0.00           O
ATOM   7048  O12 POPEm 178     104.456  27.966  30.734  1.00  0.00           O
ATOM   7049  C1  POPEm 178     102.376  27.316  32.724  1.00  0.00           C
ATOM   7052  C2  POPEm 178     101.366  26.726  33.754  1.00  0.00           C
ATOM   7054  O21 POPEm 178     102.026  26.156  34.914  1.00  0.00           O
ATOM   7055  C21 POPEm 178     102.606  27.046  35.694  1.00  0.00           C
ATOM   7056  O22 POPEm 178     102.606  28.256  35.524  1.00  0.00           O
ATOM   7057  C22 POPEm 178     103.236  26.346  36.894  1.00  0.00           C
ATOM   7060  C3  POPEm 178     100.456  25.636  33.104  1.00  0.00           C
ATOM   7063  O31 POPEm 178      99.626  24.946  34.064  1.00  0.00           O
ATOM   7064  C31 POPEm 178      98.536  25.586  34.454  1.00  0.00           C
ATOM   7065  O32 POPEm 178      98.036  26.556  33.914  1.00  0.00           O
ATOM   7066  C32 POPEm 178      98.076  24.996  35.774  1.00  0.00           C
ATOM   7069  C23 POPEm 178     103.306  27.236  38.144  1.00  0.00           C
ATOM   7072  C24 POPEm 178     103.926  26.456  39.314  1.00  0.00           C
ATOM   7075  C25 POPEm 178     103.866  27.246  40.634  1.00  0.00           C
ATOM   7078  C26 POPEm 178     104.186  26.386  41.864  1.00  0.00           C
ATOM   7081  C27 POPEm 178     103.836  27.136  43.154  1.00  0.00           C
ATOM   7084  C28 POPEm 178     103.986  26.276  44.424  1.00  0.00           C
ATOM   7087  C29 POPEm 178     103.336  26.966  45.594  1.00  0.00           C
ATOM   7089 0C21 POPEm 178     103.566  26.706  46.884  1.00  0.00           C
ATOM   7091 1C21 POPEm 178     104.486  25.636  47.414  1.00  0.00           C
ATOM   7094 2C21 POPEm 178     104.366  25.466  48.944  1.00  0.00           C
ATOM   7097 3C21 POPEm 178     104.896  26.676  49.734  1.00  0.00           C
ATOM   7100 4C21 POPEm 178     104.736  26.496  51.254  1.00  0.00           C
ATOM   7103 5C21 POPEm 178     105.336  27.666  52.054  1.00  0.00           C
ATOM   7106 6C21 POPEm 178     105.346  27.386  53.564  1.00  0.00           C
ATOM   7109 7C21 POPEm 178     106.146  28.426  54.364  1.00  0.00           C
ATOM   7112 8C21 POPEm 178     106.396  28.016  55.814  1.00  0.00           C
ATOM   7116  C33 POPEm 178      98.736  25.796  36.914  1.00  0.00           C
ATOM   7119  C34 POPEm 178      98.356  25.286  38.304  1.00  0.00           C
ATOM   7122  C35 POPEm 178      99.366  25.706  39.374  1.00  0.00           C
ATOM   7125  C36 POPEm 178      98.886  25.266  40.764  1.00  0.00           C
ATOM   7128  C37 POPEm 178      99.986  25.386  41.824  1.00  0.00           C
ATOM   7131  C38 POPEm 178      99.496  24.926  43.204  1.00  0.00           C
ATOM   7134  C39 POPEm 178     100.636  24.946  44.224  1.00  0.00           C
ATOM   7137 0C31 POPEm 178     100.366  24.106  45.464  1.00  0.00           C
ATOM   7140 1C31 POPEm 178      99.406  24.766  46.464  1.00  0.00           C
ATOM   7143 2C31 POPEm 178      99.056  23.836  47.634  1.00  0.00           C
ATOM   7146 3C31 POPEm 178     100.256  23.576  48.564  1.00  0.00           C
ATOM   7149 4C31 POPEm 178      99.986  22.466  49.594  1.00  0.00           C
ATOM   7152 5C31 POPEm 178     101.256  21.996  50.304  1.00  0.00           C
ATOM   7155 6C31 POPEm 178     101.026  20.776  51.204  1.00  0.00           C
ATOM   7159  NH3 POPEn 179      14.276  17.626  35.534  1.00  0.00           N
ATOM   7163  C12 POPEn 179      13.366  16.656  36.254  1.00  0.00           C
ATOM   7166  C11 POPEn 179      11.876  16.736  35.864  1.00  0.00           C
ATOM   7169  P   POPEn 179       9.516  16.476  37.024  1.00  0.00           P
ATOM   7170  O13 POPEn 179       8.896  15.586  36.004  1.00  0.00           O
ATOM   7171  O14 POPEn 179       9.076  16.346  38.434  1.00  0.00           O
ATOM   7172  O11 POPEn 179       9.456  17.996  36.574  1.00  0.00           O
ATOM   7173  O12 POPEn 179      11.086  16.256  36.964  1.00  0.00           O
ATOM   7174  C1  POPEn 179       8.996  19.046  37.444  1.00  0.00           C
ATOM   7177  C2  POPEn 179       9.946  19.436  38.624  1.00  0.00           C
ATOM   7179  O21 POPEn 179       9.446  20.676  39.164  1.00  0.00           O
ATOM   7180  C21 POPEn 179       9.916  21.036  40.354  1.00  0.00           C
ATOM   7181  O22 POPEn 179      10.976  21.576  40.564  1.00  0.00           O
ATOM   7182  C22 POPEn 179       8.926  20.656  41.464  1.00  0.00           C
ATOM   7185  C3  POPEn 179      11.426  19.496  38.114  1.00  0.00           C
ATOM   7188  O31 POPEn 179      12.436  19.976  39.014  1.00  0.00           O
ATOM   7189  C31 POPEn 179      12.856  19.396  40.134  1.00  0.00           C
ATOM   7190  O32 POPEn 179      13.656  19.926  40.894  1.00  0.00           O
ATOM   7191  C32 POPEn 179      12.346  17.986  40.424  1.00  0.00           C
ATOM   7194  C23 POPEn 179       9.466  20.976  42.874  1.00  0.00           C
ATOM   7197  C24 POPEn 179       8.646  20.256  43.954  1.00  0.00           C
ATOM   7200  C25 POPEn 179       9.386  20.116  45.294  1.00  0.00           C
ATOM   7203  C26 POPEn 179       9.606  21.446  46.024  1.00  0.00           C
ATOM   7206  C27 POPEn 179       9.676  21.246  47.544  1.00  0.00           C
ATOM   7209  C28 POPEn 179       9.686  22.566  48.334  1.00  0.00           C
ATOM   7212  C29 POPEn 179      11.056  23.196  48.374  1.00  0.00           C
ATOM   7214 0C21 POPEn 179      11.836  23.336  49.464  1.00  0.00           C
ATOM   7216 1C21 POPEn 179      11.496  22.936  50.874  1.00  0.00           C
ATOM   7219 2C21 POPEn 179      11.696  24.066  51.914  1.00  0.00           C
ATOM   7222 3C21 POPEn 179      11.026  25.396  51.524  1.00  0.00           C
ATOM   7225 4C21 POPEn 179      10.516  26.216  52.714  1.00  0.00           C
ATOM   7228 5C21 POPEn 179      11.576  26.526  53.764  1.00  0.00           C
ATOM   7231 6C21 POPEn 179      10.986  27.236  54.994  1.00  0.00           C
ATOM   7234 7C21 POPEn 179      11.976  27.396  56.144  1.00  0.00           C
ATOM   7237 8C21 POPEn 179      11.316  27.676  57.494  1.00  0.00           C
ATOM   7241  C33 POPEn 179      11.686  17.936  41.824  1.00  0.00           C
ATOM   7244  C34 POPEn 179      11.386  16.496  42.274  1.00  0.00           C
ATOM   7247  C35 POPEn 179      10.566  16.446  43.584  1.00  0.00           C
ATOM   7250  C36 POPEn 179      11.406  16.556  44.864  1.00  0.00           C
ATOM   7253  C37 POPEn 179      10.556  16.356  46.114  1.00  0.00           C
ATOM   7256  C38 POPEn 179      11.376  16.106  47.384  1.00  0.00           C
ATOM   7259  C39 POPEn 179      11.936  17.376  48.044  1.00  0.00           C
ATOM   7262 0C31 POPEn 179      12.656  17.026  49.354  1.00  0.00           C
ATOM   7265 1C31 POPEn 179      12.926  18.236  50.264  1.00  0.00           C
ATOM   7268 2C31 POPEn 179      13.686  17.866  51.544  1.00  0.00           C
ATOM   7271 3C31 POPEn 179      12.956  16.846  52.434  1.00  0.00           C
ATOM   7274 4C31 POPEn 179      13.646  16.636  53.794  1.00  0.00           C
ATOM   7277 5C31 POPEn 179      12.806  15.776  54.754  1.00  0.00           C
ATOM   7280 6C31 POPEn 179      13.456  15.626  56.134  1.00  0.00           C
ATOM   7284  NH3 POPEo 180      27.836  62.986  32.524  1.00  0.00           N
ATOM   7288  C12 POPEo 180      28.956  62.026  32.584  1.00  0.00           C
ATOM   7291  C11 POPEo 180      29.506  62.006  34.014  1.00  0.00           C
ATOM   7294  P   POPEo 180      31.446  60.266  33.574  1.00  0.00           P
ATOM   7295  O13 POPEo 180      32.906  60.426  33.454  1.00  0.00           O
ATOM   7296  O14 POPEo 180      30.716  59.786  32.374  1.00  0.00           O
ATOM   7297  O11 POPEo 180      31.176  59.306  34.794  1.00  0.00           O
ATOM   7298  O12 POPEo 180      30.876  61.646  34.034  1.00  0.00           O
ATOM   7299  C1  POPEo 180      30.716  59.676  36.084  1.00  0.00           C
ATOM   7302  C2  POPEo 180      31.806  60.416  36.904  1.00  0.00           C
ATOM   7304  O21 POPEo 180      32.166  59.596  38.034  1.00  0.00           O
ATOM   7305  C21 POPEo 180      33.416  59.206  38.094  1.00  0.00           C
ATOM   7306  O22 POPEo 180      34.256  59.306  37.204  1.00  0.00           O
ATOM   7307  C22 POPEo 180      33.726  58.736  39.504  1.00  0.00           C
ATOM   7310  C3  POPEo 180      31.376  61.836  37.384  1.00  0.00           C
ATOM   7313  O31 POPEo 180      32.176  62.236  38.534  1.00  0.00           O
ATOM   7314  C31 POPEo 180      31.546  62.176  39.714  1.00  0.00           C
ATOM   7315  O32 POPEo 180      30.336  62.116  39.864  1.00  0.00           O
ATOM   7316  C32 POPEo 180      32.586  62.066  40.834  1.00  0.00           C
ATOM   7319  C23 POPEo 180      34.126  57.246  39.634  1.00  0.00           C
ATOM   7322  C24 POPEo 180      32.996  56.376  40.194  1.00  0.00           C
ATOM   7325  C25 POPEo 180      33.376  55.586  41.444  1.00  0.00           C
ATOM   7328  C26 POPEo 180      33.526  56.476  42.694  1.00  0.00           C
ATOM   7331  C27 POPEo 180      33.536  55.646  43.984  1.00  0.00           C
ATOM   7334  C28 POPEo 180      33.276  56.476  45.254  1.00  0.00           C
ATOM   7337  C29 POPEo 180      34.326  57.526  45.504  1.00  0.00           C
ATOM   7339 0C21 POPEo 180      34.206  58.516  46.394  1.00  0.00           C
ATOM   7341 1C21 POPEo 180      33.026  58.766  47.294  1.00  0.00           C
ATOM   7344 2C21 POPEo 180      33.366  58.606  48.794  1.00  0.00           C
ATOM   7347 3C21 POPEo 180      32.136  58.806  49.694  1.00  0.00           C
ATOM   7350 4C21 POPEo 180      32.436  58.726  51.204  1.00  0.00           C
ATOM   7353 5C21 POPEo 180      32.976  57.376  51.704  1.00  0.00           C
ATOM   7356 6C21 POPEo 180      32.006  56.206  51.514  1.00  0.00           C
ATOM   7359 7C21 POPEo 180      32.536  54.876  52.064  1.00  0.00           C
ATOM   7362 8C21 POPEo 180      31.466  53.786  52.124  1.00  0.00           C
ATOM   7366  C33 POPEo 180      32.366  63.026  42.044  1.00  0.00           C
ATOM   7369  C34 POPEo 180      31.396  62.456  43.094  1.00  0.00           C
ATOM   7372  C35 POPEo 180      31.466  63.166  44.474  1.00  0.00           C
ATOM   7375  C36 POPEo 180      30.386  64.236  44.704  1.00  0.00           C
ATOM   7378  C37 POPEo 180      30.456  64.896  46.084  1.00  0.00           C
ATOM   7381  C38 POPEo 180      29.376  65.976  46.254  1.00  0.00           C
ATOM   7384  C39 POPEo 180      28.776  66.086  47.664  1.00  0.00           C
ATOM   7387 0C31 POPEo 180      29.256  67.276  48.504  1.00  0.00           C
ATOM   7390 1C31 POPEo 180      28.686  67.216  49.934  1.00  0.00           C
ATOM   7393 2C31 POPEo 180      28.186  68.556  50.514  1.00  0.00           C
ATOM   7396 3C31 POPEo 180      26.916  69.086  49.824  1.00  0.00           C
ATOM   7399 4C31 POPEo 180      26.226  70.206  50.634  1.00  0.00           C
ATOM   7402 5C31 POPEo 180      25.086  70.876  49.854  1.00  0.00           C
ATOM   7405 6C31 POPEo 180      24.426  72.036  50.624  1.00  0.00           C
ATOM   7409  NH3 POPEp 181      55.636  78.456  70.904  1.00  0.00           N
ATOM   7413  C12 POPEp 181      56.826  77.616  71.324  1.00  0.00           C
ATOM   7416  C11 POPEp 181      58.186  78.346  71.264  1.00  0.00           C
ATOM   7419  P   POPEp 181      60.676  77.976  72.154  1.00  0.00           P
ATOM   7420  O13 POPEp 181      60.946  77.756  73.594  1.00  0.00           O
ATOM   7421  O14 POPEp 181      61.546  77.296  71.174  1.00  0.00           O
ATOM   7422  O11 POPEp 181      60.586  79.526  71.904  1.00  0.00           O
ATOM   7423  O12 POPEp 181      59.186  77.526  71.844  1.00  0.00           O
ATOM   7424  C1  POPEp 181      61.486  80.256  71.084  1.00  0.00           C
ATOM   7427  C2  POPEp 181      60.626  81.006  70.064  1.00  0.00           C
ATOM   7429  O21 POPEp 181      61.426  81.696  69.084  1.00  0.00           O
ATOM   7430  C21 POPEp 181      61.606  82.976  69.274  1.00  0.00           C
ATOM   7431  O22 POPEp 181      62.026  83.506  70.294  1.00  0.00           O
ATOM   7432  C22 POPEp 181      60.966  83.746  68.124  1.00  0.00           C
ATOM   7435  C3  POPEp 181      59.516  81.886  70.754  1.00  0.00           C
ATOM   7438  O31 POPEp 181      58.696  82.516  69.754  1.00  0.00           O
ATOM   7439  C31 POPEp 181      57.746  81.746  69.244  1.00  0.00           C
ATOM   7440  O32 POPEp 181      57.146  80.866  69.834  1.00  0.00           O
ATOM   7441  C32 POPEp 181      57.646  82.026  67.744  1.00  0.00           C
ATOM   7444  C23 POPEp 181      61.916  84.676  67.344  1.00  0.00           C
ATOM   7447  C24 POPEp 181      62.366  84.066  66.014  1.00  0.00           C
ATOM   7450  C25 POPEp 181      61.206  83.846  65.024  1.00  0.00           C
ATOM   7453  C26 POPEp 181      61.736  83.666  63.594  1.00  0.00           C
ATOM   7456  C27 POPEp 181      60.686  83.136  62.614  1.00  0.00           C
ATOM   7459  C28 POPEp 181      61.196  83.116  61.154  1.00  0.00           C
ATOM   7462  C29 POPEp 181      62.476  82.336  60.994  1.00  0.00           C
ATOM   7464 0C21 POPEp 181      62.566  81.036  60.694  1.00  0.00           C
ATOM   7466 1C21 POPEp 181      61.406  80.116  60.434  1.00  0.00           C
ATOM   7469 2C21 POPEp 181      61.806  78.816  59.704  1.00  0.00           C
ATOM   7472 3C21 POPEp 181      62.586  79.066  58.404  1.00  0.00           C
ATOM   7475 4C21 POPEp 181      62.376  77.996  57.314  1.00  0.00           C
ATOM   7478 5C21 POPEp 181      60.966  78.046  56.714  1.00  0.00           C
ATOM   7481 6C21 POPEp 181      60.866  77.366  55.334  1.00  0.00           C
ATOM   7484 7C21 POPEp 181      59.456  77.466  54.744  1.00  0.00           C
ATOM   7487 8C21 POPEp 181      59.356  76.956  53.304  1.00  0.00           C
ATOM   7491  C33 POPEp 181      57.926  80.716  66.994  1.00  0.00           C
ATOM   7494  C34 POPEp 181      58.356  80.826  65.524  1.00  0.00           C
ATOM   7497  C35 POPEp 181      57.326  80.256  64.544  1.00  0.00           C
ATOM   7500  C36 POPEp 181      57.796  80.286  63.084  1.00  0.00           C
ATOM   7503  C37 POPEp 181      56.866  79.486  62.164  1.00  0.00           C
ATOM   7506  C38 POPEp 181      56.726  80.116  60.774  1.00  0.00           C
ATOM   7509  C39 POPEp 181      55.876  79.276  59.814  1.00  0.00           C
ATOM   7512 0C31 POPEp 181      55.646  79.986  58.474  1.00  0.00           C
ATOM   7515 1C31 POPEp 181      54.836  79.176  57.444  1.00  0.00           C
ATOM   7518 2C31 POPEp 181      55.696  78.286  56.524  1.00  0.00           C
ATOM   7521 3C31 POPEp 181      56.006  76.886  57.064  1.00  0.00           C
ATOM   7524 4C31 POPEp 181      54.776  75.966  57.114  1.00  0.00           C
ATOM   7527 5C31 POPEp 181      55.166  74.486  57.224  1.00  0.00           C
ATOM   7530 6C31 POPEp 181      54.006  73.526  56.994  1.00  0.00           C
ATOM   7534  NH3 POPEq 182      87.056  46.006  31.444  1.00  0.00           N
ATOM   7538  C12 POPEq 182      85.986  44.946  31.464  1.00  0.00           C
ATOM   7541  C11 POPEq 182      85.036  45.096  32.664  1.00  0.00           C
ATOM   7544  P   POPEq 182      82.526  44.426  33.044  1.00  0.00           P
ATOM   7545  O13 POPEq 182      81.946  45.606  32.344  1.00  0.00           O
ATOM   7546  O14 POPEq 182      81.746  43.176  32.994  1.00  0.00           O
ATOM   7547  O11 POPEq 182      82.836  44.886  34.534  1.00  0.00           O
ATOM   7548  O12 POPEq 182      83.966  44.166  32.474  1.00  0.00           O
ATOM   7549  C1  POPEq 182      82.566  43.966  35.594  1.00  0.00           C
ATOM   7552  C2  POPEq 182      83.326  44.376  36.884  1.00  0.00           C
ATOM   7554  O21 POPEq 182      83.416  43.246  37.774  1.00  0.00           O
ATOM   7555  C21 POPEq 182      84.406  42.396  37.514  1.00  0.00           C
ATOM   7556  O22 POPEq 182      85.206  42.516  36.604  1.00  0.00           O
ATOM   7557  C22 POPEq 182      84.416  41.306  38.574  1.00  0.00           C
ATOM   7560  C3  POPEq 182      82.646  45.556  37.624  1.00  0.00           C
ATOM   7563  O31 POPEq 182      83.566  46.196  38.544  1.00  0.00           O
ATOM   7564  C31 POPEq 182      83.676  45.646  39.744  1.00  0.00           C
ATOM   7565  O32 POPEq 182      82.956  44.776  40.204  1.00  0.00           O
ATOM   7566  C32 POPEq 182      84.836  46.326  40.494  1.00  0.00           C
ATOM   7569  C23 POPEq 182      85.696  41.316  39.444  1.00  0.00           C
ATOM   7572  C24 POPEq 182      85.616  40.246  40.544  1.00  0.00           C
ATOM   7575  C25 POPEq 182      86.786  40.276  41.524  1.00  0.00           C
ATOM   7578  C26 POPEq 182      86.626  39.206  42.624  1.00  0.00           C
ATOM   7581  C27 POPEq 182      87.526  39.466  43.834  1.00  0.00           C
ATOM   7584  C28 POPEq 182      87.596  38.286  44.834  1.00  0.00           C
ATOM   7587  C29 POPEq 182      86.256  37.756  45.274  1.00  0.00           C
ATOM   7589 0C21 POPEq 182      85.856  37.576  46.534  1.00  0.00           C
ATOM   7591 1C21 POPEq 182      86.636  37.946  47.764  1.00  0.00           C
ATOM   7594 2C21 POPEq 182      85.746  38.786  48.684  1.00  0.00           C
ATOM   7597 3C21 POPEq 182      86.566  39.596  49.684  1.00  0.00           C
ATOM   7600 4C21 POPEq 182      85.656  40.466  50.544  1.00  0.00           C
ATOM   7603 5C21 POPEq 182      86.436  41.186  51.644  1.00  0.00           C
ATOM   7606 6C21 POPEq 182      85.476  41.846  52.624  1.00  0.00           C
ATOM   7609 7C21 POPEq 182      86.186  42.576  53.754  1.00  0.00           C
ATOM   7612 8C21 POPEq 182      85.166  43.196  54.694  1.00  0.00           C
ATOM   7616  C33 POPEq 182      85.626  45.376  41.424  1.00  0.00           C
ATOM   7619  C34 POPEq 182      86.816  46.046  42.134  1.00  0.00           C
ATOM   7622  C35 POPEq 182      86.446  46.766  43.444  1.00  0.00           C
ATOM   7625  C36 POPEq 182      87.656  47.446  44.114  1.00  0.00           C
ATOM   7628  C37 POPEq 182      87.506  47.636  45.634  1.00  0.00           C
ATOM   7631  C38 POPEq 182      88.786  48.196  46.284  1.00  0.00           C
ATOM   7634  C39 POPEq 182      88.716  48.306  47.814  1.00  0.00           C
ATOM   7637 0C31 POPEq 182      88.996  46.986  48.564  1.00  0.00           C
ATOM   7640 1C31 POPEq 182      90.496  46.706  48.764  1.00  0.00           C
ATOM   7643 2C31 POPEq 182      90.806  45.446  49.594  1.00  0.00           C
ATOM   7646 3C31 POPEq 182      90.726  44.156  48.774  1.00  0.00           C
ATOM   7649 4C31 POPEq 182      90.796  42.886  49.634  1.00  0.00           C
ATOM   7652 5C31 POPEq 182      90.646  41.596  48.804  1.00  0.00           C
ATOM   7655 6C31 POPEq 182      90.566  40.326  49.654  1.00  0.00           C
ATOM   7659  NH3 POPEr 183      33.636   8.156  76.664  1.00  0.00           N
ATOM   7663  C12 POPEr 183      34.036   9.036  77.814  1.00  0.00           C
ATOM   7666  C11 POPEr 183      33.026  10.176  77.974  1.00  0.00           C
ATOM   7669  P   POPEr 183      34.026  12.486  77.384  1.00  0.00           P
ATOM   7670  O13 POPEr 183      33.216  13.146  78.434  1.00  0.00           O
ATOM   7671  O14 POPEr 183      35.446  12.116  77.654  1.00  0.00           O
ATOM   7672  O11 POPEr 183      33.866  13.326  76.054  1.00  0.00           O
ATOM   7673  O12 POPEr 183      33.246  11.166  76.954  1.00  0.00           O
ATOM   7674  C1  POPEr 183      34.886  13.426  75.054  1.00  0.00           C
ATOM   7677  C2  POPEr 183      34.256  13.266  73.654  1.00  0.00           C
ATOM   7679  O21 POPEr 183      34.456  11.896  73.244  1.00  0.00           O
ATOM   7680  C21 POPEr 183      33.526  11.406  72.444  1.00  0.00           C
ATOM   7681  O22 POPEr 183      32.416  11.886  72.294  1.00  0.00           O
ATOM   7682  C22 POPEr 183      34.006  10.126  71.754  1.00  0.00           C
ATOM   7685  C3  POPEr 183      34.876  14.246  72.614  1.00  0.00           C
ATOM   7688  O31 POPEr 183      33.946  14.496  71.544  1.00  0.00           O
ATOM   7689  C31 POPEr 183      34.286  14.116  70.314  1.00  0.00           C
ATOM   7690  O32 POPEr 183      35.396  13.816  69.924  1.00  0.00           O
ATOM   7691  C32 POPEr 183      32.986  13.946  69.564  1.00  0.00           C
ATOM   7694  C23 POPEr 183      34.456  10.436  70.304  1.00  0.00           C
ATOM   7697  C24 POPEr 183      34.826   9.216  69.454  1.00  0.00           C
ATOM   7700  C25 POPEr 183      35.346   9.666  68.074  1.00  0.00           C
ATOM   7703  C26 POPEr 183      35.576   8.506  67.104  1.00  0.00           C
ATOM   7706  C27 POPEr 183      36.156   8.996  65.774  1.00  0.00           C
ATOM   7709  C28 POPEr 183      35.926   8.026  64.614  1.00  0.00           C
ATOM   7712  C29 POPEr 183      36.516   8.576  63.334  1.00  0.00           C
ATOM   7714 0C21 POPEr 183      35.836   8.926  62.224  1.00  0.00           C
ATOM   7716 1C21 POPEr 183      34.346   8.796  62.024  1.00  0.00           C
ATOM   7719 2C21 POPEr 183      33.966   8.826  60.524  1.00  0.00           C
ATOM   7722 3C21 POPEr 183      32.446   8.676  60.304  1.00  0.00           C
ATOM   7725 4C21 POPEr 183      32.006   9.006  58.864  1.00  0.00           C
ATOM   7728 5C21 POPEr 183      32.206   7.866  57.854  1.00  0.00           C
ATOM   7731 6C21 POPEr 183      31.826   8.276  56.424  1.00  0.00           C
ATOM   7734 7C21 POPEr 183      31.526   7.076  55.514  1.00  0.00           C
ATOM   7737 8C21 POPEr 183      31.246   7.426  54.044  1.00  0.00           C
ATOM   7741  C33 POPEr 183      33.126  13.266  68.194  1.00  0.00           C
ATOM   7744  C34 POPEr 183      31.846  12.506  67.854  1.00  0.00           C
ATOM   7747  C35 POPEr 183      31.946  11.776  66.514  1.00  0.00           C
ATOM   7750  C36 POPEr 183      30.786  10.816  66.304  1.00  0.00           C
ATOM   7753  C37 POPEr 183      30.626  10.316  64.874  1.00  0.00           C
ATOM   7756  C38 POPEr 183      29.366   9.446  64.734  1.00  0.00           C
ATOM   7759  C39 POPEr 183      29.176   8.886  63.324  1.00  0.00           C
ATOM   7762 0C31 POPEr 183      27.786   8.286  63.144  1.00  0.00           C
ATOM   7765 1C31 POPEr 183      27.546   7.776  61.714  1.00  0.00           C
ATOM   7768 2C31 POPEr 183      26.126   7.246  61.524  1.00  0.00           C
ATOM   7771 3C31 POPEr 183      25.826   6.876  60.074  1.00  0.00           C
ATOM   7774 4C31 POPEr 183      24.386   6.386  59.894  1.00  0.00           C
ATOM   7777 5C31 POPEr 183      24.016   6.116  58.434  1.00  0.00           C
ATOM   7780 6C31 POPEr 183      22.576   5.646  58.264  1.00  0.00           C
ATOM   7784  NH3 POPEs 184      16.376  11.946  74.124  1.00  0.00           N
ATOM   7788  C12 POPEs 184      15.016  11.366  74.394  1.00  0.00           C
ATOM   7791  C11 POPEs 184      15.066  10.136  75.314  1.00  0.00           C
ATOM   7794  P   POPEs 184      12.696   9.006  74.924  1.00  0.00           P
ATOM   7795  O13 POPEs 184      12.266   7.676  74.474  1.00  0.00           O
ATOM   7796  O14 POPEs 184      12.246   9.506  76.244  1.00  0.00           O
ATOM   7797  O11 POPEs 184      12.276  10.046  73.794  1.00  0.00           O
ATOM   7798  O12 POPEs 184      14.266   9.076  74.804  1.00  0.00           O
ATOM   7799  C1  POPEs 184      12.136   9.476  72.474  1.00  0.00           C
ATOM   7802  C2  POPEs 184      12.366  10.526  71.354  1.00  0.00           C
ATOM   7804  O21 POPEs 184      11.276  10.486  70.404  1.00  0.00           O
ATOM   7805  C21 POPEs 184      11.316   9.536  69.494  1.00  0.00           C
ATOM   7806  O22 POPEs 184      12.056   8.566  69.464  1.00  0.00           O
ATOM   7807  C22 POPEs 184      10.256   9.846  68.424  1.00  0.00           C
ATOM   7810  C3  POPEs 184      13.796  10.446  70.724  1.00  0.00           C
ATOM   7813  O31 POPEs 184      13.806  10.846  69.344  1.00  0.00           O
ATOM   7814  C31 POPEs 184      14.976  10.646  68.744  1.00  0.00           C
ATOM   7815  O32 POPEs 184      16.036  10.436  69.294  1.00  0.00           O
ATOM   7816  C32 POPEs 184      14.756  10.626  67.234  1.00  0.00           C
ATOM   7819  C23 POPEs 184      10.656   9.296  67.024  1.00  0.00           C
ATOM   7822  C24 POPEs 184      10.636  10.336  65.904  1.00  0.00           C
ATOM   7825  C25 POPEs 184      10.246   9.736  64.544  1.00  0.00           C
ATOM   7828  C26 POPEs 184      11.106   8.566  64.044  1.00  0.00           C
ATOM   7831  C27 POPEs 184      10.516   7.956  62.754  1.00  0.00           C
ATOM   7834  C28 POPEs 184       9.826   6.576  62.934  1.00  0.00           C
ATOM   7837  C29 POPEs 184       8.666   6.566  63.894  1.00  0.00           C
ATOM   7839 0C21 POPEs 184       7.846   5.536  64.124  1.00  0.00           C
ATOM   7841 1C21 POPEs 184       7.926   4.186  63.454  1.00  0.00           C
ATOM   7844 2C21 POPEs 184       6.776   3.976  62.464  1.00  0.00           C
ATOM   7847 3C21 POPEs 184       5.406   3.786  63.144  1.00  0.00           C
ATOM   7850 4C21 POPEs 184       4.326   3.296  62.174  1.00  0.00           C
ATOM   7853 5C21 POPEs 184       4.166   4.216  60.954  1.00  0.00           C
ATOM   7856 6C21 POPEs 184       3.036   3.786  60.014  1.00  0.00           C
ATOM   7859 7C21 POPEs 184       2.896   4.736  58.824  1.00  0.00           C
ATOM   7862 8C21 POPEs 184       1.756   4.346  57.884  1.00  0.00           C
ATOM   7866  C33 POPEs 184      15.216   9.256  66.714  1.00  0.00           C
ATOM   7869  C34 POPEs 184      15.036   9.096  65.214  1.00  0.00           C
ATOM   7872  C35 POPEs 184      15.726   7.816  64.704  1.00  0.00           C
ATOM   7875  C36 POPEs 184      15.926   7.806  63.194  1.00  0.00           C
ATOM   7878  C37 POPEs 184      14.646   7.586  62.384  1.00  0.00           C
ATOM   7881  C38 POPEs 184      14.926   7.706  60.884  1.00  0.00           C
ATOM   7884  C39 POPEs 184      13.676   7.606  60.004  1.00  0.00           C
ATOM   7887 0C31 POPEs 184      13.336   6.186  59.544  1.00  0.00           C
ATOM   7890 1C31 POPEs 184      12.206   6.226  58.504  1.00  0.00           C
ATOM   7893 2C31 POPEs 184      11.946   4.866  57.874  1.00  0.00           C
ATOM   7896 3C31 POPEs 184      10.926   4.916  56.724  1.00  0.00           C
ATOM   7899 4C31 POPEs 184      11.556   5.186  55.354  1.00  0.00           C
ATOM   7902 5C31 POPEs 184      10.566   4.966  54.204  1.00  0.00           C
ATOM   7905 6C31 POPEs 184      11.156   5.256  52.824  1.00  0.00           C
ATOM   7909  NH3 POPEt 185       2.826  36.326  72.814  1.00  0.00           N
ATOM   7913  C12 POPEt 185       2.026  37.366  73.554  1.00  0.00           C
ATOM   7916  C11 POPEt 185       0.576  37.366  73.084  1.00  0.00           C
ATOM   7919  P   POPEt 185      -0.854  39.586  73.284  1.00  0.00           P
ATOM   7920  O13 POPEt 185      -2.146  39.166  72.674  1.00  0.00           O
ATOM   7921  O14 POPEt 185      -0.934  40.586  74.364  1.00  0.00           O
ATOM   7922  O11 POPEt 185       0.176  40.026  72.144  1.00  0.00           O
ATOM   7923  O12 POPEt 185      -0.174  38.286  73.864  1.00  0.00           O
ATOM   7924  C1  POPEt 185       0.556  41.396  71.984  1.00  0.00           C
ATOM   7927  C2  POPEt 185       1.086  41.656  70.554  1.00  0.00           C
ATOM   7929  O21 POPEt 185       1.056  43.086  70.324  1.00  0.00           O
ATOM   7930  C21 POPEt 185       1.876  43.536  69.374  1.00  0.00           C
ATOM   7931  O22 POPEt 185       2.786  42.896  68.864  1.00  0.00           O
ATOM   7932  C22 POPEt 185       1.476  44.966  69.014  1.00  0.00           C
ATOM   7935  C3  POPEt 185       0.196  40.916  69.504  1.00  0.00           C
ATOM   7938  O31 POPEt 185       0.626  41.056  68.124  1.00  0.00           O
ATOM   7939  C31 POPEt 185       1.476  40.156  67.704  1.00  0.00           C
ATOM   7940  O32 POPEt 185       2.266  39.506  68.374  1.00  0.00           O
ATOM   7941  C32 POPEt 185       1.156  39.786  66.244  1.00  0.00           C
ATOM   7944  C23 POPEt 185       2.486  45.726  68.114  1.00  0.00           C
ATOM   7947  C24 POPEt 185       1.896  47.056  67.594  1.00  0.00           C
ATOM   7950  C25 POPEt 185       2.626  47.646  66.374  1.00  0.00           C
ATOM   7953  C26 POPEt 185       2.046  47.106  65.054  1.00  0.00           C
ATOM   7956  C27 POPEt 185       2.736  47.606  63.774  1.00  0.00           C
ATOM   7959  C28 POPEt 185       2.146  46.986  62.484  1.00  0.00           C
ATOM   7962  C29 POPEt 185       2.346  45.496  62.404  1.00  0.00           C
ATOM   7964 0C21 POPEt 185       1.826  44.666  61.474  1.00  0.00           C
ATOM   7966 1C21 POPEt 185       0.926  45.086  60.344  1.00  0.00           C
ATOM   7969 2C21 POPEt 185       1.696  45.366  59.044  1.00  0.00           C
ATOM   7972 3C21 POPEt 185       0.726  45.756  57.914  1.00  0.00           C
ATOM   7975 4C21 POPEt 185       1.426  46.046  56.574  1.00  0.00           C
ATOM   7978 5C21 POPEt 185       0.536  46.846  55.614  1.00  0.00           C
ATOM   7981 6C21 POPEt 185      -0.834  46.216  55.344  1.00  0.00           C
ATOM   7984 7C21 POPEt 185      -1.716  47.096  54.464  1.00  0.00           C
ATOM   7987 8C21 POPEt 185      -3.166  46.616  54.394  1.00  0.00           C
ATOM   7991  C33 POPEt 185       1.416  40.866  65.194  1.00  0.00           C
ATOM   7994  C34 POPEt 185       1.486  40.316  63.764  1.00  0.00           C
ATOM   7997  C35 POPEt 185       2.746  39.476  63.474  1.00  0.00           C
ATOM   8000  C36 POPEt 185       2.476  38.336  62.484  1.00  0.00           C
ATOM   8003  C37 POPEt 185       3.706  37.456  62.214  1.00  0.00           C
ATOM   8006  C38 POPEt 185       3.346  36.046  61.714  1.00  0.00           C
ATOM   8009  C39 POPEt 185       2.426  36.016  60.484  1.00  0.00           C
ATOM   8012 0C31 POPEt 185       3.016  36.676  59.224  1.00  0.00           C
ATOM   8015 1C31 POPEt 185       1.986  36.696  58.094  1.00  0.00           C
ATOM   8018 2C31 POPEt 185       2.506  37.336  56.794  1.00  0.00           C
ATOM   8021 3C31 POPEt 185       1.376  37.446  55.764  1.00  0.00           C
ATOM   8024 4C31 POPEt 185       1.766  38.216  54.494  1.00  0.00           C
ATOM   8027 5C31 POPEt 185       0.586  38.316  53.524  1.00  0.00           C
ATOM   8030 6C31 POPEt 185       0.836  39.246  52.334  1.00  0.00           C
ATOM   8034  NH3 POPEu 186      34.276  49.346  75.494  1.00  0.00           N
ATOM   8038  C12 POPEu 186      34.386  50.826  75.204  1.00  0.00           C
ATOM   8041  C11 POPEu 186      33.806  51.696  76.344  1.00  0.00           C
ATOM   8044  P   POPEu 186      32.566  54.036  76.314  1.00  0.00           P
ATOM   8045  O13 POPEu 186      31.336  53.346  76.714  1.00  0.00           O
ATOM   8046  O14 POPEu 186      33.096  54.966  77.314  1.00  0.00           O
ATOM   8047  O11 POPEu 186      32.326  54.866  74.994  1.00  0.00           O
ATOM   8048  O12 POPEu 186      33.746  53.056  75.914  1.00  0.00           O
ATOM   8049  C1  POPEu 186      32.726  54.466  73.674  1.00  0.00           C
ATOM   8052  C2  POPEu 186      31.536  54.466  72.644  1.00  0.00           C
ATOM   8054  O21 POPEu 186      31.886  55.106  71.394  1.00  0.00           O
ATOM   8055  C21 POPEu 186      32.876  54.616  70.674  1.00  0.00           C
ATOM   8056  O22 POPEu 186      33.676  53.766  71.014  1.00  0.00           O
ATOM   8057  C22 POPEu 186      32.856  55.316  69.314  1.00  0.00           C
ATOM   8060  C3  POPEu 186      30.256  55.146  73.204  1.00  0.00           C
ATOM   8063  O31 POPEu 186      29.246  55.366  72.184  1.00  0.00           O
ATOM   8064  C31 POPEu 186      28.326  54.406  72.064  1.00  0.00           C
ATOM   8065  O32 POPEu 186      28.326  53.336  72.644  1.00  0.00           O
ATOM   8066  C32 POPEu 186      27.196  54.826  71.114  1.00  0.00           C
ATOM   8069  C23 POPEu 186      33.216  54.356  68.154  1.00  0.00           C
ATOM   8072  C24 POPEu 186      32.486  54.756  66.874  1.00  0.00           C
ATOM   8075  C25 POPEu 186      32.966  54.026  65.614  1.00  0.00           C
ATOM   8078  C26 POPEu 186      32.316  54.606  64.344  1.00  0.00           C
ATOM   8081  C27 POPEu 186      32.656  53.766  63.104  1.00  0.00           C
ATOM   8084  C28 POPEu 186      32.076  54.306  61.784  1.00  0.00           C
ATOM   8087  C29 POPEu 186      32.696  55.606  61.314  1.00  0.00           C
ATOM   8089 0C21 POPEu 186      33.796  55.736  60.554  1.00  0.00           C
ATOM   8091 1C21 POPEu 186      34.716  54.646  60.054  1.00  0.00           C
ATOM   8094 2C21 POPEu 186      34.516  54.246  58.574  1.00  0.00           C
ATOM   8097 3C21 POPEu 186      33.416  53.186  58.394  1.00  0.00           C
ATOM   8100 4C21 POPEu 186      33.196  52.786  56.924  1.00  0.00           C
ATOM   8103 5C21 POPEu 186      32.236  51.596  56.814  1.00  0.00           C
ATOM   8106 6C21 POPEu 186      31.906  51.226  55.364  1.00  0.00           C
ATOM   8109 7C21 POPEu 186      31.066  49.936  55.274  1.00  0.00           C
ATOM   8112 8C21 POPEu 186      30.776  49.506  53.834  1.00  0.00           C
ATOM   8116  C33 POPEu 186      27.336  56.206  70.424  1.00  0.00           C
ATOM   8119  C34 POPEu 186      25.986  56.716  69.894  1.00  0.00           C
ATOM   8122  C35 POPEu 186      25.476  56.006  68.624  1.00  0.00           C
ATOM   8125  C36 POPEu 186      25.966  56.636  67.314  1.00  0.00           C
ATOM   8128  C37 POPEu 186      25.056  56.276  66.124  1.00  0.00           C
ATOM   8131  C38 POPEu 186      25.416  56.976  64.804  1.00  0.00           C
ATOM   8134  C39 POPEu 186      26.506  56.276  63.994  1.00  0.00           C
ATOM   8137 0C31 POPEu 186      26.606  56.836  62.564  1.00  0.00           C
ATOM   8140 1C31 POPEu 186      27.716  56.186  61.724  1.00  0.00           C
ATOM   8143 2C31 POPEu 186      27.956  56.896  60.374  1.00  0.00           C
ATOM   8146 3C31 POPEu 186      26.756  56.846  59.424  1.00  0.00           C
ATOM   8149 4C31 POPEu 186      27.086  57.476  58.064  1.00  0.00           C
ATOM   8152 5C31 POPEu 186      25.966  57.276  57.034  1.00  0.00           C
ATOM   8155 6C31 POPEu 186      26.306  57.776  55.624  1.00  0.00           C
ATOM   8159  NH3 POPEv 187     101.606  52.056  76.004  1.00  0.00           N
ATOM   8163  C12 POPEv 187     100.926  53.246  75.364  1.00  0.00           C
ATOM   8166  C11 POPEv 187     100.936  54.486  76.274  1.00  0.00           C
ATOM   8169  P   POPEv 187     100.416  57.056  76.164  1.00  0.00           P
ATOM   8170  O13 POPEv 187      99.186  57.826  76.394  1.00  0.00           O
ATOM   8171  O14 POPEv 187     101.396  57.136  77.274  1.00  0.00           O
ATOM   8172  O11 POPEv 187     101.066  57.676  74.864  1.00  0.00           O
ATOM   8173  O12 POPEv 187     100.096  55.536  75.774  1.00  0.00           O
ATOM   8174  C1  POPEv 187     100.396  58.586  73.994  1.00  0.00           C
ATOM   8177  C2  POPEv 187     100.026  57.946  72.644  1.00  0.00           C
ATOM   8179  O21 POPEv 187      99.706  59.046  71.774  1.00  0.00           O
ATOM   8180  C21 POPEv 187     100.016  58.846  70.504  1.00  0.00           C
ATOM   8181  O22 POPEv 187     100.526  57.836  70.024  1.00  0.00           O
ATOM   8182  C22 POPEv 187      99.716  60.116  69.704  1.00  0.00           C
ATOM   8185  C3  POPEv 187      98.846  56.936  72.724  1.00  0.00           C
ATOM   8188  O31 POPEv 187      98.386  56.596  71.404  1.00  0.00           O
ATOM   8189  C31 POPEv 187      97.786  55.436  71.264  1.00  0.00           C
ATOM   8190  O32 POPEv 187      97.786  54.506  72.054  1.00  0.00           O
ATOM   8191  C32 POPEv 187      97.056  55.436  69.914  1.00  0.00           C
ATOM   8194  C23 POPEv 187     100.346  60.066  68.294  1.00  0.00           C
ATOM   8197  C24 POPEv 187     100.626  61.456  67.724  1.00  0.00           C
ATOM   8200  C25 POPEv 187     101.256  61.386  66.324  1.00  0.00           C
ATOM   8203  C26 POPEv 187     100.206  61.456  65.194  1.00  0.00           C
ATOM   8206  C27 POPEv 187     100.836  61.436  63.784  1.00  0.00           C
ATOM   8209  C28 POPEv 187      99.776  61.456  62.664  1.00  0.00           C
ATOM   8212  C29 POPEv 187     100.406  61.226  61.304  1.00  0.00           C
ATOM   8214 0C21 POPEv 187     100.166  61.896  60.164  1.00  0.00           C
ATOM   8216 1C21 POPEv 187      99.216  63.046  59.964  1.00  0.00           C
ATOM   8219 2C21 POPEv 187      99.686  64.016  58.854  1.00  0.00           C
ATOM   8222 3C21 POPEv 187      99.626  63.436  57.434  1.00  0.00           C
ATOM   8225 4C21 POPEv 187     100.106  64.456  56.384  1.00  0.00           C
ATOM   8228 5C21 POPEv 187     100.206  63.886  54.954  1.00  0.00           C
ATOM   8231 6C21 POPEv 187      98.896  63.296  54.414  1.00  0.00           C
ATOM   8234 7C21 POPEv 187      98.956  63.056  52.894  1.00  0.00           C
ATOM   8237 8C21 POPEv 187      97.736  62.306  52.334  1.00  0.00           C
ATOM   8241  C33 POPEv 187      97.996  55.136  68.744  1.00  0.00           C
ATOM   8244  C34 POPEv 187      97.456  55.636  67.404  1.00  0.00           C
ATOM   8247  C35 POPEv 187      98.516  55.556  66.294  1.00  0.00           C
ATOM   8250  C36 POPEv 187      98.786  54.106  65.894  1.00  0.00           C
ATOM   8253  C37 POPEv 187     100.026  53.926  65.014  1.00  0.00           C
ATOM   8256  C38 POPEv 187     100.256  52.446  64.694  1.00  0.00           C
ATOM   8259  C39 POPEv 187     101.516  52.176  63.864  1.00  0.00           C
ATOM   8262 0C31 POPEv 187     102.806  52.626  64.564  1.00  0.00           C
ATOM   8265 1C31 POPEv 187     104.086  52.036  63.934  1.00  0.00           C
ATOM   8268 2C31 POPEv 187     104.246  50.536  64.214  1.00  0.00           C
ATOM   8271 3C31 POPEv 187     105.596  49.966  63.754  1.00  0.00           C
ATOM   8274 4C31 POPEv 187     106.786  50.466  64.584  1.00  0.00           C
ATOM   8277 5C31 POPEv 187     108.108  49.776  64.234  1.00  0.00           C
ATOM   8280 6C31 POPEv 187     109.298  50.356  65.004  1.00  0.00           C
ATOM   8284  NH3 POPEw 188      50.466  99.016  75.874  1.00  0.00           N
ATOM   8288  C12 POPEw 188      50.126  97.806  76.684  1.00  0.00           C
ATOM   8291  C11 POPEw 188      48.946  97.026  76.124  1.00  0.00           C
ATOM   8294  P   POPEw 188      48.436  94.496  76.224  1.00  0.00           P
ATOM   8295  O13 POPEw 188      49.716  93.926  75.714  1.00  0.00           O
ATOM   8296  O14 POPEw 188      47.646  93.726  77.204  1.00  0.00           O
ATOM   8297  O11 POPEw 188      47.556  95.126  75.074  1.00  0.00           O
ATOM   8298  O12 POPEw 188      48.796  95.856  76.934  1.00  0.00           O
ATOM   8299  C1  POPEw 188      46.726  94.536  74.094  1.00  0.00           C
ATOM   8302  C2  POPEw 188      47.286  94.796  72.664  1.00  0.00           C
ATOM   8304  O21 POPEw 188      46.356  94.456  71.624  1.00  0.00           O
ATOM   8305  C21 POPEw 188      45.996  93.206  71.484  1.00  0.00           C
ATOM   8306  O22 POPEw 188      46.176  92.286  72.254  1.00  0.00           O
ATOM   8307  C22 POPEw 188      45.256  93.076  70.144  1.00  0.00           C
ATOM   8310  C3  POPEw 188      48.686  94.176  72.394  1.00  0.00           C
ATOM   8313  O31 POPEw 188      48.966  94.036  70.984  1.00  0.00           O
ATOM   8314  C31 POPEw 188      49.716  94.966  70.434  1.00  0.00           C
ATOM   8315  O32 POPEw 188      50.146  95.976  70.964  1.00  0.00           O
ATOM   8316  C32 POPEw 188      49.986  94.556  68.984  1.00  0.00           C
ATOM   8319  C23 POPEw 188      46.156  93.326  68.904  1.00  0.00           C
ATOM   8322  C24 POPEw 188      45.746  92.516  67.664  1.00  0.00           C
ATOM   8325  C25 POPEw 188      46.926  92.006  66.834  1.00  0.00           C
ATOM   8328  C26 POPEw 188      47.316  92.876  65.624  1.00  0.00           C
ATOM   8331  C27 POPEw 188      48.646  92.406  65.014  1.00  0.00           C
ATOM   8334  C28 POPEw 188      49.046  93.116  63.704  1.00  0.00           C
ATOM   8337  C29 POPEw 188      48.146  92.726  62.554  1.00  0.00           C
ATOM   8339 0C21 POPEw 188      47.986  93.406  61.404  1.00  0.00           C
ATOM   8341 1C21 POPEw 188      48.696  94.676  61.014  1.00  0.00           C
ATOM   8344 2C21 POPEw 188      49.466  94.536  59.684  1.00  0.00           C
ATOM   8347 3C21 POPEw 188      48.556  94.256  58.474  1.00  0.00           C
ATOM   8350 4C21 POPEw 188      49.256  94.506  57.124  1.00  0.00           C
ATOM   8353 5C21 POPEw 188      50.436  93.566  56.844  1.00  0.00           C
ATOM   8356 6C21 POPEw 188      51.086  93.866  55.494  1.00  0.00           C
ATOM   8359 7C21 POPEw 188      52.216  92.906  55.104  1.00  0.00           C
ATOM   8362 8C21 POPEw 188      52.976  93.366  53.864  1.00  0.00           C
ATOM   8366  C33 POPEw 188      51.456  94.146  68.774  1.00  0.00           C
ATOM   8369  C34 POPEw 188      51.846  93.916  67.314  1.00  0.00           C
ATOM   8372  C35 POPEw 188      51.566  95.136  66.434  1.00  0.00           C
ATOM   8375  C36 POPEw 188      52.276  95.046  65.084  1.00  0.00           C
ATOM   8378  C37 POPEw 188      51.876  96.216  64.184  1.00  0.00           C
ATOM   8381  C38 POPEw 188      52.486  96.056  62.794  1.00  0.00           C
ATOM   8384  C39 POPEw 188      51.966  97.076  61.784  1.00  0.00           C
ATOM   8387 0C31 POPEw 188      52.536  96.776  60.394  1.00  0.00           C
ATOM   8390 1C31 POPEw 188      51.976  97.646  59.274  1.00  0.00           C
ATOM   8393 2C31 POPEw 188      52.566  97.216  57.924  1.00  0.00           C
ATOM   8396 3C31 POPEw 188      51.926  97.956  56.744  1.00  0.00           C
ATOM   8399 4C31 POPEw 188      52.626  97.696  55.394  1.00  0.00           C
ATOM   8402 5C31 POPEw 188      51.806  98.126  54.174  1.00  0.00           C
ATOM   8405 6C31 POPEw 188      50.636  97.196  53.834  1.00  0.00           C
ATOM   8409  NH3 POPEx 189       6.386  29.636  73.414  1.00  0.00           N
ATOM   8413  C12 POPEx 189       6.166  28.276  72.804  1.00  0.00           C
ATOM   8416  C11 POPEx 189       4.796  27.646  73.144  1.00  0.00           C
ATOM   8419  P   POPEx 189       3.496  25.356  73.174  1.00  0.00           P
ATOM   8420  O13 POPEx 189       3.866  23.926  73.314  1.00  0.00           O
ATOM   8421  O14 POPEx 189       2.586  25.916  74.194  1.00  0.00           O
ATOM   8422  O11 POPEx 189       2.736  25.566  71.814  1.00  0.00           O
ATOM   8423  O12 POPEx 189       4.816  26.236  72.954  1.00  0.00           O
ATOM   8424  C1  POPEx 189       3.286  25.316  70.524  1.00  0.00           C
ATOM   8427  C2  POPEx 189       2.186  24.776  69.574  1.00  0.00           C
ATOM   8429  O21 POPEx 189       2.806  23.986  68.544  1.00  0.00           O
ATOM   8430  C21 POPEx 189       3.256  24.576  67.454  1.00  0.00           C
ATOM   8431  O22 POPEx 189       3.446  25.776  67.304  1.00  0.00           O
ATOM   8432  C22 POPEx 189       3.566  23.526  66.394  1.00  0.00           C
ATOM   8435  C3  POPEx 189       1.166  25.866  69.084  1.00  0.00           C
ATOM   8438  O31 POPEx 189       0.266  25.376  68.054  1.00  0.00           O
ATOM   8439  C31 POPEx 189      -0.654  26.296  67.734  1.00  0.00           C
ATOM   8440  O32 POPEx 189      -0.744  27.396  68.254  1.00  0.00           O
ATOM   8441  C32 POPEx 189      -1.666  25.786  66.704  1.00  0.00           C
ATOM   8444  C23 POPEx 189       5.066  23.376  66.034  1.00  0.00           C
ATOM   8447  C24 POPEx 189       5.266  23.066  64.544  1.00  0.00           C
ATOM   8450  C25 POPEx 189       4.326  22.006  63.954  1.00  0.00           C
ATOM   8453  C26 POPEx 189       4.466  20.606  64.564  1.00  0.00           C
ATOM   8456  C27 POPEx 189       3.696  19.576  63.714  1.00  0.00           C
ATOM   8459  C28 POPEx 189       4.236  18.146  63.874  1.00  0.00           C
ATOM   8462  C29 POPEx 189       3.726  17.226  62.784  1.00  0.00           C
ATOM   8464 0C21 POPEx 189       4.126  17.256  61.504  1.00  0.00           C
ATOM   8466 1C21 POPEx 189       5.126  18.236  60.924  1.00  0.00           C
ATOM   8469 2C21 POPEx 189       5.966  17.686  59.754  1.00  0.00           C
ATOM   8472 3C21 POPEx 189       5.186  17.466  58.444  1.00  0.00           C
ATOM   8475 4C21 POPEx 189       6.076  17.616  57.214  1.00  0.00           C
ATOM   8478 5C21 POPEx 189       5.636  16.796  55.984  1.00  0.00           C
ATOM   8481 6C21 POPEx 189       4.236  17.126  55.464  1.00  0.00           C
ATOM   8484 7C21 POPEx 189       3.926  16.356  54.174  1.00  0.00           C
ATOM   8487 8C21 POPEx 189       2.496  16.546  53.664  1.00  0.00           C
ATOM   8491  C33 POPEx 189      -1.364  26.246  65.254  1.00  0.00           C
ATOM   8494  C34 POPEx 189      -2.526  26.026  64.284  1.00  0.00           C
ATOM   8497  C35 POPEx 189      -2.116  26.166  62.814  1.00  0.00           C
ATOM   8500  C36 POPEx 189      -1.414  27.496  62.474  1.00  0.00           C
ATOM   8503  C37 POPEx 189      -1.414  27.766  60.964  1.00  0.00           C
ATOM   8506  C38 POPEx 189      -0.574  28.986  60.584  1.00  0.00           C
ATOM   8509  C39 POPEx 189      -0.674  29.366  59.094  1.00  0.00           C
ATOM   8512 0C31 POPEx 189       0.636  29.916  58.514  1.00  0.00           C
ATOM   8515 1C31 POPEx 189       1.676  28.816  58.284  1.00  0.00           C
ATOM   8518 2C31 POPEx 189       2.966  29.326  57.634  1.00  0.00           C
ATOM   8521 3C31 POPEx 189       3.916  28.176  57.284  1.00  0.00           C
ATOM   8524 4C31 POPEx 189       5.236  28.646  56.654  1.00  0.00           C
ATOM   8527 5C31 POPEx 189       6.086  27.466  56.154  1.00  0.00           C
ATOM   8530 6C31 POPEx 189       7.456  27.896  55.644  1.00  0.00           C
ATOM   8534  NH3 POPEy 190      83.406  93.086  74.274  1.00  0.00           N
ATOM   8538  C12 POPEy 190      82.406  94.176  74.484  1.00  0.00           C
ATOM   8541  C11 POPEy 190      81.236  93.996  73.494  1.00  0.00           C
ATOM   8544  P   POPEy 190      79.066  94.056  74.924  1.00  0.00           P
ATOM   8545  O13 POPEy 190      79.866  93.266  75.884  1.00  0.00           O
ATOM   8546  O14 POPEy 190      78.266  95.186  75.474  1.00  0.00           O
ATOM   8547  O11 POPEy 190      78.136  93.096  74.064  1.00  0.00           O
ATOM   8548  O12 POPEy 190      80.086  94.736  73.904  1.00  0.00           O
ATOM   8549  C1  POPEy 190      77.986  93.316  72.654  1.00  0.00           C
ATOM   8552  C2  POPEy 190      77.116  92.206  71.974  1.00  0.00           C
ATOM   8554  O21 POPEy 190      77.346  92.276  70.554  1.00  0.00           O
ATOM   8555  C21 POPEy 190      77.086  91.246  69.724  1.00  0.00           C
ATOM   8556  O22 POPEy 190      77.076  91.346  68.514  1.00  0.00           O
ATOM   8557  C22 POPEy 190      76.956  89.876  70.394  1.00  0.00           C
ATOM   8560  C3  POPEy 190      75.606  92.376  72.334  1.00  0.00           C
ATOM   8563  O31 POPEy 190      74.736  91.536  71.544  1.00  0.00           O
ATOM   8564  C31 POPEy 190      73.766  92.126  70.854  1.00  0.00           C
ATOM   8565  O32 POPEy 190      73.536  93.326  70.814  1.00  0.00           O
ATOM   8566  C32 POPEy 190      72.976  91.066  70.084  1.00  0.00           C
ATOM   8569  C23 POPEy 190      76.586  88.756  69.394  1.00  0.00           C
ATOM   8572  C24 POPEy 190      76.766  87.336  69.954  1.00  0.00           C
ATOM   8575  C25 POPEy 190      77.086  86.276  68.894  1.00  0.00           C
ATOM   8578  C26 POPEy 190      76.116  86.116  67.724  1.00  0.00           C
ATOM   8581  C27 POPEy 190      76.656  85.046  66.754  1.00  0.00           C
ATOM   8584  C28 POPEy 190      75.746  84.726  65.554  1.00  0.00           C
ATOM   8587  C29 POPEy 190      75.586  85.886  64.604  1.00  0.00           C
ATOM   8589 0C21 POPEy 190      74.576  86.056  63.734  1.00  0.00           C
ATOM   8591 1C21 POPEy 190      73.416  85.116  63.504  1.00  0.00           C
ATOM   8594 2C21 POPEy 190      73.366  84.556  62.064  1.00  0.00           C
ATOM   8597 3C21 POPEy 190      74.546  83.616  61.724  1.00  0.00           C
ATOM   8600 4C21 POPEy 190      74.586  83.236  60.234  1.00  0.00           C
ATOM   8603 5C21 POPEy 190      73.866  81.926  59.884  1.00  0.00           C
ATOM   8606 6C21 POPEy 190      74.816  80.716  59.944  1.00  0.00           C
ATOM   8609 7C21 POPEy 190      74.196  79.446  59.344  1.00  0.00           C
ATOM   8612 8C21 POPEy 190      75.186  78.276  59.284  1.00  0.00           C
ATOM   8616  C33 POPEy 190      71.486  91.416  69.834  1.00  0.00           C
ATOM   8619  C34 POPEy 190      71.076  91.156  68.374  1.00  0.00           C
ATOM   8622  C35 POPEy 190      69.636  91.576  68.064  1.00  0.00           C
ATOM   8625  C36 POPEy 190      69.306  91.496  66.564  1.00  0.00           C
ATOM   8628  C37 POPEy 190      69.156  90.076  66.014  1.00  0.00           C
ATOM   8631  C38 POPEy 190      68.926  90.026  64.484  1.00  0.00           C
ATOM   8634  C39 POPEy 190      67.706  90.806  63.984  1.00  0.00           C
ATOM   8637 0C31 POPEy 190      67.596  90.826  62.454  1.00  0.00           C
ATOM   8640 1C31 POPEy 190      66.346  91.556  61.964  1.00  0.00           C
ATOM   8643 2C31 POPEy 190      66.336  91.806  60.454  1.00  0.00           C
ATOM   8646 3C31 POPEy 190      65.806  90.636  59.614  1.00  0.00           C
ATOM   8649 4C31 POPEy 190      64.276  90.516  59.644  1.00  0.00           C
ATOM   8652 5C31 POPEy 190      63.776  89.176  59.074  1.00  0.00           C
ATOM   8655 6C31 POPEy 190      62.256  89.016  59.144  1.00  0.00           C
ATOM   8659  NH3 POPEz 191      77.796  74.766  79.664  1.00  0.00           N
ATOM   8663  C12 POPEz 191      77.546  74.486  81.114  1.00  0.00           C
ATOM   8666  C11 POPEz 191      78.086  73.116  81.544  1.00  0.00           C
ATOM   8669  P   POPEz 191      76.206  71.316  81.204  1.00  0.00           P
ATOM   8670  O13 POPEz 191      76.876  70.006  81.234  1.00  0.00           O
ATOM   8671  O14 POPEz 191      74.776  71.356  81.604  1.00  0.00           O
ATOM   8672  O11 POPEz 191      76.346  71.916  79.724  1.00  0.00           O
ATOM   8673  O12 POPEz 191      77.036  72.306  82.074  1.00  0.00           O
ATOM   8674  C1  POPEz 191      75.786  71.066  78.704  1.00  0.00           C
ATOM   8677  C2  POPEz 191      75.886  71.696  77.294  1.00  0.00           C
ATOM   8679  O21 POPEz 191      75.196  70.866  76.354  1.00  0.00           O
ATOM   8680  C21 POPEz 191      73.886  70.946  76.344  1.00  0.00           C
ATOM   8681  O22 POPEz 191      73.206  71.586  77.134  1.00  0.00           O
ATOM   8682  C22 POPEz 191      73.346  70.186  75.124  1.00  0.00           C
ATOM   8685  C3  POPEz 191      77.366  71.866  76.814  1.00  0.00           C
ATOM   8688  O31 POPEz 191      77.536  71.886  75.384  1.00  0.00           O
ATOM   8689  C31 POPEz 191      76.976  72.896  74.734  1.00  0.00           C
ATOM   8690  O32 POPEz 191      76.406  73.836  75.254  1.00  0.00           O
ATOM   8691  C32 POPEz 191      77.106  72.656  73.224  1.00  0.00           C
ATOM   8694  C23 POPEz 191      74.476  69.616  74.224  1.00  0.00           C
ATOM   8697  C24 POPEz 191      73.936  69.126  72.894  1.00  0.00           C
ATOM   8700  C25 POPEz 191      73.346  67.716  72.964  1.00  0.00           C
ATOM   8703  C26 POPEz 191      72.326  67.506  71.834  1.00  0.00           C
ATOM   8706  C27 POPEz 191      72.956  67.376  70.444  1.00  0.00           C
ATOM   8709  C28 POPEz 191      71.936  67.566  69.304  1.00  0.00           C
ATOM   8712  C29 POPEz 191      71.626  69.006  68.994  1.00  0.00           C
ATOM   8714 0C21 POPEz 191      70.486  69.486  68.444  1.00  0.00           C
ATOM   8716 1C21 POPEz 191      69.276  68.686  68.064  1.00  0.00           C
ATOM   8719 2C21 POPEz 191      69.416  67.736  66.864  1.00  0.00           C
ATOM   8722 3C21 POPEz 191      69.696  68.386  65.514  1.00  0.00           C
ATOM   8725 4C21 POPEz 191      69.816  67.296  64.454  1.00  0.00           C
ATOM   8728 5C21 POPEz 191      70.816  67.606  63.344  1.00  0.00           C
ATOM   8731 6C21 POPEz 191      71.316  66.326  62.674  1.00  0.00           C
ATOM   8734 7C21 POPEz 191      72.356  66.576  61.574  1.00  0.00           C
ATOM   8737 8C21 POPEz 191      72.816  65.266  60.914  1.00  0.00           C
ATOM   8741  C33 POPEz 191      75.806  72.956  72.454  1.00  0.00           C
ATOM   8744  C34 POPEz 191      76.016  74.026  71.384  1.00  0.00           C
ATOM   8747  C35 POPEz 191      76.856  73.586  70.174  1.00  0.00           C
ATOM   8750  C36 POPEz 191      76.996  74.716  69.144  1.00  0.00           C
ATOM   8753  C37 POPEz 191      77.836  74.326  67.914  1.00  0.00           C
ATOM   8756  C38 POPEz 191      78.066  75.516  66.964  1.00  0.00           C
ATOM   8759  C39 POPEz 191      76.816  75.986  66.204  1.00  0.00           C
ATOM   8762 0C31 POPEz 191      76.556  75.216  64.914  1.00  0.00           C
ATOM   8765 1C31 POPEz 191      75.396  75.846  64.134  1.00  0.00           C
ATOM   8768 2C31 POPEz 191      75.136  75.166  62.784  1.00  0.00           C
ATOM   8771 3C31 POPEz 191      76.366  75.186  61.864  1.00  0.00           C
ATOM   8774 4C31 POPEz 191      76.016  74.826  60.424  1.00  0.00           C
ATOM   8777 5C31 POPEz 191      77.176  74.926  59.424  1.00  0.00           C
ATOM   8780 6C31 POPEz 191      76.756  74.546  58.004  1.00  0.00           C
ATOM   8784  NH3 POPE0 192      18.066  36.806  32.174  1.00  0.00           N
ATOM   8788  C12 POPE0 192      17.336  35.786  31.344  1.00  0.00           C
ATOM   8791  C11 POPE0 192      17.876  34.366  31.514  1.00  0.00           C
ATOM   8794  P   POPE0 192      16.266  32.736  32.664  1.00  0.00           P
ATOM   8795  O13 POPE0 192      14.816  32.456  32.494  1.00  0.00           O
ATOM   8796  O14 POPE0 192      17.146  31.636  33.034  1.00  0.00           O
ATOM   8797  O11 POPE0 192      16.416  33.896  33.724  1.00  0.00           O
ATOM   8798  O12 POPE0 192      16.816  33.406  31.344  1.00  0.00           O
ATOM   8799  C1  POPE0 192      16.286  33.686  35.144  1.00  0.00           C
ATOM   8802  C2  POPE0 192      17.366  34.436  35.984  1.00  0.00           C
ATOM   8804  O21 POPE0 192      16.756  34.826  37.244  1.00  0.00           O
ATOM   8805  C21 POPE0 192      17.626  34.906  38.264  1.00  0.00           C
ATOM   8806  O22 POPE0 192      18.786  34.556  38.234  1.00  0.00           O
ATOM   8807  C22 POPE0 192      16.926  35.466  39.514  1.00  0.00           C
ATOM   8810  C3  POPE0 192      17.906  35.706  35.254  1.00  0.00           C
ATOM   8813  O31 POPE0 192      18.316  36.736  36.174  1.00  0.00           O
ATOM   8814  C31 POPE0 192      18.396  37.976  35.714  1.00  0.00           C
ATOM   8815  O32 POPE0 192      18.226  38.326  34.554  1.00  0.00           O
ATOM   8816  C32 POPE0 192      18.686  38.866  36.914  1.00  0.00           C
ATOM   8819  C23 POPE0 192      17.106  36.986  39.694  1.00  0.00           C
ATOM   8822  C24 POPE0 192      17.016  37.406  41.164  1.00  0.00           C
ATOM   8825  C25 POPE0 192      15.616  37.666  41.734  1.00  0.00           C
ATOM   8828  C26 POPE0 192      15.686  37.616  43.264  1.00  0.00           C
ATOM   8831  C27 POPE0 192      14.426  38.086  43.994  1.00  0.00           C
ATOM   8834  C28 POPE0 192      14.476  37.776  45.504  1.00  0.00           C
ATOM   8837  C29 POPE0 192      14.266  36.306  45.764  1.00  0.00           C
ATOM   8839 0C21 POPE0 192      13.526  35.776  46.754  1.00  0.00           C
ATOM   8841 1C21 POPE0 192      12.816  36.536  47.844  1.00  0.00           C
ATOM   8844 2C21 POPE0 192      11.396  36.976  47.444  1.00  0.00           C
ATOM   8847 3C21 POPE0 192      10.426  35.826  47.134  1.00  0.00           C
ATOM   8850 4C21 POPE0 192       8.976  36.286  46.934  1.00  0.00           C
ATOM   8853 5C21 POPE0 192       8.276  36.696  48.244  1.00  0.00           C
ATOM   8856 6C21 POPE0 192       6.776  36.966  48.054  1.00  0.00           C
ATOM   8859 7C21 POPE0 192       6.076  37.416  49.344  1.00  0.00           C
ATOM   8862 8C21 POPE0 192       4.576  37.646  49.174  1.00  0.00           C
ATOM   8866  C33 POPE0 192      18.836  40.366  36.574  1.00  0.00           C
ATOM   8869  C34 POPE0 192      19.726  41.096  37.584  1.00  0.00           C
ATOM   8872  C35 POPE0 192      19.126  42.386  38.164  1.00  0.00           C
ATOM   8875  C36 POPE0 192      19.916  42.826  39.404  1.00  0.00           C
ATOM   8878  C37 POPE0 192      19.346  44.066  40.094  1.00  0.00           C
ATOM   8881  C38 POPE0 192      20.226  44.546  41.264  1.00  0.00           C
ATOM   8884  C39 POPE0 192      19.846  45.966  41.714  1.00  0.00           C
ATOM   8887 0C31 POPE0 192      18.796  45.966  42.824  1.00  0.00           C
ATOM   8890 1C31 POPE0 192      17.746  47.086  42.664  1.00  0.00           C
ATOM   8893 2C31 POPE0 192      16.756  47.176  43.844  1.00  0.00           C
ATOM   8896 3C31 POPE0 192      17.456  47.226  45.204  1.00  0.00           C
ATOM   8899 4C31 POPE0 192      16.776  48.156  46.214  1.00  0.00           C
ATOM   8902 5C31 POPE0 192      17.496  48.156  47.564  1.00  0.00           C
ATOM   8905 6C31 POPE0 192      16.976  49.216  48.524  1.00  0.00           C
ATOM   8909  NH3 POPE1 193     106.996  75.756  74.454  1.00  0.00           N
ATOM   8913  C12 POPE1 193     106.006  76.256  75.494  1.00  0.00           C
ATOM   8916  C11 POPE1 193     106.056  77.786  75.644  1.00  0.00           C
ATOM   8919  P   POPE1 193     103.636  78.746  75.804  1.00  0.00           P
ATOM   8920  O13 POPE1 193     102.486  78.536  76.694  1.00  0.00           O
ATOM   8921  O14 POPE1 193     103.776  80.116  75.264  1.00  0.00           O
ATOM   8922  O11 POPE1 193     103.496  77.746  74.594  1.00  0.00           O
ATOM   8923  O12 POPE1 193     104.996  78.266  76.484  1.00  0.00           O
ATOM   8924  C1  POPE1 193     102.396  77.936  73.714  1.00  0.00           C
ATOM   8927  C2  POPE1 193     102.826  77.866  72.234  1.00  0.00           C
ATOM   8929  O21 POPE1 193     102.906  76.496  71.854  1.00  0.00           O
ATOM   8930  C21 POPE1 193     104.006  75.806  71.934  1.00  0.00           C
ATOM   8931  O22 POPE1 193     105.086  76.126  72.404  1.00  0.00           O
ATOM   8932  C22 POPE1 193     103.636  74.386  71.494  1.00  0.00           C
ATOM   8935  C3  POPE1 193     104.066  78.746  71.924  1.00  0.00           C
ATOM   8938  O31 POPE1 193     104.496  78.516  70.574  1.00  0.00           O
ATOM   8939  C31 POPE1 193     105.456  79.326  70.184  1.00  0.00           C
ATOM   8940  O32 POPE1 193     106.106  80.066  70.914  1.00  0.00           O
ATOM   8941  C32 POPE1 193     105.536  79.306  68.654  1.00  0.00           C
ATOM   8944  C23 POPE1 193     104.826  73.576  70.944  1.00  0.00           C
ATOM   8947  C24 POPE1 193     105.296  74.036  69.554  1.00  0.00           C
ATOM   8950  C25 POPE1 193     104.236  73.956  68.444  1.00  0.00           C
ATOM   8953  C26 POPE1 193     103.826  72.516  68.114  1.00  0.00           C
ATOM   8956  C27 POPE1 193     102.736  72.446  67.024  1.00  0.00           C
ATOM   8959  C28 POPE1 193     102.706  71.106  66.264  1.00  0.00           C
ATOM   8962  C29 POPE1 193     102.416  69.926  67.154  1.00  0.00           C
ATOM   8964 0C21 POPE1 193     101.506  68.956  66.964  1.00  0.00           C
ATOM   8966 1C21 POPE1 193     100.506  68.846  65.844  1.00  0.00           C
ATOM   8969 2C21 POPE1 193     100.586  67.536  65.024  1.00  0.00           C
ATOM   8972 3C21 POPE1 193      99.506  67.506  63.924  1.00  0.00           C
ATOM   8975 4C21 POPE1 193      99.636  66.296  62.984  1.00  0.00           C
ATOM   8978 5C21 POPE1 193     100.546  66.546  61.774  1.00  0.00           C
ATOM   8981 6C21 POPE1 193      99.836  67.316  60.654  1.00  0.00           C
ATOM   8984 7C21 POPE1 193     100.706  67.556  59.414  1.00  0.00           C
ATOM   8987 8C21 POPE1 193      99.926  68.186  58.254  1.00  0.00           C
ATOM   8991  C33 POPE1 193     104.166  79.446  67.954  1.00  0.00           C
ATOM   8994  C34 POPE1 193     103.706  78.166  67.234  1.00  0.00           C
ATOM   8997  C35 POPE1 193     104.686  77.726  66.144  1.00  0.00           C
ATOM   9000  C36 POPE1 193     104.006  77.236  64.854  1.00  0.00           C
ATOM   9003  C37 POPE1 193     105.046  76.956  63.774  1.00  0.00           C
ATOM   9006  C38 POPE1 193     104.526  76.936  62.334  1.00  0.00           C
ATOM   9009  C39 POPE1 193     105.716  76.866  61.364  1.00  0.00           C
ATOM   9012 0C31 POPE1 193     105.326  76.886  59.874  1.00  0.00           C
ATOM   9015 1C31 POPE1 193     106.556  76.646  58.994  1.00  0.00           C
ATOM   9018 2C31 POPE1 193     106.356  77.036  57.524  1.00  0.00           C
ATOM   9021 3C31 POPE1 193     105.316  76.176  56.774  1.00  0.00           C
ATOM   9024 4C31 POPE1 193     105.106  76.666  55.344  1.00  0.00           C
ATOM   9027 5C31 POPE1 193     104.156  75.766  54.544  1.00  0.00           C
ATOM   9030 6C31 POPE1 193     103.876  76.286  53.124  1.00  0.00           C
ATOM   9034  NH3 POPE2 194      80.416  31.906  32.254  1.00  0.00           N
ATOM   9038  C12 POPE2 194      80.156  33.386  32.244  1.00  0.00           C
ATOM   9041  C11 POPE2 194      78.686  33.716  31.924  1.00  0.00           C
ATOM   9044  P   POPE2 194      77.836  35.686  33.484  1.00  0.00           P
ATOM   9045  O13 POPE2 194      77.076  36.916  33.144  1.00  0.00           O
ATOM   9046  O14 POPE2 194      77.086  34.596  34.164  1.00  0.00           O
ATOM   9047  O11 POPE2 194      79.106  36.056  34.354  1.00  0.00           O
ATOM   9048  O12 POPE2 194      78.446  35.096  32.174  1.00  0.00           O
ATOM   9049  C1  POPE2 194      79.086  37.266  35.124  1.00  0.00           C
ATOM   9052  C2  POPE2 194      80.266  37.316  36.124  1.00  0.00           C
ATOM   9054  O21 POPE2 194      79.936  38.146  37.244  1.00  0.00           O
ATOM   9055  C21 POPE2 194      79.956  39.456  37.094  1.00  0.00           C
ATOM   9056  O22 POPE2 194      80.196  40.076  36.074  1.00  0.00           O
ATOM   9057  C22 POPE2 194      79.606  40.076  38.454  1.00  0.00           C
ATOM   9060  C3  POPE2 194      81.656  37.626  35.474  1.00  0.00           C
ATOM   9063  O31 POPE2 194      82.586  38.206  36.414  1.00  0.00           O
ATOM   9064  C31 POPE2 194      83.286  37.476  37.294  1.00  0.00           C
ATOM   9065  O32 POPE2 194      83.946  37.976  38.204  1.00  0.00           O
ATOM   9066  C32 POPE2 194      83.176  35.956  37.144  1.00  0.00           C
ATOM   9069  C23 POPE2 194      80.036  41.556  38.604  1.00  0.00           C
ATOM   9072  C24 POPE2 194      80.156  41.976  40.074  1.00  0.00           C
ATOM   9075  C25 POPE2 194      78.886  41.736  40.914  1.00  0.00           C
ATOM   9078  C26 POPE2 194      79.116  42.026  42.404  1.00  0.00           C
ATOM   9081  C27 POPE2 194      77.816  42.006  43.224  1.00  0.00           C
ATOM   9084  C28 POPE2 194      78.026  41.866  44.734  1.00  0.00           C
ATOM   9087  C29 POPE2 194      78.676  43.066  45.364  1.00  0.00           C
ATOM   9089 0C21 POPE2 194      78.786  43.256  46.694  1.00  0.00           C
ATOM   9091 1C21 POPE2 194      78.286  42.286  47.744  1.00  0.00           C
ATOM   9094 2C21 POPE2 194      79.436  41.426  48.304  1.00  0.00           C
ATOM   9097 3C21 POPE2 194      80.246  42.156  49.384  1.00  0.00           C
ATOM   9100 4C21 POPE2 194      81.496  41.406  49.894  1.00  0.00           C
ATOM   9103 5C21 POPE2 194      81.326  39.886  50.114  1.00  0.00           C
ATOM   9106 6C21 POPE2 194      81.866  39.036  48.954  1.00  0.00           C
ATOM   9109 7C21 POPE2 194      81.566  37.546  49.114  1.00  0.00           C
ATOM   9112 8C21 POPE2 194      82.186  36.656  48.034  1.00  0.00           C
ATOM   9116  C33 POPE2 194      83.976  35.216  38.244  1.00  0.00           C
ATOM   9119  C34 POPE2 194      83.626  33.726  38.384  1.00  0.00           C
ATOM   9122  C35 POPE2 194      84.256  33.056  39.614  1.00  0.00           C
ATOM   9125  C36 POPE2 194      83.716  33.596  40.944  1.00  0.00           C
ATOM   9128  C37 POPE2 194      84.446  33.006  42.164  1.00  0.00           C
ATOM   9131  C38 POPE2 194      84.086  33.736  43.464  1.00  0.00           C
ATOM   9134  C39 POPE2 194      85.126  33.536  44.574  1.00  0.00           C
ATOM   9137 0C31 POPE2 194      84.566  33.856  45.964  1.00  0.00           C
ATOM   9140 1C31 POPE2 194      85.596  33.616  47.074  1.00  0.00           C
ATOM   9143 2C31 POPE2 194      84.936  33.436  48.444  1.00  0.00           C
ATOM   9146 3C31 POPE2 194      85.826  32.636  49.404  1.00  0.00           C
ATOM   9149 4C31 POPE2 194      85.086  32.206  50.674  1.00  0.00           C
ATOM   9152 5C31 POPE2 194      85.946  31.336  51.584  1.00  0.00           C
ATOM   9155 6C31 POPE2 194      85.326  31.056  52.954  1.00  0.00           C
ATOM   9159  NH3 POPE3 195       8.336  74.976  30.324  1.00  0.00           N
ATOM   9163  C12 POPE3 195       8.176  76.466  30.404  1.00  0.00           C
ATOM   9166  C11 POPE3 195       9.486  77.116  30.894  1.00  0.00           C
ATOM   9169  P   POPE3 195       8.496  79.276  31.984  1.00  0.00           P
ATOM   9170  O13 POPE3 195       9.096  80.576  32.334  1.00  0.00           O
ATOM   9171  O14 POPE3 195       7.136  79.376  31.434  1.00  0.00           O
ATOM   9172  O11 POPE3 195       8.456  78.296  33.214  1.00  0.00           O
ATOM   9173  O12 POPE3 195       9.416  78.546  30.924  1.00  0.00           O
ATOM   9174  C1  POPE3 195       7.226  77.806  33.754  1.00  0.00           C
ATOM   9177  C2  POPE3 195       7.176  77.926  35.304  1.00  0.00           C
ATOM   9179  O21 POPE3 195       7.546  79.236  35.784  1.00  0.00           O
ATOM   9180  C21 POPE3 195       6.956  80.316  35.334  1.00  0.00           C
ATOM   9181  O22 POPE3 195       6.056  80.386  34.504  1.00  0.00           O
ATOM   9182  C22 POPE3 195       7.486  81.556  36.084  1.00  0.00           C
ATOM   9185  C3  POPE3 195       8.156  76.906  35.974  1.00  0.00           C
ATOM   9188  O31 POPE3 195       8.036  75.496  35.704  1.00  0.00           O
ATOM   9189  C31 POPE3 195       6.896  74.856  35.474  1.00  0.00           C
ATOM   9190  O32 POPE3 195       5.816  75.356  35.194  1.00  0.00           O
ATOM   9191  C32 POPE3 195       7.136  73.346  35.584  1.00  0.00           C
ATOM   9194  C23 POPE3 195       6.376  82.206  36.954  1.00  0.00           C
ATOM   9197  C24 POPE3 195       6.926  83.136  38.044  1.00  0.00           C
ATOM   9200  C25 POPE3 195       6.096  83.126  39.334  1.00  0.00           C
ATOM   9203  C26 POPE3 195       6.916  83.566  40.554  1.00  0.00           C
ATOM   9206  C27 POPE3 195       6.106  83.646  41.864  1.00  0.00           C
ATOM   9209  C28 POPE3 195       6.916  84.236  43.034  1.00  0.00           C
ATOM   9212  C29 POPE3 195       6.056  84.806  44.134  1.00  0.00           C
ATOM   9214 0C21 POPE3 195       6.216  84.666  45.464  1.00  0.00           C
ATOM   9216 1C21 POPE3 195       7.296  83.876  46.164  1.00  0.00           C
ATOM   9219 2C21 POPE3 195       8.696  84.506  46.074  1.00  0.00           C
ATOM   9222 3C21 POPE3 195       9.696  83.866  47.054  1.00  0.00           C
ATOM   9225 4C21 POPE3 195      11.136  84.286  46.734  1.00  0.00           C
ATOM   9228 5C21 POPE3 195      12.176  83.726  47.724  1.00  0.00           C
ATOM   9231 6C21 POPE3 195      12.216  84.516  49.034  1.00  0.00           C
ATOM   9234 7C21 POPE3 195      13.456  84.216  49.894  1.00  0.00           C
ATOM   9237 8C21 POPE3 195      13.876  85.416  50.734  1.00  0.00           C
ATOM   9241  C33 POPE3 195       6.626  72.716  36.904  1.00  0.00           C
ATOM   9244  C34 POPE3 195       7.176  73.416  38.154  1.00  0.00           C
ATOM   9247  C35 POPE3 195       6.246  74.526  38.664  1.00  0.00           C
ATOM   9250  C36 POPE3 195       6.916  75.626  39.494  1.00  0.00           C
ATOM   9253  C37 POPE3 195       6.036  76.876  39.634  1.00  0.00           C
ATOM   9256  C38 POPE3 195       6.626  77.936  40.554  1.00  0.00           C
ATOM   9259  C39 POPE3 195       6.586  77.576  42.034  1.00  0.00           C
ATOM   9262 0C31 POPE3 195       6.516  78.816  42.924  1.00  0.00           C
ATOM   9265 1C31 POPE3 195       6.146  78.456  44.374  1.00  0.00           C
ATOM   9268 2C31 POPE3 195       5.786  79.676  45.234  1.00  0.00           C
ATOM   9271 3C31 POPE3 195       4.526  80.406  44.744  1.00  0.00           C
ATOM   9274 4C31 POPE3 195       4.096  81.546  45.664  1.00  0.00           C
ATOM   9277 5C31 POPE3 195       2.936  82.346  45.064  1.00  0.00           C
ATOM   9280 6C31 POPE3 195       2.466  83.516  45.924  1.00  0.00           C
ATOM   9284  NH3 POPE4 196      72.986   6.296  33.314  1.00  0.00           N
ATOM   9288  C12 POPE4 196      71.696   6.136  34.064  1.00  0.00           C
ATOM   9291  C11 POPE4 196      71.536   4.706  34.614  1.00  0.00           C
ATOM   9294  P   POPE4 196      68.976   4.456  34.994  1.00  0.00           P
ATOM   9295  O13 POPE4 196      68.476   5.706  34.354  1.00  0.00           O
ATOM   9296  O14 POPE4 196      68.936   3.236  34.164  1.00  0.00           O
ATOM   9297  O11 POPE4 196      68.146   4.226  36.304  1.00  0.00           O
ATOM   9298  O12 POPE4 196      70.436   4.686  35.524  1.00  0.00           O
ATOM   9299  C1  POPE4 196      67.956   5.246  37.294  1.00  0.00           C
ATOM   9302  C2  POPE4 196      68.906   5.126  38.514  1.00  0.00           C
ATOM   9304  O21 POPE4 196      68.136   5.066  39.714  1.00  0.00           O
ATOM   9305  C21 POPE4 196      67.686   6.146  40.304  1.00  0.00           C
ATOM   9306  O22 POPE4 196      67.676   7.286  39.874  1.00  0.00           O
ATOM   9307  C22 POPE4 196      67.146   5.716  41.684  1.00  0.00           C
ATOM   9310  C3  POPE4 196      70.066   6.176  38.564  1.00  0.00           C
ATOM   9313  O31 POPE4 196      70.776   6.066  39.814  1.00  0.00           O
ATOM   9314  C31 POPE4 196      71.696   6.996  40.054  1.00  0.00           C
ATOM   9315  O32 POPE4 196      72.016   7.896  39.304  1.00  0.00           O
ATOM   9316  C32 POPE4 196      72.226   6.766  41.474  1.00  0.00           C
ATOM   9319  C23 POPE4 196      66.816   6.846  42.674  1.00  0.00           C
ATOM   9322  C24 POPE4 196      66.396   6.276  44.044  1.00  0.00           C
ATOM   9325  C25 POPE4 196      64.926   5.866  44.094  1.00  0.00           C
ATOM   9328  C26 POPE4 196      64.456   5.416  45.494  1.00  0.00           C
ATOM   9331  C27 POPE4 196      63.116   4.666  45.424  1.00  0.00           C
ATOM   9334  C28 POPE4 196      62.776   3.886  46.704  1.00  0.00           C
ATOM   9337  C29 POPE4 196      62.076   4.726  47.754  1.00  0.00           C
ATOM   9339 0C21 POPE4 196      60.876   4.476  48.304  1.00  0.00           C
ATOM   9341 1C21 POPE4 196      59.956   3.306  48.024  1.00  0.00           C
ATOM   9344 2C21 POPE4 196      59.926   2.256  49.154  1.00  0.00           C
ATOM   9347 3C21 POPE4 196      58.806   2.456  50.194  1.00  0.00           C
ATOM   9350 4C21 POPE4 196      58.846   3.816  50.904  1.00  0.00           C
ATOM   9353 5C21 POPE4 196      57.926   3.906  52.124  1.00  0.00           C
ATOM   9356 6C21 POPE4 196      56.506   3.356  51.934  1.00  0.00           C
ATOM   9359 7C21 POPE4 196      55.646   3.616  53.164  1.00  0.00           C
ATOM   9362 8C21 POPE4 196      54.356   2.786  53.214  1.00  0.00           C
ATOM   9366  C33 POPE4 196      71.106   6.836  42.554  1.00  0.00           C
ATOM   9369  C34 POPE4 196      71.536   6.236  43.904  1.00  0.00           C
ATOM   9372  C35 POPE4 196      70.536   6.536  45.034  1.00  0.00           C
ATOM   9375  C36 POPE4 196      70.796   5.716  46.314  1.00  0.00           C
ATOM   9378  C37 POPE4 196      70.076   6.296  47.544  1.00  0.00           C
ATOM   9381  C38 POPE4 196      70.226   5.416  48.794  1.00  0.00           C
ATOM   9384  C39 POPE4 196      69.766   6.116  50.074  1.00  0.00           C
ATOM   9387 0C31 POPE4 196      69.996   5.266  51.334  1.00  0.00           C
ATOM   9390 1C31 POPE4 196      69.736   6.066  52.614  1.00  0.00           C
ATOM   9393 2C31 POPE4 196      70.156   5.326  53.894  1.00  0.00           C
ATOM   9396 3C31 POPE4 196      70.036   6.166  55.174  1.00  0.00           C
ATOM   9399 4C31 POPE4 196      71.026   7.336  55.254  1.00  0.00           C
ATOM   9402 5C31 POPE4 196      70.866   8.166  56.534  1.00  0.00           C
ATOM   9405 6C31 POPE4 196      71.876   9.316  56.634  1.00  0.00           C
ATOM   9409  NH3 POPE5 197      30.726  53.986  34.614  1.00  0.00           N
ATOM   9413  C12 POPE5 197      31.596  54.196  33.414  1.00  0.00           C
ATOM   9416  C11 POPE5 197      32.996  53.656  33.704  1.00  0.00           C
ATOM   9419  P   POPE5 197      33.996  51.816  35.234  1.00  0.00           P
ATOM   9420  O13 POPE5 197      33.646  50.496  35.794  1.00  0.00           O
ATOM   9421  O14 POPE5 197      35.326  51.966  34.594  1.00  0.00           O
ATOM   9422  O11 POPE5 197      33.846  52.936  36.364  1.00  0.00           O
ATOM   9423  O12 POPE5 197      32.916  52.296  34.174  1.00  0.00           O
ATOM   9424  C1  POPE5 197      35.016  53.386  37.064  1.00  0.00           C
ATOM   9427  C2  POPE5 197      34.766  53.376  38.594  1.00  0.00           C
ATOM   9429  O21 POPE5 197      35.726  54.206  39.294  1.00  0.00           O
ATOM   9430  C21 POPE5 197      36.996  53.856  39.244  1.00  0.00           C
ATOM   9431  O22 POPE5 197      37.476  52.916  38.634  1.00  0.00           O
ATOM   9432  C22 POPE5 197      37.856  54.796  40.094  1.00  0.00           C
ATOM   9435  C3  POPE5 197      34.606  51.926  39.164  1.00  0.00           C
ATOM   9438  O31 POPE5 197      34.166  51.866  40.544  1.00  0.00           O
ATOM   9439  C31 POPE5 197      32.846  51.986  40.724  1.00  0.00           C
ATOM   9440  O32 POPE5 197      32.076  52.476  39.914  1.00  0.00           O
ATOM   9441  C32 POPE5 197      32.426  51.366  42.054  1.00  0.00           C
ATOM   9444  C23 POPE5 197      37.236  55.326  41.414  1.00  0.00           C
ATOM   9447  C24 POPE5 197      38.316  55.976  42.294  1.00  0.00           C
ATOM   9450  C25 POPE5 197      37.796  56.596  43.604  1.00  0.00           C
ATOM   9453  C26 POPE5 197      38.936  56.956  44.574  1.00  0.00           C
ATOM   9456  C27 POPE5 197      38.426  57.686  45.824  1.00  0.00           C
ATOM   9459  C28 POPE5 197      39.266  57.456  47.094  1.00  0.00           C
ATOM   9462  C29 POPE5 197      40.646  58.066  47.104  1.00  0.00           C
ATOM   9464 0C21 POPE5 197      41.306  58.476  48.214  1.00  0.00           C
ATOM   9466 1C21 POPE5 197      40.806  58.406  49.634  1.00  0.00           C
ATOM   9469 2C21 POPE5 197      41.466  57.266  50.434  1.00  0.00           C
ATOM   9472 3C21 POPE5 197      41.126  55.866  49.894  1.00  0.00           C
ATOM   9475 4C21 POPE5 197      41.736  54.736  50.724  1.00  0.00           C
ATOM   9478 5C21 POPE5 197      41.576  53.346  50.074  1.00  0.00           C
ATOM   9481 6C21 POPE5 197      40.126  52.876  49.974  1.00  0.00           C
ATOM   9484 7C21 POPE5 197      40.016  51.446  49.414  1.00  0.00           C
ATOM   9487 8C21 POPE5 197      38.586  50.886  49.434  1.00  0.00           C
ATOM   9491  C33 POPE5 197      32.916  52.126  43.304  1.00  0.00           C
ATOM   9494  C34 POPE5 197      33.096  51.226  44.534  1.00  0.00           C
ATOM   9497  C35 POPE5 197      31.966  51.406  45.564  1.00  0.00           C
ATOM   9500  C36 POPE5 197      32.066  52.726  46.344  1.00  0.00           C
ATOM   9503  C37 POPE5 197      30.726  53.076  46.984  1.00  0.00           C
ATOM   9506  C38 POPE5 197      30.696  54.446  47.674  1.00  0.00           C
ATOM   9509  C39 POPE5 197      29.376  54.646  48.424  1.00  0.00           C
ATOM   9512 0C31 POPE5 197      29.046  56.116  48.684  1.00  0.00           C
ATOM   9515 1C31 POPE5 197      27.796  56.276  49.564  1.00  0.00           C
ATOM   9518 2C31 POPE5 197      28.116  56.306  51.064  1.00  0.00           C
ATOM   9521 3C31 POPE5 197      28.636  57.666  51.554  1.00  0.00           C
ATOM   9524 4C31 POPE5 197      27.536  58.716  51.724  1.00  0.00           C
ATOM   9527 5C31 POPE5 197      28.086  60.146  51.784  1.00  0.00           C
ATOM   9530 6C31 POPE5 197      27.026  61.216  52.014  1.00  0.00           C
ATOM   9534  NH3 POPE6 198      46.646  21.476  33.724  1.00  0.00           N
ATOM   9538  C12 POPE6 198      47.196  22.636  34.524  1.00  0.00           C
ATOM   9541  C11 POPE6 198      47.556  23.816  33.594  1.00  0.00           C
ATOM   9544  P   POPE6 198      48.206  26.366  33.684  1.00  0.00           P
ATOM   9545  O13 POPE6 198      49.476  26.426  32.924  1.00  0.00           O
ATOM   9546  O14 POPE6 198      46.976  26.716  32.954  1.00  0.00           O
ATOM   9547  O11 POPE6 198      48.326  27.286  34.974  1.00  0.00           O
ATOM   9548  O12 POPE6 198      48.066  24.916  34.344  1.00  0.00           O
ATOM   9549  C1  POPE6 198      47.536  26.996  36.144  1.00  0.00           C
ATOM   9552  C2  POPE6 198      48.176  27.506  37.484  1.00  0.00           C
ATOM   9554  O21 POPE6 198      47.836  28.876  37.774  1.00  0.00           O
ATOM   9555  C21 POPE6 198      46.716  29.016  38.454  1.00  0.00           C
ATOM   9556  O22 POPE6 198      45.846  28.176  38.594  1.00  0.00           O
ATOM   9557  C22 POPE6 198      46.716  30.406  39.064  1.00  0.00           C
ATOM   9560  C3  POPE6 198      49.726  27.406  37.514  1.00  0.00           C
ATOM   9563  O31 POPE6 198      50.206  27.926  38.764  1.00  0.00           O
ATOM   9564  C31 POPE6 198      50.516  27.036  39.684  1.00  0.00           C
ATOM   9565  O32 POPE6 198      50.556  25.826  39.534  1.00  0.00           O
ATOM   9566  C32 POPE6 198      50.876  27.766  40.984  1.00  0.00           C
ATOM   9569  C23 POPE6 198      47.616  30.486  40.314  1.00  0.00           C
ATOM   9572  C24 POPE6 198      46.856  30.166  41.614  1.00  0.00           C
ATOM   9575  C25 POPE6 198      47.696  30.426  42.864  1.00  0.00           C
ATOM   9578  C26 POPE6 198      46.826  30.546  44.124  1.00  0.00           C
ATOM   9581  C27 POPE6 198      47.666  30.766  45.384  1.00  0.00           C
ATOM   9584  C28 POPE6 198      46.796  30.906  46.644  1.00  0.00           C
ATOM   9587  C29 POPE6 198      47.606  31.216  47.874  1.00  0.00           C
ATOM   9589 0C21 POPE6 198      47.176  31.076  49.134  1.00  0.00           C
ATOM   9591 1C21 POPE6 198      45.796  30.616  49.534  1.00  0.00           C
ATOM   9594 2C21 POPE6 198      45.146  31.566  50.564  1.00  0.00           C
ATOM   9597 3C21 POPE6 198      43.836  30.996  51.094  1.00  0.00           C
ATOM   9600 4C21 POPE6 198      43.186  31.876  52.164  1.00  0.00           C
ATOM   9603 5C21 POPE6 198      42.166  31.126  53.024  1.00  0.00           C
ATOM   9606 6C21 POPE6 198      40.916  30.676  52.254  1.00  0.00           C
ATOM   9609 7C21 POPE6 198      39.926  29.926  53.154  1.00  0.00           C
ATOM   9612 8C21 POPE6 198      38.666  29.486  52.404  1.00  0.00           C
ATOM   9616  C33 POPE6 198      51.156  26.766  42.124  1.00  0.00           C
ATOM   9619  C34 POPE6 198      51.636  27.406  43.424  1.00  0.00           C
ATOM   9622  C35 POPE6 198      51.676  26.406  44.584  1.00  0.00           C
ATOM   9625  C36 POPE6 198      50.286  26.136  45.174  1.00  0.00           C
ATOM   9628  C37 POPE6 198      50.266  24.906  46.084  1.00  0.00           C
ATOM   9631  C38 POPE6 198      51.026  25.076  47.394  1.00  0.00           C
ATOM   9634  C39 POPE6 198      50.376  26.106  48.324  1.00  0.00           C
ATOM   9637 0C31 POPE6 198      50.576  25.756  49.804  1.00  0.00           C
ATOM   9640 1C31 POPE6 198      49.926  26.776  50.744  1.00  0.00           C
ATOM   9643 2C31 POPE6 198      50.016  26.316  52.204  1.00  0.00           C
ATOM   9646 3C31 POPE6 198      49.556  27.386  53.214  1.00  0.00           C
ATOM   9649 4C31 POPE6 198      50.526  28.576  53.294  1.00  0.00           C
ATOM   9652 5C31 POPE6 198      50.076  29.626  54.324  1.00  0.00           C
ATOM   9655 6C31 POPE6 198      50.956  30.866  54.314  1.00  0.00           C
ATOM   9659  NH3 POPE7 199      75.476 107.856  74.054  1.00  0.00           N
ATOM   9663  C12 POPE7 199      76.896 107.406  74.304  1.00  0.00           C
ATOM   9666  C11 POPE7 199      77.916 108.326  73.604  1.00  0.00           C
ATOM   9669  P   POPE7 199      79.986 108.676  75.204  1.00  0.00           P
ATOM   9670  O13 POPE7 199      80.626 109.876  75.784  1.00  0.00           O
ATOM   9671  O14 POPE7 199      79.806 107.476  76.064  1.00  0.00           O
ATOM   9672  O11 POPE7 199      80.806 108.236  73.924  1.00  0.00           O
ATOM   9673  O12 POPE7 199      78.596 109.126  74.564  1.00  0.00           O
ATOM   9674  C1  POPE7 199      81.356 109.226  73.054  1.00  0.00           C
ATOM   9677  C2  POPE7 199      82.296 108.556  72.034  1.00  0.00           C
ATOM   9679  O21 POPE7 199      82.576 109.506  71.004  1.00  0.00           O
ATOM   9680  C21 POPE7 199      81.716 109.716  70.034  1.00  0.00           C
ATOM   9681  O22 POPE7 199      80.666 109.116  69.834  1.00  0.00           O
ATOM   9682  C22 POPE7 199      82.246 110.866  69.194  1.00  0.00           C
ATOM   9685  C3  POPE7 199      81.786 107.176  71.524  1.00  0.00           C
ATOM   9688  O31 POPE7 199      82.496 106.786  70.314  1.00  0.00           O
ATOM   9689  C31 POPE7 199      81.886 105.856  69.614  1.00  0.00           C
ATOM   9690  O32 POPE7 199      80.896 105.236  69.964  1.00  0.00           O
ATOM   9691  C32 POPE7 199      82.706 105.516  68.374  1.00  0.00           C
ATOM   9694  C23 POPE7 199      81.716 110.876  67.744  1.00  0.00           C
ATOM   9697  C24 POPE7 199      82.656 110.176  66.754  1.00  0.00           C
ATOM   9700  C25 POPE7 199      82.156 110.416  65.324  1.00  0.00           C
ATOM   9703  C26 POPE7 199      83.046 109.856  64.194  1.00  0.00           C
ATOM   9706  C27 POPE7 199      82.606 110.466  62.854  1.00  0.00           C
ATOM   9709  C28 POPE7 199      82.496 109.466  61.684  1.00  0.00           C
ATOM   9712  C29 POPE7 199      81.876 110.156  60.484  1.00  0.00           C
ATOM   9714 0C21 POPE7 199      82.106 109.886  59.184  1.00  0.00           C
ATOM   9716 1C21 POPE7 199      82.996 108.806  58.624  1.00  0.00           C
ATOM   9719 2C21 POPE7 199      82.196 107.686  57.944  1.00  0.00           C
ATOM   9722 3C21 POPE7 199      81.216 106.976  58.904  1.00  0.00           C
ATOM   9725 4C21 POPE7 199      80.966 105.496  58.544  1.00  0.00           C
ATOM   9728 5C21 POPE7 199      80.116 105.286  57.284  1.00  0.00           C
ATOM   9731 6C21 POPE7 199      78.626 105.616  57.494  1.00  0.00           C
ATOM   9734 7C21 POPE7 199      77.796 105.436  56.214  1.00  0.00           C
ATOM   9737 8C21 POPE7 199      76.316 105.776  56.414  1.00  0.00           C
ATOM   9741  C33 POPE7 199      81.986 105.786  67.024  1.00  0.00           C
ATOM   9744  C34 POPE7 199      82.476 104.816  65.934  1.00  0.00           C
ATOM   9747  C35 POPE7 199      81.626 104.836  64.654  1.00  0.00           C
ATOM   9750  C36 POPE7 199      82.266 105.566  63.464  1.00  0.00           C
ATOM   9753  C37 POPE7 199      83.376 104.776  62.754  1.00  0.00           C
ATOM   9756  C38 POPE7 199      83.716 105.426  61.404  1.00  0.00           C
ATOM   9759  C39 POPE7 199      84.936 104.846  60.674  1.00  0.00           C
ATOM   9762 0C31 POPE7 199      84.656 103.556  59.874  1.00  0.00           C
ATOM   9765 1C31 POPE7 199      85.706 103.346  58.764  1.00  0.00           C
ATOM   9768 2C31 POPE7 199      85.476 102.076  57.944  1.00  0.00           C
ATOM   9771 3C31 POPE7 199      86.396 101.996  56.714  1.00  0.00           C
ATOM   9774 4C31 POPE7 199      86.376 100.616  56.054  1.00  0.00           C
ATOM   9777 5C31 POPE7 199      87.296 100.496  54.834  1.00  0.00           C
ATOM   9780 6C31 POPE7 199      87.226  99.106  54.204  1.00  0.00           C
ATOM   9784  NH3 POPE8 200      75.566  66.836  36.234  1.00  0.00           N
ATOM   9788  C12 POPE8 200      75.466  68.056  35.354  1.00  0.00           C
ATOM   9791  C11 POPE8 200      74.006  68.486  35.164  1.00  0.00           C
ATOM   9794  P   POPE8 200      71.776  68.246  36.494  1.00  0.00           P
ATOM   9795  O13 POPE8 200      71.186  68.306  35.124  1.00  0.00           O
ATOM   9796  O14 POPE8 200      71.736  66.946  37.174  1.00  0.00           O
ATOM   9797  O11 POPE8 200      71.126  69.336  37.434  1.00  0.00           O
ATOM   9798  O12 POPE8 200      73.326  68.656  36.424  1.00  0.00           O
ATOM   9799  C1  POPE8 200      71.806  70.146  38.404  1.00  0.00           C
ATOM   9802  C2  POPE8 200      72.006  69.476  39.794  1.00  0.00           C
ATOM   9804  O21 POPE8 200      71.996  70.436  40.874  1.00  0.00           O
ATOM   9805  C21 POPE8 200      73.036  71.246  40.994  1.00  0.00           C
ATOM   9806  O22 POPE8 200      73.956  71.356  40.204  1.00  0.00           O
ATOM   9807  C22 POPE8 200      72.826  72.086  42.264  1.00  0.00           C
ATOM   9810  C3  POPE8 200      73.216  68.486  39.884  1.00  0.00           C
ATOM   9813  O31 POPE8 200      73.596  68.226  41.254  1.00  0.00           O
ATOM   9814  C31 POPE8 200      72.886  67.296  41.884  1.00  0.00           C
ATOM   9815  O32 POPE8 200      71.876  66.776  41.454  1.00  0.00           O
ATOM   9816  C32 POPE8 200      73.596  66.946  43.194  1.00  0.00           C
ATOM   9819  C23 POPE8 200      72.756  71.296  43.604  1.00  0.00           C
ATOM   9822  C24 POPE8 200      72.556  72.226  44.804  1.00  0.00           C
ATOM   9825  C25 POPE8 200      72.806  71.566  46.174  1.00  0.00           C
ATOM   9828  C26 POPE8 200      72.726  72.586  47.324  1.00  0.00           C
ATOM   9831  C27 POPE8 200      73.166  72.096  48.714  1.00  0.00           C
ATOM   9834  C28 POPE8 200      72.026  71.496  49.574  1.00  0.00           C
ATOM   9837  C29 POPE8 200      71.686  70.076  49.214  1.00  0.00           C
ATOM   9839 0C21 POPE8 200      71.596  69.016  50.034  1.00  0.00           C
ATOM   9841 1C21 POPE8 200      71.816  68.986  51.524  1.00  0.00           C
ATOM   9844 2C21 POPE8 200      73.206  68.436  51.904  1.00  0.00           C
ATOM   9847 3C21 POPE8 200      73.506  67.066  51.274  1.00  0.00           C
ATOM   9850 4C21 POPE8 200      74.826  66.476  51.784  1.00  0.00           C
ATOM   9853 5C21 POPE8 200      75.366  65.376  50.864  1.00  0.00           C
ATOM   9856 6C21 POPE8 200      76.626  64.716  51.434  1.00  0.00           C
ATOM   9859 7C21 POPE8 200      77.526  64.096  50.354  1.00  0.00           C
ATOM   9862 8C21 POPE8 200      78.786  63.446  50.924  1.00  0.00           C
ATOM   9866  C33 POPE8 200      72.826  67.336  44.494  1.00  0.00           C
ATOM   9869  C34 POPE8 200      73.656  67.106  45.784  1.00  0.00           C
ATOM   9872  C35 POPE8 200      74.866  68.046  45.924  1.00  0.00           C
ATOM   9875  C36 POPE8 200      75.766  67.746  47.134  1.00  0.00           C
ATOM   9878  C37 POPE8 200      76.966  68.706  47.204  1.00  0.00           C
ATOM   9881  C38 POPE8 200      78.046  68.336  48.234  1.00  0.00           C
ATOM   9884  C39 POPE8 200      77.656  68.656  49.684  1.00  0.00           C
ATOM   9887 0C31 POPE8 200      78.786  68.336  50.674  1.00  0.00           C
ATOM   9890 1C31 POPE8 200      78.366  68.556  52.134  1.00  0.00           C
ATOM   9893 2C31 POPE8 200      79.506  68.406  53.164  1.00  0.00           C
ATOM   9896 3C31 POPE8 200      80.316  67.106  53.044  1.00  0.00           C
ATOM   9899 4C31 POPE8 200      81.286  66.936  54.214  1.00  0.00           C
ATOM   9902 5C31 POPE8 200      82.176  65.696  54.094  1.00  0.00           C
ATOM   9905 6C31 POPE8 200      82.916  65.376  55.394  1.00  0.00           C
ATOM   9909  NH3 POPE9 201     105.356  73.156  29.754  1.00  0.00           N
ATOM   9913  C12 POPE9 201     103.966  73.426  30.274  1.00  0.00           C
ATOM   9916  C11 POPE9 201     102.866  72.806  29.404  1.00  0.00           C
ATOM   9919  P   POPE9 201     100.296  73.046  29.074  1.00  0.00           P
ATOM   9920  O13 POPE9 201     100.426  74.236  28.204  1.00  0.00           O
ATOM   9921  O14 POPE9 201     100.016  71.706  28.514  1.00  0.00           O
ATOM   9922  O11 POPE9 201      99.086  73.316  30.044  1.00  0.00           O
ATOM   9923  O12 POPE9 201     101.576  73.006  30.014  1.00  0.00           O
ATOM   9924  C1  POPE9 201      98.806  74.526  30.714  1.00  0.00           C
ATOM   9927  C2  POPE9 201      98.776  74.216  32.204  1.00  0.00           C
ATOM   9929  O21 POPE9 201      98.376  75.386  32.924  1.00  0.00           O
ATOM   9930  C21 POPE9 201      97.226  75.266  33.534  1.00  0.00           C
ATOM   9931  O22 POPE9 201      96.286  74.556  33.164  1.00  0.00           O
ATOM   9932  C22 POPE9 201      97.306  76.066  34.834  1.00  0.00           C
ATOM   9935  C3  POPE9 201     100.166  73.816  32.704  1.00  0.00           C
ATOM   9938  O31 POPE9 201     100.296  73.976  34.134  1.00  0.00           O
ATOM   9939  C31 POPE9 201     100.126  72.886  34.824  1.00  0.00           C
ATOM   9940  O32 POPE9 201      99.496  71.886  34.494  1.00  0.00           O
ATOM   9941  C32 POPE9 201     100.936  72.986  36.124  1.00  0.00           C
ATOM   9944  C23 POPE9 201      96.496  75.456  35.994  1.00  0.00           C
ATOM   9947  C24 POPE9 201      96.936  76.046  37.344  1.00  0.00           C
ATOM   9950  C25 POPE9 201      95.936  75.666  38.424  1.00  0.00           C
ATOM   9953  C26 POPE9 201      96.396  75.956  39.864  1.00  0.00           C
ATOM   9956  C27 POPE9 201      96.066  77.376  40.324  1.00  0.00           C
ATOM   9959  C28 POPE9 201      96.376  77.566  41.824  1.00  0.00           C
ATOM   9962  C29 POPE9 201      95.936  78.926  42.314  1.00  0.00           C
ATOM   9964 0C21 POPE9 201      95.826  79.296  43.594  1.00  0.00           C
ATOM   9966 1C21 POPE9 201      96.136  78.446  44.804  1.00  0.00           C
ATOM   9969 2C21 POPE9 201      94.896  78.096  45.644  1.00  0.00           C
ATOM   9972 3C21 POPE9 201      95.286  77.576  47.034  1.00  0.00           C
ATOM   9975 4C21 POPE9 201      94.076  77.256  47.924  1.00  0.00           C
ATOM   9978 5C21 POPE9 201      94.396  77.346  49.424  1.00  0.00           C
ATOM   9981 6C21 POPE9 201      94.366  78.796  49.954  1.00  0.00           C
ATOM   9984 7C21 POPE9 201      94.656  78.866  51.454  1.00  0.00           C
ATOM   9987 8C21 POPE9 201      94.496  80.266  52.054  1.00  0.00           C
ATOM   9991  C33 POPE9 201     100.056  73.136  37.374  1.00  0.00           C
ATOM   9994  C34 POPE9 201     100.906  73.466  38.604  1.00  0.00           C
ATOM   9997  C35 POPE9 201     100.066  73.726  39.854  1.00  0.00           C
ATOM  10000  C36 POPE9 201     100.946  74.176  41.034  1.00  0.00           C
ATOM  10003  C37 POPE9 201     100.126  74.646  42.244  1.00  0.00           C
ATOM  10006  C38 POPE9 201     101.036  75.076  43.404  1.00  0.00           C
ATOM  10009  C39 POPE9 201     100.286  75.776  44.534  1.00  0.00           C
ATOM  10012 0C31 POPE9 201     101.246  76.316  45.604  1.00  0.00           C
ATOM  10015 1C31 POPE9 201     100.536  76.996  46.784  1.00  0.00           C
ATOM  10018 2C31 POPE9 201      99.806  76.016  47.704  1.00  0.00           C
ATOM  10021 3C31 POPE9 201      99.296  76.686  48.994  1.00  0.00           C
ATOM  10024 4C31 POPE9 201      98.866  75.686  50.074  1.00  0.00           C
ATOM  10027 5C31 POPE9 201      98.676  76.366  51.434  1.00  0.00           C
ATOM  10030 6C31 POPE9 201      98.336  75.396  52.564  1.00  0.00           C
ATOM  10034  NH3 POPE  202      27.136  44.276  74.994  1.00  0.00           N
ATOM  10038  C12 POPE  202      28.206  45.346  74.954  1.00  0.00           C
ATOM  10041  C11 POPE  202      29.346  45.056  75.964  1.00  0.00           C
ATOM  10044  P   POPE  202      31.576  46.236  75.174  1.00  0.00           P
ATOM  10045  O13 POPE  202      32.146  44.866  75.044  1.00  0.00           O
ATOM  10046  O14 POPE  202      32.466  47.346  75.634  1.00  0.00           O
ATOM  10047  O11 POPE  202      30.916  46.636  73.804  1.00  0.00           O
ATOM  10048  O12 POPE  202      30.286  46.136  76.084  1.00  0.00           O
ATOM  10049  C1  POPE  202      30.656  48.036  73.534  1.00  0.00           C
ATOM  10052  C2  POPE  202      29.226  48.316  73.004  1.00  0.00           C
ATOM  10054  O21 POPE  202      28.746  47.346  72.064  1.00  0.00           O
ATOM  10055  C21 POPE  202      29.446  47.046  70.994  1.00  0.00           C
ATOM  10056  O22 POPE  202      30.556  47.446  70.694  1.00  0.00           O
ATOM  10057  C22 POPE  202      28.566  46.206  70.074  1.00  0.00           C
ATOM  10060  C3  POPE  202      29.006  49.786  72.514  1.00  0.00           C
ATOM  10063  O31 POPE  202      29.946  50.206  71.504  1.00  0.00           O
ATOM  10064  C31 POPE  202      29.446  50.366  70.284  1.00  0.00           C
ATOM  10065  O32 POPE  202      28.306  50.126  69.954  1.00  0.00           O
ATOM  10066  C32 POPE  202      30.526  50.826  69.284  1.00  0.00           C
ATOM  10069  C23 POPE  202      29.036  44.746  69.874  1.00  0.00           C
ATOM  10072  C24 POPE  202      28.146  44.016  68.854  1.00  0.00           C
ATOM  10075  C25 POPE  202      28.276  42.486  68.844  1.00  0.00           C
ATOM  10078  C26 POPE  202      29.496  41.926  68.084  1.00  0.00           C
ATOM  10081  C27 POPE  202      29.396  40.396  67.964  1.00  0.00           C
ATOM  10084  C28 POPE  202      30.466  39.746  67.054  1.00  0.00           C
ATOM  10087  C29 POPE  202      30.276  40.086  65.594  1.00  0.00           C
ATOM  10089 0C21 POPE  202      30.596  39.306  64.544  1.00  0.00           C
ATOM  10091 1C21 POPE  202      31.236  37.936  64.604  1.00  0.00           C
ATOM  10094 2C21 POPE  202      32.746  37.976  64.904  1.00  0.00           C
ATOM  10097 3C21 POPE  202      33.566  38.716  63.844  1.00  0.00           C
ATOM  10100 4C21 POPE  202      35.066  38.636  64.134  1.00  0.00           C
ATOM  10103 5C21 POPE  202      35.936  39.566  63.274  1.00  0.00           C
ATOM  10106 6C21 POPE  202      35.546  39.636  61.794  1.00  0.00           C
ATOM  10109 7C21 POPE  202      36.596  40.376  60.964  1.00  0.00           C
ATOM  10112 8C21 POPE  202      36.136  40.766  59.554  1.00  0.00           C
ATOM  10116  C33 POPE  202      30.026  51.886  68.264  1.00  0.00           C
ATOM  10119  C34 POPE  202      29.166  51.326  67.134  1.00  0.00           C
ATOM  10122  C35 POPE  202      29.026  52.306  65.954  1.00  0.00           C
ATOM  10125  C36 POPE  202      27.876  51.966  65.004  1.00  0.00           C
ATOM  10128  C37 POPE  202      28.146  52.376  63.544  1.00  0.00           C
ATOM  10131  C38 POPE  202      28.996  51.326  62.804  1.00  0.00           C
ATOM  10134  C39 POPE  202      29.206  51.606  61.304  1.00  0.00           C
ATOM  10137 0C31 POPE  202      27.906  51.776  60.524  1.00  0.00           C
ATOM  10140 1C31 POPE  202      28.086  51.666  59.004  1.00  0.00           C
ATOM  10143 2C31 POPE  202      26.736  51.606  58.274  1.00  0.00           C
ATOM  10146 3C31 POPE  202      26.866  51.296  56.774  1.00  0.00           C
ATOM  10149 4C31 POPE  202      27.296  52.496  55.924  1.00  0.00           C
ATOM  10152 5C31 POPE  202      27.566  52.106  54.464  1.00  0.00           C
ATOM  10155 6C31 POPE  202      27.826  53.306  53.554  1.00  0.00           C
ATOM  10159  NH3 POPE  203      83.096  17.786  72.284  1.00  0.00           N
ATOM  10163  C12 POPE  203      82.616  16.486  72.854  1.00  0.00           C
ATOM  10166  C11 POPE  203      82.246  15.476  71.754  1.00  0.00           C
ATOM  10169  P   POPE  203      80.276  13.906  72.454  1.00  0.00           P
ATOM  10170  O13 POPE  203      80.156  12.666  73.264  1.00  0.00           O
ATOM  10171  O14 POPE  203      79.506  15.106  72.824  1.00  0.00           O
ATOM  10172  O11 POPE  203      79.996  13.546  70.934  1.00  0.00           O
ATOM  10173  O12 POPE  203      81.816  14.266  72.364  1.00  0.00           O
ATOM  10174  C1  POPE  203      78.786  13.936  70.274  1.00  0.00           C
ATOM  10177  C2  POPE  203      78.136  12.726  69.544  1.00  0.00           C
ATOM  10179  O21 POPE  203      78.826  12.366  68.314  1.00  0.00           O
ATOM  10180  C21 POPE  203      78.506  13.066  67.234  1.00  0.00           C
ATOM  10181  O22 POPE  203      78.136  14.216  67.204  1.00  0.00           O
ATOM  10182  C22 POPE  203      78.596  12.126  66.024  1.00  0.00           C
ATOM  10185  C3  POPE  203      76.596  12.906  69.364  1.00  0.00           C
ATOM  10188  O31 POPE  203      76.036  11.716  68.774  1.00  0.00           O
ATOM  10189  C31 POPE  203      74.806  11.886  68.294  1.00  0.00           C
ATOM  10190  O32 POPE  203      74.186  12.936  68.284  1.00  0.00           O
ATOM  10191  C32 POPE  203      74.326  10.586  67.654  1.00  0.00           C
ATOM  10194  C23 POPE  203      77.616  12.516  64.884  1.00  0.00           C
ATOM  10197  C24 POPE  203      77.566  11.456  63.774  1.00  0.00           C
ATOM  10200  C25 POPE  203      76.986  11.946  62.434  1.00  0.00           C
ATOM  10203  C26 POPE  203      78.026  12.656  61.554  1.00  0.00           C
ATOM  10206  C27 POPE  203      77.646  12.696  60.064  1.00  0.00           C
ATOM  10209  C28 POPE  203      78.626  13.476  59.154  1.00  0.00           C
ATOM  10212  C29 POPE  203      80.076  13.086  59.344  1.00  0.00           C
ATOM  10214 0C21 POPE  203      80.976  12.716  58.414  1.00  0.00           C
ATOM  10216 1C21 POPE  203      80.766  12.616  56.924  1.00  0.00           C
ATOM  10219 2C21 POPE  203      80.826  13.986  56.204  1.00  0.00           C
ATOM  10222 3C21 POPE  203      82.116  14.786  56.454  1.00  0.00           C
ATOM  10225 4C21 POPE  203      81.996  16.246  55.974  1.00  0.00           C
ATOM  10228 5C21 POPE  203      82.206  16.426  54.464  1.00  0.00           C
ATOM  10231 6C21 POPE  203      81.896  17.866  54.004  1.00  0.00           C
ATOM  10234 7C21 POPE  203      82.046  18.046  52.484  1.00  0.00           C
ATOM  10237 8C21 POPE  203      81.646  19.446  51.984  1.00  0.00           C
ATOM  10241  C33 POPE  203      74.146  10.736  66.134  1.00  0.00           C
ATOM  10244  C34 POPE  203      72.956   9.926  65.614  1.00  0.00           C
ATOM  10247  C35 POPE  203      72.846   9.976  64.094  1.00  0.00           C
ATOM  10250  C36 POPE  203      73.856   9.076  63.384  1.00  0.00           C
ATOM  10253  C37 POPE  203      73.806   9.266  61.864  1.00  0.00           C
ATOM  10256  C38 POPE  203      74.996   8.586  61.164  1.00  0.00           C
ATOM  10259  C39 POPE  203      75.146   9.116  59.734  1.00  0.00           C
ATOM  10262 0C31 POPE  203      76.416   8.606  59.034  1.00  0.00           C
ATOM  10265 1C31 POPE  203      76.516   9.186  57.614  1.00  0.00           C
ATOM  10268 2C31 POPE  203      77.666   8.626  56.784  1.00  0.00           C
ATOM  10271 3C31 POPE  203      77.436   7.176  56.334  1.00  0.00           C
ATOM  10274 4C31 POPE  203      78.406   6.766  55.224  1.00  0.00           C
ATOM  10277 5C31 POPE  203      78.026   5.446  54.534  1.00  0.00           C
ATOM  10280 6C31 POPE  203      78.906   5.116  53.324  1.00  0.00           C
ATOM  10284  NH3 POPE  204      27.086  88.176  70.634  1.00  0.00           N
ATOM  10288  C12 POPE  204      27.616  87.576  71.914  1.00  0.00           C
ATOM  10291  C11 POPE  204      28.246  88.646  72.824  1.00  0.00           C
ATOM  10294  P   POPE  204      30.376  87.496  73.824  1.00  0.00           P
ATOM  10295  O13 POPE  204      31.276  88.256  74.734  1.00  0.00           O
ATOM  10296  O14 POPE  204      30.346  86.026  73.934  1.00  0.00           O
ATOM  10297  O11 POPE  204      30.746  87.866  72.344  1.00  0.00           O
ATOM  10298  O12 POPE  204      28.876  88.056  73.954  1.00  0.00           O
ATOM  10299  C1  POPE  204      31.446  86.966  71.484  1.00  0.00           C
ATOM  10302  C2  POPE  204      30.976  87.176  70.024  1.00  0.00           C
ATOM  10304  O21 POPE  204      31.866  86.426  69.184  1.00  0.00           O
ATOM  10305  C21 POPE  204      31.386  86.116  68.004  1.00  0.00           C
ATOM  10306  O22 POPE  204      30.246  86.316  67.604  1.00  0.00           O
ATOM  10307  C22 POPE  204      32.506  85.426  67.234  1.00  0.00           C
ATOM  10310  C3  POPE  204      30.996  88.676  69.654  1.00  0.00           C
ATOM  10313  O31 POPE  204      29.866  89.026  68.814  1.00  0.00           O
ATOM  10314  C31 POPE  204      30.146  89.306  67.544  1.00  0.00           C
ATOM  10315  O32 POPE  204      31.246  89.276  67.034  1.00  0.00           O
ATOM  10316  C32 POPE  204      28.826  89.646  66.844  1.00  0.00           C
ATOM  10319  C23 POPE  204      32.236  85.336  65.724  1.00  0.00           C
ATOM  10322  C24 POPE  204      33.526  84.986  64.984  1.00  0.00           C
ATOM  10325  C25 POPE  204      33.316  84.716  63.494  1.00  0.00           C
ATOM  10328  C26 POPE  204      34.596  84.286  62.784  1.00  0.00           C
ATOM  10331  C27 POPE  204      34.356  83.276  61.664  1.00  0.00           C
ATOM  10334  C28 POPE  204      35.616  82.476  61.344  1.00  0.00           C
ATOM  10337  C29 POPE  204      36.686  83.326  60.704  1.00  0.00           C
ATOM  10339 0C21 POPE  204      37.006  83.316  59.394  1.00  0.00           C
ATOM  10341 1C21 POPE  204      36.336  82.496  58.324  1.00  0.00           C
ATOM  10344 2C21 POPE  204      35.816  83.376  57.174  1.00  0.00           C
ATOM  10347 3C21 POPE  204      36.936  83.816  56.224  1.00  0.00           C
ATOM  10350 4C21 POPE  204      36.466  84.766  55.124  1.00  0.00           C
ATOM  10353 5C21 POPE  204      37.526  84.996  54.044  1.00  0.00           C
ATOM  10356 6C21 POPE  204      37.436  86.366  53.364  1.00  0.00           C
ATOM  10359 7C21 POPE  204      38.406  86.516  52.184  1.00  0.00           C
ATOM  10362 8C21 POPE  204      38.326  87.896  51.534  1.00  0.00           C
ATOM  10366  C33 POPE  204      28.976  90.576  65.624  1.00  0.00           C
ATOM  10369  C34 POPE  204      29.536  89.876  64.384  1.00  0.00           C
ATOM  10372  C35 POPE  204      29.506  90.776  63.144  1.00  0.00           C
ATOM  10375  C36 POPE  204      29.826  90.016  61.854  1.00  0.00           C
ATOM  10378  C37 POPE  204      29.826  90.906  60.614  1.00  0.00           C
ATOM  10381  C38 POPE  204      30.176  90.156  59.324  1.00  0.00           C
ATOM  10384  C39 POPE  204      30.256  91.126  58.144  1.00  0.00           C
ATOM  10387 0C31 POPE  204      30.536  90.456  56.804  1.00  0.00           C
ATOM  10390 1C31 POPE  204      30.326  91.446  55.654  1.00  0.00           C
ATOM  10393 2C31 POPE  204      30.666  90.866  54.284  1.00  0.00           C
ATOM  10396 3C31 POPE  204      30.316  91.826  53.144  1.00  0.00           C
ATOM  10399 4C31 POPE  204      28.806  91.906  52.864  1.00  0.00           C
ATOM  10402 5C31 POPE  204      28.466  92.806  51.674  1.00  0.00           C
ATOM  10405 6C31 POPE  204      26.966  93.076  51.544  1.00  0.00           C
ATOM  10409  NH3 POPE  205     105.446  87.546  76.494  1.00  0.00           N
ATOM  10413  C12 POPE  205     104.326  88.546  76.644  1.00  0.00           C
ATOM  10416  C11 POPE  205     104.256  89.526  75.454  1.00  0.00           C
ATOM  10419  P   POPE  205     106.646  90.216  74.534  1.00  0.00           P
ATOM  10420  O13 POPE  205     107.226  91.526  74.224  1.00  0.00           O
ATOM  10421  O14 POPE  205     107.476  89.176  75.194  1.00  0.00           O
ATOM  10422  O11 POPE  205     105.956  89.676  73.254  1.00  0.00           O
ATOM  10423  O12 POPE  205     105.366  90.436  75.444  1.00  0.00           O
ATOM  10424  C1  POPE  205     106.266  88.486  72.534  1.00  0.00           C
ATOM  10427  C2  POPE  205     106.036  88.766  71.024  1.00  0.00           C
ATOM  10429  O21 POPE  205     106.656  87.756  70.214  1.00  0.00           O
ATOM  10430  C21 POPE  205     105.936  86.646  70.134  1.00  0.00           C
ATOM  10431  O22 POPE  205     104.856  86.476  70.674  1.00  0.00           O
ATOM  10432  C22 POPE  205     106.646  85.596  69.304  1.00  0.00           C
ATOM  10435  C3  POPE  205     106.616  90.156  70.654  1.00  0.00           C
ATOM  10438  O31 POPE  205     106.506  90.546  69.274  1.00  0.00           O
ATOM  10439  C31 POPE  205     105.356  90.566  68.674  1.00  0.00           C
ATOM  10440  O32 POPE  205     104.496  91.436  68.804  1.00  0.00           O
ATOM  10441  C32 POPE  205     105.206  89.326  67.804  1.00  0.00           C
ATOM  10444  C23 POPE  205     105.706  84.776  68.374  1.00  0.00           C
ATOM  10447  C24 POPE  205     106.456  84.516  67.064  1.00  0.00           C
ATOM  10450  C25 POPE  205     105.926  83.456  66.084  1.00  0.00           C
ATOM  10453  C26 POPE  205     106.926  83.346  64.914  1.00  0.00           C
ATOM  10456  C27 POPE  205     107.276  81.946  64.354  1.00  0.00           C
ATOM  10459  C28 POPE  205     108.788  81.866  64.024  1.00  0.00           C
ATOM  10462  C29 POPE  205     109.218  80.936  62.914  1.00  0.00           C
ATOM  10464 0C21 POPE  205     110.248  81.166  62.074  1.00  0.00           C
ATOM  10466 1C21 POPE  205     111.128  82.396  62.124  1.00  0.00           C
ATOM  10469 2C21 POPE  205     112.138  82.596  60.974  1.00  0.00           C
ATOM  10472 3C21 POPE  205     113.418  81.766  61.104  1.00  0.00           C
ATOM  10475 4C21 POPE  205     114.548  82.236  60.164  1.00  0.00           C
ATOM  10478 5C21 POPE  205     114.258  82.036  58.664  1.00  0.00           C
ATOM  10481 6C21 POPE  205     115.438  82.496  57.784  1.00  0.00           C
ATOM  10484 7C21 POPE  205     115.048  82.746  56.324  1.00  0.00           C
ATOM  10487 8C21 POPE  205     116.178  83.366  55.494  1.00  0.00           C
ATOM  10491  C33 POPE  205     105.186  89.696  66.314  1.00  0.00           C
ATOM  10494  C34 POPE  205     105.446  88.456  65.444  1.00  0.00           C
ATOM  10497  C35 POPE  205     105.696  88.756  63.954  1.00  0.00           C
ATOM  10500  C36 POPE  205     106.926  89.616  63.674  1.00  0.00           C
ATOM  10503  C37 POPE  205     107.176  89.956  62.204  1.00  0.00           C
ATOM  10506  C38 POPE  205     108.678  90.156  62.004  1.00  0.00           C
ATOM  10509  C39 POPE  205     109.068  90.706  60.644  1.00  0.00           C
ATOM  10512 0C31 POPE  205     108.708  92.186  60.504  1.00  0.00           C
ATOM  10515 1C31 POPE  205     109.568  92.916  59.464  1.00  0.00           C
ATOM  10518 2C31 POPE  205     109.948  94.316  59.974  1.00  0.00           C
ATOM  10521 3C31 POPE  205     110.658  95.166  58.924  1.00  0.00           C
ATOM  10524 4C31 POPE  205     111.088  96.506  59.524  1.00  0.00           C
ATOM  10527 5C31 POPE  205     111.718  97.456  58.504  1.00  0.00           C
ATOM  10530 6C31 POPE  205     112.288  98.716  59.154  1.00  0.00           C
ATOM  10534  NH3 POPE  206      91.606 113.228  73.624  1.00  0.00           N
ATOM  10538  C12 POPE  206      91.696 111.828  74.144  1.00  0.00           C
ATOM  10541  C11 POPE  206      90.556 111.488  75.094  1.00  0.00           C
ATOM  10544  P   POPE  206      88.606 109.846  74.504  1.00  0.00           P
ATOM  10545  O13 POPE  206      89.586 108.746  74.614  1.00  0.00           O
ATOM  10546  O14 POPE  206      87.606 110.026  75.584  1.00  0.00           O
ATOM  10547  O11 POPE  206      87.836 109.806  73.144  1.00  0.00           O
ATOM  10548  O12 POPE  206      89.366 111.208  74.354  1.00  0.00           O
ATOM  10549  C1  POPE  206      87.716 108.606  72.364  1.00  0.00           C
ATOM  10552  C2  POPE  206      88.456 108.746  71.014  1.00  0.00           C
ATOM  10554  O21 POPE  206      87.946 107.796  70.054  1.00  0.00           O
ATOM  10555  C21 POPE  206      87.086 108.276  69.184  1.00  0.00           C
ATOM  10556  O22 POPE  206      86.466 109.326  69.294  1.00  0.00           O
ATOM  10557  C22 POPE  206      87.016 107.346  67.964  1.00  0.00           C
ATOM  10560  C3  POPE  206      89.976 108.506  71.184  1.00  0.00           C
ATOM  10563  O31 POPE  206      90.576 108.266  69.894  1.00  0.00           O
ATOM  10564  C31 POPE  206      91.746 108.796  69.654  1.00  0.00           C
ATOM  10565  O32 POPE  206      92.326 109.626  70.334  1.00  0.00           O
ATOM  10566  C32 POPE  206      92.176 108.326  68.254  1.00  0.00           C
ATOM  10569  C23 POPE  206      85.846 107.716  67.024  1.00  0.00           C
ATOM  10572  C24 POPE  206      85.796 106.856  65.754  1.00  0.00           C
ATOM  10575  C25 POPE  206      87.026 107.056  64.864  1.00  0.00           C
ATOM  10578  C26 POPE  206      86.776 106.736  63.384  1.00  0.00           C
ATOM  10581  C27 POPE  206      87.816 107.406  62.474  1.00  0.00           C
ATOM  10584  C28 POPE  206      87.506 107.236  60.974  1.00  0.00           C
ATOM  10587  C29 POPE  206      88.476 108.016  60.124  1.00  0.00           C
ATOM  10589 0C21 POPE  206      89.136 107.586  59.034  1.00  0.00           C
ATOM  10591 1C21 POPE  206      89.076 106.206  58.414  1.00  0.00           C
ATOM  10594 2C21 POPE  206      90.466 105.696  58.004  1.00  0.00           C
ATOM  10597 3C21 POPE  206      90.416 104.236  57.514  1.00  0.00           C
ATOM  10600 4C21 POPE  206      91.796 103.686  57.114  1.00  0.00           C
ATOM  10603 5C21 POPE  206      92.246 104.116  55.704  1.00  0.00           C
ATOM  10606 6C21 POPE  206      91.496 103.376  54.594  1.00  0.00           C
ATOM  10609 7C21 POPE  206      91.896 103.866  53.194  1.00  0.00           C
ATOM  10612 8C21 POPE  206      91.136 103.156  52.064  1.00  0.00           C
ATOM  10616  C33 POPE  206      91.526 109.196  67.154  1.00  0.00           C
ATOM  10619  C34 POPE  206      91.996 108.846  65.734  1.00  0.00           C
ATOM  10622  C35 POPE  206      91.506 107.476  65.254  1.00  0.00           C
ATOM  10625  C36 POPE  206      92.046 107.096  63.874  1.00  0.00           C
ATOM  10628  C37 POPE  206      91.586 105.686  63.464  1.00  0.00           C
ATOM  10631  C38 POPE  206      92.416 105.066  62.334  1.00  0.00           C
ATOM  10634  C39 POPE  206      92.066 103.596  62.114  1.00  0.00           C
ATOM  10637 0C31 POPE  206      90.676 103.386  61.504  1.00  0.00           C
ATOM  10640 1C31 POPE  206      90.286 101.896  61.414  1.00  0.00           C
ATOM  10643 2C31 POPE  206      88.916 101.696  60.774  1.00  0.00           C
ATOM  10646 3C31 POPE  206      88.666 100.276  60.224  1.00  0.00           C
ATOM  10649 4C31 POPE  206      89.086 100.086  58.754  1.00  0.00           C
ATOM  10652 5C31 POPE  206      90.596  99.976  58.524  1.00  0.00           C
ATOM  10655 6C31 POPE  206      90.956  99.616  57.074  1.00  0.00           C
ATOM  10659  NH3 POPE  207      58.896  14.946  33.904  1.00  0.00           N
ATOM  10663  C12 POPE  207      59.316  15.106  32.474  1.00  0.00           C
ATOM  10666  C11 POPE  207      60.636  14.376  32.154  1.00  0.00           C
ATOM  10669  P   POPE  207      62.486  14.656  34.014  1.00  0.00           P
ATOM  10670  O13 POPE  207      62.386  13.186  34.194  1.00  0.00           O
ATOM  10671  O14 POPE  207      63.856  15.196  34.034  1.00  0.00           O
ATOM  10672  O11 POPE  207      61.546  15.356  35.084  1.00  0.00           O
ATOM  10673  O12 POPE  207      61.776  15.066  32.664  1.00  0.00           O
ATOM  10674  C1  POPE  207      61.946  15.306  36.464  1.00  0.00           C
ATOM  10677  C2  POPE  207      60.706  15.356  37.394  1.00  0.00           C
ATOM  10679  O21 POPE  207      61.046  15.946  38.654  1.00  0.00           O
ATOM  10680  C21 POPE  207      61.626  15.216  39.584  1.00  0.00           C
ATOM  10681  O22 POPE  207      62.026  14.066  39.474  1.00  0.00           O
ATOM  10682  C22 POPE  207      61.736  16.066  40.854  1.00  0.00           C
ATOM  10685  C3  POPE  207      59.956  13.986  37.494  1.00  0.00           C
ATOM  10688  O31 POPE  207      58.946  13.966  38.534  1.00  0.00           O
ATOM  10689  C31 POPE  207      57.786  14.516  38.164  1.00  0.00           C
ATOM  10690  O32 POPE  207      57.606  15.126  37.124  1.00  0.00           O
ATOM  10691  C32 POPE  207      56.696  14.206  39.194  1.00  0.00           C
ATOM  10694  C23 POPE  207      61.986  15.226  42.134  1.00  0.00           C
ATOM  10697  C24 POPE  207      62.356  16.076  43.354  1.00  0.00           C
ATOM  10700  C25 POPE  207      61.216  16.396  44.324  1.00  0.00           C
ATOM  10703  C26 POPE  207      61.226  15.526  45.594  1.00  0.00           C
ATOM  10706  C27 POPE  207      60.546  16.216  46.774  1.00  0.00           C
ATOM  10709  C28 POPE  207      60.496  15.376  48.074  1.00  0.00           C
ATOM  10712  C29 POPE  207      59.776  16.146  49.154  1.00  0.00           C
ATOM  10714 0C21 POPE  207      60.036  16.146  50.474  1.00  0.00           C
ATOM  10716 1C21 POPE  207      61.076  15.326  51.194  1.00  0.00           C
ATOM  10719 2C21 POPE  207      60.866  15.396  52.724  1.00  0.00           C
ATOM  10722 3C21 POPE  207      61.866  14.526  53.514  1.00  0.00           C
ATOM  10725 4C21 POPE  207      61.656  14.646  55.034  1.00  0.00           C
ATOM  10728 5C21 POPE  207      62.646  13.796  55.854  1.00  0.00           C
ATOM  10731 6C21 POPE  207      62.366  13.836  57.364  1.00  0.00           C
ATOM  10734 7C21 POPE  207      63.376  13.006  58.174  1.00  0.00           C
ATOM  10737 8C21 POPE  207      62.896  12.666  59.584  1.00  0.00           C
ATOM  10741  C33 POPE  207      56.396  15.336  40.224  1.00  0.00           C
ATOM  10744  C34 POPE  207      57.226  15.266  41.514  1.00  0.00           C
ATOM  10747  C35 POPE  207      56.656  16.126  42.664  1.00  0.00           C
ATOM  10750  C36 POPE  207      55.426  15.496  43.364  1.00  0.00           C
ATOM  10753  C37 POPE  207      54.546  16.506  44.124  1.00  0.00           C
ATOM  10756  C38 POPE  207      53.226  15.876  44.614  1.00  0.00           C
ATOM  10759  C39 POPE  207      52.096  16.896  44.854  1.00  0.00           C
ATOM  10762 0C31 POPE  207      52.246  17.746  46.114  1.00  0.00           C
ATOM  10765 1C31 POPE  207      51.456  17.206  47.324  1.00  0.00           C
ATOM  10768 2C31 POPE  207      51.766  17.926  48.644  1.00  0.00           C
ATOM  10771 3C31 POPE  207      51.596  19.456  48.604  1.00  0.00           C
ATOM  10774 4C31 POPE  207      50.136  19.906  48.434  1.00  0.00           C
ATOM  10777 5C31 POPE  207      50.026  21.416  48.154  1.00  0.00           C
ATOM  10780 6C31 POPE  207      48.596  21.896  47.984  1.00  0.00           C
ATOM  10784  NH3 POPE  208      38.646   9.886  31.104  1.00  0.00           N
ATOM  10788  C12 POPE  208      37.486  10.176  30.174  1.00  0.00           C
ATOM  10791  C11 POPE  208      36.786   8.886  29.714  1.00  0.00           C
ATOM  10794  P   POPE  208      34.186   9.116  29.364  1.00  0.00           P
ATOM  10795  O13 POPE  208      33.326   9.866  28.404  1.00  0.00           O
ATOM  10796  O14 POPE  208      33.826   7.706  29.574  1.00  0.00           O
ATOM  10797  O11 POPE  208      34.246   9.866  30.784  1.00  0.00           O
ATOM  10798  O12 POPE  208      35.686   9.216  28.874  1.00  0.00           O
ATOM  10799  C1  POPE  208      34.406   9.116  32.004  1.00  0.00           C
ATOM  10802  C2  POPE  208      35.376   9.756  33.054  1.00  0.00           C
ATOM  10804  O21 POPE  208      35.976   8.736  33.874  1.00  0.00           O
ATOM  10805  C21 POPE  208      35.146   8.136  34.714  1.00  0.00           C
ATOM  10806  O22 POPE  208      33.946   8.306  34.784  1.00  0.00           O
ATOM  10807  C22 POPE  208      35.916   7.206  35.644  1.00  0.00           C
ATOM  10810  C3  POPE  208      34.766  10.926  33.894  1.00  0.00           C
ATOM  10813  O31 POPE  208      35.426  11.066  35.174  1.00  0.00           O
ATOM  10814  C31 POPE  208      36.506  11.856  35.214  1.00  0.00           C
ATOM  10815  O32 POPE  208      36.896  12.566  34.304  1.00  0.00           O
ATOM  10816  C32 POPE  208      37.156  11.736  36.604  1.00  0.00           C
ATOM  10819  C23 POPE  208      35.066   6.866  36.884  1.00  0.00           C
ATOM  10822  C24 POPE  208      35.876   6.246  38.024  1.00  0.00           C
ATOM  10825  C25 POPE  208      35.016   6.026  39.274  1.00  0.00           C
ATOM  10828  C26 POPE  208      34.146   4.766  39.184  1.00  0.00           C
ATOM  10831  C27 POPE  208      32.986   4.776  40.184  1.00  0.00           C
ATOM  10834  C28 POPE  208      33.406   4.696  41.654  1.00  0.00           C
ATOM  10837  C29 POPE  208      32.176   4.626  42.514  1.00  0.00           C
ATOM  10839 0C21 POPE  208      31.566   3.506  42.924  1.00  0.00           C
ATOM  10841 1C21 POPE  208      31.976   2.086  42.594  1.00  0.00           C
ATOM  10844 2C21 POPE  208      32.586   1.394  43.824  1.00  0.00           C
ATOM  10847 3C21 POPE  208      31.536   1.064  44.894  1.00  0.00           C
ATOM  10850 4C21 POPE  208      32.156   1.064  46.294  1.00  0.00           C
ATOM  10853 5C21 POPE  208      31.156   0.644  47.374  1.00  0.00           C
ATOM  10856 6C21 POPE  208      31.796   0.684  48.764  1.00  0.00           C
ATOM  10859 7C21 POPE  208      30.946  -0.026  49.814  1.00  0.00           C
ATOM  10862 8C21 POPE  208      31.606  -0.066  51.184  1.00  0.00           C
ATOM  10866  C33 POPE  208      38.666  12.106  36.634  1.00  0.00           C
ATOM  10869  C34 POPE  208      39.256  12.266  38.044  1.00  0.00           C
ATOM  10872  C35 POPE  208      38.626  13.366  38.914  1.00  0.00           C
ATOM  10875  C36 POPE  208      38.676  14.796  38.344  1.00  0.00           C
ATOM  10878  C37 POPE  208      37.476  15.156  37.444  1.00  0.00           C
ATOM  10881  C38 POPE  208      37.186  16.666  37.364  1.00  0.00           C
ATOM  10884  C39 POPE  208      35.936  17.076  38.154  1.00  0.00           C
ATOM  10887 0C31 POPE  208      36.056  16.966  39.674  1.00  0.00           C
ATOM  10890 1C31 POPE  208      34.796  17.476  40.404  1.00  0.00           C
ATOM  10893 2C31 POPE  208      34.956  17.556  41.924  1.00  0.00           C
ATOM  10896 3C31 POPE  208      35.586  18.886  42.404  1.00  0.00           C
ATOM  10899 4C31 POPE  208      36.346  18.736  43.724  1.00  0.00           C
ATOM  10902 5C31 POPE  208      37.026  20.026  44.194  1.00  0.00           C
ATOM  10905 6C31 POPE  208      38.066  19.806  45.294  1.00  0.00           C
ATOM  10909  NH3 POPE  209     101.856  66.396  73.594  1.00  0.00           N
ATOM  10913  C12 POPE  209     100.416  66.856  73.624  1.00  0.00           C
ATOM  10916  C11 POPE  209     100.266  68.286  73.054  1.00  0.00           C
ATOM  10919  P   POPE  209      98.536  69.366  74.694  1.00  0.00           P
ATOM  10920  O13 POPE  209      97.796  68.316  75.444  1.00  0.00           O
ATOM  10921  O14 POPE  209      99.706  69.966  75.364  1.00  0.00           O
ATOM  10922  O11 POPE  209      97.526  70.546  74.354  1.00  0.00           O
ATOM  10923  O12 POPE  209      98.956  68.816  73.284  1.00  0.00           O
ATOM  10924  C1  POPE  209      97.986  71.726  73.684  1.00  0.00           C
ATOM  10927  C2  POPE  209      97.666  71.696  72.164  1.00  0.00           C
ATOM  10929  O21 POPE  209      98.626  72.456  71.404  1.00  0.00           O
ATOM  10930  C21 POPE  209      98.656  73.776  71.624  1.00  0.00           C
ATOM  10931  O22 POPE  209      98.236  74.346  72.614  1.00  0.00           O
ATOM  10932  C22 POPE  209      99.406  74.386  70.434  1.00  0.00           C
ATOM  10935  C3  POPE  209      96.206  72.146  71.854  1.00  0.00           C
ATOM  10938  O31 POPE  209      95.756  71.556  70.624  1.00  0.00           O
ATOM  10939  C31 POPE  209      96.006  72.226  69.524  1.00  0.00           C
ATOM  10940  O32 POPE  209      96.476  73.346  69.464  1.00  0.00           O
ATOM  10941  C32 POPE  209      95.656  71.336  68.324  1.00  0.00           C
ATOM  10944  C23 POPE  209      99.486  75.926  70.404  1.00  0.00           C
ATOM  10947  C24 POPE  209     100.186  76.426  69.124  1.00  0.00           C
ATOM  10950  C25 POPE  209      99.426  76.046  67.834  1.00  0.00           C
ATOM  10953  C26 POPE  209     100.136  76.476  66.544  1.00  0.00           C
ATOM  10956  C27 POPE  209      99.276  76.146  65.304  1.00  0.00           C
ATOM  10959  C28 POPE  209     100.056  76.046  63.984  1.00  0.00           C
ATOM  10962  C29 POPE  209     100.706  77.356  63.614  1.00  0.00           C
ATOM  10964 0C21 POPE  209     101.006  77.786  62.374  1.00  0.00           C
ATOM  10966 1C21 POPE  209     100.746  77.046  61.084  1.00  0.00           C
ATOM  10969 2C21 POPE  209     100.596  78.056  59.934  1.00  0.00           C
ATOM  10972 3C21 POPE  209     100.296  77.396  58.584  1.00  0.00           C
ATOM  10975 4C21 POPE  209     100.366  78.356  57.384  1.00  0.00           C
ATOM  10978 5C21 POPE  209      99.666  79.706  57.594  1.00  0.00           C
ATOM  10981 6C21 POPE  209      99.726  80.616  56.364  1.00  0.00           C
ATOM  10984 7C21 POPE  209      99.016  81.956  56.574  1.00  0.00           C
ATOM  10987 8C21 POPE  209      99.226  82.946  55.424  1.00  0.00           C
ATOM  10991  C33 POPE  209      96.386  71.766  67.024  1.00  0.00           C
ATOM  10994  C34 POPE  209      97.866  71.386  67.004  1.00  0.00           C
ATOM  10997  C35 POPE  209      98.626  71.956  65.794  1.00  0.00           C
ATOM  11000  C36 POPE  209      97.966  71.666  64.424  1.00  0.00           C
ATOM  11003  C37 POPE  209      98.846  72.116  63.254  1.00  0.00           C
ATOM  11006  C38 POPE  209      98.066  72.386  61.954  1.00  0.00           C
ATOM  11009  C39 POPE  209      97.516  71.136  61.254  1.00  0.00           C
ATOM  11012 0C31 POPE  209      96.846  71.496  59.914  1.00  0.00           C
ATOM  11015 1C31 POPE  209      96.286  70.286  59.164  1.00  0.00           C
ATOM  11018 2C31 POPE  209      95.686  70.666  57.794  1.00  0.00           C
ATOM  11021 3C31 POPE  209      95.006  69.506  57.064  1.00  0.00           C
ATOM  11024 4C31 POPE  209      95.986  68.446  56.524  1.00  0.00           C
ATOM  11027 5C31 POPE  209      95.276  67.266  55.854  1.00  0.00           C
ATOM  11030 6C31 POPE  209      96.226  66.146  55.444  1.00  0.00           C
ATOM  11034  NH3 POPE  210     100.666  25.266  73.894  1.00  0.00           N
ATOM  11038  C12 POPE  210      99.366  25.756  73.314  1.00  0.00           C
ATOM  11041  C11 POPE  210      98.406  26.336  74.364  1.00  0.00           C
ATOM  11044  P   POPE  210      96.286  27.366  73.134  1.00  0.00           P
ATOM  11045  O13 POPE  210      94.946  26.906  72.714  1.00  0.00           O
ATOM  11046  O14 POPE  210      96.376  28.646  73.874  1.00  0.00           O
ATOM  11047  O11 POPE  210      97.216  27.506  71.864  1.00  0.00           O
ATOM  11048  O12 POPE  210      97.036  26.256  73.954  1.00  0.00           O
ATOM  11049  C1  POPE  210      97.376  28.816  71.304  1.00  0.00           C
ATOM  11052  C2  POPE  210      97.426  28.676  69.784  1.00  0.00           C
ATOM  11054  O21 POPE  210      97.796  29.956  69.284  1.00  0.00           O
ATOM  11055  C21 POPE  210      97.016  30.686  68.544  1.00  0.00           C
ATOM  11056  O22 POPE  210      95.856  30.476  68.234  1.00  0.00           O
ATOM  11057  C22 POPE  210      97.866  31.816  68.004  1.00  0.00           C
ATOM  11060  C3  POPE  210      96.166  27.926  69.244  1.00  0.00           C
ATOM  11063  O31 POPE  210      96.166  27.796  67.814  1.00  0.00           O
ATOM  11064  C31 POPE  210      95.336  26.856  67.384  1.00  0.00           C
ATOM  11065  O32 POPE  210      94.656  26.126  68.094  1.00  0.00           O
ATOM  11066  C32 POPE  210      95.356  26.806  65.854  1.00  0.00           C
ATOM  11069  C23 POPE  210      97.076  32.816  67.144  1.00  0.00           C
ATOM  11072  C24 POPE  210      97.906  33.286  65.954  1.00  0.00           C
ATOM  11075  C25 POPE  210      97.726  32.466  64.664  1.00  0.00           C
ATOM  11078  C26 POPE  210      96.416  32.746  63.914  1.00  0.00           C
ATOM  11081  C27 POPE  210      96.136  31.726  62.794  1.00  0.00           C
ATOM  11084  C28 POPE  210      94.696  31.776  62.244  1.00  0.00           C
ATOM  11087  C29 POPE  210      94.296  33.146  61.744  1.00  0.00           C
ATOM  11089 0C21 POPE  210      94.396  33.596  60.484  1.00  0.00           C
ATOM  11091 1C21 POPE  210      94.956  32.846  59.304  1.00  0.00           C
ATOM  11094 2C21 POPE  210      94.516  33.386  57.924  1.00  0.00           C
ATOM  11097 3C21 POPE  210      95.696  33.536  56.944  1.00  0.00           C
ATOM  11100 4C21 POPE  210      95.296  34.156  55.594  1.00  0.00           C
ATOM  11103 5C21 POPE  210      96.496  34.726  54.824  1.00  0.00           C
ATOM  11106 6C21 POPE  210      97.356  33.686  54.084  1.00  0.00           C
ATOM  11109 7C21 POPE  210      98.776  34.216  53.814  1.00  0.00           C
ATOM  11112 8C21 POPE  210      99.676  33.266  53.024  1.00  0.00           C
ATOM  11116  C33 POPE  210      94.556  27.966  65.204  1.00  0.00           C
ATOM  11119  C34 POPE  210      93.876  27.536  63.904  1.00  0.00           C
ATOM  11122  C35 POPE  210      94.846  27.066  62.804  1.00  0.00           C
ATOM  11125  C36 POPE  210      94.106  26.386  61.644  1.00  0.00           C
ATOM  11128  C37 POPE  210      95.086  25.686  60.684  1.00  0.00           C
ATOM  11131  C38 POPE  210      94.466  24.506  59.914  1.00  0.00           C
ATOM  11134  C39 POPE  210      93.256  24.856  59.044  1.00  0.00           C
ATOM  11137 0C31 POPE  210      92.636  23.566  58.494  1.00  0.00           C
ATOM  11140 1C31 POPE  210      91.606  23.796  57.384  1.00  0.00           C
ATOM  11143 2C31 POPE  210      91.156  22.496  56.704  1.00  0.00           C
ATOM  11146 3C31 POPE  210      92.286  21.786  55.944  1.00  0.00           C
ATOM  11149 4C31 POPE  210      91.776  20.666  55.034  1.00  0.00           C
ATOM  11152 5C31 POPE  210      92.866  20.146  54.094  1.00  0.00           C
ATOM  11155 6C31 POPE  210      92.386  19.026  53.174  1.00  0.00           C
ATOM  11159  NH3 POPE  211      98.226 107.466  75.044  1.00  0.00           N
ATOM  11163  C12 POPE  211      99.626 106.996  74.784  1.00  0.00           C
ATOM  11166  C11 POPE  211      99.736 106.346  73.394  1.00  0.00           C
ATOM  11169  P   POPE  211     101.516 104.436  73.624  1.00  0.00           P
ATOM  11170  O13 POPE  211     102.906 104.256  73.144  1.00  0.00           O
ATOM  11171  O14 POPE  211     101.286 104.326  75.074  1.00  0.00           O
ATOM  11172  O11 POPE  211     100.526 103.486  72.874  1.00  0.00           O
ATOM  11173  O12 POPE  211     101.066 105.886  73.164  1.00  0.00           O
ATOM  11174  C1  POPE  211     100.276 103.476  71.464  1.00  0.00           C
ATOM  11177  C2  POPE  211      99.826 102.046  71.054  1.00  0.00           C
ATOM  11179  O21 POPE  211     100.216 101.716  69.694  1.00  0.00           O
ATOM  11180  C21 POPE  211      99.516 102.316  68.754  1.00  0.00           C
ATOM  11181  O22 POPE  211      98.786 103.276  68.894  1.00  0.00           O
ATOM  11182  C22 POPE  211      99.666 101.556  67.424  1.00  0.00           C
ATOM  11185  C3  POPE  211      98.356 101.676  71.394  1.00  0.00           C
ATOM  11188  O31 POPE  211      98.076 100.326  70.934  1.00  0.00           O
ATOM  11189  C31 POPE  211      96.886  99.876  71.294  1.00  0.00           C
ATOM  11190  O32 POPE  211      96.136 100.416  72.084  1.00  0.00           O
ATOM  11191  C32 POPE  211      96.586  98.536  70.624  1.00  0.00           C
ATOM  11194  C23 POPE  211      99.846 102.456  66.184  1.00  0.00           C
ATOM  11197  C24 POPE  211      99.796 101.636  64.884  1.00  0.00           C
ATOM  11200  C25 POPE  211     100.896 101.986  63.864  1.00  0.00           C
ATOM  11203  C26 POPE  211     100.666 103.346  63.214  1.00  0.00           C
ATOM  11206  C27 POPE  211     101.936 103.996  62.674  1.00  0.00           C
ATOM  11209  C28 POPE  211     101.746 105.466  62.264  1.00  0.00           C
ATOM  11212  C29 POPE  211     103.056 106.206  62.244  1.00  0.00           C
ATOM  11214 0C21 POPE  211     103.716 106.706  61.184  1.00  0.00           C
ATOM  11216 1C21 POPE  211     103.296 106.636  59.734  1.00  0.00           C
ATOM  11219 2C21 POPE  211     102.776 107.996  59.214  1.00  0.00           C
ATOM  11222 3C21 POPE  211     103.826 109.116  59.204  1.00  0.00           C
ATOM  11225 4C21 POPE  211     103.236 110.496  58.854  1.00  0.00           C
ATOM  11228 5C21 POPE  211     102.926 110.676  57.364  1.00  0.00           C
ATOM  11231 6C21 POPE  211     104.126 111.238  56.594  1.00  0.00           C
ATOM  11234 7C21 POPE  211     103.966 111.128  55.084  1.00  0.00           C
ATOM  11237 8C21 POPE  211     105.226 111.528  54.334  1.00  0.00           C
ATOM  11241  C33 POPE  211      95.186  98.506  69.954  1.00  0.00           C
ATOM  11244  C34 POPE  211      94.886  97.146  69.324  1.00  0.00           C
ATOM  11247  C35 POPE  211      93.526  97.056  68.614  1.00  0.00           C
ATOM  11250  C36 POPE  211      92.316  97.096  69.574  1.00  0.00           C
ATOM  11253  C37 POPE  211      90.976  96.976  68.834  1.00  0.00           C
ATOM  11256  C38 POPE  211      89.746  97.086  69.744  1.00  0.00           C
ATOM  11259  C39 POPE  211      88.456  96.566  69.094  1.00  0.00           C
ATOM  11262 0C31 POPE  211      88.096  97.246  67.764  1.00  0.00           C
ATOM  11265 1C31 POPE  211      86.896  96.576  67.074  1.00  0.00           C
ATOM  11268 2C31 POPE  211      86.586  97.206  65.704  1.00  0.00           C
ATOM  11271 3C31 POPE  211      85.406  96.536  64.984  1.00  0.00           C
ATOM  11274 4C31 POPE  211      85.016  97.206  63.664  1.00  0.00           C
ATOM  11277 5C31 POPE  211      84.596  98.676  63.824  1.00  0.00           C
ATOM  11280 6C31 POPE  211      83.946  99.276  62.574  1.00  0.00           C
ATOM  11284  NH3 POPE  212      73.906  50.476  82.914  1.00  0.00           N
ATOM  11288  C12 POPE  212      72.806  49.596  82.414  1.00  0.00           C
ATOM  11291  C11 POPE  212      72.966  49.336  80.914  1.00  0.00           C
ATOM  11294  P   POPE  212      72.116  46.946  80.444  1.00  0.00           P
ATOM  11295  O13 POPE  212      72.986  46.556  81.564  1.00  0.00           O
ATOM  11296  O14 POPE  212      70.826  46.226  80.304  1.00  0.00           O
ATOM  11297  O11 POPE  212      72.926  46.846  79.094  1.00  0.00           O
ATOM  11298  O12 POPE  212      71.886  48.516  80.474  1.00  0.00           O
ATOM  11299  C1  POPE  212      72.346  47.416  77.924  1.00  0.00           C
ATOM  11302  C2  POPE  212      73.396  47.596  76.814  1.00  0.00           C
ATOM  11304  O21 POPE  212      72.646  47.966  75.654  1.00  0.00           O
ATOM  11305  C21 POPE  212      73.156  48.816  74.784  1.00  0.00           C
ATOM  11306  O22 POPE  212      74.326  49.106  74.614  1.00  0.00           O
ATOM  11307  C22 POPE  212      71.936  49.416  74.064  1.00  0.00           C
ATOM  11310  C3  POPE  212      74.186  46.276  76.614  1.00  0.00           C
ATOM  11313  O31 POPE  212      75.056  46.366  75.474  1.00  0.00           O
ATOM  11314  C31 POPE  212      75.156  45.256  74.764  1.00  0.00           C
ATOM  11315  O32 POPE  212      74.726  44.156  75.084  1.00  0.00           O
ATOM  11316  C32 POPE  212      75.806  45.586  73.424  1.00  0.00           C
ATOM  11319  C23 POPE  212      72.106  49.946  72.624  1.00  0.00           C
ATOM  11322  C24 POPE  212      70.716  50.186  71.994  1.00  0.00           C
ATOM  11325  C25 POPE  212      70.726  50.836  70.604  1.00  0.00           C
ATOM  11328  C26 POPE  212      70.146  49.946  69.484  1.00  0.00           C
ATOM  11331  C27 POPE  212      70.366  50.586  68.104  1.00  0.00           C
ATOM  11334  C28 POPE  212      70.656  49.576  66.974  1.00  0.00           C
ATOM  11337  C29 POPE  212      71.286  50.316  65.814  1.00  0.00           C
ATOM  11339 0C21 POPE  212      70.736  50.566  64.614  1.00  0.00           C
ATOM  11341 1C21 POPE  212      69.386  50.116  64.124  1.00  0.00           C
ATOM  11344 2C21 POPE  212      69.356  50.076  62.594  1.00  0.00           C
ATOM  11347 3C21 POPE  212      67.966  49.716  62.024  1.00  0.00           C
ATOM  11350 4C21 POPE  212      67.956  49.716  60.494  1.00  0.00           C
ATOM  11353 5C21 POPE  212      67.796  48.336  59.844  1.00  0.00           C
ATOM  11356 6C21 POPE  212      66.376  47.756  59.924  1.00  0.00           C
ATOM  11359 7C21 POPE  212      66.006  46.886  58.714  1.00  0.00           C
ATOM  11362 8C21 POPE  212      66.856  45.616  58.564  1.00  0.00           C
ATOM  11366  C33 POPE  212      75.746  44.366  72.484  1.00  0.00           C
ATOM  11369  C34 POPE  212      76.136  44.676  71.034  1.00  0.00           C
ATOM  11372  C35 POPE  212      77.596  45.086  70.824  1.00  0.00           C
ATOM  11375  C36 POPE  212      77.856  45.386  69.344  1.00  0.00           C
ATOM  11378  C37 POPE  212      79.316  45.166  68.934  1.00  0.00           C
ATOM  11381  C38 POPE  212      79.536  45.266  67.424  1.00  0.00           C
ATOM  11384  C39 POPE  212      79.046  44.026  66.664  1.00  0.00           C
ATOM  11387 0C31 POPE  212      78.606  44.306  65.224  1.00  0.00           C
ATOM  11390 1C31 POPE  212      78.026  43.066  64.514  1.00  0.00           C
ATOM  11393 2C31 POPE  212      77.026  43.416  63.414  1.00  0.00           C
ATOM  11396 3C31 POPE  212      77.606  44.216  62.244  1.00  0.00           C
ATOM  11399 4C31 POPE  212      76.496  44.646  61.274  1.00  0.00           C
ATOM  11402 5C31 POPE  212      77.006  45.306  59.994  1.00  0.00           C
ATOM  11405 6C31 POPE  212      75.886  45.536  58.974  1.00  0.00           C
ATOM  11409  NH3 POPE  213      39.886  40.806  74.114  1.00  0.00           N
ATOM  11413  C12 POPE  213      38.846  41.756  74.624  1.00  0.00           C
ATOM  11416  C11 POPE  213      39.266  43.216  74.404  1.00  0.00           C
ATOM  11419  P   POPE  213      38.656  45.606  75.204  1.00  0.00           P
ATOM  11420  O13 POPE  213      37.786  46.276  76.204  1.00  0.00           O
ATOM  11421  O14 POPE  213      40.096  45.926  75.264  1.00  0.00           O
ATOM  11422  O11 POPE  213      38.126  45.936  73.764  1.00  0.00           O
ATOM  11423  O12 POPE  213      38.466  44.036  75.254  1.00  0.00           O
ATOM  11424  C1  POPE  213      36.756  46.266  73.514  1.00  0.00           C
ATOM  11427  C2  POPE  213      36.406  45.916  72.044  1.00  0.00           C
ATOM  11429  O21 POPE  213      35.086  46.376  71.724  1.00  0.00           O
ATOM  11430  C21 POPE  213      35.036  47.666  71.424  1.00  0.00           C
ATOM  11431  O22 POPE  213      35.956  48.466  71.504  1.00  0.00           O
ATOM  11432  C22 POPE  213      33.646  48.056  70.974  1.00  0.00           C
ATOM  11435  C3  POPE  213      36.516  44.376  71.824  1.00  0.00           C
ATOM  11438  O31 POPE  213      35.876  43.906  70.614  1.00  0.00           O
ATOM  11439  C31 POPE  213      34.606  43.516  70.724  1.00  0.00           C
ATOM  11440  O32 POPE  213      33.966  43.416  71.754  1.00  0.00           O
ATOM  11441  C32 POPE  213      34.086  43.126  69.344  1.00  0.00           C
ATOM  11444  C23 POPE  213      33.536  48.066  69.434  1.00  0.00           C
ATOM  11447  C24 POPE  213      33.506  46.646  68.864  1.00  0.00           C
ATOM  11450  C25 POPE  213      33.036  46.586  67.414  1.00  0.00           C
ATOM  11453  C26 POPE  213      31.506  46.456  67.304  1.00  0.00           C
ATOM  11456  C27 POPE  213      31.006  46.506  65.854  1.00  0.00           C
ATOM  11459  C28 POPE  213      29.766  45.626  65.644  1.00  0.00           C
ATOM  11462  C29 POPE  213      29.356  45.486  64.204  1.00  0.00           C
ATOM  11464 0C21 POPE  213      28.576  44.516  63.714  1.00  0.00           C
ATOM  11466 1C21 POPE  213      27.946  43.406  64.524  1.00  0.00           C
ATOM  11469 2C21 POPE  213      26.406  43.446  64.504  1.00  0.00           C
ATOM  11472 3C21 POPE  213      25.786  42.276  65.294  1.00  0.00           C
ATOM  11475 4C21 POPE  213      24.266  42.206  65.164  1.00  0.00           C
ATOM  11478 5C21 POPE  213      23.706  40.826  65.574  1.00  0.00           C
ATOM  11481 6C21 POPE  213      23.486  40.676  67.084  1.00  0.00           C
ATOM  11484 7C21 POPE  213      23.276  39.226  67.504  1.00  0.00           C
ATOM  11487 8C21 POPE  213      22.946  39.086  68.994  1.00  0.00           C
ATOM  11491  C33 POPE  213      34.926  42.016  68.664  1.00  0.00           C
ATOM  11494  C34 POPE  213      34.316  41.526  67.354  1.00  0.00           C
ATOM  11497  C35 POPE  213      34.286  42.626  66.284  1.00  0.00           C
ATOM  11500  C36 POPE  213      33.476  42.256  65.044  1.00  0.00           C
ATOM  11503  C37 POPE  213      32.876  43.496  64.394  1.00  0.00           C
ATOM  11506  C38 POPE  213      31.906  43.206  63.244  1.00  0.00           C
ATOM  11509  C39 POPE  213      32.486  42.326  62.134  1.00  0.00           C
ATOM  11512 0C31 POPE  213      31.796  42.586  60.794  1.00  0.00           C
ATOM  11515 1C31 POPE  213      32.086  41.506  59.754  1.00  0.00           C
ATOM  11518 2C31 POPE  213      31.596  41.886  58.344  1.00  0.00           C
ATOM  11521 3C31 POPE  213      30.146  42.376  58.324  1.00  0.00           C
ATOM  11524 4C31 POPE  213      29.566  42.526  56.914  1.00  0.00           C
ATOM  11527 5C31 POPE  213      28.186  43.196  56.934  1.00  0.00           C
ATOM  11530 6C31 POPE  213      27.616  43.446  55.544  1.00  0.00           C
ATOM  11534  NH3 POPE  214      51.916  27.726  32.944  1.00  0.00           N
ATOM  11538  C12 POPE  214      51.666  28.076  31.494  1.00  0.00           C
ATOM  11541  C11 POPE  214      52.866  28.786  30.854  1.00  0.00           C
ATOM  11544  P   POPE  214      52.526  31.366  31.054  1.00  0.00           P
ATOM  11545  O13 POPE  214      53.406  32.026  30.064  1.00  0.00           O
ATOM  11546  O14 POPE  214      51.126  31.136  30.644  1.00  0.00           O
ATOM  11547  O11 POPE  214      52.526  32.226  32.394  1.00  0.00           O
ATOM  11548  O12 POPE  214      53.166  29.996  31.534  1.00  0.00           O
ATOM  11549  C1  POPE  214      51.886  31.686  33.564  1.00  0.00           C
ATOM  11552  C2  POPE  214      52.486  32.236  34.884  1.00  0.00           C
ATOM  11554  O21 POPE  214      52.886  31.186  35.764  1.00  0.00           O
ATOM  11555  C21 POPE  214      54.026  30.606  35.564  1.00  0.00           C
ATOM  11556  O22 POPE  214      54.516  30.276  34.494  1.00  0.00           O
ATOM  11557  C22 POPE  214      54.736  30.516  36.914  1.00  0.00           C
ATOM  11560  C3  POPE  214      51.486  33.096  35.714  1.00  0.00           C
ATOM  11563  O31 POPE  214      52.076  33.366  36.994  1.00  0.00           O
ATOM  11564  C31 POPE  214      51.296  33.306  38.064  1.00  0.00           C
ATOM  11565  O32 POPE  214      50.076  33.256  38.074  1.00  0.00           O
ATOM  11566  C32 POPE  214      52.166  33.576  39.294  1.00  0.00           C
ATOM  11569  C23 POPE  214      54.116  29.496  37.894  1.00  0.00           C
ATOM  11572  C24 POPE  214      54.446  29.836  39.354  1.00  0.00           C
ATOM  11575  C25 POPE  214      55.906  29.606  39.754  1.00  0.00           C
ATOM  11578  C26 POPE  214      56.046  29.496  41.274  1.00  0.00           C
ATOM  11581  C27 POPE  214      57.426  29.096  41.824  1.00  0.00           C
ATOM  11584  C28 POPE  214      58.246  30.286  42.374  1.00  0.00           C
ATOM  11587  C29 POPE  214      57.726  30.796  43.694  1.00  0.00           C
ATOM  11589 0C21 POPE  214      58.456  31.266  44.734  1.00  0.00           C
ATOM  11591 1C21 POPE  214      59.966  31.376  44.794  1.00  0.00           C
ATOM  11594 2C21 POPE  214      60.546  31.016  46.184  1.00  0.00           C
ATOM  11597 3C21 POPE  214      60.236  29.586  46.634  1.00  0.00           C
ATOM  11600 4C21 POPE  214      60.786  29.236  48.024  1.00  0.00           C
ATOM  11603 5C21 POPE  214      60.086  27.986  48.574  1.00  0.00           C
ATOM  11606 6C21 POPE  214      60.476  27.576  50.004  1.00  0.00           C
ATOM  11609 7C21 POPE  214      59.476  26.526  50.544  1.00  0.00           C
ATOM  11612 8C21 POPE  214      59.776  25.996  51.944  1.00  0.00           C
ATOM  11616  C33 POPE  214      51.326  33.856  40.554  1.00  0.00           C
ATOM  11619  C34 POPE  214      52.176  34.396  41.704  1.00  0.00           C
ATOM  11622  C35 POPE  214      51.356  34.886  42.894  1.00  0.00           C
ATOM  11625  C36 POPE  214      52.266  35.426  44.004  1.00  0.00           C
ATOM  11628  C37 POPE  214      51.476  36.076  45.144  1.00  0.00           C
ATOM  11631  C38 POPE  214      52.356  36.716  46.224  1.00  0.00           C
ATOM  11634  C39 POPE  214      52.996  35.696  47.184  1.00  0.00           C
ATOM  11637 0C31 POPE  214      54.436  35.296  46.824  1.00  0.00           C
ATOM  11640 1C31 POPE  214      54.956  34.246  47.804  1.00  0.00           C
ATOM  11643 2C31 POPE  214      56.496  34.146  47.864  1.00  0.00           C
ATOM  11646 3C31 POPE  214      56.956  33.136  48.934  1.00  0.00           C
ATOM  11649 4C31 POPE  214      56.716  33.636  50.364  1.00  0.00           C
ATOM  11652 5C31 POPE  214      56.746  32.526  51.424  1.00  0.00           C
ATOM  11655 6C31 POPE  214      56.626  33.076  52.844  1.00  0.00           C
ATOM  11659  NH3 POPE  215      82.186  10.906  73.904  1.00  0.00           N
ATOM  11663  C12 POPE  215      83.436  11.546  73.344  1.00  0.00           C
ATOM  11666  C11 POPE  215      84.636  11.556  74.304  1.00  0.00           C
ATOM  11669  P   POPE  215      87.246  12.016  73.814  1.00  0.00           P
ATOM  11670  O13 POPE  215      87.916  12.476  72.574  1.00  0.00           O
ATOM  11671  O14 POPE  215      87.726  12.696  75.034  1.00  0.00           O
ATOM  11672  O11 POPE  215      87.416  10.456  73.934  1.00  0.00           O
ATOM  11673  O12 POPE  215      85.696  12.236  73.634  1.00  0.00           O
ATOM  11674  C1  POPE  215      86.786   9.526  73.054  1.00  0.00           C
ATOM  11677  C2  POPE  215      87.636   9.146  71.824  1.00  0.00           C
ATOM  11679  O21 POPE  215      86.766   8.366  70.974  1.00  0.00           O
ATOM  11680  C21 POPE  215      87.036   8.156  69.694  1.00  0.00           C
ATOM  11681  O22 POPE  215      86.716   7.156  69.074  1.00  0.00           O
ATOM  11682  C22 POPE  215      87.786   9.306  69.034  1.00  0.00           C
ATOM  11685  C3  POPE  215      88.956   8.376  72.224  1.00  0.00           C
ATOM  11688  O31 POPE  215      89.456   7.536  71.154  1.00  0.00           O
ATOM  11689  C31 POPE  215      89.796   6.286  71.484  1.00  0.00           C
ATOM  11690  O32 POPE  215      90.086   5.876  72.594  1.00  0.00           O
ATOM  11691  C32 POPE  215      89.756   5.446  70.204  1.00  0.00           C
ATOM  11694  C23 POPE  215      87.496   9.396  67.524  1.00  0.00           C
ATOM  11697  C24 POPE  215      88.476  10.366  66.884  1.00  0.00           C
ATOM  11700  C25 POPE  215      88.046  10.866  65.514  1.00  0.00           C
ATOM  11703  C26 POPE  215      88.046   9.796  64.414  1.00  0.00           C
ATOM  11706  C27 POPE  215      87.746  10.416  63.054  1.00  0.00           C
ATOM  11709  C28 POPE  215      87.796   9.416  61.894  1.00  0.00           C
ATOM  11712  C29 POPE  215      86.526   8.616  61.784  1.00  0.00           C
ATOM  11714 0C21 POPE  215      85.766   8.456  60.694  1.00  0.00           C
ATOM  11716 1C21 POPE  215      86.016   8.986  59.304  1.00  0.00           C
ATOM  11719 2C21 POPE  215      86.256   7.796  58.354  1.00  0.00           C
ATOM  11722 3C21 POPE  215      86.366   8.216  56.884  1.00  0.00           C
ATOM  11725 4C21 POPE  215      86.996   7.116  56.014  1.00  0.00           C
ATOM  11728 5C21 POPE  215      86.256   5.766  56.064  1.00  0.00           C
ATOM  11731 6C21 POPE  215      84.856   5.796  55.444  1.00  0.00           C
ATOM  11734 7C21 POPE  215      84.256   4.386  55.284  1.00  0.00           C
ATOM  11737 8C21 POPE  215      83.106   4.346  54.274  1.00  0.00           C
ATOM  11741  C33 POPE  215      90.086   3.936  70.364  1.00  0.00           C
ATOM  11744  C34 POPE  215      89.436   3.076  69.264  1.00  0.00           C
ATOM  11747  C35 POPE  215      89.856   3.416  67.834  1.00  0.00           C
ATOM  11750  C36 POPE  215      89.026   2.676  66.784  1.00  0.00           C
ATOM  11753  C37 POPE  215      89.506   2.896  65.344  1.00  0.00           C
ATOM  11756  C38 POPE  215      88.796   1.986  64.334  1.00  0.00           C
ATOM  11759  C39 POPE  215      89.116   2.336  62.874  1.00  0.00           C
ATOM  11762 0C31 POPE  215      90.536   1.966  62.434  1.00  0.00           C
ATOM  11765 1C31 POPE  215      90.876   2.586  61.074  1.00  0.00           C
ATOM  11768 2C31 POPE  215      92.236   2.166  60.524  1.00  0.00           C
ATOM  11771 3C31 POPE  215      92.276   0.694  60.094  1.00  0.00           C
ATOM  11774 4C31 POPE  215      93.526   0.344  59.294  1.00  0.00           C
ATOM  11777 5C31 POPE  215      93.586  -1.146  58.904  1.00  0.00           C
ATOM  11780 6C31 POPE  215      93.946  -1.366  57.434  1.00  0.00           C
ATOM  11784  NH3 POPE  216      15.626  11.016  32.974  1.00  0.00           N
ATOM  11788  C12 POPE  216      15.366  10.456  31.604  1.00  0.00           C
ATOM  11791  C11 POPE  216      14.616   9.106  31.624  1.00  0.00           C
ATOM  11794  P   POPE  216      14.656   6.596  32.264  1.00  0.00           P
ATOM  11795  O13 POPE  216      13.266   6.696  31.754  1.00  0.00           O
ATOM  11796  O14 POPE  216      15.536   5.626  31.584  1.00  0.00           O
ATOM  11797  O11 POPE  216      14.606   6.276  33.804  1.00  0.00           O
ATOM  11798  O12 POPE  216      15.346   8.036  32.244  1.00  0.00           O
ATOM  11799  C1  POPE  216      15.766   5.766  34.474  1.00  0.00           C
ATOM  11802  C2  POPE  216      16.646   6.906  35.054  1.00  0.00           C
ATOM  11804  O21 POPE  216      17.746   6.226  35.674  1.00  0.00           O
ATOM  11805  C21 POPE  216      18.716   6.926  36.244  1.00  0.00           C
ATOM  11806  O22 POPE  216      18.926   8.126  36.094  1.00  0.00           O
ATOM  11807  C22 POPE  216      19.646   5.946  36.964  1.00  0.00           C
ATOM  11810  C3  POPE  216      15.796   7.796  36.014  1.00  0.00           C
ATOM  11813  O31 POPE  216      16.176   7.666  37.394  1.00  0.00           O
ATOM  11814  C31 POPE  216      16.116   8.746  38.144  1.00  0.00           C
ATOM  11815  O32 POPE  216      15.776   9.866  37.794  1.00  0.00           O
ATOM  11816  C32 POPE  216      16.486   8.326  39.564  1.00  0.00           C
ATOM  11819  C23 POPE  216      20.156   6.436  38.344  1.00  0.00           C
ATOM  11822  C24 POPE  216      21.046   5.396  39.034  1.00  0.00           C
ATOM  11825  C25 POPE  216      21.606   5.906  40.374  1.00  0.00           C
ATOM  11828  C26 POPE  216      22.236   4.796  41.224  1.00  0.00           C
ATOM  11831  C27 POPE  216      22.856   5.336  42.524  1.00  0.00           C
ATOM  11834  C28 POPE  216      23.466   4.256  43.434  1.00  0.00           C
ATOM  11837  C29 POPE  216      22.396   3.466  44.154  1.00  0.00           C
ATOM  11839 0C21 POPE  216      22.176   3.416  45.484  1.00  0.00           C
ATOM  11841 1C21 POPE  216      22.946   4.126  46.574  1.00  0.00           C
ATOM  11844 2C21 POPE  216      23.436   3.156  47.674  1.00  0.00           C
ATOM  11847 3C21 POPE  216      22.336   2.686  48.624  1.00  0.00           C
ATOM  11850 4C21 POPE  216      22.876   1.826  49.784  1.00  0.00           C
ATOM  11853 5C21 POPE  216      21.776   1.444  50.784  1.00  0.00           C
ATOM  11856 6C21 POPE  216      21.296  -0.006  50.654  1.00  0.00           C
ATOM  11859 7C21 POPE  216      20.016  -0.256  51.464  1.00  0.00           C
ATOM  11862 8C21 POPE  216      19.526  -1.706  51.454  1.00  0.00           C
ATOM  11866  C33 POPE  216      17.366   9.376  40.294  1.00  0.00           C
ATOM  11869  C34 POPE  216      18.156   8.716  41.424  1.00  0.00           C
ATOM  11872  C35 POPE  216      18.896   9.686  42.354  1.00  0.00           C
ATOM  11875  C36 POPE  216      19.456   8.926  43.554  1.00  0.00           C
ATOM  11878  C37 POPE  216      19.866   9.806  44.744  1.00  0.00           C
ATOM  11881  C38 POPE  216      19.966   8.956  46.014  1.00  0.00           C
ATOM  11884  C39 POPE  216      20.286   9.756  47.274  1.00  0.00           C
ATOM  11887 0C31 POPE  216      20.386   8.836  48.504  1.00  0.00           C
ATOM  11890 1C31 POPE  216      20.286   9.576  49.834  1.00  0.00           C
ATOM  11893 2C31 POPE  216      20.376   8.616  51.024  1.00  0.00           C
ATOM  11896 3C31 POPE  216      20.186   9.316  52.374  1.00  0.00           C
ATOM  11899 4C31 POPE  216      20.546   8.386  53.544  1.00  0.00           C
ATOM  11902 5C31 POPE  216      20.286   9.016  54.914  1.00  0.00           C
ATOM  11905 6C31 POPE  216      20.726   8.106  56.064  1.00  0.00           C
ATOM  11909  NH3 POPE  217       4.716  70.966  32.804  1.00  0.00           N
ATOM  11913  C12 POPE  217       4.146  72.336  32.474  1.00  0.00           C
ATOM  11916  C11 POPE  217       2.616  72.316  32.294  1.00  0.00           C
ATOM  11919  P   POPE  217       0.936  74.306  31.934  1.00  0.00           P
ATOM  11920  O13 POPE  217       0.876  75.566  31.144  1.00  0.00           O
ATOM  11921  O14 POPE  217      -0.284  73.466  31.994  1.00  0.00           O
ATOM  11922  O11 POPE  217       1.276  74.706  33.414  1.00  0.00           O
ATOM  11923  O12 POPE  217       2.216  73.466  31.544  1.00  0.00           O
ATOM  11924  C1  POPE  217       2.216  75.756  33.694  1.00  0.00           C
ATOM  11927  C2  POPE  217       2.026  76.296  35.144  1.00  0.00           C
ATOM  11929  O21 POPE  217       2.266  75.216  36.054  1.00  0.00           O
ATOM  11930  C21 POPE  217       2.966  75.516  37.124  1.00  0.00           C
ATOM  11931  O22 POPE  217       3.576  76.546  37.324  1.00  0.00           O
ATOM  11932  C22 POPE  217       2.776  74.396  38.124  1.00  0.00           C
ATOM  11935  C3  POPE  217       0.586  76.846  35.374  1.00  0.00           C
ATOM  11938  O31 POPE  217       0.506  77.646  36.564  1.00  0.00           O
ATOM  11939  C31 POPE  217      -0.484  77.506  37.464  1.00  0.00           C
ATOM  11940  O32 POPE  217      -0.954  78.436  38.104  1.00  0.00           O
ATOM  11941  C32 POPE  217      -0.834  76.036  37.744  1.00  0.00           C
ATOM  11944  C23 POPE  217       2.506  74.966  39.534  1.00  0.00           C
ATOM  11947  C24 POPE  217       2.266  73.856  40.554  1.00  0.00           C
ATOM  11950  C25 POPE  217       3.546  73.296  41.174  1.00  0.00           C
ATOM  11953  C26 POPE  217       4.266  74.236  42.154  1.00  0.00           C
ATOM  11956  C27 POPE  217       5.386  73.486  42.884  1.00  0.00           C
ATOM  11959  C28 POPE  217       6.226  74.366  43.834  1.00  0.00           C
ATOM  11962  C29 POPE  217       5.566  74.616  45.174  1.00  0.00           C
ATOM  11964 0C21 POPE  217       6.076  74.576  46.424  1.00  0.00           C
ATOM  11966 1C21 POPE  217       7.466  74.286  46.954  1.00  0.00           C
ATOM  11969 2C21 POPE  217       8.616  73.986  45.974  1.00  0.00           C
ATOM  11972 3C21 POPE  217       9.956  73.636  46.634  1.00  0.00           C
ATOM  11975 4C21 POPE  217      11.076  73.616  45.584  1.00  0.00           C
ATOM  11978 5C21 POPE  217      12.346  72.886  46.024  1.00  0.00           C
ATOM  11981 6C21 POPE  217      13.446  73.056  44.964  1.00  0.00           C
ATOM  11984 7C21 POPE  217      14.496  71.946  44.944  1.00  0.00           C
ATOM  11987 8C21 POPE  217      15.496  72.116  43.804  1.00  0.00           C
ATOM  11991  C33 POPE  217      -1.676  75.826  39.044  1.00  0.00           C
ATOM  11994  C34 POPE  217      -1.454  74.436  39.664  1.00  0.00           C
ATOM  11997  C35 POPE  217      -2.696  73.836  40.364  1.00  0.00           C
ATOM  12000  C36 POPE  217      -3.006  74.316  41.784  1.00  0.00           C
ATOM  12003  C37 POPE  217      -4.046  73.386  42.444  1.00  0.00           C
ATOM  12006  C38 POPE  217      -4.536  73.856  43.824  1.00  0.00           C
ATOM  12009  C39 POPE  217      -5.386  72.826  44.584  1.00  0.00           C
ATOM  12012 0C31 POPE  217      -4.636  71.546  45.014  1.00  0.00           C
ATOM  12015 1C31 POPE  217      -3.516  71.786  46.034  1.00  0.00           C
ATOM  12018 2C31 POPE  217      -2.616  70.556  46.284  1.00  0.00           C
ATOM  12021 3C31 POPE  217      -3.386  69.246  46.534  1.00  0.00           C
ATOM  12024 4C31 POPE  217      -2.466  68.066  46.904  1.00  0.00           C
ATOM  12027 5C31 POPE  217      -3.136  66.716  46.644  1.00  0.00           C
ATOM  12030 6C31 POPE  217      -2.236  65.506  46.914  1.00  0.00           C
ATOM  12034  NH3 POPE  218       4.986  98.456  33.614  1.00  0.00           N
ATOM  12038  C12 POPE  218       6.366  98.906  33.984  1.00  0.00           C
ATOM  12041  C11 POPE  218       6.846 100.126  33.204  1.00  0.00           C
ATOM  12044  P   POPE  218       9.246 101.086  33.534  1.00  0.00           P
ATOM  12045  O13 POPE  218      10.346 100.506  34.334  1.00  0.00           O
ATOM  12046  O14 POPE  218       9.606 101.916  32.364  1.00  0.00           O
ATOM  12047  O11 POPE  218       8.376 101.996  34.504  1.00  0.00           O
ATOM  12048  O12 POPE  218       8.246  99.976  33.044  1.00  0.00           O
ATOM  12049  C1  POPE  218       8.886 103.246  34.964  1.00  0.00           C
ATOM  12052  C2  POPE  218       8.426 103.556  36.424  1.00  0.00           C
ATOM  12054  O21 POPE  218       9.506 104.276  37.034  1.00  0.00           O
ATOM  12055  C21 POPE  218       9.236 104.976  38.114  1.00  0.00           C
ATOM  12056  O22 POPE  218       8.126 105.306  38.494  1.00  0.00           O
ATOM  12057  C22 POPE  218      10.566 105.316  38.804  1.00  0.00           C
ATOM  12060  C3  POPE  218       8.106 102.236  37.194  1.00  0.00           C
ATOM  12063  O31 POPE  218       7.576 102.416  38.524  1.00  0.00           O
ATOM  12064  C31 POPE  218       8.376 102.166  39.554  1.00  0.00           C
ATOM  12065  O32 POPE  218       9.556 101.896  39.494  1.00  0.00           O
ATOM  12066  C32 POPE  218       7.576 102.276  40.844  1.00  0.00           C
ATOM  12069  C23 POPE  218      10.426 105.876  40.244  1.00  0.00           C
ATOM  12072  C24 POPE  218      10.086 107.366  40.304  1.00  0.00           C
ATOM  12075  C25 POPE  218       9.896 107.906  41.734  1.00  0.00           C
ATOM  12078  C26 POPE  218       8.826 107.156  42.534  1.00  0.00           C
ATOM  12081  C27 POPE  218       8.356 107.916  43.774  1.00  0.00           C
ATOM  12084  C28 POPE  218       7.426 107.066  44.664  1.00  0.00           C
ATOM  12087  C29 POPE  218       6.666 107.916  45.644  1.00  0.00           C
ATOM  12089 0C21 POPE  218       6.816 107.976  46.984  1.00  0.00           C
ATOM  12091 1C21 POPE  218       7.826 107.246  47.844  1.00  0.00           C
ATOM  12094 2C21 POPE  218       8.756 108.266  48.534  1.00  0.00           C
ATOM  12097 3C21 POPE  218       9.716 107.646  49.554  1.00  0.00           C
ATOM  12100 4C21 POPE  218      10.766 108.646  50.094  1.00  0.00           C
ATOM  12103 5C21 POPE  218      10.176 109.956  50.664  1.00  0.00           C
ATOM  12106 6C21 POPE  218       9.276 109.746  51.884  1.00  0.00           C
ATOM  12109 7C21 POPE  218       8.436 110.996  52.204  1.00  0.00           C
ATOM  12112 8C21 POPE  218       7.406 110.776  53.314  1.00  0.00           C
ATOM  12116  C33 POPE  218       8.456 101.916  42.064  1.00  0.00           C
ATOM  12119  C34 POPE  218       7.656 101.746  43.354  1.00  0.00           C
ATOM  12122  C35 POPE  218       8.606 101.446  44.524  1.00  0.00           C
ATOM  12125  C36 POPE  218       7.936 100.786  45.734  1.00  0.00           C
ATOM  12128  C37 POPE  218       6.736 101.546  46.324  1.00  0.00           C
ATOM  12131  C38 POPE  218       5.416 100.766  46.154  1.00  0.00           C
ATOM  12134  C39 POPE  218       4.336 101.176  47.154  1.00  0.00           C
ATOM  12137 0C31 POPE  218       4.606 100.666  48.584  1.00  0.00           C
ATOM  12140 1C31 POPE  218       3.546 101.106  49.594  1.00  0.00           C
ATOM  12143 2C31 POPE  218       3.806 100.516  50.984  1.00  0.00           C
ATOM  12146 3C31 POPE  218       2.776 100.976  52.024  1.00  0.00           C
ATOM  12149 4C31 POPE  218       3.056 100.366  53.404  1.00  0.00           C
ATOM  12152 5C31 POPE  218       2.126 100.916  54.494  1.00  0.00           C
ATOM  12155 6C31 POPE  218       2.396 100.286  55.864  1.00  0.00           C
ATOM  12159  NH3 POPE  219      23.386  66.786  30.984  1.00  0.00           N
ATOM  12163  C12 POPE  219      22.376  67.646  30.274  1.00  0.00           C
ATOM  12166  C11 POPE  219      21.356  68.166  31.304  1.00  0.00           C
ATOM  12169  P   POPE  219      19.076  67.336  30.254  1.00  0.00           P
ATOM  12170  O13 POPE  219      17.936  68.056  29.664  1.00  0.00           O
ATOM  12171  O14 POPE  219      19.756  66.356  29.394  1.00  0.00           O
ATOM  12172  O11 POPE  219      18.616  66.746  31.664  1.00  0.00           O
ATOM  12173  O12 POPE  219      20.076  68.446  30.754  1.00  0.00           O
ATOM  12174  C1  POPE  219      17.186  66.566  31.824  1.00  0.00           C
ATOM  12177  C2  POPE  219      16.796  65.726  33.084  1.00  0.00           C
ATOM  12179  O21 POPE  219      17.676  65.956  34.214  1.00  0.00           O
ATOM  12180  C21 POPE  219      17.586  67.166  34.734  1.00  0.00           C
ATOM  12181  O22 POPE  219      16.916  68.086  34.284  1.00  0.00           O
ATOM  12182  C22 POPE  219      18.616  67.376  35.824  1.00  0.00           C
ATOM  12185  C3  POPE  219      16.746  64.206  32.694  1.00  0.00           C
ATOM  12188  O31 POPE  219      17.586  63.326  33.474  1.00  0.00           O
ATOM  12189  C31 POPE  219      17.066  62.926  34.624  1.00  0.00           C
ATOM  12190  O32 POPE  219      15.956  63.216  35.014  1.00  0.00           O
ATOM  12191  C32 POPE  219      18.046  62.036  35.374  1.00  0.00           C
ATOM  12194  C23 POPE  219      18.276  66.706  37.174  1.00  0.00           C
ATOM  12197  C24 POPE  219      18.456  67.686  38.334  1.00  0.00           C
ATOM  12200  C25 POPE  219      18.456  66.956  39.684  1.00  0.00           C
ATOM  12203  C26 POPE  219      18.196  67.886  40.874  1.00  0.00           C
ATOM  12206  C27 POPE  219      18.126  67.056  42.154  1.00  0.00           C
ATOM  12209  C28 POPE  219      18.306  67.886  43.434  1.00  0.00           C
ATOM  12212  C29 POPE  219      18.546  66.946  44.594  1.00  0.00           C
ATOM  12214 0C21 POPE  219      18.356  67.226  45.884  1.00  0.00           C
ATOM  12216 1C21 POPE  219      17.866  68.536  46.444  1.00  0.00           C
ATOM  12219 2C21 POPE  219      16.366  68.466  46.744  1.00  0.00           C
ATOM  12222 3C21 POPE  219      16.036  67.436  47.834  1.00  0.00           C
ATOM  12225 4C21 POPE  219      14.546  67.416  48.204  1.00  0.00           C
ATOM  12228 5C21 POPE  219      14.016  68.806  48.544  1.00  0.00           C
ATOM  12231 6C21 POPE  219      12.706  68.736  49.334  1.00  0.00           C
ATOM  12234 7C21 POPE  219      11.976  70.076  49.344  1.00  0.00           C
ATOM  12237 8C21 POPE  219      10.776  70.066  50.284  1.00  0.00           C
ATOM  12241  C33 POPE  219      18.346  62.546  36.794  1.00  0.00           C
ATOM  12244  C34 POPE  219      19.136  61.486  37.574  1.00  0.00           C
ATOM  12247  C35 POPE  219      19.576  61.966  38.954  1.00  0.00           C
ATOM  12250  C36 POPE  219      20.376  60.906  39.724  1.00  0.00           C
ATOM  12253  C37 POPE  219      19.486  59.806  40.334  1.00  0.00           C
ATOM  12256  C38 POPE  219      20.306  58.816  41.184  1.00  0.00           C
ATOM  12259  C39 POPE  219      19.446  57.746  41.864  1.00  0.00           C
ATOM  12262 0C31 POPE  219      20.256  56.836  42.794  1.00  0.00           C
ATOM  12265 1C31 POPE  219      19.436  55.626  43.274  1.00  0.00           C
ATOM  12268 2C31 POPE  219      20.246  54.636  44.134  1.00  0.00           C
ATOM  12271 3C31 POPE  219      20.246  54.946  45.644  1.00  0.00           C
ATOM  12274 4C31 POPE  219      18.926  54.596  46.354  1.00  0.00           C
ATOM  12277 5C31 POPE  219      19.046  54.696  47.884  1.00  0.00           C
ATOM  12280 6C31 POPE  219      17.786  54.236  48.624  1.00  0.00           C
ATOM  12284  NH3 POPE  220       8.826  60.906  72.604  1.00  0.00           N
ATOM  12288  C12 POPE  220       9.226  60.936  74.044  1.00  0.00           C
ATOM  12291  C11 POPE  220       8.706  62.226  74.694  1.00  0.00           C
ATOM  12294  P   POPE  220       6.436  63.286  73.794  1.00  0.00           P
ATOM  12295  O13 POPE  220       4.996  63.046  73.994  1.00  0.00           O
ATOM  12296  O14 POPE  220       6.966  64.666  73.894  1.00  0.00           O
ATOM  12297  O11 POPE  220       6.836  62.746  72.354  1.00  0.00           O
ATOM  12298  O12 POPE  220       7.276  62.286  74.684  1.00  0.00           O
ATOM  12299  C1  POPE  220       5.926  62.986  71.274  1.00  0.00           C
ATOM  12302  C2  POPE  220       5.846  61.656  70.504  1.00  0.00           C
ATOM  12304  O21 POPE  220       5.126  61.726  69.254  1.00  0.00           O
ATOM  12305  C21 POPE  220       5.696  62.406  68.284  1.00  0.00           C
ATOM  12306  O22 POPE  220       6.456  63.356  68.394  1.00  0.00           O
ATOM  12307  C22 POPE  220       5.456  61.656  66.974  1.00  0.00           C
ATOM  12310  C3  POPE  220       5.186  60.566  71.394  1.00  0.00           C
ATOM  12313  O31 POPE  220       4.796  59.416  70.634  1.00  0.00           O
ATOM  12314  C31 POPE  220       5.786  58.726  70.094  1.00  0.00           C
ATOM  12315  O32 POPE  220       6.956  58.766  70.434  1.00  0.00           O
ATOM  12316  C32 POPE  220       5.266  58.176  68.754  1.00  0.00           C
ATOM  12319  C23 POPE  220       5.016  62.546  65.794  1.00  0.00           C
ATOM  12322  C24 POPE  220       4.726  61.696  64.544  1.00  0.00           C
ATOM  12325  C25 POPE  220       4.276  62.516  63.334  1.00  0.00           C
[truncated: 1,097,401 more chars]
