# Supplementary material for: Characterizing Membrane Association and Periplasmic Transfer of Bacterial Lipoproteins through Molecular Dynamics Simulations
Source: Structure. 2020 Apr 7;28(4):475–487.e3. doi: 10.1016/j.str.2020.01.012 (PMC7139219; doi:10.1016/j.str.2020.01.012)
Supplement: Data S1. Final Coordinates from Simulations (Y–Z), Related to Figure 3 [file mmc3.zip › Y-Z/YIAM-3-atomistic.pdb]

TITLE     Protein
REMARK    THIS IS A SIMULATION BOX
CRYST1  109.323  109.323  109.166  90.00  90.00  90.00 P 1           1
MODEL        1
ATOM      1  N   CYSTA   1      49.592  51.121  67.528  1.00  0.00           N
ATOM      3  CA  CYSTA   1      49.782  50.301  68.748  1.00  0.00           C
ATOM      5  C   CYSTA   1      49.842  48.691  68.788  1.00  0.00           C
ATOM      6  O   CYSTA   1      50.882  48.281  69.268  1.00  0.00           O
ATOM      7  CB  CYSTA   1      49.291  50.961  70.068  1.00  0.00           C
ATOM     10  SG  CYSTA   1      47.532  51.271  70.358  1.00  0.00           S
ATOM     11  C1  CYSTA   1      46.752  51.411  68.748  1.00  0.00           C
ATOM     14  CA1 CYSTA   1      49.881  52.411  67.198  1.00  0.00           C
ATOM     15  OA1 CYSTA   1      49.772  52.641  66.008  1.00  0.00           O
ATOM     16  CA2 CYSTA   1      50.261  53.601  68.078  1.00  0.00           C
ATOM     19  C11 CYSTA   1      46.501  50.071  68.048  1.00  0.00           C
ATOM     21  O11 CYSTA   1      45.671  50.321  66.908  1.00  0.00           O
ATOM     22  CX1 CYSTA   1      46.402  50.961  65.978  1.00  0.00           C
ATOM     23  OX1 CYSTA   1      47.571  50.721  65.768  1.00  0.00           O
ATOM     24  CX2 CYSTA   1      45.612  52.061  65.298  1.00  0.00           C
ATOM     27  C12 CYSTA   1      45.861  49.021  69.008  1.00  0.00           C
ATOM     30  O12 CYSTA   1      44.572  49.441  69.488  1.00  0.00           O
ATOM     31  CD1 CYSTA   1      43.491  49.261  68.738  1.00  0.00           C
ATOM     32  OD1 CYSTA   1      42.462  49.911  68.848  1.00  0.00           O
ATOM     33  CD2 CYSTA   1      43.611  48.041  67.818  1.00  0.00           C
ATOM     36  CA3 CYSTA   1      50.682  54.891  67.268  1.00  0.00           C
ATOM     39  CA4 CYSTA   1      52.051  54.911  66.528  1.00  0.00           C
ATOM     42  CA5 CYSTA   1      52.162  55.811  65.278  1.00  0.00           C
ATOM     45  CA6 CYSTA   1      51.482  55.151  64.068  1.00  0.00           C
ATOM     48  CA7 CYSTA   1      51.552  55.941  62.748  1.00  0.00           C
ATOM     51  CA8 CYSTA   1      52.691  55.541  61.808  1.00  0.00           C
ATOM     54  CA9 CYSTA   1      52.901  56.441  60.588  1.00  0.00           C
ATOM     57 0CA1 CYSTA   1      51.711  56.511  59.608  1.00  0.00           C
ATOM     60 1CA1 CYSTA   1      51.882  57.671  58.618  1.00  0.00           C
ATOM     63 2CA1 CYSTA   1      50.682  57.881  57.688  1.00  0.00           C
ATOM     66 3CA1 CYSTA   1      50.801  59.141  56.818  1.00  0.00           C
ATOM     69 4CA1 CYSTA   1      50.791  60.431  57.648  1.00  0.00           C
ATOM     72 5CA1 CYSTA   1      50.731  61.711  56.808  1.00  0.00           C
ATOM     75 6CA1 CYSTA   1      50.642  62.971  57.688  1.00  0.00           C
ATOM     79  CD3 CYSTA   1      42.261  47.611  67.228  1.00  0.00           C
ATOM     82  CD4 CYSTA   1      41.501  46.791  68.258  1.00  0.00           C
ATOM     85  CD5 CYSTA   1      40.052  46.511  67.848  1.00  0.00           C
ATOM     88  CD6 CYSTA   1      39.931  45.871  66.458  1.00  0.00           C
ATOM     91  CD7 CYSTA   1      39.471  46.871  65.398  1.00  0.00           C
ATOM     94  CD8 CYSTA   1      39.092  46.171  64.088  1.00  0.00           C
ATOM     97  CD9 CYSTA   1      38.441  47.141  63.098  1.00  0.00           C
ATOM    100 0CD1 CYSTA   1      37.001  46.751  62.738  1.00  0.00           C
ATOM    103 1CD1 CYSTA   1      36.912  45.561  61.778  1.00  0.00           C
ATOM    106 2CD1 CYSTA   1      35.471  45.311  61.318  1.00  0.00           C
ATOM    109 3CD1 CYSTA   1      35.302  44.161  60.318  1.00  0.00           C
ATOM    112 4CD1 CYSTA   1      36.221  44.251  59.098  1.00  0.00           C
ATOM    115 5CD1 CYSTA   1      35.821  43.281  57.978  1.00  0.00           C
ATOM    118 6CD1 CYSTA   1      36.791  43.291  56.788  1.00  0.00           C
ATOM    122  CX3 CYSTA   1      44.091  51.861  65.388  1.00  0.00           C
ATOM    125  CX4 CYSTA   1      43.342  52.861  64.518  1.00  0.00           C
ATOM    128  CX5 CYSTA   1      43.522  52.581  63.018  1.00  0.00           C
ATOM    131  CX6 CYSTA   1      43.572  53.851  62.158  1.00  0.00           C
ATOM    134  CX7 CYSTA   1      44.971  54.481  62.148  1.00  0.00           C
ATOM    137  CX8 CYSTA   1      45.071  55.751  61.278  1.00  0.00           C
ATOM    140  CX9 CYSTA   1      44.632  55.531  59.848  1.00  0.00           C
ATOM    142 0CX1 CYSTA   1      45.341  55.731  58.708  1.00  0.00           C
ATOM    144 1CX1 CYSTA   1      46.771  56.201  58.598  1.00  0.00           C
ATOM    147 2CX1 CYSTA   1      47.631  55.341  57.638  1.00  0.00           C
ATOM    150 3CX1 CYSTA   1      47.232  55.441  56.168  1.00  0.00           C
ATOM    153 4CX1 CYSTA   1      48.132  54.601  55.248  1.00  0.00           C
ATOM    156 5CX1 CYSTA   1      47.662  54.581  53.788  1.00  0.00           C
ATOM    159 6CX1 CYSTA   1      47.671  55.961  53.128  1.00  0.00           C
ATOM    162 7CX1 CYSTA   1      47.181  55.931  51.678  1.00  0.00           C
ATOM    165 8CX1 CYSTA   1      47.111  57.332  51.048  1.00  0.00           C
ATOM    169  N   ILE A   2      48.931  47.731  68.318  1.00  0.00           N
ATOM    171  CA  ILE A   2      48.851  46.221  68.608  1.00  0.00           C
ATOM    173  CB  ILE A   2      49.991  45.151  68.278  1.00  0.00           C
ATOM    175  CG2 ILE A   2      49.782  43.891  69.158  1.00  0.00           C
ATOM    179  CG1 ILE A   2      50.251  44.571  66.848  1.00  0.00           C
ATOM    182  CD  ILE A   2      51.552  43.751  66.708  1.00  0.00           C
ATOM    186  C   ILE A   2      47.421  45.571  68.508  1.00  0.00           C
ATOM    187  O   ILE A   2      46.511  46.011  69.198  1.00  0.00           O
ATOM    188  N   VAL A   3      47.142  44.511  67.678  1.00  0.00           N
ATOM    190  CA  VAL A   3      45.791  43.921  67.498  1.00  0.00           C
ATOM    192  CB  VAL A   3      45.352  43.861  66.038  1.00  0.00           C
ATOM    194  CG1 VAL A   3      43.802  43.801  65.958  1.00  0.00           C
ATOM    198  CG2 VAL A   3      45.831  45.141  65.348  1.00  0.00           C
ATOM    202  C   VAL A   3      45.521  42.581  68.238  1.00  0.00           C
ATOM    203  O   VAL A   3      45.562  42.561  69.458  1.00  0.00           O
ATOM    204  N   PHE A   4      45.181  41.441  67.538  1.00  0.00           N
ATOM    206  CA  PHE A   4      44.172  40.431  67.958  1.00  0.00           C
ATOM    208  CB  PHE A   4      44.032  39.201  66.968  1.00  0.00           C
ATOM    211  CG  PHE A   4      43.081  38.081  67.448  1.00  0.00           C
ATOM    212  CD1 PHE A   4      41.742  38.041  67.028  1.00  0.00           C
ATOM    214  CE1 PHE A   4      40.851  37.081  67.538  1.00  0.00           C
ATOM    216  CZ  PHE A   4      41.291  36.151  68.478  1.00  0.00           C
ATOM    218  CD2 PHE A   4      43.522  37.091  68.348  1.00  0.00           C
ATOM    220  CE2 PHE A   4      42.631  36.151  68.888  1.00  0.00           C
ATOM    222  C   PHE A   4      44.322  39.901  69.368  1.00  0.00           C
ATOM    223  O   PHE A   4      43.331  39.692  70.068  1.00  0.00           O
ATOM    224  N   ILE A   5      45.552  39.681  69.818  1.00  0.00           N
ATOM    226  CA  ILE A   5      45.851  39.221  71.158  1.00  0.00           C
ATOM    228  CB  ILE A   5      47.351  38.991  71.298  1.00  0.00           C
ATOM    230  CG2 ILE A   5      47.862  39.141  72.758  1.00  0.00           C
ATOM    234  CG1 ILE A   5      47.671  37.651  70.598  1.00  0.00           C
ATOM    237  CD  ILE A   5      49.162  37.461  70.308  1.00  0.00           C
ATOM    241  C   ILE A   5      45.241  40.111  72.218  1.00  0.00           C
ATOM    242  O   ILE A   5      44.611  39.641  73.148  1.00  0.00           O
ATOM    243  N   ASN A   6      45.271  41.431  72.048  1.00  0.00           N
ATOM    245  CA  ASN A   6      44.471  42.311  72.868  1.00  0.00           C
ATOM    247  CB  ASN A   6      44.962  43.731  72.578  1.00  0.00           C
ATOM    250  CG  ASN A   6      44.162  44.832  73.238  1.00  0.00           C
ATOM    251  OD1 ASN A   6      43.821  44.751  74.418  1.00  0.00           O
ATOM    252  ND2 ASN A   6      43.881  45.881  72.448  1.00  0.00           N
ATOM    255  C   ASN A   6      42.961  42.161  72.768  1.00  0.00           C
ATOM    256  O   ASN A   6      42.282  42.181  73.788  1.00  0.00           O
ATOM    257  N   ILE A   7      42.361  41.951  71.578  1.00  0.00           N
ATOM    259  CA  ILE A   7      40.912  41.781  71.408  1.00  0.00           C
ATOM    261  CB  ILE A   7      40.511  41.591  69.938  1.00  0.00           C
ATOM    263  CG2 ILE A   7      38.991  41.271  69.778  1.00  0.00           C
ATOM    267  CG1 ILE A   7      40.892  42.831  69.088  1.00  0.00           C
ATOM    270  CD  ILE A   7      40.682  42.591  67.588  1.00  0.00           C
ATOM    274  C   ILE A   7      40.391  40.601  72.218  1.00  0.00           C
ATOM    275  O   ILE A   7      39.341  40.671  72.858  1.00  0.00           O
ATOM    276  N   ILE A   8      41.142  39.491  72.248  1.00  0.00           N
ATOM    278  CA  ILE A   8      40.752  38.321  73.008  1.00  0.00           C
ATOM    280  CB  ILE A   8      41.381  37.071  72.448  1.00  0.00           C
ATOM    282  CG2 ILE A   8      42.901  37.021  72.648  1.00  0.00           C
ATOM    286  CG1 ILE A   8      40.752  35.801  73.038  1.00  0.00           C
ATOM    289  CD  ILE A   8      39.252  35.721  72.748  1.00  0.00           C
ATOM    293  C   ILE A   8      40.991  38.471  74.498  1.00  0.00           C
ATOM    294  O   ILE A   8      40.321  37.821  75.308  1.00  0.00           O
ATOM    295  N   LEU A   9      41.872  39.391  74.898  1.00  0.00           N
ATOM    297  CA  LEU A   9      42.111  39.701  76.288  1.00  0.00           C
ATOM    299  CB  LEU A   9      43.581  40.141  76.428  1.00  0.00           C
ATOM    302  CG  LEU A   9      44.562  38.981  76.168  1.00  0.00           C
ATOM    304  CD1 LEU A   9      46.022  39.421  76.348  1.00  0.00           C
ATOM    308  CD2 LEU A   9      44.201  37.801  77.038  1.00  0.00           C
ATOM    312  C   LEU A   9      41.191  40.771  76.818  1.00  0.00           C
ATOM    313  O   LEU A   9      40.541  40.591  77.838  1.00  0.00           O
ATOM    314  N   ARG A  10      41.072  41.911  76.128  1.00  0.00           N
ATOM    316  CA  ARG A  10      40.311  43.081  76.518  1.00  0.00           C
ATOM    318  CB  ARG A  10      40.521  44.161  75.418  1.00  0.00           C
ATOM    321  CG  ARG A  10      39.822  45.511  75.648  1.00  0.00           C
ATOM    324  CD  ARG A  10      40.222  46.541  74.578  1.00  0.00           C
ATOM    327  NE  ARG A  10      39.432  47.771  74.868  1.00  0.00           N
ATOM    329  CZ  ARG A  10      39.421  48.861  74.108  1.00  0.00           C
ATOM    330  NH1 ARG A  10      40.171  49.031  73.038  1.00  0.00           N
ATOM    333  NH2 ARG A  10      38.552  49.811  74.398  1.00  0.00           N
ATOM    336  C   ARG A  10      38.851  42.781  76.698  1.00  0.00           C
ATOM    337  O   ARG A  10      38.232  43.191  77.678  1.00  0.00           O
ATOM    338  N   TYR A  11      38.292  41.991  75.758  1.00  0.00           N
ATOM    340  CA  TYR A  11      36.882  41.671  75.808  1.00  0.00           C
ATOM    342  CB  TYR A  11      36.261  41.771  74.408  1.00  0.00           C
ATOM    345  CG  TYR A  11      36.541  43.151  73.888  1.00  0.00           C
ATOM    346  CD1 TYR A  11      37.331  43.351  72.748  1.00  0.00           C
ATOM    348  CE1 TYR A  11      37.611  44.651  72.298  1.00  0.00           C
ATOM    350  CZ  TYR A  11      37.061  45.741  72.978  1.00  0.00           C
ATOM    351  OH  TYR A  11      37.232  47.051  72.488  1.00  0.00           O
ATOM    353  CD2 TYR A  11      36.041  44.261  74.588  1.00  0.00           C
ATOM    355  CE2 TYR A  11      36.302  45.551  74.128  1.00  0.00           C
ATOM    357  C   TYR A  11      36.671  40.291  76.358  1.00  0.00           C
ATOM    358  O   TYR A  11      35.691  40.041  77.048  1.00  0.00           O
ATOM    359  N   GLY A  12      37.611  39.351  76.098  1.00  0.00           N
ATOM    361  CA  GLY A  12      37.421  37.961  76.478  1.00  0.00           C
ATOM    364  C   GLY A  12      37.881  37.611  77.858  1.00  0.00           C
ATOM    365  O   GLY A  12      37.282  36.751  78.468  1.00  0.00           O
ATOM    366  N   PHE A  13      38.941  38.261  78.378  1.00  0.00           N
ATOM    368  CA  PHE A  13      39.452  38.061  79.738  1.00  0.00           C
ATOM    370  CB  PHE A  13      40.941  37.591  79.748  1.00  0.00           C
ATOM    373  CG  PHE A  13      41.011  36.161  79.288  1.00  0.00           C
ATOM    374  CD1 PHE A  13      41.072  35.841  77.928  1.00  0.00           C
ATOM    376  CE1 PHE A  13      41.092  34.511  77.508  1.00  0.00           C
ATOM    378  CZ  PHE A  13      41.092  33.471  78.448  1.00  0.00           C
ATOM    380  CD2 PHE A  13      41.052  35.121  80.228  1.00  0.00           C
ATOM    382  CE2 PHE A  13      41.092  33.781  79.808  1.00  0.00           C
ATOM    384  C   PHE A  13      39.361  39.341  80.548  1.00  0.00           C
ATOM    385  O   PHE A  13      39.782  39.391  81.708  1.00  0.00           O
ATOM    386  N   GLN A  14      38.761  40.401  79.948  1.00  0.00           N
ATOM    388  CA  GLN A  14      38.372  41.651  80.578  1.00  0.00           C
ATOM    390  CB  GLN A  14      37.392  41.401  81.748  1.00  0.00           C
ATOM    393  CG  GLN A  14      36.032  40.891  81.238  1.00  0.00           C
ATOM    396  CD  GLN A  14      35.241  42.061  80.628  1.00  0.00           C
ATOM    397  OE1 GLN A  14      34.982  43.061  81.308  1.00  0.00           O
ATOM    398  NE2 GLN A  14      34.861  41.941  79.338  1.00  0.00           N
ATOM    401  C   GLN A  14      39.492  42.611  80.908  1.00  0.00           C
ATOM    402  O   GLN A  14      39.361  43.561  81.688  1.00  0.00           O
ATOM    403  N   THR A  15      40.661  42.421  80.298  1.00  0.00           N
ATOM    405  CA  THR A  15      41.822  43.211  80.648  1.00  0.00           C
ATOM    407  CB  THR A  15      42.601  42.621  81.828  1.00  0.00           C
ATOM    409  OG1 THR A  15      43.851  43.261  82.068  1.00  0.00           O
ATOM    411  CG2 THR A  15      42.932  41.161  81.528  1.00  0.00           C
ATOM    415  C   THR A  15      42.662  43.401  79.398  1.00  0.00           C
ATOM    416  O   THR A  15      42.912  42.481  78.628  1.00  0.00           O
ATOM    417  N   SER A  16      43.091  44.641  79.128  1.00  0.00           N
ATOM    419  CA  SER A  16      43.821  44.971  77.928  1.00  0.00           C
ATOM    421  CB  SER A  16      43.471  46.391  77.398  1.00  0.00           C
ATOM    424  OG  SER A  16      43.651  47.391  78.408  1.00  0.00           O
ATOM    426  C   SER A  16      45.311  44.841  78.178  1.00  0.00           C
ATOM    427  O   SER A  16      45.742  44.651  79.308  1.00  0.00           O
ATOM    428  N   ILE A  17      46.151  44.871  77.128  1.00  0.00           N
ATOM    430  CA  ILE A  17      47.541  44.471  77.278  1.00  0.00           C
ATOM    432  CB  ILE A  17      47.792  43.061  76.738  1.00  0.00           C
ATOM    434  CG2 ILE A  17      47.022  42.841  75.428  1.00  0.00           C
ATOM    438  CG1 ILE A  17      49.291  42.731  76.618  1.00  0.00           C
ATOM    441  CD  ILE A  17      49.522  41.221  76.598  1.00  0.00           C
ATOM    445  C   ILE A  17      48.511  45.471  76.678  1.00  0.00           C
ATOM    446  O   ILE A  17      48.371  45.901  75.538  1.00  0.00           O
ATOM    447  N   LEU A  18      49.541  45.881  77.438  1.00  0.00           N
ATOM    449  CA  LEU A  18      50.441  46.931  76.978  1.00  0.00           C
ATOM    451  CB  LEU A  18      50.921  47.811  78.148  1.00  0.00           C
ATOM    454  CG  LEU A  18      49.811  48.481  78.978  1.00  0.00           C
ATOM    456  CD1 LEU A  18      50.451  49.251  80.148  1.00  0.00           C
ATOM    460  CD2 LEU A  18      48.972  49.441  78.128  1.00  0.00           C
ATOM    464  C   LEU A  18      51.631  46.451  76.148  1.00  0.00           C
ATOM    465  O   LEU A  18      52.142  47.201  75.328  1.00  0.00           O
ATOM    466  N   SER A  19      52.062  45.161  76.248  1.00  0.00           N
ATOM    468  CA  SER A  19      53.031  44.551  75.308  1.00  0.00           C
ATOM    470  CB  SER A  19      53.252  43.001  75.468  1.00  0.00           C
ATOM    473  OG  SER A  19      54.001  42.621  76.618  1.00  0.00           O
ATOM    475  C   SER A  19      52.561  44.661  73.888  1.00  0.00           C
ATOM    476  O   SER A  19      53.272  45.001  72.938  1.00  0.00           O
ATOM    477  N   VAL A  20      51.261  44.381  73.728  1.00  0.00           N
ATOM    479  CA  VAL A  20      50.511  44.621  72.528  1.00  0.00           C
ATOM    481  CB  VAL A  20      49.071  44.161  72.768  1.00  0.00           C
ATOM    483  CG1 VAL A  20      47.951  44.921  72.028  1.00  0.00           C
ATOM    487  CG2 VAL A  20      49.001  42.641  72.538  1.00  0.00           C
ATOM    491  C   VAL A  20      50.552  46.071  72.118  1.00  0.00           C
ATOM    492  O   VAL A  20      50.941  46.341  70.998  1.00  0.00           O
ATOM    493  N   ASP A  21      50.222  47.011  73.028  1.00  0.00           N
ATOM    495  CA  ASP A  21      50.011  48.401  72.738  1.00  0.00           C
ATOM    497  CB  ASP A  21      49.211  49.111  73.858  1.00  0.00           C
ATOM    500  CG  ASP A  21      47.771  48.651  73.948  1.00  0.00           C
ATOM    501  OD1 ASP A  21      47.132  48.311  72.908  1.00  0.00           O
ATOM    502  OD2 ASP A  21      47.202  48.911  75.038  1.00  0.00           O
ATOM    503  C   ASP A  21      51.311  49.181  72.538  1.00  0.00           C
ATOM    504  O   ASP A  21      51.342  50.401  72.668  1.00  0.00           O
ATOM    505  N   GLU A  22      52.401  48.521  72.108  1.00  0.00           N
ATOM    507  CA  GLU A  22      53.552  49.201  71.578  1.00  0.00           C
ATOM    509  CB  GLU A  22      54.551  49.461  72.728  1.00  0.00           C
ATOM    512  CG  GLU A  22      55.742  50.361  72.318  1.00  0.00           C
ATOM    515  CD  GLU A  22      56.622  50.881  73.438  1.00  0.00           C
ATOM    516  OE1 GLU A  22      56.291  50.771  74.648  1.00  0.00           O
ATOM    517  OE2 GLU A  22      57.711  51.391  73.068  1.00  0.00           O
ATOM    518  C   GLU A  22      54.112  48.461  70.348  1.00  0.00           C
ATOM    519  O   GLU A  22      55.111  48.871  69.748  1.00  0.00           O
ATOM    520  N   LEU A  23      53.452  47.391  69.828  1.00  0.00           N
ATOM    522  CA  LEU A  23      53.982  46.621  68.708  1.00  0.00           C
ATOM    524  CB  LEU A  23      54.032  45.131  69.128  1.00  0.00           C
ATOM    527  CG  LEU A  23      54.892  44.201  68.228  1.00  0.00           C
ATOM    529  CD1 LEU A  23      56.351  44.671  68.118  1.00  0.00           C
ATOM    533  CD2 LEU A  23      54.861  42.761  68.768  1.00  0.00           C
ATOM    537  C   LEU A  23      53.342  46.841  67.318  1.00  0.00           C
ATOM    538  O   LEU A  23      54.061  46.911  66.328  1.00  0.00           O
ATOM    539  N   SER A  24      52.002  47.131  67.138  1.00  0.00           N
ATOM    541  CA  SER A  24      51.441  47.671  65.858  1.00  0.00           C
ATOM    543  CB  SER A  24      49.901  47.961  65.478  1.00  0.00           C
ATOM    546  OG  SER A  24      48.941  46.931  65.628  1.00  0.00           O
ATOM    548  C   SER A  24      51.892  49.071  65.818  1.00  0.00           C
ATOM    549  O   SER A  24      51.781  49.721  64.788  1.00  0.00           O
ATOM    550  N   ARG A  25      52.392  49.621  66.928  1.00  0.00           N
ATOM    552  CA  ARG A  25      52.951  50.941  66.928  1.00  0.00           C
ATOM    554  CB  ARG A  25      53.552  51.221  68.308  1.00  0.00           C
ATOM    557  CG  ARG A  25      53.751  52.721  68.468  1.00  0.00           C
ATOM    560  CD  ARG A  25      53.842  53.201  69.898  1.00  0.00           C
ATOM    563  NE  ARG A  25      53.861  54.691  69.748  1.00  0.00           N
ATOM    565  CZ  ARG A  25      53.221  55.551  70.528  1.00  0.00           C
ATOM    566  NH1 ARG A  25      52.511  55.201  71.578  1.00  0.00           N
ATOM    569  NH2 ARG A  25      53.421  56.831  70.328  1.00  0.00           N
ATOM    572  C   ARG A  25      54.032  51.071  65.908  1.00  0.00           C
ATOM    573  O   ARG A  25      54.061  52.041  65.158  1.00  0.00           O
ATOM    574  N   TYR A  26      54.872  50.051  65.828  1.00  0.00           N
ATOM    576  CA  TYR A  26      56.011  50.071  64.958  1.00  0.00           C
ATOM    578  CB  TYR A  26      57.241  49.701  65.808  1.00  0.00           C
ATOM    581  CG  TYR A  26      57.342  50.461  67.118  1.00  0.00           C
ATOM    582  CD1 TYR A  26      57.002  51.831  67.188  1.00  0.00           C
ATOM    584  CE1 TYR A  26      57.081  52.531  68.398  1.00  0.00           C
ATOM    586  CZ  TYR A  26      57.501  51.881  69.558  1.00  0.00           C
ATOM    587  OH  TYR A  26      57.541  52.661  70.738  1.00  0.00           O
ATOM    589  CD2 TYR A  26      57.792  49.832  68.298  1.00  0.00           C
ATOM    591  CE2 TYR A  26      57.881  50.541  69.508  1.00  0.00           C
ATOM    593  C   TYR A  26      55.801  49.131  63.768  1.00  0.00           C
ATOM    594  O   TYR A  26      56.361  49.371  62.698  1.00  0.00           O
ATOM    595  N   LEU A  27      54.901  48.111  63.848  1.00  0.00           N
ATOM    597  CA  LEU A  27      54.362  47.471  62.648  1.00  0.00           C
ATOM    599  CB  LEU A  27      53.601  46.131  62.878  1.00  0.00           C
ATOM    602  CG  LEU A  27      54.351  45.011  63.638  1.00  0.00           C
ATOM    604  CD1 LEU A  27      53.511  43.721  63.688  1.00  0.00           C
ATOM    608  CD2 LEU A  27      55.721  44.691  63.038  1.00  0.00           C
ATOM    612  C   LEU A  27      53.511  48.381  61.768  1.00  0.00           C
ATOM    613  O   LEU A  27      53.622  48.341  60.548  1.00  0.00           O
ATOM    614  N   PHE A  28      52.622  49.241  62.298  1.00  0.00           N
ATOM    616  CA  PHE A  28      51.781  50.131  61.508  1.00  0.00           C
ATOM    618  CB  PHE A  28      50.591  50.661  62.358  1.00  0.00           C
ATOM    621  CG  PHE A  28      49.621  51.491  61.578  1.00  0.00           C
ATOM    622  CD1 PHE A  28      48.611  50.891  60.818  1.00  0.00           C
ATOM    624  CE1 PHE A  28      47.641  51.671  60.198  1.00  0.00           C
ATOM    626  CZ  PHE A  28      47.691  53.061  60.308  1.00  0.00           C
ATOM    628  CD2 PHE A  28      49.671  52.891  61.668  1.00  0.00           C
ATOM    630  CE2 PHE A  28      48.712  53.681  61.028  1.00  0.00           C
ATOM    632  C   PHE A  28      52.561  51.281  60.878  1.00  0.00           C
ATOM    633  O   PHE A  28      52.272  51.691  59.748  1.00  0.00           O
ATOM    634  N   VAL A  29      53.642  51.771  61.548  1.00  0.00           N
ATOM    636  CA  VAL A  29      54.642  52.621  60.908  1.00  0.00           C
ATOM    638  CB  VAL A  29      55.782  53.011  61.868  1.00  0.00           C
ATOM    640  CG1 VAL A  29      56.791  53.941  61.158  1.00  0.00           C
ATOM    644  CG2 VAL A  29      55.302  53.741  63.138  1.00  0.00           C
ATOM    648  C   VAL A  29      55.282  51.891  59.728  1.00  0.00           C
ATOM    649  O   VAL A  29      55.362  52.411  58.618  1.00  0.00           O
ATOM    650  N   TRP A  30      55.712  50.641  59.958  1.00  0.00           N
ATOM    652  CA  TRP A  30      56.331  49.801  58.958  1.00  0.00           C
ATOM    654  CB  TRP A  30      56.882  48.541  59.668  1.00  0.00           C
ATOM    657  CG  TRP A  30      57.802  47.661  58.888  1.00  0.00           C
ATOM    658  CD1 TRP A  30      58.532  48.001  57.788  1.00  0.00           C
ATOM    660  NE1 TRP A  30      59.281  46.921  57.398  1.00  0.00           N
ATOM    662  CE2 TRP A  30      59.071  45.881  58.238  1.00  0.00           C
ATOM    663  CD2 TRP A  30      58.151  46.301  59.218  1.00  0.00           C
ATOM    664  CE3 TRP A  30      57.792  45.431  60.238  1.00  0.00           C
ATOM    666  CZ3 TRP A  30      58.361  44.161  60.278  1.00  0.00           C
ATOM    668  CZ2 TRP A  30      59.621  44.611  58.258  1.00  0.00           C
ATOM    670  CH2 TRP A  30      59.281  43.761  59.308  1.00  0.00           C
ATOM    672  C   TRP A  30      55.422  49.451  57.768  1.00  0.00           C
ATOM    673  O   TRP A  30      55.812  49.651  56.628  1.00  0.00           O
ATOM    674  N   LEU A  31      54.162  49.021  58.008  1.00  0.00           N
ATOM    676  CA  LEU A  31      53.151  48.711  57.018  1.00  0.00           C
ATOM    678  CB  LEU A  31      51.841  48.181  57.668  1.00  0.00           C
ATOM    681  CG  LEU A  31      51.921  46.741  58.208  1.00  0.00           C
ATOM    683  CD1 LEU A  31      50.712  46.411  59.088  1.00  0.00           C
ATOM    687  CD2 LEU A  31      52.041  45.711  57.068  1.00  0.00           C
ATOM    691  C   LEU A  31      52.802  49.881  56.118  1.00  0.00           C
ATOM    692  O   LEU A  31      52.691  49.741  54.898  1.00  0.00           O
ATOM    693  N   THR A  32      52.652  51.091  56.698  1.00  0.00           N
ATOM    695  CA  THR A  32      52.491  52.321  55.918  1.00  0.00           C
ATOM    697  CB  THR A  32      52.322  53.571  56.768  1.00  0.00           C
ATOM    699  OG1 THR A  32      51.041  53.571  57.388  1.00  0.00           O
ATOM    701  CG2 THR A  32      52.361  54.861  55.928  1.00  0.00           C
ATOM    705  C   THR A  32      53.642  52.561  54.968  1.00  0.00           C
ATOM    706  O   THR A  32      53.441  52.831  53.778  1.00  0.00           O
ATOM    707  N   PHE A  33      54.892  52.421  55.438  1.00  0.00           N
ATOM    709  CA  PHE A  33      56.041  52.451  54.558  1.00  0.00           C
ATOM    711  CB  PHE A  33      57.381  52.531  55.348  1.00  0.00           C
ATOM    714  CG  PHE A  33      57.532  53.831  56.098  1.00  0.00           C
ATOM    715  CD1 PHE A  33      57.941  53.831  57.448  1.00  0.00           C
ATOM    717  CE1 PHE A  33      58.151  55.041  58.128  1.00  0.00           C
ATOM    719  CZ  PHE A  33      57.961  56.261  57.478  1.00  0.00           C
ATOM    721  CD2 PHE A  33      57.372  55.061  55.448  1.00  0.00           C
ATOM    723  CE2 PHE A  33      57.571  56.271  56.128  1.00  0.00           C
ATOM    725  C   PHE A  33      56.081  51.331  53.508  1.00  0.00           C
ATOM    726  O   PHE A  33      56.381  51.581  52.338  1.00  0.00           O
ATOM    727  N   ILE A  34      55.752  50.071  53.868  1.00  0.00           N
ATOM    729  CA  ILE A  34      55.661  48.941  52.938  1.00  0.00           C
ATOM    731  CB  ILE A  34      55.412  47.621  53.688  1.00  0.00           C
ATOM    733  CG2 ILE A  34      55.131  46.461  52.708  1.00  0.00           C
ATOM    737  CG1 ILE A  34      56.591  47.251  54.608  1.00  0.00           C
ATOM    740  CD  ILE A  34      56.202  46.221  55.668  1.00  0.00           C
ATOM    744  C   ILE A  34      54.621  49.141  51.838  1.00  0.00           C
ATOM    745  O   ILE A  34      54.872  48.881  50.658  1.00  0.00           O
ATOM    746  N   GLY A  35      53.431  49.661  52.198  1.00  0.00           N
ATOM    748  CA  GLY A  35      52.392  50.041  51.248  1.00  0.00           C
ATOM    751  C   GLY A  35      52.792  51.181  50.358  1.00  0.00           C
ATOM    752  O   GLY A  35      52.462  51.221  49.178  1.00  0.00           O
ATOM    753  N   ALA A  36      53.552  52.151  50.908  1.00  0.00           N
ATOM    755  CA  ALA A  36      54.172  53.231  50.158  1.00  0.00           C
ATOM    757  CB  ALA A  36      54.791  54.261  51.118  1.00  0.00           C
ATOM    761  C   ALA A  36      55.191  52.771  49.118  1.00  0.00           C
ATOM    762  O   ALA A  36      55.261  53.331  48.028  1.00  0.00           O
ATOM    763  N   ILE A  37      55.991  51.721  49.388  1.00  0.00           N
ATOM    765  CA  ILE A  37      56.872  51.111  48.398  1.00  0.00           C
ATOM    767  CB  ILE A  37      57.671  49.931  48.978  1.00  0.00           C
ATOM    769  CG2 ILE A  37      58.401  49.141  47.858  1.00  0.00           C
ATOM    773  CG1 ILE A  37      58.691  50.431  50.018  1.00  0.00           C
ATOM    776  CD  ILE A  37      59.351  49.301  50.818  1.00  0.00           C
ATOM    780  C   ILE A  37      56.122  50.641  47.178  1.00  0.00           C
ATOM    781  O   ILE A  37      56.461  50.951  46.048  1.00  0.00           O
ATOM    782  N   VAL A  38      55.022  49.911  47.398  1.00  0.00           N
ATOM    784  CA  VAL A  38      54.131  49.461  46.348  1.00  0.00           C
ATOM    786  CB  VAL A  38      53.212  48.381  46.918  1.00  0.00           C
ATOM    788  CG1 VAL A  38      52.241  47.851  45.858  1.00  0.00           C
ATOM    792  CG2 VAL A  38      54.102  47.221  47.428  1.00  0.00           C
ATOM    796  C   VAL A  38      53.392  50.611  45.648  1.00  0.00           C
ATOM    797  O   VAL A  38      53.261  50.671  44.418  1.00  0.00           O
ATOM    798  N   ALA A  39      52.941  51.631  46.418  1.00  0.00           N
ATOM    800  CA  ALA A  39      52.181  52.761  45.908  1.00  0.00           C
ATOM    802  CB  ALA A  39      51.552  53.531  47.088  1.00  0.00           C
ATOM    806  C   ALA A  39      52.982  53.721  45.038  1.00  0.00           C
ATOM    807  O   ALA A  39      52.431  54.451  44.208  1.00  0.00           O
ATOM    808  N   PHE A  40      54.312  53.701  45.158  1.00  0.00           N
ATOM    810  CA  PHE A  40      55.181  54.431  44.248  1.00  0.00           C
ATOM    812  CB  PHE A  40      56.221  55.221  45.068  1.00  0.00           C
ATOM    815  CG  PHE A  40      55.601  56.181  46.058  1.00  0.00           C
ATOM    816  CD1 PHE A  40      55.982  56.191  47.408  1.00  0.00           C
ATOM    818  CE1 PHE A  40      55.422  57.101  48.318  1.00  0.00           C
ATOM    820  CZ  PHE A  40      54.502  58.051  47.858  1.00  0.00           C
ATOM    822  CD2 PHE A  40      54.681  57.151  45.618  1.00  0.00           C
ATOM    824  CE2 PHE A  40      54.131  58.081  46.508  1.00  0.00           C
ATOM    826  C   PHE A  40      55.921  53.511  43.278  1.00  0.00           C
ATOM    827  O   PHE A  40      56.282  53.911  42.178  1.00  0.00           O
ATOM    828  N   MET A  41      56.111  52.211  43.608  1.00  0.00           N
ATOM    830  CA  MET A  41      56.641  51.251  42.658  1.00  0.00           C
ATOM    832  CB  MET A  41      56.981  49.891  43.318  1.00  0.00           C
ATOM    835  CG  MET A  41      57.511  48.791  42.368  1.00  0.00           C
ATOM    838  SD  MET A  41      57.941  47.261  43.238  1.00  0.00           S
ATOM    839  CE  MET A  41      58.732  46.471  41.808  1.00  0.00           C
ATOM    843  C   MET A  41      55.761  51.011  41.448  1.00  0.00           C
ATOM    844  O   MET A  41      56.221  51.191  40.328  1.00  0.00           O
ATOM    845  N   ASP A  42      54.462  50.731  41.668  1.00  0.00           N
ATOM    847  CA  ASP A  42      53.491  50.631  40.598  1.00  0.00           C
ATOM    849  CB  ASP A  42      52.342  49.651  40.998  1.00  0.00           C
ATOM    852  CG  ASP A  42      52.761  48.201  40.898  1.00  0.00           C
ATOM    853  OD1 ASP A  42      53.671  47.871  40.088  1.00  0.00           O
ATOM    854  OD2 ASP A  42      52.162  47.371  41.618  1.00  0.00           O
ATOM    855  C   ASP A  42      52.881  51.991  40.278  1.00  0.00           C
ATOM    856  O   ASP A  42      52.121  52.101  39.328  1.00  0.00           O
ATOM    857  N   ASN A  43      53.182  53.061  41.048  1.00  0.00           N
ATOM    859  CA  ASN A  43      52.601  54.381  40.838  1.00  0.00           C
ATOM    861  CB  ASN A  43      52.831  54.991  39.428  1.00  0.00           C
ATOM    864  CG  ASN A  43      54.312  55.141  39.128  1.00  0.00           C
ATOM    865  OD1 ASN A  43      55.122  55.551  39.948  1.00  0.00           O
ATOM    866  ND2 ASN A  43      54.712  54.811  37.868  1.00  0.00           N
ATOM    869  C   ASN A  43      51.122  54.441  41.178  1.00  0.00           C
ATOM    870  O   ASN A  43      50.362  55.241  40.628  1.00  0.00           O
ATOM    871  N   ALA A  44      50.661  53.591  42.108  1.00  0.00           N
ATOM    873  CA  ALA A  44      49.281  53.471  42.508  1.00  0.00           C
ATOM    875  CB  ALA A  44      49.141  52.141  43.268  1.00  0.00           C
ATOM    879  C   ALA A  44      48.791  54.621  43.388  1.00  0.00           C
ATOM    880  O   ALA A  44      47.592  54.861  43.488  1.00  0.00           O
ATOM    881  N   HIS A  45      49.712  55.381  44.008  1.00  0.00           N
ATOM    883  CA  HIS A  45      49.432  56.621  44.718  1.00  0.00           C
ATOM    885  CB  HIS A  45      50.752  57.231  45.258  1.00  0.00           C
ATOM    888  ND1 HIS A  45      50.131  59.521  46.068  1.00  0.00           N
ATOM    889  CG  HIS A  45      50.581  58.241  46.358  1.00  0.00           C
ATOM    890  CE1 HIS A  45      50.181  60.161  47.218  1.00  0.00           C
ATOM    892  NE2 HIS A  45      50.642  59.381  48.218  1.00  0.00           N
ATOM    894  CD2 HIS A  45      50.901  58.141  47.678  1.00  0.00           C
ATOM    896  C   HIS A  45      48.681  57.651  43.868  1.00  0.00           C
ATOM    897  O   HIS A  45      48.842  57.741  42.658  1.00  0.00           O
ATOM    898  N   VAL A  46      47.831  58.491  44.518  1.00  0.00           N
ATOM    900  CA  VAL A  46      46.952  59.471  43.888  1.00  0.00           C
ATOM    902  CB  VAL A  46      46.111  60.211  44.938  1.00  0.00           C
ATOM    904  CG1 VAL A  46      45.181  61.251  44.268  1.00  0.00           C
ATOM    908  CG2 VAL A  46      45.261  59.191  45.718  1.00  0.00           C
ATOM    912  C   VAL A  46      47.722  60.461  43.028  1.00  0.00           C
ATOM    913  O   VAL A  46      47.251  60.881  41.958  1.00  0.00           O
ATOM    914  N   GLN A  47      48.961  60.791  43.458  1.00  0.00           N
ATOM    916  CA  GLN A  47      49.901  61.651  42.768  1.00  0.00           C
ATOM    918  CB  GLN A  47      51.261  61.721  43.518  1.00  0.00           C
ATOM    921  CG  GLN A  47      51.302  62.691  44.718  1.00  0.00           C
ATOM    924  CD  GLN A  47      51.001  64.131  44.308  1.00  0.00           C
ATOM    925  OE1 GLN A  47      50.022  64.731  44.748  1.00  0.00           O
ATOM    926  NE2 GLN A  47      51.841  64.721  43.438  1.00  0.00           N
ATOM    929  C   GLN A  47      50.191  61.291  41.328  1.00  0.00           C
ATOM    930  O   GLN A  47      50.321  62.171  40.488  1.00  0.00           O
ATOM    931  N   VAL A  48      50.282  60.001  40.988  1.00  0.00           N
ATOM    933  CA  VAL A  48      50.432  59.611  39.598  1.00  0.00           C
ATOM    935  CB  VAL A  48      51.532  58.591  39.378  1.00  0.00           C
ATOM    937  CG1 VAL A  48      51.602  58.141  37.898  1.00  0.00           C
ATOM    941  CG2 VAL A  48      52.872  59.251  39.758  1.00  0.00           C
ATOM    945  C   VAL A  48      49.091  59.171  39.038  1.00  0.00           C
ATOM    946  O   VAL A  48      48.662  59.711  38.018  1.00  0.00           O
ATOM    947  N   THR A  49      48.371  58.241  39.728  1.00  0.00           N
ATOM    949  CA  THR A  49      47.191  57.521  39.238  1.00  0.00           C
ATOM    951  CB  THR A  49      46.532  56.601  40.288  1.00  0.00           C
ATOM    953  OG1 THR A  49      47.421  55.581  40.678  1.00  0.00           O
ATOM    955  CG2 THR A  49      45.302  55.851  39.768  1.00  0.00           C
ATOM    959  C   THR A  49      46.111  58.421  38.718  1.00  0.00           C
ATOM    960  O   THR A  49      45.451  58.141  37.728  1.00  0.00           O
ATOM    961  N   PHE A  50      45.921  59.551  39.408  1.00  0.00           N
ATOM    963  CA  PHE A  50      44.962  60.551  39.018  1.00  0.00           C
ATOM    965  CB  PHE A  50      44.102  60.871  40.268  1.00  0.00           C
ATOM    968  CG  PHE A  50      42.912  61.691  39.908  1.00  0.00           C
ATOM    969  CD1 PHE A  50      41.911  61.171  39.058  1.00  0.00           C
ATOM    971  CE1 PHE A  50      40.812  61.951  38.698  1.00  0.00           C
ATOM    973  CZ  PHE A  50      40.702  63.262  39.158  1.00  0.00           C
ATOM    975  CD2 PHE A  50      42.771  63.001  40.398  1.00  0.00           C
ATOM    977  CE2 PHE A  50      41.691  63.781  39.998  1.00  0.00           C
ATOM    979  C   PHE A  50      45.671  61.771  38.418  1.00  0.00           C
ATOM    980  O   PHE A  50      45.461  62.121  37.258  1.00  0.00           O
ATOM    981  N   LEU A  51      46.501  62.481  39.218  1.00  0.00           N
ATOM    983  CA  LEU A  51      47.032  63.791  38.878  1.00  0.00           C
ATOM    985  CB  LEU A  51      47.831  64.421  40.048  1.00  0.00           C
ATOM    988  CG  LEU A  51      47.132  64.442  41.408  1.00  0.00           C
ATOM    990  CD1 LEU A  51      48.041  65.111  42.438  1.00  0.00           C
ATOM    994  CD2 LEU A  51      45.851  65.241  41.328  1.00  0.00           C
ATOM    998  C   LEU A  51      47.941  63.841  37.668  1.00  0.00           C
ATOM    999  O   LEU A  51      48.002  64.811  36.918  1.00  0.00           O
ATOM   1000  N   VAL A  52      48.761  62.811  37.458  1.00  0.00           N
ATOM   1002  CA  VAL A  52      49.651  62.781  36.318  1.00  0.00           C
ATOM   1004  CB  VAL A  52      50.871  61.961  36.678  1.00  0.00           C
ATOM   1006  CG1 VAL A  52      51.721  61.581  35.468  1.00  0.00           C
ATOM   1010  CG2 VAL A  52      51.732  62.781  37.658  1.00  0.00           C
ATOM   1014  C   VAL A  52      48.931  62.241  35.088  1.00  0.00           C
ATOM   1015  O   VAL A  52      49.061  62.781  33.998  1.00  0.00           O
ATOM   1016  N   GLU A  53      48.112  61.191  35.258  1.00  0.00           N
ATOM   1018  CA  GLU A  53      47.501  60.461  34.158  1.00  0.00           C
ATOM   1020  CB  GLU A  53      47.072  59.051  34.638  1.00  0.00           C
ATOM   1023  CG  GLU A  53      48.291  58.121  34.888  1.00  0.00           C
ATOM   1026  CD  GLU A  53      48.881  57.581  33.598  1.00  0.00           C
ATOM   1027  OE1 GLU A  53      48.212  56.711  32.958  1.00  0.00           O
ATOM   1028  OE2 GLU A  53      50.041  57.941  33.258  1.00  0.00           O
ATOM   1029  C   GLU A  53      46.321  61.161  33.478  1.00  0.00           C
ATOM   1030  O   GLU A  53      45.991  60.881  32.328  1.00  0.00           O
ATOM   1031  N   LYS A  54      45.691  62.131  34.138  1.00  0.00           N
ATOM   1033  CA  LYS A  54      44.642  62.921  33.538  1.00  0.00           C
ATOM   1035  CB  LYS A  54      43.642  63.341  34.648  1.00  0.00           C
ATOM   1038  CG  LYS A  54      42.881  62.181  35.328  1.00  0.00           C
ATOM   1041  CD  LYS A  54      41.872  61.401  34.448  1.00  0.00           C
ATOM   1044  CE  LYS A  54      41.101  60.341  35.258  1.00  0.00           C
ATOM   1047  NZ  LYS A  54      40.181  59.531  34.418  1.00  0.00           N
ATOM   1051  C   LYS A  54      45.201  64.161  32.838  1.00  0.00           C
ATOM   1052  O   LYS A  54      44.462  65.061  32.418  1.00  0.00           O
ATOM   1053  N   LEU A  55      46.542  64.231  32.678  1.00  0.00           N
ATOM   1055  CA  LEU A  55      47.221  65.261  31.928  1.00  0.00           C
ATOM   1057  CB  LEU A  55      48.351  65.911  32.768  1.00  0.00           C
ATOM   1060  CG  LEU A  55      47.881  66.552  34.098  1.00  0.00           C
ATOM   1062  CD1 LEU A  55      49.091  67.051  34.898  1.00  0.00           C
ATOM   1066  CD2 LEU A  55      46.892  67.701  33.878  1.00  0.00           C
ATOM   1070  C   LEU A  55      47.802  64.701  30.628  1.00  0.00           C
ATOM   1071  O   LEU A  55      47.912  63.491  30.438  1.00  0.00           O
ATOM   1072  N   SER A  56      48.142  65.601  29.668  1.00  0.00           N
ATOM   1074  CA  SER A  56      48.821  65.281  28.408  1.00  0.00           C
ATOM   1076  CB  SER A  56      49.162  66.591  27.618  1.00  0.00           C
ATOM   1079  OG  SER A  56      50.292  67.291  28.158  1.00  0.00           O
ATOM   1081  C   SER A  56      50.092  64.411  28.498  1.00  0.00           C
ATOM   1082  O   SER A  56      50.702  64.321  29.558  1.00  0.00           O
ATOM   1083  N   PRO A  57      50.622  63.781  27.438  1.00  0.00           N
ATOM   1084  CD  PRO A  57      49.872  63.511  26.208  1.00  0.00           C
ATOM   1087  CA  PRO A  57      51.761  62.861  27.598  1.00  0.00           C
ATOM   1089  CB  PRO A  57      51.921  62.191  26.218  1.00  0.00           C
ATOM   1092  CG  PRO A  57      50.562  62.321  25.528  1.00  0.00           C
ATOM   1095  C   PRO A  57      53.041  63.591  27.998  1.00  0.00           C
ATOM   1096  O   PRO A  57      53.881  63.041  28.708  1.00  0.00           O
ATOM   1097  N   ALA A  58      53.202  64.851  27.518  1.00  0.00           N
ATOM   1099  CA  ALA A  58      54.261  65.751  27.928  1.00  0.00           C
ATOM   1101  CB  ALA A  58      54.141  67.061  27.118  1.00  0.00           C
ATOM   1105  C   ALA A  58      54.211  66.082  29.408  1.00  0.00           C
ATOM   1106  O   ALA A  58      55.222  65.981  30.118  1.00  0.00           O
ATOM   1107  N   TRP A  59      53.011  66.421  29.918  1.00  0.00           N
ATOM   1109  CA  TRP A  59      52.782  66.681  31.328  1.00  0.00           C
ATOM   1111  CB  TRP A  59      51.461  67.451  31.518  1.00  0.00           C
ATOM   1114  CG  TRP A  59      51.441  68.811  30.888  1.00  0.00           C
ATOM   1115  CD1 TRP A  59      52.522  69.641  30.708  1.00  0.00           C
ATOM   1117  NE1 TRP A  59      52.101  70.851  30.198  1.00  0.00           N
ATOM   1119  CE2 TRP A  59      50.761  70.811  30.008  1.00  0.00           C
ATOM   1120  CD2 TRP A  59      50.292  69.551  30.438  1.00  0.00           C
ATOM   1121  CE3 TRP A  59      48.912  69.302  30.418  1.00  0.00           C
ATOM   1123  CZ3 TRP A  59      48.052  70.331  30.028  1.00  0.00           C
ATOM   1125  CZ2 TRP A  59      49.912  71.811  29.588  1.00  0.00           C
ATOM   1127  CH2 TRP A  59      48.552  71.571  29.638  1.00  0.00           C
ATOM   1129  C   TRP A  59      52.862  65.442  32.198  1.00  0.00           C
ATOM   1130  O   TRP A  59      53.322  65.531  33.338  1.00  0.00           O
ATOM   1131  N   GLN A  60      52.501  64.251  31.668  1.00  0.00           N
ATOM   1133  CA  GLN A  60      52.681  63.001  32.388  1.00  0.00           C
ATOM   1135  CB  GLN A  60      52.221  61.781  31.548  1.00  0.00           C
ATOM   1138  CG  GLN A  60      50.691  61.561  31.568  1.00  0.00           C
ATOM   1141  CD  GLN A  60      50.261  60.391  30.698  1.00  0.00           C
ATOM   1142  OE1 GLN A  60      51.022  59.771  29.948  1.00  0.00           O
ATOM   1143  NE2 GLN A  60      48.931  60.121  30.738  1.00  0.00           N
ATOM   1146  C   GLN A  60      54.102  62.771  32.878  1.00  0.00           C
ATOM   1147  O   GLN A  60      54.372  62.591  34.068  1.00  0.00           O
ATOM   1148  N   ARG A  61      55.071  62.891  31.968  1.00  0.00           N
ATOM   1150  CA  ARG A  61      56.472  62.831  32.358  1.00  0.00           C
ATOM   1152  CB  ARG A  61      57.381  62.801  31.108  1.00  0.00           C
ATOM   1155  CG  ARG A  61      57.151  61.551  30.248  1.00  0.00           C
ATOM   1158  CD  ARG A  61      57.982  61.511  28.978  1.00  0.00           C
ATOM   1161  NE  ARG A  61      57.622  60.261  28.218  1.00  0.00           N
ATOM   1163  CZ  ARG A  61      58.062  60.131  26.968  1.00  0.00           C
ATOM   1164  NH1 ARG A  61      59.011  60.911  26.518  1.00  0.00           N
ATOM   1167  NH2 ARG A  61      57.592  59.171  26.198  1.00  0.00           N
ATOM   1170  C   ARG A  61      56.932  63.941  33.288  1.00  0.00           C
ATOM   1171  O   ARG A  61      57.601  63.691  34.288  1.00  0.00           O
ATOM   1172  N   ARG A  62      56.561  65.201  32.968  1.00  0.00           N
ATOM   1174  CA  ARG A  62      56.941  66.391  33.708  1.00  0.00           C
ATOM   1176  CB  ARG A  62      56.391  67.621  32.958  1.00  0.00           C
ATOM   1179  CG  ARG A  62      56.542  68.981  33.678  1.00  0.00           C
ATOM   1182  CD  ARG A  62      56.081  70.121  32.778  1.00  0.00           C
ATOM   1185  NE  ARG A  62      56.361  71.421  33.468  1.00  0.00           N
ATOM   1187  CZ  ARG A  62      55.952  72.581  32.998  1.00  0.00           C
ATOM   1188  NH1 ARG A  62      55.171  72.711  31.948  1.00  0.00           N
ATOM   1191  NH2 ARG A  62      56.272  73.691  33.628  1.00  0.00           N
ATOM   1194  C   ARG A  62      56.472  66.441  35.148  1.00  0.00           C
ATOM   1195  O   ARG A  62      57.232  66.741  36.068  1.00  0.00           O
ATOM   1196  N   VAL A  63      55.181  66.131  35.408  1.00  0.00           N
ATOM   1198  CA  VAL A  63      54.651  66.261  36.748  1.00  0.00           C
ATOM   1200  CB  VAL A  63      53.161  66.501  36.748  1.00  0.00           C
ATOM   1202  CG1 VAL A  63      52.722  66.751  38.208  1.00  0.00           C
ATOM   1206  CG2 VAL A  63      52.821  67.731  35.898  1.00  0.00           C
ATOM   1210  C   VAL A  63      54.971  65.051  37.588  1.00  0.00           C
ATOM   1211  O   VAL A  63      55.201  65.131  38.788  1.00  0.00           O
ATOM   1212  N   ALA A  64      55.071  63.861  36.968  1.00  0.00           N
ATOM   1214  CA  ALA A  64      55.562  62.691  37.658  1.00  0.00           C
ATOM   1216  CB  ALA A  64      55.331  61.431  36.818  1.00  0.00           C
ATOM   1220  C   ALA A  64      57.022  62.821  38.098  1.00  0.00           C
ATOM   1221  O   ALA A  64      57.381  62.391  39.188  1.00  0.00           O
ATOM   1222  N   LEU A  65      57.881  63.441  37.268  1.00  0.00           N
ATOM   1224  CA  LEU A  65      59.252  63.791  37.588  1.00  0.00           C
ATOM   1226  CB  LEU A  65      59.872  64.411  36.308  1.00  0.00           C
ATOM   1229  CG  LEU A  65      61.391  64.621  36.188  1.00  0.00           C
ATOM   1231  CD1 LEU A  65      61.732  64.791  34.698  1.00  0.00           C
ATOM   1235  CD2 LEU A  65      61.901  65.851  36.958  1.00  0.00           C
ATOM   1239  C   LEU A  65      59.351  64.731  38.788  1.00  0.00           C
ATOM   1240  O   LEU A  65      60.111  64.491  39.728  1.00  0.00           O
ATOM   1241  N   VAL A  66      58.511  65.791  38.828  1.00  0.00           N
ATOM   1243  CA  VAL A  66      58.342  66.661  39.988  1.00  0.00           C
ATOM   1245  CB  VAL A  66      57.462  67.861  39.648  1.00  0.00           C
ATOM   1247  CG1 VAL A  66      57.202  68.741  40.888  1.00  0.00           C
ATOM   1251  CG2 VAL A  66      58.171  68.701  38.578  1.00  0.00           C
ATOM   1255  C   VAL A  66      57.811  65.941  41.228  1.00  0.00           C
ATOM   1256  O   VAL A  66      58.312  66.121  42.338  1.00  0.00           O
ATOM   1257  N   THR A  67      56.802  65.061  41.068  1.00  0.00           N
ATOM   1259  CA  THR A  67      56.311  64.231  42.168  1.00  0.00           C
ATOM   1261  CB  THR A  67      55.162  63.332  41.718  1.00  0.00           C
ATOM   1263  OG1 THR A  67      53.972  64.081  41.528  1.00  0.00           O
ATOM   1265  CG2 THR A  67      54.802  62.231  42.728  1.00  0.00           C
ATOM   1269  C   THR A  67      57.381  63.341  42.748  1.00  0.00           C
ATOM   1270  O   THR A  67      57.611  63.332  43.958  1.00  0.00           O
ATOM   1271  N   HIS A  68      58.112  62.611  41.898  1.00  0.00           N
ATOM   1273  CA  HIS A  68      59.182  61.731  42.328  1.00  0.00           C
ATOM   1275  CB  HIS A  68      59.632  60.751  41.218  1.00  0.00           C
ATOM   1278  ND1 HIS A  68      58.122  58.771  41.708  1.00  0.00           N
ATOM   1280  CG  HIS A  68      58.572  59.751  40.848  1.00  0.00           C
ATOM   1281  CE1 HIS A  68      57.232  58.011  41.048  1.00  0.00           C
ATOM   1283  NE2 HIS A  68      57.072  58.431  39.798  1.00  0.00           N
ATOM   1284  CD2 HIS A  68      57.912  59.531  39.678  1.00  0.00           C
ATOM   1286  C   HIS A  68      60.372  62.451  42.958  1.00  0.00           C
ATOM   1287  O   HIS A  68      60.971  61.971  43.918  1.00  0.00           O
ATOM   1288  N   SER A  69      60.772  63.641  42.478  1.00  0.00           N
ATOM   1290  CA  SER A  69      61.732  64.481  43.188  1.00  0.00           C
ATOM   1292  CB  SER A  69      62.291  65.661  42.338  1.00  0.00           C
ATOM   1295  OG  SER A  69      61.321  66.681  42.108  1.00  0.00           O
ATOM   1297  C   SER A  69      61.241  64.981  44.538  1.00  0.00           C
ATOM   1298  O   SER A  69      61.981  64.991  45.528  1.00  0.00           O
ATOM   1299  N   LEU A  70      59.962  65.401  44.628  1.00  0.00           N
ATOM   1301  CA  LEU A  70      59.312  65.771  45.868  1.00  0.00           C
ATOM   1303  CB  LEU A  70      57.912  66.361  45.558  1.00  0.00           C
ATOM   1306  CG  LEU A  70      57.101  66.851  46.778  1.00  0.00           C
ATOM   1308  CD1 LEU A  70      57.811  68.001  47.518  1.00  0.00           C
ATOM   1312  CD2 LEU A  70      55.691  67.271  46.348  1.00  0.00           C
ATOM   1316  C   LEU A  70      59.191  64.651  46.898  1.00  0.00           C
ATOM   1317  O   LEU A  70      59.551  64.821  48.058  1.00  0.00           O
ATOM   1318  N   ILE A  71      58.732  63.451  46.488  1.00  0.00           N
ATOM   1320  CA  ILE A  71      58.662  62.261  47.328  1.00  0.00           C
ATOM   1322  CB  ILE A  71      57.741  61.181  46.758  1.00  0.00           C
ATOM   1324  CG2 ILE A  71      57.701  59.941  47.678  1.00  0.00           C
ATOM   1328  CG1 ILE A  71      56.291  61.701  46.518  1.00  0.00           C
ATOM   1331  CD  ILE A  71      55.511  62.071  47.778  1.00  0.00           C
ATOM   1335  C   ILE A  71      60.052  61.751  47.678  1.00  0.00           C
ATOM   1336  O   ILE A  71      60.302  61.321  48.798  1.00  0.00           O
ATOM   1337  N   LEU A  72      61.041  61.851  46.758  1.00  0.00           N
ATOM   1339  CA  LEU A  72      62.441  61.601  47.068  1.00  0.00           C
ATOM   1341  CB  LEU A  72      63.322  61.791  45.818  1.00  0.00           C
ATOM   1344  CG  LEU A  72      64.851  61.661  46.028  1.00  0.00           C
ATOM   1346  CD1 LEU A  72      65.191  60.261  46.568  1.00  0.00           C
ATOM   1350  CD2 LEU A  72      65.572  61.961  44.708  1.00  0.00           C
ATOM   1354  C   LEU A  72      63.002  62.501  48.158  1.00  0.00           C
ATOM   1355  O   LEU A  72      63.622  62.041  49.118  1.00  0.00           O
ATOM   1356  N   PHE A  73      62.761  63.831  48.058  1.00  0.00           N
ATOM   1358  CA  PHE A  73      63.101  64.771  49.108  1.00  0.00           C
ATOM   1360  CB  PHE A  73      62.802  66.231  48.628  1.00  0.00           C
ATOM   1363  CG  PHE A  73      62.971  67.291  49.698  1.00  0.00           C
ATOM   1364  CD1 PHE A  73      64.211  67.891  49.918  1.00  0.00           C
ATOM   1366  CE1 PHE A  73      64.362  68.901  50.878  1.00  0.00           C
ATOM   1368  CZ  PHE A  73      63.261  69.302  51.638  1.00  0.00           C
ATOM   1370  CD2 PHE A  73      61.862  67.711  50.458  1.00  0.00           C
ATOM   1372  CE2 PHE A  73      62.011  68.701  51.438  1.00  0.00           C
ATOM   1374  C   PHE A  73      62.392  64.451  50.408  1.00  0.00           C
ATOM   1375  O   PHE A  73      63.011  64.421  51.478  1.00  0.00           O
ATOM   1376  N   ILE A  74      61.081  64.141  50.338  1.00  0.00           N
ATOM   1378  CA  ILE A  74      60.311  63.771  51.508  1.00  0.00           C
ATOM   1380  CB  ILE A  74      58.791  63.791  51.258  1.00  0.00           C
ATOM   1382  CG2 ILE A  74      58.011  63.192  52.448  1.00  0.00           C
ATOM   1386  CG1 ILE A  74      58.291  65.231  50.948  1.00  0.00           C
ATOM   1389  CD  ILE A  74      56.892  65.271  50.318  1.00  0.00           C
ATOM   1393  C   ILE A  74      60.782  62.481  52.168  1.00  0.00           C
ATOM   1394  O   ILE A  74      61.131  62.481  53.348  1.00  0.00           O
ATOM   1395  N   CYS A  75      60.892  61.371  51.428  1.00  0.00           N
ATOM   1397  CA  CYS A  75      61.131  60.061  52.008  1.00  0.00           C
ATOM   1399  CB  CYS A  75      60.482  58.941  51.158  1.00  0.00           C
ATOM   1402  SG  CYS A  75      58.662  59.091  51.198  1.00  0.00           S
ATOM   1404  C   CYS A  75      62.601  59.801  52.258  1.00  0.00           C
ATOM   1405  O   CYS A  75      62.982  58.971  53.078  1.00  0.00           O
ATOM   1406  N   GLY A  76      63.491  60.591  51.608  1.00  0.00           N
ATOM   1408  CA  GLY A  76      64.901  60.691  51.978  1.00  0.00           C
ATOM   1411  C   GLY A  76      65.081  61.331  53.328  1.00  0.00           C
ATOM   1412  O   GLY A  76      65.851  60.861  54.168  1.00  0.00           O
ATOM   1413  N   ALA A  77      64.341  62.421  53.608  1.00  0.00           N
ATOM   1415  CA  ALA A  77      64.291  63.041  54.918  1.00  0.00           C
ATOM   1417  CB  ALA A  77      63.491  64.341  54.868  1.00  0.00           C
ATOM   1421  C   ALA A  77      63.691  62.171  56.008  1.00  0.00           C
ATOM   1422  O   ALA A  77      64.151  62.141  57.148  1.00  0.00           O
ATOM   1423  N   LEU A  78      62.631  61.421  55.658  1.00  0.00           N
ATOM   1425  CA  LEU A  78      62.062  60.381  56.508  1.00  0.00           C
ATOM   1427  CB  LEU A  78      60.791  59.761  55.878  1.00  0.00           C
ATOM   1430  CG  LEU A  78      59.601  60.731  55.738  1.00  0.00           C
ATOM   1432  CD1 LEU A  78      58.351  60.051  55.168  1.00  0.00           C
ATOM   1436  CD2 LEU A  78      59.291  61.371  57.088  1.00  0.00           C
ATOM   1440  C   LEU A  78      63.021  59.261  56.838  1.00  0.00           C
ATOM   1441  O   LEU A  78      63.072  58.811  57.978  1.00  0.00           O
ATOM   1442  N   ALA A  79      63.802  58.791  55.848  1.00  0.00           N
ATOM   1444  CA  ALA A  79      64.921  57.901  56.088  1.00  0.00           C
ATOM   1446  CB  ALA A  79      65.471  57.371  54.768  1.00  0.00           C
ATOM   1450  C   ALA A  79      66.052  58.471  56.918  1.00  0.00           C
ATOM   1451  O   ALA A  79      66.521  57.821  57.838  1.00  0.00           O
ATOM   1452  N   TRP A  80      66.482  59.721  56.688  1.00  0.00           N
ATOM   1454  CA  TRP A  80      67.441  60.371  57.558  1.00  0.00           C
ATOM   1456  CB  TRP A  80      67.891  61.731  56.968  1.00  0.00           C
ATOM   1459  CG  TRP A  80      68.912  62.481  57.778  1.00  0.00           C
ATOM   1460  CD1 TRP A  80      68.782  63.731  58.328  1.00  0.00           C
ATOM   1462  NE1 TRP A  80      69.892  64.011  59.078  1.00  0.00           N
ATOM   1464  CE2 TRP A  80      70.742  62.942  59.078  1.00  0.00           C
ATOM   1465  CD2 TRP A  80      70.151  61.941  58.268  1.00  0.00           C
ATOM   1466  CE3 TRP A  80      70.812  60.711  58.108  1.00  0.00           C
ATOM   1468  CZ3 TRP A  80      72.022  60.511  58.758  1.00  0.00           C
ATOM   1470  CZ2 TRP A  80      71.941  62.731  59.728  1.00  0.00           C
ATOM   1472  CH2 TRP A  80      72.571  61.501  59.558  1.00  0.00           C
ATOM   1474  C   TRP A  80      66.961  60.521  58.998  1.00  0.00           C
ATOM   1475  O   TRP A  80      67.672  60.231  59.958  1.00  0.00           O
ATOM   1476  N   GLY A  81      65.682  60.901  59.158  1.00  0.00           N
ATOM   1478  CA  GLY A  81      65.001  60.911  60.448  1.00  0.00           C
ATOM   1481  C   GLY A  81      64.912  59.561  61.088  1.00  0.00           C
ATOM   1482  O   GLY A  81      65.141  59.401  62.288  1.00  0.00           O
ATOM   1483  N   ALA A  82      64.592  58.531  60.288  1.00  0.00           N
ATOM   1485  CA  ALA A  82      64.611  57.141  60.698  1.00  0.00           C
ATOM   1487  CB  ALA A  82      64.071  56.221  59.588  1.00  0.00           C
ATOM   1491  C   ALA A  82      65.991  56.701  61.158  1.00  0.00           C
ATOM   1492  O   ALA A  82      66.111  56.091  62.218  1.00  0.00           O
ATOM   1493  N   THR A  83      67.081  57.051  60.438  1.00  0.00           N
ATOM   1495  CA  THR A  83      68.452  56.711  60.818  1.00  0.00           C
ATOM   1497  CB  THR A  83      69.492  57.251  59.828  1.00  0.00           C
ATOM   1499  OG1 THR A  83      69.302  56.651  58.558  1.00  0.00           O
ATOM   1501  CG2 THR A  83      70.931  56.881  60.228  1.00  0.00           C
ATOM   1505  C   THR A  83      68.831  57.211  62.198  1.00  0.00           C
ATOM   1506  O   THR A  83      69.272  56.441  63.038  1.00  0.00           O
ATOM   1507  N   LEU A  84      68.601  58.511  62.478  1.00  0.00           N
ATOM   1509  CA  LEU A  84      68.802  59.101  63.788  1.00  0.00           C
ATOM   1511  CB  LEU A  84      68.631  60.631  63.698  1.00  0.00           C
ATOM   1514  CG  LEU A  84      69.642  61.321  62.748  1.00  0.00           C
ATOM   1516  CD1 LEU A  84      69.302  62.811  62.628  1.00  0.00           C
ATOM   1520  CD2 LEU A  84      71.092  61.121  63.218  1.00  0.00           C
ATOM   1524  C   LEU A  84      67.922  58.551  64.898  1.00  0.00           C
ATOM   1525  O   LEU A  84      68.401  58.211  65.988  1.00  0.00           O
ATOM   1526  N   LYS A  85      66.602  58.401  64.638  1.00  0.00           N
ATOM   1528  CA  LYS A  85      65.661  57.791  65.568  1.00  0.00           C
ATOM   1530  CB  LYS A  85      64.221  57.841  65.038  1.00  0.00           C
ATOM   1533  CG  LYS A  85      63.631  59.251  65.128  1.00  0.00           C
ATOM   1536  CD  LYS A  85      62.251  59.311  64.488  1.00  0.00           C
ATOM   1539  CE  LYS A  85      61.752  60.751  64.468  1.00  0.00           C
ATOM   1542  NZ  LYS A  85      60.502  60.871  63.708  1.00  0.00           N
ATOM   1546  C   LYS A  85      65.971  56.361  65.928  1.00  0.00           C
ATOM   1547  O   LYS A  85      66.022  56.001  67.098  1.00  0.00           O
ATOM   1548  N   THR A  86      66.291  55.511  64.918  1.00  0.00           N
ATOM   1550  CA  THR A  86      66.602  54.101  65.108  1.00  0.00           C
ATOM   1552  CB  THR A  86      66.931  53.391  63.788  1.00  0.00           C
ATOM   1554  OG1 THR A  86      65.791  53.341  62.938  1.00  0.00           O
ATOM   1556  CG2 THR A  86      67.331  51.931  63.998  1.00  0.00           C
ATOM   1560  C   THR A  86      67.761  53.911  66.058  1.00  0.00           C
ATOM   1561  O   THR A  86      67.742  53.051  66.928  1.00  0.00           O
ATOM   1562  N   ILE A  87      68.812  54.751  65.938  1.00  0.00           N
ATOM   1564  CA  ILE A  87      69.931  54.771  66.868  1.00  0.00           C
ATOM   1566  CB  ILE A  87      71.011  55.741  66.368  1.00  0.00           C
ATOM   1568  CG2 ILE A  87      72.171  55.881  67.378  1.00  0.00           C
ATOM   1572  CG1 ILE A  87      71.552  55.311  64.978  1.00  0.00           C
ATOM   1575  CD  ILE A  87      72.261  56.441  64.238  1.00  0.00           C
ATOM   1579  C   ILE A  87      69.552  55.111  68.318  1.00  0.00           C
ATOM   1580  O   ILE A  87      69.971  54.461  69.268  1.00  0.00           O
ATOM   1581  N   GLN A  88      68.712  56.141  68.528  1.00  0.00           N
ATOM   1583  CA  GLN A  88      68.141  56.471  69.818  1.00  0.00           C
ATOM   1585  CB  GLN A  88      67.491  57.871  69.758  1.00  0.00           C
ATOM   1588  CG  GLN A  88      68.532  58.991  69.508  1.00  0.00           C
ATOM   1591  CD  GLN A  88      67.861  60.361  69.478  1.00  0.00           C
ATOM   1592  OE1 GLN A  88      66.641  60.511  69.398  1.00  0.00           O
ATOM   1593  NE2 GLN A  88      68.681  61.431  69.518  1.00  0.00           N
ATOM   1596  C   GLN A  88      67.171  55.441  70.388  1.00  0.00           C
ATOM   1597  O   GLN A  88      67.221  55.051  71.548  1.00  0.00           O
ATOM   1598  N   ASP A  89      66.261  54.931  69.548  1.00  0.00           N
ATOM   1600  CA  ASP A  89      65.331  53.881  69.878  1.00  0.00           C
ATOM   1602  CB  ASP A  89      64.312  53.721  68.708  1.00  0.00           C
ATOM   1605  CG  ASP A  89      63.441  54.951  68.488  1.00  0.00           C
ATOM   1606  OD1 ASP A  89      63.322  55.821  69.378  1.00  0.00           O
ATOM   1607  OD2 ASP A  89      62.792  54.951  67.408  1.00  0.00           O
ATOM   1608  C   ASP A  89      66.001  52.531  70.198  1.00  0.00           C
ATOM   1609  O   ASP A  89      65.552  51.761  71.028  1.00  0.00           O
ATOM   1610  N   TRP A  90      67.122  52.201  69.508  1.00  0.00           N
ATOM   1612  CA  TRP A  90      67.901  50.971  69.718  1.00  0.00           C
ATOM   1614  CB  TRP A  90      68.772  50.611  68.468  1.00  0.00           C
ATOM   1617  CG  TRP A  90      69.592  49.341  68.558  1.00  0.00           C
ATOM   1618  CD1 TRP A  90      70.952  49.231  68.728  1.00  0.00           C
ATOM   1620  NE1 TRP A  90      71.312  47.911  68.798  1.00  0.00           N
ATOM   1622  CE2 TRP A  90      70.202  47.141  68.688  1.00  0.00           C
ATOM   1623  CD2 TRP A  90      69.081  48.001  68.538  1.00  0.00           C
ATOM   1624  CE3 TRP A  90      67.812  47.451  68.408  1.00  0.00           C
ATOM   1626  CZ3 TRP A  90      67.662  46.061  68.468  1.00  0.00           C
ATOM   1628  CZ2 TRP A  90      70.062  45.771  68.718  1.00  0.00           C
ATOM   1630  CH2 TRP A  90      68.772  45.241  68.638  1.00  0.00           C
ATOM   1632  C   TRP A  90      68.772  51.051  70.968  1.00  0.00           C
ATOM   1633  O   TRP A  90      69.251  50.051  71.498  1.00  0.00           O
ATOM   1634  N   SER A  91      68.982  52.271  71.508  1.00  0.00           N
ATOM   1636  CA  SER A  91      69.751  52.491  72.718  1.00  0.00           C
ATOM   1638  CB  SER A  91      70.662  53.761  72.628  1.00  0.00           C
ATOM   1641  OG  SER A  91      69.931  54.981  72.538  1.00  0.00           O
ATOM   1643  C   SER A  91      68.831  52.601  73.918  1.00  0.00           C
ATOM   1644  O   SER A  91      69.251  53.021  74.998  1.00  0.00           O
ATOM   1645  N   ASP A  92      67.562  52.181  73.758  1.00  0.00           N
ATOM   1647  CA  ASP A  92      66.571  52.111  74.788  1.00  0.00           C
ATOM   1649  CB  ASP A  92      65.761  53.431  74.788  1.00  0.00           C
ATOM   1652  CG  ASP A  92      65.041  53.671  76.088  1.00  0.00           C
ATOM   1653  OD1 ASP A  92      65.071  52.811  77.008  1.00  0.00           O
ATOM   1654  OD2 ASP A  92      64.421  54.761  76.218  1.00  0.00           O
ATOM   1655  C   ASP A  92      65.691  50.891  74.488  1.00  0.00           C
ATOM   1656  O   ASP A  92      65.831  50.231  73.458  1.00  0.00           O
ATOM   1657  N   TYR A  93      64.761  50.541  75.388  1.00  0.00           N
ATOM   1659  CA  TYR A  93      63.872  49.431  75.188  1.00  0.00           C
ATOM   1661  CB  TYR A  93      64.372  48.071  75.798  1.00  0.00           C
ATOM   1664  CG  TYR A  93      64.572  48.131  77.288  1.00  0.00           C
ATOM   1665  CD1 TYR A  93      63.751  47.411  78.178  1.00  0.00           C
ATOM   1667  CE1 TYR A  93      63.941  47.531  79.568  1.00  0.00           C
ATOM   1669  CZ  TYR A  93      64.941  48.381  80.068  1.00  0.00           C
ATOM   1670  OH  TYR A  93      65.171  48.551  81.438  1.00  0.00           O
ATOM   1672  CD2 TYR A  93      65.622  48.901  77.808  1.00  0.00           C
ATOM   1674  CE2 TYR A  93      65.782  49.051  79.178  1.00  0.00           C
ATOM   1676  C   TYR A  93      62.482  49.791  75.658  1.00  0.00           C
ATOM   1677  O   TYR A  93      62.251  50.791  76.328  1.00  0.00           O
ATOM   1678  N   SER A  94      61.491  48.991  75.238  1.00  0.00           N
ATOM   1680  CA  SER A  94      60.131  49.151  75.698  1.00  0.00           C
ATOM   1682  CB  SER A  94      59.091  48.582  74.698  1.00  0.00           C
ATOM   1685  OG  SER A  94      57.751  48.601  75.208  1.00  0.00           O
ATOM   1687  C   SER A  94      59.931  48.461  77.058  1.00  0.00           C
ATOM   1688  O   SER A  94      60.201  47.261  77.178  1.00  0.00           O
ATOM   1689  N   PRO A  95      59.441  49.141  78.088  1.00  0.00           N
ATOM   1690  CD  PRO A  95      59.191  50.581  78.088  1.00  0.00           C
ATOM   1693  CA  PRO A  95      59.322  48.571  79.428  1.00  0.00           C
ATOM   1695  CB  PRO A  95      59.052  49.791  80.338  1.00  0.00           C
ATOM   1698  CG  PRO A  95      58.491  50.861  79.408  1.00  0.00           C
ATOM   1701  C   PRO A  95      58.191  47.581  79.508  1.00  0.00           C
ATOM   1702  O   PRO A  95      58.202  46.711  80.368  1.00  0.00           O
ATOM   1703  N   ILE A  96      57.191  47.781  78.628  1.00  0.00           N
ATOM   1705  CA  ILE A  96      55.912  47.121  78.668  1.00  0.00           C
ATOM   1707  CB  ILE A  96      54.772  48.091  78.338  1.00  0.00           C
ATOM   1709  CG2 ILE A  96      54.581  49.031  79.558  1.00  0.00           C
ATOM   1713  CG1 ILE A  96      55.011  48.881  77.028  1.00  0.00           C
ATOM   1716  CD  ILE A  96      53.831  49.761  76.608  1.00  0.00           C
ATOM   1720  C   ILE A  96      55.871  45.971  77.698  1.00  0.00           C
ATOM   1721  O   ILE A  96      54.901  45.231  77.688  1.00  0.00           O
ATOM   1722  N   LEU A  97      56.962  45.761  76.928  1.00  0.00           N
ATOM   1724  CA  LEU A  97      57.092  44.701  75.958  1.00  0.00           C
ATOM   1726  CB  LEU A  97      57.092  45.331  74.528  1.00  0.00           C
ATOM   1729  CG  LEU A  97      57.412  44.411  73.338  1.00  0.00           C
ATOM   1731  CD1 LEU A  97      56.342  43.331  73.168  1.00  0.00           C
ATOM   1735  CD2 LEU A  97      57.541  45.201  72.028  1.00  0.00           C
ATOM   1739  C   LEU A  97      58.392  43.931  76.178  1.00  0.00           C
ATOM   1740  O   LEU A  97      58.491  42.741  75.878  1.00  0.00           O
ATOM   1741  N   GLY A  98      59.432  44.591  76.728  1.00  0.00           N
ATOM   1743  CA  GLY A  98      60.721  43.981  77.038  1.00  0.00           C
ATOM   1746  C   GLY A  98      61.612  43.791  75.848  1.00  0.00           C
ATOM   1747  O   GLY A  98      62.511  42.961  75.868  1.00  0.00           O
ATOM   1748  N   LEU A  99      61.381  44.531  74.758  1.00  0.00           N
ATOM   1750  CA  LEU A  99      62.181  44.441  73.558  1.00  0.00           C
ATOM   1752  CB  LEU A  99      61.372  43.891  72.358  1.00  0.00           C
ATOM   1755  CG  LEU A  99      60.991  42.411  72.508  1.00  0.00           C
ATOM   1757  CD1 LEU A  99      60.061  41.971  71.368  1.00  0.00           C
ATOM   1761  CD2 LEU A  99      62.251  41.531  72.558  1.00  0.00           C
ATOM   1765  C   LEU A  99      62.681  45.821  73.188  1.00  0.00           C
ATOM   1766  O   LEU A  99      61.971  46.791  73.468  1.00  0.00           O
ATOM   1767  N   PRO A 100      63.861  45.991  72.568  1.00  0.00           N
ATOM   1768  CD  PRO A 100      64.791  44.911  72.228  1.00  0.00           C
ATOM   1771  CA  PRO A 100      64.312  47.271  72.028  1.00  0.00           C
ATOM   1773  CB  PRO A 100      65.622  46.941  71.288  1.00  0.00           C
ATOM   1776  CG  PRO A 100      66.101  45.631  71.928  1.00  0.00           C
ATOM   1779  C   PRO A 100      63.272  47.971  71.158  1.00  0.00           C
ATOM   1780  O   PRO A 100      62.671  47.351  70.278  1.00  0.00           O
ATOM   1781  N   ILE A 101      63.041  49.281  71.358  1.00  0.00           N
ATOM   1783  CA  ILE A 101      62.132  50.091  70.538  1.00  0.00           C
ATOM   1785  CB  ILE A 101      61.992  51.501  71.118  1.00  0.00           C
ATOM   1787  CG2 ILE A 101      61.092  52.381  70.218  1.00  0.00           C
ATOM   1791  CG1 ILE A 101      61.441  51.451  72.558  1.00  0.00           C
ATOM   1794  CD  ILE A 101      61.641  52.761  73.328  1.00  0.00           C
ATOM   1798  C   ILE A 101      62.631  50.131  69.108  1.00  0.00           C
ATOM   1799  O   ILE A 101      61.932  49.911  68.118  1.00  0.00           O
ATOM   1800  N   GLY A 102      63.961  50.331  68.988  1.00  0.00           N
ATOM   1802  CA  GLY A 102      64.681  50.391  67.728  1.00  0.00           C
ATOM   1805  C   GLY A 102      64.712  49.111  66.958  1.00  0.00           C
ATOM   1806  O   GLY A 102      65.122  49.111  65.798  1.00  0.00           O
ATOM   1807  N   LEU A 103      64.281  47.981  67.548  1.00  0.00           N
ATOM   1809  CA  LEU A 103      64.172  46.711  66.868  1.00  0.00           C
ATOM   1811  CB  LEU A 103      63.611  45.661  67.868  1.00  0.00           C
ATOM   1814  CG  LEU A 103      63.452  44.231  67.348  1.00  0.00           C
ATOM   1816  CD1 LEU A 103      64.791  43.661  66.898  1.00  0.00           C
ATOM   1820  CD2 LEU A 103      62.782  43.351  68.418  1.00  0.00           C
ATOM   1824  C   LEU A 103      63.252  46.771  65.658  1.00  0.00           C
ATOM   1825  O   LEU A 103      63.572  46.321  64.558  1.00  0.00           O
ATOM   1826  N   MET A 104      62.081  47.401  65.818  1.00  0.00           N
ATOM   1828  CA  MET A 104      61.131  47.601  64.748  1.00  0.00           C
ATOM   1830  CB  MET A 104      59.741  47.811  65.358  1.00  0.00           C
ATOM   1833  CG  MET A 104      59.182  46.611  66.158  1.00  0.00           C
ATOM   1836  SD  MET A 104      58.651  45.201  65.128  1.00  0.00           S
ATOM   1837  CE  MET A 104      60.071  44.151  65.548  1.00  0.00           C
ATOM   1841  C   MET A 104      61.511  48.781  63.848  1.00  0.00           C
ATOM   1842  O   MET A 104      61.302  48.751  62.628  1.00  0.00           O
ATOM   1843  N   TYR A 105      62.162  49.832  64.388  1.00  0.00           N
ATOM   1845  CA  TYR A 105      62.571  50.971  63.568  1.00  0.00           C
ATOM   1847  CB  TYR A 105      62.821  52.251  64.408  1.00  0.00           C
ATOM   1850  CG  TYR A 105      61.511  52.821  64.858  1.00  0.00           C
ATOM   1851  CD1 TYR A 105      61.061  52.661  66.178  1.00  0.00           C
ATOM   1853  CE1 TYR A 105      59.881  53.281  66.608  1.00  0.00           C
ATOM   1855  CZ  TYR A 105      59.122  54.041  65.718  1.00  0.00           C
ATOM   1856  OH  TYR A 105      57.951  54.701  66.128  1.00  0.00           O
ATOM   1858  CD2 TYR A 105      60.731  53.591  63.968  1.00  0.00           C
ATOM   1860  CE2 TYR A 105      59.541  54.191  64.388  1.00  0.00           C
ATOM   1862  C   TYR A 105      63.772  50.661  62.688  1.00  0.00           C
ATOM   1863  O   TYR A 105      63.972  51.251  61.618  1.00  0.00           O
ATOM   1864  N   ALA A 106      64.541  49.621  63.048  1.00  0.00           N
ATOM   1866  CA  ALA A 106      65.572  49.051  62.228  1.00  0.00           C
ATOM   1868  CB  ALA A 106      66.532  48.241  63.118  1.00  0.00           C
ATOM   1872  C   ALA A 106      65.022  48.171  61.108  1.00  0.00           C
ATOM   1873  O   ALA A 106      65.772  47.701  60.248  1.00  0.00           O
ATOM   1874  N   ALA A 107      63.691  47.991  61.028  1.00  0.00           N
ATOM   1876  CA  ALA A 107      63.002  47.521  59.838  1.00  0.00           C
ATOM   1878  CB  ALA A 107      61.962  46.481  60.278  1.00  0.00           C
ATOM   1882  C   ALA A 107      62.302  48.651  59.078  1.00  0.00           C
ATOM   1883  O   ALA A 107      62.251  48.681  57.848  1.00  0.00           O
ATOM   1884  N   CYS A 108      61.791  49.681  59.798  1.00  0.00           N
ATOM   1886  CA  CYS A 108      61.282  50.911  59.198  1.00  0.00           C
ATOM   1888  CB  CYS A 108      60.671  51.881  60.258  1.00  0.00           C
ATOM   1891  SG  CYS A 108      59.281  51.121  61.148  1.00  0.00           S
ATOM   1893  C   CYS A 108      62.302  51.701  58.378  1.00  0.00           C
ATOM   1894  O   CYS A 108      61.981  52.181  57.298  1.00  0.00           O
ATOM   1895  N   LEU A 109      63.552  51.851  58.878  1.00  0.00           N
ATOM   1897  CA  LEU A 109      64.651  52.481  58.158  1.00  0.00           C
ATOM   1899  CB  LEU A 109      65.871  52.691  59.108  1.00  0.00           C
ATOM   1902  CG  LEU A 109      67.221  53.041  58.448  1.00  0.00           C
ATOM   1904  CD1 LEU A 109      67.171  54.411  57.748  1.00  0.00           C
ATOM   1908  CD2 LEU A 109      68.351  53.011  59.488  1.00  0.00           C
ATOM   1912  C   LEU A 109      65.022  51.811  56.838  1.00  0.00           C
ATOM   1913  O   LEU A 109      65.122  52.521  55.828  1.00  0.00           O
ATOM   1914  N   PRO A 110      65.162  50.491  56.698  1.00  0.00           N
ATOM   1915  CD  PRO A 110      65.702  49.641  57.758  1.00  0.00           C
ATOM   1918  CA  PRO A 110      65.401  49.891  55.388  1.00  0.00           C
ATOM   1920  CB  PRO A 110      65.642  48.411  55.708  1.00  0.00           C
ATOM   1923  CG  PRO A 110      66.372  48.461  57.048  1.00  0.00           C
ATOM   1926  C   PRO A 110      64.232  50.061  54.448  1.00  0.00           C
ATOM   1927  O   PRO A 110      64.421  50.311  53.268  1.00  0.00           O
ATOM   1928  N   THR A 111      63.002  49.941  54.968  1.00  0.00           N
ATOM   1930  CA  THR A 111      61.771  50.171  54.208  1.00  0.00           C
ATOM   1932  CB  THR A 111      60.552  49.851  55.038  1.00  0.00           C
ATOM   1934  OG1 THR A 111      60.682  48.531  55.528  1.00  0.00           O
ATOM   1936  CG2 THR A 111      59.252  49.861  54.228  1.00  0.00           C
ATOM   1940  C   THR A 111      61.641  51.591  53.668  1.00  0.00           C
ATOM   1941  O   THR A 111      61.331  51.811  52.508  1.00  0.00           O
ATOM   1942  N   SER A 112      61.932  52.611  54.498  1.00  0.00           N
ATOM   1944  CA  SER A 112      62.011  53.991  54.038  1.00  0.00           C
ATOM   1946  CB  SER A 112      62.011  55.061  55.158  1.00  0.00           C
ATOM   1949  OG  SER A 112      63.161  54.981  55.988  1.00  0.00           O
ATOM   1951  C   SER A 112      63.161  54.261  53.078  1.00  0.00           C
ATOM   1952  O   SER A 112      62.992  55.021  52.138  1.00  0.00           O
ATOM   1953  N   LEU A 113      64.341  53.621  53.258  1.00  0.00           N
ATOM   1955  CA  LEU A 113      65.412  53.651  52.268  1.00  0.00           C
ATOM   1957  CB  LEU A 113      66.672  52.911  52.788  1.00  0.00           C
ATOM   1960  CG  LEU A 113      67.462  53.691  53.868  1.00  0.00           C
ATOM   1962  CD1 LEU A 113      68.501  52.781  54.528  1.00  0.00           C
ATOM   1966  CD2 LEU A 113      68.132  54.951  53.298  1.00  0.00           C
ATOM   1970  C   LEU A 113      65.001  53.081  50.918  1.00  0.00           C
ATOM   1971  O   LEU A 113      65.211  53.711  49.878  1.00  0.00           O
ATOM   1972  N   VAL A 114      64.302  51.931  50.918  1.00  0.00           N
ATOM   1974  CA  VAL A 114      63.732  51.321  49.718  1.00  0.00           C
ATOM   1976  CB  VAL A 114      63.052  49.981  49.998  1.00  0.00           C
ATOM   1978  CG1 VAL A 114      62.241  49.461  48.788  1.00  0.00           C
ATOM   1982  CG2 VAL A 114      64.122  48.921  50.348  1.00  0.00           C
ATOM   1986  C   VAL A 114      62.782  52.261  48.978  1.00  0.00           C
ATOM   1987  O   VAL A 114      62.831  52.332  47.748  1.00  0.00           O
ATOM   1988  N   ILE A 115      61.941  53.031  49.708  1.00  0.00           N
ATOM   1990  CA  ILE A 115      61.101  54.061  49.098  1.00  0.00           C
ATOM   1992  CB  ILE A 115      60.181  54.781  50.098  1.00  0.00           C
ATOM   1994  CG2 ILE A 115      59.421  55.951  49.418  1.00  0.00           C
ATOM   1998  CG1 ILE A 115      59.172  53.811  50.758  1.00  0.00           C
ATOM   2001  CD  ILE A 115      58.471  54.421  51.988  1.00  0.00           C
ATOM   2005  C   ILE A 115      61.901  55.101  48.328  1.00  0.00           C
ATOM   2006  O   ILE A 115      61.641  55.311  47.148  1.00  0.00           O
ATOM   2007  N   ALA A 116      62.932  55.731  48.918  1.00  0.00           N
ATOM   2009  CA  ALA A 116      63.761  56.681  48.188  1.00  0.00           C
ATOM   2011  CB  ALA A 116      64.761  57.431  49.068  1.00  0.00           C
ATOM   2015  C   ALA A 116      64.541  56.061  47.048  1.00  0.00           C
ATOM   2016  O   ALA A 116      64.712  56.671  45.998  1.00  0.00           O
ATOM   2017  N   PHE A 117      65.052  54.832  47.218  1.00  0.00           N
ATOM   2019  CA  PHE A 117      65.731  54.131  46.148  1.00  0.00           C
ATOM   2021  CB  PHE A 117      66.331  52.781  46.638  1.00  0.00           C
ATOM   2024  CG  PHE A 117      67.311  52.871  47.788  1.00  0.00           C
ATOM   2025  CD1 PHE A 117      67.821  54.081  48.318  1.00  0.00           C
ATOM   2027  CE1 PHE A 117      68.691  54.081  49.418  1.00  0.00           C
ATOM   2029  CZ  PHE A 117      69.132  52.871  49.958  1.00  0.00           C
ATOM   2031  CD2 PHE A 117      67.742  51.671  48.378  1.00  0.00           C
ATOM   2033  CE2 PHE A 117      68.651  51.661  49.438  1.00  0.00           C
ATOM   2035  C   PHE A 117      64.802  53.921  44.958  1.00  0.00           C
ATOM   2036  O   PHE A 117      65.162  54.151  43.798  1.00  0.00           O
ATOM   2037  N   PHE A 118      63.541  53.531  45.218  1.00  0.00           N
ATOM   2039  CA  PHE A 118      62.491  53.491  44.218  1.00  0.00           C
ATOM   2041  CB  PHE A 118      61.261  52.681  44.688  1.00  0.00           C
ATOM   2044  CG  PHE A 118      61.491  51.191  44.778  1.00  0.00           C
ATOM   2045  CD1 PHE A 118      62.741  50.551  44.618  1.00  0.00           C
ATOM   2047  CE1 PHE A 118      62.852  49.151  44.728  1.00  0.00           C
ATOM   2049  CZ  PHE A 118      61.711  48.381  44.978  1.00  0.00           C
ATOM   2051  CD2 PHE A 118      60.362  50.391  45.028  1.00  0.00           C
ATOM   2053  CE2 PHE A 118      60.471  49.001  45.118  1.00  0.00           C
ATOM   2055  C   PHE A 118      62.062  54.832  43.628  1.00  0.00           C
ATOM   2056  O   PHE A 118      61.771  54.891  42.428  1.00  0.00           O
ATOM   2057  N   GLU A 119      62.022  55.911  44.438  1.00  0.00           N
ATOM   2059  CA  GLU A 119      61.882  57.281  43.968  1.00  0.00           C
ATOM   2061  CB  GLU A 119      61.791  58.321  45.128  1.00  0.00           C
ATOM   2064  CG  GLU A 119      60.492  58.261  45.948  1.00  0.00           C
ATOM   2067  CD  GLU A 119      59.271  58.271  45.048  1.00  0.00           C
ATOM   2068  OE1 GLU A 119      59.252  59.061  44.078  1.00  0.00           O
ATOM   2069  OE2 GLU A 119      58.351  57.451  45.278  1.00  0.00           O
ATOM   2070  C   GLU A 119      63.002  57.721  43.048  1.00  0.00           C
ATOM   2071  O   GLU A 119      62.732  58.261  41.978  1.00  0.00           O
ATOM   2072  N   LEU A 120      64.271  57.431  43.378  1.00  0.00           N
ATOM   2074  CA  LEU A 120      65.422  57.651  42.518  1.00  0.00           C
ATOM   2076  CB  LEU A 120      66.742  57.211  43.218  1.00  0.00           C
ATOM   2079  CG  LEU A 120      67.151  58.101  44.408  1.00  0.00           C
ATOM   2081  CD1 LEU A 120      68.181  57.401  45.298  1.00  0.00           C
ATOM   2085  CD2 LEU A 120      67.742  59.431  43.968  1.00  0.00           C
ATOM   2089  C   LEU A 120      65.261  56.911  41.208  1.00  0.00           C
ATOM   2090  O   LEU A 120      65.331  57.521  40.158  1.00  0.00           O
ATOM   2091  N   ARG A 121      64.901  55.621  41.258  1.00  0.00           N
ATOM   2093  CA  ARG A 121      64.621  54.851  40.048  1.00  0.00           C
ATOM   2095  CB  ARG A 121      64.281  53.381  40.438  1.00  0.00           C
ATOM   2098  CG  ARG A 121      63.921  52.431  39.268  1.00  0.00           C
ATOM   2101  CD  ARG A 121      63.342  51.111  39.778  1.00  0.00           C
ATOM   2104  NE  ARG A 121      63.052  50.221  38.618  1.00  0.00           N
ATOM   2106  CZ  ARG A 121      61.911  50.211  37.928  1.00  0.00           C
ATOM   2107  NH1 ARG A 121      60.921  51.031  38.198  1.00  0.00           N
ATOM   2110  NH2 ARG A 121      61.771  49.401  36.908  1.00  0.00           N
ATOM   2113  C   ARG A 121      63.501  55.401  39.168  1.00  0.00           C
ATOM   2114  O   ARG A 121      63.592  55.451  37.948  1.00  0.00           O
ATOM   2115  N   HIS A 122      62.372  55.831  39.768  1.00  0.00           N
ATOM   2117  CA  HIS A 122      61.282  56.421  39.008  1.00  0.00           C
ATOM   2119  CB  HIS A 122      59.921  56.401  39.758  1.00  0.00           C
ATOM   2122  CD2 HIS A 122      58.091  54.581  39.548  1.00  0.00           C
ATOM   2124  CG  HIS A 122      59.312  55.031  39.918  1.00  0.00           C
ATOM   2125  NE2 HIS A 122      58.041  53.251  39.898  1.00  0.00           N
ATOM   2127  ND1 HIS A 122      59.962  53.991  40.528  1.00  0.00           N
ATOM   2129  CE1 HIS A 122      59.172  52.921  40.508  1.00  0.00           C
ATOM   2131  C   HIS A 122      61.521  57.821  38.498  1.00  0.00           C
ATOM   2132  O   HIS A 122      61.142  58.151  37.378  1.00  0.00           O
ATOM   2133  N   LEU A 123      62.171  58.671  39.318  1.00  0.00           N
ATOM   2135  CA  LEU A 123      62.622  60.001  38.958  1.00  0.00           C
ATOM   2137  CB  LEU A 123      63.342  60.621  40.188  1.00  0.00           C
ATOM   2140  CG  LEU A 123      63.982  62.011  40.008  1.00  0.00           C
ATOM   2142  CD1 LEU A 123      62.971  63.031  39.468  1.00  0.00           C
ATOM   2146  CD2 LEU A 123      64.551  62.481  41.348  1.00  0.00           C
ATOM   2150  C   LEU A 123      63.572  59.981  37.798  1.00  0.00           C
ATOM   2151  O   LEU A 123      63.342  60.621  36.788  1.00  0.00           O
ATOM   2152  N   TYR A 124      64.632  59.151  37.898  1.00  0.00           N
ATOM   2154  CA  TYR A 124      65.632  58.981  36.878  1.00  0.00           C
ATOM   2156  CB  TYR A 124      66.742  58.061  37.458  1.00  0.00           C
ATOM   2159  CG  TYR A 124      67.482  58.621  38.668  1.00  0.00           C
ATOM   2160  CD1 TYR A 124      68.351  57.761  39.368  1.00  0.00           C
ATOM   2162  CE1 TYR A 124      69.122  58.221  40.438  1.00  0.00           C
ATOM   2164  CZ  TYR A 124      69.071  59.561  40.818  1.00  0.00           C
ATOM   2165  OH  TYR A 124      70.041  60.071  41.718  1.00  0.00           O
ATOM   2167  CD2 TYR A 124      67.342  59.941  39.158  1.00  0.00           C
ATOM   2169  CE2 TYR A 124      68.151  60.421  40.208  1.00  0.00           C
ATOM   2171  C   TYR A 124      65.041  58.471  35.568  1.00  0.00           C
ATOM   2172  O   TYR A 124      65.292  59.031  34.508  1.00  0.00           O
ATOM   2173  N   GLN A 125      64.122  57.481  35.608  1.00  0.00           N
ATOM   2175  CA  GLN A 125      63.491  56.961  34.398  1.00  0.00           C
ATOM   2177  CB  GLN A 125      62.482  55.841  34.748  1.00  0.00           C
ATOM   2180  CG  GLN A 125      61.851  55.101  33.528  1.00  0.00           C
ATOM   2183  CD  GLN A 125      62.841  54.411  32.568  1.00  0.00           C
ATOM   2184  OE1 GLN A 125      63.242  53.261  32.788  1.00  0.00           O
ATOM   2185  NE2 GLN A 125      63.171  55.071  31.438  1.00  0.00           N
ATOM   2188  C   GLN A 125      62.732  57.991  33.578  1.00  0.00           C
ATOM   2189  O   GLN A 125      62.761  58.011  32.348  1.00  0.00           O
ATOM   2190  N   LEU A 126      61.981  58.881  34.248  1.00  0.00           N
ATOM   2192  CA  LEU A 126      61.291  59.981  33.628  1.00  0.00           C
ATOM   2194  CB  LEU A 126      60.341  60.631  34.628  1.00  0.00           C
ATOM   2197  CG  LEU A 126      59.182  59.691  34.968  1.00  0.00           C
ATOM   2199  CD1 LEU A 126      58.412  60.281  36.138  1.00  0.00           C
ATOM   2203  CD2 LEU A 126      58.272  59.501  33.748  1.00  0.00           C
ATOM   2207  C   LEU A 126      62.191  61.011  32.998  1.00  0.00           C
ATOM   2208  O   LEU A 126      61.921  61.481  31.888  1.00  0.00           O
ATOM   2209  N   ILE A 127      63.312  61.331  33.668  1.00  0.00           N
ATOM   2211  CA  ILE A 127      64.362  62.181  33.148  1.00  0.00           C
ATOM   2213  CB  ILE A 127      65.362  62.601  34.228  1.00  0.00           C
ATOM   2215  CG2 ILE A 127      66.181  63.761  33.658  1.00  0.00           C
ATOM   2219  CG1 ILE A 127      64.702  63.141  35.528  1.00  0.00           C
ATOM   2222  CD  ILE A 127      65.622  63.122  36.758  1.00  0.00           C
ATOM   2226  C   ILE A 127      65.001  61.591  31.878  1.00  0.00           C
ATOM   2227  O   ILE A 127      65.211  62.291  30.888  1.00  0.00           O
ATOM   2228  N   THR A 128      65.222  60.241  31.818  1.00  0.00           N
ATOM   2230  CA  THR A 128      65.651  59.541  30.598  1.00  0.00           C
ATOM   2232  CB  THR A 128      65.921  58.031  30.738  1.00  0.00           C
ATOM   2234  OG1 THR A 128      66.592  57.741  31.958  1.00  0.00           O
ATOM   2236  CG2 THR A 128      66.851  57.561  29.598  1.00  0.00           C
ATOM   2240  C   THR A 128      64.681  59.771  29.468  1.00  0.00           C
ATOM   2241  O   THR A 128      65.061  59.971  28.318  1.00  0.00           O
ATOM   2242  N   ARG A 129      63.392  59.801  29.788  1.00  0.00           N
ATOM   2244  CA  ARG A 129      62.342  60.031  28.838  1.00  0.00           C
ATOM   2246  CB  ARG A 129      61.052  59.381  29.418  1.00  0.00           C
ATOM   2249  CG  ARG A 129      61.131  57.861  29.648  1.00  0.00           C
ATOM   2252  CD  ARG A 129      59.991  57.371  30.558  1.00  0.00           C
ATOM   2255  NE  ARG A 129      59.921  55.871  30.678  1.00  0.00           N
ATOM   2257  CZ  ARG A 129      58.972  55.261  31.378  1.00  0.00           C
ATOM   2258  NH1 ARG A 129      58.021  55.961  31.968  1.00  0.00           N
ATOM   2261  NH2 ARG A 129      58.912  53.951  31.498  1.00  0.00           N
ATOM   2264  C   ARG A 129      62.092  61.501  28.458  1.00  0.00           C
ATOM   2265  O   ARG A 129      61.361  61.781  27.508  1.00  0.00           O
ATOM   2266  N   SER A 130      62.652  62.511  29.168  1.00  0.00           N
ATOM   2268  CA  SER A 130      62.511  63.921  28.818  1.00  0.00           C
ATOM   2270  CB  SER A 130      62.101  64.751  30.068  1.00  0.00           C
ATOM   2273  OG  SER A 130      63.031  64.582  31.128  1.00  0.00           O
ATOM   2275  C   SER A 130      63.772  64.551  28.248  1.00  0.00           C
ATOM   2276  O   SER A 130      63.721  65.661  27.698  1.00  0.00           O
ATOM   2277  N   ASN A 131      64.912  63.831  28.318  1.00  0.00           N
ATOM   2279  CA  ASN A 131      66.142  64.091  27.588  1.00  0.00           C
ATOM   2281  CB  ASN A 131      65.941  64.201  26.038  1.00  0.00           C
ATOM   2284  CG  ASN A 131      65.241  62.961  25.468  1.00  0.00           C
ATOM   2285  OD1 ASN A 131      65.682  61.821  25.618  1.00  0.00           O
ATOM   2286  ND2 ASN A 131      64.122  63.181  24.738  1.00  0.00           N
ATOM   2289  C   ASN A 131      66.982  65.251  28.158  1.00  0.00           C
ATOM   2290  O   ASN A 131      67.761  65.891  27.458  1.00  0.00           O
ATOM   2291  N   SER A 132      66.882  65.541  29.468  1.00  0.00           N
ATOM   2293  CA  SER A 132      67.422  66.741  30.098  1.00  0.00           C
ATOM   2295  CB  SER A 132      66.331  67.381  30.998  1.00  0.00           C
ATOM   2298  OG  SER A 132      65.601  66.401  31.718  1.00  0.00           O
ATOM   2300  C   SER A 132      68.712  66.521  30.898  1.00  0.00           C
ATOM   2301  O   SER A 132      68.712  66.581  32.128  1.00  0.00           O
ATOM   2302  N   LEU A 133      69.842  66.181  30.228  1.00  0.00           N
ATOM   2304  CA  LEU A 133      70.772  65.231  30.828  1.00  0.00           C
ATOM   2306  CB  LEU A 133      70.302  63.831  30.408  1.00  0.00           C
ATOM   2309  CG  LEU A 133      70.681  63.122  29.068  1.00  0.00           C
ATOM   2311  CD1 LEU A 133      69.822  63.591  27.898  1.00  0.00           C
ATOM   2315  CD2 LEU A 133      72.142  63.052  28.638  1.00  0.00           C
ATOM   2319  C   LEU A 133      72.282  65.451  30.778  1.00  0.00           C
ATOM   2320  O   LEU A 133      72.791  66.181  29.928  1.00  0.00           O
ATOM   2321  N   THR A 134      73.041  64.911  31.818  1.00  0.00           N
ATOM   2323  CA  THR A 134      74.391  65.351  32.238  1.00  0.00           C
ATOM   2325  CB  THR A 134      74.431  66.741  32.968  1.00  0.00           C
ATOM   2327  OG1 THR A 134      74.351  66.731  34.398  1.00  0.00           O
ATOM   2329  CG2 THR A 134      73.321  67.701  32.558  1.00  0.00           C
ATOM   2333  C   THR A 134      75.312  64.442  33.138  1.00  0.00           C
ATOM   2334  O   THR A 134      76.501  64.751  33.258  1.00  0.00           O
ATOM   2335  N   SER A 135      74.881  63.341  33.828  1.00  0.00           N
ATOM   2337  CA  SER A 135      75.691  62.711  34.908  1.00  0.00           C
ATOM   2339  CB  SER A 135      75.761  63.611  36.198  1.00  0.00           C
ATOM   2342  OG  SER A 135      75.761  62.891  37.438  1.00  0.00           O
ATOM   2344  C   SER A 135      75.352  61.231  35.208  1.00  0.00           C
ATOM   2345  O   SER A 135      74.191  60.871  35.128  1.00  0.00           O
ATOM   2346  N   PRO A 136      76.232  60.291  35.548  1.00  0.00           N
ATOM   2347  CD  PRO A 136      77.452  60.571  36.288  1.00  0.00           C
ATOM   2350  CA  PRO A 136      76.001  58.831  35.448  1.00  0.00           C
ATOM   2352  CB  PRO A 136      77.291  58.211  36.008  1.00  0.00           C
ATOM   2355  CG  PRO A 136      78.312  59.361  36.038  1.00  0.00           C
ATOM   2358  C   PRO A 136      74.741  58.121  35.968  1.00  0.00           C
ATOM   2359  O   PRO A 136      74.191  57.371  35.168  1.00  0.00           O
ATOM   2360  N   PRO A 137      74.221  58.231  37.198  1.00  0.00           N
ATOM   2361  CD  PRO A 137      74.822  59.041  38.268  1.00  0.00           C
ATOM   2364  CA  PRO A 137      73.261  57.271  37.728  1.00  0.00           C
ATOM   2366  CB  PRO A 137      73.211  57.571  39.238  1.00  0.00           C
ATOM   2369  CG  PRO A 137      73.791  58.971  39.388  1.00  0.00           C
ATOM   2372  C   PRO A 137      71.891  57.411  37.108  1.00  0.00           C
ATOM   2373  O   PRO A 137      71.172  56.421  36.978  1.00  0.00           O
ATOM   2374  N   GLN A 138      71.532  58.641  36.708  1.00  0.00           N
ATOM   2376  CA  GLN A 138      70.302  58.931  35.988  1.00  0.00           C
ATOM   2378  CB  GLN A 138      70.202  60.481  35.858  1.00  0.00           C
ATOM   2381  CG  GLN A 138      68.992  61.151  36.578  1.00  0.00           C
ATOM   2384  CD  GLN A 138      69.032  62.681  36.728  1.00  0.00           C
ATOM   2385  OE1 GLN A 138      68.831  63.491  35.818  1.00  0.00           O
ATOM   2386  NE2 GLN A 138      69.211  63.151  37.978  1.00  0.00           N
ATOM   2389  C   GLN A 138      70.261  58.181  34.638  1.00  0.00           C
ATOM   2390  O   GLN A 138      69.211  57.821  34.128  1.00  0.00           O
ATOM   2391  N   GLY A 139      71.452  57.911  34.048  1.00  0.00           N
ATOM   2393  CA  GLY A 139      71.742  57.221  32.788  1.00  0.00           C
ATOM   2396  C   GLY A 139      71.101  55.881  32.568  1.00  0.00           C
ATOM   2397  O   GLY A 139      70.851  55.471  31.438  1.00  0.00           O
ATOM   2398  N   ALA A 140      70.921  55.161  33.658  1.00  0.00           N
ATOM   2400  CA  ALA A 140      70.632  53.761  33.668  1.00  0.00           C
ATOM   2402  CB  ALA A 140      71.122  53.281  35.028  1.00  0.00           C
ATOM   2406  C   ALA A 140      69.151  53.371  33.438  1.00  0.00           C
ATOM   2407  OT1 ALA A 140      68.232  54.231  33.448  1.00  0.00           O
ATOM   2408  OT2 ALA A 140      68.901  52.151  33.238  1.00  0.00           O
ATOM   2409  NH3 POPEB 141      60.831  97.211  33.428  1.00  0.00           N
ATOM   2413  C12 POPEB 141      61.682  97.121  34.668  1.00  0.00           C
ATOM   2416  C11 POPEB 141      63.182  97.211  34.308  1.00  0.00           C
ATOM   2419  P   POPEB 141      63.662  94.702  33.628  1.00  0.00           P
ATOM   2420  O13 POPEB 141      64.952  94.241  33.068  1.00  0.00           O
ATOM   2421  O14 POPEB 141      62.592  95.012  32.638  1.00  0.00           O
ATOM   2422  O11 POPEB 141      63.101  93.641  34.658  1.00  0.00           O
ATOM   2423  O12 POPEB 141      63.881  95.982  34.508  1.00  0.00           O
ATOM   2424  C1  POPEB 141      63.941  93.082  35.668  1.00  0.00           C
ATOM   2427  C2  POPEB 141      64.112  94.021  36.888  1.00  0.00           C
ATOM   2429  O21 POPEB 141      65.071  93.461  37.808  1.00  0.00           O
ATOM   2430  C21 POPEB 141      64.681  92.981  38.958  1.00  0.00           C
ATOM   2431  O22 POPEB 141      63.721  92.251  39.158  1.00  0.00           O
ATOM   2432  C22 POPEB 141      65.671  93.471  40.018  1.00  0.00           C
ATOM   2435  C3  POPEB 141      62.751  94.462  37.508  1.00  0.00           C
ATOM   2438  O31 POPEB 141      62.951  95.251  38.698  1.00  0.00           O
ATOM   2439  C31 POPEB 141      63.031  96.572  38.528  1.00  0.00           C
ATOM   2440  O32 POPEB 141      62.782  97.181  37.508  1.00  0.00           O
ATOM   2441  C32 POPEB 141      63.421  97.171  39.878  1.00  0.00           C
ATOM   2444  C23 POPEB 141      66.931  92.582  40.128  1.00  0.00           C
ATOM   2447  C24 POPEB 141      68.011  93.242  40.998  1.00  0.00           C
ATOM   2450  C25 POPEB 141      69.111  92.261  41.438  1.00  0.00           C
ATOM   2453  C26 POPEB 141      68.872  91.692  42.838  1.00  0.00           C
ATOM   2456  C27 POPEB 141      70.041  90.831  43.338  1.00  0.00           C
ATOM   2459  C28 POPEB 141      69.962  90.541  44.848  1.00  0.00           C
ATOM   2462  C29 POPEB 141      71.202  89.811  45.328  1.00  0.00           C
ATOM   2464 0C21 POPEB 141      71.781  89.951  46.528  1.00  0.00           C
ATOM   2466 1C21 POPEB 141      71.291  90.831  47.648  1.00  0.00           C
ATOM   2469 2C21 POPEB 141      72.181  90.731  48.898  1.00  0.00           C
ATOM   2472 3C21 POPEB 141      73.601  91.291  48.678  1.00  0.00           C
ATOM   2475 4C21 POPEB 141      74.461  91.181  49.948  1.00  0.00           C
ATOM   2478 5C21 POPEB 141      75.912  91.642  49.758  1.00  0.00           C
ATOM   2481 6C21 POPEB 141      76.751  90.691  48.888  1.00  0.00           C
ATOM   2484 7C21 POPEB 141      78.202  91.151  48.758  1.00  0.00           C
ATOM   2487 8C21 POPEB 141      79.032  90.271  47.818  1.00  0.00           C
ATOM   2491  C33 POPEB 141      63.552  98.711  39.898  1.00  0.00           C
ATOM   2494  C34 POPEB 141      64.032  99.241  41.268  1.00  0.00           C
ATOM   2497  C35 POPEB 141      63.301  98.641  42.488  1.00  0.00           C
ATOM   2500  C36 POPEB 141      63.681  99.322  43.808  1.00  0.00           C
ATOM   2503  C37 POPEB 141      63.052  98.622  45.028  1.00  0.00           C
ATOM   2506  C38 POPEB 141      63.202  99.431  46.318  1.00  0.00           C
ATOM   2509  C39 POPEB 141      62.532  98.781  47.538  1.00  0.00           C
ATOM   2512 0C31 POPEB 141      63.031  97.361  47.838  1.00  0.00           C
ATOM   2515 1C31 POPEB 141      62.571  96.852  49.208  1.00  0.00           C
ATOM   2518 2C31 POPEB 141      62.872  95.361  49.398  1.00  0.00           C
ATOM   2521 3C31 POPEB 141      62.522  94.842  50.798  1.00  0.00           C
ATOM   2524 4C31 POPEB 141      62.401  93.312  50.818  1.00  0.00           C
ATOM   2527 5C31 POPEB 141      61.962  92.751  52.168  1.00  0.00           C
ATOM   2530 6C31 POPEB 141      61.641  91.262  52.098  1.00  0.00           C
ATOM   2534  NH3 POPEC 142      11.641  77.041  74.358  1.00  0.00           N
ATOM   2538  C12 POPEC 142      10.501  76.961  75.348  1.00  0.00           C
ATOM   2541  C11 POPEC 142       9.671  78.251  75.308  1.00  0.00           C
ATOM   2544  P   POPEC 142       7.511  78.582  73.828  1.00  0.00           P
ATOM   2545  O13 POPEC 142       6.771  77.611  74.658  1.00  0.00           O
ATOM   2546  O14 POPEC 142       7.101  79.991  73.978  1.00  0.00           O
ATOM   2547  O11 POPEC 142       7.332  78.181  72.298  1.00  0.00           O
ATOM   2548  O12 POPEC 142       9.071  78.411  74.028  1.00  0.00           O
ATOM   2549  C1  POPEC 142       6.171  77.391  71.978  1.00  0.00           C
ATOM   2552  C2  POPEC 142       5.841  77.471  70.478  1.00  0.00           C
ATOM   2554  O21 POPEC 142       4.691  76.651  70.298  1.00  0.00           O
ATOM   2555  C21 POPEC 142       3.981  76.911  69.238  1.00  0.00           C
ATOM   2556  O22 POPEC 142       4.121  77.861  68.478  1.00  0.00           O
ATOM   2557  C22 POPEC 142       3.001  75.771  69.018  1.00  0.00           C
ATOM   2560  C3  POPEC 142       7.012  76.901  69.638  1.00  0.00           C
ATOM   2563  O31 POPEC 142       6.641  76.471  68.308  1.00  0.00           O
ATOM   2564  C31 POPEC 142       6.841  77.351  67.338  1.00  0.00           C
ATOM   2565  O32 POPEC 142       7.501  78.371  67.438  1.00  0.00           O
ATOM   2566  C32 POPEC 142       6.051  76.931  66.098  1.00  0.00           C
ATOM   2569  C23 POPEC 142       2.411  75.841  67.608  1.00  0.00           C
ATOM   2572  C24 POPEC 142       1.651  74.591  67.188  1.00  0.00           C
ATOM   2575  C25 POPEC 142       1.191  74.651  65.728  1.00  0.00           C
ATOM   2578  C26 POPEC 142       2.341  74.531  64.718  1.00  0.00           C
ATOM   2581  C27 POPEC 142       1.821  74.781  63.308  1.00  0.00           C
ATOM   2584  C28 POPEC 142       2.891  74.571  62.228  1.00  0.00           C
ATOM   2587  C29 POPEC 142       2.251  74.901  60.908  1.00  0.00           C
ATOM   2589 0C21 POPEC 142       1.641  74.041  60.078  1.00  0.00           C
ATOM   2591 1C21 POPEC 142       1.541  72.541  60.228  1.00  0.00           C
ATOM   2594 2C21 POPEC 142       2.201  71.841  59.038  1.00  0.00           C
ATOM   2597 3C21 POPEC 142       2.121  70.311  59.148  1.00  0.00           C
ATOM   2600 4C21 POPEC 142       2.651  69.601  57.898  1.00  0.00           C
ATOM   2603 5C21 POPEC 142       2.631  68.071  58.058  1.00  0.00           C
ATOM   2606 6C21 POPEC 142       2.841  67.332  56.728  1.00  0.00           C
ATOM   2609 7C21 POPEC 142       2.881  65.811  56.928  1.00  0.00           C
ATOM   2612 8C21 POPEC 142       2.371  65.031  55.728  1.00  0.00           C
ATOM   2616  C33 POPEC 142       6.941  76.781  64.848  1.00  0.00           C
ATOM   2619  C34 POPEC 142       7.591  75.391  64.728  1.00  0.00           C
ATOM   2622  C35 POPEC 142       6.561  74.271  64.488  1.00  0.00           C
ATOM   2625  C36 POPEC 142       6.711  73.531  63.148  1.00  0.00           C
ATOM   2628  C37 POPEC 142       6.341  72.041  63.278  1.00  0.00           C
ATOM   2631  C38 POPEC 142       5.871  71.351  61.988  1.00  0.00           C
ATOM   2634  C39 POPEC 142       6.921  71.221  60.878  1.00  0.00           C
ATOM   2637 0C31 POPEC 142       7.061  72.461  59.988  1.00  0.00           C
ATOM   2640 1C31 POPEC 142       7.741  72.131  58.648  1.00  0.00           C
ATOM   2643 2C31 POPEC 142       7.821  73.311  57.668  1.00  0.00           C
ATOM   2646 3C31 POPEC 142       8.921  74.332  57.988  1.00  0.00           C
ATOM   2649 4C31 POPEC 142       8.831  75.561  57.078  1.00  0.00           C
ATOM   2652 5C31 POPEC 142       9.871  76.651  57.378  1.00  0.00           C
ATOM   2655 6C31 POPEC 142       9.611  77.931  56.588  1.00  0.00           C
ATOM   2659  NH3 POPED 143       4.121 104.411  68.648  1.00  0.00           N
ATOM   2663  C12 POPED 143       4.411 103.912  70.038  1.00  0.00           C
ATOM   2666  C11 POPED 143       3.261 103.041  70.558  1.00  0.00           C
ATOM   2669  P   POPED 143       2.371 100.791  69.508  1.00  0.00           P
ATOM   2670  O13 POPED 143       3.571 100.122  70.028  1.00  0.00           O
ATOM   2671  O14 POPED 143       1.121 100.582  70.278  1.00  0.00           O
ATOM   2672  O11 POPED 143       2.191 100.572  67.958  1.00  0.00           O
ATOM   2673  O12 POPED 143       2.651 102.342  69.478  1.00  0.00           O
ATOM   2674  C1  POPED 143       3.051  99.711  67.198  1.00  0.00           C
ATOM   2677  C2  POPED 143       4.301 100.451  66.658  1.00  0.00           C
ATOM   2679  O21 POPED 143       4.742  99.781  65.448  1.00  0.00           O
ATOM   2680  C21 POPED 143       4.351 100.332  64.298  1.00  0.00           C
ATOM   2681  O22 POPED 143       3.841 101.421  64.188  1.00  0.00           O
ATOM   2682  C22 POPED 143       4.641  99.391  63.118  1.00  0.00           C
ATOM   2685  C3  POPED 143       5.441 100.481  67.728  1.00  0.00           C
ATOM   2688  O31 POPED 143       6.711 100.852  67.188  1.00  0.00           O
ATOM   2689  C31 POPED 143       6.872 102.132  66.918  1.00  0.00           C
ATOM   2690  O32 POPED 143       6.131 103.051  67.228  1.00  0.00           O
ATOM   2691  C32 POPED 143       8.101 102.232  66.028  1.00  0.00           C
ATOM   2694  C23 POPED 143       3.491  99.291  62.078  1.00  0.00           C
ATOM   2697  C24 POPED 143       3.571 100.311  60.918  1.00  0.00           C
ATOM   2700  C25 POPED 143       2.661  99.931  59.738  1.00  0.00           C
ATOM   2703  C26 POPED 143       3.071 100.591  58.408  1.00  0.00           C
ATOM   2706  C27 POPED 143       2.371  99.931  57.208  1.00  0.00           C
ATOM   2709  C28 POPED 143       2.701 100.602  55.858  1.00  0.00           C
ATOM   2712  C29 POPED 143       1.851 100.041  54.748  1.00  0.00           C
ATOM   2714 0C21 POPED 143       2.251  99.371  53.648  1.00  0.00           C
ATOM   2716 1C21 POPED 143       3.661  98.991  53.248  1.00  0.00           C
ATOM   2719 2C21 POPED 143       4.231  99.872  52.118  1.00  0.00           C
ATOM   2722 3C21 POPED 143       3.451  99.811  50.788  1.00  0.00           C
ATOM   2725 4C21 POPED 143       3.231 101.201  50.188  1.00  0.00           C
ATOM   2728 5C21 POPED 143       2.371 101.181  48.908  1.00  0.00           C
ATOM   2731 6C21 POPED 143       2.241 102.582  48.298  1.00  0.00           C
ATOM   2734 7C21 POPED 143       1.391 102.622  47.028  1.00  0.00           C
ATOM   2737 8C21 POPED 143       1.191 104.042  46.488  1.00  0.00           C
ATOM   2741  C33 POPED 143       7.831 101.621  64.638  1.00  0.00           C
ATOM   2744  C34 POPED 143       9.081 101.582  63.748  1.00  0.00           C
ATOM   2747  C35 POPED 143       8.771 101.642  62.258  1.00  0.00           C
ATOM   2750  C36 POPED 143       8.521 103.082  61.798  1.00  0.00           C
ATOM   2753  C37 POPED 143       8.251 103.191  60.298  1.00  0.00           C
ATOM   2756  C38 POPED 143       7.971 104.641  59.858  1.00  0.00           C
ATOM   2759  C39 POPED 143       6.501 105.052  59.938  1.00  0.00           C
ATOM   2762 0C31 POPED 143       5.841 105.131  58.558  1.00  0.00           C
ATOM   2765 1C31 POPED 143       5.131 103.821  58.178  1.00  0.00           C
ATOM   2768 2C31 POPED 143       4.842 103.732  56.678  1.00  0.00           C
ATOM   2771 3C31 POPED 143       6.051 103.181  55.908  1.00  0.00           C
ATOM   2774 4C31 POPED 143       5.791 102.981  54.408  1.00  0.00           C
ATOM   2777 5C31 POPED 143       7.091 103.011  53.598  1.00  0.00           C
ATOM   2780 6C31 POPED 143       6.921 102.601  52.128  1.00  0.00           C
ATOM   2784  NH3 POPEE 144      68.532  41.291  40.628  1.00  0.00           N
ATOM   2788  C12 POPEE 144      67.522  41.181  41.718  1.00  0.00           C
ATOM   2791  C11 POPEE 144      66.131  40.981  41.098  1.00  0.00           C
ATOM   2794  P   POPEE 144      65.882  43.481  40.008  1.00  0.00           P
ATOM   2795  O13 POPEE 144      65.141  43.601  38.738  1.00  0.00           O
ATOM   2796  O14 POPEE 144      67.351  43.561  39.898  1.00  0.00           O
ATOM   2797  O11 POPEE 144      65.331  44.531  41.068  1.00  0.00           O
ATOM   2798  O12 POPEE 144      65.432  42.151  40.698  1.00  0.00           O
ATOM   2799  C1  POPEE 144      64.071  44.321  41.748  1.00  0.00           C
ATOM   2802  C2  POPEE 144      64.191  44.131  43.298  1.00  0.00           C
ATOM   2804  O21 POPEE 144      64.931  45.231  43.848  1.00  0.00           O
ATOM   2805  C21 POPEE 144      64.642  45.501  45.108  1.00  0.00           C
ATOM   2806  O22 POPEE 144      63.662  45.091  45.718  1.00  0.00           O
ATOM   2807  C22 POPEE 144      65.691  46.451  45.678  1.00  0.00           C
ATOM   2810  C3  POPEE 144      64.892  42.781  43.658  1.00  0.00           C
ATOM   2813  O31 POPEE 144      65.101  42.571  45.078  1.00  0.00           O
ATOM   2814  C31 POPEE 144      65.931  41.541  45.308  1.00  0.00           C
ATOM   2815  O32 POPEE 144      66.422  40.841  44.438  1.00  0.00           O
ATOM   2816  C32 POPEE 144      66.191  41.341  46.798  1.00  0.00           C
ATOM   2819  C23 POPEE 144      66.202  45.991  47.058  1.00  0.00           C
ATOM   2822  C24 POPEE 144      66.971  47.101  47.788  1.00  0.00           C
ATOM   2825  C25 POPEE 144      67.251  46.751  49.248  1.00  0.00           C
ATOM   2828  C26 POPEE 144      68.101  47.811  49.958  1.00  0.00           C
ATOM   2831  C27 POPEE 144      68.141  47.641  51.478  1.00  0.00           C
ATOM   2834  C28 POPEE 144      69.001  48.721  52.168  1.00  0.00           C
ATOM   2837  C29 POPEE 144      68.901  48.651  53.668  1.00  0.00           C
ATOM   2839 0C21 POPEE 144      69.872  48.331  54.548  1.00  0.00           C
ATOM   2841 1C21 POPEE 144      71.302  47.981  54.228  1.00  0.00           C
ATOM   2844 2C21 POPEE 144      72.272  49.071  54.748  1.00  0.00           C
ATOM   2847 3C21 POPEE 144      72.412  49.111  56.268  1.00  0.00           C
ATOM   2850 4C21 POPEE 144      73.441  50.161  56.748  1.00  0.00           C
ATOM   2853 5C21 POPEE 144      72.812  51.441  57.308  1.00  0.00           C
ATOM   2856 6C21 POPEE 144      72.431  52.501  56.268  1.00  0.00           C
ATOM   2859 7C21 POPEE 144      71.651  53.661  56.918  1.00  0.00           C
ATOM   2862 8C21 POPEE 144      71.521  54.901  56.028  1.00  0.00           C
ATOM   2866  C33 POPEE 144      64.892  41.271  47.618  1.00  0.00           C
ATOM   2869  C34 POPEE 144      65.092  40.541  48.948  1.00  0.00           C
ATOM   2872  C35 POPEE 144      63.782  40.311  49.678  1.00  0.00           C
ATOM   2875  C36 POPEE 144      64.011  39.891  51.128  1.00  0.00           C
ATOM   2878  C37 POPEE 144      62.711  39.681  51.908  1.00  0.00           C
ATOM   2881  C38 POPEE 144      62.872  39.961  53.408  1.00  0.00           C
ATOM   2884  C39 POPEE 144      64.081  39.271  54.028  1.00  0.00           C
ATOM   2887 0C31 POPEE 144      64.341  39.762  55.458  1.00  0.00           C
ATOM   2890 1C31 POPEE 144      65.801  39.591  55.878  1.00  0.00           C
ATOM   2893 2C31 POPEE 144      66.041  39.941  57.348  1.00  0.00           C
ATOM   2896 3C31 POPEE 144      65.372  38.931  58.298  1.00  0.00           C
ATOM   2899 4C31 POPEE 144      65.591  39.251  59.778  1.00  0.00           C
ATOM   2902 5C31 POPEE 144      65.032  38.141  60.668  1.00  0.00           C
ATOM   2905 6C31 POPEE 144      65.451  38.281  62.128  1.00  0.00           C
ATOM   2909  NH3 POPEF 145      30.581  68.371  31.458  1.00  0.00           N
ATOM   2913  C12 POPEF 145      31.561  68.221  30.328  1.00  0.00           C
ATOM   2916  C11 POPEF 145      31.611  66.802  29.708  1.00  0.00           C
ATOM   2919  P   POPEF 145      31.741  65.121  31.718  1.00  0.00           P
ATOM   2920  O13 POPEF 145      30.361  64.691  31.388  1.00  0.00           O
ATOM   2921  O14 POPEF 145      32.622  64.021  32.188  1.00  0.00           O
ATOM   2922  O11 POPEF 145      31.682  66.271  32.778  1.00  0.00           O
ATOM   2923  O12 POPEF 145      32.351  65.871  30.488  1.00  0.00           O
ATOM   2924  C1  POPEF 145      31.552  65.951  34.168  1.00  0.00           C
ATOM   2927  C2  POPEF 145      30.751  67.061  34.878  1.00  0.00           C
ATOM   2929  O21 POPEF 145      29.681  67.471  33.998  1.00  0.00           O
ATOM   2930  C21 POPEF 145      28.601  68.021  34.558  1.00  0.00           C
ATOM   2931  O22 POPEF 145      28.142  69.091  34.198  1.00  0.00           O
ATOM   2932  C22 POPEF 145      27.991  67.121  35.638  1.00  0.00           C
ATOM   2935  C3  POPEF 145      31.671  68.281  35.168  1.00  0.00           C
ATOM   2938  O31 POPEF 145      30.962  69.321  35.878  1.00  0.00           O
ATOM   2939  C31 POPEF 145      30.881  69.101  37.178  1.00  0.00           C
ATOM   2940  O32 POPEF 145      31.202  68.061  37.738  1.00  0.00           O
ATOM   2941  C32 POPEF 145      30.351  70.331  37.898  1.00  0.00           C
ATOM   2944  C23 POPEF 145      26.471  67.321  35.788  1.00  0.00           C
ATOM   2947  C24 POPEF 145      26.092  68.241  36.948  1.00  0.00           C
ATOM   2950  C25 POPEF 145      24.622  68.052  37.338  1.00  0.00           C
ATOM   2953  C26 POPEF 145      24.141  69.001  38.448  1.00  0.00           C
ATOM   2956  C27 POPEF 145      22.631  68.881  38.658  1.00  0.00           C
ATOM   2959  C28 POPEF 145      22.011  70.071  39.428  1.00  0.00           C
ATOM   2962  C29 POPEF 145      20.542  70.201  39.078  1.00  0.00           C
ATOM   2964 0C21 POPEF 145      19.491  70.302  39.898  1.00  0.00           C
ATOM   2966 1C21 POPEF 145      19.501  70.321  41.408  1.00  0.00           C
ATOM   2969 2C21 POPEF 145      18.441  69.401  42.038  1.00  0.00           C
ATOM   2972 3C21 POPEF 145      18.421  69.541  43.568  1.00  0.00           C
ATOM   2975 4C21 POPEF 145      17.151  68.981  44.228  1.00  0.00           C
ATOM   2978 5C21 POPEF 145      17.211  67.481  44.548  1.00  0.00           C
ATOM   2981 6C21 POPEF 145      16.062  67.031  45.458  1.00  0.00           C
ATOM   2984 7C21 POPEF 145      16.112  65.531  45.788  1.00  0.00           C
ATOM   2987 8C21 POPEF 145      15.142  65.121  46.888  1.00  0.00           C
ATOM   2991  C33 POPEF 145      29.191  69.961  38.838  1.00  0.00           C
ATOM   2994  C34 POPEF 145      28.841  71.082  39.818  1.00  0.00           C
ATOM   2997  C35 POPEF 145      28.341  70.501  41.148  1.00  0.00           C
ATOM   3000  C36 POPEF 145      27.972  71.581  42.178  1.00  0.00           C
ATOM   3003  C37 POPEF 145      27.071  71.001  43.278  1.00  0.00           C
ATOM   3006  C38 POPEF 145      27.431  71.441  44.698  1.00  0.00           C
ATOM   3009  C39 POPEF 145      26.392  70.931  45.698  1.00  0.00           C
ATOM   3012 0C31 POPEF 145      26.912  70.762  47.128  1.00  0.00           C
ATOM   3015 1C31 POPEF 145      26.831  72.041  47.948  1.00  0.00           C
ATOM   3018 2C31 POPEF 145      27.122  71.751  49.428  1.00  0.00           C
ATOM   3021 3C31 POPEF 145      26.912  72.971  50.318  1.00  0.00           C
ATOM   3024 4C31 POPEF 145      27.151  72.641  51.788  1.00  0.00           C
ATOM   3027 5C31 POPEF 145      26.801  73.811  52.718  1.00  0.00           C
ATOM   3030 6C31 POPEF 145      27.101  73.511  54.188  1.00  0.00           C
ATOM   3034  NH3 POPEG 146      44.551  75.381  35.008  1.00  0.00           N
ATOM   3038  C12 POPEG 146      45.782  75.041  35.798  1.00  0.00           C
ATOM   3041  C11 POPEG 146      46.981  74.841  34.878  1.00  0.00           C
ATOM   3044  P   POPEG 146      49.481  74.121  35.068  1.00  0.00           P
ATOM   3045  O13 POPEG 146      49.541  72.651  34.998  1.00  0.00           O
ATOM   3046  O14 POPEG 146      49.662  74.841  33.788  1.00  0.00           O
ATOM   3047  O11 POPEG 146      50.511  74.671  36.148  1.00  0.00           O
ATOM   3048  O12 POPEG 146      48.091  74.521  35.708  1.00  0.00           O
ATOM   3049  C1  POPEG 146      51.081  73.821  37.148  1.00  0.00           C
ATOM   3052  C2  POPEG 146      50.302  73.821  38.498  1.00  0.00           C
ATOM   3054  O21 POPEG 146      49.492  72.621  38.598  1.00  0.00           O
ATOM   3055  C21 POPEG 146      49.481  71.802  39.668  1.00  0.00           C
ATOM   3056  O22 POPEG 146      48.631  70.951  39.848  1.00  0.00           O
ATOM   3057  C22 POPEG 146      50.721  71.921  40.578  1.00  0.00           C
ATOM   3060  C3  POPEG 146      49.441  75.111  38.678  1.00  0.00           C
ATOM   3063  O31 POPEG 146      48.441  74.941  39.688  1.00  0.00           O
ATOM   3064  C31 POPEG 146      48.732  75.311  40.908  1.00  0.00           C
ATOM   3065  O32 POPEG 146      49.751  75.861  41.288  1.00  0.00           O
ATOM   3066  C32 POPEG 146      47.561  74.891  41.788  1.00  0.00           C
ATOM   3069  C23 POPEG 146      50.921  70.692  41.508  1.00  0.00           C
ATOM   3072  C24 POPEG 146      52.342  70.601  42.088  1.00  0.00           C
ATOM   3075  C25 POPEG 146      52.421  70.631  43.628  1.00  0.00           C
ATOM   3078  C26 POPEG 146      51.771  69.421  44.328  1.00  0.00           C
ATOM   3081  C27 POPEG 146      52.132  69.332  45.828  1.00  0.00           C
ATOM   3084  C28 POPEG 146      51.331  68.251  46.598  1.00  0.00           C
ATOM   3087  C29 POPEG 146      51.981  67.871  47.908  1.00  0.00           C
ATOM   3089 0C21 POPEG 146      51.461  67.831  49.158  1.00  0.00           C
ATOM   3091 1C21 POPEG 146      50.061  68.161  49.618  1.00  0.00           C
ATOM   3094 2C21 POPEG 146      49.452  67.101  50.578  1.00  0.00           C
ATOM   3097 3C21 POPEG 146      50.222  66.891  51.898  1.00  0.00           C
ATOM   3100 4C21 POPEG 146      49.592  65.841  52.838  1.00  0.00           C
ATOM   3103 5C21 POPEG 146      49.601  64.411  52.268  1.00  0.00           C
ATOM   3106 6C21 POPEG 146      49.042  63.351  53.238  1.00  0.00           C
ATOM   3109 7C21 POPEG 146      48.891  61.961  52.578  1.00  0.00           C
ATOM   3112 8C21 POPEG 146      48.182  60.941  53.468  1.00  0.00           C
ATOM   3116  C33 POPEG 146      46.761  76.101  42.308  1.00  0.00           C
ATOM   3119  C34 POPEG 146      45.482  75.692  43.028  1.00  0.00           C
ATOM   3122  C35 POPEG 146      44.921  76.821  43.898  1.00  0.00           C
ATOM   3125  C36 POPEG 146      43.552  76.441  44.478  1.00  0.00           C
ATOM   3128  C37 POPEG 146      43.191  77.191  45.768  1.00  0.00           C
ATOM   3131  C38 POPEG 146      43.132  78.721  45.618  1.00  0.00           C
ATOM   3134  C39 POPEG 146      44.382  79.451  46.138  1.00  0.00           C
ATOM   3137 0C31 POPEG 146      44.131  80.961  46.208  1.00  0.00           C
ATOM   3140 1C31 POPEG 146      45.152  81.731  47.048  1.00  0.00           C
ATOM   3143 2C31 POPEG 146      44.671  83.181  47.278  1.00  0.00           C
ATOM   3146 3C31 POPEG 146      45.562  84.001  48.218  1.00  0.00           C
ATOM   3149 4C31 POPEG 146      44.912  85.361  48.528  1.00  0.00           C
ATOM   3152 5C31 POPEG 146      45.812  86.321  49.328  1.00  0.00           C
ATOM   3155 6C31 POPEG 146      46.361  85.751  50.638  1.00  0.00           C
ATOM   3159  NH3 POPEH 147      80.501  49.061  73.548  1.00  0.00           N
ATOM   3163  C12 POPEH 147      80.582  49.321  75.028  1.00  0.00           C
ATOM   3166  C11 POPEH 147      79.741  50.531  75.508  1.00  0.00           C
ATOM   3169  P   POPEH 147      77.711  51.361  74.108  1.00  0.00           P
ATOM   3170  O13 POPEH 147      78.642  52.451  73.768  1.00  0.00           O
ATOM   3171  O14 POPEH 147      76.342  51.751  74.498  1.00  0.00           O
ATOM   3172  O11 POPEH 147      77.611  50.371  72.918  1.00  0.00           O
ATOM   3173  O12 POPEH 147      78.351  50.401  75.178  1.00  0.00           O
ATOM   3174  C1  POPEH 147      76.842  50.831  71.778  1.00  0.00           C
ATOM   3177  C2  POPEH 147      77.381  50.081  70.548  1.00  0.00           C
ATOM   3179  O21 POPEH 147      76.941  50.661  69.318  1.00  0.00           O
ATOM   3180  C21 POPEH 147      75.641  50.641  69.088  1.00  0.00           C
ATOM   3181  O22 POPEH 147      74.791  50.061  69.748  1.00  0.00           O
ATOM   3182  C22 POPEH 147      75.312  51.531  67.898  1.00  0.00           C
ATOM   3185  C3  POPEH 147      77.171  48.541  70.638  1.00  0.00           C
ATOM   3188  O31 POPEH 147      78.291  47.841  70.048  1.00  0.00           O
ATOM   3189  C31 POPEH 147      78.092  47.541  68.768  1.00  0.00           C
ATOM   3190  O32 POPEH 147      77.022  47.301  68.248  1.00  0.00           O
ATOM   3191  C32 POPEH 147      79.422  47.751  68.048  1.00  0.00           C
ATOM   3194  C23 POPEH 147      74.982  50.751  66.608  1.00  0.00           C
ATOM   3197  C24 POPEH 147      76.221  50.321  65.808  1.00  0.00           C
ATOM   3200  C25 POPEH 147      75.831  49.651  64.478  1.00  0.00           C
ATOM   3203  C26 POPEH 147      77.002  49.361  63.528  1.00  0.00           C
ATOM   3206  C27 POPEH 147      76.541  48.731  62.198  1.00  0.00           C
ATOM   3209  C28 POPEH 147      77.751  48.311  61.328  1.00  0.00           C
ATOM   3212  C29 POPEH 147      77.711  48.851  59.908  1.00  0.00           C
ATOM   3214 0C21 POPEH 147      77.961  48.151  58.788  1.00  0.00           C
ATOM   3216 1C21 POPEH 147      78.351  46.701  58.718  1.00  0.00           C
ATOM   3219 2C21 POPEH 147      78.881  46.281  57.328  1.00  0.00           C
ATOM   3222 3C21 POPEH 147      80.182  46.981  56.888  1.00  0.00           C
ATOM   3225 4C21 POPEH 147      80.732  46.381  55.588  1.00  0.00           C
ATOM   3228 5C21 POPEH 147      82.021  47.041  55.068  1.00  0.00           C
ATOM   3231 6C21 POPEH 147      83.172  47.041  56.088  1.00  0.00           C
ATOM   3234 7C21 POPEH 147      84.511  47.441  55.478  1.00  0.00           C
ATOM   3237 8C21 POPEH 147      85.672  47.451  56.478  1.00  0.00           C
ATOM   3241  C33 POPEH 147      79.752  49.261  68.038  1.00  0.00           C
ATOM   3244  C34 POPEH 147      81.191  49.601  67.648  1.00  0.00           C
ATOM   3247  C35 POPEH 147      81.551  49.131  66.248  1.00  0.00           C
ATOM   3250  C36 POPEH 147      82.692  48.111  66.268  1.00  0.00           C
ATOM   3253  C37 POPEH 147      82.822  47.371  64.928  1.00  0.00           C
ATOM   3256  C38 POPEH 147      84.241  46.821  64.718  1.00  0.00           C
ATOM   3259  C39 POPEH 147      85.092  47.821  63.938  1.00  0.00           C
ATOM   3262 0C31 POPEH 147      86.582  47.491  63.888  1.00  0.00           C
ATOM   3265 1C31 POPEH 147      87.331  48.601  63.128  1.00  0.00           C
ATOM   3268 2C31 POPEH 147      88.821  48.301  62.898  1.00  0.00           C
ATOM   3271 3C31 POPEH 147      89.562  49.481  62.248  1.00  0.00           C
ATOM   3274 4C31 POPEH 147      89.072  49.801  60.818  1.00  0.00           C
ATOM   3277 5C31 POPEH 147      89.691  51.082  60.258  1.00  0.00           C
ATOM   3280 6C31 POPEH 147      89.092  51.481  58.898  1.00  0.00           C
ATOM   3284  NH3 POPEI 148      85.122  22.981  79.868  1.00  0.00           N
ATOM   3288  C12 POPEI 148      85.551  24.291  80.468  1.00  0.00           C
ATOM   3291  C11 POPEI 148      84.372  25.011  81.138  1.00  0.00           C
ATOM   3294  P   POPEI 148      82.312  24.851  79.508  1.00  0.00           P
ATOM   3295  O13 POPEI 148      81.081  25.681  79.558  1.00  0.00           O
ATOM   3296  O14 POPEI 148      82.361  23.481  80.048  1.00  0.00           O
ATOM   3297  O11 POPEI 148      82.811  24.761  78.028  1.00  0.00           O
ATOM   3298  O12 POPEI 148      83.501  25.641  80.198  1.00  0.00           O
ATOM   3299  C1  POPEI 148      83.541  25.821  77.428  1.00  0.00           C
ATOM   3302  C2  POPEI 148      84.042  25.361  76.038  1.00  0.00           C
ATOM   3304  O21 POPEI 148      83.261  25.761  74.918  1.00  0.00           O
ATOM   3305  C21 POPEI 148      81.941  25.811  74.898  1.00  0.00           C
ATOM   3306  O22 POPEI 148      81.172  25.671  75.838  1.00  0.00           O
ATOM   3307  C22 POPEI 148      81.562  26.081  73.438  1.00  0.00           C
ATOM   3310  C3  POPEI 148      84.282  23.831  76.038  1.00  0.00           C
ATOM   3313  O31 POPEI 148      85.332  23.471  75.118  1.00  0.00           O
ATOM   3314  C31 POPEI 148      84.922  23.121  73.908  1.00  0.00           C
ATOM   3315  O32 POPEI 148      83.762  23.051  73.528  1.00  0.00           O
ATOM   3316  C32 POPEI 148      86.141  22.871  73.038  1.00  0.00           C
ATOM   3319  C23 POPEI 148      80.351  25.231  72.988  1.00  0.00           C
ATOM   3322  C24 POPEI 148      80.041  25.371  71.498  1.00  0.00           C
ATOM   3325  C25 POPEI 148      81.232  25.161  70.548  1.00  0.00           C
ATOM   3328  C26 POPEI 148      80.771  24.791  69.138  1.00  0.00           C
ATOM   3331  C27 POPEI 148      81.891  24.641  68.108  1.00  0.00           C
ATOM   3334  C28 POPEI 148      81.361  24.061  66.788  1.00  0.00           C
ATOM   3337  C29 POPEI 148      82.351  24.151  65.658  1.00  0.00           C
ATOM   3339 0C21 POPEI 148      82.282  24.981  64.608  1.00  0.00           C
ATOM   3341 1C21 POPEI 148      81.212  26.021  64.348  1.00  0.00           C
ATOM   3344 2C21 POPEI 148      80.132  25.521  63.358  1.00  0.00           C
ATOM   3347 3C21 POPEI 148      79.242  24.421  63.948  1.00  0.00           C
ATOM   3350 4C21 POPEI 148      78.081  24.001  63.038  1.00  0.00           C
ATOM   3353 5C21 POPEI 148      76.821  23.701  63.858  1.00  0.00           C
ATOM   3356 6C21 POPEI 148      75.702  23.031  63.038  1.00  0.00           C
ATOM   3359 7C21 POPEI 148      74.362  23.021  63.798  1.00  0.00           C
ATOM   3362 8C21 POPEI 148      73.291  22.151  63.148  1.00  0.00           C
ATOM   3366  C33 POPEI 148      86.372  21.361  72.778  1.00  0.00           C
ATOM   3369  C34 POPEI 148      87.752  21.151  72.168  1.00  0.00           C
ATOM   3372  C35 POPEI 148      88.252  19.711  72.208  1.00  0.00           C
ATOM   3375  C36 POPEI 148      87.682  18.831  71.098  1.00  0.00           C
ATOM   3378  C37 POPEI 148      88.181  17.391  71.218  1.00  0.00           C
ATOM   3381  C38 POPEI 148      87.582  16.441  70.168  1.00  0.00           C
ATOM   3384  C39 POPEI 148      88.511  16.081  68.988  1.00  0.00           C
ATOM   3387 0C31 POPEI 148      89.502  14.941  69.288  1.00  0.00           C
ATOM   3390 1C31 POPEI 148      90.302  14.551  68.038  1.00  0.00           C
ATOM   3393 2C31 POPEI 148      91.521  13.671  68.348  1.00  0.00           C
ATOM   3396 3C31 POPEI 148      92.282  13.201  67.098  1.00  0.00           C
ATOM   3399 4C31 POPEI 148      92.851  14.361  66.258  1.00  0.00           C
ATOM   3402 5C31 POPEI 148      93.632  13.891  65.018  1.00  0.00           C
ATOM   3405 6C31 POPEI 148      94.011  15.051  64.088  1.00  0.00           C
ATOM   3409  NH3 POPEJ 149      34.052  11.341  33.698  1.00  0.00           N
ATOM   3413  C12 POPEJ 149      34.011  10.611  32.388  1.00  0.00           C
ATOM   3416  C11 POPEJ 149      32.902   9.531  32.388  1.00  0.00           C
ATOM   3419  P   POPEJ 149      33.831   7.271  33.388  1.00  0.00           P
ATOM   3420  O13 POPEJ 149      34.892   7.371  32.378  1.00  0.00           O
ATOM   3421  O14 POPEJ 149      32.881   6.131  33.278  1.00  0.00           O
ATOM   3422  O11 POPEJ 149      34.522   7.121  34.808  1.00  0.00           O
ATOM   3423  O12 POPEJ 149      33.021   8.631  33.498  1.00  0.00           O
ATOM   3424  C1  POPEJ 149      34.261   8.061  35.858  1.00  0.00           C
ATOM   3427  C2  POPEJ 149      32.941   7.731  36.638  1.00  0.00           C
ATOM   3429  O21 POPEJ 149      33.042   8.271  37.968  1.00  0.00           O
ATOM   3430  C21 POPEJ 149      32.941   9.611  38.018  1.00  0.00           C
ATOM   3431  O22 POPEJ 149      32.622  10.321  37.078  1.00  0.00           O
ATOM   3432  C22 POPEJ 149      33.261  10.141  39.408  1.00  0.00           C
ATOM   3435  C3  POPEJ 149      32.741   6.171  36.698  1.00  0.00           C
ATOM   3438  O31 POPEJ 149      31.631   5.741  37.528  1.00  0.00           O
ATOM   3439  C31 POPEJ 149      31.982   4.981  38.578  1.00  0.00           C
ATOM   3440  O32 POPEJ 149      33.121   4.651  38.848  1.00  0.00           O
ATOM   3441  C32 POPEJ 149      30.741   4.491  39.328  1.00  0.00           C
ATOM   3444  C23 POPEJ 149      32.001  10.411  40.258  1.00  0.00           C
ATOM   3447  C24 POPEJ 149      31.491   9.161  40.988  1.00  0.00           C
ATOM   3450  C25 POPEJ 149      30.282   9.501  41.868  1.00  0.00           C
ATOM   3453  C26 POPEJ 149      29.851   8.371  42.818  1.00  0.00           C
ATOM   3456  C27 POPEJ 149      28.941   8.941  43.928  1.00  0.00           C
ATOM   3459  C28 POPEJ 149      28.451   7.911  44.948  1.00  0.00           C
ATOM   3462  C29 POPEJ 149      27.802   8.621  46.108  1.00  0.00           C
ATOM   3464 0C21 POPEJ 149      26.591   8.361  46.628  1.00  0.00           C
ATOM   3466 1C21 POPEJ 149      25.651   7.271  46.188  1.00  0.00           C
ATOM   3469 2C21 POPEJ 149      26.051   5.901  46.768  1.00  0.00           C
ATOM   3472 3C21 POPEJ 149      26.241   5.891  48.288  1.00  0.00           C
ATOM   3475 4C21 POPEJ 149      26.281   4.471  48.848  1.00  0.00           C
ATOM   3478 5C21 POPEJ 149      26.622   4.421  50.338  1.00  0.00           C
ATOM   3481 6C21 POPEJ 149      26.202   3.101  50.988  1.00  0.00           C
ATOM   3484 7C21 POPEJ 149      26.501   3.071  52.488  1.00  0.00           C
ATOM   3487 8C21 POPEJ 149      26.071   1.768  53.158  1.00  0.00           C
ATOM   3491  C33 POPEJ 149      30.612   5.121  40.728  1.00  0.00           C
ATOM   3494  C34 POPEJ 149      29.872   4.221  41.738  1.00  0.00           C
ATOM   3497  C35 POPEJ 149      30.802   3.461  42.718  1.00  0.00           C
ATOM   3500  C36 POPEJ 149      31.421   2.171  42.168  1.00  0.00           C
ATOM   3503  C37 POPEJ 149      32.631   1.708  42.988  1.00  0.00           C
ATOM   3506  C38 POPEJ 149      33.091   0.288  42.648  1.00  0.00           C
ATOM   3509  C39 POPEJ 149      34.462  -0.102  43.218  1.00  0.00           C
ATOM   3512 0C31 POPEJ 149      34.642   0.138  44.728  1.00  0.00           C
ATOM   3515 1C31 POPEJ 149      33.581  -0.552  45.598  1.00  0.00           C
ATOM   3518 2C31 POPEJ 149      34.001  -0.622  47.078  1.00  0.00           C
ATOM   3521 3C31 POPEJ 149      34.542  -2.012  47.448  1.00  0.00           C
ATOM   3524 4C31 POPEJ 149      35.111  -2.092  48.868  1.00  0.00           C
ATOM   3527 5C31 POPEJ 149      35.251  -3.542  49.338  1.00  0.00           C
ATOM   3530 6C31 POPEJ 149      35.951  -3.692  50.698  1.00  0.00           C
ATOM   3534  NH3 POPEK 150      11.591  47.021  32.098  1.00  0.00           N
ATOM   3538  C12 POPEK 150      10.362  47.711  32.628  1.00  0.00           C
ATOM   3541  C11 POPEK 150       9.052  47.211  32.018  1.00  0.00           C
ATOM   3544  P   POPEK 150       6.681  46.751  32.988  1.00  0.00           P
ATOM   3545  O13 POPEK 150       6.011  46.671  31.678  1.00  0.00           O
ATOM   3546  O14 POPEK 150       7.141  45.551  33.718  1.00  0.00           O
ATOM   3547  O11 POPEK 150       5.671  47.561  33.908  1.00  0.00           O
ATOM   3548  O12 POPEK 150       7.941  47.681  32.808  1.00  0.00           O
ATOM   3549  C1  POPEK 150       6.101  48.561  34.838  1.00  0.00           C
ATOM   3552  C2  POPEK 150       6.841  47.951  36.058  1.00  0.00           C
ATOM   3554  O21 POPEK 150       6.211  48.261  37.328  1.00  0.00           O
ATOM   3555  C21 POPEK 150       5.041  47.651  37.518  1.00  0.00           C
ATOM   3556  O22 POPEK 150       4.481  46.961  36.688  1.00  0.00           O
ATOM   3557  C22 POPEK 150       4.561  47.851  38.948  1.00  0.00           C
ATOM   3560  C3  POPEK 150       8.331  48.421  36.058  1.00  0.00           C
ATOM   3563  O31 POPEK 150       8.431  49.821  36.318  1.00  0.00           O
ATOM   3564  C31 POPEK 150       8.371  50.291  37.568  1.00  0.00           C
ATOM   3565  O32 POPEK 150       8.091  51.451  37.828  1.00  0.00           O
ATOM   3566  C32 POPEK 150       8.822  49.281  38.638  1.00  0.00           C
ATOM   3569  C23 POPEK 150       5.031  46.691  39.858  1.00  0.00           C
ATOM   3572  C24 POPEK 150       4.291  46.571  41.198  1.00  0.00           C
ATOM   3575  C25 POPEK 150       4.842  47.471  42.308  1.00  0.00           C
ATOM   3578  C26 POPEK 150       4.031  47.301  43.608  1.00  0.00           C
ATOM   3581  C27 POPEK 150       4.421  48.271  44.728  1.00  0.00           C
ATOM   3584  C28 POPEK 150       3.651  47.961  46.028  1.00  0.00           C
ATOM   3587  C29 POPEK 150       4.051  48.881  47.148  1.00  0.00           C
ATOM   3589 0C21 POPEK 150       3.271  49.801  47.758  1.00  0.00           C
ATOM   3591 1C21 POPEK 150       1.831  50.131  47.468  1.00  0.00           C
ATOM   3594 2C21 POPEK 150       1.001  50.191  48.768  1.00  0.00           C
ATOM   3597 3C21 POPEK 150      -0.459  50.631  48.538  1.00  0.00           C
ATOM   3600 4C21 POPEK 150      -1.332  50.311  49.758  1.00  0.00           C
ATOM   3603 5C21 POPEK 150      -2.702  51.011  49.808  1.00  0.00           C
ATOM   3606 6C21 POPEK 150      -3.562  50.451  50.958  1.00  0.00           C
ATOM   3609 7C21 POPEK 150      -4.792  51.261  51.338  1.00  0.00           C
ATOM   3612 8C21 POPEK 150      -5.642  50.541  52.388  1.00  0.00           C
ATOM   3616  C33 POPEK 150       8.862  49.851  40.078  1.00  0.00           C
ATOM   3619  C34 POPEK 150       9.621  48.911  41.018  1.00  0.00           C
ATOM   3622  C35 POPEK 150       9.471  49.271  42.498  1.00  0.00           C
ATOM   3625  C36 POPEK 150      10.271  48.311  43.398  1.00  0.00           C
ATOM   3628  C37 POPEK 150      10.221  48.671  44.888  1.00  0.00           C
ATOM   3631  C38 POPEK 150      10.411  47.431  45.758  1.00  0.00           C
ATOM   3634  C39 POPEK 150      10.572  47.701  47.258  1.00  0.00           C
ATOM   3637 0C31 POPEK 150       9.381  48.431  47.898  1.00  0.00           C
ATOM   3640 1C31 POPEK 150       9.502  48.431  49.428  1.00  0.00           C
ATOM   3643 2C31 POPEK 150       8.461  49.301  50.148  1.00  0.00           C
ATOM   3646 3C31 POPEK 150       7.072  48.661  50.228  1.00  0.00           C
ATOM   3649 4C31 POPEK 150       6.082  49.551  50.988  1.00  0.00           C
ATOM   3652 5C31 POPEK 150       4.721  48.891  51.238  1.00  0.00           C
ATOM   3655 6C31 POPEK 150       3.691  49.891  51.748  1.00  0.00           C
ATOM   3659  NH3 POPEL 151      37.042  85.681  35.708  1.00  0.00           N
ATOM   3663  C12 POPEL 151      37.881  85.551  36.948  1.00  0.00           C
ATOM   3666  C11 POPEL 151      39.282  85.052  36.598  1.00  0.00           C
ATOM   3669  P   POPEL 151      41.391  85.861  35.308  1.00  0.00           P
ATOM   3670  O13 POPEL 151      41.441  85.192  33.988  1.00  0.00           O
ATOM   3671  O14 POPEL 151      41.952  87.242  35.398  1.00  0.00           O
ATOM   3672  O11 POPEL 151      41.981  84.921  36.448  1.00  0.00           O
ATOM   3673  O12 POPEL 151      39.851  85.961  35.668  1.00  0.00           O
ATOM   3674  C1  POPEL 151      43.052  84.001  36.178  1.00  0.00           C
ATOM   3677  C2  POPEL 151      43.401  82.991  37.348  1.00  0.00           C
ATOM   3679  O21 POPEL 151      42.552  83.111  38.498  1.00  0.00           O
ATOM   3680  C21 POPEL 151      41.302  82.741  38.388  1.00  0.00           C
ATOM   3681  O22 POPEL 151      40.791  82.161  37.448  1.00  0.00           O
ATOM   3682  C22 POPEL 151      40.552  83.161  39.658  1.00  0.00           C
ATOM   3685  C3  POPEL 151      44.861  83.102  37.878  1.00  0.00           C
ATOM   3688  O31 POPEL 151      45.222  81.901  38.588  1.00  0.00           O
ATOM   3689  C31 POPEL 151      45.092  81.701  39.918  1.00  0.00           C
ATOM   3690  O32 POPEL 151      45.171  80.591  40.418  1.00  0.00           O
ATOM   3691  C32 POPEL 151      44.772  82.951  40.758  1.00  0.00           C
ATOM   3694  C23 POPEL 151      40.912  82.382  40.968  1.00  0.00           C
ATOM   3697  C24 POPEL 151      39.732  81.561  41.508  1.00  0.00           C
ATOM   3700  C25 POPEL 151      39.982  80.891  42.868  1.00  0.00           C
ATOM   3703  C26 POPEL 151      40.181  81.841  44.058  1.00  0.00           C
ATOM   3706  C27 POPEL 151      39.971  81.111  45.398  1.00  0.00           C
ATOM   3709  C28 POPEL 151      40.122  82.001  46.648  1.00  0.00           C
ATOM   3712  C29 POPEL 151      39.551  81.302  47.868  1.00  0.00           C
ATOM   3714 0C21 POPEL 151      40.171  81.022  49.028  1.00  0.00           C
ATOM   3716 1C21 POPEL 151      41.581  81.391  49.418  1.00  0.00           C
ATOM   3719 2C21 POPEL 151      41.711  81.372  50.958  1.00  0.00           C
ATOM   3722 3C21 POPEL 151      43.151  81.631  51.438  1.00  0.00           C
ATOM   3725 4C21 POPEL 151      43.301  81.351  52.948  1.00  0.00           C
ATOM   3728 5C21 POPEL 151      44.721  81.631  53.438  1.00  0.00           C
ATOM   3731 6C21 POPEL 151      44.991  83.121  53.638  1.00  0.00           C
ATOM   3734 7C21 POPEL 151      46.472  83.492  53.478  1.00  0.00           C
ATOM   3737 8C21 POPEL 151      46.812  84.882  54.018  1.00  0.00           C
ATOM   3741  C33 POPEL 151      44.632  82.631  42.278  1.00  0.00           C
ATOM   3744  C34 POPEL 151      43.921  83.721  43.118  1.00  0.00           C
ATOM   3747  C35 POPEL 151      44.751  84.991  43.368  1.00  0.00           C
ATOM   3750  C36 POPEL 151      43.961  86.031  44.178  1.00  0.00           C
ATOM   3753  C37 POPEL 151      44.651  87.391  44.338  1.00  0.00           C
ATOM   3756  C38 POPEL 151      43.662  88.541  44.638  1.00  0.00           C
ATOM   3759  C39 POPEL 151      42.982  88.452  46.008  1.00  0.00           C
ATOM   3762 0C31 POPEL 151      43.842  89.001  47.168  1.00  0.00           C
ATOM   3765 1C31 POPEL 151      43.041  89.082  48.478  1.00  0.00           C
ATOM   3768 2C31 POPEL 151      43.732  89.942  49.548  1.00  0.00           C
ATOM   3771 3C31 POPEL 151      42.831  90.221  50.748  1.00  0.00           C
ATOM   3774 4C31 POPEL 151      43.522  91.111  51.788  1.00  0.00           C
ATOM   3777 5C31 POPEL 151      42.592  91.491  52.948  1.00  0.00           C
ATOM   3780 6C31 POPEL 151      43.312  92.281  54.048  1.00  0.00           C
ATOM   3784  NH3 POPEM 152      93.131  69.691  32.418  1.00  0.00           N
ATOM   3788  C12 POPEM 152      94.042  70.891  32.548  1.00  0.00           C
ATOM   3791  C11 POPEM 152      93.832  71.881  31.388  1.00  0.00           C
ATOM   3794  P   POPEM 152      94.831  74.081  32.438  1.00  0.00           P
ATOM   3795  O13 POPEM 152      95.752  75.121  31.918  1.00  0.00           O
ATOM   3796  O14 POPEM 152      93.461  74.551  32.758  1.00  0.00           O
ATOM   3797  O11 POPEM 152      95.462  73.332  33.688  1.00  0.00           O
ATOM   3798  O12 POPEM 152      94.812  72.911  31.368  1.00  0.00           O
ATOM   3799  C1  POPEM 152      95.651  73.901  34.998  1.00  0.00           C
ATOM   3802  C2  POPEM 152      94.982  73.021  36.108  1.00  0.00           C
ATOM   3804  O21 POPEM 152      95.022  73.621  37.428  1.00  0.00           O
ATOM   3805  C21 POPEM 152      96.151  73.851  38.088  1.00  0.00           C
ATOM   3806  O22 POPEM 152      97.272  73.571  37.698  1.00  0.00           O
ATOM   3807  C22 POPEM 152      95.831  74.491  39.468  1.00  0.00           C
ATOM   3810  C3  POPEM 152      95.521  71.561  36.108  1.00  0.00           C
ATOM   3813  O31 POPEM 152      94.861  70.731  37.078  1.00  0.00           O
ATOM   3814  C31 POPEM 152      93.641  70.331  36.748  1.00  0.00           C
ATOM   3815  O32 POPEM 152      93.122  70.461  35.658  1.00  0.00           O
ATOM   3816  C32 POPEM 152      92.962  69.781  37.998  1.00  0.00           C
ATOM   3819  C23 POPEM 152      96.971  74.471  40.528  1.00  0.00           C
ATOM   3822  C24 POPEM 152      96.482  74.731  41.958  1.00  0.00           C
ATOM   3825  C25 POPEM 152      97.582  75.031  42.998  1.00  0.00           C
ATOM   3828  C26 POPEM 152      98.552  73.871  43.328  1.00  0.00           C
ATOM   3831  C27 POPEM 152      99.812  74.391  44.028  1.00  0.00           C
ATOM   3834  C28 POPEM 152     100.901  73.341  44.318  1.00  0.00           C
ATOM   3837  C29 POPEM 152     100.831  72.701  45.678  1.00  0.00           C
ATOM   3839 0C21 POPEM 152     101.232  73.262  46.838  1.00  0.00           C
ATOM   3841 1C21 POPEM 152     101.801  74.651  47.018  1.00  0.00           C
ATOM   3844 2C21 POPEM 152     103.081  74.691  47.888  1.00  0.00           C
ATOM   3847 3C21 POPEM 152     103.611  76.121  48.108  1.00  0.00           C
ATOM   3850 4C21 POPEM 152     105.041  76.331  47.598  1.00  0.00           C
ATOM   3853 5C21 POPEM 152     106.132  75.631  48.428  1.00  0.00           C
ATOM   3856 6C21 POPEM 152     106.461  76.351  49.748  1.00  0.00           C
ATOM   3859 7C21 POPEM 152     107.641  75.721  50.498  1.00  0.00           C
ATOM   3862 8C21 POPEM 152     108.032  76.481  51.778  1.00  0.00           C
ATOM   3866  C33 POPEM 152      91.642  70.531  38.278  1.00  0.00           C
ATOM   3869  C34 POPEM 152      90.931  70.101  39.568  1.00  0.00           C
ATOM   3872  C35 POPEM 152      91.572  70.661  40.848  1.00  0.00           C
ATOM   3875  C36 POPEM 152      90.572  70.651  42.018  1.00  0.00           C
ATOM   3878  C37 POPEM 152      91.181  71.191  43.308  1.00  0.00           C
ATOM   3881  C38 POPEM 152      90.152  71.291  44.438  1.00  0.00           C
ATOM   3884  C39 POPEM 152      90.752  71.011  45.828  1.00  0.00           C
ATOM   3887 0C31 POPEM 152      91.771  72.061  46.298  1.00  0.00           C
ATOM   3890 1C31 POPEM 152      92.611  71.541  47.468  1.00  0.00           C
ATOM   3893 2C31 POPEM 152      93.422  72.621  48.178  1.00  0.00           C
ATOM   3896 3C31 POPEM 152      92.552  73.551  49.048  1.00  0.00           C
ATOM   3899 4C31 POPEM 152      93.392  74.521  49.888  1.00  0.00           C
ATOM   3902 5C31 POPEM 152      92.571  75.411  50.818  1.00  0.00           C
ATOM   3905 6C31 POPEM 152      93.461  76.311  51.688  1.00  0.00           C
ATOM   3909  NH3 POPEN 153      85.041 100.071  31.388  1.00  0.00           N
ATOM   3913  C12 POPEN 153      86.531 100.201  31.198  1.00  0.00           C
ATOM   3916  C11 POPEN 153      86.911 101.211  30.088  1.00  0.00           C
ATOM   3919  P   POPEN 153      88.051 103.581  29.978  1.00  0.00           P
ATOM   3920  O13 POPEN 153      88.282 103.291  28.548  1.00  0.00           O
ATOM   3921  O14 POPEN 153      87.682 104.971  30.298  1.00  0.00           O
ATOM   3922  O11 POPEN 153      89.411 103.301  30.768  1.00  0.00           O
ATOM   3923  O12 POPEN 153      86.981 102.561  30.598  1.00  0.00           O
ATOM   3924  C1  POPEN 153      89.672 102.261  31.718  1.00  0.00           C
ATOM   3927  C2  POPEN 153      89.851 102.841  33.148  1.00  0.00           C
ATOM   3929  O21 POPEN 153      90.271 101.841  34.108  1.00  0.00           O
ATOM   3930  C21 POPEN 153      89.441 100.911  34.568  1.00  0.00           C
ATOM   3931  O22 POPEN 153      88.282 100.731  34.228  1.00  0.00           O
ATOM   3932  C22 POPEN 153      90.152 100.122  35.678  1.00  0.00           C
ATOM   3935  C3  POPEN 153      88.611 103.651  33.608  1.00  0.00           C
ATOM   3938  O31 POPEN 153      88.812 104.271  34.898  1.00  0.00           O
ATOM   3939  C31 POPEN 153      87.652 104.611  35.468  1.00  0.00           C
ATOM   3940  O32 POPEN 153      86.542 104.352  35.028  1.00  0.00           O
ATOM   3941  C32 POPEN 153      87.941 105.471  36.698  1.00  0.00           C
ATOM   3944  C23 POPEN 153      89.212  99.131  36.388  1.00  0.00           C
ATOM   3947  C24 POPEN 153      89.802  98.482  37.648  1.00  0.00           C
ATOM   3950  C25 POPEN 153      88.711  97.811  38.498  1.00  0.00           C
ATOM   3953  C26 POPEN 153      89.222  97.121  39.778  1.00  0.00           C
ATOM   3956  C27 POPEN 153      88.061  96.461  40.548  1.00  0.00           C
ATOM   3959  C28 POPEN 153      88.471  95.941  41.948  1.00  0.00           C
ATOM   3962  C29 POPEN 153      87.261  95.561  42.768  1.00  0.00           C
ATOM   3964 0C21 POPEN 153      86.901  94.332  43.198  1.00  0.00           C
ATOM   3966 1C21 POPEN 153      87.622  93.041  42.908  1.00  0.00           C
ATOM   3969 2C21 POPEN 153      88.431  92.482  44.108  1.00  0.00           C
ATOM   3972 3C21 POPEN 153      87.582  91.871  45.228  1.00  0.00           C
ATOM   3975 4C21 POPEN 153      88.271  90.681  45.928  1.00  0.00           C
ATOM   3978 5C21 POPEN 153      89.632  91.001  46.568  1.00  0.00           C
ATOM   3981 6C21 POPEN 153      89.541  91.881  47.818  1.00  0.00           C
ATOM   3984 7C21 POPEN 153      90.912  92.161  48.438  1.00  0.00           C
ATOM   3987 8C21 POPEN 153      90.852  92.951  49.748  1.00  0.00           C
ATOM   3991  C33 POPEN 153      88.271 104.632  37.948  1.00  0.00           C
ATOM   3994  C34 POPEN 153      88.261 105.471  39.228  1.00  0.00           C
ATOM   3997  C35 POPEN 153      88.452 104.651  40.508  1.00  0.00           C
ATOM   4000  C36 POPEN 153      88.291 105.521  41.768  1.00  0.00           C
ATOM   4003  C37 POPEN 153      88.282 104.721  43.078  1.00  0.00           C
ATOM   4006  C38 POPEN 153      87.982 105.602  44.298  1.00  0.00           C
ATOM   4009  C39 POPEN 153      89.191 106.451  44.748  1.00  0.00           C
ATOM   4012 0C31 POPEN 153      88.872 107.311  45.968  1.00  0.00           C
ATOM   4015 1C31 POPEN 153      90.122 107.932  46.608  1.00  0.00           C
ATOM   4018 2C31 POPEN 153      89.791 108.791  47.838  1.00  0.00           C
ATOM   4021 3C31 POPEN 153      90.982 108.981  48.808  1.00  0.00           C
ATOM   4024 4C31 POPEN 153      90.631 108.651  50.268  1.00  0.00           C
ATOM   4027 5C31 POPEN 153      91.822 108.821  51.228  1.00  0.00           C
ATOM   4030 6C31 POPEN 153      91.542 108.312  52.638  1.00  0.00           C
ATOM   4034  NH3 POPEO 154      55.581   3.042  78.308  1.00  0.00           N
ATOM   4038  C12 POPEO 154      55.372   1.758  79.058  1.00  0.00           C
ATOM   4041  C11 POPEO 154      55.882   0.578  78.218  1.00  0.00           C
ATOM   4044  P   POPEO 154      54.681  -1.731  78.408  1.00  0.00           P
ATOM   4045  O13 POPEO 154      55.271  -2.401  77.238  1.00  0.00           O
ATOM   4046  O14 POPEO 154      54.211  -2.552  79.558  1.00  0.00           O
ATOM   4047  O11 POPEO 154      53.491  -0.771  77.978  1.00  0.00           O
ATOM   4048  O12 POPEO 154      55.712  -0.661  78.928  1.00  0.00           O
ATOM   4049  C1  POPEO 154      52.522  -1.262  77.058  1.00  0.00           C
ATOM   4052  C2  POPEO 154      51.372  -0.262  76.778  1.00  0.00           C
ATOM   4054  O21 POPEO 154      50.642  -0.892  75.728  1.00  0.00           O
ATOM   4055  C21 POPEO 154      49.522  -0.402  75.258  1.00  0.00           C
ATOM   4056  O22 POPEO 154      48.902   0.549  75.678  1.00  0.00           O
ATOM   4057  C22 POPEO 154      49.162  -1.272  74.038  1.00  0.00           C
ATOM   4060  C3  POPEO 154      51.822   1.198  76.458  1.00  0.00           C
ATOM   4063  O31 POPEO 154      52.571   1.249  75.238  1.00  0.00           O
ATOM   4064  C31 POPEO 154      53.681   1.949  75.238  1.00  0.00           C
ATOM   4065  O32 POPEO 154      54.011   2.802  76.058  1.00  0.00           O
ATOM   4066  C32 POPEO 154      54.601   1.419  74.148  1.00  0.00           C
ATOM   4069  C23 POPEO 154      47.681  -1.181  73.598  1.00  0.00           C
ATOM   4072  C24 POPEO 154      47.491  -0.551  72.208  1.00  0.00           C
ATOM   4075  C25 POPEO 154      48.101  -1.391  71.068  1.00  0.00           C
ATOM   4078  C26 POPEO 154      47.782  -0.831  69.668  1.00  0.00           C
ATOM   4081  C27 POPEO 154      48.522  -1.601  68.558  1.00  0.00           C
ATOM   4084  C28 POPEO 154      48.441  -0.952  67.168  1.00  0.00           C
ATOM   4087  C29 POPEO 154      47.062  -0.992  66.568  1.00  0.00           C
ATOM   4089 0C21 POPEO 154      46.682  -0.402  65.428  1.00  0.00           C
ATOM   4091 1C21 POPEO 154      47.541   0.438  64.508  1.00  0.00           C
ATOM   4094 2C21 POPEO 154      47.912  -0.281  63.188  1.00  0.00           C
ATOM   4097 3C21 POPEO 154      48.242   0.699  62.058  1.00  0.00           C
ATOM   4100 4C21 POPEO 154      48.761   0.048  60.768  1.00  0.00           C
ATOM   4103 5C21 POPEO 154      50.222  -0.421  60.878  1.00  0.00           C
ATOM   4106 6C21 POPEO 154      50.882  -0.721  59.518  1.00  0.00           C
ATOM   4109 7C21 POPEO 154      52.372  -1.071  59.658  1.00  0.00           C
ATOM   4112 8C21 POPEO 154      53.151  -1.041  58.348  1.00  0.00           C
ATOM   4116  C33 POPEO 154      54.242   0.048  73.538  1.00  0.00           C
ATOM   4119  C34 POPEO 154      53.091   0.058  72.508  1.00  0.00           C
ATOM   4122  C35 POPEO 154      53.351   0.999  71.328  1.00  0.00           C
ATOM   4125  C36 POPEO 154      52.421   0.729  70.138  1.00  0.00           C
ATOM   4128  C37 POPEO 154      52.872  -0.472  69.278  1.00  0.00           C
ATOM   4131  C38 POPEO 154      52.212  -0.502  67.898  1.00  0.00           C
ATOM   4134  C39 POPEO 154      52.751   0.589  66.968  1.00  0.00           C
ATOM   4137 0C31 POPEO 154      52.162   0.559  65.548  1.00  0.00           C
ATOM   4140 1C31 POPEO 154      52.802   1.669  64.698  1.00  0.00           C
ATOM   4143 2C31 POPEO 154      52.251   1.709  63.268  1.00  0.00           C
ATOM   4146 3C31 POPEO 154      52.961   2.761  62.418  1.00  0.00           C
ATOM   4149 4C31 POPEO 154      52.452   2.812  60.978  1.00  0.00           C
ATOM   4152 5C31 POPEO 154      53.272   3.742  60.088  1.00  0.00           C
ATOM   4155 6C31 POPEO 154      52.912   3.621  58.608  1.00  0.00           C
ATOM   4159  NH3 POPEP 155      69.761   0.589  38.088  1.00  0.00           N
ATOM   4163  C12 POPEP 155      70.702   1.368  37.208  1.00  0.00           C
ATOM   4166  C11 POPEP 155      70.952   0.619  35.898  1.00  0.00           C
ATOM   4169  P   POPEP 155      69.502  -0.841  34.268  1.00  0.00           P
ATOM   4170  O13 POPEP 155      68.572  -0.502  33.158  1.00  0.00           O
ATOM   4171  O14 POPEP 155      70.802  -1.451  33.898  1.00  0.00           O
ATOM   4172  O11 POPEP 155      68.821  -1.801  35.288  1.00  0.00           O
ATOM   4173  O12 POPEP 155      69.711   0.398  35.228  1.00  0.00           O
ATOM   4174  C1  POPEP 155      67.401  -1.932  35.368  1.00  0.00           C
ATOM   4177  C2  POPEP 155      66.831  -0.922  36.378  1.00  0.00           C
ATOM   4179  O21 POPEP 155      65.622  -1.442  36.918  1.00  0.00           O
ATOM   4180  C21 POPEP 155      65.352  -1.512  38.218  1.00  0.00           C
ATOM   4181  O22 POPEP 155      64.242  -1.771  38.658  1.00  0.00           O
ATOM   4182  C22 POPEP 155      66.521  -1.172  39.158  1.00  0.00           C
ATOM   4185  C3  POPEP 155      66.552   0.498  35.798  1.00  0.00           C
ATOM   4188  O31 POPEP 155      65.971   1.328  36.838  1.00  0.00           O
ATOM   4189  C31 POPEP 155      64.662   1.489  36.738  1.00  0.00           C
ATOM   4190  O32 POPEP 155      63.961   1.209  35.788  1.00  0.00           O
ATOM   4191  C32 POPEP 155      64.141   2.101  38.008  1.00  0.00           C
ATOM   4194  C23 POPEP 155      66.122  -1.251  40.648  1.00  0.00           C
ATOM   4197  C24 POPEP 155      67.282  -1.221  41.648  1.00  0.00           C
ATOM   4200  C25 POPEP 155      67.821   0.179  41.958  1.00  0.00           C
ATOM   4203  C26 POPEP 155      67.062   0.899  43.078  1.00  0.00           C
ATOM   4206  C27 POPEP 155      67.782   2.191  43.488  1.00  0.00           C
ATOM   4209  C28 POPEP 155      67.092   3.031  44.588  1.00  0.00           C
ATOM   4212  C29 POPEP 155      66.921   2.352  45.918  1.00  0.00           C
ATOM   4214 0C21 POPEP 155      65.851   2.502  46.728  1.00  0.00           C
ATOM   4216 1C21 POPEP 155      64.681   3.402  46.438  1.00  0.00           C
ATOM   4219 2C21 POPEP 155      63.861   3.761  47.688  1.00  0.00           C
ATOM   4222 3C21 POPEP 155      64.562   4.752  48.638  1.00  0.00           C
ATOM   4225 4C21 POPEP 155      63.671   5.162  49.818  1.00  0.00           C
ATOM   4228 5C21 POPEP 155      63.671   4.122  50.948  1.00  0.00           C
ATOM   4231 6C21 POPEP 155      62.571   4.362  51.988  1.00  0.00           C
ATOM   4234 7C21 POPEP 155      62.611   3.311  53.098  1.00  0.00           C
ATOM   4237 8C21 POPEP 155      61.501   3.451  54.138  1.00  0.00           C
ATOM   4241  C33 POPEP 155      62.601   2.082  37.958  1.00  0.00           C
ATOM   4244  C34 POPEP 155      61.962   2.681  39.208  1.00  0.00           C
ATOM   4247  C35 POPEP 155      61.631   1.639  40.278  1.00  0.00           C
ATOM   4250  C36 POPEP 155      62.571   1.659  41.488  1.00  0.00           C
ATOM   4253  C37 POPEP 155      61.941   0.918  42.678  1.00  0.00           C
ATOM   4256  C38 POPEP 155      62.941   0.538  43.778  1.00  0.00           C
ATOM   4259  C39 POPEP 155      62.212  -0.001  45.008  1.00  0.00           C
ATOM   4262 0C31 POPEP 155      63.122  -0.402  46.178  1.00  0.00           C
ATOM   4265 1C31 POPEP 155      62.261  -0.861  47.368  1.00  0.00           C
ATOM   4268 2C31 POPEP 155      63.052  -1.412  48.568  1.00  0.00           C
ATOM   4271 3C31 POPEP 155      63.751  -0.332  49.408  1.00  0.00           C
ATOM   4274 4C31 POPEP 155      64.191  -0.871  50.778  1.00  0.00           C
ATOM   4277 5C31 POPEP 155      64.931   0.158  51.628  1.00  0.00           C
ATOM   4280 6C31 POPEP 155      65.331  -0.372  53.008  1.00  0.00           C
ATOM   4284  NH3 POPEQ 156      33.311  83.561  79.948  1.00  0.00           N
ATOM   4288  C12 POPEQ 156      31.822  83.382  80.138  1.00  0.00           C
ATOM   4291  C11 POPEQ 156      31.081  84.711  80.398  1.00  0.00           C
ATOM   4294  P   POPEQ 156      31.982  86.092  78.388  1.00  0.00           P
ATOM   4295  O13 POPEQ 156      31.441  87.071  77.438  1.00  0.00           O
ATOM   4296  O14 POPEQ 156      33.032  86.521  79.338  1.00  0.00           O
ATOM   4297  O11 POPEQ 156      32.482  84.802  77.588  1.00  0.00           O
ATOM   4298  O12 POPEQ 156      30.811  85.471  79.218  1.00  0.00           O
ATOM   4299  C1  POPEQ 156      31.491  84.072  76.808  1.00  0.00           C
ATOM   4302  C2  POPEQ 156      32.142  82.851  76.098  1.00  0.00           C
ATOM   4304  O21 POPEQ 156      32.881  83.352  74.968  1.00  0.00           O
ATOM   4305  C21 POPEQ 156      32.321  83.471  73.768  1.00  0.00           C
ATOM   4306  O22 POPEQ 156      31.191  83.172  73.448  1.00  0.00           O
ATOM   4307  C22 POPEQ 156      33.392  83.981  72.818  1.00  0.00           C
ATOM   4310  C3  POPEQ 156      31.162  81.661  75.818  1.00  0.00           C
ATOM   4313  O31 POPEQ 156      31.831  80.651  75.018  1.00  0.00           O
ATOM   4314  C31 POPEQ 156      30.971  79.811  74.438  1.00  0.00           C
ATOM   4315  O32 POPEQ 156      29.791  79.691  74.738  1.00  0.00           O
ATOM   4316  C32 POPEQ 156      31.611  79.082  73.268  1.00  0.00           C
ATOM   4319  C23 POPEQ 156      32.872  85.091  71.868  1.00  0.00           C
ATOM   4322  C24 POPEQ 156      34.011  85.672  71.038  1.00  0.00           C
ATOM   4325  C25 POPEQ 156      34.651  84.702  70.028  1.00  0.00           C
ATOM   4328  C26 POPEQ 156      34.182  84.912  68.578  1.00  0.00           C
ATOM   4331  C27 POPEQ 156      34.921  84.021  67.578  1.00  0.00           C
ATOM   4334  C28 POPEQ 156      34.511  84.261  66.108  1.00  0.00           C
ATOM   4337  C29 POPEQ 156      35.681  84.301  65.158  1.00  0.00           C
ATOM   4339 0C21 POPEQ 156      35.821  83.651  63.988  1.00  0.00           C
ATOM   4341 1C21 POPEQ 156      34.831  82.731  63.318  1.00  0.00           C
ATOM   4344 2C21 POPEQ 156      34.552  83.141  61.848  1.00  0.00           C
ATOM   4347 3C21 POPEQ 156      33.752  84.441  61.718  1.00  0.00           C
ATOM   4350 4C21 POPEQ 156      33.702  84.991  60.278  1.00  0.00           C
ATOM   4353 5C21 POPEQ 156      33.032  84.061  59.268  1.00  0.00           C
ATOM   4356 6C21 POPEQ 156      33.081  84.632  57.838  1.00  0.00           C
ATOM   4359 7C21 POPEQ 156      32.412  83.711  56.808  1.00  0.00           C
ATOM   4362 8C21 POPEQ 156      32.702  84.111  55.358  1.00  0.00           C
ATOM   4366  C33 POPEQ 156      30.671  79.221  72.048  1.00  0.00           C
ATOM   4369  C34 POPEQ 156      31.392  79.311  70.708  1.00  0.00           C
ATOM   4372  C35 POPEQ 156      31.641  78.001  69.958  1.00  0.00           C
ATOM   4375  C36 POPEQ 156      31.871  78.301  68.468  1.00  0.00           C
ATOM   4378  C37 POPEQ 156      32.172  77.061  67.638  1.00  0.00           C
ATOM   4381  C38 POPEQ 156      31.722  77.221  66.178  1.00  0.00           C
ATOM   4384  C39 POPEQ 156      31.971  75.951  65.348  1.00  0.00           C
ATOM   4387 0C31 POPEQ 156      33.261  76.021  64.538  1.00  0.00           C
ATOM   4390 1C31 POPEQ 156      33.112  76.791  63.208  1.00  0.00           C
ATOM   4393 2C31 POPEQ 156      34.412  76.811  62.408  1.00  0.00           C
ATOM   4396 3C31 POPEQ 156      34.232  77.121  60.918  1.00  0.00           C
ATOM   4399 4C31 POPEQ 156      33.991  78.601  60.608  1.00  0.00           C
ATOM   4402 5C31 POPEQ 156      33.802  78.841  59.108  1.00  0.00           C
ATOM   4405 6C31 POPEQ 156      33.652  80.311  58.728  1.00  0.00           C
ATOM   4409  NH3 POPER 157      75.361  86.412  74.068  1.00  0.00           N
ATOM   4413  C12 POPER 157      75.892  87.571  73.298  1.00  0.00           C
ATOM   4416  C11 POPER 157      77.081  88.181  74.028  1.00  0.00           C
ATOM   4419  P   POPER 157      77.011  90.742  73.558  1.00  0.00           P
ATOM   4420  O13 POPER 157      78.181  91.611  73.768  1.00  0.00           O
ATOM   4421  O14 POPER 157      75.952  90.731  74.588  1.00  0.00           O
ATOM   4422  O11 POPER 157      76.312  91.081  72.188  1.00  0.00           O
ATOM   4423  O12 POPER 157      77.571  89.301  73.298  1.00  0.00           O
ATOM   4424  C1  POPER 157      76.732  92.191  71.388  1.00  0.00           C
ATOM   4427  C2  POPER 157      77.732  91.771  70.278  1.00  0.00           C
ATOM   4429  O21 POPER 157      77.491  92.561  69.098  1.00  0.00           O
ATOM   4430  C21 POPER 157      78.141  93.721  69.078  1.00  0.00           C
ATOM   4431  O22 POPER 157      78.541  94.322  70.058  1.00  0.00           O
ATOM   4432  C22 POPER 157      78.452  94.042  67.618  1.00  0.00           C
ATOM   4435  C3  POPER 157      77.611  90.262  69.908  1.00  0.00           C
ATOM   4438  O31 POPER 157      78.101  89.971  68.578  1.00  0.00           O
ATOM   4439  C31 POPER 157      77.191  90.022  67.618  1.00  0.00           C
ATOM   4440  O32 POPER 157      75.982  90.082  67.768  1.00  0.00           O
ATOM   4441  C32 POPER 157      77.882  89.882  66.258  1.00  0.00           C
ATOM   4444  C23 POPER 157      78.342  95.511  67.168  1.00  0.00           C
ATOM   4447  C24 POPER 157      78.662  95.572  65.668  1.00  0.00           C
ATOM   4450  C25 POPER 157      78.712  96.992  65.078  1.00  0.00           C
ATOM   4453  C26 POPER 157      78.952  96.951  63.568  1.00  0.00           C
ATOM   4456  C27 POPER 157      79.052  98.352  62.938  1.00  0.00           C
ATOM   4459  C28 POPER 157      79.351  98.321  61.428  1.00  0.00           C
ATOM   4462  C29 POPER 157      78.252  97.641  60.648  1.00  0.00           C
ATOM   4464 0C21 POPER 157      77.471  98.212  59.718  1.00  0.00           C
ATOM   4466 1C21 POPER 157      77.532  99.651  59.278  1.00  0.00           C
ATOM   4469 2C21 POPER 157      76.431 100.052  58.278  1.00  0.00           C
ATOM   4472 3C21 POPER 157      76.662  99.611  56.818  1.00  0.00           C
ATOM   4475 4C21 POPER 157      76.532  98.102  56.568  1.00  0.00           C
ATOM   4478 5C21 POPER 157      76.471  97.762  55.068  1.00  0.00           C
ATOM   4481 6C21 POPER 157      76.381  96.251  54.808  1.00  0.00           C
ATOM   4484 7C21 POPER 157      76.282  95.921  53.318  1.00  0.00           C
ATOM   4487 8C21 POPER 157      76.312  94.411  53.068  1.00  0.00           C
ATOM   4491  C33 POPER 157      77.291  90.852  65.208  1.00  0.00           C
ATOM   4494  C34 POPER 157      78.022  90.771  63.868  1.00  0.00           C
ATOM   4497  C35 POPER 157      77.631  89.521  63.068  1.00  0.00           C
ATOM   4500  C36 POPER 157      78.302  89.462  61.688  1.00  0.00           C
ATOM   4503  C37 POPER 157      77.452  88.641  60.708  1.00  0.00           C
ATOM   4506  C38 POPER 157      78.062  88.501  59.298  1.00  0.00           C
ATOM   4509  C39 POPER 157      79.132  87.401  59.198  1.00  0.00           C
ATOM   4512 0C31 POPER 157      79.302  86.901  57.758  1.00  0.00           C
ATOM   4515 1C31 POPER 157      80.102  85.591  57.658  1.00  0.00           C
ATOM   4518 2C31 POPER 157      79.741  84.761  56.408  1.00  0.00           C
ATOM   4521 3C31 POPER 157      80.052  85.451  55.068  1.00  0.00           C
ATOM   4524 4C31 POPER 157      81.551  85.582  54.768  1.00  0.00           C
ATOM   4527 5C31 POPER 157      81.821  86.341  53.458  1.00  0.00           C
ATOM   4530 6C31 POPER 157      83.312  86.491  53.138  1.00  0.00           C
ATOM   4534  NH3 POPES 158      83.511  11.831  35.658  1.00  0.00           N
ATOM   4538  C12 POPES 158      83.172  10.381  35.878  1.00  0.00           C
ATOM   4541  C11 POPES 158      83.791   9.471  34.798  1.00  0.00           C
ATOM   4544  P   POPES 158      86.221   8.361  34.658  1.00  0.00           P
ATOM   4545  O13 POPES 158      86.251   7.871  33.248  1.00  0.00           O
ATOM   4546  O14 POPES 158      87.471   8.841  35.298  1.00  0.00           O
ATOM   4547  O11 POPES 158      85.612   7.221  35.558  1.00  0.00           O
ATOM   4548  O12 POPES 158      85.202   9.571  34.758  1.00  0.00           O
ATOM   4549  C1  POPES 158      85.672   7.231  36.988  1.00  0.00           C
ATOM   4552  C2  POPES 158      86.361   5.971  37.568  1.00  0.00           C
ATOM   4554  O21 POPES 158      86.181   5.921  39.008  1.00  0.00           O
ATOM   4555  C21 POPES 158      84.971   5.521  39.368  1.00  0.00           C
ATOM   4556  O22 POPES 158      84.101   5.111  38.618  1.00  0.00           O
ATOM   4557  C22 POPES 158      84.821   5.691  40.888  1.00  0.00           C
ATOM   4560  C3  POPES 158      87.881   6.001  37.268  1.00  0.00           C
ATOM   4563  O31 POPES 158      88.492   4.761  37.688  1.00  0.00           O
ATOM   4564  C31 POPES 158      89.812   4.771  37.608  1.00  0.00           C
ATOM   4565  O32 POPES 158      90.502   5.731  37.308  1.00  0.00           O
ATOM   4566  C32 POPES 158      90.362   3.421  38.038  1.00  0.00           C
ATOM   4569  C23 POPES 158      84.802   4.341  41.658  1.00  0.00           C
ATOM   4572  C24 POPES 158      84.161   4.461  43.048  1.00  0.00           C
ATOM   4575  C25 POPES 158      84.782   5.551  43.938  1.00  0.00           C
ATOM   4578  C26 POPES 158      84.122   5.611  45.318  1.00  0.00           C
ATOM   4581  C27 POPES 158      84.592   6.811  46.158  1.00  0.00           C
ATOM   4584  C28 POPES 158      83.891   6.921  47.518  1.00  0.00           C
ATOM   4587  C29 POPES 158      84.372   5.871  48.488  1.00  0.00           C
ATOM   4589 0C21 POPES 158      85.082   6.081  49.618  1.00  0.00           C
ATOM   4591 1C21 POPES 158      85.521   7.411  50.168  1.00  0.00           C
ATOM   4594 2C21 POPES 158      84.742   7.821  51.428  1.00  0.00           C
ATOM   4597 3C21 POPES 158      83.201   7.801  51.258  1.00  0.00           C
ATOM   4600 4C21 POPES 158      82.471   8.591  52.358  1.00  0.00           C
ATOM   4603 5C21 POPES 158      82.761   8.091  53.788  1.00  0.00           C
ATOM   4606 6C21 POPES 158      83.032   9.221  54.788  1.00  0.00           C
ATOM   4609 7C21 POPES 158      84.092   8.821  55.808  1.00  0.00           C
ATOM   4612 8C21 POPES 158      84.182   9.781  56.988  1.00  0.00           C
ATOM   4616  C33 POPES 158      89.831   3.031  39.428  1.00  0.00           C
ATOM   4619  C34 POPES 158      90.332   1.658  39.898  1.00  0.00           C
ATOM   4622  C35 POPES 158      91.831   1.568  40.198  1.00  0.00           C
ATOM   4625  C36 POPES 158      92.342   2.631  41.178  1.00  0.00           C
ATOM   4628  C37 POPES 158      93.772   2.321  41.638  1.00  0.00           C
ATOM   4631  C38 POPES 158      94.502   3.531  42.248  1.00  0.00           C
ATOM   4634  C39 POPES 158      94.082   3.921  43.678  1.00  0.00           C
ATOM   4637 0C31 POPES 158      94.422   2.851  44.718  1.00  0.00           C
ATOM   4640 1C31 POPES 158      94.191   3.341  46.158  1.00  0.00           C
ATOM   4643 2C31 POPES 158      94.131   2.181  47.158  1.00  0.00           C
ATOM   4646 3C31 POPES 158      95.472   1.478  47.398  1.00  0.00           C
ATOM   4649 4C31 POPES 158      95.302  -0.042  47.608  1.00  0.00           C
ATOM   4652 5C31 POPES 158      96.601  -0.752  47.978  1.00  0.00           C
ATOM   4655 6C31 POPES 158      96.472  -2.272  48.078  1.00  0.00           C
ATOM   4659  NH3 POPET 159      87.382  52.721  32.598  1.00  0.00           N
ATOM   4663  C12 POPET 159      85.971  52.921  32.128  1.00  0.00           C
ATOM   4666  C11 POPET 159      85.232  51.571  31.988  1.00  0.00           C
ATOM   4669  P   POPET 159      82.752  51.911  32.828  1.00  0.00           P
ATOM   4670  O13 POPET 159      81.992  53.161  32.598  1.00  0.00           O
ATOM   4671  O14 POPET 159      82.032  50.631  32.918  1.00  0.00           O
ATOM   4672  O11 POPET 159      83.632  52.081  34.128  1.00  0.00           O
ATOM   4673  O12 POPET 159      83.861  51.801  31.708  1.00  0.00           O
ATOM   4674  C1  POPET 159      83.611  53.311  34.858  1.00  0.00           C
ATOM   4677  C2  POPET 159      84.462  53.201  36.138  1.00  0.00           C
ATOM   4679  O21 POPET 159      85.852  53.371  35.758  1.00  0.00           O
ATOM   4680  C21 POPET 159      86.831  53.181  36.638  1.00  0.00           C
ATOM   4681  O22 POPET 159      86.911  52.291  37.458  1.00  0.00           O
ATOM   4682  C22 POPET 159      87.962  54.191  36.428  1.00  0.00           C
ATOM   4685  C3  POPET 159      83.982  51.901  36.908  1.00  0.00           C
ATOM   4688  O31 POPET 159      84.541  51.521  38.178  1.00  0.00           O
ATOM   4689  C31 POPET 159      84.621  52.411  39.148  1.00  0.00           C
ATOM   4690  O32 POPET 159      84.341  53.591  39.078  1.00  0.00           O
ATOM   4691  C32 POPET 159      85.122  51.711  40.418  1.00  0.00           C
ATOM   4694  C23 POPET 159      88.891  54.281  37.668  1.00  0.00           C
ATOM   4697  C24 POPET 159      90.082  55.221  37.408  1.00  0.00           C
ATOM   4700  C25 POPET 159      90.882  55.581  38.668  1.00  0.00           C
ATOM   4703  C26 POPET 159      91.412  54.371  39.448  1.00  0.00           C
ATOM   4706  C27 POPET 159      92.111  54.661  40.848  1.00  0.00           C
ATOM   4709  C28 POPET 159      92.531  55.971  41.678  1.00  0.00           C
ATOM   4712  C29 POPET 159      92.401  57.371  41.108  1.00  0.00           C
ATOM   4714 0C21 POPET 159      92.722  58.501  41.768  1.00  0.00           C
ATOM   4716 1C21 POPET 159      93.221  58.591  43.188  1.00  0.00           C
ATOM   4719 2C21 POPET 159      92.431  59.591  44.048  1.00  0.00           C
ATOM   4722 3C21 POPET 159      92.872  59.551  45.518  1.00  0.00           C
ATOM   4725 4C21 POPET 159      92.132  60.581  46.388  1.00  0.00           C
ATOM   4728 5C21 POPET 159      92.832  60.861  47.728  1.00  0.00           C
ATOM   4731 6C21 POPET 159      93.142  59.581  48.508  1.00  0.00           C
ATOM   4734 7C21 POPET 159      93.842  59.841  49.848  1.00  0.00           C
ATOM   4737 8C21 POPET 159      94.541  58.601  50.388  1.00  0.00           C
ATOM   4741  C33 POPET 159      84.182  52.001  41.608  1.00  0.00           C
ATOM   4744  C34 POPET 159      84.191  50.871  42.638  1.00  0.00           C
ATOM   4747  C35 POPET 159      83.102  51.031  43.708  1.00  0.00           C
ATOM   4750  C36 POPET 159      83.331  52.191  44.688  1.00  0.00           C
ATOM   4753  C37 POPET 159      82.471  52.041  45.958  1.00  0.00           C
ATOM   4756  C38 POPET 159      82.541  53.261  46.898  1.00  0.00           C
ATOM   4759  C39 POPET 159      81.811  53.051  48.238  1.00  0.00           C
ATOM   4762 0C31 POPET 159      82.361  51.911  49.098  1.00  0.00           C
ATOM   4765 1C31 POPET 159      81.691  51.861  50.478  1.00  0.00           C
ATOM   4768 2C31 POPET 159      81.982  50.551  51.218  1.00  0.00           C
ATOM   4771 3C31 POPET 159      81.271  50.431  52.578  1.00  0.00           C
ATOM   4774 4C31 POPET 159      81.802  51.421  53.618  1.00  0.00           C
ATOM   4777 5C31 POPET 159      81.212  51.211  55.018  1.00  0.00           C
ATOM   4780 6C31 POPET 159      81.632  52.301  55.998  1.00  0.00           C
ATOM   4784  NH3 POPEU 160      76.011  95.061  32.058  1.00  0.00           N
ATOM   4788  C12 POPEU 160      74.511  94.971  32.028  1.00  0.00           C
ATOM   4791  C11 POPEU 160      73.941  94.651  33.438  1.00  0.00           C
ATOM   4794  P   POPEU 160      71.751  93.501  32.598  1.00  0.00           P
ATOM   4795  O13 POPEU 160      70.952  94.201  31.578  1.00  0.00           O
ATOM   4796  O14 POPEU 160      72.782  92.531  32.148  1.00  0.00           O
ATOM   4797  O11 POPEU 160      70.802  92.771  33.598  1.00  0.00           O
ATOM   4798  O12 POPEU 160      72.511  94.602  33.478  1.00  0.00           O
ATOM   4799  C1  POPEU 160      70.282  93.321  34.788  1.00  0.00           C
ATOM   4802  C2  POPEU 160      70.211  92.221  35.888  1.00  0.00           C
ATOM   4804  O21 POPEU 160      70.632  92.762  37.148  1.00  0.00           O
ATOM   4805  C21 POPEU 160      69.831  93.701  37.588  1.00  0.00           C
ATOM   4806  O22 POPEU 160      68.642  93.781  37.388  1.00  0.00           O
ATOM   4807  C22 POPEU 160      70.691  94.781  38.208  1.00  0.00           C
ATOM   4810  C3  POPEU 160      71.212  91.101  35.558  1.00  0.00           C
ATOM   4813  O31 POPEU 160      71.061  89.982  36.438  1.00  0.00           O
ATOM   4814  C31 POPEU 160      72.022  89.492  37.208  1.00  0.00           C
ATOM   4815  O32 POPEU 160      72.071  88.312  37.518  1.00  0.00           O
ATOM   4816  C32 POPEU 160      73.001  90.541  37.718  1.00  0.00           C
ATOM   4819  C23 POPEU 160      71.372  94.391  39.528  1.00  0.00           C
ATOM   4822  C24 POPEU 160      72.581  95.281  39.788  1.00  0.00           C
ATOM   4825  C25 POPEU 160      72.251  96.782  39.808  1.00  0.00           C
ATOM   4828  C26 POPEU 160      71.261  97.151  40.918  1.00  0.00           C
ATOM   4831  C27 POPEU 160      71.441  98.592  41.398  1.00  0.00           C
ATOM   4834  C28 POPEU 160      70.622  98.872  42.668  1.00  0.00           C
ATOM   4837  C29 POPEU 160      71.131 100.052  43.448  1.00  0.00           C
ATOM   4839 0C21 POPEU 160      72.081  99.982  44.388  1.00  0.00           C
ATOM   4841 1C21 POPEU 160      72.802  98.711  44.758  1.00  0.00           C
ATOM   4844 2C21 POPEU 160      73.971  98.961  45.718  1.00  0.00           C
ATOM   4847 3C21 POPEU 160      73.532  99.101  47.178  1.00  0.00           C
ATOM   4850 4C21 POPEU 160      74.732  99.341  48.088  1.00  0.00           C
ATOM   4853 5C21 POPEU 160      74.391  99.401  49.578  1.00  0.00           C
ATOM   4856 6C21 POPEU 160      75.622  99.781  50.398  1.00  0.00           C
ATOM   4859 7C21 POPEU 160      75.342  99.901  51.898  1.00  0.00           C
ATOM   4862 8C21 POPEU 160      76.592 100.322  52.678  1.00  0.00           C
ATOM   4866  C33 POPEU 160      73.561  90.141  39.098  1.00  0.00           C
ATOM   4869  C34 POPEU 160      74.552  88.981  39.028  1.00  0.00           C
ATOM   4872  C35 POPEU 160      75.291  88.751  40.338  1.00  0.00           C
ATOM   4875  C36 POPEU 160      74.362  88.541  41.548  1.00  0.00           C
ATOM   4878  C37 POPEU 160      75.181  88.032  42.728  1.00  0.00           C
ATOM   4881  C38 POPEU 160      74.482  88.082  44.078  1.00  0.00           C
ATOM   4884  C39 POPEU 160      75.232  87.242  45.128  1.00  0.00           C
ATOM   4887 0C31 POPEU 160      76.732  87.561  45.188  1.00  0.00           C
ATOM   4890 1C31 POPEU 160      77.501  86.661  46.158  1.00  0.00           C
ATOM   4893 2C31 POPEU 160      79.011  86.701  45.928  1.00  0.00           C
ATOM   4896 3C31 POPEU 160      79.831  85.941  46.988  1.00  0.00           C
ATOM   4899 4C31 POPEU 160      79.402  84.481  47.178  1.00  0.00           C
ATOM   4902 5C31 POPEU 160      80.281  83.732  48.188  1.00  0.00           C
ATOM   4905 6C31 POPEU 160      79.922  82.251  48.328  1.00  0.00           C
ATOM   4909  NH3 POPEV 161      35.552  21.811  78.198  1.00  0.00           N
ATOM   4913  C12 POPEV 161      36.941  21.351  78.578  1.00  0.00           C
ATOM   4916  C11 POPEV 161      37.861  22.561  78.868  1.00  0.00           C
ATOM   4919  P   POPEV 161      40.451  22.251  78.288  1.00  0.00           P
ATOM   4920  O13 POPEV 161      40.752  23.691  78.158  1.00  0.00           O
ATOM   4921  O14 POPEV 161      41.552  21.381  78.768  1.00  0.00           O
ATOM   4922  O11 POPEV 161      39.861  21.691  76.918  1.00  0.00           O
ATOM   4923  O12 POPEV 161      39.182  22.161  79.268  1.00  0.00           O
ATOM   4924  C1  POPEV 161      39.892  20.321  76.508  1.00  0.00           C
ATOM   4927  C2  POPEV 161      40.971  20.061  75.408  1.00  0.00           C
ATOM   4929  O21 POPEV 161      40.782  18.751  74.818  1.00  0.00           O
ATOM   4930  C21 POPEV 161      40.241  18.541  73.598  1.00  0.00           C
ATOM   4931  O22 POPEV 161      40.011  17.431  73.138  1.00  0.00           O
ATOM   4932  C22 POPEV 161      40.001  19.811  72.788  1.00  0.00           C
ATOM   4935  C3  POPEV 161      42.401  20.121  76.028  1.00  0.00           C
ATOM   4938  O31 POPEV 161      43.441  19.921  75.038  1.00  0.00           O
ATOM   4939  C31 POPEV 161      43.842  21.031  74.428  1.00  0.00           C
ATOM   4940  O32 POPEV 161      43.312  22.131  74.488  1.00  0.00           O
ATOM   4941  C32 POPEV 161      45.141  20.741  73.678  1.00  0.00           C
ATOM   4944  C23 POPEV 161      39.562  19.471  71.348  1.00  0.00           C
ATOM   4947  C24 POPEV 161      39.331  20.741  70.518  1.00  0.00           C
ATOM   4950  C25 POPEV 161      38.681  20.451  69.158  1.00  0.00           C
ATOM   4953  C26 POPEV 161      39.621  19.821  68.128  1.00  0.00           C
ATOM   4956  C27 POPEV 161      38.892  19.511  66.808  1.00  0.00           C
ATOM   4959  C28 POPEV 161      39.861  19.291  65.648  1.00  0.00           C
ATOM   4962  C29 POPEV 161      39.182  19.101  64.318  1.00  0.00           C
ATOM   4964 0C21 POPEV 161      39.822  19.011  63.138  1.00  0.00           C
ATOM   4966 1C21 POPEV 161      41.331  19.041  62.968  1.00  0.00           C
ATOM   4969 2C21 POPEV 161      41.822  17.811  62.188  1.00  0.00           C
ATOM   4972 3C21 POPEV 161      41.682  17.961  60.668  1.00  0.00           C
ATOM   4975 4C21 POPEV 161      42.062  16.681  59.908  1.00  0.00           C
ATOM   4978 5C21 POPEV 161      42.342  16.931  58.428  1.00  0.00           C
ATOM   4981 6C21 POPEV 161      41.162  17.531  57.648  1.00  0.00           C
ATOM   4984 7C21 POPEV 161      41.571  17.971  56.238  1.00  0.00           C
ATOM   4987 8C21 POPEV 161      40.432  18.611  55.448  1.00  0.00           C
ATOM   4991  C33 POPEV 161      45.001  20.681  72.138  1.00  0.00           C
ATOM   4994  C34 POPEV 161      46.081  21.481  71.408  1.00  0.00           C
ATOM   4997  C35 POPEV 161      46.521  20.831  70.088  1.00  0.00           C
ATOM   5000  C36 POPEV 161      45.482  20.931  68.968  1.00  0.00           C
ATOM   5003  C37 POPEV 161      45.921  20.141  67.728  1.00  0.00           C
ATOM   5006  C38 POPEV 161      45.311  20.671  66.428  1.00  0.00           C
ATOM   5009  C39 POPEV 161      45.742  19.841  65.208  1.00  0.00           C
ATOM   5012 0C31 POPEV 161      45.381  20.521  63.888  1.00  0.00           C
ATOM   5015 1C31 POPEV 161      45.822  19.691  62.678  1.00  0.00           C
ATOM   5018 2C31 POPEV 161      45.241  20.201  61.348  1.00  0.00           C
ATOM   5021 3C31 POPEV 161      45.842  19.481  60.128  1.00  0.00           C
ATOM   5024 4C31 POPEV 161      45.831  17.951  60.238  1.00  0.00           C
ATOM   5027 5C31 POPEV 161      46.351  17.261  58.968  1.00  0.00           C
ATOM   5030 6C31 POPEV 161      46.391  15.741  59.088  1.00  0.00           C
ATOM   5034  NH3 POPEW 162      72.812  93.121  75.958  1.00  0.00           N
ATOM   5038  C12 POPEW 162      73.572  93.671  77.138  1.00  0.00           C
ATOM   5041  C11 POPEW 162      74.151  95.071  76.828  1.00  0.00           C
ATOM   5044  P   POPEW 162      72.552  96.852  75.708  1.00  0.00           P
ATOM   5045  O13 POPEW 162      71.361  97.652  76.088  1.00  0.00           O
ATOM   5046  O14 POPEW 162      73.702  97.501  75.038  1.00  0.00           O
ATOM   5047  O11 POPEW 162      72.092  95.621  74.808  1.00  0.00           O
ATOM   5048  O12 POPEW 162      73.141  96.081  76.968  1.00  0.00           O
ATOM   5049  C1  POPEW 162      72.071  95.721  73.378  1.00  0.00           C
ATOM   5052  C2  POPEW 162      70.641  95.521  72.798  1.00  0.00           C
ATOM   5054  O21 POPEW 162      70.761  95.731  71.378  1.00  0.00           O
ATOM   5055  C21 POPEW 162      69.931  95.031  70.618  1.00  0.00           C
ATOM   5056  O22 POPEW 162      69.151  94.171  70.998  1.00  0.00           O
ATOM   5057  C22 POPEW 162      70.102  95.532  69.198  1.00  0.00           C
ATOM   5060  C3  POPEW 162      69.642  96.531  73.428  1.00  0.00           C
ATOM   5063  O31 POPEW 162      68.431  96.611  72.638  1.00  0.00           O
ATOM   5064  C31 POPEW 162      67.852  97.802  72.658  1.00  0.00           C
ATOM   5065  O32 POPEW 162      68.122  98.701  73.448  1.00  0.00           O
ATOM   5066  C32 POPEW 162      66.751  97.832  71.588  1.00  0.00           C
ATOM   5069  C23 POPEW 162      69.711  94.481  68.138  1.00  0.00           C
ATOM   5072  C24 POPEW 162      69.901  95.101  66.758  1.00  0.00           C
ATOM   5075  C25 POPEW 162      69.791  94.121  65.598  1.00  0.00           C
ATOM   5078  C26 POPEW 162      70.071  94.851  64.278  1.00  0.00           C
ATOM   5081  C27 POPEW 162      70.202  93.912  63.068  1.00  0.00           C
ATOM   5084  C28 POPEW 162      70.711  94.641  61.808  1.00  0.00           C
ATOM   5087  C29 POPEW 162      69.831  95.781  61.388  1.00  0.00           C
ATOM   5089 0C21 POPEW 162      68.922  95.742  60.398  1.00  0.00           C
ATOM   5091 1C21 POPEW 162      68.592  94.501  59.608  1.00  0.00           C
ATOM   5094 2C21 POPEW 162      67.351  94.661  58.728  1.00  0.00           C
ATOM   5097 3C21 POPEW 162      67.592  95.501  57.468  1.00  0.00           C
ATOM   5100 4C21 POPEW 162      67.232  94.721  56.198  1.00  0.00           C
ATOM   5103 5C21 POPEW 162      67.552  95.462  54.888  1.00  0.00           C
ATOM   5106 6C21 POPEW 162      67.501  94.492  53.698  1.00  0.00           C
ATOM   5109 7C21 POPEW 162      67.581  95.162  52.328  1.00  0.00           C
ATOM   5112 8C21 POPEW 162      67.401  94.192  51.158  1.00  0.00           C
ATOM   5116  C33 POPEW 162      66.461  99.241  71.008  1.00  0.00           C
ATOM   5119  C34 POPEW 162      65.601  99.271  69.728  1.00  0.00           C
ATOM   5122  C35 POPEW 162      66.212  98.552  68.508  1.00  0.00           C
ATOM   5125  C36 POPEW 162      66.061  99.332  67.188  1.00  0.00           C
ATOM   5128  C37 POPEW 162      64.621  99.691  66.778  1.00  0.00           C
ATOM   5131  C38 POPEW 162      64.581 100.421  65.428  1.00  0.00           C
ATOM   5134  C39 POPEW 162      63.261 101.192  65.188  1.00  0.00           C
ATOM   5137 0C31 POPEW 162      63.212 101.891  63.828  1.00  0.00           C
ATOM   5140 1C31 POPEW 162      62.862 100.952  62.658  1.00  0.00           C
ATOM   5143 2C31 POPEW 162      63.772 101.162  61.438  1.00  0.00           C
ATOM   5146 3C31 POPEW 162      63.301 100.381  60.208  1.00  0.00           C
ATOM   5149 4C31 POPEW 162      62.212 101.122  59.408  1.00  0.00           C
ATOM   5152 5C31 POPEW 162      61.691 100.311  58.218  1.00  0.00           C
ATOM   5155 6C31 POPEW 162      60.622 101.061  57.418  1.00  0.00           C
ATOM   5159  NH3 POPEX 163      29.171  42.551  34.498  1.00  0.00           N
ATOM   5163  C12 POPEX 163      30.451  43.251  34.058  1.00  0.00           C
ATOM   5166  C11 POPEX 163      31.071  44.161  35.148  1.00  0.00           C
ATOM   5169  P   POPEX 163      33.261  45.721  35.408  1.00  0.00           P
ATOM   5170  O13 POPEX 163      34.561  45.311  34.808  1.00  0.00           O
ATOM   5171  O14 POPEX 163      32.941  47.161  35.578  1.00  0.00           O
ATOM   5172  O11 POPEX 163      33.151  45.021  36.838  1.00  0.00           O
ATOM   5173  O12 POPEX 163      32.091  44.991  34.598  1.00  0.00           O
ATOM   5174  C1  POPEX 163      34.351  44.871  37.618  1.00  0.00           C
ATOM   5177  C2  POPEX 163      34.081  45.021  39.138  1.00  0.00           C
ATOM   5179  O21 POPEX 163      35.351  45.211  39.778  1.00  0.00           O
ATOM   5180  C21 POPEX 163      35.572  45.991  40.848  1.00  0.00           C
ATOM   5181  O22 POPEX 163      36.662  46.111  41.378  1.00  0.00           O
ATOM   5182  C22 POPEX 163      34.341  46.771  41.348  1.00  0.00           C
ATOM   5185  C3  POPEX 163      33.331  43.771  39.688  1.00  0.00           C
ATOM   5188  O31 POPEX 163      33.121  43.841  41.118  1.00  0.00           O
ATOM   5189  C31 POPEX 163      32.301  42.901  41.588  1.00  0.00           C
ATOM   5190  O32 POPEX 163      31.631  42.151  40.908  1.00  0.00           O
ATOM   5191  C32 POPEX 163      32.212  43.021  43.118  1.00  0.00           C
ATOM   5194  C23 POPEX 163      34.712  47.651  42.568  1.00  0.00           C
ATOM   5197  C24 POPEX 163      33.522  48.391  43.208  1.00  0.00           C
ATOM   5200  C25 POPEX 163      32.802  49.301  42.218  1.00  0.00           C
ATOM   5203  C26 POPEX 163      31.761  50.241  42.838  1.00  0.00           C
ATOM   5206  C27 POPEX 163      31.252  51.281  41.828  1.00  0.00           C
ATOM   5209  C28 POPEX 163      30.232  52.251  42.438  1.00  0.00           C
ATOM   5212  C29 POPEX 163      28.872  51.621  42.598  1.00  0.00           C
ATOM   5214 0C21 POPEX 163      27.981  51.851  43.578  1.00  0.00           C
ATOM   5216 1C21 POPEX 163      28.112  52.821  44.728  1.00  0.00           C
ATOM   5219 2C21 POPEX 163      27.941  52.111  46.078  1.00  0.00           C
ATOM   5222 3C21 POPEX 163      27.891  53.101  47.248  1.00  0.00           C
ATOM   5225 4C21 POPEX 163      27.521  52.411  48.568  1.00  0.00           C
ATOM   5228 5C21 POPEX 163      27.032  53.401  49.618  1.00  0.00           C
ATOM   5231 6C21 POPEX 163      26.471  52.691  50.858  1.00  0.00           C
ATOM   5234 7C21 POPEX 163      25.881  53.671  51.868  1.00  0.00           C
ATOM   5237 8C21 POPEX 163      25.391  52.961  53.128  1.00  0.00           C
ATOM   5241  C33 POPEX 163      32.572  41.731  43.888  1.00  0.00           C
ATOM   5244  C34 POPEX 163      33.802  41.871  44.798  1.00  0.00           C
ATOM   5247  C35 POPEX 163      34.101  40.561  45.528  1.00  0.00           C
ATOM   5250  C36 POPEX 163      35.311  40.621  46.468  1.00  0.00           C
ATOM   5253  C37 POPEX 163      34.991  41.091  47.898  1.00  0.00           C
ATOM   5256  C38 POPEX 163      36.221  40.991  48.808  1.00  0.00           C
ATOM   5259  C39 POPEX 163      35.912  41.241  50.298  1.00  0.00           C
ATOM   5262 0C31 POPEX 163      35.101  40.121  50.958  1.00  0.00           C
ATOM   5265 1C31 POPEX 163      35.032  40.231  52.488  1.00  0.00           C
ATOM   5268 2C31 POPEX 163      34.302  39.051  53.148  1.00  0.00           C
ATOM   5271 3C31 POPEX 163      32.771  39.161  53.128  1.00  0.00           C
ATOM   5274 4C31 POPEX 163      32.212  39.861  54.378  1.00  0.00           C
ATOM   5277 5C31 POPEX 163      30.681  39.851  54.438  1.00  0.00           C
ATOM   5280 6C31 POPEX 163      30.131  40.021  55.858  1.00  0.00           C
ATOM   5284  NH3 POPEY 164      95.012  44.221  74.918  1.00  0.00           N
ATOM   5288  C12 POPEY 164      96.211  44.511  75.788  1.00  0.00           C
ATOM   5291  C11 POPEY 164      97.142  43.281  75.898  1.00  0.00           C
ATOM   5294  P   POPEY 164      99.352  44.111  74.678  1.00  0.00           P
ATOM   5295  O13 POPEY 164      98.622  45.121  73.888  1.00  0.00           O
ATOM   5296  O14 POPEY 164     100.731  44.401  75.148  1.00  0.00           O
ATOM   5297  O11 POPEY 164      99.541  42.791  73.828  1.00  0.00           O
ATOM   5298  O12 POPEY 164      98.511  43.631  75.918  1.00  0.00           O
ATOM   5299  C1  POPEY 164      98.522  42.141  73.078  1.00  0.00           C
ATOM   5302  C2  POPEY 164      98.961  41.831  71.598  1.00  0.00           C
ATOM   5304  O21 POPEY 164      98.131  40.881  70.908  1.00  0.00           O
ATOM   5305  C21 POPEY 164      98.021  39.651  71.388  1.00  0.00           C
ATOM   5306  O22 POPEY 164      98.422  39.251  72.468  1.00  0.00           O
ATOM   5307  C22 POPEY 164      97.422  38.751  70.288  1.00  0.00           C
ATOM   5310  C3  POPEY 164     100.462  41.421  71.458  1.00  0.00           C
ATOM   5313  O31 POPEY 164     100.771  41.091  70.078  1.00  0.00           O
ATOM   5314  C31 POPEY 164     100.901  42.151  69.278  1.00  0.00           C
ATOM   5315  O32 POPEY 164     100.982  43.301  69.658  1.00  0.00           O
ATOM   5316  C32 POPEY 164     100.892  41.721  67.818  1.00  0.00           C
ATOM   5319  C23 POPEY 164      98.441  37.741  69.688  1.00  0.00           C
ATOM   5322  C24 POPEY 164      97.881  36.881  68.538  1.00  0.00           C
ATOM   5325  C25 POPEY 164      97.781  37.561  67.168  1.00  0.00           C
ATOM   5328  C26 POPEY 164      97.242  36.621  66.068  1.00  0.00           C
ATOM   5331  C27 POPEY 164      96.062  37.211  65.288  1.00  0.00           C
ATOM   5334  C28 POPEY 164      95.731  36.501  63.958  1.00  0.00           C
ATOM   5337  C29 POPEY 164      96.482  37.061  62.778  1.00  0.00           C
ATOM   5339 0C21 POPEY 164      96.582  36.501  61.558  1.00  0.00           C
ATOM   5341 1C21 POPEY 164      95.971  35.191  61.108  1.00  0.00           C
ATOM   5344 2C21 POPEY 164      95.162  35.361  59.808  1.00  0.00           C
ATOM   5347 3C21 POPEY 164      94.651  34.031  59.248  1.00  0.00           C
ATOM   5350 4C21 POPEY 164      93.912  34.221  57.918  1.00  0.00           C
ATOM   5353 5C21 POPEY 164      93.212  32.951  57.408  1.00  0.00           C
ATOM   5356 6C21 POPEY 164      94.191  31.801  57.148  1.00  0.00           C
ATOM   5359 7C21 POPEY 164      93.501  30.561  56.568  1.00  0.00           C
ATOM   5362 8C21 POPEY 164      94.481  29.441  56.258  1.00  0.00           C
ATOM   5366  C33 POPEY 164     100.141  42.741  66.928  1.00  0.00           C
ATOM   5369  C34 POPEY 164     100.022  42.281  65.468  1.00  0.00           C
ATOM   5372  C35 POPEY 164     101.291  42.491  64.648  1.00  0.00           C
ATOM   5375  C36 POPEY 164     101.032  42.661  63.138  1.00  0.00           C
ATOM   5378  C37 POPEY 164     102.342  42.711  62.348  1.00  0.00           C
ATOM   5381  C38 POPEY 164     102.221  43.381  60.968  1.00  0.00           C
ATOM   5384  C39 POPEY 164     101.192  42.741  60.018  1.00  0.00           C
ATOM   5387 0C31 POPEY 164     101.312  43.341  58.608  1.00  0.00           C
ATOM   5390 1C31 POPEY 164     100.261  42.861  57.598  1.00  0.00           C
ATOM   5393 2C31 POPEY 164     100.521  43.401  56.188  1.00  0.00           C
ATOM   5396 3C31 POPEY 164      99.541  42.841  55.128  1.00  0.00           C
ATOM   5399 4C31 POPEY 164      98.142  43.481  55.178  1.00  0.00           C
ATOM   5402 5C31 POPEY 164      97.191  42.871  54.128  1.00  0.00           C
ATOM   5405 6C31 POPEY 164      95.782  43.471  54.148  1.00  0.00           C
ATOM   5409  NH3 POPEZ 165      28.652  36.931  75.028  1.00  0.00           N
ATOM   5413  C12 POPEZ 165      27.461  36.561  75.878  1.00  0.00           C
ATOM   5416  C11 POPEZ 165      26.511  37.741  76.078  1.00  0.00           C
ATOM   5419  P   POPEZ 165      26.661  40.301  76.218  1.00  0.00           P
ATOM   5420  O13 POPEZ 165      25.212  40.281  76.498  1.00  0.00           O
ATOM   5421  O14 POPEZ 165      27.461  41.331  76.928  1.00  0.00           O
ATOM   5422  O11 POPEZ 165      26.962  40.381  74.668  1.00  0.00           O
ATOM   5423  O12 POPEZ 165      27.261  38.871  76.518  1.00  0.00           O
ATOM   5424  C1  POPEZ 165      26.032  40.841  73.688  1.00  0.00           C
ATOM   5427  C2  POPEZ 165      25.802  39.751  72.588  1.00  0.00           C
ATOM   5429  O21 POPEZ 165      26.261  40.121  71.268  1.00  0.00           O
ATOM   5430  C21 POPEZ 165      25.751  41.241  70.738  1.00  0.00           C
ATOM   5431  O22 POPEZ 165      25.002  42.011  71.298  1.00  0.00           O
ATOM   5432  C22 POPEZ 165      26.292  41.431  69.318  1.00  0.00           C
ATOM   5435  C3  POPEZ 165      24.341  39.201  72.548  1.00  0.00           C
ATOM   5438  O31 POPEZ 165      24.191  38.131  71.598  1.00  0.00           O
ATOM   5439  C31 POPEZ 165      24.612  36.931  72.008  1.00  0.00           C
ATOM   5440  O32 POPEZ 165      25.072  36.711  73.118  1.00  0.00           O
ATOM   5441  C32 POPEZ 165      24.521  35.911  70.858  1.00  0.00           C
ATOM   5444  C23 POPEZ 165      25.221  41.821  68.278  1.00  0.00           C
ATOM   5447  C24 POPEZ 165      25.841  41.991  66.878  1.00  0.00           C
ATOM   5450  C25 POPEZ 165      24.861  42.511  65.818  1.00  0.00           C
ATOM   5453  C26 POPEZ 165      23.962  41.421  65.228  1.00  0.00           C
ATOM   5456  C27 POPEZ 165      24.691  40.571  64.178  1.00  0.00           C
ATOM   5459  C28 POPEZ 165      23.851  39.391  63.658  1.00  0.00           C
ATOM   5462  C29 POPEZ 165      22.581  39.851  62.978  1.00  0.00           C
ATOM   5464 0C21 POPEZ 165      22.282  39.711  61.678  1.00  0.00           C
ATOM   5466 1C21 POPEZ 165      23.132  39.061  60.618  1.00  0.00           C
ATOM   5469 2C21 POPEZ 165      22.331  38.901  59.308  1.00  0.00           C
ATOM   5472 3C21 POPEZ 165      23.112  38.161  58.218  1.00  0.00           C
ATOM   5475 4C21 POPEZ 165      22.301  38.071  56.918  1.00  0.00           C
ATOM   5478 5C21 POPEZ 165      22.951  37.171  55.858  1.00  0.00           C
ATOM   5481 6C21 POPEZ 165      22.161  37.151  54.548  1.00  0.00           C
ATOM   5484 7C21 POPEZ 165      22.572  36.001  53.618  1.00  0.00           C
ATOM   5487 8C21 POPEZ 165      21.851  36.031  52.268  1.00  0.00           C
ATOM   5491  C33 POPEZ 165      23.911  36.431  69.528  1.00  0.00           C
ATOM   5494  C34 POPEZ 165      24.501  35.761  68.278  1.00  0.00           C
ATOM   5497  C35 POPEZ 165      23.862  36.301  66.988  1.00  0.00           C
ATOM   5500  C36 POPEZ 165      24.672  36.051  65.718  1.00  0.00           C
ATOM   5503  C37 POPEZ 165      23.881  35.331  64.618  1.00  0.00           C
ATOM   5506  C38 POPEZ 165      24.571  35.411  63.258  1.00  0.00           C
ATOM   5509  C39 POPEZ 165      23.862  34.561  62.198  1.00  0.00           C
ATOM   5512 0C31 POPEZ 165      24.452  34.761  60.798  1.00  0.00           C
ATOM   5515 1C31 POPEZ 165      23.741  33.871  59.778  1.00  0.00           C
ATOM   5518 2C31 POPEZ 165      24.241  34.081  58.338  1.00  0.00           C
ATOM   5521 3C31 POPEZ 165      23.571  33.141  57.328  1.00  0.00           C
ATOM   5524 4C31 POPEZ 165      22.052  33.331  57.198  1.00  0.00           C
ATOM   5527 5C31 POPEZ 165      21.421  32.301  56.248  1.00  0.00           C
ATOM   5530 6C31 POPEZ 165      19.912  32.501  56.048  1.00  0.00           C
ATOM   5534  NH3 POPEa 166      26.001  61.261  33.758  1.00  0.00           N
ATOM   5538  C12 POPEa 166      26.731  62.001  32.668  1.00  0.00           C
ATOM   5541  C11 POPEa 166      26.071  61.791  31.278  1.00  0.00           C
ATOM   5544  P   POPEa 166      23.862  63.061  31.908  1.00  0.00           P
ATOM   5545  O13 POPEa 166      24.791  64.161  32.268  1.00  0.00           O
ATOM   5546  O14 POPEa 166      22.681  63.411  31.098  1.00  0.00           O
ATOM   5547  O11 POPEa 166      23.431  62.411  33.278  1.00  0.00           O
ATOM   5548  O12 POPEa 166      24.651  61.841  31.318  1.00  0.00           O
ATOM   5549  C1  POPEa 166      22.441  63.021  34.118  1.00  0.00           C
ATOM   5552  C2  POPEa 166      23.011  63.291  35.538  1.00  0.00           C
ATOM   5554  O21 POPEa 166      21.952  63.391  36.508  1.00  0.00           O
ATOM   5555  C21 POPEa 166      21.521  64.512  37.048  1.00  0.00           C
ATOM   5556  O22 POPEa 166      21.971  65.631  36.888  1.00  0.00           O
ATOM   5557  C22 POPEa 166      20.302  64.261  37.958  1.00  0.00           C
ATOM   5560  C3  POPEa 166      24.111  64.401  35.508  1.00  0.00           C
ATOM   5563  O31 POPEa 166      24.791  64.491  36.768  1.00  0.00           O
ATOM   5564  C31 POPEa 166      25.751  63.631  37.018  1.00  0.00           C
ATOM   5565  O32 POPEa 166      26.311  62.901  36.218  1.00  0.00           O
ATOM   5566  C32 POPEa 166      25.981  63.681  38.518  1.00  0.00           C
ATOM   5569  C23 POPEa 166      20.091  65.302  39.078  1.00  0.00           C
ATOM   5572  C24 POPEa 166      20.981  65.061  40.288  1.00  0.00           C
ATOM   5575  C25 POPEa 166      20.551  65.911  41.488  1.00  0.00           C
ATOM   5578  C26 POPEa 166      21.162  65.391  42.788  1.00  0.00           C
ATOM   5581  C27 POPEa 166      20.792  66.211  44.018  1.00  0.00           C
ATOM   5584  C28 POPEa 166      21.171  65.501  45.328  1.00  0.00           C
ATOM   5587  C29 POPEa 166      20.872  66.381  46.518  1.00  0.00           C
ATOM   5589 0C21 POPEa 166      20.101  66.121  47.578  1.00  0.00           C
ATOM   5591 1C21 POPEa 166      19.331  64.851  47.898  1.00  0.00           C
ATOM   5594 2C21 POPEa 166      19.731  64.241  49.258  1.00  0.00           C
ATOM   5597 3C21 POPEa 166      19.491  65.181  50.448  1.00  0.00           C
ATOM   5600 4C21 POPEa 166      19.921  64.601  51.798  1.00  0.00           C
ATOM   5603 5C21 POPEa 166      18.971  63.582  52.418  1.00  0.00           C
ATOM   5606 6C21 POPEa 166      19.542  63.011  53.718  1.00  0.00           C
ATOM   5609 7C21 POPEa 166      18.612  62.031  54.448  1.00  0.00           C
ATOM   5612 8C21 POPEa 166      19.311  61.231  55.548  1.00  0.00           C
ATOM   5616  C33 POPEa 166      24.651  63.341  39.238  1.00  0.00           C
ATOM   5619  C34 POPEa 166      24.691  63.571  40.758  1.00  0.00           C
ATOM   5622  C35 POPEa 166      24.872  65.051  41.078  1.00  0.00           C
ATOM   5625  C36 POPEa 166      24.952  65.381  42.568  1.00  0.00           C
ATOM   5628  C37 POPEa 166      24.961  66.911  42.748  1.00  0.00           C
ATOM   5631  C38 POPEa 166      25.562  67.341  44.078  1.00  0.00           C
ATOM   5634  C39 POPEa 166      24.761  66.841  45.278  1.00  0.00           C
ATOM   5637 0C31 POPEa 166      25.532  66.981  46.598  1.00  0.00           C
ATOM   5640 1C31 POPEa 166      24.651  66.651  47.798  1.00  0.00           C
ATOM   5643 2C31 POPEa 166      24.282  67.891  48.628  1.00  0.00           C
ATOM   5646 3C31 POPEa 166      23.212  67.581  49.658  1.00  0.00           C
ATOM   5649 4C31 POPEa 166      22.932  68.751  50.608  1.00  0.00           C
ATOM   5652 5C31 POPEa 166      21.752  68.471  51.538  1.00  0.00           C
ATOM   5655 6C31 POPEa 166      21.421  69.631  52.488  1.00  0.00           C
ATOM   5659  NH3 POPEb 167       5.461  42.601  76.948  1.00  0.00           N
ATOM   5663  C12 POPEb 167       6.941  42.361  77.128  1.00  0.00           C
ATOM   5666  C11 POPEb 167       7.612  41.571  75.968  1.00  0.00           C
ATOM   5669  P   POPEb 167      10.092  41.661  76.778  1.00  0.00           P
ATOM   5670  O13 POPEb 167       9.682  42.261  78.078  1.00  0.00           O
ATOM   5671  O14 POPEb 167      10.301  40.201  76.708  1.00  0.00           O
ATOM   5672  O11 POPEb 167      11.381  42.401  76.198  1.00  0.00           O
ATOM   5673  O12 POPEb 167       8.951  42.021  75.728  1.00  0.00           O
ATOM   5674  C1  POPEb 167      11.872  42.091  74.898  1.00  0.00           C
ATOM   5677  C2  POPEb 167      11.601  43.211  73.878  1.00  0.00           C
ATOM   5679  O21 POPEb 167      12.171  42.731  72.668  1.00  0.00           O
ATOM   5680  C21 POPEb 167      11.392  42.621  71.618  1.00  0.00           C
ATOM   5681  O22 POPEb 167      10.231  42.981  71.538  1.00  0.00           O
ATOM   5682  C22 POPEb 167      12.202  41.971  70.518  1.00  0.00           C
ATOM   5685  C3  POPEb 167      12.332  44.521  74.298  1.00  0.00           C
ATOM   5688  O31 POPEb 167      12.082  45.681  73.458  1.00  0.00           O
ATOM   5689  C31 POPEb 167      12.901  45.871  72.428  1.00  0.00           C
ATOM   5690  O32 POPEb 167      13.731  45.081  72.008  1.00  0.00           O
ATOM   5691  C32 POPEb 167      12.712  47.301  71.938  1.00  0.00           C
ATOM   5694  C23 POPEb 167      11.921  42.351  69.068  1.00  0.00           C
ATOM   5697  C24 POPEb 167      13.131  41.921  68.248  1.00  0.00           C
ATOM   5700  C25 POPEb 167      13.171  42.491  66.838  1.00  0.00           C
ATOM   5703  C26 POPEb 167      14.351  41.911  66.058  1.00  0.00           C
ATOM   5706  C27 POPEb 167      14.711  42.771  64.848  1.00  0.00           C
ATOM   5709  C28 POPEb 167      15.591  42.031  63.828  1.00  0.00           C
ATOM   5712  C29 POPEb 167      16.911  41.591  64.398  1.00  0.00           C
ATOM   5714 0C21 POPEb 167      17.841  40.901  63.708  1.00  0.00           C
ATOM   5716 1C21 POPEb 167      17.742  40.481  62.268  1.00  0.00           C
ATOM   5719 2C21 POPEb 167      18.702  41.321  61.398  1.00  0.00           C
ATOM   5722 3C21 POPEb 167      18.771  40.781  59.968  1.00  0.00           C
ATOM   5725 4C21 POPEb 167      19.721  41.571  59.058  1.00  0.00           C
ATOM   5728 5C21 POPEb 167      19.381  43.061  58.968  1.00  0.00           C
ATOM   5731 6C21 POPEb 167      19.952  43.691  57.698  1.00  0.00           C
ATOM   5734 7C21 POPEb 167      19.772  45.211  57.638  1.00  0.00           C
ATOM   5737 8C21 POPEb 167      20.112  45.781  56.258  1.00  0.00           C
ATOM   5741  C33 POPEb 167      13.431  47.671  70.618  1.00  0.00           C
ATOM   5744  C34 POPEb 167      12.532  47.631  69.368  1.00  0.00           C
ATOM   5747  C35 POPEb 167      12.462  46.261  68.678  1.00  0.00           C
ATOM   5750  C36 POPEb 167      11.542  46.231  67.438  1.00  0.00           C
ATOM   5753  C37 POPEb 167      11.722  47.431  66.488  1.00  0.00           C
ATOM   5756  C38 POPEb 167      11.091  47.251  65.098  1.00  0.00           C
ATOM   5759  C39 POPEb 167      11.711  46.082  64.318  1.00  0.00           C
ATOM   5762 0C31 POPEb 167      11.841  46.341  62.808  1.00  0.00           C
ATOM   5765 1C31 POPEb 167      10.511  46.571  62.078  1.00  0.00           C
ATOM   5768 2C31 POPEb 167      10.651  46.471  60.548  1.00  0.00           C
ATOM   5771 3C31 POPEb 167      11.612  47.511  59.948  1.00  0.00           C
ATOM   5774 4C31 POPEb 167      11.851  47.291  58.448  1.00  0.00           C
ATOM   5777 5C31 POPEb 167      12.872  48.281  57.878  1.00  0.00           C
ATOM   5780 6C31 POPEb 167      13.122  48.121  56.378  1.00  0.00           C
ATOM   5784  NH3 POPEc 168      30.462  89.042  35.098  1.00  0.00           N
ATOM   5788  C12 POPEc 168      29.961  90.451  34.918  1.00  0.00           C
ATOM   5791  C11 POPEc 168      30.712  91.171  33.788  1.00  0.00           C
ATOM   5794  P   POPEc 168      30.811  93.821  33.408  1.00  0.00           P
ATOM   5795  O13 POPEc 168      32.251  93.641  33.718  1.00  0.00           O
ATOM   5796  O14 POPEc 168      30.511  94.332  32.048  1.00  0.00           O
ATOM   5797  O11 POPEc 168      30.171  94.761  34.538  1.00  0.00           O
ATOM   5798  O12 POPEc 168      30.101  92.431  33.568  1.00  0.00           O
ATOM   5799  C1  POPEc 168      30.112  94.271  35.888  1.00  0.00           C
ATOM   5802  C2  POPEc 168      29.001  95.012  36.678  1.00  0.00           C
ATOM   5804  O21 POPEc 168      29.032  94.702  38.088  1.00  0.00           O
ATOM   5805  C21 POPEc 168      28.771  93.452  38.458  1.00  0.00           C
ATOM   5806  O22 POPEc 168      28.411  92.552  37.728  1.00  0.00           O
ATOM   5807  C22 POPEc 168      29.001  93.331  39.978  1.00  0.00           C
ATOM   5810  C3  POPEc 168      27.612  94.821  35.998  1.00  0.00           C
ATOM   5813  O31 POPEc 168      26.561  95.541  36.688  1.00  0.00           O
ATOM   5814  C31 POPEc 168      25.551  95.952  35.938  1.00  0.00           C
ATOM   5815  O32 POPEc 168      25.502  95.961  34.718  1.00  0.00           O
ATOM   5816  C32 POPEc 168      24.362  96.361  36.808  1.00  0.00           C
ATOM   5819  C23 POPEc 168      28.522  91.981  40.568  1.00  0.00           C
ATOM   5822  C24 POPEc 168      29.392  90.791  40.128  1.00  0.00           C
ATOM   5825  C25 POPEc 168      28.831  89.451  40.608  1.00  0.00           C
ATOM   5828  C26 POPEc 168      28.952  89.231  42.118  1.00  0.00           C
ATOM   5831  C27 POPEc 168      28.362  87.871  42.478  1.00  0.00           C
ATOM   5834  C28 POPEc 168      28.532  87.522  43.968  1.00  0.00           C
ATOM   5837  C29 POPEc 168      27.861  86.192  44.178  1.00  0.00           C
ATOM   5839 0C21 POPEc 168      28.422  85.071  44.648  1.00  0.00           C
ATOM   5841 1C21 POPEc 168      29.842  84.901  45.108  1.00  0.00           C
ATOM   5844 2C21 POPEc 168      30.232  85.621  46.418  1.00  0.00           C
ATOM   5847 3C21 POPEc 168      31.752  85.481  46.638  1.00  0.00           C
ATOM   5850 4C21 POPEc 168      32.342  86.332  47.768  1.00  0.00           C
ATOM   5853 5C21 POPEc 168      32.791  85.521  48.988  1.00  0.00           C
ATOM   5856 6C21 POPEc 168      33.781  86.311  49.868  1.00  0.00           C
ATOM   5859 7C21 POPEc 168      34.241  85.541  51.108  1.00  0.00           C
ATOM   5862 8C21 POPEc 168      35.302  86.302  51.898  1.00  0.00           C
ATOM   5866  C33 POPEc 168      24.161  95.471  38.058  1.00  0.00           C
ATOM   5869  C34 POPEc 168      22.721  95.511  38.588  1.00  0.00           C
ATOM   5872  C35 POPEc 168      22.251  96.852  39.168  1.00  0.00           C
ATOM   5875  C36 POPEc 168      20.732  96.822  39.448  1.00  0.00           C
ATOM   5878  C37 POPEc 168      20.161  98.161  39.948  1.00  0.00           C
ATOM   5881  C38 POPEc 168      18.622  98.181  39.978  1.00  0.00           C
ATOM   5884  C39 POPEc 168      18.081  99.391  40.758  1.00  0.00           C
ATOM   5887 0C31 POPEc 168      16.572  99.621  40.598  1.00  0.00           C
ATOM   5890 1C31 POPEc 168      16.082 100.861  41.368  1.00  0.00           C
ATOM   5893 2C31 POPEc 168      14.632 101.302  41.048  1.00  0.00           C
ATOM   5896 3C31 POPEc 168      13.551 100.582  41.868  1.00  0.00           C
ATOM   5899 4C31 POPEc 168      13.471 101.052  43.328  1.00  0.00           C
ATOM   5902 5C31 POPEc 168      12.431 100.281  44.158  1.00  0.00           C
ATOM   5905 6C31 POPEc 168      11.241 101.111  44.638  1.00  0.00           C
ATOM   5909  NH3 POPEd 169      43.401 100.631  78.448  1.00  0.00           N
ATOM   5913  C12 POPEd 169      44.441  99.791  77.748  1.00  0.00           C
ATOM   5916  C11 POPEd 169      45.011 100.532  76.528  1.00  0.00           C
ATOM   5919  P   POPEd 169      46.072 102.822  77.488  1.00  0.00           P
ATOM   5920  O13 POPEd 169      44.721 102.981  78.098  1.00  0.00           O
ATOM   5921  O14 POPEd 169      47.251 102.901  78.378  1.00  0.00           O
ATOM   5922  O11 POPEd 169      46.261 103.772  76.238  1.00  0.00           O
ATOM   5923  O12 POPEd 169      46.101 101.372  76.878  1.00  0.00           O
ATOM   5924  C1  POPEd 169      45.822 103.501  74.908  1.00  0.00           C
ATOM   5927  C2  POPEd 169      47.002 103.662  73.908  1.00  0.00           C
ATOM   5929  O21 POPEd 169      46.561 103.811  72.538  1.00  0.00           O
ATOM   5930  C21 POPEd 169      45.921 102.811  71.968  1.00  0.00           C
ATOM   5931  O22 POPEd 169      45.572 101.761  72.478  1.00  0.00           O
ATOM   5932  C22 POPEd 169      45.572 103.181  70.528  1.00  0.00           C
ATOM   5935  C3  POPEd 169      48.101 102.561  74.068  1.00  0.00           C
ATOM   5938  O31 POPEd 169      49.112 102.662  73.038  1.00  0.00           O
ATOM   5939  C31 POPEd 169      49.971 103.651  73.228  1.00  0.00           C
ATOM   5940  O32 POPEd 169      49.991 104.391  74.198  1.00  0.00           O
ATOM   5941  C32 POPEd 169      50.882 103.772  71.988  1.00  0.00           C
ATOM   5944  C23 POPEd 169      46.771 103.461  69.598  1.00  0.00           C
ATOM   5947  C24 POPEd 169      46.351 104.101  68.268  1.00  0.00           C
ATOM   5950  C25 POPEd 169      45.412 103.242  67.418  1.00  0.00           C
ATOM   5953  C26 POPEd 169      45.101 103.851  66.038  1.00  0.00           C
ATOM   5956  C27 POPEd 169      44.081 103.021  65.238  1.00  0.00           C
ATOM   5959  C28 POPEd 169      44.011 103.431  63.758  1.00  0.00           C
ATOM   5962  C29 POPEd 169      43.171 102.471  62.948  1.00  0.00           C
ATOM   5964 0C21 POPEd 169      42.471 102.751  61.828  1.00  0.00           C
ATOM   5966 1C21 POPEd 169      42.372 104.091  61.158  1.00  0.00           C
ATOM   5969 2C21 POPEd 169      43.401 104.261  60.038  1.00  0.00           C
ATOM   5972 3C21 POPEd 169      43.452 105.701  59.508  1.00  0.00           C
ATOM   5975 4C21 POPEd 169      43.401 105.781  57.978  1.00  0.00           C
ATOM   5978 5C21 POPEd 169      41.992 105.661  57.388  1.00  0.00           C
ATOM   5981 6C21 POPEd 169      41.151 106.941  57.548  1.00  0.00           C
ATOM   5984 7C21 POPEd 169      39.782 106.852  56.848  1.00  0.00           C
ATOM   5987 8C21 POPEd 169      38.952 108.131  56.978  1.00  0.00           C
ATOM   5991  C33 POPEd 169      50.381 104.882  71.028  1.00  0.00           C
ATOM   5994  C34 POPEd 169      51.282 105.211  69.818  1.00  0.00           C
ATOM   5997  C35 POPEd 169      51.181 104.282  68.598  1.00  0.00           C
ATOM   6000  C36 POPEd 169      51.802 102.892  68.768  1.00  0.00           C
ATOM   6003  C37 POPEd 169      52.251 102.291  67.418  1.00  0.00           C
ATOM   6006  C38 POPEd 169      52.652 100.812  67.498  1.00  0.00           C
ATOM   6009  C39 POPEd 169      53.471 100.332  66.288  1.00  0.00           C
ATOM   6012 0C31 POPEd 169      52.792 100.491  64.918  1.00  0.00           C
ATOM   6015 1C31 POPEd 169      53.741 100.082  63.778  1.00  0.00           C
ATOM   6018 2C31 POPEd 169      53.122  99.192  62.698  1.00  0.00           C
ATOM   6021 3C31 POPEd 169      52.372  99.961  61.598  1.00  0.00           C
ATOM   6024 4C31 POPEd 169      52.111  99.061  60.378  1.00  0.00           C
ATOM   6027 5C31 POPEd 169      51.542  99.802  59.168  1.00  0.00           C
ATOM   6030 6C31 POPEd 169      51.402  98.902  57.938  1.00  0.00           C
ATOM   6034  NH3 POPEe 170      86.542  44.601  76.378  1.00  0.00           N
ATOM   6038  C12 POPEe 170      87.172  44.191  77.678  1.00  0.00           C
ATOM   6041  C11 POPEe 170      86.962  42.691  77.978  1.00  0.00           C
ATOM   6044  P   POPEe 170      87.741  41.301  75.868  1.00  0.00           P
ATOM   6045  O13 POPEe 170      86.671  42.091  75.208  1.00  0.00           O
ATOM   6046  O14 POPEe 170      89.021  41.221  75.148  1.00  0.00           O
ATOM   6047  O11 POPEe 170      87.272  39.821  76.168  1.00  0.00           O
ATOM   6048  O12 POPEe 170      87.951  41.881  77.328  1.00  0.00           O
ATOM   6049  C1  POPEe 170      86.172  39.201  75.508  1.00  0.00           C
ATOM   6052  C2  POPEe 170      86.412  38.941  73.988  1.00  0.00           C
ATOM   6054  O21 POPEe 170      85.392  38.061  73.498  1.00  0.00           O
ATOM   6055  C21 POPEe 170      84.291  38.681  73.148  1.00  0.00           C
ATOM   6056  O22 POPEe 170      84.171  39.901  73.068  1.00  0.00           O
ATOM   6057  C22 POPEe 170      83.191  37.651  72.918  1.00  0.00           C
ATOM   6060  C3  POPEe 170      87.752  38.281  73.628  1.00  0.00           C
ATOM   6063  O31 POPEe 170      88.091  38.641  72.278  1.00  0.00           O
ATOM   6064  C31 POPEe 170      88.562  37.681  71.498  1.00  0.00           C
ATOM   6065  O32 POPEe 170      88.651  36.501  71.768  1.00  0.00           O
ATOM   6066  C32 POPEe 170      89.052  38.341  70.208  1.00  0.00           C
ATOM   6069  C23 POPEe 170      82.331  37.951  71.678  1.00  0.00           C
ATOM   6072  C24 POPEe 170      80.921  37.381  71.818  1.00  0.00           C
ATOM   6075  C25 POPEe 170      80.771  35.911  71.458  1.00  0.00           C
ATOM   6078  C26 POPEe 170      79.351  35.461  71.778  1.00  0.00           C
ATOM   6081  C27 POPEe 170      79.062  34.051  71.308  1.00  0.00           C
ATOM   6084  C28 POPEe 170      77.651  33.551  71.698  1.00  0.00           C
ATOM   6087  C29 POPEe 170      77.331  33.231  73.138  1.00  0.00           C
ATOM   6089 0C21 POPEe 170      76.162  33.381  73.808  1.00  0.00           C
ATOM   6091 1C21 POPEe 170      74.851  34.031  73.418  1.00  0.00           C
ATOM   6094 2C21 POPEe 170      73.741  33.291  72.608  1.00  0.00           C
ATOM   6097 3C21 POPEe 170      73.541  31.781  72.908  1.00  0.00           C
ATOM   6100 4C21 POPEe 170      72.552  31.031  71.958  1.00  0.00           C
ATOM   6103 5C21 POPEe 170      73.132  30.831  70.548  1.00  0.00           C
ATOM   6106 6C21 POPEe 170      72.392  29.911  69.558  1.00  0.00           C
ATOM   6109 7C21 POPEe 170      73.171  29.891  68.218  1.00  0.00           C
ATOM   6112 8C21 POPEe 170      72.602  29.001  67.118  1.00  0.00           C
ATOM   6116  C33 POPEe 170      89.971  37.401  69.398  1.00  0.00           C
ATOM   6119  C34 POPEe 170      90.651  38.141  68.238  1.00  0.00           C
ATOM   6122  C35 POPEe 170      90.192  37.661  66.858  1.00  0.00           C
ATOM   6125  C36 POPEe 170      88.672  37.721  66.658  1.00  0.00           C
ATOM   6128  C37 POPEe 170      88.301  37.641  65.168  1.00  0.00           C
ATOM   6131  C38 POPEe 170      86.852  37.241  64.928  1.00  0.00           C
ATOM   6134  C39 POPEe 170      86.582  36.891  63.458  1.00  0.00           C
ATOM   6137 0C31 POPEe 170      86.782  38.081  62.518  1.00  0.00           C
ATOM   6140 1C31 POPEe 170      86.272  37.791  61.098  1.00  0.00           C
ATOM   6143 2C31 POPEe 170      86.521  38.961  60.148  1.00  0.00           C
ATOM   6146 3C31 POPEe 170      86.211  38.611  58.688  1.00  0.00           C
ATOM   6149 4C31 POPEe 170      87.032  39.461  57.718  1.00  0.00           C
ATOM   6152 5C31 POPEe 170      86.981  38.951  56.268  1.00  0.00           C
ATOM   6155 6C31 POPEe 170      88.142  39.501  55.438  1.00  0.00           C
ATOM   6159  NH3 POPEf 171      19.561  53.641  78.768  1.00  0.00           N
ATOM   6163  C12 POPEf 171      19.271  53.561  77.298  1.00  0.00           C
ATOM   6166  C11 POPEf 171      17.862  54.051  76.918  1.00  0.00           C
ATOM   6169  P   POPEf 171      17.612  56.471  77.928  1.00  0.00           P
ATOM   6170  O13 POPEf 171      18.021  55.781  79.158  1.00  0.00           O
ATOM   6171  O14 POPEf 171      16.241  57.021  77.918  1.00  0.00           O
ATOM   6172  O11 POPEf 171      18.671  57.591  77.558  1.00  0.00           O
ATOM   6173  O12 POPEf 171      17.771  55.461  76.738  1.00  0.00           O
ATOM   6174  C1  POPEf 171      19.731  57.381  76.618  1.00  0.00           C
ATOM   6177  C2  POPEf 171      19.282  57.591  75.148  1.00  0.00           C
ATOM   6179  O21 POPEf 171      20.411  57.571  74.268  1.00  0.00           O
ATOM   6180  C21 POPEf 171      20.892  56.361  74.018  1.00  0.00           C
ATOM   6181  O22 POPEf 171      20.441  55.311  74.448  1.00  0.00           O
ATOM   6182  C22 POPEf 171      22.042  56.481  73.028  1.00  0.00           C
ATOM   6185  C3  POPEf 171      18.552  58.931  74.918  1.00  0.00           C
ATOM   6188  O31 POPEf 171      17.712  58.851  73.728  1.00  0.00           O
ATOM   6189  C31 POPEf 171      16.412  58.801  74.008  1.00  0.00           C
ATOM   6190  O32 POPEf 171      15.931  59.001  75.108  1.00  0.00           O
ATOM   6191  C32 POPEf 171      15.561  58.411  72.798  1.00  0.00           C
ATOM   6194  C23 POPEf 171      21.491  56.631  71.588  1.00  0.00           C
ATOM   6197  C24 POPEf 171      22.511  57.181  70.578  1.00  0.00           C
ATOM   6200  C25 POPEf 171      23.381  56.111  69.888  1.00  0.00           C
ATOM   6203  C26 POPEf 171      22.601  55.161  68.958  1.00  0.00           C
ATOM   6206  C27 POPEf 171      23.501  54.371  67.998  1.00  0.00           C
ATOM   6209  C28 POPEf 171      23.551  54.931  66.558  1.00  0.00           C
ATOM   6212  C29 POPEf 171      24.111  56.331  66.448  1.00  0.00           C
ATOM   6214 0C21 POPEf 171      25.411  56.681  66.498  1.00  0.00           C
ATOM   6216 1C21 POPEf 171      26.601  55.761  66.688  1.00  0.00           C
ATOM   6219 2C21 POPEf 171      27.712  55.951  65.638  1.00  0.00           C
ATOM   6222 3C21 POPEf 171      27.361  55.371  64.258  1.00  0.00           C
ATOM   6225 4C21 POPEf 171      28.522  55.541  63.258  1.00  0.00           C
ATOM   6228 5C21 POPEf 171      28.551  54.461  62.168  1.00  0.00           C
ATOM   6231 6C21 POPEf 171      29.661  54.711  61.138  1.00  0.00           C
ATOM   6234 7C21 POPEf 171      29.661  53.731  59.958  1.00  0.00           C
ATOM   6237 8C21 POPEf 171      30.741  54.041  58.918  1.00  0.00           C
ATOM   6241  C33 POPEf 171      16.371  57.751  71.678  1.00  0.00           C
ATOM   6244  C34 POPEf 171      15.521  57.281  70.488  1.00  0.00           C
ATOM   6247  C35 POPEf 171      16.421  56.491  69.538  1.00  0.00           C
ATOM   6250  C36 POPEf 171      15.832  56.031  68.198  1.00  0.00           C
ATOM   6253  C37 POPEf 171      16.881  55.171  67.468  1.00  0.00           C
ATOM   6256  C38 POPEf 171      16.381  54.561  66.148  1.00  0.00           C
ATOM   6259  C39 POPEf 171      15.891  55.601  65.148  1.00  0.00           C
ATOM   6262 0C31 POPEf 171      15.952  55.111  63.698  1.00  0.00           C
ATOM   6265 1C31 POPEf 171      15.752  56.251  62.698  1.00  0.00           C
ATOM   6268 2C31 POPEf 171      15.891  55.811  61.238  1.00  0.00           C
ATOM   6271 3C31 POPEf 171      15.622  56.971  60.258  1.00  0.00           C
ATOM   6274 4C31 POPEf 171      15.851  56.561  58.798  1.00  0.00           C
ATOM   6277 5C31 POPEf 171      15.481  57.671  57.808  1.00  0.00           C
ATOM   6280 6C31 POPEf 171      15.711  57.271  56.348  1.00  0.00           C
ATOM   6284  NH3 POPEg 172      76.441  26.921  35.598  1.00  0.00           N
ATOM   6288  C12 POPEg 172      75.071  26.321  35.518  1.00  0.00           C
ATOM   6291  C11 POPEg 172      74.211  26.981  34.408  1.00  0.00           C
ATOM   6294  P   POPEg 172      73.782  29.451  35.278  1.00  0.00           P
ATOM   6295  O13 POPEg 172      74.761  30.571  35.388  1.00  0.00           O
ATOM   6296  O14 POPEg 172      72.392  29.811  34.928  1.00  0.00           O
ATOM   6297  O11 POPEg 172      73.782  28.591  36.578  1.00  0.00           O
ATOM   6298  O12 POPEg 172      74.391  28.401  34.278  1.00  0.00           O
ATOM   6299  C1  POPEg 172      72.861  28.741  37.638  1.00  0.00           C
ATOM   6302  C2  POPEg 172      73.681  29.011  38.898  1.00  0.00           C
ATOM   6304  O21 POPEg 172      72.901  28.801  40.078  1.00  0.00           O
ATOM   6305  C21 POPEg 172      71.992  29.651  40.408  1.00  0.00           C
ATOM   6306  O22 POPEg 172      71.452  30.501  39.708  1.00  0.00           O
ATOM   6307  C22 POPEg 172      71.882  29.531  41.928  1.00  0.00           C
ATOM   6310  C3  POPEg 172      74.412  30.401  38.858  1.00  0.00           C
ATOM   6313  O31 POPEg 172      74.971  30.831  40.108  1.00  0.00           O
ATOM   6314  C31 POPEg 172      75.991  30.121  40.578  1.00  0.00           C
ATOM   6315  O32 POPEg 172      76.431  29.071  40.138  1.00  0.00           O
ATOM   6316  C32 POPEg 172      76.562  30.841  41.808  1.00  0.00           C
ATOM   6319  C23 POPEg 172      70.921  28.421  42.408  1.00  0.00           C
ATOM   6322  C24 POPEg 172      71.272  27.921  43.818  1.00  0.00           C
ATOM   6325  C25 POPEg 172      71.702  29.031  44.788  1.00  0.00           C
ATOM   6328  C26 POPEg 172      71.672  28.591  46.258  1.00  0.00           C
ATOM   6331  C27 POPEg 172      72.282  29.631  47.208  1.00  0.00           C
ATOM   6334  C28 POPEg 172      72.071  29.271  48.688  1.00  0.00           C
ATOM   6337  C29 POPEg 172      72.791  30.211  49.618  1.00  0.00           C
ATOM   6339 0C21 POPEg 172      72.311  31.381  50.098  1.00  0.00           C
ATOM   6341 1C21 POPEg 172      70.961  31.991  49.828  1.00  0.00           C
ATOM   6344 2C21 POPEg 172      70.372  32.701  51.068  1.00  0.00           C
ATOM   6347 3C21 POPEg 172      69.261  33.701  50.688  1.00  0.00           C
ATOM   6350 4C21 POPEg 172      68.491  34.251  51.908  1.00  0.00           C
ATOM   6353 5C21 POPEg 172      69.062  35.561  52.478  1.00  0.00           C
ATOM   6356 6C21 POPEg 172      68.631  36.801  51.688  1.00  0.00           C
ATOM   6359 7C21 POPEg 172      69.261  38.101  52.208  1.00  0.00           C
ATOM   6362 8C21 POPEg 172      68.622  39.351  51.618  1.00  0.00           C
ATOM   6366  C33 POPEg 172      75.662  30.731  43.068  1.00  0.00           C
ATOM   6369  C34 POPEg 172      75.141  32.101  43.528  1.00  0.00           C
ATOM   6372  C35 POPEg 172      74.261  32.011  44.788  1.00  0.00           C
ATOM   6375  C36 POPEg 172      73.961  33.371  45.448  1.00  0.00           C
ATOM   6378  C37 POPEg 172      73.112  33.211  46.718  1.00  0.00           C
ATOM   6381  C38 POPEg 172      73.022  34.471  47.598  1.00  0.00           C
ATOM   6384  C39 POPEg 172      72.162  35.591  47.008  1.00  0.00           C
ATOM   6387 0C31 POPEg 172      71.791  36.651  48.058  1.00  0.00           C
ATOM   6390 1C31 POPEg 172      71.202  37.931  47.458  1.00  0.00           C
ATOM   6393 2C31 POPEg 172      70.882  38.991  48.508  1.00  0.00           C
ATOM   6396 3C31 POPEg 172      70.422  40.321  47.888  1.00  0.00           C
ATOM   6399 4C31 POPEg 172      70.062  41.371  48.948  1.00  0.00           C
ATOM   6402 5C31 POPEg 172      70.141  42.801  48.408  1.00  0.00           C
ATOM   6405 6C31 POPEg 172      69.881  43.861  49.478  1.00  0.00           C
ATOM   6409  NH3 POPEh 173      77.302  31.961  35.588  1.00  0.00           N
ATOM   6413  C12 POPEh 173      78.272  31.411  34.568  1.00  0.00           C
ATOM   6416  C11 POPEh 173      78.471  29.901  34.738  1.00  0.00           C
ATOM   6419  P   POPEh 173      78.522  29.401  37.358  1.00  0.00           P
ATOM   6420  O13 POPEh 173      77.101  29.031  37.188  1.00  0.00           O
ATOM   6421  O14 POPEh 173      79.431  28.471  38.058  1.00  0.00           O
ATOM   6422  O11 POPEh 173      78.681  30.881  37.928  1.00  0.00           O
ATOM   6423  O12 POPEh 173      79.162  29.591  35.938  1.00  0.00           O
ATOM   6424  C1  POPEh 173      79.962  31.541  37.758  1.00  0.00           C
ATOM   6427  C2  POPEh 173      80.351  32.461  38.958  1.00  0.00           C
ATOM   6429  O21 POPEh 173      79.382  33.511  39.098  1.00  0.00           O
ATOM   6430  C21 POPEh 173      79.191  34.121  40.268  1.00  0.00           C
ATOM   6431  O22 POPEh 173      78.772  35.251  40.398  1.00  0.00           O
ATOM   6432  C22 POPEh 173      79.482  33.251  41.498  1.00  0.00           C
ATOM   6435  C3  POPEh 173      81.762  33.091  38.708  1.00  0.00           C
ATOM   6438  O31 POPEh 173      82.302  33.881  39.798  1.00  0.00           O
ATOM   6439  C31 POPEh 173      83.142  33.241  40.598  1.00  0.00           C
ATOM   6440  O32 POPEh 173      83.201  32.031  40.718  1.00  0.00           O
ATOM   6441  C32 POPEh 173      84.061  34.241  41.308  1.00  0.00           C
ATOM   6444  C23 POPEh 173      78.901  33.881  42.778  1.00  0.00           C
ATOM   6447  C24 POPEh 173      79.111  33.021  44.028  1.00  0.00           C
ATOM   6450  C25 POPEh 173      78.452  33.601  45.288  1.00  0.00           C
ATOM   6453  C26 POPEh 173      78.052  32.511  46.288  1.00  0.00           C
ATOM   6456  C27 POPEh 173      77.392  33.081  47.548  1.00  0.00           C
ATOM   6459  C28 POPEh 173      76.842  31.961  48.458  1.00  0.00           C
ATOM   6462  C29 POPEh 173      75.982  32.511  49.578  1.00  0.00           C
ATOM   6464 0C21 POPEh 173      76.092  32.271  50.898  1.00  0.00           C
ATOM   6466 1C21 POPEh 173      77.101  31.381  51.588  1.00  0.00           C
ATOM   6469 2C21 POPEh 173      76.482  30.541  52.728  1.00  0.00           C
ATOM   6472 3C21 POPEh 173      75.961  31.381  53.908  1.00  0.00           C
ATOM   6475 4C21 POPEh 173      75.601  30.541  55.138  1.00  0.00           C
ATOM   6478 5C21 POPEh 173      74.991  31.391  56.258  1.00  0.00           C
ATOM   6481 6C21 POPEh 173      74.721  30.601  57.548  1.00  0.00           C
ATOM   6484 7C21 POPEh 173      73.982  31.431  58.608  1.00  0.00           C
ATOM   6487 8C21 POPEh 173      73.702  30.671  59.898  1.00  0.00           C
ATOM   6491  C33 POPEh 173      85.541  33.751  41.378  1.00  0.00           C
ATOM   6494  C34 POPEh 173      85.861  32.721  42.478  1.00  0.00           C
ATOM   6497  C35 POPEh 173      85.421  33.151  43.888  1.00  0.00           C
ATOM   6500  C36 POPEh 173      86.151  32.381  44.998  1.00  0.00           C
ATOM   6503  C37 POPEh 173      85.861  32.961  46.398  1.00  0.00           C
ATOM   6506  C38 POPEh 173      86.951  32.601  47.408  1.00  0.00           C
ATOM   6509  C39 POPEh 173      86.782  33.241  48.788  1.00  0.00           C
ATOM   6512 0C31 POPEh 173      85.752  32.511  49.678  1.00  0.00           C
ATOM   6515 1C31 POPEh 173      85.882  32.881  51.158  1.00  0.00           C
ATOM   6518 2C31 POPEh 173      85.092  31.931  52.068  1.00  0.00           C
ATOM   6521 3C31 POPEh 173      85.432  32.041  53.558  1.00  0.00           C
ATOM   6524 4C31 POPEh 173      85.271  33.461  54.118  1.00  0.00           C
ATOM   6527 5C31 POPEh 173      84.982  33.461  55.618  1.00  0.00           C
ATOM   6530 6C31 POPEh 173      84.882  34.861  56.218  1.00  0.00           C
ATOM   6534  NH3 POPEi 174      55.822  90.192  77.188  1.00  0.00           N
ATOM   6538  C12 POPEi 174      54.761  90.901  77.998  1.00  0.00           C
ATOM   6541  C11 POPEi 174      53.721  91.561  77.078  1.00  0.00           C
ATOM   6544  P   POPEi 174      53.221  93.991  77.888  1.00  0.00           P
ATOM   6545  O13 POPEi 174      52.641  94.602  79.098  1.00  0.00           O
ATOM   6546  O14 POPEi 174      54.681  94.151  77.658  1.00  0.00           O
ATOM   6547  O11 POPEi 174      52.431  94.551  76.638  1.00  0.00           O
ATOM   6548  O12 POPEi 174      52.881  92.442  77.838  1.00  0.00           O
ATOM   6549  C1  POPEi 174      52.891  94.261  75.318  1.00  0.00           C
ATOM   6552  C2  POPEi 174      52.101  95.041  74.218  1.00  0.00           C
ATOM   6554  O21 POPEi 174      52.941  95.332  73.088  1.00  0.00           O
ATOM   6555  C21 POPEi 174      53.421  94.282  72.448  1.00  0.00           C
ATOM   6556  O22 POPEi 174      53.252  93.111  72.718  1.00  0.00           O
ATOM   6557  C22 POPEi 174      54.201  94.751  71.238  1.00  0.00           C
ATOM   6560  C3  POPEi 174      51.511  96.381  74.778  1.00  0.00           C
ATOM   6563  O31 POPEi 174      51.302  97.401  73.768  1.00  0.00           O
ATOM   6564  C31 POPEi 174      50.191  97.302  73.048  1.00  0.00           C
ATOM   6565  O32 POPEi 174      49.341  96.442  73.148  1.00  0.00           O
ATOM   6566  C32 POPEi 174      50.101  98.531  72.128  1.00  0.00           C
ATOM   6569  C23 POPEi 174      53.331  95.561  70.258  1.00  0.00           C
ATOM   6572  C24 POPEi 174      53.671  95.241  68.798  1.00  0.00           C
ATOM   6575  C25 POPEi 174      52.862  96.092  67.818  1.00  0.00           C
ATOM   6578  C26 POPEi 174      51.662  95.381  67.188  1.00  0.00           C
ATOM   6581  C27 POPEi 174      51.022  96.281  66.118  1.00  0.00           C
ATOM   6584  C28 POPEi 174      50.071  95.551  65.158  1.00  0.00           C
ATOM   6587  C29 POPEi 174      49.541  96.531  64.138  1.00  0.00           C
ATOM   6589 0C21 POPEi 174      49.842  96.591  62.828  1.00  0.00           C
ATOM   6591 1C21 POPEi 174      50.742  95.672  62.048  1.00  0.00           C
ATOM   6594 2C21 POPEi 174      50.041  95.211  60.748  1.00  0.00           C
ATOM   6597 3C21 POPEi 174      50.812  94.121  60.008  1.00  0.00           C
ATOM   6600 4C21 POPEi 174      50.092  93.641  58.738  1.00  0.00           C
ATOM   6603 5C21 POPEi 174      50.552  92.251  58.268  1.00  0.00           C
ATOM   6606 6C21 POPEi 174      52.051  92.132  57.988  1.00  0.00           C
ATOM   6609 7C21 POPEi 174      52.482  90.681  57.748  1.00  0.00           C
ATOM   6612 8C21 POPEi 174      53.982  90.501  57.508  1.00  0.00           C
ATOM   6616  C33 POPEi 174      49.382  98.291  70.768  1.00  0.00           C
ATOM   6619  C34 POPEi 174      49.242  99.611  69.988  1.00  0.00           C
ATOM   6622  C35 POPEi 174      49.131  99.492  68.458  1.00  0.00           C
ATOM   6625  C36 POPEi 174      47.711  99.271  67.888  1.00  0.00           C
ATOM   6628  C37 POPEi 174      47.662  99.632  66.398  1.00  0.00           C
ATOM   6631  C38 POPEi 174      46.282  99.471  65.738  1.00  0.00           C
ATOM   6634  C39 POPEi 174      46.181 100.071  64.328  1.00  0.00           C
ATOM   6637 0C31 POPEi 174      47.062  99.391  63.268  1.00  0.00           C
ATOM   6640 1C31 POPEi 174      46.971 100.082  61.898  1.00  0.00           C
ATOM   6643 2C31 POPEi 174      48.041  99.591  60.898  1.00  0.00           C
ATOM   6646 3C31 POPEi 174      47.681  98.281  60.188  1.00  0.00           C
ATOM   6649 4C31 POPEi 174      46.901  98.482  58.888  1.00  0.00           C
ATOM   6652 5C31 POPEi 174      46.641  97.181  58.118  1.00  0.00           C
ATOM   6655 6C31 POPEi 174      46.052  97.412  56.728  1.00  0.00           C
ATOM   6659  NH3 POPEj 175      72.711  47.411  35.748  1.00  0.00           N
ATOM   6663  C12 POPEj 175      71.851  48.291  36.618  1.00  0.00           C
ATOM   6666  C11 POPEj 175      70.581  47.631  37.178  1.00  0.00           C
ATOM   6669  P   POPEj 175      69.032  49.711  37.178  1.00  0.00           P
ATOM   6670  O13 POPEj 175      69.991  50.771  36.838  1.00  0.00           O
ATOM   6671  O14 POPEj 175      68.312  49.121  36.028  1.00  0.00           O
ATOM   6672  O11 POPEj 175      68.031  50.151  38.308  1.00  0.00           O
ATOM   6673  O12 POPEj 175      69.822  48.561  37.928  1.00  0.00           O
ATOM   6674  C1  POPEj 175      68.401  51.051  39.368  1.00  0.00           C
ATOM   6677  C2  POPEj 175      68.122  50.411  40.758  1.00  0.00           C
ATOM   6679  O21 POPEj 175      68.221  51.391  41.828  1.00  0.00           O
ATOM   6680  C21 POPEj 175      69.421  51.701  42.288  1.00  0.00           C
ATOM   6681  O22 POPEj 175      70.492  51.341  41.838  1.00  0.00           O
ATOM   6682  C22 POPEj 175      69.302  52.531  43.588  1.00  0.00           C
ATOM   6685  C3  POPEj 175      68.961  49.101  40.948  1.00  0.00           C
ATOM   6688  O31 POPEj 175      68.891  48.571  42.298  1.00  0.00           O
ATOM   6689  C31 POPEj 175      69.931  47.901  42.848  1.00  0.00           C
ATOM   6690  O32 POPEj 175      69.991  47.651  44.038  1.00  0.00           O
ATOM   6691  C32 POPEj 175      71.011  47.401  41.868  1.00  0.00           C
ATOM   6694  C23 POPEj 175      70.651  52.581  44.358  1.00  0.00           C
ATOM   6697  C24 POPEj 175      70.641  53.301  45.718  1.00  0.00           C
ATOM   6700  C25 POPEj 175      70.221  54.781  45.638  1.00  0.00           C
ATOM   6703  C26 POPEj 175      71.101  55.811  46.388  1.00  0.00           C
ATOM   6706  C27 POPEj 175      70.601  56.201  47.788  1.00  0.00           C
ATOM   6709  C28 POPEj 175      71.291  57.441  48.408  1.00  0.00           C
ATOM   6712  C29 POPEj 175      71.172  58.701  47.568  1.00  0.00           C
ATOM   6714 0C21 POPEj 175      70.482  59.821  47.848  1.00  0.00           C
ATOM   6716 1C21 POPEj 175      69.642  60.111  49.068  1.00  0.00           C
ATOM   6719 2C21 POPEj 175      69.321  61.611  49.228  1.00  0.00           C
ATOM   6722 3C21 POPEj 175      68.092  61.871  50.108  1.00  0.00           C
ATOM   6725 4C21 POPEj 175      67.562  63.321  50.048  1.00  0.00           C
ATOM   6728 5C21 POPEj 175      68.382  64.311  50.878  1.00  0.00           C
ATOM   6731 6C21 POPEj 175      67.522  65.351  51.618  1.00  0.00           C
ATOM   6734 7C21 POPEj 175      68.361  66.141  52.618  1.00  0.00           C
ATOM   6737 8C21 POPEj 175      67.592  67.171  53.448  1.00  0.00           C
ATOM   6741  C33 POPEj 175      72.302  48.251  41.898  1.00  0.00           C
ATOM   6744  C34 POPEj 175      73.482  47.641  41.128  1.00  0.00           C
ATOM   6747  C35 POPEj 175      74.162  46.421  41.768  1.00  0.00           C
ATOM   6750  C36 POPEj 175      74.901  46.751  43.068  1.00  0.00           C
ATOM   6753  C37 POPEj 175      75.622  45.541  43.698  1.00  0.00           C
ATOM   6756  C38 POPEj 175      75.752  45.731  45.208  1.00  0.00           C
ATOM   6759  C39 POPEj 175      76.452  44.621  45.998  1.00  0.00           C
ATOM   6762 0C31 POPEj 175      76.122  44.751  47.488  1.00  0.00           C
ATOM   6765 1C31 POPEj 175      76.641  43.601  48.368  1.00  0.00           C
ATOM   6768 2C31 POPEj 175      76.032  43.691  49.778  1.00  0.00           C
ATOM   6771 3C31 POPEj 175      76.282  42.461  50.658  1.00  0.00           C
ATOM   6774 4C31 POPEj 175      75.492  42.551  51.968  1.00  0.00           C
ATOM   6777 5C31 POPEj 175      75.191  41.201  52.618  1.00  0.00           C
ATOM   6780 6C31 POPEj 175      74.221  41.321  53.798  1.00  0.00           C
ATOM   6784  NH3 POPEk 176      99.991  54.711  75.038  1.00  0.00           N
ATOM   6788  C12 POPEk 176      98.632  54.281  74.558  1.00  0.00           C
ATOM   6791  C11 POPEk 176      97.911  55.411  73.828  1.00  0.00           C
ATOM   6794  P   POPEk 176      95.292  54.921  73.838  1.00  0.00           P
ATOM   6795  O13 POPEk 176      94.721  53.561  73.668  1.00  0.00           O
ATOM   6796  O14 POPEk 176      95.292  55.501  75.208  1.00  0.00           O
ATOM   6797  O11 POPEk 176      94.532  55.901  72.868  1.00  0.00           O
ATOM   6798  O12 POPEk 176      96.741  54.901  73.198  1.00  0.00           O
ATOM   6799  C1  POPEk 176      93.122  55.741  72.628  1.00  0.00           C
ATOM   6802  C2  POPEk 176      92.761  56.261  71.218  1.00  0.00           C
ATOM   6804  O21 POPEk 176      93.072  57.661  71.158  1.00  0.00           O
ATOM   6805  C21 POPEk 176      93.932  58.191  70.278  1.00  0.00           C
ATOM   6806  O22 POPEk 176      94.471  59.271  70.428  1.00  0.00           O
ATOM   6807  C22 POPEk 176      94.131  57.351  69.018  1.00  0.00           C
ATOM   6810  C3  POPEk 176      91.262  56.041  70.868  1.00  0.00           C
ATOM   6813  O31 POPEk 176      91.101  56.201  69.448  1.00  0.00           O
ATOM   6814  C31 POPEk 176      89.952  56.581  68.948  1.00  0.00           C
ATOM   6815  O32 POPEk 176      88.861  56.561  69.488  1.00  0.00           O
ATOM   6816  C32 POPEk 176      90.241  57.111  67.538  1.00  0.00           C
ATOM   6819  C23 POPEk 176      94.732  58.131  67.818  1.00  0.00           C
ATOM   6822  C24 POPEk 176      94.082  57.671  66.498  1.00  0.00           C
ATOM   6825  C25 POPEk 176      94.592  58.421  65.258  1.00  0.00           C
ATOM   6828  C26 POPEk 176      93.672  58.201  64.048  1.00  0.00           C
ATOM   6831  C27 POPEk 176      94.112  58.981  62.798  1.00  0.00           C
ATOM   6834  C28 POPEk 176      93.131  58.811  61.618  1.00  0.00           C
ATOM   6837  C29 POPEk 176      93.282  59.931  60.628  1.00  0.00           C
ATOM   6839 0C21 POPEk 176      93.632  59.861  59.328  1.00  0.00           C
ATOM   6841 1C21 POPEk 176      93.921  58.631  58.508  1.00  0.00           C
ATOM   6844 2C21 POPEk 176      93.201  58.631  57.148  1.00  0.00           C
ATOM   6847 3C21 POPEk 176      91.671  58.641  57.258  1.00  0.00           C
ATOM   6850 4C21 POPEk 176      90.971  57.691  56.278  1.00  0.00           C
ATOM   6853 5C21 POPEk 176      90.941  58.171  54.818  1.00  0.00           C
ATOM   6856 6C21 POPEk 176      90.551  57.021  53.878  1.00  0.00           C
ATOM   6859 7C21 POPEk 176      90.381  57.441  52.418  1.00  0.00           C
ATOM   6862 8C21 POPEk 176      90.012  56.251  51.528  1.00  0.00           C
ATOM   6866  C33 POPEk 176      88.982  57.471  66.718  1.00  0.00           C
ATOM   6869  C34 POPEk 176      89.212  58.561  65.658  1.00  0.00           C
ATOM   6872  C35 POPEk 176      89.782  58.041  64.338  1.00  0.00           C
ATOM   6875  C36 POPEk 176      88.762  57.211  63.538  1.00  0.00           C
ATOM   6878  C37 POPEk 176      89.191  57.021  62.078  1.00  0.00           C
ATOM   6881  C38 POPEk 176      88.271  56.061  61.308  1.00  0.00           C
ATOM   6884  C39 POPEk 176      88.741  55.851  59.868  1.00  0.00           C
ATOM   6887 0C31 POPEk 176      87.702  55.121  58.998  1.00  0.00           C
ATOM   6890 1C31 POPEk 176      88.131  55.071  57.528  1.00  0.00           C
ATOM   6893 2C31 POPEk 176      86.981  54.901  56.528  1.00  0.00           C
ATOM   6896 3C31 POPEk 176      86.531  53.451  56.318  1.00  0.00           C
ATOM   6899 4C31 POPEk 176      85.322  53.341  55.358  1.00  0.00           C
ATOM   6902 5C31 POPEk 176      85.642  53.691  53.898  1.00  0.00           C
ATOM   6905 6C31 POPEk 176      84.411  54.081  53.078  1.00  0.00           C
ATOM   6909  NH3 POPEl 177      68.931  99.332  76.068  1.00  0.00           N
ATOM   6913  C12 POPEl 177      68.791 100.841  76.018  1.00  0.00           C
ATOM   6916  C11 POPEl 177      67.562 101.372  76.788  1.00  0.00           C
ATOM   6919  P   POPEl 177      68.202 103.931  76.918  1.00  0.00           P
ATOM   6920  O13 POPEl 177      67.471 105.211  76.708  1.00  0.00           O
ATOM   6921  O14 POPEl 177      68.772 103.681  78.248  1.00  0.00           O
ATOM   6922  O11 POPEl 177      69.351 103.781  75.838  1.00  0.00           O
ATOM   6923  O12 POPEl 177      67.251 102.741  76.488  1.00  0.00           O
ATOM   6924  C1  POPEl 177      69.702 104.791  74.888  1.00  0.00           C
ATOM   6927  C2  POPEl 177      69.081 104.511  73.498  1.00  0.00           C
ATOM   6929  O21 POPEl 177      69.601 105.511  72.598  1.00  0.00           O
ATOM   6930  C21 POPEl 177      70.671 105.181  71.898  1.00  0.00           C
ATOM   6931  O22 POPEl 177      71.181 104.082  71.808  1.00  0.00           O
ATOM   6932  C22 POPEl 177      71.111 106.421  71.138  1.00  0.00           C
ATOM   6935  C3  POPEl 177      67.522 104.602  73.528  1.00  0.00           C
ATOM   6938  O31 POPEl 177      66.921 104.521  72.218  1.00  0.00           O
ATOM   6939  C31 POPEl 177      66.681 103.291  71.798  1.00  0.00           C
ATOM   6940  O32 POPEl 177      66.912 102.272  72.428  1.00  0.00           O
ATOM   6941  C32 POPEl 177      66.081 103.301  70.398  1.00  0.00           C
ATOM   6944  C23 POPEl 177      72.412 106.221  70.338  1.00  0.00           C
ATOM   6947  C24 POPEl 177      72.732 107.401  69.418  1.00  0.00           C
ATOM   6950  C25 POPEl 177      71.571 107.721  68.458  1.00  0.00           C
ATOM   6953  C26 POPEl 177      71.941 108.611  67.268  1.00  0.00           C
ATOM   6956  C27 POPEl 177      70.671 109.121  66.558  1.00  0.00           C
ATOM   6959  C28 POPEl 177      70.941 109.872  65.238  1.00  0.00           C
ATOM   6962  C29 POPEl 177      71.202 108.891  64.118  1.00  0.00           C
ATOM   6964 0C21 POPEl 177      70.531 108.781  62.948  1.00  0.00           C
ATOM   6966 1C21 POPEl 177      69.372 109.621  62.468  1.00  0.00           C
ATOM   6969 2C21 POPEl 177      69.651 110.351  61.138  1.00  0.00           C
ATOM   6972 3C21 POPEl 177      69.901 109.411  59.938  1.00  0.00           C
ATOM   6975 4C21 POPEl 177      71.372 109.301  59.498  1.00  0.00           C
ATOM   6978 5C21 POPEl 177      71.901 110.501  58.688  1.00  0.00           C
ATOM   6981 6C21 POPEl 177      71.202 110.712  57.338  1.00  0.00           C
ATOM   6984 7C21 POPEl 177      71.971 111.654  56.398  1.00  0.00           C
ATOM   6987 8C21 POPEl 177      71.122 112.244  55.268  1.00  0.00           C
ATOM   6991  C33 POPEl 177      67.162 102.971  69.348  1.00  0.00           C
ATOM   6994  C34 POPEl 177      68.011 104.192  68.968  1.00  0.00           C
ATOM   6997  C35 POPEl 177      67.381 105.082  67.878  1.00  0.00           C
ATOM   7000  C36 POPEl 177      67.322 104.401  66.508  1.00  0.00           C
ATOM   7003  C37 POPEl 177      66.662 105.271  65.428  1.00  0.00           C
ATOM   7006  C38 POPEl 177      66.361 104.481  64.148  1.00  0.00           C
ATOM   7009  C39 POPEl 177      65.331 105.171  63.228  1.00  0.00           C
ATOM   7012 0C31 POPEl 177      65.851 106.442  62.538  1.00  0.00           C
ATOM   7015 1C31 POPEl 177      66.181 106.221  61.048  1.00  0.00           C
ATOM   7018 2C31 POPEl 177      66.401 107.552  60.308  1.00  0.00           C
ATOM   7021 3C31 POPEl 177      66.721 107.401  58.808  1.00  0.00           C
ATOM   7024 4C31 POPEl 177      67.842 106.391  58.538  1.00  0.00           C
ATOM   7027 5C31 POPEl 177      68.392 106.442  57.108  1.00  0.00           C
ATOM   7030 6C31 POPEl 177      69.431 105.332  56.868  1.00  0.00           C
ATOM   7034  NH3 POPEm 178      48.912   0.048  36.628  1.00  0.00           N
ATOM   7038  C12 POPEm 178      50.022   0.908  37.198  1.00  0.00           C
ATOM   7041  C11 POPEm 178      49.562   2.311  37.648  1.00  0.00           C
ATOM   7044  P   POPEm 178      48.301   4.291  36.398  1.00  0.00           P
ATOM   7045  O13 POPEm 178      47.971   4.501  34.978  1.00  0.00           O
ATOM   7046  O14 POPEm 178      47.162   3.881  37.248  1.00  0.00           O
ATOM   7047  O11 POPEm 178      48.921   5.621  36.988  1.00  0.00           O
ATOM   7048  O12 POPEm 178      49.452   3.201  36.538  1.00  0.00           O
ATOM   7049  C1  POPEm 178      49.572   5.731  38.248  1.00  0.00           C
ATOM   7052  C2  POPEm 178      48.802   6.581  39.308  1.00  0.00           C
ATOM   7054  O21 POPEm 178      49.351   6.141  40.578  1.00  0.00           O
ATOM   7055  C21 POPEm 178      49.291   7.041  41.538  1.00  0.00           C
ATOM   7056  O22 POPEm 178      48.772   8.141  41.438  1.00  0.00           O
ATOM   7057  C22 POPEm 178      49.971   6.531  42.828  1.00  0.00           C
ATOM   7060  C3  POPEm 178      47.251   6.381  39.218  1.00  0.00           C
ATOM   7063  O31 POPEm 178      46.482   7.391  39.908  1.00  0.00           O
ATOM   7064  C31 POPEm 178      46.022   7.071  41.108  1.00  0.00           C
ATOM   7065  O32 POPEm 178      46.072   5.981  41.638  1.00  0.00           O
ATOM   7066  C32 POPEm 178      45.432   8.331  41.748  1.00  0.00           C
ATOM   7069  C23 POPEm 178      50.511   7.711  43.688  1.00  0.00           C
ATOM   7072  C24 POPEm 178      50.851   7.391  45.158  1.00  0.00           C
ATOM   7075  C25 POPEm 178      51.441   8.621  45.878  1.00  0.00           C
ATOM   7078  C26 POPEm 178      50.661   9.131  47.108  1.00  0.00           C
ATOM   7081  C27 POPEm 178      51.131  10.531  47.548  1.00  0.00           C
ATOM   7084  C28 POPEm 178      50.882  10.871  49.038  1.00  0.00           C
ATOM   7087  C29 POPEm 178      49.441  10.811  49.468  1.00  0.00           C
ATOM   7089 0C21 POPEm 178      49.021  10.821  50.758  1.00  0.00           C
ATOM   7091 1C21 POPEm 178      49.921  10.931  51.968  1.00  0.00           C
ATOM   7094 2C21 POPEm 178      49.421  11.951  53.008  1.00  0.00           C
ATOM   7097 3C21 POPEm 178      48.161  11.521  53.788  1.00  0.00           C
ATOM   7100 4C21 POPEm 178      47.891  12.451  54.978  1.00  0.00           C
ATOM   7103 5C21 POPEm 178      46.841  11.911  55.948  1.00  0.00           C
ATOM   7106 6C21 POPEm 178      45.401  12.171  55.498  1.00  0.00           C
ATOM   7109 7C21 POPEm 178      44.372  11.471  56.398  1.00  0.00           C
ATOM   7112 8C21 POPEm 178      42.941  11.881  56.088  1.00  0.00           C
ATOM   7116  C33 POPEm 178      45.131   8.161  43.258  1.00  0.00           C
ATOM   7119  C34 POPEm 178      44.341   9.351  43.818  1.00  0.00           C
ATOM   7122  C35 POPEm 178      43.941   9.151  45.288  1.00  0.00           C
ATOM   7125  C36 POPEm 178      44.901   9.731  46.338  1.00  0.00           C
ATOM   7128  C37 POPEm 178      44.551   9.351  47.788  1.00  0.00           C
ATOM   7131  C38 POPEm 178      45.581   9.861  48.808  1.00  0.00           C
ATOM   7134  C39 POPEm 178      45.251   9.391  50.228  1.00  0.00           C
ATOM   7137 0C31 POPEm 178      46.052   8.181  50.718  1.00  0.00           C
ATOM   7140 1C31 POPEm 178      45.441   7.611  52.008  1.00  0.00           C
ATOM   7143 2C31 POPEm 178      46.311   6.531  52.668  1.00  0.00           C
ATOM   7146 3C31 POPEm 178      47.392   7.091  53.608  1.00  0.00           C
ATOM   7149 4C31 POPEm 178      46.822   7.551  54.958  1.00  0.00           C
ATOM   7152 5C31 POPEm 178      47.802   7.341  56.118  1.00  0.00           C
ATOM   7155 6C31 POPEm 178      47.241   7.781  57.468  1.00  0.00           C
ATOM   7159  NH3 POPEn 179     103.991  69.501  32.378  1.00  0.00           N
ATOM   7163  C12 POPEn 179     103.571  68.061  32.148  1.00  0.00           C
ATOM   7166  C11 POPEn 179     102.041  67.811  32.088  1.00  0.00           C
ATOM   7169  P   POPEn 179     102.482  65.221  31.668  1.00  0.00           P
ATOM   7170  O13 POPEn 179     101.661  63.991  31.688  1.00  0.00           O
ATOM   7171  O14 POPEn 179     103.041  65.641  30.368  1.00  0.00           O
ATOM   7172  O11 POPEn 179     103.662  65.081  32.738  1.00  0.00           O
ATOM   7173  O12 POPEn 179     101.661  66.441  32.268  1.00  0.00           O
ATOM   7174  C1  POPEn 179     103.252  64.911  34.108  1.00  0.00           C
ATOM   7177  C2  POPEn 179     104.392  65.181  35.128  1.00  0.00           C
ATOM   7179  O21 POPEn 179     103.972  66.101  36.148  1.00  0.00           O
ATOM   7180  C21 POPEn 179     104.122  67.401  36.068  1.00  0.00           C
ATOM   7181  O22 POPEn 179     104.621  68.021  35.158  1.00  0.00           O
ATOM   7182  C22 POPEn 179     103.522  68.011  37.348  1.00  0.00           C
ATOM   7185  C3  POPEn 179     105.812  65.421  34.508  1.00  0.00           C
ATOM   7188  O31 POPEn 179     106.852  65.631  35.488  1.00  0.00           O
ATOM   7189  C31 POPEn 179     107.172  64.601  36.278  1.00  0.00           C
ATOM   7190  O32 POPEn 179     106.612  63.521  36.308  1.00  0.00           O
ATOM   7191  C32 POPEn 179     108.312  65.031  37.188  1.00  0.00           C
ATOM   7194  C23 POPEn 179     104.502  68.741  38.288  1.00  0.00           C
ATOM   7197  C24 POPEn 179     103.891  68.881  39.688  1.00  0.00           C
ATOM   7200  C25 POPEn 179     104.751  69.691  40.678  1.00  0.00           C
ATOM   7203  C26 POPEn 179     105.961  68.921  41.218  1.00  0.00           C
ATOM   7206  C27 POPEn 179     106.811  69.801  42.148  1.00  0.00           C
ATOM   7209  C28 POPEn 179     108.181  69.192  42.428  1.00  0.00           C
ATOM   7212  C29 POPEn 179     109.035  70.141  43.218  1.00  0.00           C
ATOM   7214 0C21 POPEn 179     109.534  69.931  44.448  1.00  0.00           C
ATOM   7216 1C21 POPEn 179     109.264  68.731  45.318  1.00  0.00           C
ATOM   7219 2C21 POPEn 179     109.224  69.121  46.808  1.00  0.00           C
ATOM   7222 3C21 POPEn 179     110.264  68.391  47.678  1.00  0.00           C
ATOM   7225 4C21 POPEn 179     109.684  67.221  48.488  1.00  0.00           C
ATOM   7228 5C21 POPEn 179     108.552  67.671  49.418  1.00  0.00           C
ATOM   7231 6C21 POPEn 179     108.242  66.681  50.548  1.00  0.00           C
ATOM   7234 7C21 POPEn 179     107.191  67.261  51.498  1.00  0.00           C
ATOM   7237 8C21 POPEn 179     106.892  66.401  52.728  1.00  0.00           C
ATOM   7241  C33 POPEn 179     108.765  63.971  38.218  1.00  0.00           C
ATOM   7244  C34 POPEn 179     109.745  64.561  39.248  1.00  0.00           C
ATOM   7247  C35 POPEn 179     109.075  65.191  40.478  1.00  0.00           C
ATOM   7250  C36 POPEn 179     108.734  64.131  41.548  1.00  0.00           C
ATOM   7253  C37 POPEn 179     108.041  64.681  42.808  1.00  0.00           C
ATOM   7256  C38 POPEn 179     107.512  63.551  43.708  1.00  0.00           C
ATOM   7259  C39 POPEn 179     106.262  63.921  44.518  1.00  0.00           C
ATOM   7262 0C31 POPEn 179     106.561  64.531  45.898  1.00  0.00           C
ATOM   7265 1C31 POPEn 179     105.302  64.721  46.748  1.00  0.00           C
ATOM   7268 2C31 POPEn 179     105.591  65.201  48.168  1.00  0.00           C
ATOM   7271 3C31 POPEn 179     104.341  65.331  49.048  1.00  0.00           C
ATOM   7274 4C31 POPEn 179     103.711  63.991  49.448  1.00  0.00           C
ATOM   7277 5C31 POPEn 179     102.471  64.161  50.328  1.00  0.00           C
ATOM   7280 6C31 POPEn 179     101.911  62.841  50.868  1.00  0.00           C
ATOM   7284  NH3 POPEo 180      98.732 108.361  31.988  1.00  0.00           N
ATOM   7288  C12 POPEo 180      97.552 109.122  31.468  1.00  0.00           C
ATOM   7291  C11 POPEo 180      97.011 110.082  32.528  1.00  0.00           C
ATOM   7294  P   POPEo 180      94.571 111.102  32.678  1.00  0.00           P
ATOM   7295  O13 POPEo 180      94.812 112.184  33.658  1.00  0.00           O
ATOM   7296  O14 POPEo 180      93.532 111.311  31.648  1.00  0.00           O
ATOM   7297  O11 POPEo 180      94.191 109.772  33.428  1.00  0.00           O
ATOM   7298  O12 POPEo 180      95.931 110.801  31.958  1.00  0.00           O
ATOM   7299  C1  POPEo 180      92.921 109.712  34.108  1.00  0.00           C
ATOM   7302  C2  POPEo 180      93.172 109.392  35.588  1.00  0.00           C
ATOM   7304  O21 POPEo 180      91.992 108.791  36.178  1.00  0.00           O
ATOM   7305  C21 POPEo 180      92.211 107.561  36.598  1.00  0.00           C
ATOM   7306  O22 POPEo 180      92.302 106.561  35.908  1.00  0.00           O
ATOM   7307  C22 POPEo 180      92.641 107.582  38.058  1.00  0.00           C
ATOM   7310  C3  POPEo 180      93.611 110.642  36.378  1.00  0.00           C
ATOM   7313  O31 POPEo 180      94.982 110.472  36.788  1.00  0.00           O
ATOM   7314  C31 POPEo 180      95.372 111.321  37.728  1.00  0.00           C
ATOM   7315  O32 POPEo 180      94.651 112.135  38.278  1.00  0.00           O
ATOM   7316  C32 POPEo 180      96.862 111.162  37.988  1.00  0.00           C
ATOM   7319  C23 POPEo 180      91.691 106.731  38.918  1.00  0.00           C
ATOM   7322  C24 POPEo 180      92.391 106.032  40.078  1.00  0.00           C
ATOM   7325  C25 POPEo 180      92.221 106.712  41.438  1.00  0.00           C
ATOM   7328  C26 POPEo 180      92.991 105.922  42.498  1.00  0.00           C
ATOM   7331  C27 POPEo 180      92.941 106.512  43.908  1.00  0.00           C
ATOM   7334  C28 POPEo 180      93.511 105.502  44.918  1.00  0.00           C
ATOM   7337  C29 POPEo 180      93.501 106.011  46.338  1.00  0.00           C
ATOM   7339 0C21 POPEo 180      93.011 105.381  47.418  1.00  0.00           C
ATOM   7341 1C21 POPEo 180      92.321 104.052  47.428  1.00  0.00           C
ATOM   7344 2C21 POPEo 180      91.351 103.891  48.618  1.00  0.00           C
ATOM   7347 3C21 POPEo 180      90.192 104.891  48.598  1.00  0.00           C
ATOM   7350 4C21 POPEo 180      89.142 104.611  49.688  1.00  0.00           C
ATOM   7353 5C21 POPEo 180      88.032 105.672  49.728  1.00  0.00           C
ATOM   7356 6C21 POPEo 180      87.512 105.971  51.138  1.00  0.00           C
ATOM   7359 7C21 POPEo 180      86.582 107.191  51.148  1.00  0.00           C
ATOM   7362 8C21 POPEo 180      86.211 107.662  52.558  1.00  0.00           C
ATOM   7366  C33 POPEo 180      97.111 110.582  39.388  1.00  0.00           C
ATOM   7369  C34 POPEo 180      98.581 110.241  39.628  1.00  0.00           C
ATOM   7372  C35 POPEo 180      98.861 110.071  41.118  1.00  0.00           C
ATOM   7375  C36 POPEo 180      98.321 108.781  41.748  1.00  0.00           C
ATOM   7378  C37 POPEo 180      97.792 109.031  43.178  1.00  0.00           C
ATOM   7381  C38 POPEo 180      97.331 107.762  43.908  1.00  0.00           C
ATOM   7384  C39 POPEo 180      98.441 106.741  44.228  1.00  0.00           C
ATOM   7387 0C31 POPEo 180      99.571 107.282  45.128  1.00  0.00           C
ATOM   7390 1C31 POPEo 180     100.642 106.232  45.418  1.00  0.00           C
ATOM   7393 2C31 POPEo 180     101.722 106.682  46.428  1.00  0.00           C
ATOM   7396 3C31 POPEo 180     102.631 107.811  45.918  1.00  0.00           C
ATOM   7399 4C31 POPEo 180     103.601 108.301  47.008  1.00  0.00           C
ATOM   7402 5C31 POPEo 180     104.502 109.451  46.548  1.00  0.00           C
ATOM   7405 6C31 POPEo 180     105.491 109.912  47.628  1.00  0.00           C
ATOM   7409  NH3 POPEp 181      25.681   7.941  73.768  1.00  0.00           N
ATOM   7413  C12 POPEp 181      24.401   8.321  74.448  1.00  0.00           C
ATOM   7416  C11 POPEp 181      23.251   7.401  74.058  1.00  0.00           C
ATOM   7419  P   POPEp 181      21.022   8.711  73.938  1.00  0.00           P
ATOM   7420  O13 POPEp 181      19.902   9.111  74.828  1.00  0.00           O
ATOM   7421  O14 POPEp 181      21.741   9.761  73.198  1.00  0.00           O
ATOM   7422  O11 POPEp 181      20.502   7.631  72.938  1.00  0.00           O
ATOM   7423  O12 POPEp 181      22.081   7.861  74.738  1.00  0.00           O
ATOM   7424  C1  POPEp 181      19.742   7.981  71.798  1.00  0.00           C
ATOM   7427  C2  POPEp 181      20.271   7.171  70.598  1.00  0.00           C
ATOM   7429  O21 POPEp 181      21.141   8.041  69.848  1.00  0.00           O
ATOM   7430  C21 POPEp 181      22.172   7.401  69.318  1.00  0.00           C
ATOM   7431  O22 POPEp 181      22.372   6.211  69.398  1.00  0.00           O
ATOM   7432  C22 POPEp 181      23.072   8.401  68.578  1.00  0.00           C
ATOM   7435  C3  POPEp 181      19.112   6.571  69.738  1.00  0.00           C
ATOM   7438  O31 POPEp 181      19.251   6.791  68.318  1.00  0.00           O
ATOM   7439  C31 POPEp 181      18.601   7.851  67.858  1.00  0.00           C
ATOM   7440  O32 POPEp 181      18.042   8.711  68.538  1.00  0.00           O
ATOM   7441  C32 POPEp 181      18.651   7.811  66.348  1.00  0.00           C
ATOM   7444  C23 POPEp 181      22.962   8.281  67.038  1.00  0.00           C
ATOM   7447  C24 POPEp 181      23.351   9.601  66.358  1.00  0.00           C
ATOM   7450  C25 POPEp 181      23.381   9.531  64.818  1.00  0.00           C
ATOM   7453  C26 POPEp 181      22.011   9.411  64.148  1.00  0.00           C
ATOM   7456  C27 POPEp 181      22.091   9.751  62.648  1.00  0.00           C
ATOM   7459  C28 POPEp 181      20.821   9.461  61.828  1.00  0.00           C
ATOM   7462  C29 POPEp 181      19.631  10.281  62.248  1.00  0.00           C
ATOM   7464 0C21 POPEp 181      18.591  10.661  61.488  1.00  0.00           C
ATOM   7466 1C21 POPEp 181      18.382  10.401  60.018  1.00  0.00           C
ATOM   7469 2C21 POPEp 181      18.122  11.761  59.348  1.00  0.00           C
ATOM   7472 3C21 POPEp 181      17.901  11.671  57.828  1.00  0.00           C
ATOM   7475 4C21 POPEp 181      17.822  13.091  57.248  1.00  0.00           C
ATOM   7478 5C21 POPEp 181      17.601  13.161  55.738  1.00  0.00           C
ATOM   7481 6C21 POPEp 181      17.571  14.621  55.288  1.00  0.00           C
ATOM   7484 7C21 POPEp 181      17.261  14.821  53.808  1.00  0.00           C
ATOM   7487 8C21 POPEp 181      17.122  16.301  53.458  1.00  0.00           C
ATOM   7491  C33 POPEp 181      17.782   8.921  65.738  1.00  0.00           C
ATOM   7494  C34 POPEp 181      17.561   8.731  64.248  1.00  0.00           C
ATOM   7497  C35 POPEp 181      16.451   7.751  63.898  1.00  0.00           C
ATOM   7500  C36 POPEp 181      16.162   7.781  62.398  1.00  0.00           C
ATOM   7503  C37 POPEp 181      14.991   6.881  61.978  1.00  0.00           C
ATOM   7506  C38 POPEp 181      14.572   7.101  60.518  1.00  0.00           C
ATOM   7509  C39 POPEp 181      15.581   6.621  59.468  1.00  0.00           C
ATOM   7512 0C31 POPEp 181      15.741   5.101  59.438  1.00  0.00           C
ATOM   7515 1C31 POPEp 181      16.532   4.611  58.218  1.00  0.00           C
ATOM   7518 2C31 POPEp 181      16.612   3.081  58.148  1.00  0.00           C
ATOM   7521 3C31 POPEp 181      17.431   2.551  56.958  1.00  0.00           C
ATOM   7524 4C31 POPEp 181      16.771   2.791  55.598  1.00  0.00           C
ATOM   7527 5C31 POPEp 181      17.601   2.201  54.438  1.00  0.00           C
ATOM   7530 6C31 POPEp 181      16.941   2.361  53.068  1.00  0.00           C
ATOM   7534  NH3 POPEq 182      60.511  75.941  32.448  1.00  0.00           N
ATOM   7538  C12 POPEq 182      60.341  76.601  31.108  1.00  0.00           C
ATOM   7541  C11 POPEq 182      59.802  78.052  31.218  1.00  0.00           C
ATOM   7544  P   POPEq 182      58.101  78.771  33.098  1.00  0.00           P
ATOM   7545  O13 POPEq 182      58.851  80.041  33.268  1.00  0.00           O
ATOM   7546  O14 POPEq 182      56.641  78.811  33.348  1.00  0.00           O
ATOM   7547  O11 POPEq 182      58.712  77.691  34.078  1.00  0.00           O
ATOM   7548  O12 POPEq 182      58.452  78.131  31.688  1.00  0.00           O
ATOM   7549  C1  POPEq 182      58.401  77.761  35.488  1.00  0.00           C
ATOM   7552  C2  POPEq 182      59.541  78.411  36.328  1.00  0.00           C
ATOM   7554  O21 POPEq 182      59.991  77.591  37.438  1.00  0.00           O
ATOM   7555  C21 POPEq 182      59.091  77.241  38.348  1.00  0.00           C
ATOM   7556  O22 POPEq 182      57.881  77.251  38.218  1.00  0.00           O
ATOM   7557  C22 POPEq 182      59.831  76.851  39.628  1.00  0.00           C
ATOM   7560  C3  POPEq 182      59.131  79.842  36.788  1.00  0.00           C
ATOM   7563  O31 POPEq 182      59.971  80.351  37.838  1.00  0.00           O
ATOM   7564  C31 POPEq 182      59.532  80.761  39.048  1.00  0.00           C
ATOM   7565  O32 POPEq 182      60.282  81.051  39.968  1.00  0.00           O
ATOM   7566  C32 POPEq 182      58.011  80.801  39.188  1.00  0.00           C
ATOM   7569  C23 POPEq 182      59.021  77.221  40.898  1.00  0.00           C
ATOM   7572  C24 POPEq 182      59.872  77.141  42.168  1.00  0.00           C
ATOM   7575  C25 POPEq 182      59.021  77.251  43.438  1.00  0.00           C
ATOM   7578  C26 POPEq 182      59.851  77.431  44.718  1.00  0.00           C
ATOM   7581  C27 POPEq 182      58.972  77.341  45.978  1.00  0.00           C
ATOM   7584  C28 POPEq 182      59.732  77.451  47.308  1.00  0.00           C
ATOM   7587  C29 POPEq 182      60.451  78.761  47.508  1.00  0.00           C
ATOM   7589 0C21 POPEq 182      60.011  79.842  48.178  1.00  0.00           C
ATOM   7591 1C21 POPEq 182      58.651  80.022  48.808  1.00  0.00           C
ATOM   7594 2C21 POPEq 182      58.112  81.431  48.518  1.00  0.00           C
ATOM   7597 3C21 POPEq 182      56.752  81.711  49.188  1.00  0.00           C
ATOM   7600 4C21 POPEq 182      56.251  83.131  48.878  1.00  0.00           C
ATOM   7603 5C21 POPEq 182      55.451  83.762  50.028  1.00  0.00           C
ATOM   7606 6C21 POPEq 182      56.351  84.161  51.218  1.00  0.00           C
ATOM   7609 7C21 POPEq 182      55.541  84.761  52.378  1.00  0.00           C
ATOM   7612 8C21 POPEq 182      56.402  85.152  53.578  1.00  0.00           C
ATOM   7616  C33 POPEq 182      57.501  81.302  40.558  1.00  0.00           C
ATOM   7619  C34 POPEq 182      56.061  80.861  40.878  1.00  0.00           C
ATOM   7622  C35 POPEq 182      55.952  79.361  41.208  1.00  0.00           C
ATOM   7625  C36 POPEq 182      54.522  78.841  41.428  1.00  0.00           C
ATOM   7628  C37 POPEq 182      54.541  77.341  41.738  1.00  0.00           C
ATOM   7631  C38 POPEq 182      53.151  76.711  41.878  1.00  0.00           C
ATOM   7634  C39 POPEq 182      53.231  75.191  42.148  1.00  0.00           C
ATOM   7637 0C31 POPEq 182      52.532  74.731  43.438  1.00  0.00           C
ATOM   7640 1C31 POPEq 182      53.052  75.371  44.728  1.00  0.00           C
ATOM   7643 2C31 POPEq 182      52.232  74.981  45.978  1.00  0.00           C
ATOM   7646 3C31 POPEq 182      52.912  75.331  47.308  1.00  0.00           C
ATOM   7649 4C31 POPEq 182      53.081  76.832  47.588  1.00  0.00           C
ATOM   7652 5C31 POPEq 182      53.872  77.101  48.878  1.00  0.00           C
ATOM   7655 6C31 POPEq 182      54.011  78.582  49.228  1.00  0.00           C
ATOM   7659  NH3 POPEr 183      29.322   0.998  77.488  1.00  0.00           N
ATOM   7663  C12 POPEr 183      28.181   1.958  77.338  1.00  0.00           C
ATOM   7666  C11 POPEr 183      28.501   3.001  76.268  1.00  0.00           C
ATOM   7669  P   POPEr 183      27.581   5.371  75.698  1.00  0.00           P
ATOM   7670  O13 POPEr 183      27.201   6.311  76.768  1.00  0.00           O
ATOM   7671  O14 POPEr 183      28.962   5.601  75.198  1.00  0.00           O
ATOM   7672  O11 POPEr 183      26.611   5.571  74.468  1.00  0.00           O
ATOM   7673  O12 POPEr 183      27.382   3.881  76.158  1.00  0.00           O
ATOM   7674  C1  POPEr 183      26.401   4.521  73.498  1.00  0.00           C
ATOM   7677  C2  POPEr 183      26.441   5.121  72.068  1.00  0.00           C
ATOM   7679  O21 POPEr 183      26.152   4.091  71.118  1.00  0.00           O
ATOM   7680  C21 POPEr 183      25.511   4.551  70.038  1.00  0.00           C
ATOM   7681  O22 POPEr 183      25.241   5.731  69.848  1.00  0.00           O
ATOM   7682  C22 POPEr 183      25.232   3.401  69.078  1.00  0.00           C
ATOM   7685  C3  POPEr 183      27.832   5.771  71.808  1.00  0.00           C
ATOM   7688  O31 POPEr 183      27.962   6.381  70.508  1.00  0.00           O
ATOM   7689  C31 POPEr 183      27.461   7.611  70.348  1.00  0.00           C
ATOM   7690  O32 POPEr 183      26.812   8.221  71.178  1.00  0.00           O
ATOM   7691  C32 POPEr 183      28.051   8.121  69.028  1.00  0.00           C
ATOM   7694  C23 POPEr 183      24.902   3.901  67.658  1.00  0.00           C
ATOM   7697  C24 POPEr 183      26.101   4.571  66.978  1.00  0.00           C
ATOM   7700  C25 POPEr 183      26.241   4.171  65.508  1.00  0.00           C
ATOM   7703  C26 POPEr 183      25.131   4.741  64.618  1.00  0.00           C
ATOM   7706  C27 POPEr 183      25.351   4.421  63.138  1.00  0.00           C
ATOM   7709  C28 POPEr 183      24.282   5.011  62.208  1.00  0.00           C
ATOM   7712  C29 POPEr 183      24.471   6.481  61.968  1.00  0.00           C
ATOM   7714 0C21 POPEr 183      24.182   7.151  60.828  1.00  0.00           C
ATOM   7716 1C21 POPEr 183      23.551   6.611  59.568  1.00  0.00           C
ATOM   7719 2C21 POPEr 183      22.181   7.271  59.348  1.00  0.00           C
ATOM   7722 3C21 POPEr 183      21.541   6.921  57.988  1.00  0.00           C
ATOM   7725 4C21 POPEr 183      20.151   7.551  57.818  1.00  0.00           C
ATOM   7728 5C21 POPEr 183      19.561   7.321  56.418  1.00  0.00           C
ATOM   7731 6C21 POPEr 183      18.191   7.971  56.198  1.00  0.00           C
ATOM   7734 7C21 POPEr 183      17.782   7.931  54.718  1.00  0.00           C
ATOM   7737 8C21 POPEr 183      16.371   8.461  54.448  1.00  0.00           C
ATOM   7741  C33 POPEr 183      27.172   8.991  68.128  1.00  0.00           C
ATOM   7744  C34 POPEr 183      27.991   9.431  66.898  1.00  0.00           C
ATOM   7747  C35 POPEr 183      27.161  10.081  65.778  1.00  0.00           C
ATOM   7750  C36 POPEr 183      27.991  10.401  64.528  1.00  0.00           C
ATOM   7753  C37 POPEr 183      27.172  11.061  63.408  1.00  0.00           C
ATOM   7756  C38 POPEr 183      26.351  10.051  62.578  1.00  0.00           C
ATOM   7759  C39 POPEr 183      27.042   9.671  61.268  1.00  0.00           C
ATOM   7762 0C31 POPEr 183      26.941  10.791  60.208  1.00  0.00           C
ATOM   7765 1C31 POPEr 183      27.791  10.481  58.978  1.00  0.00           C
ATOM   7768 2C31 POPEr 183      27.832  11.631  57.958  1.00  0.00           C
ATOM   7771 3C31 POPEr 183      28.722  11.261  56.768  1.00  0.00           C
ATOM   7774 4C31 POPEr 183      29.052  12.431  55.858  1.00  0.00           C
ATOM   7777 5C31 POPEr 183      29.941  12.021  54.678  1.00  0.00           C
ATOM   7780 6C31 POPEr 183      30.572  13.211  53.968  1.00  0.00           C
ATOM   7784  NH3 POPEs 184      59.611  59.461  72.538  1.00  0.00           N
ATOM   7788  C12 POPEs 184      58.831  60.731  72.288  1.00  0.00           C
ATOM   7791  C11 POPEs 184      59.162  61.481  70.968  1.00  0.00           C
ATOM   7794  P   POPEs 184      58.662  64.031  70.998  1.00  0.00           P
ATOM   7795  O13 POPEs 184      57.482  64.931  70.908  1.00  0.00           O
ATOM   7796  O14 POPEs 184      59.291  64.031  72.318  1.00  0.00           O
ATOM   7797  O11 POPEs 184      59.681  64.321  69.828  1.00  0.00           O
ATOM   7798  O12 POPEs 184      58.202  62.531  70.708  1.00  0.00           O
ATOM   7799  C1  POPEs 184      59.302  64.921  68.588  1.00  0.00           C
ATOM   7802  C2  POPEs 184      60.101  64.351  67.378  1.00  0.00           C
ATOM   7804  O21 POPEs 184      59.712  63.001  67.148  1.00  0.00           O
ATOM   7805  C21 POPEs 184      58.741  62.591  66.348  1.00  0.00           C
ATOM   7806  O22 POPEs 184      58.572  61.401  66.088  1.00  0.00           O
ATOM   7807  C22 POPEs 184      57.912  63.671  65.668  1.00  0.00           C
ATOM   7810  C3  POPEs 184      61.641  64.372  67.598  1.00  0.00           C
ATOM   7813  O31 POPEs 184      62.322  64.052  66.358  1.00  0.00           O
ATOM   7814  C31 POPEs 184      63.112  64.881  65.648  1.00  0.00           C
ATOM   7815  O32 POPEs 184      63.791  64.471  64.708  1.00  0.00           O
ATOM   7816  C32 POPEs 184      63.041  66.371  65.978  1.00  0.00           C
ATOM   7819  C23 POPEs 184      56.932  63.052  64.638  1.00  0.00           C
ATOM   7822  C24 POPEs 184      56.251  64.141  63.808  1.00  0.00           C
ATOM   7825  C25 POPEs 184      55.282  63.621  62.738  1.00  0.00           C
ATOM   7828  C26 POPEs 184      54.971  64.761  61.748  1.00  0.00           C
ATOM   7831  C27 POPEs 184      54.081  64.411  60.558  1.00  0.00           C
ATOM   7834  C28 POPEs 184      54.242  65.501  59.478  1.00  0.00           C
ATOM   7837  C29 POPEs 184      53.441  65.251  58.228  1.00  0.00           C
ATOM   7839 0C21 POPEs 184      53.872  64.601  57.128  1.00  0.00           C
ATOM   7841 1C21 POPEs 184      55.222  63.961  56.948  1.00  0.00           C
ATOM   7844 2C21 POPEs 184      55.482  63.501  55.498  1.00  0.00           C
ATOM   7847 3C21 POPEs 184      54.532  62.391  55.018  1.00  0.00           C
ATOM   7850 4C21 POPEs 184      54.721  62.051  53.528  1.00  0.00           C
ATOM   7853 5C21 POPEs 184      53.592  61.191  52.948  1.00  0.00           C
ATOM   7856 6C21 POPEs 184      53.681  59.701  53.328  1.00  0.00           C
ATOM   7859 7C21 POPEs 184      52.491  58.891  52.798  1.00  0.00           C
ATOM   7862 8C21 POPEs 184      52.601  57.391  53.058  1.00  0.00           C
ATOM   7866  C33 POPEs 184      62.971  67.191  64.668  1.00  0.00           C
ATOM   7869  C34 POPEs 184      61.612  67.071  63.978  1.00  0.00           C
ATOM   7872  C35 POPEs 184      60.492  67.861  64.668  1.00  0.00           C
ATOM   7875  C36 POPEs 184      59.112  67.471  64.128  1.00  0.00           C
ATOM   7878  C37 POPEs 184      57.971  68.351  64.678  1.00  0.00           C
ATOM   7881  C38 POPEs 184      56.581  67.891  64.218  1.00  0.00           C
ATOM   7884  C39 POPEs 184      56.342  67.981  62.708  1.00  0.00           C
ATOM   7887 0C31 POPEs 184      56.251  69.421  62.188  1.00  0.00           C
ATOM   7890 1C31 POPEs 184      55.851  69.481  60.708  1.00  0.00           C
ATOM   7893 2C31 POPEs 184      55.612  70.931  60.248  1.00  0.00           C
ATOM   7896 3C31 POPEs 184      55.302  71.071  58.758  1.00  0.00           C
ATOM   7899 4C31 POPEs 184      53.821  70.832  58.418  1.00  0.00           C
ATOM   7902 5C31 POPEs 184      53.501  71.181  56.958  1.00  0.00           C
ATOM   7905 6C31 POPEs 184      52.011  71.341  56.698  1.00  0.00           C
ATOM   7909  NH3 POPEt 185      36.822  76.491  75.888  1.00  0.00           N
ATOM   7913  C12 POPEt 185      36.532  75.631  77.098  1.00  0.00           C
ATOM   7916  C11 POPEt 185      37.811  74.891  77.548  1.00  0.00           C
ATOM   7919  P   POPEt 185      38.251  73.371  75.488  1.00  0.00           P
ATOM   7920  O13 POPEt 185      38.041  72.131  76.258  1.00  0.00           O
ATOM   7921  O14 POPEt 185      37.131  73.981  74.728  1.00  0.00           O
ATOM   7922  O11 POPEt 185      39.522  73.271  74.568  1.00  0.00           O
ATOM   7923  O12 POPEt 185      38.671  74.541  76.458  1.00  0.00           O
ATOM   7924  C1  POPEt 185      39.361  73.301  73.138  1.00  0.00           C
ATOM   7927  C2  POPEt 185      39.392  74.741  72.568  1.00  0.00           C
ATOM   7929  O21 POPEt 185      39.921  74.631  71.238  1.00  0.00           O
ATOM   7930  C21 POPEt 185      39.541  75.571  70.408  1.00  0.00           C
ATOM   7931  O22 POPEt 185      38.671  76.401  70.598  1.00  0.00           O
ATOM   7932  C22 POPEt 185      40.432  75.491  69.188  1.00  0.00           C
ATOM   7935  C3  POPEt 185      40.292  75.692  73.418  1.00  0.00           C
ATOM   7938  O31 POPEt 185      40.521  76.951  72.738  1.00  0.00           O
ATOM   7939  C31 POPEt 185      41.771  77.301  72.508  1.00  0.00           C
ATOM   7940  O32 POPEt 185      42.751  76.741  72.968  1.00  0.00           O
ATOM   7941  C32 POPEt 185      41.812  78.551  71.608  1.00  0.00           C
ATOM   7944  C23 POPEt 185      40.441  74.081  68.578  1.00  0.00           C
ATOM   7947  C24 POPEt 185      41.641  73.881  67.668  1.00  0.00           C
ATOM   7950  C25 POPEt 185      41.802  74.901  66.528  1.00  0.00           C
ATOM   7953  C26 POPEt 185      42.722  74.281  65.478  1.00  0.00           C
ATOM   7956  C27 POPEt 185      42.841  75.111  64.188  1.00  0.00           C
ATOM   7959  C28 POPEt 185      43.431  74.341  62.988  1.00  0.00           C
ATOM   7962  C29 POPEt 185      42.571  73.181  62.548  1.00  0.00           C
ATOM   7964 0C21 POPEt 185      41.952  73.041  61.368  1.00  0.00           C
ATOM   7966 1C21 POPEt 185      42.002  74.021  60.228  1.00  0.00           C
ATOM   7969 2C21 POPEt 185      42.291  73.332  58.898  1.00  0.00           C
ATOM   7972 3C21 POPEt 185      42.372  74.361  57.768  1.00  0.00           C
ATOM   7975 4C21 POPEt 185      42.101  73.771  56.378  1.00  0.00           C
ATOM   7978 5C21 POPEt 185      40.612  73.471  56.138  1.00  0.00           C
ATOM   7981 6C21 POPEt 185      40.321  73.111  54.678  1.00  0.00           C
ATOM   7984 7C21 POPEt 185      38.831  72.951  54.388  1.00  0.00           C
ATOM   7987 8C21 POPEt 185      38.541  72.651  52.918  1.00  0.00           C
ATOM   7991  C33 POPEt 185      43.002  78.631  70.608  1.00  0.00           C
ATOM   7994  C34 POPEt 185      42.431  78.861  69.208  1.00  0.00           C
ATOM   7997  C35 POPEt 185      43.371  79.061  68.018  1.00  0.00           C
ATOM   8000  C36 POPEt 185      42.552  79.151  66.718  1.00  0.00           C
ATOM   8003  C37 POPEt 185      43.392  78.971  65.458  1.00  0.00           C
ATOM   8006  C38 POPEt 185      42.561  78.771  64.188  1.00  0.00           C
ATOM   8009  C39 POPEt 185      43.431  78.831  62.928  1.00  0.00           C
ATOM   8012 0C31 POPEt 185      42.691  78.441  61.638  1.00  0.00           C
ATOM   8015 1C31 POPEt 185      43.631  78.411  60.428  1.00  0.00           C
ATOM   8018 2C31 POPEt 185      42.971  77.911  59.138  1.00  0.00           C
ATOM   8021 3C31 POPEt 185      43.291  78.791  57.918  1.00  0.00           C
ATOM   8024 4C31 POPEt 185      42.511  80.111  57.898  1.00  0.00           C
ATOM   8027 5C31 POPEt 185      42.941  81.022  56.738  1.00  0.00           C
ATOM   8030 6C31 POPEt 185      42.002  82.202  56.498  1.00  0.00           C
ATOM   8034  NH3 POPEu 186      18.021   8.121  76.368  1.00  0.00           N
ATOM   8038  C12 POPEu 186      17.491   6.761  76.028  1.00  0.00           C
ATOM   8041  C11 POPEu 186      17.681   6.421  74.538  1.00  0.00           C
ATOM   8044  P   POPEu 186      17.501   4.421  72.868  1.00  0.00           P
ATOM   8045  O13 POPEu 186      18.872   4.651  72.348  1.00  0.00           O
ATOM   8046  O14 POPEu 186      17.061   3.011  72.828  1.00  0.00           O
ATOM   8047  O11 POPEu 186      16.501   5.321  72.028  1.00  0.00           O
ATOM   8048  O12 POPEu 186      17.412   5.031  74.328  1.00  0.00           O
ATOM   8049  C1  POPEu 186      15.351   4.721  71.438  1.00  0.00           C
ATOM   8052  C2  POPEu 186      14.801   5.571  70.268  1.00  0.00           C
ATOM   8054  O21 POPEu 186      15.661   5.441  69.118  1.00  0.00           O
ATOM   8055  C21 POPEu 186      15.251   6.001  67.978  1.00  0.00           C
ATOM   8056  O22 POPEu 186      15.851   6.851  67.348  1.00  0.00           O
ATOM   8057  C22 POPEu 186      13.951   5.371  67.458  1.00  0.00           C
ATOM   8060  C3  POPEu 186      14.641   7.061  70.698  1.00  0.00           C
ATOM   8063  O31 POPEu 186      13.912   7.811  69.708  1.00  0.00           O
ATOM   8064  C31 POPEu 186      12.612   7.981  69.898  1.00  0.00           C
ATOM   8065  O32 POPEu 186      11.971   7.541  70.838  1.00  0.00           O
ATOM   8066  C32 POPEu 186      11.981   8.691  68.688  1.00  0.00           C
ATOM   8069  C23 POPEu 186      13.801   5.591  65.918  1.00  0.00           C
ATOM   8072  C24 POPEu 186      12.551   4.871  65.388  1.00  0.00           C
ATOM   8075  C25 POPEu 186      12.231   5.151  63.908  1.00  0.00           C
ATOM   8078  C26 POPEu 186      11.551   6.511  63.668  1.00  0.00           C
ATOM   8081  C27 POPEu 186      10.872   6.581  62.288  1.00  0.00           C
ATOM   8084  C28 POPEu 186       9.941   7.781  62.078  1.00  0.00           C
ATOM   8087  C29 POPEu 186      10.671   9.081  61.838  1.00  0.00           C
ATOM   8089 0C21 POPEu 186      10.542   9.921  60.788  1.00  0.00           C
ATOM   8091 1C21 POPEu 186       9.621   9.771  59.588  1.00  0.00           C
ATOM   8094 2C21 POPEu 186       8.722  11.021  59.418  1.00  0.00           C
ATOM   8097 3C21 POPEu 186       7.791  10.951  58.188  1.00  0.00           C
ATOM   8100 4C21 POPEu 186       8.231  11.871  57.038  1.00  0.00           C
ATOM   8103 5C21 POPEu 186       7.161  11.981  55.928  1.00  0.00           C
ATOM   8106 6C21 POPEu 186       7.641  12.791  54.718  1.00  0.00           C
ATOM   8109 7C21 POPEu 186       6.552  12.991  53.668  1.00  0.00           C
ATOM   8112 8C21 POPEu 186       7.072  13.601  52.358  1.00  0.00           C
ATOM   8116  C33 POPEu 186      12.931   8.991  67.508  1.00  0.00           C
ATOM   8119  C34 POPEu 186      12.312   9.901  66.448  1.00  0.00           C
ATOM   8122  C35 POPEu 186      13.361  10.371  65.438  1.00  0.00           C
ATOM   8125  C36 POPEu 186      12.891  11.501  64.518  1.00  0.00           C
ATOM   8128  C37 POPEu 186      14.001  11.941  63.548  1.00  0.00           C
ATOM   8131  C38 POPEu 186      13.731  13.311  62.938  1.00  0.00           C
ATOM   8134  C39 POPEu 186      14.721  13.681  61.818  1.00  0.00           C
ATOM   8137 0C31 POPEu 186      14.431  15.081  61.268  1.00  0.00           C
ATOM   8140 1C31 POPEu 186      14.791  15.231  59.778  1.00  0.00           C
ATOM   8143 2C31 POPEu 186      14.711  16.681  59.288  1.00  0.00           C
ATOM   8146 3C31 POPEu 186      13.401  17.371  59.658  1.00  0.00           C
ATOM   8149 4C31 POPEu 186      13.031  18.531  58.738  1.00  0.00           C
ATOM   8152 5C31 POPEu 186      11.651  19.121  59.078  1.00  0.00           C
ATOM   8155 6C31 POPEu 186      11.101  20.041  57.988  1.00  0.00           C
ATOM   8159  NH3 POPEv 187      35.131  84.861  75.878  1.00  0.00           N
ATOM   8163  C12 POPEv 187      35.821  83.511  75.838  1.00  0.00           C
ATOM   8166  C11 POPEv 187      37.361  83.581  75.878  1.00  0.00           C
ATOM   8169  P   POPEv 187      38.841  85.322  77.268  1.00  0.00           P
ATOM   8170  O13 POPEv 187      38.062  86.531  77.618  1.00  0.00           O
ATOM   8171  O14 POPEv 187      39.881  84.891  78.228  1.00  0.00           O
ATOM   8172  O11 POPEv 187      39.441  85.462  75.818  1.00  0.00           O
ATOM   8173  O12 POPEv 187      37.811  84.151  77.098  1.00  0.00           O
ATOM   8174  C1  POPEv 187      40.451  86.421  75.538  1.00  0.00           C
ATOM   8177  C2  POPEv 187      40.412  86.701  74.028  1.00  0.00           C
ATOM   8179  O21 POPEv 187      41.571  87.442  73.568  1.00  0.00           O
ATOM   8180  C21 POPEv 187      41.461  88.762  73.678  1.00  0.00           C
ATOM   8181  O22 POPEv 187      40.842  89.352  74.538  1.00  0.00           O
ATOM   8182  C22 POPEv 187      42.072  89.471  72.488  1.00  0.00           C
ATOM   8185  C3  POPEv 187      39.052  87.311  73.568  1.00  0.00           C
ATOM   8188  O31 POPEv 187      39.171  87.701  72.178  1.00  0.00           O
ATOM   8189  C31 POPEv 187      38.522  86.901  71.348  1.00  0.00           C
ATOM   8190  O32 POPEv 187      37.381  86.491  71.508  1.00  0.00           O
ATOM   8191  C32 POPEv 187      39.551  86.262  70.428  1.00  0.00           C
ATOM   8194  C23 POPEv 187      41.111  90.611  72.128  1.00  0.00           C
ATOM   8197  C24 POPEv 187      41.372  91.201  70.748  1.00  0.00           C
ATOM   8200  C25 POPEv 187      42.541  92.181  70.748  1.00  0.00           C
ATOM   8203  C26 POPEv 187      42.891  92.652  69.348  1.00  0.00           C
ATOM   8206  C27 POPEv 187      43.802  93.881  69.388  1.00  0.00           C
ATOM   8209  C28 POPEv 187      44.182  94.381  67.988  1.00  0.00           C
ATOM   8212  C29 POPEv 187      44.982  93.331  67.268  1.00  0.00           C
ATOM   8214 0C21 POPEv 187      45.092  93.231  65.938  1.00  0.00           C
ATOM   8216 1C21 POPEv 187      44.511  94.201  64.948  1.00  0.00           C
ATOM   8219 2C21 POPEv 187      44.991  93.951  63.508  1.00  0.00           C
ATOM   8222 3C21 POPEv 187      46.532  93.961  63.358  1.00  0.00           C
ATOM   8225 4C21 POPEv 187      47.092  92.601  62.908  1.00  0.00           C
ATOM   8228 5C21 POPEv 187      48.592  92.461  63.208  1.00  0.00           C
ATOM   8231 6C21 POPEv 187      49.261  91.332  62.418  1.00  0.00           C
ATOM   8234 7C21 POPEv 187      50.712  91.071  62.848  1.00  0.00           C
ATOM   8237 8C21 POPEv 187      51.511  90.221  61.868  1.00  0.00           C
ATOM   8241  C33 POPEv 187      38.931  85.651  69.168  1.00  0.00           C
ATOM   8244  C34 POPEv 187      39.941  84.781  68.428  1.00  0.00           C
ATOM   8247  C35 POPEv 187      39.302  84.061  67.248  1.00  0.00           C
ATOM   8250  C36 POPEv 187      40.331  83.371  66.358  1.00  0.00           C
ATOM   8253  C37 POPEv 187      39.681  82.561  65.228  1.00  0.00           C
ATOM   8256  C38 POPEv 187      40.712  82.211  64.148  1.00  0.00           C
ATOM   8259  C39 POPEv 187      40.141  81.451  62.948  1.00  0.00           C
ATOM   8262 0C31 POPEv 187      39.271  82.321  62.028  1.00  0.00           C
ATOM   8265 1C31 POPEv 187      39.071  81.661  60.658  1.00  0.00           C
ATOM   8268 2C31 POPEv 187      38.292  82.541  59.668  1.00  0.00           C
ATOM   8271 3C31 POPEv 187      38.272  81.911  58.268  1.00  0.00           C
ATOM   8274 4C31 POPEv 187      37.302  82.601  57.308  1.00  0.00           C
ATOM   8277 5C31 POPEv 187      37.392  82.031  55.888  1.00  0.00           C
ATOM   8280 6C31 POPEv 187      36.331  82.591  54.938  1.00  0.00           C
ATOM   8284  NH3 POPEw 188      37.311  98.641  74.138  1.00  0.00           N
ATOM   8288  C12 POPEw 188      36.971  98.471  75.588  1.00  0.00           C
ATOM   8291  C11 POPEw 188      38.181  98.781  76.488  1.00  0.00           C
ATOM   8294  P   POPEw 188      40.612  97.841  76.368  1.00  0.00           P
ATOM   8295  O13 POPEw 188      41.022  98.881  77.338  1.00  0.00           O
ATOM   8296  O14 POPEw 188      41.282  96.531  76.428  1.00  0.00           O
ATOM   8297  O11 POPEw 188      40.691  98.401  74.878  1.00  0.00           O
ATOM   8298  O12 POPEw 188      39.052  97.652  76.518  1.00  0.00           O
ATOM   8299  C1  POPEw 188      41.992  98.581  74.298  1.00  0.00           C
ATOM   8302  C2  POPEw 188      41.941  98.762  72.748  1.00  0.00           C
ATOM   8304  O21 POPEw 188      41.361  97.611  72.098  1.00  0.00           O
ATOM   8305  C21 POPEw 188      40.061  97.631  71.918  1.00  0.00           C
ATOM   8306  O22 POPEw 188      39.302  98.522  72.278  1.00  0.00           O
ATOM   8307  C22 POPEw 188      39.632  96.391  71.128  1.00  0.00           C
ATOM   8310  C3  POPEw 188      43.382  98.971  72.178  1.00  0.00           C
ATOM   8313  O31 POPEw 188      43.351  99.171  70.758  1.00  0.00           O
ATOM   8314  C31 POPEw 188      43.961  98.281  69.988  1.00  0.00           C
ATOM   8315  O32 POPEw 188      44.562  97.291  70.368  1.00  0.00           O
ATOM   8316  C32 POPEw 188      43.761  98.662  68.518  1.00  0.00           C
ATOM   8319  C23 POPEw 188      40.152  96.311  69.678  1.00  0.00           C
ATOM   8322  C24 POPEw 188      39.941  94.942  68.998  1.00  0.00           C
ATOM   8325  C25 POPEw 188      38.482  94.551  68.688  1.00  0.00           C
ATOM   8328  C26 POPEw 188      38.321  93.501  67.578  1.00  0.00           C
ATOM   8331  C27 POPEw 188      36.872  93.011  67.428  1.00  0.00           C
ATOM   8334  C28 POPEw 188      36.601  92.251  66.118  1.00  0.00           C
ATOM   8337  C29 POPEw 188      36.561  93.212  64.948  1.00  0.00           C
ATOM   8339 0C21 POPEw 188      36.131  92.921  63.708  1.00  0.00           C
ATOM   8341 1C21 POPEw 188      35.691  91.582  63.208  1.00  0.00           C
ATOM   8344 2C21 POPEw 188      34.171  91.311  63.318  1.00  0.00           C
ATOM   8347 3C21 POPEw 188      33.792  90.012  62.598  1.00  0.00           C
ATOM   8350 4C21 POPEw 188      32.351  89.521  62.838  1.00  0.00           C
ATOM   8353 5C21 POPEw 188      31.921  88.511  61.768  1.00  0.00           C
ATOM   8356 6C21 POPEw 188      30.591  87.822  62.088  1.00  0.00           C
ATOM   8359 7C21 POPEw 188      30.021  87.062  60.878  1.00  0.00           C
ATOM   8362 8C21 POPEw 188      28.641  86.461  61.118  1.00  0.00           C
ATOM   8366  C33 POPEw 188      42.431  99.401  68.218  1.00  0.00           C
ATOM   8369  C34 POPEw 188      42.291  99.851  66.758  1.00  0.00           C
ATOM   8372  C35 POPEw 188      42.062  98.692  65.788  1.00  0.00           C
ATOM   8375  C36 POPEw 188      41.901  99.161  64.338  1.00  0.00           C
ATOM   8378  C37 POPEw 188      41.491  98.051  63.358  1.00  0.00           C
ATOM   8381  C38 POPEw 188      42.622  97.062  63.058  1.00  0.00           C
ATOM   8384  C39 POPEw 188      43.712  97.582  62.108  1.00  0.00           C
ATOM   8387 0C31 POPEw 188      43.482  97.202  60.638  1.00  0.00           C
ATOM   8390 1C31 POPEw 188      42.751  98.261  59.808  1.00  0.00           C
ATOM   8393 2C31 POPEw 188      41.872  97.641  58.698  1.00  0.00           C
ATOM   8396 3C31 POPEw 188      41.441  98.651  57.628  1.00  0.00           C
ATOM   8399 4C31 POPEw 188      42.491  98.811  56.528  1.00  0.00           C
ATOM   8402 5C31 POPEw 188      42.081  99.761  55.408  1.00  0.00           C
ATOM   8405 6C31 POPEw 188      43.122  99.851  54.288  1.00  0.00           C
ATOM   8409  NH3 POPEx 189      23.151  13.461  79.788  1.00  0.00           N
ATOM   8413  C12 POPEx 189      21.841  12.831  79.408  1.00  0.00           C
ATOM   8416  C11 POPEx 189      22.011  11.391  78.848  1.00  0.00           C
ATOM   8419  P   POPEx 189      23.471  12.071  76.788  1.00  0.00           P
ATOM   8420  O13 POPEx 189      22.181  12.341  76.138  1.00  0.00           O
ATOM   8421  O14 POPEx 189      24.241  13.261  77.238  1.00  0.00           O
ATOM   8422  O11 POPEx 189      24.382  11.151  75.868  1.00  0.00           O
ATOM   8423  O12 POPEx 189      23.221  11.221  78.098  1.00  0.00           O
ATOM   8424  C1  POPEx 189      25.691  11.551  75.488  1.00  0.00           C
ATOM   8427  C2  POPEx 189      25.741  11.811  73.958  1.00  0.00           C
ATOM   8429  O21 POPEx 189      27.091  12.141  73.538  1.00  0.00           O
ATOM   8430  C21 POPEx 189      27.851  11.081  73.458  1.00  0.00           C
ATOM   8431  O22 POPEx 189      27.511   9.941  73.738  1.00  0.00           O
ATOM   8432  C22 POPEx 189      29.222  11.471  72.918  1.00  0.00           C
ATOM   8435  C3  POPEx 189      24.751  12.901  73.508  1.00  0.00           C
ATOM   8438  O31 POPEx 189      24.721  12.911  72.078  1.00  0.00           O
ATOM   8439  C31 POPEx 189      23.622  12.531  71.458  1.00  0.00           C
ATOM   8440  O32 POPEx 189      22.521  12.341  71.938  1.00  0.00           O
ATOM   8441  C32 POPEx 189      23.952  12.391  69.978  1.00  0.00           C
ATOM   8444  C23 POPEx 189      29.201  12.051  71.488  1.00  0.00           C
ATOM   8447  C24 POPEx 189      30.251  11.361  70.618  1.00  0.00           C
ATOM   8450  C25 POPEx 189      30.282  11.921  69.198  1.00  0.00           C
ATOM   8453  C26 POPEx 189      31.211  11.111  68.298  1.00  0.00           C
ATOM   8456  C27 POPEx 189      31.311  11.731  66.898  1.00  0.00           C
ATOM   8459  C28 POPEx 189      32.372  11.031  66.028  1.00  0.00           C
ATOM   8462  C29 POPEx 189      31.841   9.701  65.568  1.00  0.00           C
ATOM   8464 0C21 POPEx 189      31.851   9.241  64.308  1.00  0.00           C
ATOM   8466 1C21 POPEx 189      32.441   9.921  63.108  1.00  0.00           C
ATOM   8469 2C21 POPEx 189      31.652  11.141  62.598  1.00  0.00           C
ATOM   8472 3C21 POPEx 189      32.021  11.451  61.148  1.00  0.00           C
ATOM   8475 4C21 POPEx 189      31.671  12.871  60.718  1.00  0.00           C
ATOM   8478 5C21 POPEx 189      32.071  13.101  59.248  1.00  0.00           C
ATOM   8481 6C21 POPEx 189      32.201  14.571  58.878  1.00  0.00           C
ATOM   8484 7C21 POPEx 189      32.461  14.751  57.388  1.00  0.00           C
ATOM   8487 8C21 POPEx 189      32.771  16.191  56.998  1.00  0.00           C
ATOM   8491  C33 POPEx 189      24.991  13.431  69.488  1.00  0.00           C
ATOM   8494  C34 POPEx 189      25.381  13.221  68.028  1.00  0.00           C
ATOM   8497  C35 POPEx 189      24.201  13.361  67.058  1.00  0.00           C
ATOM   8500  C36 POPEx 189      24.642  13.201  65.608  1.00  0.00           C
ATOM   8503  C37 POPEx 189      23.532  13.501  64.598  1.00  0.00           C
ATOM   8506  C38 POPEx 189      24.021  13.271  63.178  1.00  0.00           C
ATOM   8509  C39 POPEx 189      22.981  13.511  62.078  1.00  0.00           C
ATOM   8512 0C31 POPEx 189      23.562  13.161  60.718  1.00  0.00           C
ATOM   8515 1C31 POPEx 189      22.511  12.941  59.628  1.00  0.00           C
ATOM   8518 2C31 POPEx 189      23.191  12.731  58.268  1.00  0.00           C
ATOM   8521 3C31 POPEx 189      22.221  12.391  57.138  1.00  0.00           C
ATOM   8524 4C31 POPEx 189      22.941  12.481  55.778  1.00  0.00           C
ATOM   8527 5C31 POPEx 189      22.061  12.081  54.598  1.00  0.00           C
ATOM   8530 6C31 POPEx 189      22.832  12.121  53.268  1.00  0.00           C
ATOM   8534  NH3 POPEy 190      93.662  32.171  75.928  1.00  0.00           N
ATOM   8538  C12 POPEy 190      92.562  32.461  76.918  1.00  0.00           C
ATOM   8541  C11 POPEy 190      92.181  31.301  77.848  1.00  0.00           C
ATOM   8544  P   POPEy 190      90.141  32.481  79.158  1.00  0.00           P
ATOM   8545  O13 POPEy 190      89.222  31.491  79.778  1.00  0.00           O
ATOM   8546  O14 POPEy 190      90.281  33.771  79.848  1.00  0.00           O
ATOM   8547  O11 POPEy 190      89.681  32.721  77.648  1.00  0.00           O
ATOM   8548  O12 POPEy 190      91.561  31.771  79.038  1.00  0.00           O
ATOM   8549  C1  POPEy 190      88.352  33.211  77.418  1.00  0.00           C
ATOM   8552  C2  POPEy 190      87.652  32.461  76.238  1.00  0.00           C
ATOM   8554  O21 POPEy 190      87.041  33.451  75.388  1.00  0.00           O
ATOM   8555  C21 POPEy 190      86.862  33.101  74.128  1.00  0.00           C
ATOM   8556  O22 POPEy 190      87.162  32.031  73.608  1.00  0.00           O
ATOM   8557  C22 POPEy 190      86.151  34.241  73.388  1.00  0.00           C
ATOM   8560  C3  POPEy 190      86.601  31.461  76.788  1.00  0.00           C
ATOM   8563  O31 POPEy 190      86.421  30.321  75.908  1.00  0.00           O
ATOM   8564  C31 POPEy 190      85.261  30.261  75.248  1.00  0.00           C
ATOM   8565  O32 POPEy 190      84.282  30.931  75.518  1.00  0.00           O
ATOM   8566  C32 POPEy 190      85.351  29.131  74.228  1.00  0.00           C
ATOM   8569  C23 POPEy 190      84.742  33.831  72.898  1.00  0.00           C
ATOM   8572  C24 POPEy 190      84.462  34.211  71.448  1.00  0.00           C
ATOM   8575  C25 POPEy 190      85.292  33.401  70.448  1.00  0.00           C
ATOM   8578  C26 POPEy 190      86.001  34.291  69.418  1.00  0.00           C
ATOM   8581  C27 POPEy 190      86.561  33.471  68.258  1.00  0.00           C
ATOM   8584  C28 POPEy 190      85.462  33.081  67.258  1.00  0.00           C
ATOM   8587  C29 POPEy 190      85.861  31.891  66.418  1.00  0.00           C
ATOM   8589 0C21 POPEy 190      85.952  31.841  65.078  1.00  0.00           C
ATOM   8591 1C21 POPEy 190      85.631  32.961  64.128  1.00  0.00           C
ATOM   8594 2C21 POPEy 190      85.071  32.461  62.798  1.00  0.00           C
ATOM   8597 3C21 POPEy 190      84.532  33.611  61.938  1.00  0.00           C
ATOM   8600 4C21 POPEy 190      84.451  33.271  60.438  1.00  0.00           C
ATOM   8603 5C21 POPEy 190      83.522  32.101  60.098  1.00  0.00           C
ATOM   8606 6C21 POPEy 190      83.562  31.771  58.598  1.00  0.00           C
ATOM   8609 7C21 POPEy 190      82.741  30.531  58.218  1.00  0.00           C
ATOM   8612 8C21 POPEy 190      82.972  30.091  56.778  1.00  0.00           C
ATOM   8616  C33 POPEy 190      84.021  28.831  73.488  1.00  0.00           C
ATOM   8619  C34 POPEy 190      83.891  29.501  72.108  1.00  0.00           C
ATOM   8622  C35 POPEy 190      84.791  28.881  71.018  1.00  0.00           C
ATOM   8625  C36 POPEy 190      84.191  29.041  69.608  1.00  0.00           C
ATOM   8628  C37 POPEy 190      85.031  28.381  68.508  1.00  0.00           C
ATOM   8631  C38 POPEy 190      84.341  28.431  67.128  1.00  0.00           C
ATOM   8634  C39 POPEy 190      85.271  27.961  65.998  1.00  0.00           C
ATOM   8637 0C31 POPEy 190      84.702  28.211  64.598  1.00  0.00           C
ATOM   8640 1C31 POPEy 190      85.691  27.841  63.478  1.00  0.00           C
ATOM   8643 2C31 POPEy 190      85.311  28.381  62.088  1.00  0.00           C
ATOM   8646 3C31 POPEy 190      83.982  27.861  61.518  1.00  0.00           C
ATOM   8649 4C31 POPEy 190      83.991  26.361  61.188  1.00  0.00           C
ATOM   8652 5C31 POPEy 190      82.722  25.911  60.468  1.00  0.00           C
ATOM   8655 6C31 POPEy 190      82.582  24.391  60.368  1.00  0.00           C
ATOM   8659  NH3 POPEz 191      -0.892  62.771  73.058  1.00  0.00           N
ATOM   8663  C12 POPEz 191      -1.042  63.671  74.258  1.00  0.00           C
ATOM   8666  C11 POPEz 191      -1.082  65.141  73.808  1.00  0.00           C
ATOM   8669  P   POPEz 191      -0.209  65.601  71.398  1.00  0.00           P
ATOM   8670  O13 POPEz 191      -1.242  64.621  70.968  1.00  0.00           O
ATOM   8671  O14 POPEz 191      -0.419  67.031  71.098  1.00  0.00           O
ATOM   8672  O11 POPEz 191       1.191  65.121  70.878  1.00  0.00           O
ATOM   8673  O12 POPEz 191       0.021  65.431  72.948  1.00  0.00           O
ATOM   8674  C1  POPEz 191       1.451  64.961  69.488  1.00  0.00           C
ATOM   8677  C2  POPEz 191       2.551  65.931  68.968  1.00  0.00           C
ATOM   8679  O21 POPEz 191       3.311  65.171  68.008  1.00  0.00           O
ATOM   8680  C21 POPEz 191       3.821  65.861  67.008  1.00  0.00           C
ATOM   8681  O22 POPEz 191       3.611  67.031  66.758  1.00  0.00           O
ATOM   8682  C22 POPEz 191       4.711  64.931  66.178  1.00  0.00           C
ATOM   8685  C3  POPEz 191       3.491  66.461  70.098  1.00  0.00           C
ATOM   8688  O31 POPEz 191       4.461  67.401  69.588  1.00  0.00           O
ATOM   8689  C31 POPEz 191       5.741  67.071  69.628  1.00  0.00           C
ATOM   8690  O32 POPEz 191       6.201  66.051  70.138  1.00  0.00           O
ATOM   8691  C32 POPEz 191       6.531  68.161  68.888  1.00  0.00           C
ATOM   8694  C23 POPEz 191       6.011  65.601  65.668  1.00  0.00           C
ATOM   8697  C24 POPEz 191       6.101  65.552  64.138  1.00  0.00           C
ATOM   8700  C25 POPEz 191       5.061  66.461  63.458  1.00  0.00           C
ATOM   8703  C26 POPEz 191       5.061  66.341  61.928  1.00  0.00           C
ATOM   8706  C27 POPEz 191       4.751  64.921  61.448  1.00  0.00           C
ATOM   8709  C28 POPEz 191       4.451  64.871  59.938  1.00  0.00           C
ATOM   8712  C29 POPEz 191       4.081  63.481  59.498  1.00  0.00           C
ATOM   8714 0C21 POPEz 191       4.801  62.661  58.698  1.00  0.00           C
ATOM   8716 1C21 POPEz 191       6.141  62.942  58.078  1.00  0.00           C
ATOM   8719 2C21 POPEz 191       7.131  61.761  58.178  1.00  0.00           C
ATOM   8722 3C21 POPEz 191       6.592  60.441  57.588  1.00  0.00           C
ATOM   8725 4C21 POPEz 191       7.701  59.451  57.238  1.00  0.00           C
ATOM   8728 5C21 POPEz 191       7.151  58.041  56.968  1.00  0.00           C
ATOM   8731 6C21 POPEz 191       8.231  57.111  56.398  1.00  0.00           C
ATOM   8734 7C21 POPEz 191       8.001  55.631  56.728  1.00  0.00           C
ATOM   8737 8C21 POPEz 191       8.981  54.711  55.998  1.00  0.00           C
ATOM   8741  C33 POPEz 191       8.041  67.841  68.788  1.00  0.00           C
ATOM   8744  C34 POPEz 191       8.901  69.041  68.348  1.00  0.00           C
ATOM   8747  C35 POPEz 191       8.701  69.501  66.898  1.00  0.00           C
ATOM   8750  C36 POPEz 191       9.131  68.451  65.868  1.00  0.00           C
ATOM   8753  C37 POPEz 191       9.001  68.941  64.428  1.00  0.00           C
ATOM   8756  C38 POPEz 191       9.461  67.881  63.428  1.00  0.00           C
ATOM   8759  C39 POPEz 191       9.021  68.221  62.008  1.00  0.00           C
ATOM   8762 0C31 POPEz 191       9.331  67.101  61.008  1.00  0.00           C
ATOM   8765 1C31 POPEz 191       8.891  67.481  59.598  1.00  0.00           C
ATOM   8768 2C31 POPEz 191       9.092  66.341  58.598  1.00  0.00           C
ATOM   8771 3C31 POPEz 191       8.471  66.671  57.228  1.00  0.00           C
ATOM   8774 4C31 POPEz 191       8.571  65.481  56.268  1.00  0.00           C
ATOM   8777 5C31 POPEz 191       7.911  65.762  54.918  1.00  0.00           C
ATOM   8780 6C31 POPEz 191       7.921  64.521  54.028  1.00  0.00           C
ATOM   8784  NH3 POPE0 192      33.302  34.891  35.548  1.00  0.00           N
ATOM   8788  C12 POPE0 192      32.572  35.971  34.788  1.00  0.00           C
ATOM   8791  C11 POPE0 192      31.381  35.441  33.928  1.00  0.00           C
ATOM   8794  P   POPE0 192      30.021  33.311  34.638  1.00  0.00           P
ATOM   8795  O13 POPE0 192      29.021  33.041  33.588  1.00  0.00           O
ATOM   8796  O14 POPE0 192      31.331  32.631  34.548  1.00  0.00           O
ATOM   8797  O11 POPE0 192      29.341  32.931  36.008  1.00  0.00           O
ATOM   8798  O12 POPE0 192      30.321  34.851  34.708  1.00  0.00           O
ATOM   8799  C1  POPE0 192      30.142  32.551  37.138  1.00  0.00           C
ATOM   8802  C2  POPE0 192      30.151  33.681  38.178  1.00  0.00           C
ATOM   8804  O21 POPE0 192      31.032  33.351  39.268  1.00  0.00           O
ATOM   8805  C21 POPE0 192      32.321  33.491  39.008  1.00  0.00           C
ATOM   8806  O22 POPE0 192      32.802  33.901  37.968  1.00  0.00           O
ATOM   8807  C22 POPE0 192      33.101  33.091  40.268  1.00  0.00           C
ATOM   8810  C3  POPE0 192      28.711  33.901  38.718  1.00  0.00           C
ATOM   8813  O31 POPE0 192      28.711  35.011  39.628  1.00  0.00           O
ATOM   8814  C31 POPE0 192      28.691  34.731  40.908  1.00  0.00           C
ATOM   8815  O32 POPE0 192      28.321  33.681  41.418  1.00  0.00           O
ATOM   8816  C32 POPE0 192      29.212  35.941  41.678  1.00  0.00           C
ATOM   8819  C23 POPE0 192      33.792  31.711  40.168  1.00  0.00           C
ATOM   8822  C24 POPE0 192      34.001  31.001  41.518  1.00  0.00           C
ATOM   8825  C25 POPE0 192      34.861  31.761  42.538  1.00  0.00           C
ATOM   8828  C26 POPE0 192      34.782  31.161  43.958  1.00  0.00           C
ATOM   8831  C27 POPE0 192      35.311  32.111  45.048  1.00  0.00           C
ATOM   8834  C28 POPE0 192      34.892  31.761  46.488  1.00  0.00           C
ATOM   8837  C29 POPE0 192      33.411  31.941  46.718  1.00  0.00           C
ATOM   8839 0C21 POPE0 192      32.782  31.841  47.898  1.00  0.00           C
ATOM   8841 1C21 POPE0 192      33.431  31.521  49.228  1.00  0.00           C
ATOM   8844 2C21 POPE0 192      33.892  32.821  49.898  1.00  0.00           C
ATOM   8847 3C21 POPE0 192      34.361  32.671  51.348  1.00  0.00           C
ATOM   8850 4C21 POPE0 192      34.772  34.021  51.928  1.00  0.00           C
ATOM   8853 5C21 POPE0 192      35.072  34.001  53.428  1.00  0.00           C
ATOM   8856 6C21 POPE0 192      35.181  35.431  53.988  1.00  0.00           C
ATOM   8859 7C21 POPE0 192      35.421  35.481  55.498  1.00  0.00           C
ATOM   8862 8C21 POPE0 192      35.331  36.901  56.058  1.00  0.00           C
ATOM   8866  C33 POPE0 192      30.601  36.421  41.178  1.00  0.00           C
ATOM   8869  C34 POPE0 192      31.302  37.331  42.188  1.00  0.00           C
ATOM   8872  C35 POPE0 192      32.721  37.781  41.828  1.00  0.00           C
ATOM   8875  C36 POPE0 192      33.771  36.661  41.988  1.00  0.00           C
ATOM   8878  C37 POPE0 192      34.682  36.781  43.228  1.00  0.00           C
ATOM   8881  C38 POPE0 192      35.651  35.601  43.338  1.00  0.00           C
ATOM   8884  C39 POPE0 192      36.522  35.551  44.608  1.00  0.00           C
ATOM   8887 0C31 POPE0 192      37.831  36.351  44.488  1.00  0.00           C
ATOM   8890 1C31 POPE0 192      38.851  36.101  45.608  1.00  0.00           C
ATOM   8893 2C31 POPE0 192      40.222  36.751  45.298  1.00  0.00           C
ATOM   8896 3C31 POPE0 192      41.092  36.991  46.548  1.00  0.00           C
ATOM   8899 4C31 POPE0 192      42.532  37.371  46.198  1.00  0.00           C
ATOM   8902 5C31 POPE0 192      43.452  37.601  47.418  1.00  0.00           C
ATOM   8905 6C31 POPE0 192      44.931  37.561  47.058  1.00  0.00           C
ATOM   8909  NH3 POPE1 193      42.971  66.351  75.398  1.00  0.00           N
ATOM   8913  C12 POPE1 193      43.912  67.281  76.128  1.00  0.00           C
ATOM   8916  C11 POPE1 193      45.101  66.541  76.798  1.00  0.00           C
ATOM   8919  P   POPE1 193      45.432  64.091  75.888  1.00  0.00           P
ATOM   8920  O13 POPE1 193      45.731  62.821  76.588  1.00  0.00           O
ATOM   8921  O14 POPE1 193      44.372  64.001  74.848  1.00  0.00           O
ATOM   8922  O11 POPE1 193      46.691  64.771  75.228  1.00  0.00           O
ATOM   8923  O12 POPE1 193      44.892  65.131  76.928  1.00  0.00           O
ATOM   8924  C1  POPE1 193      47.412  64.101  74.178  1.00  0.00           C
ATOM   8927  C2  POPE1 193      47.671  65.001  72.928  1.00  0.00           C
ATOM   8929  O21 POPE1 193      46.451  65.081  72.168  1.00  0.00           O
ATOM   8930  C21 POPE1 193      46.081  66.291  71.788  1.00  0.00           C
ATOM   8931  O22 POPE1 193      46.612  67.341  72.108  1.00  0.00           O
ATOM   8932  C22 POPE1 193      44.901  66.191  70.838  1.00  0.00           C
ATOM   8935  C3  POPE1 193      48.782  64.361  72.028  1.00  0.00           C
ATOM   8938  O31 POPE1 193      48.921  64.951  70.708  1.00  0.00           O
ATOM   8939  C31 POPE1 193      49.471  64.131  69.808  1.00  0.00           C
ATOM   8940  O32 POPE1 193      49.872  63.001  70.048  1.00  0.00           O
ATOM   8941  C32 POPE1 193      49.632  64.821  68.458  1.00  0.00           C
ATOM   8944  C23 POPE1 193      45.451  66.071  69.408  1.00  0.00           C
ATOM   8947  C24 POPE1 193      44.351  66.061  68.358  1.00  0.00           C
ATOM   8950  C25 POPE1 193      44.481  64.861  67.418  1.00  0.00           C
ATOM   8953  C26 POPE1 193      44.021  63.551  68.078  1.00  0.00           C
ATOM   8956  C27 POPE1 193      44.522  62.291  67.348  1.00  0.00           C
ATOM   8959  C28 POPE1 193      43.751  61.941  66.058  1.00  0.00           C
ATOM   8962  C29 POPE1 193      44.131  62.691  64.808  1.00  0.00           C
ATOM   8964 0C21 POPE1 193      44.511  62.161  63.628  1.00  0.00           C
ATOM   8966 1C21 POPE1 193      44.632  60.691  63.268  1.00  0.00           C
ATOM   8969 2C21 POPE1 193      46.092  60.251  63.038  1.00  0.00           C
ATOM   8972 3C21 POPE1 193      46.761  60.971  61.848  1.00  0.00           C
ATOM   8975 4C21 POPE1 193      48.212  60.551  61.558  1.00  0.00           C
ATOM   8978 5C21 POPE1 193      49.141  60.721  62.778  1.00  0.00           C
ATOM   8981 6C21 POPE1 193      50.612  60.391  62.488  1.00  0.00           C
ATOM   8984 7C21 POPE1 193      51.532  60.801  63.648  1.00  0.00           C
ATOM   8987 8C21 POPE1 193      52.992  60.401  63.428  1.00  0.00           C
ATOM   8991  C33 POPE1 193      48.351  64.741  67.598  1.00  0.00           C
ATOM   8994  C34 POPE1 193      48.651  64.811  66.098  1.00  0.00           C
ATOM   8997  C35 POPE1 193      47.401  64.821  65.218  1.00  0.00           C
ATOM   9000  C36 POPE1 193      47.741  64.601  63.738  1.00  0.00           C
ATOM   9003  C37 POPE1 193      46.851  65.371  62.768  1.00  0.00           C
ATOM   9006  C38 POPE1 193      47.342  65.271  61.318  1.00  0.00           C
ATOM   9009  C39 POPE1 193      46.311  64.661  60.358  1.00  0.00           C
ATOM   9012 0C31 POPE1 193      46.841  64.601  58.918  1.00  0.00           C
ATOM   9015 1C31 POPE1 193      45.892  63.871  57.958  1.00  0.00           C
ATOM   9018 2C31 POPE1 193      46.331  63.991  56.488  1.00  0.00           C
ATOM   9021 3C31 POPE1 193      45.352  64.821  55.658  1.00  0.00           C
ATOM   9024 4C31 POPE1 193      45.772  64.981  54.188  1.00  0.00           C
ATOM   9027 5C31 POPE1 193      44.782  65.801  53.358  1.00  0.00           C
ATOM   9030 6C31 POPE1 193      45.181  65.941  51.898  1.00  0.00           C
ATOM   9034  NH3 POPE2 194      47.852  47.661  36.678  1.00  0.00           N
ATOM   9038  C12 POPE2 194      48.831  47.541  37.808  1.00  0.00           C
ATOM   9041  C11 POPE2 194      48.282  46.661  38.948  1.00  0.00           C
ATOM   9044  P   POPE2 194      46.781  44.841  37.768  1.00  0.00           P
ATOM   9045  O13 POPE2 194      47.121  44.801  36.338  1.00  0.00           O
ATOM   9046  O14 POPE2 194      45.682  45.771  38.138  1.00  0.00           O
ATOM   9047  O11 POPE2 194      46.501  43.421  38.398  1.00  0.00           O
ATOM   9048  O12 POPE2 194      48.091  45.311  38.508  1.00  0.00           O
ATOM   9049  C1  POPE2 194      46.831  43.211  39.788  1.00  0.00           C
ATOM   9052  C2  POPE2 194      46.032  44.141  40.738  1.00  0.00           C
ATOM   9054  O21 POPE2 194      46.381  43.851  42.088  1.00  0.00           O
ATOM   9055  C21 POPE2 194      47.072  44.791  42.708  1.00  0.00           C
ATOM   9056  O22 POPE2 194      47.701  45.691  42.188  1.00  0.00           O
ATOM   9057  C22 POPE2 194      46.761  44.671  44.198  1.00  0.00           C
ATOM   9060  C3  POPE2 194      44.492  44.001  40.598  1.00  0.00           C
ATOM   9063  O31 POPE2 194      43.831  45.151  41.168  1.00  0.00           O
ATOM   9064  C31 POPE2 194      43.681  45.081  42.508  1.00  0.00           C
ATOM   9065  O32 POPE2 194      43.931  44.111  43.188  1.00  0.00           O
ATOM   9066  C32 POPE2 194      43.261  46.451  43.058  1.00  0.00           C
ATOM   9069  C23 POPE2 194      47.941  45.151  45.048  1.00  0.00           C
ATOM   9072  C24 POPE2 194      47.571  45.261  46.518  1.00  0.00           C
ATOM   9075  C25 POPE2 194      48.802  45.621  47.348  1.00  0.00           C
ATOM   9078  C26 POPE2 194      49.772  44.451  47.458  1.00  0.00           C
ATOM   9081  C27 POPE2 194      51.001  44.761  48.288  1.00  0.00           C
ATOM   9084  C28 POPE2 194      51.612  43.471  48.838  1.00  0.00           C
ATOM   9087  C29 POPE2 194      52.941  43.711  49.478  1.00  0.00           C
ATOM   9089 0C21 POPE2 194      53.142  44.211  50.708  1.00  0.00           C
ATOM   9091 1C21 POPE2 194      52.062  44.581  51.678  1.00  0.00           C
ATOM   9094 2C21 POPE2 194      51.711  43.371  52.568  1.00  0.00           C
ATOM   9097 3C21 POPE2 194      52.922  42.851  53.368  1.00  0.00           C
ATOM   9100 4C21 POPE2 194      52.561  41.751  54.368  1.00  0.00           C
ATOM   9103 5C21 POPE2 194      51.571  42.241  55.438  1.00  0.00           C
ATOM   9106 6C21 POPE2 194      51.532  41.351  56.688  1.00  0.00           C
ATOM   9109 7C21 POPE2 194      52.811  41.441  57.538  1.00  0.00           C
ATOM   9112 8C21 POPE2 194      52.691  40.671  58.848  1.00  0.00           C
ATOM   9116  C33 POPE2 194      42.251  46.421  44.228  1.00  0.00           C
ATOM   9119  C34 POPE2 194      42.881  46.171  45.608  1.00  0.00           C
ATOM   9122  C35 POPE2 194      41.831  45.891  46.698  1.00  0.00           C
ATOM   9125  C36 POPE2 194      42.482  45.601  48.058  1.00  0.00           C
ATOM   9128  C37 POPE2 194      41.501  45.001  49.078  1.00  0.00           C
ATOM   9131  C38 POPE2 194      42.221  44.241  50.208  1.00  0.00           C
ATOM   9134  C39 POPE2 194      43.081  45.101  51.138  1.00  0.00           C
ATOM   9137 0C31 POPE2 194      42.282  46.211  51.828  1.00  0.00           C
ATOM   9140 1C31 POPE2 194      42.862  46.601  53.188  1.00  0.00           C
ATOM   9143 2C31 POPE2 194      41.911  47.481  54.018  1.00  0.00           C
ATOM   9146 3C31 POPE2 194      41.721  48.891  53.428  1.00  0.00           C
ATOM   9149 4C31 POPE2 194      42.961  49.771  53.598  1.00  0.00           C
ATOM   9152 5C31 POPE2 194      43.261  50.631  52.368  1.00  0.00           C
ATOM   9155 6C31 POPE2 194      44.502  51.511  52.568  1.00  0.00           C
ATOM   9159  NH3 POPE3 195      99.122  63.171  31.218  1.00  0.00           N
ATOM   9163  C12 POPE3 195      97.851  63.971  30.988  1.00  0.00           C
ATOM   9166  C11 POPE3 195      97.811  65.271  31.828  1.00  0.00           C
ATOM   9169  P   POPE3 195      96.291  67.441  31.518  1.00  0.00           P
ATOM   9170  O13 POPE3 195      97.162  67.871  30.398  1.00  0.00           O
ATOM   9171  O14 POPE3 195      94.861  67.811  31.398  1.00  0.00           O
ATOM   9172  O11 POPE3 195      96.801  68.131  32.838  1.00  0.00           O
ATOM   9173  O12 POPE3 195      96.511  65.881  31.758  1.00  0.00           O
ATOM   9174  C1  POPE3 195      98.172  68.141  33.238  1.00  0.00           C
ATOM   9177  C2  POPE3 195      98.371  69.021  34.508  1.00  0.00           C
ATOM   9179  O21 POPE3 195      97.361  68.671  35.478  1.00  0.00           O
ATOM   9180  C21 POPE3 195      97.811  68.411  36.678  1.00  0.00           C
ATOM   9181  O22 POPE3 195      98.972  68.521  37.048  1.00  0.00           O
ATOM   9182  C22 POPE3 195      96.701  67.821  37.558  1.00  0.00           C
ATOM   9185  C3  POPE3 195      98.271  70.541  34.178  1.00  0.00           C
ATOM   9188  O31 POPE3 195      98.611  71.361  35.318  1.00  0.00           O
ATOM   9189  C31 POPE3 195      99.912  71.541  35.518  1.00  0.00           C
ATOM   9190  O32 POPE3 195     100.791  71.211  34.738  1.00  0.00           O
ATOM   9191  C32 POPE3 195     100.162  72.151  36.888  1.00  0.00           C
ATOM   9194  C23 POPE3 195      96.831  68.332  38.998  1.00  0.00           C
ATOM   9197  C24 POPE3 195      95.831  67.751  39.998  1.00  0.00           C
ATOM   9200  C25 POPE3 195      95.952  68.491  41.338  1.00  0.00           C
ATOM   9203  C26 POPE3 195      94.942  68.011  42.388  1.00  0.00           C
ATOM   9206  C27 POPE3 195      95.071  68.781  43.708  1.00  0.00           C
ATOM   9209  C28 POPE3 195      94.061  68.351  44.778  1.00  0.00           C
ATOM   9212  C29 POPE3 195      94.311  66.901  45.108  1.00  0.00           C
ATOM   9214 0C21 POPE3 195      94.621  66.391  46.308  1.00  0.00           C
ATOM   9216 1C21 POPE3 195      94.721  67.151  47.608  1.00  0.00           C
ATOM   9219 2C21 POPE3 195      94.721  66.121  48.748  1.00  0.00           C
ATOM   9222 3C21 POPE3 195      94.642  66.761  50.128  1.00  0.00           C
ATOM   9225 4C21 POPE3 195      94.492  65.721  51.258  1.00  0.00           C
ATOM   9228 5C21 POPE3 195      93.191  64.901  51.148  1.00  0.00           C
ATOM   9231 6C21 POPE3 195      92.991  63.941  52.328  1.00  0.00           C
ATOM   9234 7C21 POPE3 195      91.801  62.991  52.108  1.00  0.00           C
ATOM   9237 8C21 POPE3 195      91.432  62.161  53.338  1.00  0.00           C
ATOM   9241  C33 POPE3 195     101.661  72.082  37.238  1.00  0.00           C
ATOM   9244  C34 POPE3 195     101.971  72.731  38.588  1.00  0.00           C
ATOM   9247  C35 POPE3 195     103.471  72.741  38.928  1.00  0.00           C
ATOM   9250  C36 POPE3 195     103.762  73.341  40.318  1.00  0.00           C
ATOM   9253  C37 POPE3 195     105.252  73.481  40.638  1.00  0.00           C
ATOM   9256  C38 POPE3 195     105.551  74.461  41.798  1.00  0.00           C
ATOM   9259  C39 POPE3 195     104.942  74.071  43.158  1.00  0.00           C
ATOM   9262 0C31 POPE3 195     105.551  72.811  43.778  1.00  0.00           C
ATOM   9265 1C31 POPE3 195     105.171  72.611  45.258  1.00  0.00           C
ATOM   9268 2C31 POPE3 195     105.941  71.461  45.918  1.00  0.00           C
ATOM   9271 3C31 POPE3 195     105.561  71.211  47.388  1.00  0.00           C
ATOM   9274 4C31 POPE3 195     104.131  70.681  47.568  1.00  0.00           C
ATOM   9277 5C31 POPE3 195     103.932  70.031  48.948  1.00  0.00           C
ATOM   9280 6C31 POPE3 195     102.522  69.481  49.188  1.00  0.00           C
ATOM   9284  NH3 POPE4 196      17.421  60.081  29.948  1.00  0.00           N
ATOM   9288  C12 POPE4 196      17.382  58.641  29.498  1.00  0.00           C
ATOM   9291  C11 POPE4 196      16.241  57.861  30.168  1.00  0.00           C
ATOM   9294  P   POPE4 196      16.032  55.271  30.648  1.00  0.00           P
ATOM   9295  O13 POPE4 196      14.632  55.411  30.198  1.00  0.00           O
ATOM   9296  O14 POPE4 196      16.851  54.291  29.908  1.00  0.00           O
ATOM   9297  O11 POPE4 196      15.981  54.881  32.188  1.00  0.00           O
ATOM   9298  O12 POPE4 196      16.792  56.631  30.608  1.00  0.00           O
ATOM   9299  C1  POPE4 196      15.841  55.931  33.178  1.00  0.00           C
ATOM   9302  C2  POPE4 196      17.161  56.231  33.968  1.00  0.00           C
ATOM   9304  O21 POPE4 196      16.881  56.481  35.368  1.00  0.00           O
ATOM   9305  C21 POPE4 196      17.271  55.501  36.168  1.00  0.00           C
ATOM   9306  O22 POPE4 196      17.511  54.361  35.808  1.00  0.00           O
ATOM   9307  C22 POPE4 196      17.321  55.951  37.618  1.00  0.00           C
ATOM   9310  C3  POPE4 196      17.951  57.461  33.428  1.00  0.00           C
ATOM   9313  O31 POPE4 196      18.991  57.781  34.378  1.00  0.00           O
ATOM   9314  C31 POPE4 196      19.452  59.031  34.268  1.00  0.00           C
ATOM   9315  O32 POPE4 196      19.261  59.751  33.308  1.00  0.00           O
ATOM   9316  C32 POPE4 196      20.212  59.391  35.558  1.00  0.00           C
ATOM   9319  C23 POPE4 196      16.881  54.821  38.588  1.00  0.00           C
ATOM   9322  C24 POPE4 196      17.981  53.801  38.888  1.00  0.00           C
ATOM   9325  C25 POPE4 196      17.801  53.111  40.248  1.00  0.00           C
ATOM   9328  C26 POPE4 196      19.032  52.291  40.658  1.00  0.00           C
ATOM   9331  C27 POPE4 196      18.841  50.781  40.498  1.00  0.00           C
ATOM   9334  C28 POPE4 196      20.091  49.981  40.908  1.00  0.00           C
ATOM   9337  C29 POPE4 196      19.761  48.511  41.008  1.00  0.00           C
ATOM   9339 0C21 POPE4 196      19.452  47.851  42.138  1.00  0.00           C
ATOM   9341 1C21 POPE4 196      19.372  48.431  43.528  1.00  0.00           C
ATOM   9344 2C21 POPE4 196      20.751  48.541  44.198  1.00  0.00           C
ATOM   9347 3C21 POPE4 196      20.691  48.801  45.708  1.00  0.00           C
ATOM   9350 4C21 POPE4 196      22.101  48.891  46.308  1.00  0.00           C
ATOM   9353 5C21 POPE4 196      22.101  49.131  47.818  1.00  0.00           C
ATOM   9356 6C21 POPE4 196      21.921  47.851  48.638  1.00  0.00           C
ATOM   9359 7C21 POPE4 196      21.921  48.121  50.148  1.00  0.00           C
ATOM   9362 8C21 POPE4 196      21.741  46.861  50.998  1.00  0.00           C
ATOM   9366  C33 POPE4 196      19.431  59.051  36.858  1.00  0.00           C
ATOM   9369  C34 POPE4 196      20.042  59.701  38.118  1.00  0.00           C
ATOM   9372  C35 POPE4 196      19.282  59.451  39.438  1.00  0.00           C
ATOM   9375  C36 POPE4 196      19.191  57.971  39.858  1.00  0.00           C
ATOM   9378  C37 POPE4 196      19.462  57.681  41.338  1.00  0.00           C
ATOM   9381  C38 POPE4 196      19.261  56.191  41.648  1.00  0.00           C
ATOM   9384  C39 POPE4 196      19.591  55.721  43.078  1.00  0.00           C
ATOM   9387 0C31 POPE4 196      18.632  56.241  44.158  1.00  0.00           C
ATOM   9390 1C31 POPE4 196      18.651  55.371  45.418  1.00  0.00           C
ATOM   9393 2C31 POPE4 196      17.712  55.881  46.528  1.00  0.00           C
ATOM   9396 3C31 POPE4 196      17.721  54.991  47.778  1.00  0.00           C
ATOM   9399 4C31 POPE4 196      16.851  55.571  48.918  1.00  0.00           C
ATOM   9402 5C31 POPE4 196      17.601  55.661  50.258  1.00  0.00           C
ATOM   9405 6C31 POPE4 196      16.751  56.281  51.378  1.00  0.00           C
ATOM   9409  NH3 POPE5 197      42.441  15.251  40.218  1.00  0.00           N
ATOM   9413  C12 POPE5 197      41.122  15.971  40.178  1.00  0.00           C
ATOM   9416  C11 POPE5 197      40.111  15.211  39.308  1.00  0.00           C
ATOM   9419  P   POPE5 197      38.982  17.201  37.918  1.00  0.00           P
ATOM   9420  O13 POPE5 197      37.751  17.161  37.088  1.00  0.00           O
ATOM   9421  O14 POPE5 197      40.271  17.241  37.198  1.00  0.00           O
ATOM   9422  O11 POPE5 197      38.952  18.461  38.868  1.00  0.00           O
ATOM   9423  O12 POPE5 197      38.991  16.021  38.948  1.00  0.00           O
ATOM   9424  C1  POPE5 197      37.721  19.021  39.348  1.00  0.00           C
ATOM   9427  C2  POPE5 197      37.302  18.481  40.758  1.00  0.00           C
ATOM   9429  O21 POPE5 197      35.982  18.931  41.148  1.00  0.00           O
ATOM   9430  C21 POPE5 197      35.821  20.231  41.348  1.00  0.00           C
ATOM   9431  O22 POPE5 197      36.631  21.101  41.098  1.00  0.00           O
ATOM   9432  C22 POPE5 197      34.431  20.501  41.918  1.00  0.00           C
ATOM   9435  C3  POPE5 197      38.351  18.731  41.888  1.00  0.00           C
ATOM   9438  O31 POPE5 197      37.982  18.001  43.078  1.00  0.00           O
ATOM   9439  C31 POPE5 197      37.421  18.701  44.058  1.00  0.00           C
ATOM   9440  O32 POPE5 197      37.291  19.911  44.098  1.00  0.00           O
ATOM   9441  C32 POPE5 197      37.011  17.741  45.178  1.00  0.00           C
ATOM   9444  C23 POPE5 197      34.261  22.001  42.268  1.00  0.00           C
ATOM   9447  C24 POPE5 197      32.881  22.351  42.838  1.00  0.00           C
ATOM   9450  C25 POPE5 197      32.941  23.051  44.208  1.00  0.00           C
ATOM   9453  C26 POPE5 197      33.372  22.121  45.348  1.00  0.00           C
ATOM   9456  C27 POPE5 197      33.232  22.781  46.738  1.00  0.00           C
ATOM   9459  C28 POPE5 197      33.212  21.731  47.858  1.00  0.00           C
ATOM   9462  C29 POPE5 197      33.181  22.341  49.248  1.00  0.00           C
ATOM   9464 0C21 POPE5 197      32.441  21.901  50.288  1.00  0.00           C
ATOM   9466 1C21 POPE5 197      31.462  20.751  50.268  1.00  0.00           C
ATOM   9469 2C21 POPE5 197      30.131  21.121  50.938  1.00  0.00           C
ATOM   9472 3C21 POPE5 197      28.991  20.181  50.498  1.00  0.00           C
ATOM   9475 4C21 POPE5 197      27.591  20.741  50.798  1.00  0.00           C
ATOM   9478 5C21 POPE5 197      27.032  20.301  52.158  1.00  0.00           C
ATOM   9481 6C21 POPE5 197      25.721  21.041  52.488  1.00  0.00           C
ATOM   9484 7C21 POPE5 197      24.861  20.311  53.518  1.00  0.00           C
ATOM   9487 8C21 POPE5 197      23.551  21.051  53.828  1.00  0.00           C
ATOM   9491  C33 POPE5 197      36.411  18.471  46.398  1.00  0.00           C
ATOM   9494  C34 POPE5 197      36.411  17.621  47.678  1.00  0.00           C
ATOM   9497  C35 POPE5 197      37.821  17.441  48.248  1.00  0.00           C
ATOM   9500  C36 POPE5 197      37.872  16.511  49.468  1.00  0.00           C
ATOM   9503  C37 POPE5 197      39.302  16.071  49.778  1.00  0.00           C
ATOM   9506  C38 POPE5 197      39.421  14.931  50.788  1.00  0.00           C
ATOM   9509  C39 POPE5 197      39.131  15.341  52.248  1.00  0.00           C
ATOM   9512 0C31 POPE5 197      39.541  14.231  53.218  1.00  0.00           C
ATOM   9515 1C31 POPE5 197      39.271  14.581  54.688  1.00  0.00           C
ATOM   9518 2C31 POPE5 197      39.611  13.411  55.628  1.00  0.00           C
ATOM   9521 3C31 POPE5 197      39.382  13.721  57.108  1.00  0.00           C
ATOM   9524 4C31 POPE5 197      39.471  12.481  58.008  1.00  0.00           C
ATOM   9527 5C31 POPE5 197      39.252  12.801  59.488  1.00  0.00           C
ATOM   9530 6C31 POPE5 197      39.282  11.561  60.388  1.00  0.00           C
ATOM   9534  NH3 POPE6 198      88.401  -0.421  32.338  1.00  0.00           N
ATOM   9538  C12 POPE6 198      89.122  -0.852  33.578  1.00  0.00           C
ATOM   9541  C11 POPE6 198      88.982   0.249  34.628  1.00  0.00           C
ATOM   9544  P   POPE6 198      86.992   1.898  35.118  1.00  0.00           P
ATOM   9545  O13 POPE6 198      88.072   2.851  35.438  1.00  0.00           O
ATOM   9546  O14 POPE6 198      86.101   2.222  33.978  1.00  0.00           O
ATOM   9547  O11 POPE6 198      86.052   1.648  36.358  1.00  0.00           O
ATOM   9548  O12 POPE6 198      87.592   0.459  34.908  1.00  0.00           O
ATOM   9549  C1  POPE6 198      86.561   1.198  37.618  1.00  0.00           C
ATOM   9552  C2  POPE6 198      85.572   1.629  38.738  1.00  0.00           C
ATOM   9554  O21 POPE6 198      86.181   1.809  40.028  1.00  0.00           O
ATOM   9555  C21 POPE6 198      86.951   0.858  40.528  1.00  0.00           C
ATOM   9556  O22 POPE6 198      87.251  -0.201  40.018  1.00  0.00           O
ATOM   9557  C22 POPE6 198      87.412   1.298  41.918  1.00  0.00           C
ATOM   9560  C3  POPE6 198      84.282   0.769  38.828  1.00  0.00           C
ATOM   9563  O31 POPE6 198      83.282   1.499  39.578  1.00  0.00           O
ATOM   9564  C31 POPE6 198      82.331   0.778  40.158  1.00  0.00           C
ATOM   9565  O32 POPE6 198      82.242  -0.432  40.088  1.00  0.00           O
ATOM   9566  C32 POPE6 198      81.391   1.688  40.958  1.00  0.00           C
ATOM   9569  C23 POPE6 198      86.381   0.899  42.978  1.00  0.00           C
ATOM   9572  C24 POPE6 198      86.901   1.158  44.388  1.00  0.00           C
ATOM   9575  C25 POPE6 198      86.032   0.508  45.468  1.00  0.00           C
ATOM   9578  C26 POPE6 198      84.842   1.359  45.918  1.00  0.00           C
ATOM   9581  C27 POPE6 198      84.131   0.708  47.108  1.00  0.00           C
ATOM   9584  C28 POPE6 198      83.242   1.678  47.908  1.00  0.00           C
ATOM   9587  C29 POPE6 198      82.741   0.979  49.148  1.00  0.00           C
ATOM   9589 0C21 POPE6 198      82.422   1.559  50.328  1.00  0.00           C
ATOM   9591 1C21 POPE6 198      82.401   3.031  50.618  1.00  0.00           C
ATOM   9594 2C21 POPE6 198      83.361   3.492  51.738  1.00  0.00           C
ATOM   9597 3C21 POPE6 198      82.911   3.052  53.148  1.00  0.00           C
ATOM   9600 4C21 POPE6 198      83.711   1.869  53.718  1.00  0.00           C
ATOM   9603 5C21 POPE6 198      85.152   2.261  54.058  1.00  0.00           C
ATOM   9606 6C21 POPE6 198      85.801   1.338  55.108  1.00  0.00           C
ATOM   9609 7C21 POPE6 198      87.142   1.898  55.588  1.00  0.00           C
ATOM   9612 8C21 POPE6 198      87.932   0.909  56.438  1.00  0.00           C
ATOM   9616  C33 POPE6 198      81.251   1.228  42.428  1.00  0.00           C
ATOM   9619  C34 POPE6 198      80.552   2.242  43.338  1.00  0.00           C
ATOM   9622  C35 POPE6 198      80.662   1.879  44.828  1.00  0.00           C
ATOM   9625  C36 POPE6 198      79.872   0.619  45.208  1.00  0.00           C
ATOM   9628  C37 POPE6 198      79.772   0.419  46.728  1.00  0.00           C
ATOM   9631  C38 POPE6 198      78.741  -0.661  47.088  1.00  0.00           C
ATOM   9634  C39 POPE6 198      78.522  -0.841  48.598  1.00  0.00           C
ATOM   9637 0C31 POPE6 198      78.041   0.428  49.318  1.00  0.00           C
ATOM   9640 1C31 POPE6 198      77.151   0.109  50.528  1.00  0.00           C
ATOM   9643 2C31 POPE6 198      76.821   1.338  51.378  1.00  0.00           C
ATOM   9646 3C31 POPE6 198      75.831   1.039  52.518  1.00  0.00           C
ATOM   9649 4C31 POPE6 198      74.452   0.608  51.998  1.00  0.00           C
ATOM   9652 5C31 POPE6 198      73.351   0.659  53.068  1.00  0.00           C
ATOM   9655 6C31 POPE6 198      71.952   0.608  52.438  1.00  0.00           C
ATOM   9659  NH3 POPE7 199      30.662  33.951  79.208  1.00  0.00           N
ATOM   9663  C12 POPE7 199      31.892  34.281  80.018  1.00  0.00           C
ATOM   9666  C11 POPE7 199      31.882  35.691  80.628  1.00  0.00           C
ATOM   9669  P   POPE7 199      34.511  36.071  80.618  1.00  0.00           P
ATOM   9670  O13 POPE7 199      35.212  37.261  81.148  1.00  0.00           O
ATOM   9671  O14 POPE7 199      35.212  34.781  80.778  1.00  0.00           O
ATOM   9672  O11 POPE7 199      34.162  36.261  79.078  1.00  0.00           O
ATOM   9673  O12 POPE7 199      33.091  35.961  81.328  1.00  0.00           O
ATOM   9674  C1  POPE7 199      33.822  37.561  78.568  1.00  0.00           C
ATOM   9677  C2  POPE7 199      33.072  37.461  77.208  1.00  0.00           C
ATOM   9679  O21 POPE7 199      33.921  36.891  76.178  1.00  0.00           O
ATOM   9680  C21 POPE7 199      33.851  35.571  76.108  1.00  0.00           C
ATOM   9681  O22 POPE7 199      33.181  34.841  76.818  1.00  0.00           O
ATOM   9682  C22 POPE7 199      34.872  35.031  75.098  1.00  0.00           C
ATOM   9685  C3  POPE7 199      32.531  38.831  76.738  1.00  0.00           C
ATOM   9688  O31 POPE7 199      31.511  38.651  75.748  1.00  0.00           O
ATOM   9689  C31 POPE7 199      31.691  38.701  74.428  1.00  0.00           C
ATOM   9690  O32 POPE7 199      30.821  38.341  73.638  1.00  0.00           O
ATOM   9691  C32 POPE7 199      33.032  39.291  73.968  1.00  0.00           C
ATOM   9694  C23 POPE7 199      34.601  35.321  73.598  1.00  0.00           C
ATOM   9697  C24 POPE7 199      35.761  36.101  72.968  1.00  0.00           C
ATOM   9700  C25 POPE7 199      35.842  36.121  71.428  1.00  0.00           C
ATOM   9703  C26 POPE7 199      35.802  34.751  70.748  1.00  0.00           C
ATOM   9706  C27 POPE7 199      36.761  34.601  69.548  1.00  0.00           C
ATOM   9709  C28 POPE7 199      37.991  33.741  69.898  1.00  0.00           C
ATOM   9712  C29 POPE7 199      38.831  33.291  68.738  1.00  0.00           C
ATOM   9714 0C21 POPE7 199      39.441  32.101  68.698  1.00  0.00           C
ATOM   9716 1C21 POPE7 199      40.311  31.621  67.578  1.00  0.00           C
ATOM   9719 2C21 POPE7 199      41.752  32.181  67.508  1.00  0.00           C
ATOM   9722 3C21 POPE7 199      42.092  32.641  66.088  1.00  0.00           C
ATOM   9725 4C21 POPE7 199      42.081  31.501  65.058  1.00  0.00           C
ATOM   9728 5C21 POPE7 199      41.321  31.861  63.778  1.00  0.00           C
ATOM   9731 6C21 POPE7 199      41.911  33.071  63.048  1.00  0.00           C
ATOM   9734 7C21 POPE7 199      41.241  33.341  61.708  1.00  0.00           C
ATOM   9737 8C21 POPE7 199      41.952  34.441  60.908  1.00  0.00           C
ATOM   9741  C33 POPE7 199      33.101  39.321  72.428  1.00  0.00           C
ATOM   9744  C34 POPE7 199      34.302  40.081  71.838  1.00  0.00           C
ATOM   9747  C35 POPE7 199      34.141  40.201  70.318  1.00  0.00           C
ATOM   9750  C36 POPE7 199      35.161  41.091  69.598  1.00  0.00           C
ATOM   9753  C37 POPE7 199      34.791  41.221  68.108  1.00  0.00           C
ATOM   9756  C38 POPE7 199      34.982  42.621  67.508  1.00  0.00           C
ATOM   9759  C39 POPE7 199      36.022  42.711  66.368  1.00  0.00           C
ATOM   9762 0C31 POPE7 199      35.732  41.771  65.188  1.00  0.00           C
ATOM   9765 1C31 POPE7 199      36.622  42.061  63.988  1.00  0.00           C
ATOM   9768 2C31 POPE7 199      36.511  40.981  62.908  1.00  0.00           C
ATOM   9771 3C31 POPE7 199      37.502  41.201  61.768  1.00  0.00           C
ATOM   9774 4C31 POPE7 199      37.232  40.281  60.578  1.00  0.00           C
ATOM   9777 5C31 POPE7 199      38.072  40.651  59.358  1.00  0.00           C
ATOM   9780 6C31 POPE7 199      37.721  39.811  58.128  1.00  0.00           C
ATOM   9784  NH3 POPE8 200      47.681  95.292  37.078  1.00  0.00           N
ATOM   9788  C12 POPE8 200      46.311  94.651  36.948  1.00  0.00           C
ATOM   9791  C11 POPE8 200      45.241  95.611  36.388  1.00  0.00           C
ATOM   9794  P   POPE8 200      42.771  95.551  37.288  1.00  0.00           P
ATOM   9795  O13 POPE8 200      42.501  96.951  36.888  1.00  0.00           O
ATOM   9796  O14 POPE8 200      41.612  94.651  37.238  1.00  0.00           O
ATOM   9797  O11 POPE8 200      43.452  95.591  38.718  1.00  0.00           O
ATOM   9798  O12 POPE8 200      43.951  94.982  36.398  1.00  0.00           O
ATOM   9799  C1  POPE8 200      43.401  94.541  39.668  1.00  0.00           C
ATOM   9802  C2  POPE8 200      43.712  95.071  41.108  1.00  0.00           C
ATOM   9804  O21 POPE8 200      42.662  95.971  41.508  1.00  0.00           O
ATOM   9805  C21 POPE8 200      41.651  95.381  42.098  1.00  0.00           C
ATOM   9806  O22 POPE8 200      41.622  94.212  42.448  1.00  0.00           O
ATOM   9807  C22 POPE8 200      40.552  96.412  42.328  1.00  0.00           C
ATOM   9810  C3  POPE8 200      45.041  95.852  41.238  1.00  0.00           C
ATOM   9813  O31 POPE8 200      45.271  96.251  42.618  1.00  0.00           O
ATOM   9814  C31 POPE8 200      45.391  97.561  42.818  1.00  0.00           C
ATOM   9815  O32 POPE8 200      45.471  98.411  41.958  1.00  0.00           O
ATOM   9816  C32 POPE8 200      45.451  97.861  44.318  1.00  0.00           C
ATOM   9819  C23 POPE8 200      39.341  95.831  43.068  1.00  0.00           C
ATOM   9822  C24 POPE8 200      38.261  96.891  43.348  1.00  0.00           C
ATOM   9825  C25 POPE8 200      37.401  96.461  44.528  1.00  0.00           C
ATOM   9828  C26 POPE8 200      36.411  97.501  45.038  1.00  0.00           C
ATOM   9831  C27 POPE8 200      35.032  97.431  44.378  1.00  0.00           C
ATOM   9834  C28 POPE8 200      34.061  98.421  45.038  1.00  0.00           C
ATOM   9837  C29 POPE8 200      32.642  97.901  45.048  1.00  0.00           C
ATOM   9839 0C21 POPE8 200      32.042  97.291  46.088  1.00  0.00           C
ATOM   9841 1C21 POPE8 200      32.661  96.962  47.428  1.00  0.00           C
ATOM   9844 2C21 POPE8 200      32.021  97.701  48.618  1.00  0.00           C
ATOM   9847 3C21 POPE8 200      30.542  97.351  48.828  1.00  0.00           C
ATOM   9850 4C21 POPE8 200      30.221  96.782  50.218  1.00  0.00           C
ATOM   9853 5C21 POPE8 200      30.651  95.311  50.408  1.00  0.00           C
ATOM   9856 6C21 POPE8 200      29.742  94.301  49.688  1.00  0.00           C
ATOM   9859 7C21 POPE8 200      30.151  92.841  49.928  1.00  0.00           C
ATOM   9862 8C21 POPE8 200      29.241  91.832  49.228  1.00  0.00           C
ATOM   9866  C33 POPE8 200      45.502  99.381  44.558  1.00  0.00           C
ATOM   9869  C34 POPE8 200      45.791  99.772  45.998  1.00  0.00           C
ATOM   9872  C35 POPE8 200      45.591 101.262  46.288  1.00  0.00           C
ATOM   9875  C36 POPE8 200      46.191 101.671  47.638  1.00  0.00           C
ATOM   9878  C37 POPE8 200      46.122 103.181  47.888  1.00  0.00           C
ATOM   9881  C38 POPE8 200      46.941 103.622  49.108  1.00  0.00           C
ATOM   9884  C39 POPE8 200      48.452 103.511  48.898  1.00  0.00           C
ATOM   9887 0C31 POPE8 200      49.252 104.012  50.108  1.00  0.00           C
ATOM   9890 1C31 POPE8 200      50.742 103.662  50.008  1.00  0.00           C
ATOM   9893 2C31 POPE8 200      51.571 104.171  51.198  1.00  0.00           C
ATOM   9896 3C31 POPE8 200      51.202 103.511  52.538  1.00  0.00           C
ATOM   9899 4C31 POPE8 200      52.101 103.981  53.688  1.00  0.00           C
ATOM   9902 5C31 POPE8 200      52.741 102.802  54.438  1.00  0.00           C
ATOM   9905 6C31 POPE8 200      53.592 103.212  55.638  1.00  0.00           C
ATOM   9909  NH3 POPE9 201      36.831  99.441  32.378  1.00  0.00           N
ATOM   9913  C12 POPE9 201      35.632  99.061  31.548  1.00  0.00           C
ATOM   9916  C11 POPE9 201      34.412  99.921  31.958  1.00  0.00           C
ATOM   9919  P   POPE9 201      32.712  98.382  33.218  1.00  0.00           P
ATOM   9920  O13 POPE9 201      31.362  97.881  32.878  1.00  0.00           O
ATOM   9921  O14 POPE9 201      33.761  97.461  33.708  1.00  0.00           O
ATOM   9922  O11 POPE9 201      32.591  99.591  34.228  1.00  0.00           O
ATOM   9923  O12 POPE9 201      33.241  99.121  31.938  1.00  0.00           O
ATOM   9924  C1  POPE9 201      31.341  99.891  34.858  1.00  0.00           C
ATOM   9927  C2  POPE9 201      31.141  99.012  36.118  1.00  0.00           C
ATOM   9929  O21 POPE9 201      29.941  99.462  36.748  1.00  0.00           O
ATOM   9930  C21 POPE9 201      29.482  98.751  37.768  1.00  0.00           C
ATOM   9931  O22 POPE9 201      30.011  97.762  38.238  1.00  0.00           O
ATOM   9932  C22 POPE9 201      28.171  99.341  38.258  1.00  0.00           C
ATOM   9935  C3  POPE9 201      32.402  99.142  37.028  1.00  0.00           C
ATOM   9938  O31 POPE9 201      32.651  97.942  37.768  1.00  0.00           O
ATOM   9939  C31 POPE9 201      33.021  97.851  39.038  1.00  0.00           C
ATOM   9940  O32 POPE9 201      33.331  96.801  39.568  1.00  0.00           O
ATOM   9941  C32 POPE9 201      33.062  99.161  39.828  1.00  0.00           C
ATOM   9944  C23 POPE9 201      27.342  98.271  38.998  1.00  0.00           C
ATOM   9947  C24 POPE9 201      25.872  98.681  39.158  1.00  0.00           C
ATOM   9950  C25 POPE9 201      25.601  99.721  40.238  1.00  0.00           C
ATOM   9953  C26 POPE9 201      25.562  99.131  41.658  1.00  0.00           C
ATOM   9956  C27 POPE9 201      24.961 100.141  42.648  1.00  0.00           C
ATOM   9959  C28 POPE9 201      24.501  99.492  43.968  1.00  0.00           C
ATOM   9962  C29 POPE9 201      23.851 100.541  44.848  1.00  0.00           C
ATOM   9964 0C21 POPE9 201      23.251 100.322  46.028  1.00  0.00           C
ATOM   9966 1C21 POPE9 201      23.091  98.981  46.698  1.00  0.00           C
ATOM   9969 2C21 POPE9 201      21.691  98.772  47.298  1.00  0.00           C
ATOM   9972 3C21 POPE9 201      21.372  99.751  48.438  1.00  0.00           C
ATOM   9975 4C21 POPE9 201      20.251  99.241  49.368  1.00  0.00           C
ATOM   9978 5C21 POPE9 201      20.031 100.171  50.568  1.00  0.00           C
ATOM   9981 6C21 POPE9 201      19.181  99.501  51.668  1.00  0.00           C
ATOM   9984 7C21 POPE9 201      19.001 100.381  52.908  1.00  0.00           C
ATOM   9987 8C21 POPE9 201      18.231  99.691  54.038  1.00  0.00           C
ATOM   9991  C33 POPE9 201      32.821  98.942  41.338  1.00  0.00           C
ATOM   9994  C34 POPE9 201      32.802 100.251  42.128  1.00  0.00           C
ATOM   9997  C35 POPE9 201      31.822 101.311  41.598  1.00  0.00           C
ATOM  10000  C36 POPE9 201      31.462 102.321  42.688  1.00  0.00           C
ATOM  10003  C37 POPE9 201      31.171 103.741  42.188  1.00  0.00           C
ATOM  10006  C38 POPE9 201      31.122 104.732  43.348  1.00  0.00           C
ATOM  10009  C39 POPE9 201      30.581 106.111  42.968  1.00  0.00           C
ATOM  10012 0C31 POPE9 201      30.011 106.832  44.198  1.00  0.00           C
ATOM  10015 1C31 POPE9 201      29.131 108.032  43.858  1.00  0.00           C
ATOM  10018 2C31 POPE9 201      28.151 108.321  44.998  1.00  0.00           C
ATOM  10021 3C31 POPE9 201      27.112 109.391  44.668  1.00  0.00           C
ATOM  10024 4C31 POPE9 201      27.691 110.801  44.508  1.00  0.00           C
ATOM  10027 5C31 POPE9 201      26.582 111.854  44.498  1.00  0.00           C
ATOM  10030 6C31 POPE9 201      27.032 113.214  43.968  1.00  0.00           C
ATOM  10034  NH3 POPE  202      27.091  72.721  75.098  1.00  0.00           N
ATOM  10038  C12 POPE  202      28.451  72.942  75.728  1.00  0.00           C
ATOM  10041  C11 POPE  202      28.911  74.401  75.778  1.00  0.00           C
ATOM  10044  P   POPE  202      31.392  75.141  76.538  1.00  0.00           P
ATOM  10045  O13 POPE  202      31.401  76.501  77.148  1.00  0.00           O
ATOM  10046  O14 POPE  202      32.412  74.192  77.048  1.00  0.00           O
ATOM  10047  O11 POPE  202      31.541  75.281  74.968  1.00  0.00           O
ATOM  10048  O12 POPE  202      29.961  74.501  76.738  1.00  0.00           O
ATOM  10049  C1  POPE  202      32.122  74.241  74.188  1.00  0.00           C
ATOM  10052  C2  POPE  202      32.791  74.851  72.948  1.00  0.00           C
ATOM  10054  O21 POPE  202      33.121  73.801  72.018  1.00  0.00           O
ATOM  10055  C21 POPE  202      32.751  74.031  70.768  1.00  0.00           C
ATOM  10056  O22 POPE  202      32.061  74.971  70.408  1.00  0.00           O
ATOM  10057  C22 POPE  202      33.292  72.951  69.848  1.00  0.00           C
ATOM  10060  C3  POPE  202      34.041  75.701  73.308  1.00  0.00           C
ATOM  10063  O31 POPE  202      34.241  76.692  72.288  1.00  0.00           O
ATOM  10064  C31 POPE  202      35.122  77.651  72.558  1.00  0.00           C
ATOM  10065  O32 POPE  202      35.721  77.791  73.608  1.00  0.00           O
ATOM  10066  C32 POPE  202      35.191  78.582  71.348  1.00  0.00           C
ATOM  10069  C23 POPE  202      32.572  72.961  68.478  1.00  0.00           C
ATOM  10072  C24 POPE  202      32.821  71.681  67.668  1.00  0.00           C
ATOM  10075  C25 POPE  202      34.022  71.761  66.708  1.00  0.00           C
ATOM  10078  C26 POPE  202      33.592  71.891  65.238  1.00  0.00           C
ATOM  10081  C27 POPE  202      34.782  71.901  64.268  1.00  0.00           C
ATOM  10084  C28 POPE  202      34.412  71.521  62.818  1.00  0.00           C
ATOM  10087  C29 POPE  202      33.492  72.511  62.148  1.00  0.00           C
ATOM  10089 0C21 POPE  202      33.811  73.371  61.158  1.00  0.00           C
ATOM  10091 1C21 POPE  202      35.151  73.561  60.498  1.00  0.00           C
ATOM  10094 2C21 POPE  202      35.111  73.371  58.968  1.00  0.00           C
ATOM  10097 3C21 POPE  202      34.302  74.442  58.218  1.00  0.00           C
ATOM  10100 4C21 POPE  202      34.452  74.351  56.688  1.00  0.00           C
ATOM  10103 5C21 POPE  202      33.321  73.601  55.958  1.00  0.00           C
ATOM  10106 6C21 POPE  202      33.062  72.171  56.468  1.00  0.00           C
ATOM  10109 7C21 POPE  202      32.011  71.431  55.648  1.00  0.00           C
ATOM  10112 8C21 POPE  202      31.722  70.021  56.168  1.00  0.00           C
ATOM  10116  C33 POPE  202      36.622  79.042  71.018  1.00  0.00           C
ATOM  10119  C34 POPE  202      36.752  79.471  69.538  1.00  0.00           C
ATOM  10122  C35 POPE  202      36.581  78.332  68.518  1.00  0.00           C
ATOM  10125  C36 POPE  202      36.971  78.711  67.068  1.00  0.00           C
ATOM  10128  C37 POPE  202      37.322  77.501  66.208  1.00  0.00           C
ATOM  10131  C38 POPE  202      37.831  77.851  64.798  1.00  0.00           C
ATOM  10134  C39 POPE  202      38.202  76.581  64.028  1.00  0.00           C
ATOM  10137 0C31 POPE  202      38.221  76.741  62.498  1.00  0.00           C
ATOM  10140 1C31 POPE  202      39.022  77.961  62.018  1.00  0.00           C
ATOM  10143 2C31 POPE  202      39.401  77.881  60.538  1.00  0.00           C
ATOM  10146 3C31 POPE  202      38.202  77.831  59.588  1.00  0.00           C
ATOM  10149 4C31 POPE  202      38.651  77.711  58.128  1.00  0.00           C
ATOM  10152 5C31 POPE  202      37.491  77.831  57.148  1.00  0.00           C
ATOM  10155 6C31 POPE  202      37.901  77.491  55.718  1.00  0.00           C
ATOM  10159  NH3 POPE  203      91.771   2.401  75.638  1.00  0.00           N
ATOM  10163  C12 POPE  203      90.831   1.378  75.038  1.00  0.00           C
ATOM  10166  C11 POPE  203      89.842   0.768  76.058  1.00  0.00           C
ATOM  10169  P   POPE  203      87.892  -0.632  74.938  1.00  0.00           P
ATOM  10170  O13 POPE  203      88.912  -1.532  74.368  1.00  0.00           O
ATOM  10171  O14 POPE  203      86.981  -1.162  75.978  1.00  0.00           O
ATOM  10172  O11 POPE  203      86.971  -0.082  73.798  1.00  0.00           O
ATOM  10173  O12 POPE  203      88.541   0.698  75.488  1.00  0.00           O
ATOM  10174  C1  POPE  203      87.351   1.078  73.078  1.00  0.00           C
ATOM  10177  C2  POPE  203      86.111   1.718  72.448  1.00  0.00           C
ATOM  10179  O21 POPE  203      86.582   2.451  71.318  1.00  0.00           O
ATOM  10180  C21 POPE  203      85.922   3.451  70.818  1.00  0.00           C
ATOM  10181  O22 POPE  203      85.491   4.431  71.408  1.00  0.00           O
ATOM  10182  C22 POPE  203      85.631   3.101  69.358  1.00  0.00           C
ATOM  10185  C3  POPE  203      85.182   2.451  73.468  1.00  0.00           C
ATOM  10188  O31 POPE  203      83.861   2.551  72.918  1.00  0.00           O
ATOM  10189  C31 POPE  203      83.061   3.461  73.438  1.00  0.00           C
ATOM  10190  O32 POPE  203      83.301   4.191  74.378  1.00  0.00           O
ATOM  10191  C32 POPE  203      81.782   3.501  72.608  1.00  0.00           C
ATOM  10194  C23 POPE  203      85.712   4.281  68.368  1.00  0.00           C
ATOM  10197  C24 POPE  203      86.642   4.021  67.168  1.00  0.00           C
ATOM  10200  C25 POPE  203      86.732   5.281  66.298  1.00  0.00           C
ATOM  10203  C26 POPE  203      87.172   5.041  64.848  1.00  0.00           C
ATOM  10206  C27 POPE  203      87.471   6.381  64.148  1.00  0.00           C
ATOM  10209  C28 POPE  203      87.652   6.271  62.618  1.00  0.00           C
ATOM  10212  C29 POPE  203      88.122   7.591  62.078  1.00  0.00           C
ATOM  10214 0C21 POPE  203      87.562   8.361  61.118  1.00  0.00           C
ATOM  10216 1C21 POPE  203      86.321   8.051  60.328  1.00  0.00           C
ATOM  10219 2C21 POPE  203      85.001   8.411  61.038  1.00  0.00           C
ATOM  10222 3C21 POPE  203      84.851   9.891  61.438  1.00  0.00           C
ATOM  10225 4C21 POPE  203      83.552  10.101  62.228  1.00  0.00           C
ATOM  10228 5C21 POPE  203      83.501  11.361  63.108  1.00  0.00           C
ATOM  10231 6C21 POPE  203      83.032  11.021  64.538  1.00  0.00           C
ATOM  10234 7C21 POPE  203      81.601  10.451  64.608  1.00  0.00           C
ATOM  10237 8C21 POPE  203      81.212  10.001  66.018  1.00  0.00           C
ATOM  10241  C33 POPE  203      82.081   3.781  71.118  1.00  0.00           C
ATOM  10244  C34 POPE  203      80.831   3.581  70.268  1.00  0.00           C
ATOM  10247  C35 POPE  203      81.122   3.481  68.768  1.00  0.00           C
ATOM  10250  C36 POPE  203      81.632   4.771  68.118  1.00  0.00           C
ATOM  10253  C37 POPE  203      81.741   4.581  66.598  1.00  0.00           C
ATOM  10256  C38 POPE  203      82.172   5.821  65.808  1.00  0.00           C
ATOM  10259  C39 POPE  203      82.092   5.541  64.298  1.00  0.00           C
ATOM  10262 0C31 POPE  203      81.881   6.811  63.478  1.00  0.00           C
ATOM  10265 1C31 POPE  203      81.151   6.561  62.148  1.00  0.00           C
ATOM  10268 2C31 POPE  203      80.322   7.781  61.718  1.00  0.00           C
ATOM  10271 3C31 POPE  203      79.172   7.421  60.778  1.00  0.00           C
ATOM  10274 4C31 POPE  203      78.202   8.591  60.588  1.00  0.00           C
ATOM  10277 5C31 POPE  203      76.831   8.151  60.068  1.00  0.00           C
ATOM  10280 6C31 POPE  203      75.851   9.321  59.918  1.00  0.00           C
ATOM  10284  NH3 POPE  204      58.482  67.621  72.118  1.00  0.00           N
ATOM  10288  C12 POPE  204      59.021  66.931  73.338  1.00  0.00           C
ATOM  10291  C11 POPE  204      59.471  67.991  74.348  1.00  0.00           C
ATOM  10294  P   POPE  204      61.421  69.741  74.228  1.00  0.00           P
ATOM  10295  O13 POPE  204      61.131  70.241  75.588  1.00  0.00           O
ATOM  10296  O14 POPE  204      62.601  68.881  74.048  1.00  0.00           O
ATOM  10297  O11 POPE  204      61.542  70.991  73.278  1.00  0.00           O
ATOM  10298  O12 POPE  204      60.131  69.031  73.648  1.00  0.00           O
ATOM  10299  C1  POPE  204      61.202  70.931  71.898  1.00  0.00           C
ATOM  10302  C2  POPE  204      61.631  72.241  71.188  1.00  0.00           C
ATOM  10304  O21 POPE  204      61.932  72.041  69.788  1.00  0.00           O
ATOM  10305  C21 POPE  204      60.921  71.731  68.998  1.00  0.00           C
ATOM  10306  O22 POPE  204      59.952  71.051  69.258  1.00  0.00           O
ATOM  10307  C22 POPE  204      61.162  72.461  67.658  1.00  0.00           C
ATOM  10310  C3  POPE  204      62.891  72.911  71.838  1.00  0.00           C
ATOM  10313  O31 POPE  204      63.522  73.841  70.908  1.00  0.00           O
ATOM  10314  C31 POPE  204      64.541  73.332  70.208  1.00  0.00           C
ATOM  10315  O32 POPE  204      65.241  72.411  70.568  1.00  0.00           O
ATOM  10316  C32 POPE  204      64.621  74.001  68.828  1.00  0.00           C
ATOM  10319  C23 POPE  204      60.131  72.111  66.568  1.00  0.00           C
ATOM  10322  C24 POPE  204      60.171  73.101  65.388  1.00  0.00           C
ATOM  10325  C25 POPE  204      59.421  72.531  64.178  1.00  0.00           C
ATOM  10328  C26 POPE  204      59.462  73.401  62.918  1.00  0.00           C
ATOM  10331  C27 POPE  204      58.881  72.651  61.708  1.00  0.00           C
ATOM  10334  C28 POPE  204      58.961  73.441  60.388  1.00  0.00           C
ATOM  10337  C29 POPE  204      58.811  72.531  59.178  1.00  0.00           C
ATOM  10339 0C21 POPE  204      58.532  72.921  57.928  1.00  0.00           C
ATOM  10341 1C21 POPE  204      58.301  74.351  57.498  1.00  0.00           C
ATOM  10344 2C21 POPE  204      59.611  75.081  57.158  1.00  0.00           C
ATOM  10347 3C21 POPE  204      59.382  76.591  57.048  1.00  0.00           C
ATOM  10350 4C21 POPE  204      60.632  77.371  56.608  1.00  0.00           C
ATOM  10353 5C21 POPE  204      60.352  78.881  56.618  1.00  0.00           C
ATOM  10356 6C21 POPE  204      61.451  79.731  55.978  1.00  0.00           C
ATOM  10359 7C21 POPE  204      61.202  81.221  56.188  1.00  0.00           C
ATOM  10362 8C21 POPE  204      62.101  82.121  55.348  1.00  0.00           C
ATOM  10366  C33 POPE  204      65.691  73.361  67.888  1.00  0.00           C
ATOM  10369  C34 POPE  204      65.171  72.861  66.518  1.00  0.00           C
ATOM  10372  C35 POPE  204      66.342  72.581  65.558  1.00  0.00           C
ATOM  10375  C36 POPE  204      65.982  71.872  64.238  1.00  0.00           C
ATOM  10378  C37 POPE  204      67.211  71.711  63.328  1.00  0.00           C
ATOM  10381  C38 POPE  204      67.092  70.641  62.218  1.00  0.00           C
ATOM  10384  C39 POPE  204      66.282  71.051  60.988  1.00  0.00           C
ATOM  10387 0C31 POPE  204      67.111  71.291  59.718  1.00  0.00           C
ATOM  10390 1C31 POPE  204      66.251  71.692  58.508  1.00  0.00           C
ATOM  10393 2C31 POPE  204      67.071  71.971  57.238  1.00  0.00           C
ATOM  10396 3C31 POPE  204      66.272  71.841  55.938  1.00  0.00           C
ATOM  10399 4C31 POPE  204      65.131  72.861  55.748  1.00  0.00           C
ATOM  10402 5C31 POPE  204      64.302  72.561  54.488  1.00  0.00           C
ATOM  10405 6C31 POPE  204      63.112  73.501  54.268  1.00  0.00           C
ATOM  10409  NH3 POPE  205      45.892   8.031  80.528  1.00  0.00           N
ATOM  10413  C12 POPE  205      47.022   8.971  80.198  1.00  0.00           C
ATOM  10416  C11 POPE  205      47.811   8.441  78.978  1.00  0.00           C
ATOM  10419  P   POPE  205      47.992   5.841  78.488  1.00  0.00           P
ATOM  10420  O13 POPE  205      48.561   4.721  79.268  1.00  0.00           O
ATOM  10421  O14 POPE  205      46.521   5.861  78.258  1.00  0.00           O
ATOM  10422  O11 POPE  205      48.761   6.071  77.118  1.00  0.00           O
ATOM  10423  O12 POPE  205      48.361   7.161  79.288  1.00  0.00           O
ATOM  10424  C1  POPE  205      50.171   5.891  76.928  1.00  0.00           C
ATOM  10427  C2  POPE  205      50.731   6.881  75.858  1.00  0.00           C
ATOM  10429  O21 POPE  205      52.121   6.631  75.538  1.00  0.00           O
ATOM  10430  C21 POPE  205      52.302   5.731  74.568  1.00  0.00           C
ATOM  10431  O22 POPE  205      51.441   5.001  74.138  1.00  0.00           O
ATOM  10432  C22 POPE  205      53.751   5.801  74.038  1.00  0.00           C
ATOM  10435  C3  POPE  205      50.622   8.361  76.358  1.00  0.00           C
ATOM  10438  O31 POPE  205      51.602   9.251  75.798  1.00  0.00           O
ATOM  10439  C31 POPE  205      51.641   9.641  74.518  1.00  0.00           C
ATOM  10440  O32 POPE  205      52.622  10.191  74.028  1.00  0.00           O
ATOM  10441  C32 POPE  205      50.352   9.371  73.738  1.00  0.00           C
ATOM  10444  C23 POPE  205      54.011   4.971  72.738  1.00  0.00           C
ATOM  10447  C24 POPE  205      54.032   5.811  71.438  1.00  0.00           C
ATOM  10450  C25 POPE  205      53.982   4.961  70.148  1.00  0.00           C
ATOM  10453  C26 POPE  205      55.341   4.591  69.518  1.00  0.00           C
ATOM  10456  C27 POPE  205      55.171   3.551  68.388  1.00  0.00           C
ATOM  10459  C28 POPE  205      56.472   3.181  67.638  1.00  0.00           C
ATOM  10462  C29 POPE  205      56.431   1.728  67.218  1.00  0.00           C
ATOM  10464 0C21 POPE  205      56.641   1.178  66.008  1.00  0.00           C
ATOM  10466 1C21 POPE  205      57.062   1.868  64.728  1.00  0.00           C
ATOM  10469 2C21 POPE  205      58.072   1.018  63.928  1.00  0.00           C
ATOM  10472 3C21 POPE  205      57.452  -0.182  63.178  1.00  0.00           C
ATOM  10475 4C21 POPE  205      56.921   0.188  61.768  1.00  0.00           C
ATOM  10478 5C21 POPE  205      58.052   0.328  60.728  1.00  0.00           C
ATOM  10481 6C21 POPE  205      57.581   0.848  59.368  1.00  0.00           C
ATOM  10484 7C21 POPE  205      58.751   1.048  58.388  1.00  0.00           C
ATOM  10487 8C21 POPE  205      58.412   1.778  57.078  1.00  0.00           C
ATOM  10491  C33 POPE  205      50.232  10.261  72.478  1.00  0.00           C
ATOM  10494  C34 POPE  205      49.042   9.841  71.608  1.00  0.00           C
ATOM  10497  C35 POPE  205      49.302   8.601  70.748  1.00  0.00           C
ATOM  10500  C36 POPE  205      49.941   8.951  69.408  1.00  0.00           C
ATOM  10503  C37 POPE  205      50.461   7.711  68.668  1.00  0.00           C
ATOM  10506  C38 POPE  205      50.822   7.991  67.198  1.00  0.00           C
ATOM  10509  C39 POPE  205      51.761   9.191  66.978  1.00  0.00           C
ATOM  10512 0C31 POPE  205      52.072   9.361  65.488  1.00  0.00           C
ATOM  10515 1C31 POPE  205      52.641  10.731  65.088  1.00  0.00           C
ATOM  10518 2C31 POPE  205      52.552  10.941  63.578  1.00  0.00           C
ATOM  10521 3C31 POPE  205      53.011  12.331  63.118  1.00  0.00           C
ATOM  10524 4C31 POPE  205      52.792  12.561  61.618  1.00  0.00           C
ATOM  10527 5C31 POPE  205      53.171  13.991  61.208  1.00  0.00           C
ATOM  10530 6C31 POPE  205      52.852  14.361  59.758  1.00  0.00           C
ATOM  10534  NH3 POPE  206      22.561  37.481  77.488  1.00  0.00           N
ATOM  10538  C12 POPE  206      23.282  36.161  77.618  1.00  0.00           C
ATOM  10541  C11 POPE  206      23.671  35.571  76.258  1.00  0.00           C
ATOM  10544  P   POPE  206      24.812  33.261  75.678  1.00  0.00           P
ATOM  10545  O13 POPE  206      23.562  32.481  75.678  1.00  0.00           O
ATOM  10546  O14 POPE  206      25.981  32.521  76.158  1.00  0.00           O
ATOM  10547  O11 POPE  206      25.042  33.751  74.188  1.00  0.00           O
ATOM  10548  O12 POPE  206      24.631  34.571  76.518  1.00  0.00           O
ATOM  10549  C1  POPE  206      26.171  33.351  73.398  1.00  0.00           C
ATOM  10552  C2  POPE  206      25.931  32.011  72.638  1.00  0.00           C
ATOM  10554  O21 POPE  206      27.101  31.591  71.918  1.00  0.00           O
ATOM  10555  C21 POPE  206      27.441  32.241  70.828  1.00  0.00           C
ATOM  10556  O22 POPE  206      26.991  33.311  70.458  1.00  0.00           O
ATOM  10557  C22 POPE  206      28.462  31.421  70.048  1.00  0.00           C
ATOM  10560  C3  POPE  206      24.651  32.041  71.728  1.00  0.00           C
ATOM  10563  O31 POPE  206      24.532  30.841  70.908  1.00  0.00           O
ATOM  10564  C31 POPE  206      24.532  30.991  69.598  1.00  0.00           C
ATOM  10565  O32 POPE  206      24.612  32.051  68.998  1.00  0.00           O
ATOM  10566  C32 POPE  206      24.431  29.631  68.918  1.00  0.00           C
ATOM  10569  C23 POPE  206      28.541  31.941  68.588  1.00  0.00           C
ATOM  10572  C24 POPE  206      29.591  31.251  67.698  1.00  0.00           C
ATOM  10575  C25 POPE  206      29.441  31.601  66.208  1.00  0.00           C
ATOM  10578  C26 POPE  206      28.202  30.971  65.548  1.00  0.00           C
ATOM  10581  C27 POPE  206      27.962  31.461  64.108  1.00  0.00           C
ATOM  10584  C28 POPE  206      26.682  30.851  63.488  1.00  0.00           C
ATOM  10587  C29 POPE  206      26.362  31.441  62.138  1.00  0.00           C
ATOM  10589 0C21 POPE  206      26.411  30.831  60.938  1.00  0.00           C
ATOM  10591 1C21 POPE  206      26.822  29.401  60.668  1.00  0.00           C
ATOM  10594 2C21 POPE  206      25.981  28.681  59.588  1.00  0.00           C
ATOM  10597 3C21 POPE  206      24.552  28.351  60.048  1.00  0.00           C
ATOM  10600 4C21 POPE  206      23.761  27.461  59.078  1.00  0.00           C
ATOM  10603 5C21 POPE  206      24.401  26.081  58.838  1.00  0.00           C
ATOM  10606 6C21 POPE  206      23.481  25.091  58.128  1.00  0.00           C
ATOM  10609 7C21 POPE  206      24.131  23.711  57.958  1.00  0.00           C
ATOM  10612 8C21 POPE  206      23.181  22.651  57.388  1.00  0.00           C
ATOM  10616  C33 POPE  206      24.861  29.691  67.428  1.00  0.00           C
ATOM  10619  C34 POPE  206      24.691  28.361  66.688  1.00  0.00           C
ATOM  10622  C35 POPE  206      23.282  28.261  66.098  1.00  0.00           C
ATOM  10625  C36 POPE  206      22.782  26.831  65.858  1.00  0.00           C
ATOM  10628  C37 POPE  206      21.271  26.791  65.588  1.00  0.00           C
ATOM  10631  C38 POPE  206      20.881  26.941  64.108  1.00  0.00           C
ATOM  10634  C39 POPE  206      20.662  25.591  63.378  1.00  0.00           C
ATOM  10637 0C31 POPE  206      21.952  24.801  63.108  1.00  0.00           C
ATOM  10640 1C31 POPE  206      21.701  23.481  62.348  1.00  0.00           C
ATOM  10643 2C31 POPE  206      23.002  22.871  61.798  1.00  0.00           C
ATOM  10646 3C31 POPE  206      22.821  21.521  61.098  1.00  0.00           C
ATOM  10649 4C31 POPE  206      22.782  20.341  62.088  1.00  0.00           C
ATOM  10652 5C31 POPE  206      22.941  18.971  61.408  1.00  0.00           C
ATOM  10655 6C31 POPE  206      23.171  17.811  62.388  1.00  0.00           C
ATOM  10659  NH3 POPE  207      91.032  22.961  35.768  1.00  0.00           N
ATOM  10663  C12 POPE  207      89.882  22.881  36.718  1.00  0.00           C
ATOM  10666  C11 POPE  207      88.632  22.531  35.918  1.00  0.00           C
ATOM  10669  P   POPE  207      87.722  20.661  34.398  1.00  0.00           P
ATOM  10670  O13 POPE  207      87.761  21.431  33.148  1.00  0.00           O
ATOM  10671  O14 POPE  207      87.921  19.181  34.328  1.00  0.00           O
ATOM  10672  O11 POPE  207      86.402  21.011  35.238  1.00  0.00           O
ATOM  10673  O12 POPE  207      88.861  21.261  35.308  1.00  0.00           O
ATOM  10674  C1  POPE  207      86.111  20.301  36.458  1.00  0.00           C
ATOM  10677  C2  POPE  207      85.322  21.131  37.528  1.00  0.00           C
ATOM  10679  O21 POPE  207      85.362  20.371  38.748  1.00  0.00           O
ATOM  10680  C21 POPE  207      85.271  21.061  39.888  1.00  0.00           C
ATOM  10681  O22 POPE  207      85.252  22.271  39.968  1.00  0.00           O
ATOM  10682  C22 POPE  207      85.241  20.111  41.098  1.00  0.00           C
ATOM  10685  C3  POPE  207      83.842  21.421  37.108  1.00  0.00           C
ATOM  10688  O31 POPE  207      83.061  21.971  38.208  1.00  0.00           O
ATOM  10689  C31 POPE  207      82.771  23.251  38.218  1.00  0.00           C
ATOM  10690  O32 POPE  207      82.932  24.061  37.318  1.00  0.00           O
ATOM  10691  C32 POPE  207      82.172  23.581  39.598  1.00  0.00           C
ATOM  10694  C23 POPE  207      84.702  20.701  42.438  1.00  0.00           C
ATOM  10697  C24 POPE  207      83.172  20.851  42.468  1.00  0.00           C
ATOM  10700  C25 POPE  207      82.601  21.201  43.868  1.00  0.00           C
ATOM  10703  C26 POPE  207      81.522  22.301  43.838  1.00  0.00           C
ATOM  10706  C27 POPE  207      80.281  22.031  44.698  1.00  0.00           C
ATOM  10709  C28 POPE  207      79.232  23.171  44.608  1.00  0.00           C
ATOM  10712  C29 POPE  207      77.852  22.861  45.138  1.00  0.00           C
ATOM  10714 0C21 POPE  207      77.471  22.621  46.408  1.00  0.00           C
ATOM  10716 1C21 POPE  207      78.351  22.541  47.638  1.00  0.00           C
ATOM  10719 2C21 POPE  207      77.672  23.031  48.928  1.00  0.00           C
ATOM  10722 3C21 POPE  207      78.452  22.591  50.168  1.00  0.00           C
ATOM  10725 4C21 POPE  207      77.812  23.051  51.488  1.00  0.00           C
ATOM  10728 5C21 POPE  207      78.401  22.321  52.708  1.00  0.00           C
ATOM  10731 6C21 POPE  207      77.812  22.821  54.038  1.00  0.00           C
ATOM  10734 7C21 POPE  207      78.171  21.921  55.228  1.00  0.00           C
ATOM  10737 8C21 POPE  207      77.771  22.521  56.578  1.00  0.00           C
ATOM  10741  C33 POPE  207      81.321  24.871  39.648  1.00  0.00           C
ATOM  10744  C34 POPE  207      80.662  25.021  41.018  1.00  0.00           C
ATOM  10747  C35 POPE  207      79.922  26.361  41.248  1.00  0.00           C
ATOM  10750  C36 POPE  207      80.831  27.551  41.588  1.00  0.00           C
ATOM  10753  C37 POPE  207      80.041  28.751  42.138  1.00  0.00           C
ATOM  10756  C38 POPE  207      80.842  30.051  42.268  1.00  0.00           C
ATOM  10759  C39 POPE  207      82.032  30.061  43.238  1.00  0.00           C
ATOM  10762 0C31 POPE  207      81.642  30.121  44.728  1.00  0.00           C
ATOM  10765 1C31 POPE  207      82.851  30.521  45.608  1.00  0.00           C
ATOM  10768 2C31 POPE  207      82.652  30.311  47.118  1.00  0.00           C
ATOM  10771 3C31 POPE  207      82.002  31.501  47.828  1.00  0.00           C
ATOM  10774 4C31 POPE  207      81.751  31.191  49.318  1.00  0.00           C
ATOM  10777 5C31 POPE  207      81.352  32.431  50.128  1.00  0.00           C
ATOM  10780 6C31 POPE  207      81.002  32.101  51.588  1.00  0.00           C
ATOM  10784  NH3 POPE  208      73.392  45.561  27.198  1.00  0.00           N
ATOM  10788  C12 POPE  208      74.702  45.531  27.928  1.00  0.00           C
ATOM  10791  C11 POPE  208      74.711  44.641  29.148  1.00  0.00           C
ATOM  10794  P   POPE  208      76.452  44.291  31.048  1.00  0.00           P
ATOM  10795  O13 POPE  208      75.721  43.061  31.398  1.00  0.00           O
ATOM  10796  O14 POPE  208      77.922  44.281  31.148  1.00  0.00           O
ATOM  10797  O11 POPE  208      75.872  45.491  31.888  1.00  0.00           O
ATOM  10798  O12 POPE  208      76.072  44.661  29.568  1.00  0.00           O
ATOM  10799  C1  POPE  208      76.401  45.761  33.178  1.00  0.00           C
ATOM  10802  C2  POPE  208      75.242  45.731  34.198  1.00  0.00           C
ATOM  10804  O21 POPE  208      75.511  46.391  35.448  1.00  0.00           O
ATOM  10805  C21 POPE  208      76.702  46.261  36.028  1.00  0.00           C
ATOM  10806  O22 POPE  208      77.571  45.481  35.718  1.00  0.00           O
ATOM  10807  C22 POPE  208      76.711  47.201  37.238  1.00  0.00           C
ATOM  10810  C3  POPE  208      74.642  44.311  34.418  1.00  0.00           C
ATOM  10813  O31 POPE  208      73.952  44.281  35.688  1.00  0.00           O
ATOM  10814  C31 POPE  208      74.111  43.121  36.328  1.00  0.00           C
ATOM  10815  O32 POPE  208      74.021  42.021  35.808  1.00  0.00           O
ATOM  10816  C32 POPE  208      74.492  43.411  37.778  1.00  0.00           C
ATOM  10819  C23 POPE  208      78.092  47.341  37.908  1.00  0.00           C
ATOM  10822  C24 POPE  208      78.001  48.261  39.128  1.00  0.00           C
ATOM  10825  C25 POPE  208      79.302  48.421  39.938  1.00  0.00           C
ATOM  10828  C26 POPE  208      78.971  48.981  41.328  1.00  0.00           C
ATOM  10831  C27 POPE  208      80.172  49.151  42.268  1.00  0.00           C
ATOM  10834  C28 POPE  208      79.781  49.641  43.688  1.00  0.00           C
ATOM  10837  C29 POPE  208      78.831  48.691  44.368  1.00  0.00           C
ATOM  10839 0C21 POPE  208      78.952  48.101  45.568  1.00  0.00           C
ATOM  10841 1C21 POPE  208      80.011  48.281  46.618  1.00  0.00           C
ATOM  10844 2C21 POPE  208      79.422  48.331  48.048  1.00  0.00           C
ATOM  10847 3C21 POPE  208      78.751  49.661  48.438  1.00  0.00           C
ATOM  10850 4C21 POPE  208      77.211  49.631  48.638  1.00  0.00           C
ATOM  10853 5C21 POPE  208      76.431  49.141  47.408  1.00  0.00           C
ATOM  10856 6C21 POPE  208      74.922  49.371  47.458  1.00  0.00           C
ATOM  10859 7C21 POPE  208      74.251  48.791  46.198  1.00  0.00           C
ATOM  10862 8C21 POPE  208      72.831  49.251  45.928  1.00  0.00           C
ATOM  10866  C33 POPE  208      75.982  43.131  38.048  1.00  0.00           C
ATOM  10869  C34 POPE  208      76.492  43.811  39.328  1.00  0.00           C
ATOM  10872  C35 POPE  208      78.011  43.671  39.458  1.00  0.00           C
ATOM  10875  C36 POPE  208      78.572  44.431  40.668  1.00  0.00           C
ATOM  10878  C37 POPE  208      80.102  44.271  40.778  1.00  0.00           C
ATOM  10881  C38 POPE  208      80.691  44.832  42.078  1.00  0.00           C
ATOM  10884  C39 POPE  208      80.062  44.191  43.328  1.00  0.00           C
ATOM  10887 0C31 POPE  208      81.011  44.051  44.518  1.00  0.00           C
ATOM  10890 1C31 POPE  208      80.412  43.171  45.608  1.00  0.00           C
ATOM  10893 2C31 POPE  208      81.411  42.781  46.708  1.00  0.00           C
ATOM  10896 3C31 POPE  208      80.802  41.831  47.738  1.00  0.00           C
ATOM  10899 4C31 POPE  208      81.772  41.521  48.878  1.00  0.00           C
ATOM  10902 5C31 POPE  208      81.181  40.551  49.918  1.00  0.00           C
ATOM  10905 6C31 POPE  208      82.132  40.291  51.088  1.00  0.00           C
ATOM  10909  NH3 POPE  209      43.991   4.631  77.758  1.00  0.00           N
ATOM  10913  C12 POPE  209      43.842   3.381  78.588  1.00  0.00           C
ATOM  10916  C11 POPE  209      42.412   2.801  78.498  1.00  0.00           C
ATOM  10919  P   POPE  209      42.452   0.698  76.938  1.00  0.00           P
ATOM  10920  O13 POPE  209      43.052  -0.652  76.998  1.00  0.00           O
ATOM  10921  O14 POPE  209      41.081   0.838  76.388  1.00  0.00           O
ATOM  10922  O11 POPE  209      43.412   1.698  76.168  1.00  0.00           O
ATOM  10923  O12 POPE  209      42.452   1.378  78.368  1.00  0.00           O
ATOM  10924  C1  POPE  209      44.432   1.238  75.278  1.00  0.00           C
ATOM  10927  C2  POPE  209      44.892   2.401  74.348  1.00  0.00           C
ATOM  10929  O21 POPE  209      45.282   1.828  73.078  1.00  0.00           O
ATOM  10930  C21 POPE  209      45.152   2.631  72.028  1.00  0.00           C
ATOM  10931  O22 POPE  209      44.892   3.821  72.088  1.00  0.00           O
ATOM  10932  C22 POPE  209      45.401   1.858  70.748  1.00  0.00           C
ATOM  10935  C3  POPE  209      46.032   3.241  75.018  1.00  0.00           C
ATOM  10938  O31 POPE  209      45.962   4.641  74.688  1.00  0.00           O
ATOM  10939  C31 POPE  209      46.812   5.291  73.878  1.00  0.00           C
ATOM  10940  O32 POPE  209      46.721   6.481  73.628  1.00  0.00           O
ATOM  10941  C32 POPE  209      47.941   4.431  73.298  1.00  0.00           C
ATOM  10944  C23 POPE  209      44.931   2.621  69.488  1.00  0.00           C
ATOM  10947  C24 POPE  209      44.921   1.718  68.248  1.00  0.00           C
ATOM  10950  C25 POPE  209      43.961   2.201  67.158  1.00  0.00           C
ATOM  10953  C26 POPE  209      44.541   3.251  66.208  1.00  0.00           C
ATOM  10956  C27 POPE  209      43.441   3.881  65.338  1.00  0.00           C
ATOM  10959  C28 POPE  209      43.961   4.791  64.208  1.00  0.00           C
ATOM  10962  C29 POPE  209      44.441   4.031  62.998  1.00  0.00           C
ATOM  10964 0C21 POPE  209      45.162   4.561  61.988  1.00  0.00           C
ATOM  10966 1C21 POPE  209      45.612   5.991  61.878  1.00  0.00           C
ATOM  10969 2C21 POPE  209      45.401   6.621  60.488  1.00  0.00           C
ATOM  10972 3C21 POPE  209      43.921   6.941  60.208  1.00  0.00           C
ATOM  10975 4C21 POPE  209      43.671   7.441  58.778  1.00  0.00           C
ATOM  10978 5C21 POPE  209      42.181   7.721  58.538  1.00  0.00           C
ATOM  10981 6C21 POPE  209      41.862   8.151  57.098  1.00  0.00           C
ATOM  10984 7C21 POPE  209      40.401   8.601  56.948  1.00  0.00           C
ATOM  10987 8C21 POPE  209      40.041   9.081  55.548  1.00  0.00           C
ATOM  10991  C33 POPE  209      48.691   5.141  72.148  1.00  0.00           C
ATOM  10994  C34 POPE  209      49.842   4.281  71.598  1.00  0.00           C
ATOM  10997  C35 POPE  209      49.421   3.291  70.508  1.00  0.00           C
ATOM  11000  C36 POPE  209      49.421   3.911  69.108  1.00  0.00           C
ATOM  11003  C37 POPE  209      49.232   2.861  68.008  1.00  0.00           C
ATOM  11006  C38 POPE  209      49.651   3.341  66.608  1.00  0.00           C
ATOM  11009  C39 POPE  209      48.842   4.521  66.078  1.00  0.00           C
ATOM  11012 0C31 POPE  209      49.252   4.881  64.638  1.00  0.00           C
ATOM  11015 1C31 POPE  209      48.721   6.251  64.188  1.00  0.00           C
ATOM  11018 2C31 POPE  209      49.131   6.621  62.758  1.00  0.00           C
ATOM  11021 3C31 POPE  209      50.622   6.951  62.608  1.00  0.00           C
ATOM  11024 4C31 POPE  209      51.001   7.311  61.178  1.00  0.00           C
ATOM  11027 5C31 POPE  209      52.491   7.661  61.068  1.00  0.00           C
ATOM  11030 6C31 POPE  209      52.922   8.101  59.678  1.00  0.00           C
ATOM  11034  NH3 POPE  210     102.351   5.371  76.548  1.00  0.00           N
ATOM  11038  C12 POPE  210     100.961   5.771  76.988  1.00  0.00           C
ATOM  11041  C11 POPE  210      99.912   4.881  76.318  1.00  0.00           C
ATOM  11044  P   POPE  210      97.752   6.361  75.988  1.00  0.00           P
ATOM  11045  O13 POPE  210      96.351   6.221  76.428  1.00  0.00           O
ATOM  11046  O14 POPE  210      98.401   7.671  76.158  1.00  0.00           O
ATOM  11047  O11 POPE  210      97.892   5.931  74.468  1.00  0.00           O
ATOM  11048  O12 POPE  210      98.601   5.251  76.718  1.00  0.00           O
ATOM  11049  C1  POPE  210      97.531   4.611  74.028  1.00  0.00           C
ATOM  11052  C2  POPE  210      98.041   4.371  72.578  1.00  0.00           C
ATOM  11054  O21 POPE  210      97.181   5.101  71.688  1.00  0.00           O
ATOM  11055  C21 POPE  210      97.752   5.831  70.758  1.00  0.00           C
ATOM  11056  O22 POPE  210      98.952   5.941  70.568  1.00  0.00           O
ATOM  11057  C22 POPE  210      96.671   6.591  69.968  1.00  0.00           C
ATOM  11060  C3  POPE  210      98.002   2.861  72.218  1.00  0.00           C
ATOM  11063  O31 POPE  210      98.601   2.561  70.938  1.00  0.00           O
ATOM  11064  C31 POPE  210      97.781   2.161  69.988  1.00  0.00           C
ATOM  11065  O32 POPE  210      96.561   2.151  70.038  1.00  0.00           O
ATOM  11066  C32 POPE  210      98.552   1.648  68.778  1.00  0.00           C
ATOM  11069  C23 POPE  210      96.192   5.881  68.678  1.00  0.00           C
ATOM  11072  C24 POPE  210      95.071   6.661  67.968  1.00  0.00           C
ATOM  11075  C25 POPE  210      94.632   6.051  66.628  1.00  0.00           C
ATOM  11078  C26 POPE  210      95.451   6.531  65.418  1.00  0.00           C
ATOM  11081  C27 POPE  210      95.171   5.701  64.148  1.00  0.00           C
ATOM  11084  C28 POPE  210      95.912   6.231  62.898  1.00  0.00           C
ATOM  11087  C29 POPE  210      95.971   5.241  61.768  1.00  0.00           C
ATOM  11089 0C21 POPE  210      95.821   5.491  60.448  1.00  0.00           C
ATOM  11091 1C21 POPE  210      95.511   6.821  59.828  1.00  0.00           C
ATOM  11094 2C21 POPE  210      96.741   7.701  59.528  1.00  0.00           C
ATOM  11097 3C21 POPE  210      97.552   7.241  58.298  1.00  0.00           C
ATOM  11100 4C21 POPE  210      98.732   8.171  57.948  1.00  0.00           C
ATOM  11103 5C21 POPE  210      99.831   8.271  59.018  1.00  0.00           C
ATOM  11106 6C21 POPE  210     100.511   6.921  59.318  1.00  0.00           C
ATOM  11109 7C21 POPE  210     101.601   7.031  60.398  1.00  0.00           C
ATOM  11112 8C21 POPE  210     102.251   5.691  60.718  1.00  0.00           C
ATOM  11116  C33 POPE  210      98.191   2.471  67.538  1.00  0.00           C
ATOM  11119  C34 POPE  210      98.942   2.008  66.288  1.00  0.00           C
ATOM  11122  C35 POPE  210      98.851   3.061  65.178  1.00  0.00           C
ATOM  11125  C36 POPE  210      99.131   2.511  63.788  1.00  0.00           C
ATOM  11128  C37 POPE  210      99.161   3.651  62.758  1.00  0.00           C
ATOM  11131  C38 POPE  210      98.861   3.201  61.328  1.00  0.00           C
ATOM  11134  C39 POPE  210      99.901   2.211  60.768  1.00  0.00           C
ATOM  11137 0C31 POPE  210      99.662   1.938  59.278  1.00  0.00           C
ATOM  11140 1C31 POPE  210     100.742   1.018  58.688  1.00  0.00           C
ATOM  11143 2C31 POPE  210     100.462   0.678  57.218  1.00  0.00           C
ATOM  11146 3C31 POPE  210     101.631  -0.042  56.548  1.00  0.00           C
ATOM  11149 4C31 POPE  210     101.251  -0.582  55.178  1.00  0.00           C
ATOM  11152 5C31 POPE  210     102.382  -1.272  54.408  1.00  0.00           C
ATOM  11155 6C31 POPE  210     101.831  -2.142  53.268  1.00  0.00           C
ATOM  11159  NH3 POPE  211       7.662  82.062  69.548  1.00  0.00           N
ATOM  11163  C12 POPE  211       6.651  81.051  70.008  1.00  0.00           C
ATOM  11166  C11 POPE  211       5.311  81.731  70.358  1.00  0.00           C
ATOM  11169  P   POPE  211       4.811  83.991  71.638  1.00  0.00           P
ATOM  11170  O13 POPE  211       3.351  83.781  71.768  1.00  0.00           O
ATOM  11171  O14 POPE  211       5.421  84.661  72.808  1.00  0.00           O
ATOM  11172  O11 POPE  211       5.171  84.702  70.278  1.00  0.00           O
ATOM  11173  O12 POPE  211       5.481  82.561  71.508  1.00  0.00           O
ATOM  11174  C1  POPE  211       4.111  85.271  69.488  1.00  0.00           C
ATOM  11177  C2  POPE  211       4.561  85.442  68.008  1.00  0.00           C
ATOM  11179  O21 POPE  211       3.491  85.971  67.188  1.00  0.00           O
ATOM  11180  C21 POPE  211       2.721  85.211  66.428  1.00  0.00           C
ATOM  11181  O22 POPE  211       2.601  84.001  66.498  1.00  0.00           O
ATOM  11182  C22 POPE  211       2.011  86.071  65.378  1.00  0.00           C
ATOM  11185  C3  POPE  211       5.201  84.101  67.558  1.00  0.00           C
ATOM  11188  O31 POPE  211       5.661  84.101  66.188  1.00  0.00           O
ATOM  11189  C31 POPE  211       6.531  83.121  65.988  1.00  0.00           C
ATOM  11190  O32 POPE  211       6.961  82.372  66.858  1.00  0.00           O
ATOM  11191  C32 POPE  211       6.971  83.121  64.528  1.00  0.00           C
ATOM  11194  C23 POPE  211       0.821  85.341  64.708  1.00  0.00           C
ATOM  11197  C24 POPE  211       0.221  86.092  63.498  1.00  0.00           C
ATOM  11200  C25 POPE  211      -1.112  85.501  62.998  1.00  0.00           C
ATOM  11203  C26 POPE  211      -0.982  84.131  62.318  1.00  0.00           C
ATOM  11206  C27 POPE  211      -2.352  83.471  62.048  1.00  0.00           C
ATOM  11209  C28 POPE  211      -2.242  82.091  61.368  1.00  0.00           C
ATOM  11212  C29 POPE  211      -3.552  81.341  61.368  1.00  0.00           C
ATOM  11214 0C21 POPE  211      -4.412  81.171  60.348  1.00  0.00           C
ATOM  11216 1C21 POPE  211      -4.291  81.721  58.948  1.00  0.00           C
ATOM  11219 2C21 POPE  211      -4.142  80.631  57.858  1.00  0.00           C
ATOM  11222 3C21 POPE  211      -5.302  79.632  57.808  1.00  0.00           C
ATOM  11225 4C21 POPE  211      -5.202  78.591  56.678  1.00  0.00           C
ATOM  11228 5C21 POPE  211      -6.022  78.942  55.418  1.00  0.00           C
ATOM  11231 6C21 POPE  211      -5.282  79.821  54.408  1.00  0.00           C
ATOM  11234 7C21 POPE  211      -6.152  80.211  53.208  1.00  0.00           C
ATOM  11237 8C21 POPE  211      -5.452  81.141  52.218  1.00  0.00           C
ATOM  11241  C33 POPE  211       7.301  81.721  63.958  1.00  0.00           C
ATOM  11244  C34 POPE  211       8.281  81.811  62.778  1.00  0.00           C
ATOM  11247  C35 POPE  211       8.862  80.451  62.358  1.00  0.00           C
ATOM  11250  C36 POPE  211       7.821  79.471  61.798  1.00  0.00           C
ATOM  11253  C37 POPE  211       8.391  78.052  61.628  1.00  0.00           C
ATOM  11256  C38 POPE  211       7.301  77.001  61.328  1.00  0.00           C
ATOM  11259  C39 POPE  211       6.941  76.861  59.848  1.00  0.00           C
ATOM  11262 0C31 POPE  211       5.471  77.171  59.518  1.00  0.00           C
ATOM  11265 1C31 POPE  211       5.112  76.651  58.118  1.00  0.00           C
ATOM  11268 2C31 POPE  211       3.631  76.821  57.748  1.00  0.00           C
ATOM  11271 3C31 POPE  211       3.281  76.091  56.438  1.00  0.00           C
ATOM  11274 4C31 POPE  211       1.951  75.331  56.528  1.00  0.00           C
ATOM  11277 5C31 POPE  211       1.641  74.501  55.288  1.00  0.00           C
ATOM  11280 6C31 POPE  211       0.361  73.671  55.398  1.00  0.00           C
ATOM  11284  NH3 POPE  212      12.792  12.981  76.288  1.00  0.00           N
ATOM  11288  C12 POPE  212      12.072  12.381  77.478  1.00  0.00           C
ATOM  11291  C11 POPE  212      11.162  11.211  77.058  1.00  0.00           C
ATOM  11294  P   POPE  212       8.791  11.751  78.148  1.00  0.00           P
ATOM  11295  O13 POPE  212       7.761  11.131  77.268  1.00  0.00           O
ATOM  11296  O14 POPE  212       8.471  11.931  79.578  1.00  0.00           O
ATOM  11297  O11 POPE  212       9.141  13.171  77.528  1.00  0.00           O
ATOM  11298  O12 POPE  212      10.151  10.961  78.028  1.00  0.00           O
ATOM  11299  C1  POPE  212       8.191  13.931  76.758  1.00  0.00           C
ATOM  11302  C2  POPE  212       8.621  14.001  75.268  1.00  0.00           C
ATOM  11304  O21 POPE  212       8.131  15.201  74.628  1.00  0.00           O
ATOM  11305  C21 POPE  212       7.141  15.151  73.768  1.00  0.00           C
ATOM  11306  O22 POPE  212       6.331  14.261  73.598  1.00  0.00           O
ATOM  11307  C22 POPE  212       7.112  16.481  72.998  1.00  0.00           C
ATOM  11310  C3  POPE  212       8.421  12.651  74.518  1.00  0.00           C
ATOM  11313  O31 POPE  212       9.001  12.591  73.198  1.00  0.00           O
ATOM  11314  C31 POPE  212      10.301  12.331  73.198  1.00  0.00           C
ATOM  11315  O32 POPE  212      11.112  12.771  73.998  1.00  0.00           O
ATOM  11316  C32 POPE  212      10.591  11.251  72.168  1.00  0.00           C
ATOM  11319  C23 POPE  212       6.501  16.261  71.598  1.00  0.00           C
ATOM  11322  C24 POPE  212       6.581  17.491  70.678  1.00  0.00           C
ATOM  11325  C25 POPE  212       6.121  17.091  69.278  1.00  0.00           C
ATOM  11328  C26 POPE  212       6.261  18.161  68.188  1.00  0.00           C
ATOM  11331  C27 POPE  212       6.011  17.531  66.808  1.00  0.00           C
ATOM  11334  C28 POPE  212       6.412  18.421  65.628  1.00  0.00           C
ATOM  11337  C29 POPE  212       6.421  17.601  64.368  1.00  0.00           C
ATOM  11339 0C21 POPE  212       5.691  17.811  63.248  1.00  0.00           C
ATOM  11341 1C21 POPE  212       4.721  18.941  63.028  1.00  0.00           C
ATOM  11344 2C21 POPE  212       3.771  18.671  61.848  1.00  0.00           C
ATOM  11347 3C21 POPE  212       4.491  18.701  60.488  1.00  0.00           C
ATOM  11350 4C21 POPE  212       3.591  18.301  59.308  1.00  0.00           C
ATOM  11353 5C21 POPE  212       2.401  19.221  59.048  1.00  0.00           C
ATOM  11356 6C21 POPE  212       2.811  20.671  58.818  1.00  0.00           C
ATOM  11359 7C21 POPE  212       1.671  21.541  58.278  1.00  0.00           C
ATOM  11362 8C21 POPE  212       1.991  23.011  58.458  1.00  0.00           C
ATOM  11366  C33 POPE  212      11.761  11.641  71.248  1.00  0.00           C
ATOM  11369  C34 POPE  212      11.371  12.541  70.068  1.00  0.00           C
ATOM  11372  C35 POPE  212      10.832  13.921  70.478  1.00  0.00           C
ATOM  11375  C36 POPE  212      10.641  14.821  69.258  1.00  0.00           C
ATOM  11378  C37 POPE  212      10.142  16.211  69.658  1.00  0.00           C
ATOM  11381  C38 POPE  212       9.741  17.061  68.448  1.00  0.00           C
ATOM  11384  C39 POPE  212      10.911  17.411  67.528  1.00  0.00           C
ATOM  11387 0C31 POPE  212      10.481  18.321  66.378  1.00  0.00           C
ATOM  11390 1C31 POPE  212      11.661  18.781  65.518  1.00  0.00           C
ATOM  11393 2C31 POPE  212      11.261  19.811  64.458  1.00  0.00           C
ATOM  11396 3C31 POPE  212      10.261  19.251  63.428  1.00  0.00           C
ATOM  11399 4C31 POPE  212       9.702  20.301  62.468  1.00  0.00           C
ATOM  11402 5C31 POPE  212       8.571  19.701  61.618  1.00  0.00           C
ATOM  11405 6C31 POPE  212       7.911  20.691  60.648  1.00  0.00           C
ATOM  11409  NH3 POPE  213      16.792  27.721  75.888  1.00  0.00           N
ATOM  11413  C12 POPE  213      16.231  26.351  76.108  1.00  0.00           C
ATOM  11416  C11 POPE  213      15.752  26.131  77.558  1.00  0.00           C
ATOM  11419  P   POPE  213      13.122  26.331  77.678  1.00  0.00           P
ATOM  11420  O13 POPE  213      12.662  26.371  79.068  1.00  0.00           O
ATOM  11421  O14 POPE  213      13.171  27.661  76.978  1.00  0.00           O
ATOM  11422  O11 POPE  213      12.141  25.441  76.828  1.00  0.00           O
ATOM  11423  O12 POPE  213      14.471  25.521  77.528  1.00  0.00           O
ATOM  11424  C1  POPE  213      12.122  25.611  75.418  1.00  0.00           C
ATOM  11427  C2  POPE  213      11.841  24.291  74.648  1.00  0.00           C
ATOM  11429  O21 POPE  213      12.312  24.381  73.288  1.00  0.00           O
ATOM  11430  C21 POPE  213      12.002  25.461  72.598  1.00  0.00           C
ATOM  11431  O22 POPE  213      11.191  26.321  72.908  1.00  0.00           O
ATOM  11432  C22 POPE  213      12.891  25.551  71.358  1.00  0.00           C
ATOM  11435  C3  POPE  213      10.362  23.861  74.768  1.00  0.00           C
ATOM  11438  O31 POPE  213      10.061  22.521  74.298  1.00  0.00           O
ATOM  11439  C31 POPE  213       9.812  22.431  72.998  1.00  0.00           C
ATOM  11440  O32 POPE  213      10.011  23.321  72.188  1.00  0.00           O
ATOM  11441  C32 POPE  213       9.121  21.111  72.658  1.00  0.00           C
ATOM  11444  C23 POPE  213      12.132  26.261  70.218  1.00  0.00           C
ATOM  11447  C24 POPE  213      13.052  26.951  69.208  1.00  0.00           C
ATOM  11450  C25 POPE  213      12.191  27.801  68.258  1.00  0.00           C
ATOM  11453  C26 POPE  213      12.981  28.541  67.168  1.00  0.00           C
ATOM  11456  C27 POPE  213      12.032  29.441  66.368  1.00  0.00           C
ATOM  11459  C28 POPE  213      12.761  30.251  65.288  1.00  0.00           C
ATOM  11462  C29 POPE  213      11.802  31.231  64.658  1.00  0.00           C
ATOM  11464 0C21 POPE  213      11.321  31.201  63.398  1.00  0.00           C
ATOM  11466 1C21 POPE  213      11.661  30.201  62.318  1.00  0.00           C
ATOM  11469 2C21 POPE  213      12.161  30.931  61.058  1.00  0.00           C
ATOM  11472 3C21 POPE  213      12.571  29.951  59.948  1.00  0.00           C
ATOM  11475 4C21 POPE  213      12.851  30.691  58.638  1.00  0.00           C
ATOM  11478 5C21 POPE  213      12.992  29.751  57.438  1.00  0.00           C
ATOM  11481 6C21 POPE  213      14.341  29.031  57.358  1.00  0.00           C
ATOM  11484 7C21 POPE  213      14.381  28.031  56.198  1.00  0.00           C
ATOM  11487 8C21 POPE  213      15.711  27.291  56.088  1.00  0.00           C
ATOM  11491  C33 POPE  213       8.151  21.261  71.468  1.00  0.00           C
ATOM  11494  C34 POPE  213       8.661  20.731  70.118  1.00  0.00           C
ATOM  11497  C35 POPE  213       9.962  21.341  69.568  1.00  0.00           C
ATOM  11500  C36 POPE  213      11.221  20.571  69.978  1.00  0.00           C
ATOM  11503  C37 POPE  213      12.401  20.771  69.018  1.00  0.00           C
ATOM  11506  C38 POPE  213      13.562  19.811  69.328  1.00  0.00           C
ATOM  11509  C39 POPE  213      14.791  20.071  68.438  1.00  0.00           C
ATOM  11512 0C31 POPE  213      16.041  19.331  68.918  1.00  0.00           C
ATOM  11515 1C31 POPE  213      17.191  19.371  67.908  1.00  0.00           C
ATOM  11518 2C31 POPE  213      18.401  18.551  68.368  1.00  0.00           C
ATOM  11521 3C31 POPE  213      19.501  18.411  67.298  1.00  0.00           C
ATOM  11524 4C31 POPE  213      20.151  19.731  66.888  1.00  0.00           C
ATOM  11527 5C31 POPE  213      21.341  19.531  65.938  1.00  0.00           C
ATOM  11530 6C31 POPE  213      22.021  20.831  65.518  1.00  0.00           C
ATOM  11534  NH3 POPE  214      90.411  64.131  28.668  1.00  0.00           N
ATOM  11538  C12 POPE  214      91.841  63.841  28.978  1.00  0.00           C
ATOM  11541  C11 POPE  214      91.962  62.351  29.308  1.00  0.00           C
ATOM  11544  P   POPE  214      93.772  60.741  30.288  1.00  0.00           P
ATOM  11545  O13 POPE  214      92.592  59.881  30.568  1.00  0.00           O
ATOM  11546  O14 POPE  214      94.901  60.121  29.558  1.00  0.00           O
ATOM  11547  O11 POPE  214      94.282  61.391  31.658  1.00  0.00           O
ATOM  11548  O12 POPE  214      93.331  62.021  29.488  1.00  0.00           O
ATOM  11549  C1  POPE  214      95.342  60.691  32.308  1.00  0.00           C
ATOM  11552  C2  POPE  214      95.491  61.111  33.788  1.00  0.00           C
ATOM  11554  O21 POPE  214      94.462  60.501  34.608  1.00  0.00           O
ATOM  11555  C21 POPE  214      94.861  60.261  35.848  1.00  0.00           C
ATOM  11556  O22 POPE  214      95.992  60.421  36.268  1.00  0.00           O
ATOM  11557  C22 POPE  214      93.741  59.601  36.668  1.00  0.00           C
ATOM  11560  C3  POPE  214      95.462  62.661  33.938  1.00  0.00           C
ATOM  11563  O31 POPE  214      96.491  63.091  34.858  1.00  0.00           O
ATOM  11564  C31 POPE  214      96.132  63.931  35.808  1.00  0.00           C
ATOM  11565  O32 POPE  214      95.041  64.471  35.908  1.00  0.00           O
ATOM  11566  C32 POPE  214      97.272  64.031  36.808  1.00  0.00           C
ATOM  11569  C23 POPE  214      93.371  60.341  37.978  1.00  0.00           C
ATOM  11572  C24 POPE  214      92.221  61.321  37.748  1.00  0.00           C
ATOM  11575  C25 POPE  214      90.831  60.741  38.078  1.00  0.00           C
ATOM  11578  C26 POPE  214      90.432  60.991  39.538  1.00  0.00           C
ATOM  11581  C27 POPE  214      88.991  60.561  39.828  1.00  0.00           C
ATOM  11584  C28 POPE  214      88.581  60.781  41.298  1.00  0.00           C
ATOM  11587  C29 POPE  214      87.132  60.401  41.458  1.00  0.00           C
ATOM  11589 0C21 POPE  214      86.262  60.821  42.388  1.00  0.00           C
ATOM  11591 1C21 POPE  214      86.552  61.741  43.548  1.00  0.00           C
ATOM  11594 2C21 POPE  214      86.151  61.111  44.898  1.00  0.00           C
ATOM  11597 3C21 POPE  214      87.021  59.901  45.288  1.00  0.00           C
ATOM  11600 4C21 POPE  214      86.691  59.311  46.678  1.00  0.00           C
ATOM  11603 5C21 POPE  214      86.691  60.361  47.798  1.00  0.00           C
ATOM  11606 6C21 POPE  214      86.391  59.791  49.188  1.00  0.00           C
ATOM  11609 7C21 POPE  214      86.202  60.901  50.228  1.00  0.00           C
ATOM  11612 8C21 POPE  214      85.782  60.391  51.608  1.00  0.00           C
ATOM  11616  C33 POPE  214      96.791  63.721  38.228  1.00  0.00           C
ATOM  11619  C34 POPE  214      97.811  64.171  39.278  1.00  0.00           C
ATOM  11622  C35 POPE  214      97.522  63.691  40.698  1.00  0.00           C
ATOM  11625  C36 POPE  214      96.052  63.851  41.128  1.00  0.00           C
ATOM  11628  C37 POPE  214      95.241  62.551  41.038  1.00  0.00           C
ATOM  11631  C38 POPE  214      94.511  62.191  42.338  1.00  0.00           C
ATOM  11634  C39 POPE  214      95.432  61.771  43.498  1.00  0.00           C
ATOM  11637 0C31 POPE  214      95.672  62.851  44.568  1.00  0.00           C
ATOM  11640 1C31 POPE  214      96.461  62.301  45.758  1.00  0.00           C
ATOM  11643 2C31 POPE  214      96.941  63.391  46.728  1.00  0.00           C
ATOM  11646 3C31 POPE  214      97.911  62.861  47.788  1.00  0.00           C
ATOM  11649 4C31 POPE  214      97.211  62.221  48.988  1.00  0.00           C
ATOM  11652 5C31 POPE  214      98.212  61.511  49.918  1.00  0.00           C
ATOM  11655 6C31 POPE  214      97.592  61.021  51.228  1.00  0.00           C
ATOM  11659  NH3 POPE  215      83.711  96.491  74.148  1.00  0.00           N
ATOM  11663  C12 POPE  215      84.821  96.731  75.158  1.00  0.00           C
ATOM  11666  C11 POPE  215      85.602  95.462  75.578  1.00  0.00           C
ATOM  11669  P   POPE  215      84.291  93.301  75.008  1.00  0.00           P
ATOM  11670  O13 POPE  215      83.102  94.131  75.278  1.00  0.00           O
ATOM  11671  O14 POPE  215      84.782  92.351  76.028  1.00  0.00           O
ATOM  11672  O11 POPE  215      84.052  92.491  73.678  1.00  0.00           O
ATOM  11673  O12 POPE  215      85.441  94.352  74.668  1.00  0.00           O
ATOM  11674  C1  POPE  215      84.052  93.131  72.408  1.00  0.00           C
ATOM  11677  C2  POPE  215      84.322  92.102  71.268  1.00  0.00           C
ATOM  11679  O21 POPE  215      84.571  92.792  70.038  1.00  0.00           O
ATOM  11680  C21 POPE  215      83.601  93.531  69.538  1.00  0.00           C
ATOM  11681  O22 POPE  215      82.461  93.632  69.968  1.00  0.00           O
ATOM  11682  C22 POPE  215      84.171  94.231  68.308  1.00  0.00           C
ATOM  11685  C3  POPE  215      83.271  90.952  71.108  1.00  0.00           C
ATOM  11688  O31 POPE  215      83.522  90.152  69.918  1.00  0.00           O
ATOM  11689  C31 POPE  215      84.532  89.291  70.058  1.00  0.00           C
ATOM  11690  O32 POPE  215      85.192  89.171  71.068  1.00  0.00           O
ATOM  11691  C32 POPE  215      84.751  88.441  68.798  1.00  0.00           C
ATOM  11694  C23 POPE  215      83.231  95.281  67.698  1.00  0.00           C
ATOM  11697  C24 POPE  215      83.902  96.011  66.528  1.00  0.00           C
ATOM  11700  C25 POPE  215      84.131  95.152  65.278  1.00  0.00           C
ATOM  11703  C26 POPE  215      82.842  94.891  64.468  1.00  0.00           C
ATOM  11706  C27 POPE  215      83.081  93.931  63.298  1.00  0.00           C
ATOM  11709  C28 POPE  215      82.142  94.151  62.098  1.00  0.00           C
ATOM  11712  C29 POPE  215      80.691  93.872  62.428  1.00  0.00           C
ATOM  11714 0C21 POPE  215      79.682  93.861  61.528  1.00  0.00           C
ATOM  11716 1C21 POPE  215      79.802  94.121  60.048  1.00  0.00           C
ATOM  11719 2C21 POPE  215      79.281  92.911  59.238  1.00  0.00           C
ATOM  11722 3C21 POPE  215      79.251  93.172  57.728  1.00  0.00           C
ATOM  11725 4C21 POPE  215      78.782  91.931  56.968  1.00  0.00           C
ATOM  11728 5C21 POPE  215      78.791  92.081  55.438  1.00  0.00           C
ATOM  11731 6C21 POPE  215      78.651  90.721  54.748  1.00  0.00           C
ATOM  11734 7C21 POPE  215      78.541  90.812  53.228  1.00  0.00           C
ATOM  11737 8C21 POPE  215      78.522  89.431  52.558  1.00  0.00           C
ATOM  11741  C33 POPE  215      84.002  88.881  67.518  1.00  0.00           C
ATOM  11744  C34 POPE  215      82.482  88.651  67.548  1.00  0.00           C
ATOM  11747  C35 POPE  215      81.832  88.802  66.168  1.00  0.00           C
ATOM  11750  C36 POPE  215      81.982  87.501  65.378  1.00  0.00           C
ATOM  11753  C37 POPE  215      81.721  87.641  63.878  1.00  0.00           C
ATOM  11756  C38 POPE  215      82.401  86.451  63.198  1.00  0.00           C
ATOM  11759  C39 POPE  215      82.232  86.381  61.688  1.00  0.00           C
ATOM  11762 0C31 POPE  215      83.291  85.421  61.148  1.00  0.00           C
ATOM  11765 1C31 POPE  215      83.271  85.241  59.638  1.00  0.00           C
ATOM  11768 2C31 POPE  215      84.422  84.352  59.158  1.00  0.00           C
ATOM  11771 3C31 POPE  215      85.801  85.041  59.198  1.00  0.00           C
ATOM  11774 4C31 POPE  215      86.001  86.041  58.058  1.00  0.00           C
ATOM  11777 5C31 POPE  215      87.461  86.481  57.898  1.00  0.00           C
ATOM  11780 6C31 POPE  215      87.671  87.401  56.688  1.00  0.00           C
ATOM  11784  NH3 POPE  216      41.932  37.831  34.708  1.00  0.00           N
ATOM  11788  C12 POPE  216      43.161  37.121  34.238  1.00  0.00           C
ATOM  11791  C11 POPE  216      43.412  35.881  35.108  1.00  0.00           C
ATOM  11794  P   POPE  216      41.761  33.901  34.468  1.00  0.00           P
ATOM  11795  O13 POPE  216      40.292  33.981  34.308  1.00  0.00           O
ATOM  11796  O14 POPE  216      42.532  33.911  33.198  1.00  0.00           O
ATOM  11797  O11 POPE  216      42.221  32.661  35.388  1.00  0.00           O
ATOM  11798  O12 POPE  216      42.202  35.151  35.318  1.00  0.00           O
ATOM  11799  C1  POPE  216      43.342  32.781  36.278  1.00  0.00           C
ATOM  11802  C2  POPE  216      43.371  31.731  37.428  1.00  0.00           C
ATOM  11804  O21 POPE  216      44.362  32.141  38.388  1.00  0.00           O
ATOM  11805  C21 POPE  216      43.972  32.921  39.388  1.00  0.00           C
ATOM  11806  O22 POPE  216      42.852  33.331  39.588  1.00  0.00           O
ATOM  11807  C22 POPE  216      45.171  33.251  40.248  1.00  0.00           C
ATOM  11810  C3  POPE  216      43.772  30.301  36.948  1.00  0.00           C
ATOM  11813  O31 POPE  216      43.951  29.431  38.088  1.00  0.00           O
ATOM  11814  C31 POPE  216      45.111  28.771  38.168  1.00  0.00           C
ATOM  11815  O32 POPE  216      45.991  28.761  37.328  1.00  0.00           O
ATOM  11816  C32 POPE  216      45.241  28.071  39.528  1.00  0.00           C
ATOM  11819  C23 POPE  216      44.811  33.721  41.678  1.00  0.00           C
ATOM  11822  C24 POPE  216      46.072  33.921  42.508  1.00  0.00           C
ATOM  11825  C25 POPE  216      45.962  33.311  43.908  1.00  0.00           C
ATOM  11828  C26 POPE  216      47.302  33.211  44.628  1.00  0.00           C
ATOM  11831  C27 POPE  216      47.151  32.541  45.988  1.00  0.00           C
ATOM  11834  C28 POPE  216      48.322  32.831  46.938  1.00  0.00           C
ATOM  11837  C29 POPE  216      49.621  32.251  46.428  1.00  0.00           C
ATOM  11839 0C21 POPE  216      50.761  32.911  46.148  1.00  0.00           C
ATOM  11841 1C21 POPE  216      51.011  34.401  46.268  1.00  0.00           C
ATOM  11844 2C21 POPE  216      52.241  34.761  47.118  1.00  0.00           C
ATOM  11847 3C21 POPE  216      52.511  36.281  47.128  1.00  0.00           C
ATOM  11850 4C21 POPE  216      53.842  36.691  47.778  1.00  0.00           C
ATOM  11853 5C21 POPE  216      53.861  36.521  49.308  1.00  0.00           C
ATOM  11856 6C21 POPE  216      53.601  37.821  50.078  1.00  0.00           C
ATOM  11859 7C21 POPE  216      53.821  37.641  51.588  1.00  0.00           C
ATOM  11862 8C21 POPE  216      53.541  38.901  52.418  1.00  0.00           C
ATOM  11866  C33 POPE  216      46.711  27.771  39.898  1.00  0.00           C
ATOM  11869  C34 POPE  216      46.892  26.981  41.198  1.00  0.00           C
ATOM  11872  C35 POPE  216      46.482  27.761  42.458  1.00  0.00           C
ATOM  11875  C36 POPE  216      46.952  27.081  43.748  1.00  0.00           C
ATOM  11878  C37 POPE  216      46.721  27.961  44.988  1.00  0.00           C
ATOM  11881  C38 POPE  216      47.511  27.491  46.218  1.00  0.00           C
ATOM  11884  C39 POPE  216      47.361  28.471  47.388  1.00  0.00           C
ATOM  11887 0C31 POPE  216      48.161  28.061  48.628  1.00  0.00           C
ATOM  11890 1C31 POPE  216      48.081  29.101  49.758  1.00  0.00           C
ATOM  11893 2C31 POPE  216      49.091  30.251  49.608  1.00  0.00           C
ATOM  11896 3C31 POPE  216      48.782  31.421  50.548  1.00  0.00           C
ATOM  11899 4C31 POPE  216      49.712  32.631  50.368  1.00  0.00           C
ATOM  11902 5C31 POPE  216      49.232  33.841  51.188  1.00  0.00           C
ATOM  11905 6C31 POPE  216      50.022  35.131  50.908  1.00  0.00           C
ATOM  11909  NH3 POPE  217      80.111  17.981  36.908  1.00  0.00           N
ATOM  11913  C12 POPE  217      79.191  17.261  35.958  1.00  0.00           C
ATOM  11916  C11 POPE  217      80.001  16.511  34.908  1.00  0.00           C
ATOM  11919  P   POPE  217      82.422  15.851  35.608  1.00  0.00           P
ATOM  11920  O13 POPE  217      83.081  15.001  34.588  1.00  0.00           O
ATOM  11921  O14 POPE  217      82.641  17.311  35.578  1.00  0.00           O
ATOM  11922  O11 POPE  217      82.771  15.291  37.018  1.00  0.00           O
ATOM  11923  O12 POPE  217      80.882  15.591  35.548  1.00  0.00           O
ATOM  11924  C1  POPE  217      83.991  15.711  37.638  1.00  0.00           C
ATOM  11927  C2  POPE  217      83.961  15.351  39.138  1.00  0.00           C
ATOM  11929  O21 POPE  217      85.261  15.331  39.758  1.00  0.00           O
ATOM  11930  C21 POPE  217      85.821  16.491  39.928  1.00  0.00           C
ATOM  11931  O22 POPE  217      85.561  17.521  39.338  1.00  0.00           O
ATOM  11932  C22 POPE  217      86.852  16.421  41.058  1.00  0.00           C
ATOM  11935  C3  POPE  217      83.361  13.971  39.408  1.00  0.00           C
ATOM  11938  O31 POPE  217      83.361  13.831  40.838  1.00  0.00           O
ATOM  11939  C31 POPE  217      82.501  12.971  41.338  1.00  0.00           C
ATOM  11940  O32 POPE  217      81.861  12.151  40.718  1.00  0.00           O
ATOM  11941  C32 POPE  217      82.422  13.221  42.828  1.00  0.00           C
ATOM  11944  C23 POPE  217      86.192  16.701  42.438  1.00  0.00           C
ATOM  11947  C24 POPE  217      87.111  17.461  43.408  1.00  0.00           C
ATOM  11950  C25 POPE  217      86.482  17.581  44.808  1.00  0.00           C
ATOM  11953  C26 POPE  217      87.092  18.691  45.668  1.00  0.00           C
ATOM  11956  C27 POPE  217      86.531  18.671  47.108  1.00  0.00           C
ATOM  11959  C28 POPE  217      87.181  19.731  48.018  1.00  0.00           C
ATOM  11962  C29 POPE  217      86.741  19.581  49.458  1.00  0.00           C
ATOM  11964 0C21 POPE  217      86.831  20.521  50.418  1.00  0.00           C
ATOM  11966 1C21 POPE  217      87.372  21.921  50.248  1.00  0.00           C
ATOM  11969 2C21 POPE  217      86.962  22.871  51.398  1.00  0.00           C
ATOM  11972 3C21 POPE  217      85.451  23.151  51.478  1.00  0.00           C
ATOM  11975 4C21 POPE  217      85.082  23.931  52.748  1.00  0.00           C
ATOM  11978 5C21 POPE  217      83.571  24.111  52.958  1.00  0.00           C
ATOM  11981 6C21 POPE  217      82.851  24.981  51.918  1.00  0.00           C
ATOM  11984 7C21 POPE  217      81.391  25.251  52.318  1.00  0.00           C
ATOM  11987 8C21 POPE  217      80.552  25.911  51.218  1.00  0.00           C
ATOM  11991  C33 POPE  217      83.791  13.041  43.518  1.00  0.00           C
ATOM  11994  C34 POPE  217      83.781  13.691  44.898  1.00  0.00           C
ATOM  11997  C35 POPE  217      84.912  13.191  45.808  1.00  0.00           C
ATOM  12000  C36 POPE  217      84.872  13.851  47.188  1.00  0.00           C
ATOM  12003  C37 POPE  217      85.672  13.081  48.238  1.00  0.00           C
ATOM  12006  C38 POPE  217      85.472  13.651  49.648  1.00  0.00           C
ATOM  12009  C39 POPE  217      86.162  12.801  50.708  1.00  0.00           C
ATOM  12012 0C31 POPE  217      86.111  13.461  52.098  1.00  0.00           C
ATOM  12015 1C31 POPE  217      86.951  12.731  53.158  1.00  0.00           C
ATOM  12018 2C31 POPE  217      86.561  11.261  53.368  1.00  0.00           C
ATOM  12021 3C31 POPE  217      87.431  10.251  52.608  1.00  0.00           C
ATOM  12024 4C31 POPE  217      88.851  10.101  53.188  1.00  0.00           C
ATOM  12027 5C31 POPE  217      89.551   8.831  52.688  1.00  0.00           C
ATOM  12030 6C31 POPE  217      90.871   8.541  53.408  1.00  0.00           C
ATOM  12034  NH3 POPE  218      70.721  13.191  37.468  1.00  0.00           N
ATOM  12038  C12 POPE  218      70.601  14.511  36.768  1.00  0.00           C
ATOM  12041  C11 POPE  218      69.581  15.401  37.478  1.00  0.00           C
ATOM  12044  P   POPE  218      67.101  15.491  38.168  1.00  0.00           P
ATOM  12045  O13 POPE  218      67.431  16.901  38.468  1.00  0.00           O
ATOM  12046  O14 POPE  218      65.962  15.251  37.248  1.00  0.00           O
ATOM  12047  O11 POPE  218      66.812  14.661  39.488  1.00  0.00           O
ATOM  12048  O12 POPE  218      68.331  14.721  37.558  1.00  0.00           O
ATOM  12049  C1  POPE  218      66.702  15.281  40.768  1.00  0.00           C
ATOM  12052  C2  POPE  218      66.571  14.181  41.868  1.00  0.00           C
ATOM  12054  O21 POPE  218      66.511  14.781  43.178  1.00  0.00           O
ATOM  12055  C21 POPE  218      67.662  15.171  43.698  1.00  0.00           C
ATOM  12056  O22 POPE  218      68.751  15.181  43.168  1.00  0.00           O
ATOM  12057  C22 POPE  218      67.471  15.511  45.168  1.00  0.00           C
ATOM  12060  C3  POPE  218      67.662  13.061  41.728  1.00  0.00           C
ATOM  12063  O31 POPE  218      67.931  12.391  42.978  1.00  0.00           O
ATOM  12064  C31 POPE  218      67.361  11.231  43.218  1.00  0.00           C
ATOM  12065  O32 POPE  218      66.622  10.611  42.468  1.00  0.00           O
ATOM  12066  C32 POPE  218      67.751  10.741  44.608  1.00  0.00           C
ATOM  12069  C23 POPE  218      68.011  16.901  45.598  1.00  0.00           C
ATOM  12072  C24 POPE  218      68.372  16.911  47.088  1.00  0.00           C
ATOM  12075  C25 POPE  218      67.291  16.251  47.948  1.00  0.00           C
ATOM  12078  C26 POPE  218      67.562  16.221  49.458  1.00  0.00           C
ATOM  12081  C27 POPE  218      66.521  15.321  50.138  1.00  0.00           C
ATOM  12084  C28 POPE  218      66.592  15.321  51.668  1.00  0.00           C
ATOM  12087  C29 POPE  218      67.872  14.731  52.198  1.00  0.00           C
ATOM  12089 0C21 POPE  218      68.191  14.681  53.498  1.00  0.00           C
ATOM  12091 1C21 POPE  218      67.331  15.201  54.618  1.00  0.00           C
ATOM  12094 2C21 POPE  218      67.802  16.591  55.078  1.00  0.00           C
ATOM  12097 3C21 POPE  218      66.931  17.211  56.178  1.00  0.00           C
ATOM  12100 4C21 POPE  218      67.611  18.451  56.778  1.00  0.00           C
ATOM  12103 5C21 POPE  218      66.711  19.241  57.728  1.00  0.00           C
ATOM  12106 6C21 POPE  218      67.422  20.471  58.308  1.00  0.00           C
ATOM  12109 7C21 POPE  218      66.452  21.591  58.698  1.00  0.00           C
ATOM  12112 8C21 POPE  218      67.181  22.871  59.148  1.00  0.00           C
ATOM  12116  C33 POPE  218      67.381  11.741  45.728  1.00  0.00           C
ATOM  12119  C34 POPE  218      68.162  11.471  47.018  1.00  0.00           C
ATOM  12122  C35 POPE  218      67.622  10.301  47.848  1.00  0.00           C
ATOM  12125  C36 POPE  218      66.441  10.681  48.758  1.00  0.00           C
ATOM  12128  C37 POPE  218      66.261   9.671  49.898  1.00  0.00           C
ATOM  12131  C38 POPE  218      65.201  10.081  50.938  1.00  0.00           C
ATOM  12134  C39 POPE  218      65.572  11.351  51.718  1.00  0.00           C
ATOM  12137 0C31 POPE  218      64.861  11.451  53.078  1.00  0.00           C
ATOM  12140 1C31 POPE  218      63.331  11.501  52.958  1.00  0.00           C
ATOM  12143 2C31 POPE  218      62.611  11.521  54.318  1.00  0.00           C
ATOM  12146 3C31 POPE  218      62.771  10.211  55.108  1.00  0.00           C
ATOM  12149 4C31 POPE  218      62.072  10.241  56.468  1.00  0.00           C
ATOM  12152 5C31 POPE  218      62.482   9.061  57.358  1.00  0.00           C
ATOM  12155 6C31 POPE  218      61.672   8.971  58.658  1.00  0.00           C
ATOM  12159  NH3 POPE  219      88.902  82.291  33.268  1.00  0.00           N
ATOM  12163  C12 POPE  219      87.541  82.881  33.408  1.00  0.00           C
ATOM  12166  C11 POPE  219      86.631  82.512  32.218  1.00  0.00           C
ATOM  12169  P   POPE  219      84.511  83.461  33.438  1.00  0.00           P
ATOM  12170  O13 POPE  219      85.111  84.471  34.328  1.00  0.00           O
ATOM  12171  O14 POPE  219      83.122  83.671  32.968  1.00  0.00           O
ATOM  12172  O11 POPE  219      84.642  82.021  34.108  1.00  0.00           O
ATOM  12173  O12 POPE  219      85.472  83.331  32.178  1.00  0.00           O
ATOM  12174  C1  POPE  219      84.301  81.811  35.488  1.00  0.00           C
ATOM  12177  C2  POPE  219      85.082  80.631  36.168  1.00  0.00           C
ATOM  12179  O21 POPE  219      86.491  80.831  35.978  1.00  0.00           O
ATOM  12180  C21 POPE  219      87.442  80.231  36.718  1.00  0.00           C
ATOM  12181  O22 POPE  219      88.592  80.101  36.348  1.00  0.00           O
ATOM  12182  C22 POPE  219      86.992  79.941  38.168  1.00  0.00           C
ATOM  12185  C3  POPE  219      84.662  79.221  35.668  1.00  0.00           C
ATOM  12188  O31 POPE  219      84.912  78.171  36.648  1.00  0.00           O
ATOM  12189  C31 POPE  219      83.942  77.981  37.538  1.00  0.00           C
ATOM  12190  O32 POPE  219      82.872  78.582  37.538  1.00  0.00           O
ATOM  12191  C32 POPE  219      84.381  77.021  38.638  1.00  0.00           C
ATOM  12194  C23 POPE  219      88.161  79.671  39.158  1.00  0.00           C
ATOM  12197  C24 POPE  219      87.702  79.431  40.608  1.00  0.00           C
ATOM  12200  C25 POPE  219      88.842  78.951  41.518  1.00  0.00           C
ATOM  12203  C26 POPE  219      88.492  78.961  43.018  1.00  0.00           C
ATOM  12206  C27 POPE  219      89.562  78.332  43.928  1.00  0.00           C
ATOM  12209  C28 POPE  219      89.662  79.042  45.288  1.00  0.00           C
ATOM  12212  C29 POPE  219      90.372  78.262  46.368  1.00  0.00           C
ATOM  12214 0C21 POPE  219      91.622  78.471  46.838  1.00  0.00           C
ATOM  12216 1C21 POPE  219      92.601  79.481  46.308  1.00  0.00           C
ATOM  12219 2C21 POPE  219      92.611  80.821  47.068  1.00  0.00           C
ATOM  12222 3C21 POPE  219      93.601  81.801  46.418  1.00  0.00           C
ATOM  12225 4C21 POPE  219      93.702  83.172  47.078  1.00  0.00           C
ATOM  12228 5C21 POPE  219      94.341  83.151  48.478  1.00  0.00           C
ATOM  12231 6C21 POPE  219      95.171  84.422  48.718  1.00  0.00           C
ATOM  12234 7C21 POPE  219      95.712  84.581  50.138  1.00  0.00           C
ATOM  12237 8C21 POPE  219      96.592  85.831  50.258  1.00  0.00           C
ATOM  12241  C33 POPE  219      83.842  77.471  40.028  1.00  0.00           C
ATOM  12244  C34 POPE  219      84.451  76.721  41.218  1.00  0.00           C
ATOM  12247  C35 POPE  219      83.772  77.082  42.558  1.00  0.00           C
ATOM  12250  C36 POPE  219      84.802  77.332  43.668  1.00  0.00           C
ATOM  12253  C37 POPE  219      84.212  77.691  45.038  1.00  0.00           C
ATOM  12256  C38 POPE  219      83.692  76.491  45.838  1.00  0.00           C
ATOM  12259  C39 POPE  219      83.552  76.791  47.338  1.00  0.00           C
ATOM  12262 0C31 POPE  219      82.181  77.341  47.748  1.00  0.00           C
ATOM  12265 1C31 POPE  219      82.162  77.881  49.188  1.00  0.00           C
ATOM  12268 2C31 POPE  219      80.751  78.262  49.668  1.00  0.00           C
ATOM  12271 3C31 POPE  219      80.761  78.891  51.068  1.00  0.00           C
ATOM  12274 4C31 POPE  219      79.351  79.311  51.528  1.00  0.00           C
ATOM  12277 5C31 POPE  219      79.362  80.011  52.898  1.00  0.00           C
ATOM  12280 6C31 POPE  219      77.971  80.471  53.338  1.00  0.00           C
ATOM  12284  NH3 POPE  220      79.901  27.541  77.928  1.00  0.00           N
ATOM  12288  C12 POPE  220      78.772  28.071  78.768  1.00  0.00           C
ATOM  12291  C11 POPE  220      78.592  29.581  78.548  1.00  0.00           C
ATOM  12294  P   POPE  220      76.162  29.771  77.708  1.00  0.00           P
ATOM  12295  O13 POPE  220      75.882  28.331  77.608  1.00  0.00           O
ATOM  12296  O14 POPE  220      75.001  30.651  77.958  1.00  0.00           O
ATOM  12297  O11 POPE  220      76.851  30.201  76.358  1.00  0.00           O
ATOM  12298  O12 POPE  220      77.261  30.011  78.818  1.00  0.00           O
ATOM  12299  C1  POPE  220      76.061  30.221  75.148  1.00  0.00           C
ATOM  12302  C2  POPE  220      75.721  28.821  74.568  1.00  0.00           C
ATOM  12304  O21 POPE  220      75.901  28.841  73.128  1.00  0.00           O
ATOM  12305  C21 POPE  220      77.041  28.311  72.698  1.00  0.00           C
ATOM  12306  O22 POPE  220      77.912  27.811  73.388  1.00  0.00           O
ATOM  12307  C22 POPE  220      77.092  28.361  71.168  1.00  0.00           C
ATOM  12310  C3  POPE  220      74.261  28.371  74.888  1.00  0.00           C
ATOM  12313  O31 POPE  220      74.132  26.941  74.698  1.00  0.00           O
ATOM  12314  C31 POPE  220      73.482  26.551  73.618  1.00  0.00           C
ATOM  12315  O32 POPE  220      72.831  27.261  72.878  1.00  0.00           O
ATOM  12316  C32 POPE  220      73.672  25.041  73.428  1.00  0.00           C
ATOM  12319  C23 POPE  220      77.482  29.761  70.628  1.00  0.00           C
ATOM  12322  C24 POPE  220      77.691  29.731  69.108  1.00  0.00           C
ATOM  12325  C25 POPE  220      77.891  31.081  68.388  1.00  0.00           C
[truncated: 1,097,401 more chars]
