# Supplementary material for: Characterizing Membrane Association and Periplasmic Transfer of Bacterial Lipoproteins through Molecular Dynamics Simulations
Source: Structure. 2020 Apr 7;28(4):475–487.e3. doi: 10.1016/j.str.2020.01.012 (PMC7139219; doi:10.1016/j.str.2020.01.012)
Supplement: Data S1. Final Coordinates from Simulations (Y–Z), Related to Figure 3 [file mmc3.zip › Y-Z/YIAM-4-atomistic.pdb]

TITLE     Protein
REMARK    THIS IS A SIMULATION BOX
CRYST1  109.195  109.195  109.326  90.00  90.00  90.00 P 1           1
MODEL        1
ATOM      1  N   CYSTA   1      61.472  56.824  65.093  1.00  0.00           N
ATOM      3  CA  CYSTA   1      61.813  57.214  66.483  1.00  0.00           C
ATOM      5  C   CYSTA   1      63.333  58.163  66.643  1.00  0.00           C
ATOM      6  O   CYSTA   1      64.342  57.493  66.803  1.00  0.00           O
ATOM      7  CB  CYSTA   1      61.142  55.924  67.463  1.00  0.00           C
ATOM     10  SG  CYSTA   1      61.033  53.864  67.373  1.00  0.00           S
ATOM     11  C1  CYSTA   1      59.432  52.554  67.393  1.00  0.00           C
ATOM     14  CA1 CYSTA   1      60.723  55.844  64.463  1.00  0.00           C
ATOM     15  OA1 CYSTA   1      61.322  55.434  63.483  1.00  0.00           O
ATOM     16  CA2 CYSTA   1      59.383  55.054  64.733  1.00  0.00           C
ATOM     19  C11 CYSTA   1      59.362  50.863  67.623  1.00  0.00           C
ATOM     21  O11 CYSTA   1      58.983  49.974  66.473  1.00  0.00           O
ATOM     22  CX1 CYSTA   1      57.943  49.044  66.523  1.00  0.00           C
ATOM     23  OX1 CYSTA   1      56.922  49.223  67.153  1.00  0.00           O
ATOM     24  CX2 CYSTA   1      58.133  47.713  65.653  1.00  0.00           C
ATOM     27  C12 CYSTA   1      58.793  50.273  69.013  1.00  0.00           C
ATOM     30  O12 CYSTA   1      58.613  48.813  69.023  1.00  0.00           O
ATOM     31  CD1 CYSTA   1      59.032  47.984  69.963  1.00  0.00           C
ATOM     32  OD1 CYSTA   1      59.783  48.264  70.873  1.00  0.00           O
ATOM     33  CD2 CYSTA   1      58.393  46.593  69.793  1.00  0.00           C
ATOM     36  CA3 CYSTA   1      57.852  55.353  64.343  1.00  0.00           C
ATOM     39  CA4 CYSTA   1      57.162  54.074  63.723  1.00  0.00           C
ATOM     42  CA5 CYSTA   1      55.612  53.774  63.753  1.00  0.00           C
ATOM     45  CA6 CYSTA   1      54.762  54.173  62.513  1.00  0.00           C
ATOM     48  CA7 CYSTA   1      53.393  53.493  62.173  1.00  0.00           C
ATOM     51  CA8 CYSTA   1      52.533  54.413  61.253  1.00  0.00           C
ATOM     54  CA9 CYSTA   1      51.763  53.894  60.013  1.00  0.00           C
ATOM     57 0CA1 CYSTA   1      51.753  54.954  58.883  1.00  0.00           C
ATOM     60 1CA1 CYSTA   1      50.912  54.664  57.623  1.00  0.00           C
ATOM     63 2CA1 CYSTA   1      51.353  55.554  56.433  1.00  0.00           C
ATOM     66 3CA1 CYSTA   1      50.672  55.353  55.063  1.00  0.00           C
ATOM     69 4CA1 CYSTA   1      50.493  53.883  54.733  1.00  0.00           C
ATOM     72 5CA1 CYSTA   1      49.903  53.644  53.343  1.00  0.00           C
ATOM     75 6CA1 CYSTA   1      49.863  52.144  53.083  1.00  0.00           C
ATOM     79  CD3 CYSTA   1      59.422  45.423  69.773  1.00  0.00           C
ATOM     82  CD4 CYSTA   1      59.962  45.083  68.383  1.00  0.00           C
ATOM     85  CD5 CYSTA   1      61.332  44.394  68.393  1.00  0.00           C
ATOM     88  CD6 CYSTA   1      62.033  44.454  67.023  1.00  0.00           C
ATOM     91  CD7 CYSTA   1      61.773  43.303  66.053  1.00  0.00           C
ATOM     94  CD8 CYSTA   1      62.502  43.574  64.723  1.00  0.00           C
ATOM     97  CD9 CYSTA   1      62.563  42.374  63.783  1.00  0.00           C
ATOM    100 0CD1 CYSTA   1      61.262  42.123  63.013  1.00  0.00           C
ATOM    103 1CD1 CYSTA   1      61.342  40.803  62.233  1.00  0.00           C
ATOM    106 2CD1 CYSTA   1      60.273  40.663  61.143  1.00  0.00           C
ATOM    109 3CD1 CYSTA   1      60.332  39.284  60.473  1.00  0.00           C
ATOM    112 4CD1 CYSTA   1      59.432  39.164  59.243  1.00  0.00           C
ATOM    115 5CD1 CYSTA   1      57.953  39.394  59.543  1.00  0.00           C
ATOM    118 6CD1 CYSTA   1      57.043  39.084  58.343  1.00  0.00           C
ATOM    122  CX3 CYSTA   1      57.482  46.294  66.103  1.00  0.00           C
ATOM    125  CX4 CYSTA   1      56.652  45.383  65.103  1.00  0.00           C
ATOM    128  CX5 CYSTA   1      57.143  43.914  64.753  1.00  0.00           C
ATOM    131  CX6 CYSTA   1      56.413  42.674  65.393  1.00  0.00           C
ATOM    134  CX7 CYSTA   1      57.043  41.254  65.113  1.00  0.00           C
ATOM    137  CX8 CYSTA   1      56.532  40.394  63.913  1.00  0.00           C
ATOM    140  CX9 CYSTA   1      57.543  39.333  63.473  1.00  0.00           C
ATOM    142 0CX1 CYSTA   1      57.432  38.014  63.153  1.00  0.00           C
ATOM    144 1CX1 CYSTA   1      56.262  37.054  63.093  1.00  0.00           C
ATOM    147 2CX1 CYSTA   1      55.912  36.684  61.623  1.00  0.00           C
ATOM    150 3CX1 CYSTA   1      55.133  35.363  61.433  1.00  0.00           C
ATOM    153 4CX1 CYSTA   1      54.193  35.334  60.213  1.00  0.00           C
ATOM    156 5CX1 CYSTA   1      54.762  35.924  58.903  1.00  0.00           C
ATOM    159 6CX1 CYSTA   1      53.692  36.054  57.803  1.00  0.00           C
ATOM    162 7CX1 CYSTA   1      54.172  36.903  56.613  1.00  0.00           C
ATOM    165 8CX1 CYSTA   1      53.133  37.044  55.503  1.00  0.00           C
ATOM    169  N   ILE A   2      63.603  59.664  66.573  1.00  0.00           N
ATOM    171  CA  ILE A   2      64.853  60.774  66.413  1.00  0.00           C
ATOM    173  CB  ILE A   2      64.492  62.364  66.653  1.00  0.00           C
ATOM    175  CG2 ILE A   2      65.433  63.433  67.383  1.00  0.00           C
ATOM    179  CG1 ILE A   2      63.762  63.204  65.553  1.00  0.00           C
ATOM    182  CD  ILE A   2      63.252  64.614  66.003  1.00  0.00           C
ATOM    186  C   ILE A   2      66.392  60.824  67.003  1.00  0.00           C
ATOM    187  O   ILE A   2      66.692  60.154  67.983  1.00  0.00           O
ATOM    188  N   VAL A   3      67.342  61.754  66.443  1.00  0.00           N
ATOM    190  CA  VAL A   3      68.783  62.234  66.723  1.00  0.00           C
ATOM    192  CB  VAL A   3      69.513  62.304  65.373  1.00  0.00           C
ATOM    194  CG1 VAL A   3      70.903  61.703  65.583  1.00  0.00           C
ATOM    198  CG2 VAL A   3      68.793  61.504  64.273  1.00  0.00           C
ATOM    202  C   VAL A   3      69.373  63.554  67.543  1.00  0.00           C
ATOM    203  O   VAL A   3      69.262  63.644  68.763  1.00  0.00           O
ATOM    204  N   PHE A   4      70.152  64.564  66.903  1.00  0.00           N
ATOM    206  CA  PHE A   4      71.433  65.283  67.283  1.00  0.00           C
ATOM    208  CB  PHE A   4      71.862  66.484  66.293  1.00  0.00           C
ATOM    211  CG  PHE A   4      73.243  67.194  66.443  1.00  0.00           C
ATOM    212  CD1 PHE A   4      74.342  66.804  65.643  1.00  0.00           C
ATOM    214  CE1 PHE A   4      75.603  67.443  65.723  1.00  0.00           C
ATOM    216  CZ  PHE A   4      75.763  68.553  66.543  1.00  0.00           C
ATOM    218  CD2 PHE A   4      73.432  68.353  67.233  1.00  0.00           C
ATOM    220  CE2 PHE A   4      74.662  69.044  67.263  1.00  0.00           C
ATOM    222  C   PHE A   4      71.813  65.624  68.743  1.00  0.00           C
ATOM    223  O   PHE A   4      72.683  64.963  69.313  1.00  0.00           O
ATOM    224  N   ILE A   5      71.183  66.654  69.403  1.00  0.00           N
ATOM    226  CA  ILE A   5      71.563  67.243  70.713  1.00  0.00           C
ATOM    228  CB  ILE A   5      70.533  68.273  71.203  1.00  0.00           C
ATOM    230  CG2 ILE A   5      70.603  68.544  72.733  1.00  0.00           C
ATOM    234  CG1 ILE A   5      70.743  69.603  70.453  1.00  0.00           C
ATOM    237  CD  ILE A   5      69.563  70.574  70.533  1.00  0.00           C
ATOM    241  C   ILE A   5      71.853  66.204  71.793  1.00  0.00           C
ATOM    242  O   ILE A   5      72.773  66.333  72.603  1.00  0.00           O
ATOM    243  N   ASN A   6      71.063  65.114  71.743  1.00  0.00           N
ATOM    245  CA  ASN A   6      71.083  63.984  72.633  1.00  0.00           C
ATOM    247  CB  ASN A   6      69.982  63.023  72.103  1.00  0.00           C
ATOM    250  CG  ASN A   6      69.713  61.833  73.023  1.00  0.00           C
ATOM    251  OD1 ASN A   6      69.773  61.944  74.253  1.00  0.00           O
ATOM    252  ND2 ASN A   6      69.412  60.663  72.413  1.00  0.00           N
ATOM    255  C   ASN A   6      72.433  63.284  72.753  1.00  0.00           C
ATOM    256  O   ASN A   6      72.802  62.813  73.823  1.00  0.00           O
ATOM    257  N   ILE A   7      73.192  63.153  71.673  1.00  0.00           N
ATOM    259  CA  ILE A   7      74.362  62.294  71.653  1.00  0.00           C
ATOM    261  CB  ILE A   7      74.493  61.734  70.243  1.00  0.00           C
ATOM    263  CG2 ILE A   7      75.923  61.274  69.853  1.00  0.00           C
ATOM    267  CG1 ILE A   7      73.442  60.604  70.073  1.00  0.00           C
ATOM    270  CD  ILE A   7      73.162  60.234  68.613  1.00  0.00           C
ATOM    274  C   ILE A   7      75.643  62.853  72.313  1.00  0.00           C
ATOM    275  O   ILE A   7      76.342  62.094  72.963  1.00  0.00           O
ATOM    276  N   ILE A   8      75.972  64.173  72.283  1.00  0.00           N
ATOM    278  CA  ILE A   8      77.122  64.674  73.073  1.00  0.00           C
ATOM    280  CB  ILE A   8      77.782  65.983  72.593  1.00  0.00           C
ATOM    282  CG2 ILE A   8      77.073  67.163  73.223  1.00  0.00           C
ATOM    286  CG1 ILE A   8      79.253  66.294  73.033  1.00  0.00           C
ATOM    289  CD  ILE A   8      80.363  65.444  72.443  1.00  0.00           C
ATOM    293  C   ILE A   8      76.652  64.844  74.503  1.00  0.00           C
ATOM    294  O   ILE A   8      77.433  64.773  75.433  1.00  0.00           O
ATOM    295  N   LEU A   9      75.332  65.044  74.763  1.00  0.00           N
ATOM    297  CA  LEU A   9      74.833  64.924  76.103  1.00  0.00           C
ATOM    299  CB  LEU A   9      73.342  65.343  76.153  1.00  0.00           C
ATOM    302  CG  LEU A   9      73.133  66.864  76.283  1.00  0.00           C
ATOM    304  CD1 LEU A   9      71.672  67.233  75.983  1.00  0.00           C
ATOM    308  CD2 LEU A   9      73.472  67.334  77.703  1.00  0.00           C
ATOM    312  C   LEU A   9      75.043  63.514  76.623  1.00  0.00           C
ATOM    313  O   LEU A   9      75.692  63.324  77.633  1.00  0.00           O
ATOM    314  N   ARG A  10      74.563  62.504  75.873  1.00  0.00           N
ATOM    316  CA  ARG A  10      74.612  61.094  76.223  1.00  0.00           C
ATOM    318  CB  ARG A  10      73.793  60.304  75.163  1.00  0.00           C
ATOM    321  CG  ARG A  10      73.773  58.774  75.283  1.00  0.00           C
ATOM    324  CD  ARG A  10      72.842  58.123  74.233  1.00  0.00           C
ATOM    327  NE  ARG A  10      73.012  56.633  74.293  1.00  0.00           N
ATOM    329  CZ  ARG A  10      72.162  55.774  73.743  1.00  0.00           C
ATOM    330  NH1 ARG A  10      71.232  56.104  72.863  1.00  0.00           N
ATOM    333  NH2 ARG A  10      72.213  54.504  74.093  1.00  0.00           N
ATOM    336  C   ARG A  10      76.012  60.554  76.363  1.00  0.00           C
ATOM    337  O   ARG A  10      76.313  59.804  77.293  1.00  0.00           O
ATOM    338  N   TYR A  11      76.902  60.933  75.423  1.00  0.00           N
ATOM    340  CA  TYR A  11      78.222  60.364  75.303  1.00  0.00           C
ATOM    342  CB  TYR A  11      78.472  59.834  73.873  1.00  0.00           C
ATOM    345  CG  TYR A  11      77.563  58.694  73.523  1.00  0.00           C
ATOM    346  CD1 TYR A  11      76.472  58.883  72.663  1.00  0.00           C
ATOM    348  CE1 TYR A  11      75.732  57.804  72.163  1.00  0.00           C
ATOM    350  CZ  TYR A  11      76.072  56.504  72.553  1.00  0.00           C
ATOM    351  OH  TYR A  11      75.363  55.403  72.033  1.00  0.00           O
ATOM    353  CD2 TYR A  11      77.863  57.383  73.933  1.00  0.00           C
ATOM    355  CE2 TYR A  11      77.122  56.294  73.433  1.00  0.00           C
ATOM    357  C   TYR A  11      79.323  61.354  75.603  1.00  0.00           C
ATOM    358  O   TYR A  11      80.302  60.984  76.243  1.00  0.00           O
ATOM    359  N   GLY A  12      79.232  62.633  75.203  1.00  0.00           N
ATOM    361  CA  GLY A  12      80.222  63.633  75.613  1.00  0.00           C
ATOM    364  C   GLY A  12      80.192  63.924  77.093  1.00  0.00           C
ATOM    365  O   GLY A  12      81.232  63.974  77.743  1.00  0.00           O
ATOM    366  N   PHE A  13      78.993  64.093  77.663  1.00  0.00           N
ATOM    368  CA  PHE A  13      78.802  64.474  79.063  1.00  0.00           C
ATOM    370  CB  PHE A  13      77.893  65.713  79.173  1.00  0.00           C
ATOM    373  CG  PHE A  13      78.552  66.944  78.613  1.00  0.00           C
ATOM    374  CD1 PHE A  13      78.243  67.394  77.323  1.00  0.00           C
ATOM    376  CE1 PHE A  13      78.743  68.614  76.863  1.00  0.00           C
ATOM    378  CZ  PHE A  13      79.523  69.413  77.693  1.00  0.00           C
ATOM    380  CD2 PHE A  13      79.383  67.734  79.423  1.00  0.00           C
ATOM    382  CE2 PHE A  13      79.842  68.974  78.983  1.00  0.00           C
ATOM    384  C   PHE A  13      78.203  63.384  79.943  1.00  0.00           C
ATOM    385  O   PHE A  13      78.073  63.584  81.153  1.00  0.00           O
ATOM    386  N   GLN A  14      77.842  62.214  79.383  1.00  0.00           N
ATOM    388  CA  GLN A  14      77.353  61.084  80.143  1.00  0.00           C
ATOM    390  CB  GLN A  14      78.302  60.604  81.283  1.00  0.00           C
ATOM    393  CG  GLN A  14      79.622  60.034  80.733  1.00  0.00           C
ATOM    396  CD  GLN A  14      79.362  58.774  79.903  1.00  0.00           C
ATOM    397  OE1 GLN A  14      78.662  57.874  80.363  1.00  0.00           O
ATOM    398  NE2 GLN A  14      79.923  58.713  78.673  1.00  0.00           N
ATOM    401  C   GLN A  14      75.903  61.164  80.603  1.00  0.00           C
ATOM    402  O   GLN A  14      75.523  60.574  81.603  1.00  0.00           O
ATOM    403  N   THR A  15      75.012  61.884  79.903  1.00  0.00           N
ATOM    405  CA  THR A  15      73.633  62.024  80.373  1.00  0.00           C
ATOM    407  CB  THR A  15      73.512  63.174  81.393  1.00  0.00           C
ATOM    409  OG1 THR A  15      72.222  63.244  81.983  1.00  0.00           O
ATOM    411  CG2 THR A  15      73.853  64.534  80.763  1.00  0.00           C
ATOM    415  C   THR A  15      72.662  62.183  79.213  1.00  0.00           C
ATOM    416  O   THR A  15      72.863  63.004  78.333  1.00  0.00           O
ATOM    417  N   SER A  16      71.573  61.414  79.083  1.00  0.00           N
ATOM    419  CA  SER A  16      70.662  61.574  77.943  1.00  0.00           C
ATOM    421  CB  SER A  16      70.063  60.224  77.463  1.00  0.00           C
ATOM    424  OG  SER A  16      69.383  59.534  78.513  1.00  0.00           O
ATOM    426  C   SER A  16      69.542  62.583  78.173  1.00  0.00           C
ATOM    427  O   SER A  16      69.232  62.953  79.303  1.00  0.00           O
ATOM    428  N   ILE A  17      68.892  63.074  77.093  1.00  0.00           N
ATOM    430  CA  ILE A  17      67.912  64.144  77.193  1.00  0.00           C
ATOM    432  CB  ILE A  17      68.372  65.463  76.573  1.00  0.00           C
ATOM    434  CG2 ILE A  17      68.982  65.213  75.193  1.00  0.00           C
ATOM    438  CG1 ILE A  17      67.243  66.523  76.533  1.00  0.00           C
ATOM    441  CD  ILE A  17      67.692  67.874  75.963  1.00  0.00           C
ATOM    445  C   ILE A  17      66.563  63.734  76.653  1.00  0.00           C
ATOM    446  O   ILE A  17      66.383  63.433  75.473  1.00  0.00           O
ATOM    447  N   LEU A  18      65.533  63.764  77.533  1.00  0.00           N
ATOM    449  CA  LEU A  18      64.193  63.334  77.213  1.00  0.00           C
ATOM    451  CB  LEU A  18      63.372  63.074  78.503  1.00  0.00           C
ATOM    454  CG  LEU A  18      63.923  61.954  79.393  1.00  0.00           C
ATOM    456  CD1 LEU A  18      63.063  61.854  80.653  1.00  0.00           C
ATOM    460  CD2 LEU A  18      63.983  60.614  78.653  1.00  0.00           C
ATOM    464  C   LEU A  18      63.412  64.304  76.353  1.00  0.00           C
ATOM    465  O   LEU A  18      62.533  63.924  75.593  1.00  0.00           O
ATOM    466  N   SER A  19      63.762  65.603  76.413  1.00  0.00           N
ATOM    468  CA  SER A  19      63.193  66.663  75.593  1.00  0.00           C
ATOM    470  CB  SER A  19      63.883  68.004  75.923  1.00  0.00           C
ATOM    473  OG  SER A  19      64.302  68.054  77.283  1.00  0.00           O
ATOM    475  C   SER A  19      63.403  66.404  74.113  1.00  0.00           C
ATOM    476  O   SER A  19      62.482  66.504  73.303  1.00  0.00           O
ATOM    477  N   VAL A  20      64.643  65.974  73.743  1.00  0.00           N
ATOM    479  CA  VAL A  20      64.912  65.353  72.453  1.00  0.00           C
ATOM    481  CB  VAL A  20      66.383  64.984  72.233  1.00  0.00           C
ATOM    483  CG1 VAL A  20      66.543  64.273  70.863  1.00  0.00           C
ATOM    487  CG2 VAL A  20      67.252  66.243  72.263  1.00  0.00           C
ATOM    491  C   VAL A  20      64.063  64.124  72.273  1.00  0.00           C
ATOM    492  O   VAL A  20      63.263  64.114  71.353  1.00  0.00           O
ATOM    493  N   ASP A  21      64.123  63.123  73.173  1.00  0.00           N
ATOM    495  CA  ASP A  21      63.412  61.843  73.103  1.00  0.00           C
ATOM    497  CB  ASP A  21      63.942  60.844  74.163  1.00  0.00           C
ATOM    500  CG  ASP A  21      65.422  60.514  74.033  1.00  0.00           C
ATOM    501  OD1 ASP A  21      65.963  60.534  72.903  1.00  0.00           O
ATOM    502  OD2 ASP A  21      65.993  60.063  75.063  1.00  0.00           O
ATOM    503  C   ASP A  21      61.862  61.824  73.153  1.00  0.00           C
ATOM    504  O   ASP A  21      61.252  60.754  73.253  1.00  0.00           O
ATOM    505  N   GLU A  22      61.162  62.964  73.003  1.00  0.00           N
ATOM    507  CA  GLU A  22      59.743  62.923  72.623  1.00  0.00           C
ATOM    509  CB  GLU A  22      58.813  63.153  73.823  1.00  0.00           C
ATOM    512  CG  GLU A  22      57.313  63.303  73.453  1.00  0.00           C
ATOM    515  CD  GLU A  22      56.423  63.704  74.613  1.00  0.00           C
ATOM    516  OE1 GLU A  22      56.932  63.944  75.733  1.00  0.00           O
ATOM    517  OE2 GLU A  22      55.192  63.824  74.363  1.00  0.00           O
ATOM    518  C   GLU A  22      59.352  63.894  71.523  1.00  0.00           C
ATOM    519  O   GLU A  22      58.543  63.554  70.653  1.00  0.00           O
ATOM    520  N   LEU A  23      60.023  65.063  71.423  1.00  0.00           N
ATOM    522  CA  LEU A  23      60.122  65.843  70.183  1.00  0.00           C
ATOM    524  CB  LEU A  23      61.072  67.062  70.383  1.00  0.00           C
ATOM    527  CG  LEU A  23      61.063  68.144  69.273  1.00  0.00           C
ATOM    529  CD1 LEU A  23      59.653  68.632  68.943  1.00  0.00           C
ATOM    533  CD2 LEU A  23      61.922  69.353  69.663  1.00  0.00           C
ATOM    537  C   LEU A  23      60.633  64.934  69.063  1.00  0.00           C
ATOM    538  O   LEU A  23      60.273  65.044  67.883  1.00  0.00           O
ATOM    539  N   SER A  24      61.432  63.934  69.483  1.00  0.00           N
ATOM    541  CA  SER A  24      62.052  62.883  68.733  1.00  0.00           C
ATOM    543  CB  SER A  24      62.822  61.764  69.563  1.00  0.00           C
ATOM    546  OG  SER A  24      62.002  60.944  70.393  1.00  0.00           O
ATOM    548  C   SER A  24      61.142  62.094  67.873  1.00  0.00           C
ATOM    549  O   SER A  24      61.363  61.804  66.703  1.00  0.00           O
ATOM    550  N   ARG A  25      60.033  61.703  68.483  1.00  0.00           N
ATOM    552  CA  ARG A  25      59.162  60.754  67.903  1.00  0.00           C
ATOM    554  CB  ARG A  25      58.302  60.343  69.083  1.00  0.00           C
ATOM    557  CG  ARG A  25      57.563  59.033  68.873  1.00  0.00           C
ATOM    560  CD  ARG A  25      57.462  58.354  70.223  1.00  0.00           C
ATOM    563  NE  ARG A  25      56.613  57.164  70.043  1.00  0.00           N
ATOM    565  CZ  ARG A  25      56.262  56.414  71.053  1.00  0.00           C
ATOM    566  NH1 ARG A  25      56.873  56.434  72.223  1.00  0.00           N
ATOM    569  NH2 ARG A  25      55.212  55.663  70.893  1.00  0.00           N
ATOM    572  C   ARG A  25      58.412  61.474  66.823  1.00  0.00           C
ATOM    573  O   ARG A  25      58.102  60.954  65.763  1.00  0.00           O
ATOM    574  N   TYR A  26      58.203  62.773  67.063  1.00  0.00           N
ATOM    576  CA  TYR A  26      57.243  63.574  66.373  1.00  0.00           C
ATOM    578  CB  TYR A  26      56.722  64.633  67.373  1.00  0.00           C
ATOM    581  CG  TYR A  26      56.033  64.063  68.613  1.00  0.00           C
ATOM    582  CD1 TYR A  26      55.623  62.724  68.763  1.00  0.00           C
ATOM    584  CE1 TYR A  26      55.023  62.264  69.943  1.00  0.00           C
ATOM    586  CZ  TYR A  26      54.822  63.144  71.013  1.00  0.00           C
ATOM    587  OH  TYR A  26      54.282  62.644  72.213  1.00  0.00           O
ATOM    589  CD2 TYR A  26      55.763  64.943  69.673  1.00  0.00           C
ATOM    591  CE2 TYR A  26      55.182  64.493  70.873  1.00  0.00           C
ATOM    593  C   TYR A  26      57.793  64.223  65.103  1.00  0.00           C
ATOM    594  O   TYR A  26      57.052  64.372  64.133  1.00  0.00           O
ATOM    595  N   LEU A  27      59.092  64.584  65.023  1.00  0.00           N
ATOM    597  CA  LEU A  27      59.653  64.984  63.723  1.00  0.00           C
ATOM    599  CB  LEU A  27      60.942  65.843  63.703  1.00  0.00           C
ATOM    602  CG  LEU A  27      60.903  67.132  64.533  1.00  0.00           C
ATOM    604  CD1 LEU A  27      62.223  67.904  64.413  1.00  0.00           C
ATOM    608  CD2 LEU A  27      59.762  68.044  64.073  1.00  0.00           C
ATOM    612  C   LEU A  27      59.903  63.813  62.783  1.00  0.00           C
ATOM    613  O   LEU A  27      59.673  63.963  61.593  1.00  0.00           O
ATOM    614  N   PHE A  28      60.332  62.633  63.293  1.00  0.00           N
ATOM    616  CA  PHE A  28      60.583  61.463  62.433  1.00  0.00           C
ATOM    618  CB  PHE A  28      61.072  60.234  63.273  1.00  0.00           C
ATOM    621  CG  PHE A  28      61.103  58.963  62.443  1.00  0.00           C
ATOM    622  CD1 PHE A  28      62.223  58.654  61.663  1.00  0.00           C
ATOM    624  CE1 PHE A  28      62.243  57.514  60.843  1.00  0.00           C
ATOM    626  CZ  PHE A  28      61.122  56.694  60.773  1.00  0.00           C
ATOM    628  CD2 PHE A  28      59.982  58.114  62.373  1.00  0.00           C
ATOM    630  CE2 PHE A  28      59.973  56.994  61.513  1.00  0.00           C
ATOM    632  C   PHE A  28      59.333  61.094  61.653  1.00  0.00           C
ATOM    633  O   PHE A  28      59.352  60.884  60.443  1.00  0.00           O
ATOM    634  N   VAL A  29      58.223  61.063  62.393  1.00  0.00           N
ATOM    636  CA  VAL A  29      56.893  60.764  61.903  1.00  0.00           C
ATOM    638  CB  VAL A  29      56.002  60.814  63.133  1.00  0.00           C
ATOM    640  CG1 VAL A  29      54.502  61.034  62.813  1.00  0.00           C
ATOM    644  CG2 VAL A  29      56.383  59.534  63.913  1.00  0.00           C
ATOM    648  C   VAL A  29      56.423  61.723  60.853  1.00  0.00           C
ATOM    649  O   VAL A  29      55.953  61.333  59.783  1.00  0.00           O
ATOM    650  N   TRP A  30      56.602  63.014  61.133  1.00  0.00           N
ATOM    652  CA  TRP A  30      56.302  64.074  60.223  1.00  0.00           C
ATOM    654  CB  TRP A  30      56.493  65.404  60.983  1.00  0.00           C
ATOM    657  CG  TRP A  30      56.063  66.603  60.223  1.00  0.00           C
ATOM    658  CD1 TRP A  30      55.113  66.644  59.243  1.00  0.00           C
ATOM    660  NE1 TRP A  30      55.072  67.894  58.703  1.00  0.00           N
ATOM    662  CE2 TRP A  30      55.982  68.684  59.323  1.00  0.00           C
ATOM    663  CD2 TRP A  30      56.613  67.913  60.313  1.00  0.00           C
ATOM    664  CE3 TRP A  30      57.582  68.493  61.133  1.00  0.00           C
ATOM    666  CZ3 TRP A  30      57.852  69.854  60.983  1.00  0.00           C
ATOM    668  CZ2 TRP A  30      56.322  69.993  59.103  1.00  0.00           C
ATOM    670  CH2 TRP A  30      57.232  70.593  59.973  1.00  0.00           C
ATOM    672  C   TRP A  30      57.122  64.014  58.933  1.00  0.00           C
ATOM    673  O   TRP A  30      56.582  64.063  57.833  1.00  0.00           O
ATOM    674  N   LEU A  31      58.453  63.784  59.053  1.00  0.00           N
ATOM    676  CA  LEU A  31      59.383  63.584  57.963  1.00  0.00           C
ATOM    678  CB  LEU A  31      60.823  63.363  58.493  1.00  0.00           C
ATOM    681  CG  LEU A  31      61.512  64.633  59.033  1.00  0.00           C
ATOM    683  CD1 LEU A  31      62.793  64.243  59.793  1.00  0.00           C
ATOM    687  CD2 LEU A  31      61.842  65.624  57.903  1.00  0.00           C
ATOM    691  C   LEU A  31      59.032  62.414  57.063  1.00  0.00           C
ATOM    692  O   LEU A  31      59.133  62.504  55.843  1.00  0.00           O
ATOM    693  N   THR A  32      58.572  61.284  57.633  1.00  0.00           N
ATOM    695  CA  THR A  32      58.013  60.184  56.863  1.00  0.00           C
ATOM    697  CB  THR A  32      57.682  58.944  57.673  1.00  0.00           C
ATOM    699  OG1 THR A  32      58.703  58.614  58.613  1.00  0.00           O
ATOM    701  CG2 THR A  32      57.613  57.764  56.703  1.00  0.00           C
ATOM    705  C   THR A  32      56.773  60.564  56.053  1.00  0.00           C
ATOM    706  O   THR A  32      56.662  60.234  54.883  1.00  0.00           O
ATOM    707  N   PHE A  33      55.802  61.324  56.623  1.00  0.00           N
ATOM    709  CA  PHE A  33      54.703  61.864  55.833  1.00  0.00           C
ATOM    711  CB  PHE A  33      53.613  62.534  56.713  1.00  0.00           C
ATOM    714  CG  PHE A  33      52.892  61.533  57.593  1.00  0.00           C
ATOM    715  CD1 PHE A  33      52.832  61.734  58.983  1.00  0.00           C
ATOM    717  CE1 PHE A  33      52.113  60.854  59.803  1.00  0.00           C
ATOM    719  CZ  PHE A  33      51.442  59.764  59.233  1.00  0.00           C
ATOM    721  CD2 PHE A  33      52.203  60.444  57.033  1.00  0.00           C
ATOM    723  CE2 PHE A  33      51.472  59.564  57.843  1.00  0.00           C
ATOM    725  C   PHE A  33      55.152  62.824  54.723  1.00  0.00           C
ATOM    726  O   PHE A  33      54.662  62.764  53.603  1.00  0.00           O
ATOM    727  N   ILE A  34      56.122  63.713  54.993  1.00  0.00           N
ATOM    729  CA  ILE A  34      56.732  64.574  53.993  1.00  0.00           C
ATOM    731  CB  ILE A  34      57.722  65.554  54.633  1.00  0.00           C
ATOM    733  CG2 ILE A  34      58.442  66.383  53.543  1.00  0.00           C
ATOM    737  CG1 ILE A  34      57.033  66.493  55.643  1.00  0.00           C
ATOM    740  CD  ILE A  34      58.032  67.194  56.583  1.00  0.00           C
ATOM    744  C   ILE A  34      57.403  63.794  52.853  1.00  0.00           C
ATOM    745  O   ILE A  34      57.232  64.093  51.673  1.00  0.00           O
ATOM    746  N   GLY A  35      58.153  62.724  53.193  1.00  0.00           N
ATOM    748  CA  GLY A  35      58.743  61.814  52.213  1.00  0.00           C
ATOM    751  C   GLY A  35      57.722  61.063  51.393  1.00  0.00           C
ATOM    752  O   GLY A  35      57.892  60.873  50.193  1.00  0.00           O
ATOM    753  N   ALA A  36      56.623  60.644  52.023  1.00  0.00           N
ATOM    755  CA  ALA A  36      55.462  60.083  51.363  1.00  0.00           C
ATOM    757  CB  ALA A  36      54.422  59.594  52.393  1.00  0.00           C
ATOM    761  C   ALA A  36      54.793  61.024  50.373  1.00  0.00           C
ATOM    762  O   ALA A  36      54.323  60.583  49.323  1.00  0.00           O
ATOM    763  N   ILE A  37      54.743  62.354  50.663  1.00  0.00           N
ATOM    765  CA  ILE A  37      54.273  63.354  49.703  1.00  0.00           C
ATOM    767  CB  ILE A  37      54.273  64.794  50.223  1.00  0.00           C
ATOM    769  CG2 ILE A  37      53.983  65.812  49.103  1.00  0.00           C
ATOM    773  CG1 ILE A  37      53.203  64.943  51.323  1.00  0.00           C
ATOM    776  CD  ILE A  37      53.323  66.243  52.113  1.00  0.00           C
ATOM    780  C   ILE A  37      54.973  63.284  48.363  1.00  0.00           C
ATOM    781  O   ILE A  37      54.333  63.023  47.343  1.00  0.00           O
ATOM    782  N   VAL A  38      56.313  63.414  48.353  1.00  0.00           N
ATOM    784  CA  VAL A  38      57.173  63.363  47.173  1.00  0.00           C
ATOM    786  CB  VAL A  38      58.613  63.674  47.583  1.00  0.00           C
ATOM    788  CG1 VAL A  38      59.562  63.584  46.373  1.00  0.00           C
ATOM    792  CG2 VAL A  38      58.673  65.094  48.183  1.00  0.00           C
ATOM    796  C   VAL A  38      57.062  62.024  46.443  1.00  0.00           C
ATOM    797  O   VAL A  38      56.943  61.924  45.223  1.00  0.00           O
ATOM    798  N   ALA A  39      57.033  60.914  47.213  1.00  0.00           N
ATOM    800  CA  ALA A  39      57.073  59.584  46.673  1.00  0.00           C
ATOM    802  CB  ALA A  39      57.543  58.633  47.793  1.00  0.00           C
ATOM    806  C   ALA A  39      55.773  59.114  46.013  1.00  0.00           C
ATOM    807  O   ALA A  39      55.763  58.174  45.233  1.00  0.00           O
ATOM    808  N   PHE A  40      54.643  59.813  46.273  1.00  0.00           N
ATOM    810  CA  PHE A  40      53.412  59.654  45.513  1.00  0.00           C
ATOM    812  CB  PHE A  40      52.182  59.654  46.463  1.00  0.00           C
ATOM    815  CG  PHE A  40      52.153  58.484  47.413  1.00  0.00           C
ATOM    816  CD1 PHE A  40      51.953  58.713  48.793  1.00  0.00           C
ATOM    818  CE1 PHE A  40      51.873  57.654  49.693  1.00  0.00           C
ATOM    820  CZ  PHE A  40      51.963  56.333  49.233  1.00  0.00           C
ATOM    822  CD2 PHE A  40      52.192  57.154  46.953  1.00  0.00           C
ATOM    824  CE2 PHE A  40      52.113  56.084  47.863  1.00  0.00           C
ATOM    826  C   PHE A  40      53.182  60.793  44.513  1.00  0.00           C
ATOM    827  O   PHE A  40      52.493  60.623  43.513  1.00  0.00           O
ATOM    828  N   MET A  41      53.762  61.994  44.753  1.00  0.00           N
ATOM    830  CA  MET A  41      53.783  63.093  43.803  1.00  0.00           C
ATOM    832  CB  MET A  41      54.453  64.343  44.443  1.00  0.00           C
ATOM    835  CG  MET A  41      54.473  65.624  43.583  1.00  0.00           C
ATOM    838  SD  MET A  41      55.082  67.074  44.513  1.00  0.00           S
ATOM    839  CE  MET A  41      54.713  68.224  43.173  1.00  0.00           C
ATOM    843  C   MET A  41      54.513  62.764  42.523  1.00  0.00           C
ATOM    844  O   MET A  41      53.953  62.923  41.433  1.00  0.00           O
ATOM    845  N   ASP A  42      55.723  62.194  42.643  1.00  0.00           N
ATOM    847  CA  ASP A  42      56.572  61.884  41.513  1.00  0.00           C
ATOM    849  CB  ASP A  42      58.042  62.154  41.913  1.00  0.00           C
ATOM    852  CG  ASP A  42      58.263  63.633  42.163  1.00  0.00           C
ATOM    853  OD1 ASP A  42      57.482  64.453  41.613  1.00  0.00           O
ATOM    854  OD2 ASP A  42      59.263  63.953  42.863  1.00  0.00           O
ATOM    855  C   ASP A  42      56.392  60.434  41.123  1.00  0.00           C
ATOM    856  O   ASP A  42      56.773  60.024  40.033  1.00  0.00           O
ATOM    857  N   ASN A  43      55.742  59.644  42.003  1.00  0.00           N
ATOM    859  CA  ASN A  43      55.433  58.244  41.833  1.00  0.00           C
ATOM    861  CB  ASN A  43      54.813  57.864  40.463  1.00  0.00           C
ATOM    864  CG  ASN A  43      53.502  58.604  40.243  1.00  0.00           C
ATOM    865  OD1 ASN A  43      52.692  58.804  41.143  1.00  0.00           O
ATOM    866  ND2 ASN A  43      53.283  59.033  38.983  1.00  0.00           N
ATOM    869  C   ASN A  43      56.572  57.294  42.143  1.00  0.00           C
ATOM    870  O   ASN A  43      56.553  56.124  41.773  1.00  0.00           O
ATOM    871  N   ALA A  44      57.572  57.794  42.903  1.00  0.00           N
ATOM    873  CA  ALA A  44      58.813  57.134  43.223  1.00  0.00           C
ATOM    875  CB  ALA A  44      59.732  58.153  43.913  1.00  0.00           C
ATOM    879  C   ALA A  44      58.633  55.933  44.143  1.00  0.00           C
ATOM    880  O   ALA A  44      59.473  55.034  44.193  1.00  0.00           O
ATOM    881  N   HIS A  45      57.482  55.854  44.833  1.00  0.00           N
ATOM    883  CA  HIS A  45      57.043  54.683  45.563  1.00  0.00           C
ATOM    885  CB  HIS A  45      55.643  54.904  46.213  1.00  0.00           C
ATOM    888  ND1 HIS A  45      54.923  52.654  47.073  1.00  0.00           N
ATOM    889  CG  HIS A  45      55.383  53.944  47.323  1.00  0.00           C
ATOM    890  CE1 HIS A  45      54.912  52.064  48.253  1.00  0.00           C
ATOM    892  NE2 HIS A  45      55.313  52.903  49.233  1.00  0.00           N
ATOM    894  CD2 HIS A  45      55.602  54.114  48.643  1.00  0.00           C
ATOM    896  C   HIS A  45      56.992  53.414  44.723  1.00  0.00           C
ATOM    897  O   HIS A  45      56.652  53.414  43.543  1.00  0.00           O
ATOM    898  N   VAL A  46      57.322  52.264  45.363  1.00  0.00           N
ATOM    900  CA  VAL A  46      57.462  50.933  44.823  1.00  0.00           C
ATOM    902  CB  VAL A  46      57.663  49.944  45.963  1.00  0.00           C
ATOM    904  CG1 VAL A  46      58.003  48.534  45.413  1.00  0.00           C
ATOM    908  CG2 VAL A  46      58.793  50.444  46.873  1.00  0.00           C
ATOM    912  C   VAL A  46      56.252  50.484  44.023  1.00  0.00           C
ATOM    913  O   VAL A  46      56.392  49.844  42.973  1.00  0.00           O
ATOM    914  N   GLN A  47      55.052  50.873  44.493  1.00  0.00           N
ATOM    916  CA  GLN A  47      53.793  50.604  43.833  1.00  0.00           C
ATOM    918  CB  GLN A  47      52.642  51.344  44.563  1.00  0.00           C
ATOM    921  CG  GLN A  47      52.223  50.714  45.913  1.00  0.00           C
ATOM    924  CD  GLN A  47      51.683  49.293  45.753  1.00  0.00           C
ATOM    925  OE1 GLN A  47      52.273  48.334  46.243  1.00  0.00           O
ATOM    926  NE2 GLN A  47      50.523  49.133  45.063  1.00  0.00           N
ATOM    929  C   GLN A  47      53.752  51.034  42.393  1.00  0.00           C
ATOM    930  O   GLN A  47      53.372  50.264  41.523  1.00  0.00           O
ATOM    931  N   VAL A  48      54.193  52.264  42.083  1.00  0.00           N
ATOM    933  CA  VAL A  48      54.142  52.754  40.713  1.00  0.00           C
ATOM    935  CB  VAL A  48      53.743  54.214  40.623  1.00  0.00           C
ATOM    937  CG1 VAL A  48      53.813  54.683  39.163  1.00  0.00           C
ATOM    941  CG2 VAL A  48      52.293  54.354  41.113  1.00  0.00           C
ATOM    945  C   VAL A  48      55.453  52.454  40.003  1.00  0.00           C
ATOM    946  O   VAL A  48      55.443  51.843  38.933  1.00  0.00           O
ATOM    947  N   THR A  49      56.592  52.813  40.643  1.00  0.00           N
ATOM    949  CA  THR A  49      57.962  52.694  40.133  1.00  0.00           C
ATOM    951  CB  THR A  49      59.012  53.083  41.193  1.00  0.00           C
ATOM    953  OG1 THR A  49      58.983  54.473  41.413  1.00  0.00           O
ATOM    955  CG2 THR A  49      60.472  52.813  40.783  1.00  0.00           C
ATOM    959  C   THR A  49      58.333  51.324  39.633  1.00  0.00           C
ATOM    960  O   THR A  49      59.063  51.154  38.663  1.00  0.00           O
ATOM    961  N   PHE A  50      57.832  50.273  40.323  1.00  0.00           N
ATOM    963  CA  PHE A  50      58.063  48.904  39.953  1.00  0.00           C
ATOM    965  CB  PHE A  50      58.743  48.204  41.143  1.00  0.00           C
ATOM    968  CG  PHE A  50      59.152  46.804  40.793  1.00  0.00           C
ATOM    969  CD1 PHE A  50      60.192  46.593  39.863  1.00  0.00           C
ATOM    971  CE1 PHE A  50      60.523  45.283  39.463  1.00  0.00           C
ATOM    973  CZ  PHE A  50      59.822  44.203  40.003  1.00  0.00           C
ATOM    975  CD2 PHE A  50      58.493  45.714  41.363  1.00  0.00           C
ATOM    977  CE2 PHE A  50      58.822  44.413  40.963  1.00  0.00           C
ATOM    979  C   PHE A  50      56.743  48.254  39.493  1.00  0.00           C
ATOM    980  O   PHE A  50      56.543  48.004  38.303  1.00  0.00           O
ATOM    981  N   LEU A  51      55.812  47.964  40.413  1.00  0.00           N
ATOM    983  CA  LEU A  51      54.662  47.104  40.153  1.00  0.00           C
ATOM    985  CB  LEU A  51      53.813  46.934  41.433  1.00  0.00           C
ATOM    988  CG  LEU A  51      54.502  46.174  42.573  1.00  0.00           C
ATOM    990  CD1 LEU A  51      53.703  46.313  43.863  1.00  0.00           C
ATOM    994  CD2 LEU A  51      54.662  44.694  42.183  1.00  0.00           C
ATOM    998  C   LEU A  51      53.723  47.544  39.043  1.00  0.00           C
ATOM    999  O   LEU A  51      53.223  46.723  38.293  1.00  0.00           O
ATOM   1000  N   VAL A  52      53.453  48.854  38.933  1.00  0.00           N
ATOM   1002  CA  VAL A  52      52.663  49.373  37.843  1.00  0.00           C
ATOM   1004  CB  VAL A  52      52.023  50.694  38.223  1.00  0.00           C
ATOM   1006  CG1 VAL A  52      51.173  51.213  37.073  1.00  0.00           C
ATOM   1010  CG2 VAL A  52      51.083  50.534  39.433  1.00  0.00           C
ATOM   1014  C   VAL A  52      53.502  49.524  36.573  1.00  0.00           C
ATOM   1015  O   VAL A  52      53.083  49.063  35.513  1.00  0.00           O
ATOM   1016  N   GLU A  53      54.713  50.144  36.643  1.00  0.00           N
ATOM   1018  CA  GLU A  53      55.513  50.494  35.453  1.00  0.00           C
ATOM   1020  CB  GLU A  53      56.753  51.383  35.763  1.00  0.00           C
ATOM   1023  CG  GLU A  53      56.512  52.913  35.953  1.00  0.00           C
ATOM   1026  CD  GLU A  53      55.863  53.614  34.763  1.00  0.00           C
ATOM   1027  OE1 GLU A  53      56.273  53.394  33.603  1.00  0.00           O
ATOM   1028  OE2 GLU A  53      54.903  54.413  34.973  1.00  0.00           O
ATOM   1029  C   GLU A  53      55.982  49.324  34.623  1.00  0.00           C
ATOM   1030  O   GLU A  53      56.153  49.444  33.403  1.00  0.00           O
ATOM   1031  N   LYS A  54      56.182  48.144  35.243  1.00  0.00           N
ATOM   1033  CA  LYS A  54      56.582  46.934  34.563  1.00  0.00           C
ATOM   1035  CB  LYS A  54      57.132  45.933  35.613  1.00  0.00           C
ATOM   1038  CG  LYS A  54      58.412  46.424  36.333  1.00  0.00           C
ATOM   1041  CD  LYS A  54      59.592  46.533  35.373  1.00  0.00           C
ATOM   1044  CE  LYS A  54      60.893  47.064  35.993  1.00  0.00           C
ATOM   1047  NZ  LYS A  54      61.932  47.084  34.953  1.00  0.00           N
ATOM   1051  C   LYS A  54      55.482  46.324  33.713  1.00  0.00           C
ATOM   1052  O   LYS A  54      55.732  45.444  32.893  1.00  0.00           O
ATOM   1053  N   LEU A  55      54.222  46.773  33.873  1.00  0.00           N
ATOM   1055  CA  LEU A  55      53.073  46.284  33.153  1.00  0.00           C
ATOM   1057  CB  LEU A  55      51.813  46.383  34.043  1.00  0.00           C
ATOM   1060  CG  LEU A  55      51.922  45.644  35.393  1.00  0.00           C
ATOM   1062  CD1 LEU A  55      50.693  45.894  36.283  1.00  0.00           C
ATOM   1066  CD2 LEU A  55      52.132  44.133  35.233  1.00  0.00           C
ATOM   1070  C   LEU A  55      52.813  46.983  31.803  1.00  0.00           C
ATOM   1071  O   LEU A  55      53.493  47.934  31.383  1.00  0.00           O
ATOM   1072  N   SER A  56      51.792  46.514  31.053  1.00  0.00           N
ATOM   1074  CA  SER A  56      51.313  47.123  29.813  1.00  0.00           C
ATOM   1076  CB  SER A  56      50.163  46.324  29.103  1.00  0.00           C
ATOM   1079  OG  SER A  56      48.972  46.204  29.883  1.00  0.00           O
ATOM   1081  C   SER A  56      50.793  48.534  30.003  1.00  0.00           C
ATOM   1082  O   SER A  56      50.282  48.794  31.093  1.00  0.00           O
ATOM   1083  N   PRO A  57      50.842  49.473  29.063  1.00  0.00           N
ATOM   1084  CD  PRO A  57      51.662  49.343  27.873  1.00  0.00           C
ATOM   1087  CA  PRO A  57      50.212  50.793  29.163  1.00  0.00           C
ATOM   1089  CB  PRO A  57      50.303  51.344  27.733  1.00  0.00           C
ATOM   1092  CG  PRO A  57      51.563  50.694  27.163  1.00  0.00           C
ATOM   1095  C   PRO A  57      48.813  50.824  29.733  1.00  0.00           C
ATOM   1096  O   PRO A  57      48.502  51.663  30.573  1.00  0.00           O
ATOM   1097  N   ALA A  58      47.943  49.883  29.303  1.00  0.00           N
ATOM   1099  CA  ALA A  58      46.623  49.683  29.843  1.00  0.00           C
ATOM   1101  CB  ALA A  58      45.993  48.524  29.063  1.00  0.00           C
ATOM   1105  C   ALA A  58      46.553  49.324  31.323  1.00  0.00           C
ATOM   1106  O   ALA A  58      45.693  49.784  32.073  1.00  0.00           O
ATOM   1107  N   TRP A  59      47.453  48.424  31.773  1.00  0.00           N
ATOM   1109  CA  TRP A  59      47.582  48.034  33.153  1.00  0.00           C
ATOM   1111  CB  TRP A  59      48.242  46.633  33.233  1.00  0.00           C
ATOM   1114  CG  TRP A  59      47.423  45.494  32.703  1.00  0.00           C
ATOM   1115  CD1 TRP A  59      46.072  45.473  32.413  1.00  0.00           C
ATOM   1117  NE1 TRP A  59      45.693  44.203  32.013  1.00  0.00           N
ATOM   1119  CE2 TRP A  59      46.802  43.394  32.013  1.00  0.00           C
ATOM   1120  CD2 TRP A  59      47.902  44.173  32.433  1.00  0.00           C
ATOM   1121  CE3 TRP A  59      49.162  43.563  32.513  1.00  0.00           C
ATOM   1123  CZ3 TRP A  59      49.302  42.224  32.173  1.00  0.00           C
ATOM   1125  CZ2 TRP A  59      46.922  42.043  31.723  1.00  0.00           C
ATOM   1127  CH2 TRP A  59      48.193  41.474  31.773  1.00  0.00           C
ATOM   1129  C   TRP A  59      48.323  49.074  33.983  1.00  0.00           C
ATOM   1130  O   TRP A  59      48.032  49.254  35.163  1.00  0.00           O
ATOM   1131  N   GLN A  60      49.222  49.864  33.353  1.00  0.00           N
ATOM   1133  CA  GLN A  60      49.833  51.024  33.983  1.00  0.00           C
ATOM   1135  CB  GLN A  60      50.872  51.723  33.063  1.00  0.00           C
ATOM   1138  CG  GLN A  60      52.213  50.964  32.873  1.00  0.00           C
ATOM   1141  CD  GLN A  60      53.102  51.663  31.843  1.00  0.00           C
ATOM   1142  OE1 GLN A  60      52.663  52.574  31.123  1.00  0.00           O
ATOM   1143  NE2 GLN A  60      54.393  51.284  31.793  1.00  0.00           N
ATOM   1146  C   GLN A  60      48.863  52.074  34.483  1.00  0.00           C
ATOM   1147  O   GLN A  60      48.923  52.524  35.623  1.00  0.00           O
ATOM   1148  N   ARG A  61      47.863  52.463  33.663  1.00  0.00           N
ATOM   1150  CA  ARG A  61      46.792  53.293  34.173  1.00  0.00           C
ATOM   1152  CB  ARG A  61      45.953  53.894  33.013  1.00  0.00           C
ATOM   1155  CG  ARG A  61      46.773  54.844  32.103  1.00  0.00           C
ATOM   1158  CD  ARG A  61      45.973  55.434  30.933  1.00  0.00           C
ATOM   1161  NE  ARG A  61      46.912  56.304  30.163  1.00  0.00           N
ATOM   1163  CZ  ARG A  61      46.553  56.983  29.073  1.00  0.00           C
ATOM   1164  NH1 ARG A  61      45.352  56.913  28.563  1.00  0.00           N
ATOM   1167  NH2 ARG A  61      47.423  57.783  28.493  1.00  0.00           N
ATOM   1170  C   ARG A  61      45.912  52.594  35.213  1.00  0.00           C
ATOM   1171  O   ARG A  61      45.682  53.114  36.303  1.00  0.00           O
ATOM   1172  N   ARG A  62      45.462  51.354  34.913  1.00  0.00           N
ATOM   1174  CA  ARG A  62      44.552  50.623  35.763  1.00  0.00           C
ATOM   1176  CB  ARG A  62      44.183  49.284  35.063  1.00  0.00           C
ATOM   1179  CG  ARG A  62      43.302  48.284  35.843  1.00  0.00           C
ATOM   1182  CD  ARG A  62      43.213  46.934  35.123  1.00  0.00           C
ATOM   1185  NE  ARG A  62      42.293  46.044  35.893  1.00  0.00           N
ATOM   1187  CZ  ARG A  62      41.813  44.904  35.413  1.00  0.00           C
ATOM   1188  NH1 ARG A  62      42.232  44.394  34.273  1.00  0.00           N
ATOM   1191  NH2 ARG A  62      40.863  44.273  36.073  1.00  0.00           N
ATOM   1194  C   ARG A  62      45.063  50.324  37.173  1.00  0.00           C
ATOM   1195  O   ARG A  62      44.362  50.523  38.163  1.00  0.00           O
ATOM   1196  N   VAL A  63      46.313  49.844  37.293  1.00  0.00           N
ATOM   1198  CA  VAL A  63      46.873  49.424  38.563  1.00  0.00           C
ATOM   1200  CB  VAL A  63      47.982  48.384  38.383  1.00  0.00           C
ATOM   1202  CG1 VAL A  63      48.563  47.934  39.743  1.00  0.00           C
ATOM   1206  CG2 VAL A  63      47.403  47.144  37.673  1.00  0.00           C
ATOM   1210  C   VAL A  63      47.333  50.623  39.373  1.00  0.00           C
ATOM   1211  O   VAL A  63      47.153  50.653  40.583  1.00  0.00           O
ATOM   1212  N   ALA A  64      47.873  51.684  38.723  1.00  0.00           N
ATOM   1214  CA  ALA A  64      48.182  52.934  39.393  1.00  0.00           C
ATOM   1216  CB  ALA A  64      48.883  53.953  38.473  1.00  0.00           C
ATOM   1220  C   ALA A  64      46.963  53.624  39.963  1.00  0.00           C
ATOM   1221  O   ALA A  64      46.973  54.153  41.063  1.00  0.00           O
ATOM   1222  N   LEU A  65      45.853  53.633  39.203  1.00  0.00           N
ATOM   1224  CA  LEU A  65      44.592  54.203  39.613  1.00  0.00           C
ATOM   1226  CB  LEU A  65      43.653  54.124  38.383  1.00  0.00           C
ATOM   1229  CG  LEU A  65      42.313  54.864  38.443  1.00  0.00           C
ATOM   1231  CD1 LEU A  65      41.652  54.883  37.053  1.00  0.00           C
ATOM   1235  CD2 LEU A  65      41.342  54.234  39.423  1.00  0.00           C
ATOM   1239  C   LEU A  65      44.043  53.514  40.853  1.00  0.00           C
ATOM   1240  O   LEU A  65      43.662  54.173  41.823  1.00  0.00           O
ATOM   1241  N   VAL A  66      44.063  52.164  40.883  1.00  0.00           N
ATOM   1243  CA  VAL A  66      43.723  51.364  42.053  1.00  0.00           C
ATOM   1245  CB  VAL A  66      43.653  49.864  41.733  1.00  0.00           C
ATOM   1247  CG1 VAL A  66      43.453  49.014  43.003  1.00  0.00           C
ATOM   1251  CG2 VAL A  66      42.493  49.613  40.753  1.00  0.00           C
ATOM   1255  C   VAL A  66      44.643  51.614  43.233  1.00  0.00           C
ATOM   1256  O   VAL A  66      44.203  51.754  44.373  1.00  0.00           O
ATOM   1257  N   THR A  67      45.973  51.734  42.993  1.00  0.00           N
ATOM   1259  CA  THR A  67      46.903  52.164  44.043  1.00  0.00           C
ATOM   1261  CB  THR A  67      48.372  52.194  43.593  1.00  0.00           C
ATOM   1263  OG1 THR A  67      48.822  50.884  43.253  1.00  0.00           O
ATOM   1265  CG2 THR A  67      49.313  52.664  44.723  1.00  0.00           C
ATOM   1269  C   THR A  67      46.563  53.544  44.583  1.00  0.00           C
ATOM   1270  O   THR A  67      46.462  53.724  45.793  1.00  0.00           O
ATOM   1271  N   HIS A  68      46.302  54.543  43.723  1.00  0.00           N
ATOM   1273  CA  HIS A  68      45.893  55.863  44.153  1.00  0.00           C
ATOM   1275  CB  HIS A  68      45.893  56.903  43.003  1.00  0.00           C
ATOM   1278  ND1 HIS A  68      48.223  57.853  43.273  1.00  0.00           N
ATOM   1280  CG  HIS A  68      47.273  57.224  42.493  1.00  0.00           C
ATOM   1281  CE1 HIS A  68      49.333  58.023  42.513  1.00  0.00           C
ATOM   1283  NE2 HIS A  68      49.152  57.554  41.293  1.00  0.00           N
ATOM   1284  CD2 HIS A  68      47.852  57.064  41.283  1.00  0.00           C
ATOM   1286  C   HIS A  68      44.583  55.933  44.923  1.00  0.00           C
ATOM   1287  O   HIS A  68      44.473  56.603  45.933  1.00  0.00           O
ATOM   1288  N   SER A  69      43.533  55.194  44.503  1.00  0.00           N
ATOM   1290  CA  SER A  69      42.342  55.024  45.343  1.00  0.00           C
ATOM   1292  CB  SER A  69      41.122  54.413  44.613  1.00  0.00           C
ATOM   1295  OG  SER A  69      41.383  53.104  44.093  1.00  0.00           O
ATOM   1297  C   SER A  69      42.582  54.304  46.663  1.00  0.00           C
ATOM   1298  O   SER A  69      42.052  54.683  47.693  1.00  0.00           O
ATOM   1299  N   LEU A  70      43.412  53.233  46.673  1.00  0.00           N
ATOM   1301  CA  LEU A  70      43.802  52.563  47.903  1.00  0.00           C
ATOM   1303  CB  LEU A  70      44.622  51.304  47.553  1.00  0.00           C
ATOM   1306  CG  LEU A  70      45.113  50.453  48.753  1.00  0.00           C
ATOM   1308  CD1 LEU A  70      43.942  49.924  49.603  1.00  0.00           C
ATOM   1312  CD2 LEU A  70      45.963  49.284  48.233  1.00  0.00           C
ATOM   1316  C   LEU A  70      44.583  53.424  48.903  1.00  0.00           C
ATOM   1317  O   LEU A  70      44.292  53.454  50.093  1.00  0.00           O
ATOM   1318  N   ILE A  71      45.602  54.163  48.413  1.00  0.00           N
ATOM   1320  CA  ILE A  71      46.383  55.114  49.203  1.00  0.00           C
ATOM   1322  CB  ILE A  71      47.692  55.514  48.523  1.00  0.00           C
ATOM   1324  CG2 ILE A  71      48.473  56.554  49.373  1.00  0.00           C
ATOM   1328  CG1 ILE A  71      48.592  54.284  48.253  1.00  0.00           C
ATOM   1331  CD  ILE A  71      49.032  53.524  49.513  1.00  0.00           C
ATOM   1335  C   ILE A  71      45.563  56.294  49.613  1.00  0.00           C
ATOM   1336  O   ILE A  71      45.672  56.764  50.743  1.00  0.00           O
ATOM   1337  N   LEU A  72      44.643  56.784  48.763  1.00  0.00           N
ATOM   1339  CA  LEU A  72      43.642  57.754  49.163  1.00  0.00           C
ATOM   1341  CB  LEU A  72      42.703  58.083  47.983  1.00  0.00           C
ATOM   1344  CG  LEU A  72      41.552  59.054  48.263  1.00  0.00           C
ATOM   1346  CD1 LEU A  72      42.083  60.423  48.703  1.00  0.00           C
ATOM   1350  CD2 LEU A  72      40.673  59.163  47.013  1.00  0.00           C
ATOM   1354  C   LEU A  72      42.782  57.304  50.333  1.00  0.00           C
ATOM   1355  O   LEU A  72      42.603  58.043  51.293  1.00  0.00           O
ATOM   1356  N   PHE A  73      42.293  56.044  50.313  1.00  0.00           N
ATOM   1358  CA  PHE A  73      41.602  55.464  51.453  1.00  0.00           C
ATOM   1360  CB  PHE A  73      41.033  54.063  51.063  1.00  0.00           C
ATOM   1363  CG  PHE A  73      40.472  53.284  52.233  1.00  0.00           C
ATOM   1364  CD1 PHE A  73      39.203  53.584  52.723  1.00  0.00           C
ATOM   1366  CE1 PHE A  73      38.712  52.953  53.873  1.00  0.00           C
ATOM   1368  CZ  PHE A  73      39.482  51.983  54.523  1.00  0.00           C
ATOM   1370  CD2 PHE A  73      41.232  52.284  52.873  1.00  0.00           C
ATOM   1372  CE2 PHE A  73      40.743  51.653  54.023  1.00  0.00           C
ATOM   1374  C   PHE A  73      42.462  55.403  52.713  1.00  0.00           C
ATOM   1375  O   PHE A  73      42.062  55.884  53.783  1.00  0.00           O
ATOM   1376  N   ILE A  74      43.692  54.854  52.613  1.00  0.00           N
ATOM   1378  CA  ILE A  74      44.573  54.724  53.753  1.00  0.00           C
ATOM   1380  CB  ILE A  74      45.742  53.774  53.493  1.00  0.00           C
ATOM   1382  CG2 ILE A  74      46.633  53.674  54.753  1.00  0.00           C
ATOM   1386  CG1 ILE A  74      45.252  52.354  53.083  1.00  0.00           C
ATOM   1389  CD  ILE A  74      46.322  51.523  52.363  1.00  0.00           C
ATOM   1393  C   ILE A  74      45.043  56.074  54.293  1.00  0.00           C
ATOM   1394  O   ILE A  74      44.903  56.364  55.473  1.00  0.00           O
ATOM   1395  N   CYS A  75      45.542  56.994  53.433  1.00  0.00           N
ATOM   1397  CA  CYS A  75      46.052  58.274  53.873  1.00  0.00           C
ATOM   1399  CB  CYS A  75      47.062  58.874  52.863  1.00  0.00           C
ATOM   1402  SG  CYS A  75      48.583  57.853  52.793  1.00  0.00           S
ATOM   1404  C   CYS A  75      44.982  59.273  54.253  1.00  0.00           C
ATOM   1405  O   CYS A  75      45.203  60.144  55.093  1.00  0.00           O
ATOM   1406  N   GLY A  76      43.762  59.124  53.703  1.00  0.00           N
ATOM   1408  CA  GLY A  76      42.592  59.844  54.173  1.00  0.00           C
ATOM   1411  C   GLY A  76      42.132  59.384  55.533  1.00  0.00           C
ATOM   1412  O   GLY A  76      41.823  60.203  56.403  1.00  0.00           O
ATOM   1413  N   ALA A  77      42.122  58.064  55.803  1.00  0.00           N
ATOM   1415  CA  ALA A  77      41.903  57.534  57.143  1.00  0.00           C
ATOM   1417  CB  ALA A  77      41.833  55.993  57.123  1.00  0.00           C
ATOM   1421  C   ALA A  77      42.962  57.994  58.153  1.00  0.00           C
ATOM   1422  O   ALA A  77      42.663  58.414  59.263  1.00  0.00           O
ATOM   1423  N   LEU A  78      44.243  57.984  57.763  1.00  0.00           N
ATOM   1425  CA  LEU A  78      45.322  58.584  58.523  1.00  0.00           C
ATOM   1427  CB  LEU A  78      46.672  58.314  57.843  1.00  0.00           C
ATOM   1430  CG  LEU A  78      47.002  56.814  57.743  1.00  0.00           C
ATOM   1432  CD1 LEU A  78      48.102  56.574  56.733  1.00  0.00           C
ATOM   1436  CD2 LEU A  78      47.453  56.243  59.083  1.00  0.00           C
ATOM   1440  C   LEU A  78      45.182  60.074  58.783  1.00  0.00           C
ATOM   1441  O   LEU A  78      45.462  60.543  59.893  1.00  0.00           O
ATOM   1442  N   ALA A  79      44.743  60.863  57.783  1.00  0.00           N
ATOM   1444  CA  ALA A  79      44.342  62.243  57.933  1.00  0.00           C
ATOM   1446  CB  ALA A  79      44.032  62.864  56.563  1.00  0.00           C
ATOM   1450  C   ALA A  79      43.172  62.463  58.893  1.00  0.00           C
ATOM   1451  O   ALA A  79      43.232  63.324  59.763  1.00  0.00           O
ATOM   1452  N   TRP A  80      42.103  61.633  58.823  1.00  0.00           N
ATOM   1454  CA  TRP A  80      41.033  61.644  59.823  1.00  0.00           C
ATOM   1456  CB  TRP A  80      39.853  60.694  59.423  1.00  0.00           C
ATOM   1459  CG  TRP A  80      38.682  60.653  60.363  1.00  0.00           C
ATOM   1460  CD1 TRP A  80      38.122  59.534  60.943  1.00  0.00           C
ATOM   1462  NE1 TRP A  80      37.123  59.904  61.793  1.00  0.00           N
ATOM   1464  CE2 TRP A  80      36.993  61.254  61.793  1.00  0.00           C
ATOM   1465  CD2 TRP A  80      37.953  61.784  60.903  1.00  0.00           C
ATOM   1466  CE3 TRP A  80      38.043  63.163  60.723  1.00  0.00           C
ATOM   1468  CZ3 TRP A  80      37.182  63.993  61.453  1.00  0.00           C
ATOM   1470  CZ2 TRP A  80      36.142  62.074  62.513  1.00  0.00           C
ATOM   1472  CH2 TRP A  80      36.262  63.454  62.343  1.00  0.00           C
ATOM   1474  C   TRP A  80      41.543  61.313  61.223  1.00  0.00           C
ATOM   1475  O   TRP A  80      41.203  61.944  62.223  1.00  0.00           O
ATOM   1476  N   GLY A  81      42.442  60.313  61.313  1.00  0.00           N
ATOM   1478  CA  GLY A  81      43.042  59.894  62.573  1.00  0.00           C
ATOM   1481  C   GLY A  81      43.953  60.924  63.173  1.00  0.00           C
ATOM   1482  O   GLY A  81      43.962  61.144  64.383  1.00  0.00           O
ATOM   1483  N   ALA A  82      44.732  61.614  62.323  1.00  0.00           N
ATOM   1485  CA  ALA A  82      45.482  62.794  62.673  1.00  0.00           C
ATOM   1487  CB  ALA A  82      46.332  63.254  61.463  1.00  0.00           C
ATOM   1491  C   ALA A  82      44.592  63.914  63.163  1.00  0.00           C
ATOM   1492  O   ALA A  82      44.863  64.523  64.193  1.00  0.00           O
ATOM   1493  N   THR A  83      43.442  64.184  62.503  1.00  0.00           N
ATOM   1495  CA  THR A  83      42.493  65.203  62.943  1.00  0.00           C
ATOM   1497  CB  THR A  83      41.302  65.374  61.983  1.00  0.00           C
ATOM   1499  OG1 THR A  83      41.763  65.934  60.753  1.00  0.00           O
ATOM   1501  CG2 THR A  83      40.262  66.374  62.523  1.00  0.00           C
ATOM   1505  C   THR A  83      41.982  64.963  64.343  1.00  0.00           C
ATOM   1506  O   THR A  83      42.052  65.834  65.213  1.00  0.00           O
ATOM   1507  N   LEU A  84      41.532  63.734  64.653  1.00  0.00           N
ATOM   1509  CA  LEU A  84      41.113  63.394  65.993  1.00  0.00           C
ATOM   1511  CB  LEU A  84      40.392  62.034  65.953  1.00  0.00           C
ATOM   1514  CG  LEU A  84      39.122  62.064  65.073  1.00  0.00           C
ATOM   1516  CD1 LEU A  84      38.583  60.644  64.923  1.00  0.00           C
ATOM   1520  CD2 LEU A  84      38.063  63.004  65.643  1.00  0.00           C
ATOM   1524  C   LEU A  84      42.192  63.404  67.073  1.00  0.00           C
ATOM   1525  O   LEU A  84      42.002  63.944  68.173  1.00  0.00           O
ATOM   1526  N   LYS A  85      43.372  62.824  66.773  1.00  0.00           N
ATOM   1528  CA  LYS A  85      44.523  62.824  67.653  1.00  0.00           C
ATOM   1530  CB  LYS A  85      45.612  61.884  67.123  1.00  0.00           C
ATOM   1533  CG  LYS A  85      45.173  60.423  67.283  1.00  0.00           C
ATOM   1536  CD  LYS A  85      46.072  59.483  66.503  1.00  0.00           C
ATOM   1539  CE  LYS A  85      45.623  58.034  66.633  1.00  0.00           C
ATOM   1542  NZ  LYS A  85      46.773  57.174  66.343  1.00  0.00           N
ATOM   1546  C   LYS A  85      45.122  64.173  67.933  1.00  0.00           C
ATOM   1547  O   LYS A  85      45.433  64.493  69.073  1.00  0.00           O
ATOM   1548  N   THR A  86      45.243  65.044  66.903  1.00  0.00           N
ATOM   1550  CA  THR A  86      45.812  66.383  67.003  1.00  0.00           C
ATOM   1552  CB  THR A  86      45.823  67.144  65.663  1.00  0.00           C
ATOM   1554  OG1 THR A  86      46.792  66.574  64.793  1.00  0.00           O
ATOM   1556  CG2 THR A  86      46.243  68.614  65.813  1.00  0.00           C
ATOM   1560  C   THR A  86      45.072  67.214  68.013  1.00  0.00           C
ATOM   1561  O   THR A  86      45.672  67.904  68.823  1.00  0.00           O
ATOM   1562  N   ILE A  87      43.743  67.114  68.023  1.00  0.00           N
ATOM   1564  CA  ILE A  87      42.902  67.713  69.033  1.00  0.00           C
ATOM   1566  CB  ILE A  87      41.442  67.484  68.663  1.00  0.00           C
ATOM   1568  CG2 ILE A  87      40.523  67.963  69.793  1.00  0.00           C
ATOM   1572  CG1 ILE A  87      41.052  68.144  67.313  1.00  0.00           C
ATOM   1575  CD  ILE A  87      39.773  67.553  66.723  1.00  0.00           C
ATOM   1579  C   ILE A  87      43.162  67.194  70.453  1.00  0.00           C
ATOM   1580  O   ILE A  87      43.302  67.984  71.383  1.00  0.00           O
ATOM   1581  N   GLN A  88      43.242  65.864  70.643  1.00  0.00           N
ATOM   1583  CA  GLN A  88      43.543  65.243  71.923  1.00  0.00           C
ATOM   1585  CB  GLN A  88      43.283  63.713  71.843  1.00  0.00           C
ATOM   1588  CG  GLN A  88      41.782  63.414  71.643  1.00  0.00           C
ATOM   1591  CD  GLN A  88      41.502  61.944  71.363  1.00  0.00           C
ATOM   1592  OE1 GLN A  88      42.223  61.243  70.643  1.00  0.00           O
ATOM   1593  NE2 GLN A  88      40.372  61.434  71.903  1.00  0.00           N
ATOM   1596  C   GLN A  88      44.932  65.533  72.473  1.00  0.00           C
ATOM   1597  O   GLN A  88      45.122  65.864  73.643  1.00  0.00           O
ATOM   1598  N   ASP A  89      45.932  65.473  71.583  1.00  0.00           N
ATOM   1600  CA  ASP A  89      47.313  65.853  71.793  1.00  0.00           C
ATOM   1602  CB  ASP A  89      48.162  65.324  70.603  1.00  0.00           C
ATOM   1605  CG  ASP A  89      48.283  63.813  70.643  1.00  0.00           C
ATOM   1606  OD1 ASP A  89      48.273  63.204  71.743  1.00  0.00           O
ATOM   1607  OD2 ASP A  89      48.533  63.223  69.553  1.00  0.00           O
ATOM   1608  C   ASP A  89      47.523  67.354  71.993  1.00  0.00           C
ATOM   1609  O   ASP A  89      48.382  67.783  72.753  1.00  0.00           O
ATOM   1610  N   TRP A  90      46.743  68.233  71.343  1.00  0.00           N
ATOM   1612  CA  TRP A  90      46.833  69.674  71.563  1.00  0.00           C
ATOM   1614  CB  TRP A  90      46.153  70.423  70.383  1.00  0.00           C
ATOM   1617  CG  TRP A  90      46.203  71.923  70.413  1.00  0.00           C
ATOM   1618  CD1 TRP A  90      45.142  72.754  70.653  1.00  0.00           C
ATOM   1620  NE1 TRP A  90      45.552  74.063  70.623  1.00  0.00           N
ATOM   1622  CE2 TRP A  90      46.862  74.103  70.273  1.00  0.00           C
ATOM   1623  CD2 TRP A  90      47.333  72.773  70.163  1.00  0.00           C
ATOM   1624  CE3 TRP A  90      48.673  72.534  69.883  1.00  0.00           C
ATOM   1626  CZ3 TRP A  90      49.513  73.623  69.673  1.00  0.00           C
ATOM   1628  CZ2 TRP A  90      47.692  75.193  70.043  1.00  0.00           C
ATOM   1630  CH2 TRP A  90      49.023  74.924  69.733  1.00  0.00           C
ATOM   1632  C   TRP A  90      46.223  70.074  72.893  1.00  0.00           C
ATOM   1633  O   TRP A  90      46.582  71.084  73.493  1.00  0.00           O
ATOM   1634  N   SER A  91      45.332  69.243  73.453  1.00  0.00           N
ATOM   1636  CA  SER A  91      44.773  69.483  74.773  1.00  0.00           C
ATOM   1638  CB  SER A  91      43.252  69.154  74.833  1.00  0.00           C
ATOM   1641  OG  SER A  91      42.933  67.773  74.653  1.00  0.00           O
ATOM   1643  C   SER A  91      45.523  68.763  75.883  1.00  0.00           C
ATOM   1644  O   SER A  91      44.993  68.604  76.983  1.00  0.00           O
ATOM   1645  N   ASP A  92      46.782  68.353  75.623  1.00  0.00           N
ATOM   1647  CA  ASP A  92      47.752  67.864  76.593  1.00  0.00           C
ATOM   1649  CB  ASP A  92      47.703  66.303  76.723  1.00  0.00           C
ATOM   1652  CG  ASP A  92      48.283  65.773  78.033  1.00  0.00           C
ATOM   1653  OD1 ASP A  92      48.793  66.603  78.823  1.00  0.00           O
ATOM   1654  OD2 ASP A  92      48.252  64.534  78.263  1.00  0.00           O
ATOM   1655  C   ASP A  92      49.133  68.394  76.163  1.00  0.00           C
ATOM   1656  O   ASP A  92      49.313  68.993  75.103  1.00  0.00           O
ATOM   1657  N   TYR A  93      50.163  68.243  77.003  1.00  0.00           N
ATOM   1659  CA  TYR A  93      51.472  68.813  76.723  1.00  0.00           C
ATOM   1661  CB  TYR A  93      51.672  70.234  77.333  1.00  0.00           C
ATOM   1664  CG  TYR A  93      51.602  70.203  78.843  1.00  0.00           C
ATOM   1665  CD1 TYR A  93      52.782  70.144  79.603  1.00  0.00           C
ATOM   1667  CE1 TYR A  93      52.712  70.013  81.003  1.00  0.00           C
ATOM   1669  CZ  TYR A  93      51.462  69.954  81.623  1.00  0.00           C
ATOM   1670  OH  TYR A  93      51.372  69.724  83.003  1.00  0.00           O
ATOM   1672  CD2 TYR A  93      50.363  70.203  79.493  1.00  0.00           C
ATOM   1674  CE2 TYR A  93      50.293  70.074  80.883  1.00  0.00           C
ATOM   1676  C   TYR A  93      52.552  67.874  77.193  1.00  0.00           C
ATOM   1677  O   TYR A  93      52.372  67.103  78.133  1.00  0.00           O
ATOM   1678  N   SER A  94      53.732  67.913  76.543  1.00  0.00           N
ATOM   1680  CA  SER A  94      54.842  67.074  76.933  1.00  0.00           C
ATOM   1682  CB  SER A  94      55.973  67.074  75.873  1.00  0.00           C
ATOM   1685  OG  SER A  94      57.162  66.412  76.313  1.00  0.00           O
ATOM   1687  C   SER A  94      55.433  67.484  78.293  1.00  0.00           C
ATOM   1688  O   SER A  94      55.903  68.623  78.433  1.00  0.00           O
ATOM   1689  N   PRO A  95      55.503  66.624  79.303  1.00  0.00           N
ATOM   1690  CD  PRO A  95      54.942  65.264  79.283  1.00  0.00           C
ATOM   1693  CA  PRO A  95      56.043  66.983  80.613  1.00  0.00           C
ATOM   1695  CB  PRO A  95      55.592  65.824  81.513  1.00  0.00           C
ATOM   1698  CG  PRO A  95      55.462  64.623  80.563  1.00  0.00           C
ATOM   1701  C   PRO A  95      57.552  67.132  80.543  1.00  0.00           C
ATOM   1702  O   PRO A  95      58.133  67.853  81.353  1.00  0.00           O
ATOM   1703  N   ILE A  96      58.193  66.443  79.583  1.00  0.00           N
ATOM   1705  CA  ILE A  96      59.632  66.404  79.443  1.00  0.00           C
ATOM   1707  CB  ILE A  96      60.103  65.013  79.023  1.00  0.00           C
ATOM   1709  CG2 ILE A  96      59.942  64.093  80.243  1.00  0.00           C
ATOM   1713  CG1 ILE A  96      59.302  64.474  77.813  1.00  0.00           C
ATOM   1716  CD  ILE A  96      59.752  63.093  77.323  1.00  0.00           C
ATOM   1720  C   ILE A  96      60.163  67.463  78.483  1.00  0.00           C
ATOM   1721  O   ILE A  96      61.363  67.743  78.473  1.00  0.00           O
ATOM   1722  N   LEU A  97      59.292  68.124  77.693  1.00  0.00           N
ATOM   1724  CA  LEU A  97      59.682  69.154  76.733  1.00  0.00           C
ATOM   1726  CB  LEU A  97      59.333  68.623  75.323  1.00  0.00           C
ATOM   1729  CG  LEU A  97      59.603  69.544  74.113  1.00  0.00           C
ATOM   1731  CD1 LEU A  97      61.103  69.724  73.863  1.00  0.00           C
ATOM   1735  CD2 LEU A  97      58.923  68.934  72.873  1.00  0.00           C
ATOM   1739  C   LEU A  97      58.972  70.504  76.963  1.00  0.00           C
ATOM   1740  O   LEU A  97      59.443  71.554  76.513  1.00  0.00           O
ATOM   1741  N   GLY A  98      57.842  70.523  77.673  1.00  0.00           N
ATOM   1743  CA  GLY A  98      57.103  71.743  78.003  1.00  0.00           C
ATOM   1746  C   GLY A  98      56.423  72.434  76.873  1.00  0.00           C
ATOM   1747  O   GLY A  98      56.203  73.644  76.903  1.00  0.00           O
ATOM   1748  N   LEU A  99      56.072  71.673  75.833  1.00  0.00           N
ATOM   1750  CA  LEU A  99      55.363  72.163  74.683  1.00  0.00           C
ATOM   1752  CB  LEU A  99      56.262  72.084  73.433  1.00  0.00           C
ATOM   1755  CG  LEU A  99      57.453  73.074  73.483  1.00  0.00           C
ATOM   1757  CD1 LEU A  99      58.423  72.783  72.333  1.00  0.00           C
ATOM   1761  CD2 LEU A  99      56.963  74.534  73.463  1.00  0.00           C
ATOM   1765  C   LEU A  99      54.142  71.284  74.493  1.00  0.00           C
ATOM   1766  O   LEU A  99      54.232  70.104  74.853  1.00  0.00           O
ATOM   1767  N   PRO A 100      53.003  71.764  73.983  1.00  0.00           N
ATOM   1768  CD  PRO A 100      52.793  73.163  73.603  1.00  0.00           C
ATOM   1771  CA  PRO A 100      51.893  70.924  73.523  1.00  0.00           C
ATOM   1773  CB  PRO A 100      50.942  71.883  72.783  1.00  0.00           C
ATOM   1776  CG  PRO A 100      51.293  73.254  73.353  1.00  0.00           C
ATOM   1779  C   PRO A 100      52.322  69.773  72.653  1.00  0.00           C
ATOM   1780  O   PRO A 100      53.112  70.004  71.733  1.00  0.00           O
ATOM   1781  N   ILE A 101      51.813  68.553  72.883  1.00  0.00           N
ATOM   1783  CA  ILE A 101      52.073  67.382  72.053  1.00  0.00           C
ATOM   1785  CB  ILE A 101      51.462  66.123  72.673  1.00  0.00           C
ATOM   1787  CG2 ILE A 101      51.633  64.913  71.733  1.00  0.00           C
ATOM   1791  CG1 ILE A 101      52.083  65.834  74.063  1.00  0.00           C
ATOM   1794  CD  ILE A 101      51.302  64.794  74.873  1.00  0.00           C
ATOM   1798  C   ILE A 101      51.553  67.614  70.643  1.00  0.00           C
ATOM   1799  O   ILE A 101      52.203  67.382  69.613  1.00  0.00           O
ATOM   1800  N   GLY A 102      50.332  68.184  70.573  1.00  0.00           N
ATOM   1802  CA  GLY A 102      49.622  68.464  69.333  1.00  0.00           C
ATOM   1805  C   GLY A 102      50.233  69.553  68.513  1.00  0.00           C
ATOM   1806  O   GLY A 102      49.813  69.784  67.393  1.00  0.00           O
ATOM   1807  N   LEU A 103      51.273  70.243  69.013  1.00  0.00           N
ATOM   1809  CA  LEU A 103      52.033  71.213  68.243  1.00  0.00           C
ATOM   1811  CB  LEU A 103      53.102  71.824  69.173  1.00  0.00           C
ATOM   1814  CG  LEU A 103      53.953  72.963  68.593  1.00  0.00           C
ATOM   1816  CD1 LEU A 103      53.112  74.173  68.193  1.00  0.00           C
ATOM   1820  CD2 LEU A 103      55.012  73.394  69.623  1.00  0.00           C
ATOM   1824  C   LEU A 103      52.692  70.563  67.033  1.00  0.00           C
ATOM   1825  O   LEU A 103      52.622  71.074  65.913  1.00  0.00           O
ATOM   1826  N   MET A 104      53.293  69.383  67.223  1.00  0.00           N
ATOM   1828  CA  MET A 104      53.892  68.632  66.143  1.00  0.00           C
ATOM   1830  CB  MET A 104      54.932  67.654  66.743  1.00  0.00           C
ATOM   1833  CG  MET A 104      56.103  68.303  67.513  1.00  0.00           C
ATOM   1836  SD  MET A 104      57.283  69.234  66.503  1.00  0.00           S
ATOM   1837  CE  MET A 104      56.662  70.882  66.923  1.00  0.00           C
ATOM   1841  C   MET A 104      52.873  67.843  65.323  1.00  0.00           C
ATOM   1842  O   MET A 104      52.993  67.674  64.103  1.00  0.00           O
ATOM   1843  N   TYR A 105      51.763  67.364  65.933  1.00  0.00           N
ATOM   1845  CA  TYR A 105      50.732  66.673  65.173  1.00  0.00           C
ATOM   1847  CB  TYR A 105      49.813  65.803  66.063  1.00  0.00           C
ATOM   1850  CG  TYR A 105      50.552  64.604  66.563  1.00  0.00           C
ATOM   1851  CD1 TYR A 105      50.842  64.444  67.923  1.00  0.00           C
ATOM   1853  CE1 TYR A 105      51.432  63.264  68.403  1.00  0.00           C
ATOM   1855  CZ  TYR A 105      51.732  62.234  67.513  1.00  0.00           C
ATOM   1856  OH  TYR A 105      52.293  61.044  67.983  1.00  0.00           O
ATOM   1858  CD2 TYR A 105      50.912  63.574  65.673  1.00  0.00           C
ATOM   1860  CE2 TYR A 105      51.502  62.394  66.143  1.00  0.00           C
ATOM   1862  C   TYR A 105      49.903  67.604  64.303  1.00  0.00           C
ATOM   1863  O   TYR A 105      49.422  67.233  63.233  1.00  0.00           O
ATOM   1864  N   ALA A 106      49.822  68.894  64.693  1.00  0.00           N
ATOM   1866  CA  ALA A 106      49.232  69.943  63.893  1.00  0.00           C
ATOM   1868  CB  ALA A 106      49.012  71.204  64.763  1.00  0.00           C
ATOM   1872  C   ALA A 106      50.052  70.313  62.663  1.00  0.00           C
ATOM   1873  O   ALA A 106      49.603  71.084  61.823  1.00  0.00           O
ATOM   1874  N   ALA A 107      51.262  69.743  62.483  1.00  0.00           N
ATOM   1876  CA  ALA A 107      51.973  69.754  61.213  1.00  0.00           C
ATOM   1878  CB  ALA A 107      53.442  70.094  61.493  1.00  0.00           C
ATOM   1882  C   ALA A 107      51.883  68.434  60.463  1.00  0.00           C
ATOM   1883  O   ALA A 107      51.862  68.382  59.233  1.00  0.00           O
ATOM   1884  N   CYS A 108      51.743  67.294  61.173  1.00  0.00           N
ATOM   1886  CA  CYS A 108      51.432  66.004  60.573  1.00  0.00           C
ATOM   1888  CB  CYS A 108      51.472  64.864  61.603  1.00  0.00           C
ATOM   1891  SG  CYS A 108      53.153  64.694  62.223  1.00  0.00           S
ATOM   1893  C   CYS A 108      50.103  65.952  59.853  1.00  0.00           C
ATOM   1894  O   CYS A 108      50.023  65.413  58.743  1.00  0.00           O
ATOM   1895  N   LEU A 109      49.043  66.523  60.453  1.00  0.00           N
ATOM   1897  CA  LEU A 109      47.722  66.593  59.863  1.00  0.00           C
ATOM   1899  CB  LEU A 109      46.712  67.114  60.913  1.00  0.00           C
ATOM   1902  CG  LEU A 109      45.332  67.544  60.373  1.00  0.00           C
ATOM   1904  CD1 LEU A 109      44.613  66.364  59.713  1.00  0.00           C
ATOM   1908  CD2 LEU A 109      44.513  68.154  61.513  1.00  0.00           C
ATOM   1912  C   LEU A 109      47.673  67.334  58.523  1.00  0.00           C
ATOM   1913  O   LEU A 109      47.153  66.773  57.553  1.00  0.00           O
ATOM   1914  N   PRO A 110      48.263  68.514  58.313  1.00  0.00           N
ATOM   1915  CD  PRO A 110      48.382  69.523  59.373  1.00  0.00           C
ATOM   1918  CA  PRO A 110      48.252  69.144  56.993  1.00  0.00           C
ATOM   1920  CB  PRO A 110      48.872  70.523  57.243  1.00  0.00           C
ATOM   1923  CG  PRO A 110      48.432  70.882  58.653  1.00  0.00           C
ATOM   1926  C   PRO A 110      49.082  68.353  56.003  1.00  0.00           C
ATOM   1927  O   PRO A 110      48.723  68.294  54.823  1.00  0.00           O
ATOM   1928  N   THR A 111      50.192  67.754  56.453  1.00  0.00           N
ATOM   1930  CA  THR A 111      51.033  66.894  55.643  1.00  0.00           C
ATOM   1932  CB  THR A 111      52.302  66.504  56.393  1.00  0.00           C
ATOM   1934  OG1 THR A 111      52.972  67.674  56.823  1.00  0.00           O
ATOM   1936  CG2 THR A 111      53.312  65.773  55.503  1.00  0.00           C
ATOM   1940  C   THR A 111      50.322  65.633  55.143  1.00  0.00           C
ATOM   1941  O   THR A 111      50.352  65.304  53.963  1.00  0.00           O
ATOM   1942  N   SER A 112      49.592  64.924  56.033  1.00  0.00           N
ATOM   1944  CA  SER A 112      48.743  63.794  55.673  1.00  0.00           C
ATOM   1946  CB  SER A 112      48.232  62.964  56.883  1.00  0.00           C
ATOM   1949  OG  SER A 112      47.502  63.774  57.803  1.00  0.00           O
ATOM   1951  C   SER A 112      47.582  64.163  54.773  1.00  0.00           C
ATOM   1952  O   SER A 112      47.262  63.433  53.833  1.00  0.00           O
ATOM   1953  N   LEU A 113      46.973  65.333  54.993  1.00  0.00           N
ATOM   1955  CA  LEU A 113      46.023  65.952  54.083  1.00  0.00           C
ATOM   1957  CB  LEU A 113      45.443  67.243  54.713  1.00  0.00           C
ATOM   1960  CG  LEU A 113      44.473  67.004  55.883  1.00  0.00           C
ATOM   1962  CD1 LEU A 113      44.172  68.324  56.613  1.00  0.00           C
ATOM   1966  CD2 LEU A 113      43.153  66.374  55.413  1.00  0.00           C
ATOM   1970  C   LEU A 113      46.592  66.243  52.693  1.00  0.00           C
ATOM   1971  O   LEU A 113      45.953  65.952  51.683  1.00  0.00           O
ATOM   1972  N   VAL A 114      47.852  66.754  52.583  1.00  0.00           N
ATOM   1974  CA  VAL A 114      48.543  66.934  51.303  1.00  0.00           C
ATOM   1976  CB  VAL A 114      49.942  67.583  51.393  1.00  0.00           C
ATOM   1978  CG1 VAL A 114      50.662  67.553  50.023  1.00  0.00           C
ATOM   1982  CG2 VAL A 114      49.903  69.063  51.823  1.00  0.00           C
ATOM   1986  C   VAL A 114      48.673  65.624  50.543  1.00  0.00           C
ATOM   1987  O   VAL A 114      48.412  65.574  49.343  1.00  0.00           O
ATOM   1988  N   ILE A 115      49.043  64.523  51.253  1.00  0.00           N
ATOM   1990  CA  ILE A 115      49.123  63.194  50.653  1.00  0.00           C
ATOM   1992  CB  ILE A 115      49.592  62.123  51.653  1.00  0.00           C
ATOM   1994  CG2 ILE A 115      49.603  60.723  50.993  1.00  0.00           C
ATOM   1998  CG1 ILE A 115      50.993  62.434  52.213  1.00  0.00           C
ATOM   2001  CD  ILE A 115      51.363  61.583  53.433  1.00  0.00           C
ATOM   2005  C   ILE A 115      47.782  62.773  50.073  1.00  0.00           C
ATOM   2006  O   ILE A 115      47.673  62.394  48.913  1.00  0.00           O
ATOM   2007  N   ALA A 116      46.693  62.913  50.843  1.00  0.00           N
ATOM   2009  CA  ALA A 116      45.363  62.594  50.373  1.00  0.00           C
ATOM   2011  CB  ALA A 116      44.403  62.674  51.583  1.00  0.00           C
ATOM   2015  C   ALA A 116      44.892  63.414  49.153  1.00  0.00           C
ATOM   2016  O   ALA A 116      44.282  62.894  48.223  1.00  0.00           O
ATOM   2017  N   PHE A 117      45.163  64.733  49.103  1.00  0.00           N
ATOM   2019  CA  PHE A 117      44.923  65.533  47.893  1.00  0.00           C
ATOM   2021  CB  PHE A 117      45.192  67.034  48.103  1.00  0.00           C
ATOM   2024  CG  PHE A 117      44.422  67.604  49.243  1.00  0.00           C
ATOM   2025  CD1 PHE A 117      43.213  67.053  49.683  1.00  0.00           C
ATOM   2027  CE1 PHE A 117      42.722  67.344  50.953  1.00  0.00           C
ATOM   2029  CZ  PHE A 117      43.432  68.254  51.743  1.00  0.00           C
ATOM   2031  CD2 PHE A 117      45.012  68.644  49.983  1.00  0.00           C
ATOM   2033  CE2 PHE A 117      44.502  68.963  51.233  1.00  0.00           C
ATOM   2035  C   PHE A 117      45.742  65.144  46.693  1.00  0.00           C
ATOM   2036  O   PHE A 117      45.262  65.124  45.563  1.00  0.00           O
ATOM   2037  N   PHE A 118      47.033  64.824  46.903  1.00  0.00           N
ATOM   2039  CA  PHE A 118      47.902  64.372  45.833  1.00  0.00           C
ATOM   2041  CB  PHE A 118      49.393  64.383  46.243  1.00  0.00           C
ATOM   2044  CG  PHE A 118      50.052  65.754  46.243  1.00  0.00           C
ATOM   2045  CD1 PHE A 118      49.362  66.974  46.163  1.00  0.00           C
ATOM   2047  CE1 PHE A 118      50.063  68.194  46.213  1.00  0.00           C
ATOM   2049  CZ  PHE A 118      51.453  68.213  46.363  1.00  0.00           C
ATOM   2051  CD2 PHE A 118      51.453  65.794  46.353  1.00  0.00           C
ATOM   2053  CE2 PHE A 118      52.143  67.004  46.433  1.00  0.00           C
ATOM   2055  C   PHE A 118      47.482  63.023  45.263  1.00  0.00           C
ATOM   2056  O   PHE A 118      47.543  62.843  44.043  1.00  0.00           O
ATOM   2057  N   GLU A 119      46.982  62.113  46.133  1.00  0.00           N
ATOM   2059  CA  GLU A 119      46.223  60.944  45.743  1.00  0.00           C
ATOM   2061  CB  GLU A 119      45.812  60.074  46.973  1.00  0.00           C
ATOM   2064  CG  GLU A 119      46.973  59.354  47.693  1.00  0.00           C
ATOM   2067  CD  GLU A 119      47.902  58.704  46.693  1.00  0.00           C
ATOM   2068  OE1 GLU A 119      47.372  58.064  45.753  1.00  0.00           O
ATOM   2069  OE2 GLU A 119      49.133  58.883  46.773  1.00  0.00           O
ATOM   2070  C   GLU A 119      44.953  61.243  44.953  1.00  0.00           C
ATOM   2071  O   GLU A 119      44.732  60.644  43.903  1.00  0.00           O
ATOM   2072  N   LEU A 120      44.123  62.224  45.363  1.00  0.00           N
ATOM   2074  CA  LEU A 120      42.993  62.684  44.563  1.00  0.00           C
ATOM   2076  CB  LEU A 120      42.173  63.804  45.273  1.00  0.00           C
ATOM   2079  CG  LEU A 120      41.353  63.354  46.493  1.00  0.00           C
ATOM   2081  CD1 LEU A 120      40.853  64.574  47.293  1.00  0.00           C
ATOM   2085  CD2 LEU A 120      40.133  62.504  46.093  1.00  0.00           C
ATOM   2089  C   LEU A 120      43.412  63.214  43.203  1.00  0.00           C
ATOM   2090  O   LEU A 120      42.863  62.824  42.183  1.00  0.00           O
ATOM   2091  N   ARG A 121      44.443  64.083  43.143  1.00  0.00           N
ATOM   2093  CA  ARG A 121      44.993  64.623  41.903  1.00  0.00           C
ATOM   2095  CB  ARG A 121      46.142  65.614  42.243  1.00  0.00           C
ATOM   2098  CG  ARG A 121      46.922  66.204  41.043  1.00  0.00           C
ATOM   2101  CD  ARG A 121      48.213  66.934  41.443  1.00  0.00           C
ATOM   2104  NE  ARG A 121      48.783  67.553  40.213  1.00  0.00           N
ATOM   2106  CZ  ARG A 121      49.603  66.944  39.353  1.00  0.00           C
ATOM   2107  NH1 ARG A 121      49.912  65.673  39.483  1.00  0.00           N
ATOM   2110  NH2 ARG A 121      50.163  67.662  38.403  1.00  0.00           N
ATOM   2113  C   ARG A 121      45.503  63.574  40.933  1.00  0.00           C
ATOM   2114  O   ARG A 121      45.203  63.594  39.743  1.00  0.00           O
ATOM   2115  N   HIS A 122      46.283  62.594  41.433  1.00  0.00           N
ATOM   2117  CA  HIS A 122      46.703  61.453  40.623  1.00  0.00           C
ATOM   2119  CB  HIS A 122      47.873  60.653  41.233  1.00  0.00           C
ATOM   2122  CD2 HIS A 122      50.402  61.054  40.823  1.00  0.00           C
ATOM   2124  CG  HIS A 122      49.193  61.394  41.313  1.00  0.00           C
ATOM   2125  NE2 HIS A 122      51.283  62.014  41.253  1.00  0.00           N
ATOM   2127  ND1 HIS A 122      49.373  62.544  42.053  1.00  0.00           N
ATOM   2129  CE1 HIS A 122      50.643  62.894  42.003  1.00  0.00           C
ATOM   2131  C   HIS A 122      45.573  60.504  40.233  1.00  0.00           C
ATOM   2132  O   HIS A 122      45.482  60.083  39.083  1.00  0.00           O
ATOM   2133  N   LEU A 123      44.682  60.164  41.183  1.00  0.00           N
ATOM   2135  CA  LEU A 123      43.543  59.293  40.933  1.00  0.00           C
ATOM   2137  CB  LEU A 123      42.752  59.103  42.253  1.00  0.00           C
ATOM   2140  CG  LEU A 123      41.453  58.274  42.173  1.00  0.00           C
ATOM   2142  CD1 LEU A 123      41.733  56.864  41.653  1.00  0.00           C
ATOM   2146  CD2 LEU A 123      40.762  58.214  43.543  1.00  0.00           C
ATOM   2150  C   LEU A 123      42.603  59.824  39.883  1.00  0.00           C
ATOM   2151  O   LEU A 123      42.283  59.163  38.893  1.00  0.00           O
ATOM   2152  N   TYR A 124      42.173  61.094  40.023  1.00  0.00           N
ATOM   2154  CA  TYR A 124      41.353  61.793  39.063  1.00  0.00           C
ATOM   2156  CB  TYR A 124      40.903  63.174  39.613  1.00  0.00           C
ATOM   2159  CG  TYR A 124      39.993  63.083  40.813  1.00  0.00           C
ATOM   2160  CD1 TYR A 124      40.063  64.063  41.813  1.00  0.00           C
ATOM   2162  CE1 TYR A 124      39.182  64.044  42.913  1.00  0.00           C
ATOM   2164  CZ  TYR A 124      38.203  63.043  43.003  1.00  0.00           C
ATOM   2165  OH  TYR A 124      37.283  63.054  44.063  1.00  0.00           O
ATOM   2167  CD2 TYR A 124      39.012  62.074  40.933  1.00  0.00           C
ATOM   2169  CE2 TYR A 124      38.133  62.053  42.023  1.00  0.00           C
ATOM   2171  C   TYR A 124      42.002  61.954  37.703  1.00  0.00           C
ATOM   2172  O   TYR A 124      41.363  61.694  36.693  1.00  0.00           O
ATOM   2173  N   GLN A 125      43.312  62.284  37.643  1.00  0.00           N
ATOM   2175  CA  GLN A 125      44.043  62.354  36.383  1.00  0.00           C
ATOM   2177  CB  GLN A 125      45.503  62.783  36.673  1.00  0.00           C
ATOM   2180  CG  GLN A 125      46.462  62.874  35.453  1.00  0.00           C
ATOM   2183  CD  GLN A 125      46.173  64.093  34.573  1.00  0.00           C
ATOM   2184  OE1 GLN A 125      46.613  65.213  34.853  1.00  0.00           O
ATOM   2185  NE2 GLN A 125      45.482  63.874  33.433  1.00  0.00           N
ATOM   2188  C   GLN A 125      44.032  61.054  35.583  1.00  0.00           C
ATOM   2189  O   GLN A 125      43.842  61.044  34.363  1.00  0.00           O
ATOM   2190  N   LEU A 126      44.222  59.904  36.253  1.00  0.00           N
ATOM   2192  CA  LEU A 126      44.113  58.584  35.663  1.00  0.00           C
ATOM   2194  CB  LEU A 126      44.692  57.493  36.573  1.00  0.00           C
ATOM   2197  CG  LEU A 126      46.223  57.583  36.763  1.00  0.00           C
ATOM   2199  CD1 LEU A 126      46.642  56.624  37.873  1.00  0.00           C
ATOM   2203  CD2 LEU A 126      47.002  57.243  35.493  1.00  0.00           C
ATOM   2207  C   LEU A 126      42.703  58.214  35.243  1.00  0.00           C
ATOM   2208  O   LEU A 126      42.512  57.563  34.233  1.00  0.00           O
ATOM   2209  N   ILE A 127      41.683  58.633  36.013  1.00  0.00           N
ATOM   2211  CA  ILE A 127      40.273  58.524  35.663  1.00  0.00           C
ATOM   2213  CB  ILE A 127      39.393  58.914  36.843  1.00  0.00           C
ATOM   2215  CG2 ILE A 127      37.932  59.173  36.433  1.00  0.00           C
ATOM   2219  CG1 ILE A 127      39.502  57.833  37.953  1.00  0.00           C
ATOM   2222  CD  ILE A 127      39.063  58.384  39.303  1.00  0.00           C
ATOM   2226  C   ILE A 127      39.872  59.264  34.393  1.00  0.00           C
ATOM   2227  O   ILE A 127      39.162  58.704  33.543  1.00  0.00           O
ATOM   2228  N   THR A 128      40.363  60.494  34.193  1.00  0.00           N
ATOM   2230  CA  THR A 128      40.302  61.204  32.923  1.00  0.00           C
ATOM   2232  CB  THR A 128      40.923  62.583  32.993  1.00  0.00           C
ATOM   2234  OG1 THR A 128      40.493  63.214  34.193  1.00  0.00           O
ATOM   2236  CG2 THR A 128      40.443  63.414  31.803  1.00  0.00           C
ATOM   2240  C   THR A 128      40.982  60.453  31.813  1.00  0.00           C
ATOM   2241  O   THR A 128      40.493  60.364  30.693  1.00  0.00           O
ATOM   2242  N   ARG A 129      42.153  59.854  32.093  1.00  0.00           N
ATOM   2244  CA  ARG A 129      42.912  59.124  31.073  1.00  0.00           C
ATOM   2246  CB  ARG A 129      44.373  58.953  31.533  1.00  0.00           C
ATOM   2249  CG  ARG A 129      45.233  60.234  31.553  1.00  0.00           C
ATOM   2252  CD  ARG A 129      46.502  59.993  32.383  1.00  0.00           C
ATOM   2255  NE  ARG A 129      47.392  61.204  32.353  1.00  0.00           N
ATOM   2257  CZ  ARG A 129      48.563  61.284  32.983  1.00  0.00           C
ATOM   2258  NH1 ARG A 129      49.123  60.273  33.593  1.00  0.00           N
ATOM   2261  NH2 ARG A 129      49.193  62.434  33.013  1.00  0.00           N
ATOM   2264  C   ARG A 129      42.363  57.743  30.713  1.00  0.00           C
ATOM   2265  O   ARG A 129      42.673  57.204  29.653  1.00  0.00           O
ATOM   2266  N   SER A 130      41.523  57.154  31.573  1.00  0.00           N
ATOM   2268  CA  SER A 130      40.803  55.914  31.303  1.00  0.00           C
ATOM   2270  CB  SER A 130      40.903  54.904  32.473  1.00  0.00           C
ATOM   2273  OG  SER A 130      40.402  55.374  33.733  1.00  0.00           O
ATOM   2275  C   SER A 130      39.363  56.174  30.953  1.00  0.00           C
ATOM   2276  O   SER A 130      38.603  55.213  30.793  1.00  0.00           O
ATOM   2277  N   ASN A 131      38.992  57.463  30.763  1.00  0.00           N
ATOM   2279  CA  ASN A 131      37.802  57.923  30.073  1.00  0.00           C
ATOM   2281  CB  ASN A 131      37.832  57.583  28.563  1.00  0.00           C
ATOM   2284  CG  ASN A 131      39.142  58.023  27.883  1.00  0.00           C
ATOM   2285  OD1 ASN A 131      39.932  58.883  28.283  1.00  0.00           O
ATOM   2286  ND2 ASN A 131      39.442  57.324  26.763  1.00  0.00           N
ATOM   2289  C   ASN A 131      36.492  57.514  30.773  1.00  0.00           C
ATOM   2290  O   ASN A 131      35.453  57.294  30.163  1.00  0.00           O
ATOM   2291  N   SER A 132      36.572  57.394  32.113  1.00  0.00           N
ATOM   2293  CA  SER A 132      35.563  56.784  32.953  1.00  0.00           C
ATOM   2295  CB  SER A 132      36.103  55.464  33.553  1.00  0.00           C
ATOM   2298  OG  SER A 132      37.372  55.634  34.183  1.00  0.00           O
ATOM   2300  C   SER A 132      35.122  57.743  34.053  1.00  0.00           C
ATOM   2301  O   SER A 132      34.533  57.364  35.063  1.00  0.00           O
ATOM   2302  N   LEU A 133      35.443  59.014  33.843  1.00  0.00           N
ATOM   2304  CA  LEU A 133      35.023  60.194  34.553  1.00  0.00           C
ATOM   2306  CB  LEU A 133      35.892  61.394  34.093  1.00  0.00           C
ATOM   2309  CG  LEU A 133      35.793  61.924  32.633  1.00  0.00           C
ATOM   2311  CD1 LEU A 133      35.813  60.873  31.523  1.00  0.00           C
ATOM   2315  CD2 LEU A 133      34.613  62.883  32.423  1.00  0.00           C
ATOM   2319  C   LEU A 133      33.533  60.514  34.433  1.00  0.00           C
ATOM   2320  O   LEU A 133      32.912  60.254  33.403  1.00  0.00           O
ATOM   2321  N   THR A 134      32.923  61.084  35.493  1.00  0.00           N
ATOM   2323  CA  THR A 134      31.613  61.714  35.413  1.00  0.00           C
ATOM   2325  CB  THR A 134      30.413  60.844  35.823  1.00  0.00           C
ATOM   2327  OG1 THR A 134      30.072  60.663  37.203  1.00  0.00           O
ATOM   2329  CG2 THR A 134      30.592  59.483  35.233  1.00  0.00           C
ATOM   2333  C   THR A 134      31.502  62.853  36.343  1.00  0.00           C
ATOM   2334  O   THR A 134      30.702  63.764  36.133  1.00  0.00           O
ATOM   2335  N   SER A 135      32.262  62.833  37.443  1.00  0.00           N
ATOM   2337  CA  SER A 135      32.123  63.844  38.443  1.00  0.00           C
ATOM   2339  CB  SER A 135      32.523  63.334  39.863  1.00  0.00           C
ATOM   2342  OG  SER A 135      33.922  63.324  40.113  1.00  0.00           O
ATOM   2344  C   SER A 135      32.943  65.013  37.953  1.00  0.00           C
ATOM   2345  O   SER A 135      33.912  64.813  37.213  1.00  0.00           O
ATOM   2346  N   PRO A 136      32.602  66.254  38.283  1.00  0.00           N
ATOM   2347  CD  PRO A 136      31.412  66.614  39.053  1.00  0.00           C
ATOM   2350  CA  PRO A 136      33.502  67.382  38.093  1.00  0.00           C
ATOM   2352  CB  PRO A 136      32.822  68.553  38.833  1.00  0.00           C
ATOM   2355  CG  PRO A 136      31.363  68.133  38.993  1.00  0.00           C
ATOM   2358  C   PRO A 136      34.973  67.103  38.433  1.00  0.00           C
ATOM   2359  O   PRO A 136      35.783  67.334  37.543  1.00  0.00           O
ATOM   2360  N   PRO A 137      35.443  66.593  39.603  1.00  0.00           N
ATOM   2361  CD  PRO A 137      34.642  66.374  40.823  1.00  0.00           C
ATOM   2364  CA  PRO A 137      36.872  66.554  39.883  1.00  0.00           C
ATOM   2366  CB  PRO A 137      36.953  66.374  41.403  1.00  0.00           C
ATOM   2369  CG  PRO A 137      35.622  65.743  41.813  1.00  0.00           C
ATOM   2372  C   PRO A 137      37.552  65.473  39.113  1.00  0.00           C
ATOM   2373  O   PRO A 137      38.732  65.614  38.803  1.00  0.00           O
ATOM   2374  N   GLN A 138      36.833  64.394  38.813  1.00  0.00           N
ATOM   2376  CA  GLN A 138      37.243  63.303  37.953  1.00  0.00           C
ATOM   2378  CB  GLN A 138      36.133  62.243  37.863  1.00  0.00           C
ATOM   2381  CG  GLN A 138      36.052  61.313  39.073  1.00  0.00           C
ATOM   2384  CD  GLN A 138      34.903  60.353  38.783  1.00  0.00           C
ATOM   2385  OE1 GLN A 138      33.992  60.634  38.003  1.00  0.00           O
ATOM   2386  NE2 GLN A 138      34.982  59.163  39.383  1.00  0.00           N
ATOM   2389  C   GLN A 138      37.552  63.614  36.523  1.00  0.00           C
ATOM   2390  O   GLN A 138      38.332  62.894  35.913  1.00  0.00           O
ATOM   2391  N   GLY A 139      36.833  64.564  35.903  1.00  0.00           N
ATOM   2393  CA  GLY A 139      36.942  64.754  34.463  1.00  0.00           C
ATOM   2396  C   GLY A 139      38.083  65.614  34.073  1.00  0.00           C
ATOM   2397  O   GLY A 139      38.572  65.574  32.943  1.00  0.00           O
ATOM   2398  N   ALA A 140      38.513  66.443  35.003  1.00  0.00           N
ATOM   2400  CA  ALA A 140      39.423  67.493  34.753  1.00  0.00           C
ATOM   2402  CB  ALA A 140      38.773  68.654  35.503  1.00  0.00           C
ATOM   2406  C   ALA A 140      40.883  67.174  35.173  1.00  0.00           C
ATOM   2407  OT1 ALA A 140      41.222  65.993  35.473  1.00  0.00           O
ATOM   2408  OT2 ALA A 140      41.722  68.114  35.143  1.00  0.00           O
ATOM   2409  NH3 POPEB 141      29.672  80.243  35.533  1.00  0.00           N
ATOM   2413  C12 POPEB 141      29.382  80.324  34.053  1.00  0.00           C
ATOM   2416  C11 POPEB 141      28.273  79.364  33.623  1.00  0.00           C
ATOM   2419  P   POPEB 141      25.852  78.623  34.223  1.00  0.00           P
ATOM   2420  O13 POPEB 141      24.563  79.294  33.923  1.00  0.00           O
ATOM   2421  O14 POPEB 141      26.222  77.513  33.333  1.00  0.00           O
ATOM   2422  O11 POPEB 141      25.842  78.163  35.723  1.00  0.00           O
ATOM   2423  O12 POPEB 141      27.002  79.724  34.203  1.00  0.00           O
ATOM   2424  C1  POPEB 141      26.803  78.544  36.693  1.00  0.00           C
ATOM   2427  C2  POPEB 141      26.222  78.284  38.113  1.00  0.00           C
ATOM   2429  O21 POPEB 141      27.193  78.054  39.153  1.00  0.00           O
ATOM   2430  C21 POPEB 141      28.403  78.553  39.203  1.00  0.00           C
ATOM   2431  O22 POPEB 141      28.963  79.243  38.373  1.00  0.00           O
ATOM   2432  C22 POPEB 141      28.973  78.133  40.573  1.00  0.00           C
ATOM   2435  C3  POPEB 141      25.232  77.074  38.063  1.00  0.00           C
ATOM   2438  O31 POPEB 141      24.802  76.614  39.363  1.00  0.00           O
ATOM   2439  C31 POPEB 141      25.483  75.713  40.083  1.00  0.00           C
ATOM   2440  O32 POPEB 141      25.153  75.364  41.203  1.00  0.00           O
ATOM   2441  C32 POPEB 141      26.682  75.074  39.383  1.00  0.00           C
ATOM   2444  C23 POPEB 141      30.502  77.953  40.663  1.00  0.00           C
ATOM   2447  C24 POPEB 141      31.273  79.283  40.773  1.00  0.00           C
ATOM   2450  C25 POPEB 141      32.463  79.223  41.743  1.00  0.00           C
ATOM   2453  C26 POPEB 141      32.002  79.243  43.213  1.00  0.00           C
ATOM   2456  C27 POPEB 141      33.133  79.383  44.243  1.00  0.00           C
ATOM   2459  C28 POPEB 141      33.793  78.063  44.693  1.00  0.00           C
ATOM   2462  C29 POPEB 141      32.892  76.993  45.283  1.00  0.00           C
ATOM   2464 0C21 POPEB 141      32.962  76.383  46.493  1.00  0.00           C
ATOM   2466 1C21 POPEB 141      33.942  76.624  47.623  1.00  0.00           C
ATOM   2469 2C21 POPEB 141      34.673  75.353  48.123  1.00  0.00           C
ATOM   2472 3C21 POPEB 141      33.762  74.273  48.723  1.00  0.00           C
ATOM   2475 4C21 POPEB 141      34.482  72.923  48.923  1.00  0.00           C
ATOM   2478 5C21 POPEB 141      33.622  71.853  49.613  1.00  0.00           C
ATOM   2481 6C21 POPEB 141      33.342  72.154  51.093  1.00  0.00           C
ATOM   2484 7C21 POPEB 141      32.493  71.084  51.793  1.00  0.00           C
ATOM   2487 8C21 POPEB 141      33.232  69.794  52.183  1.00  0.00           C
ATOM   2491  C33 POPEB 141      27.732  74.553  40.393  1.00  0.00           C
ATOM   2494  C34 POPEB 141      27.592  73.044  40.583  1.00  0.00           C
ATOM   2497  C35 POPEB 141      28.643  72.493  41.543  1.00  0.00           C
ATOM   2500  C36 POPEB 141      28.733  70.974  41.483  1.00  0.00           C
ATOM   2503  C37 POPEB 141      27.423  70.294  41.883  1.00  0.00           C
ATOM   2506  C38 POPEB 141      27.423  68.794  41.613  1.00  0.00           C
ATOM   2509  C39 POPEB 141      28.503  67.984  42.353  1.00  0.00           C
ATOM   2512 0C31 POPEB 141      28.252  67.953  43.863  1.00  0.00           C
ATOM   2515 1C31 POPEB 141      29.323  67.184  44.643  1.00  0.00           C
ATOM   2518 2C31 POPEB 141      29.012  67.123  46.143  1.00  0.00           C
ATOM   2521 3C31 POPEB 141      28.173  65.904  46.543  1.00  0.00           C
ATOM   2524 4C31 POPEB 141      29.012  64.633  46.733  1.00  0.00           C
ATOM   2527 5C31 POPEB 141      28.182  63.424  47.143  1.00  0.00           C
ATOM   2530 6C31 POPEB 141      29.023  62.313  47.793  1.00  0.00           C
ATOM   2534  NH3 POPEC 142      40.432   0.529  73.203  1.00  0.00           N
ATOM   2538  C12 POPEC 142      39.512   1.199  74.193  1.00  0.00           C
ATOM   2541  C11 POPEC 142      38.023   0.939  73.873  1.00  0.00           C
ATOM   2544  P   POPEC 142      36.712   2.979  74.883  1.00  0.00           P
ATOM   2545  O13 POPEC 142      35.363   3.079  74.283  1.00  0.00           O
ATOM   2546  O14 POPEC 142      36.823   3.434  76.283  1.00  0.00           O
ATOM   2547  O11 POPEC 142      37.762   3.664  73.933  1.00  0.00           O
ATOM   2548  O12 POPEC 142      37.133   1.439  74.883  1.00  0.00           O
ATOM   2549  C1  POPEC 142      38.523   4.824  74.243  1.00  0.00           C
ATOM   2552  C2  POPEC 142      39.243   5.394  72.973  1.00  0.00           C
ATOM   2554  O21 POPEC 142      38.443   6.374  72.293  1.00  0.00           O
ATOM   2555  C21 POPEC 142      37.353   6.014  71.683  1.00  0.00           C
ATOM   2556  O22 POPEC 142      36.833   4.914  71.653  1.00  0.00           O
ATOM   2557  C22 POPEC 142      36.752   7.244  71.013  1.00  0.00           C
ATOM   2560  C3  POPEC 142      39.813   4.254  72.043  1.00  0.00           C
ATOM   2563  O31 POPEC 142      39.703   4.494  70.623  1.00  0.00           O
ATOM   2564  C31 POPEC 142      40.363   3.604  69.873  1.00  0.00           C
ATOM   2565  O32 POPEC 142      41.133   2.769  70.293  1.00  0.00           O
ATOM   2566  C32 POPEC 142      39.853   3.734  68.433  1.00  0.00           C
ATOM   2569  C23 POPEC 142      36.642   7.064  69.483  1.00  0.00           C
ATOM   2572  C24 POPEC 142      35.723   8.094  68.823  1.00  0.00           C
ATOM   2575  C25 POPEC 142      35.552   7.774  67.353  1.00  0.00           C
ATOM   2578  C26 POPEC 142      34.982   8.864  66.443  1.00  0.00           C
ATOM   2581  C27 POPEC 142      34.682   8.324  65.043  1.00  0.00           C
ATOM   2584  C28 POPEC 142      34.142   9.414  64.103  1.00  0.00           C
ATOM   2587  C29 POPEC 142      33.892   8.854  62.733  1.00  0.00           C
ATOM   2589 0C21 POPEC 142      33.912   9.544  61.583  1.00  0.00           C
ATOM   2591 1C21 POPEC 142      34.103  11.034  61.453  1.00  0.00           C
ATOM   2594 2C21 POPEC 142      35.493  11.424  60.943  1.00  0.00           C
ATOM   2597 3C21 POPEC 142      35.573  12.944  60.693  1.00  0.00           C
ATOM   2600 4C21 POPEC 142      36.973  13.424  60.293  1.00  0.00           C
ATOM   2603 5C21 POPEC 142      37.302  13.164  58.813  1.00  0.00           C
ATOM   2606 6C21 POPEC 142      38.642  13.784  58.423  1.00  0.00           C
ATOM   2609 7C21 POPEC 142      38.953  13.644  56.923  1.00  0.00           C
ATOM   2612 8C21 POPEC 142      40.182  14.434  56.483  1.00  0.00           C
ATOM   2616  C33 POPEC 142      40.332   2.599  67.483  1.00  0.00           C
ATOM   2619  C34 POPEC 142      39.243   2.129  66.493  1.00  0.00           C
ATOM   2622  C35 POPEC 142      38.533   3.244  65.723  1.00  0.00           C
ATOM   2625  C36 POPEC 142      39.342   3.884  64.583  1.00  0.00           C
ATOM   2628  C37 POPEC 142      38.673   5.174  64.093  1.00  0.00           C
ATOM   2631  C38 POPEC 142      39.182   5.764  62.773  1.00  0.00           C
ATOM   2634  C39 POPEC 142      40.682   6.044  62.693  1.00  0.00           C
ATOM   2637 0C31 POPEC 142      41.133   7.434  63.163  1.00  0.00           C
ATOM   2640 1C31 POPEC 142      42.613   7.644  62.823  1.00  0.00           C
ATOM   2643 2C31 POPEC 142      43.162   9.024  63.183  1.00  0.00           C
ATOM   2646 3C31 POPEC 142      43.423   9.184  64.683  1.00  0.00           C
ATOM   2649 4C31 POPEC 142      44.032  10.554  65.013  1.00  0.00           C
ATOM   2652 5C31 POPEC 142      44.183  10.774  66.523  1.00  0.00           C
ATOM   2655 6C31 POPEC 142      44.482  12.224  66.873  1.00  0.00           C
ATOM   2659  NH3 POPED 143      30.573  75.633  77.683  1.00  0.00           N
ATOM   2663  C12 POPED 143      31.842  74.984  78.153  1.00  0.00           C
ATOM   2666  C11 POPED 143      31.593  73.894  79.213  1.00  0.00           C
ATOM   2669  P   POPED 143      31.062  71.344  79.043  1.00  0.00           P
ATOM   2670  O13 POPED 143      32.262  71.184  79.893  1.00  0.00           O
ATOM   2671  O14 POPED 143      29.832  70.684  79.513  1.00  0.00           O
ATOM   2672  O11 POPED 143      31.292  70.743  77.603  1.00  0.00           O
ATOM   2673  O12 POPED 143      30.713  72.874  78.743  1.00  0.00           O
ATOM   2674  C1  POPED 143      30.262  70.824  76.603  1.00  0.00           C
ATOM   2677  C2  POPED 143      30.682  71.773  75.443  1.00  0.00           C
ATOM   2679  O21 POPED 143      29.512  72.174  74.703  1.00  0.00           O
ATOM   2680  C21 POPED 143      29.122  73.444  74.833  1.00  0.00           C
ATOM   2681  O22 POPED 143      29.712  74.294  75.463  1.00  0.00           O
ATOM   2682  C22 POPED 143      27.773  73.614  74.123  1.00  0.00           C
ATOM   2685  C3  POPED 143      31.752  71.114  74.513  1.00  0.00           C
ATOM   2688  O31 POPED 143      31.273  70.603  73.243  1.00  0.00           O
ATOM   2689  C31 POPED 143      30.813  69.364  73.213  1.00  0.00           C
ATOM   2690  O32 POPED 143      30.453  68.693  74.153  1.00  0.00           O
ATOM   2691  C32 POPED 143      30.903  68.833  71.773  1.00  0.00           C
ATOM   2694  C23 POPED 143      27.822  74.654  72.993  1.00  0.00           C
ATOM   2697  C24 POPED 143      26.793  74.394  71.883  1.00  0.00           C
ATOM   2700  C25 POPED 143      26.963  75.383  70.723  1.00  0.00           C
ATOM   2703  C26 POPED 143      26.122  75.053  69.473  1.00  0.00           C
ATOM   2706  C27 POPED 143      26.712  75.713  68.223  1.00  0.00           C
ATOM   2709  C28 POPED 143      26.052  75.273  66.903  1.00  0.00           C
ATOM   2712  C29 POPED 143      26.812  75.853  65.733  1.00  0.00           C
ATOM   2714 0C21 POPED 143      26.642  77.074  65.203  1.00  0.00           C
ATOM   2716 1C21 POPED 143      25.673  78.114  65.713  1.00  0.00           C
ATOM   2719 2C21 POPED 143      24.523  78.424  64.743  1.00  0.00           C
ATOM   2722 3C21 POPED 143      23.652  79.574  65.263  1.00  0.00           C
ATOM   2725 4C21 POPED 143      22.393  79.794  64.413  1.00  0.00           C
ATOM   2728 5C21 POPED 143      21.733  81.153  64.673  1.00  0.00           C
ATOM   2731 6C21 POPED 143      20.462  81.363  63.853  1.00  0.00           C
ATOM   2734 7C21 POPED 143      19.902  82.783  64.003  1.00  0.00           C
ATOM   2737 8C21 POPED 143      18.682  83.074  63.133  1.00  0.00           C
ATOM   2741  C33 POPED 143      29.602  68.203  71.203  1.00  0.00           C
ATOM   2744  C34 POPED 143      29.693  68.084  69.673  1.00  0.00           C
ATOM   2747  C35 POPED 143      28.403  67.614  68.983  1.00  0.00           C
ATOM   2750  C36 POPED 143      28.523  67.604  67.453  1.00  0.00           C
ATOM   2753  C37 POPED 143      27.262  67.044  66.763  1.00  0.00           C
ATOM   2756  C38 POPED 143      27.463  66.804  65.253  1.00  0.00           C
ATOM   2759  C39 POPED 143      27.642  68.093  64.433  1.00  0.00           C
ATOM   2762 0C31 POPED 143      28.143  67.824  63.013  1.00  0.00           C
ATOM   2765 1C31 POPED 143      28.322  69.133  62.223  1.00  0.00           C
ATOM   2768 2C31 POPED 143      29.452  69.093  61.183  1.00  0.00           C
ATOM   2771 3C31 POPED 143      29.203  68.163  59.993  1.00  0.00           C
ATOM   2774 4C31 POPED 143      28.313  68.803  58.913  1.00  0.00           C
ATOM   2777 5C31 POPED 143      28.193  67.944  57.653  1.00  0.00           C
ATOM   2780 6C31 POPED 143      27.302  68.563  56.573  1.00  0.00           C
ATOM   2784  NH3 POPEE 144      87.033  55.243  36.393  1.00  0.00           N
ATOM   2788  C12 POPEE 144      85.713  55.473  37.053  1.00  0.00           C
ATOM   2791  C11 POPEE 144      84.753  54.314  36.793  1.00  0.00           C
ATOM   2794  P   POPEE 144      82.802  53.713  38.433  1.00  0.00           P
ATOM   2795  O13 POPEE 144      81.432  54.203  38.683  1.00  0.00           O
ATOM   2796  O14 POPEE 144      82.902  52.313  37.973  1.00  0.00           O
ATOM   2797  O11 POPEE 144      83.683  53.833  39.753  1.00  0.00           O
ATOM   2798  O12 POPEE 144      83.523  54.654  37.413  1.00  0.00           O
ATOM   2799  C1  POPEE 144      82.993  53.864  41.013  1.00  0.00           C
ATOM   2802  C2  POPEE 144      82.542  52.454  41.463  1.00  0.00           C
ATOM   2804  O21 POPEE 144      81.553  52.604  42.483  1.00  0.00           O
ATOM   2805  C21 POPEE 144      80.293  52.354  42.143  1.00  0.00           C
ATOM   2806  O22 POPEE 144      79.883  52.064  41.033  1.00  0.00           O
ATOM   2807  C22 POPEE 144      79.453  52.394  43.413  1.00  0.00           C
ATOM   2810  C3  POPEE 144      83.783  51.684  41.993  1.00  0.00           C
ATOM   2813  O31 POPEE 144      83.482  50.353  42.463  1.00  0.00           O
ATOM   2814  C31 POPEE 144      83.472  50.224  43.783  1.00  0.00           C
ATOM   2815  O32 POPEE 144      83.353  51.144  44.583  1.00  0.00           O
ATOM   2816  C32 POPEE 144      83.742  48.764  44.153  1.00  0.00           C
ATOM   2819  C23 POPEE 144      79.463  51.034  44.143  1.00  0.00           C
ATOM   2822  C24 POPEE 144      78.412  50.974  45.263  1.00  0.00           C
ATOM   2825  C25 POPEE 144      78.712  51.864  46.483  1.00  0.00           C
ATOM   2828  C26 POPEE 144      79.482  51.114  47.583  1.00  0.00           C
ATOM   2831  C27 POPEE 144      79.612  51.894  48.913  1.00  0.00           C
ATOM   2834  C28 POPEE 144      78.243  52.354  49.463  1.00  0.00           C
ATOM   2837  C29 POPEE 144      78.232  52.824  50.893  1.00  0.00           C
ATOM   2839 0C21 POPEE 144      77.133  53.334  51.483  1.00  0.00           C
ATOM   2841 1C21 POPEE 144      75.802  53.454  50.803  1.00  0.00           C
ATOM   2844 2C21 POPEE 144      75.662  54.764  50.003  1.00  0.00           C
ATOM   2847 3C21 POPEE 144      74.822  54.534  48.743  1.00  0.00           C
ATOM   2850 4C21 POPEE 144      74.513  55.774  47.913  1.00  0.00           C
ATOM   2853 5C21 POPEE 144      75.662  56.754  47.633  1.00  0.00           C
ATOM   2856 6C21 POPEE 144      75.243  57.773  46.563  1.00  0.00           C
ATOM   2859 7C21 POPEE 144      76.223  58.914  46.343  1.00  0.00           C
ATOM   2862 8C21 POPEE 144      75.722  59.904  45.273  1.00  0.00           C
ATOM   2866  C33 POPEE 144      83.372  48.414  45.613  1.00  0.00           C
ATOM   2869  C34 POPEE 144      84.533  47.713  46.333  1.00  0.00           C
ATOM   2872  C35 POPEE 144      84.302  47.463  47.833  1.00  0.00           C
ATOM   2875  C36 POPEE 144      83.332  46.313  48.143  1.00  0.00           C
ATOM   2878  C37 POPEE 144      83.192  46.114  49.663  1.00  0.00           C
ATOM   2881  C38 POPEE 144      82.453  44.824  50.053  1.00  0.00           C
ATOM   2884  C39 POPEE 144      82.402  44.594  51.573  1.00  0.00           C
ATOM   2887 0C31 POPEE 144      82.153  45.873  52.393  1.00  0.00           C
ATOM   2890 1C31 POPEE 144      81.893  45.623  53.883  1.00  0.00           C
ATOM   2893 2C31 POPEE 144      82.023  46.913  54.693  1.00  0.00           C
ATOM   2896 3C31 POPEE 144      81.672  46.723  56.173  1.00  0.00           C
ATOM   2899 4C31 POPEE 144      82.232  47.843  57.063  1.00  0.00           C
ATOM   2902 5C31 POPEE 144      82.142  47.504  58.553  1.00  0.00           C
ATOM   2905 6C31 POPEE 144      82.853  48.503  59.463  1.00  0.00           C
ATOM   2909  NH3 POPEF 145      87.883  28.854  35.273  1.00  0.00           N
ATOM   2913  C12 POPEF 145      88.982  29.134  34.283  1.00  0.00           C
ATOM   2916  C11 POPEF 145      89.082  30.634  33.953  1.00  0.00           C
ATOM   2919  P   POPEF 145      89.143  32.953  35.163  1.00  0.00           P
ATOM   2920  O13 POPEF 145      89.862  33.544  34.003  1.00  0.00           O
ATOM   2921  O14 POPEF 145      87.703  33.284  35.323  1.00  0.00           O
ATOM   2922  O11 POPEF 145      89.893  33.304  36.503  1.00  0.00           O
ATOM   2923  O12 POPEF 145      89.233  31.374  35.153  1.00  0.00           O
ATOM   2924  C1  POPEF 145      90.393  34.594  36.823  1.00  0.00           C
ATOM   2927  C2  POPEF 145      89.972  35.004  38.263  1.00  0.00           C
ATOM   2929  O21 POPEF 145      90.322  33.934  39.153  1.00  0.00           O
ATOM   2930  C21 POPEF 145      90.453  34.243  40.423  1.00  0.00           C
ATOM   2931  O22 POPEF 145      90.523  35.363  40.893  1.00  0.00           O
ATOM   2932  C22 POPEF 145      90.493  32.964  41.243  1.00  0.00           C
ATOM   2935  C3  POPEF 145      88.453  35.334  38.293  1.00  0.00           C
ATOM   2938  O31 POPEF 145      88.012  35.694  39.613  1.00  0.00           O
ATOM   2939  C31 POPEF 145      87.063  34.944  40.153  1.00  0.00           C
ATOM   2940  O32 POPEF 145      86.392  34.113  39.573  1.00  0.00           O
ATOM   2941  C32 POPEF 145      87.072  35.164  41.673  1.00  0.00           C
ATOM   2944  C23 POPEF 145      91.183  33.184  42.593  1.00  0.00           C
ATOM   2947  C24 POPEF 145      91.143  31.924  43.433  1.00  0.00           C
ATOM   2950  C25 POPEF 145      92.072  31.994  44.643  1.00  0.00           C
ATOM   2953  C26 POPEF 145      91.883  30.784  45.553  1.00  0.00           C
ATOM   2956  C27 POPEF 145      93.003  30.644  46.593  1.00  0.00           C
ATOM   2959  C28 POPEF 145      92.902  29.264  47.273  1.00  0.00           C
ATOM   2962  C29 POPEF 145      94.183  28.824  47.933  1.00  0.00           C
ATOM   2964 0C21 POPEF 145      94.442  28.864  49.253  1.00  0.00           C
ATOM   2966 1C21 POPEF 145      93.523  29.424  50.303  1.00  0.00           C
ATOM   2969 2C21 POPEF 145      94.273  30.324  51.293  1.00  0.00           C
ATOM   2972 3C21 POPEF 145      93.313  31.044  52.243  1.00  0.00           C
ATOM   2975 4C21 POPEF 145      94.012  32.044  53.163  1.00  0.00           C
ATOM   2978 5C21 POPEF 145      93.012  32.743  54.103  1.00  0.00           C
ATOM   2981 6C21 POPEF 145      93.643  33.894  54.893  1.00  0.00           C
ATOM   2984 7C21 POPEF 145      92.642  34.574  55.823  1.00  0.00           C
ATOM   2987 8C21 POPEF 145      93.152  35.894  56.423  1.00  0.00           C
ATOM   2991  C33 POPEF 145      86.683  33.883  42.463  1.00  0.00           C
ATOM   2994  C34 POPEF 145      87.122  33.944  43.933  1.00  0.00           C
ATOM   2997  C35 POPEF 145      86.963  32.624  44.713  1.00  0.00           C
ATOM   3000  C36 POPEF 145      85.503  32.144  44.853  1.00  0.00           C
ATOM   3003  C37 POPEF 145      85.322  31.114  45.993  1.00  0.00           C
ATOM   3006  C38 POPEF 145      84.103  31.413  46.883  1.00  0.00           C
ATOM   3009  C39 POPEF 145      84.122  30.614  48.193  1.00  0.00           C
ATOM   3012 0C31 POPEF 145      83.023  31.034  49.183  1.00  0.00           C
ATOM   3015 1C31 POPEF 145      83.033  30.184  50.463  1.00  0.00           C
ATOM   3018 2C31 POPEF 145      81.923  30.554  51.453  1.00  0.00           C
ATOM   3021 3C31 POPEF 145      81.753  29.503  52.563  1.00  0.00           C
ATOM   3024 4C31 POPEF 145      80.963  28.274  52.103  1.00  0.00           C
ATOM   3027 5C31 POPEF 145      81.052  27.094  53.073  1.00  0.00           C
ATOM   3030 6C31 POPEF 145      80.142  25.924  52.683  1.00  0.00           C
ATOM   3034  NH3 POPEG 146     102.162 101.293  34.293  1.00  0.00           N
ATOM   3038  C12 POPEG 146     103.342 102.083  34.783  1.00  0.00           C
ATOM   3041  C11 POPEG 146     104.603 101.732  33.983  1.00  0.00           C
ATOM   3044  P   POPEG 146     107.113 102.504  33.983  1.00  0.00           P
ATOM   3045  O13 POPEG 146     107.352 101.803  32.703  1.00  0.00           O
ATOM   3046  O14 POPEG 146     107.802 103.793  34.193  1.00  0.00           O
ATOM   3047  O11 POPEG 146     107.443 101.474  35.143  1.00  0.00           O
ATOM   3048  O12 POPEG 146     105.562 102.773  34.153  1.00  0.00           O
ATOM   3049  C1  POPEG 146     106.993 101.623  36.483  1.00  0.00           C
ATOM   3052  C2  POPEG 146     106.552 100.264  37.163  1.00  0.00           C
ATOM   3054  O21 POPEG 146     107.173 100.133  38.453  1.00  0.00           O
ATOM   3055  C21 POPEG 146     108.472  99.874  38.453  1.00  0.00           C
ATOM   3056  O22 POPEG 146     109.203  99.813  37.473  1.00  0.00           O
ATOM   3057  C22 POPEG 146     108.973  99.704  39.883  1.00  0.00           C
ATOM   3060  C3  POPEG 146     106.622  98.952  36.323  1.00  0.00           C
ATOM   3063  O31 POPEG 146     105.732  97.952  36.863  1.00  0.00           O
ATOM   3064  C31 POPEG 146     106.203  97.152  37.813  1.00  0.00           C
ATOM   3065  O32 POPEG 146     107.323  97.184  38.293  1.00  0.00           O
ATOM   3066  C32 POPEG 146     105.142  96.143  38.213  1.00  0.00           C
ATOM   3069  C23 POPEG 146     109.082 101.063  40.613  1.00  0.00           C
ATOM   3072  C24 POPEG 146     109.513 100.924  42.083  1.00  0.00           C
ATOM   3075  C25 POPEG 146     111.027 100.943  42.313  1.00  0.00           C
ATOM   3078  C26 POPEG 146     111.348 101.254  43.783  1.00  0.00           C
ATOM   3081  C27 POPEG 146     112.837 101.452  44.093  1.00  0.00           C
ATOM   3084  C28 POPEG 146     113.078 101.953  45.533  1.00  0.00           C
ATOM   3087  C29 POPEG 146     112.607 103.373  45.743  1.00  0.00           C
ATOM   3089 0C21 POPEG 146     111.618 103.803  46.543  1.00  0.00           C
ATOM   3091 1C21 POPEG 146     110.763 102.934  47.433  1.00  0.00           C
ATOM   3094 2C21 POPEG 146     110.243 103.653  48.703  1.00  0.00           C
ATOM   3097 3C21 POPEG 146     109.233 104.763  48.393  1.00  0.00           C
ATOM   3100 4C21 POPEG 146     108.543 105.342  49.643  1.00  0.00           C
ATOM   3103 5C21 POPEG 146     107.653 104.343  50.383  1.00  0.00           C
ATOM   3106 6C21 POPEG 146     106.633 105.053  51.283  1.00  0.00           C
ATOM   3109 7C21 POPEG 146     105.732 104.104  52.083  1.00  0.00           C
ATOM   3112 8C21 POPEG 146     104.572 104.824  52.773  1.00  0.00           C
ATOM   3116  C33 POPEG 146     105.433  95.504  39.593  1.00  0.00           C
ATOM   3119  C34 POPEG 146     104.253  94.633  40.013  1.00  0.00           C
ATOM   3122  C35 POPEG 146     104.172  94.264  41.503  1.00  0.00           C
ATOM   3125  C36 POPEG 146     103.742  95.443  42.373  1.00  0.00           C
ATOM   3128  C37 POPEG 146     103.152  95.053  43.733  1.00  0.00           C
ATOM   3131  C38 POPEG 146     102.942  96.283  44.633  1.00  0.00           C
ATOM   3134  C39 POPEG 146     102.472  95.883  46.033  1.00  0.00           C
ATOM   3137 0C31 POPEG 146     102.573  97.034  47.043  1.00  0.00           C
ATOM   3140 1C31 POPEG 146     102.342  96.574  48.493  1.00  0.00           C
ATOM   3143 2C31 POPEG 146     102.533  97.662  49.553  1.00  0.00           C
ATOM   3146 3C31 POPEG 146     101.603  98.883  49.363  1.00  0.00           C
ATOM   3149 4C31 POPEG 146     101.532  99.783  50.603  1.00  0.00           C
ATOM   3152 5C31 POPEG 146     100.453 100.863  50.483  1.00  0.00           C
ATOM   3155 6C31 POPEG 146     100.322 101.723  51.743  1.00  0.00           C
ATOM   3159  NH3 POPEH 147      16.473  64.954  79.133  1.00  0.00           N
ATOM   3163  C12 POPEH 147      17.243  63.833  79.773  1.00  0.00           C
ATOM   3166  C11 POPEH 147      18.172  63.134  78.763  1.00  0.00           C
ATOM   3169  P   POPEH 147      19.703  64.063  76.823  1.00  0.00           P
ATOM   3170  O13 POPEH 147      21.143  64.413  76.793  1.00  0.00           O
ATOM   3171  O14 POPEH 147      18.802  64.974  76.093  1.00  0.00           O
ATOM   3172  O11 POPEH 147      19.453  62.583  76.333  1.00  0.00           O
ATOM   3173  O12 POPEH 147      19.203  64.033  78.333  1.00  0.00           O
ATOM   3174  C1  POPEH 147      19.623  62.204  74.963  1.00  0.00           C
ATOM   3177  C2  POPEH 147      18.273  61.734  74.343  1.00  0.00           C
ATOM   3179  O21 POPEH 147      18.453  61.044  73.093  1.00  0.00           O
ATOM   3180  C21 POPEH 147      19.053  59.874  73.113  1.00  0.00           C
ATOM   3181  O22 POPEH 147      19.613  59.343  74.063  1.00  0.00           O
ATOM   3182  C22 POPEH 147      18.922  59.203  71.743  1.00  0.00           C
ATOM   3185  C3  POPEH 147      17.342  62.973  74.143  1.00  0.00           C
ATOM   3188  O31 POPEH 147      16.072  62.703  73.493  1.00  0.00           O
ATOM   3189  C31 POPEH 147      16.102  62.953  72.173  1.00  0.00           C
ATOM   3190  O32 POPEH 147      16.163  62.113  71.303  1.00  0.00           O
ATOM   3191  C32 POPEH 147      15.842  64.453  71.943  1.00  0.00           C
ATOM   3194  C23 POPEH 147      19.652  59.904  70.583  1.00  0.00           C
ATOM   3197  C24 POPEH 147      18.832  59.834  69.293  1.00  0.00           C
ATOM   3200  C25 POPEH 147      19.662  60.234  68.073  1.00  0.00           C
ATOM   3203  C26 POPEH 147      18.823  60.504  66.813  1.00  0.00           C
ATOM   3206  C27 POPEH 147      19.693  60.824  65.593  1.00  0.00           C
ATOM   3209  C28 POPEH 147      18.883  61.333  64.393  1.00  0.00           C
ATOM   3212  C29 POPEH 147      19.773  61.934  63.343  1.00  0.00           C
ATOM   3214 0C21 POPEH 147      19.793  61.723  62.013  1.00  0.00           C
ATOM   3216 1C21 POPEH 147      18.932  60.784  61.193  1.00  0.00           C
ATOM   3219 2C21 POPEH 147      19.813  60.144  60.103  1.00  0.00           C
ATOM   3222 3C21 POPEH 147      19.082  59.364  59.003  1.00  0.00           C
ATOM   3225 4C21 POPEH 147      20.063  58.934  57.893  1.00  0.00           C
ATOM   3228 5C21 POPEH 147      19.403  58.264  56.683  1.00  0.00           C
ATOM   3231 6C21 POPEH 147      19.453  56.734  56.703  1.00  0.00           C
ATOM   3234 7C21 POPEH 147      18.773  56.114  55.473  1.00  0.00           C
ATOM   3237 8C21 POPEH 147      19.043  54.623  55.303  1.00  0.00           C
ATOM   3241  C33 POPEH 147      15.972  64.913  70.473  1.00  0.00           C
ATOM   3244  C34 POPEH 147      15.592  66.394  70.283  1.00  0.00           C
ATOM   3247  C35 POPEH 147      15.433  66.853  68.833  1.00  0.00           C
ATOM   3250  C36 POPEH 147      14.413  66.034  68.023  1.00  0.00           C
ATOM   3253  C37 POPEH 147      14.172  66.583  66.613  1.00  0.00           C
ATOM   3256  C38 POPEH 147      12.812  67.273  66.433  1.00  0.00           C
ATOM   3259  C39 POPEH 147      12.773  68.734  66.903  1.00  0.00           C
ATOM   3262 0C31 POPEH 147      13.273  69.714  65.833  1.00  0.00           C
ATOM   3265 1C31 POPEH 147      12.793  71.154  66.073  1.00  0.00           C
ATOM   3268 2C31 POPEH 147      12.723  71.993  64.783  1.00  0.00           C
ATOM   3271 3C31 POPEH 147      11.963  73.312  65.003  1.00  0.00           C
ATOM   3274 4C31 POPEH 147      12.052  74.264  63.813  1.00  0.00           C
ATOM   3277 5C31 POPEH 147      11.523  75.663  64.153  1.00  0.00           C
ATOM   3280 6C31 POPEH 147      11.833  76.703  63.073  1.00  0.00           C
ATOM   3284  NH3 POPEI 148      64.552 101.483  81.403  1.00  0.00           N
ATOM   3288  C12 POPEI 148      65.512 100.833  80.453  1.00  0.00           C
ATOM   3291  C11 POPEI 148      66.972 101.254  80.743  1.00  0.00           C
ATOM   3294  P   POPEI 148      66.713 103.824  80.223  1.00  0.00           P
ATOM   3295  O13 POPEI 148      65.402 104.223  80.773  1.00  0.00           O
ATOM   3296  O14 POPEI 148      67.813 104.813  80.163  1.00  0.00           O
ATOM   3297  O11 POPEI 148      66.512 103.122  78.803  1.00  0.00           O
ATOM   3298  O12 POPEI 148      67.133 102.613  81.143  1.00  0.00           O
ATOM   3299  C1  POPEI 148      67.453 103.493  77.773  1.00  0.00           C
ATOM   3302  C2  POPEI 148      67.133 102.812  76.413  1.00  0.00           C
ATOM   3304  O21 POPEI 148      66.173 103.663  75.743  1.00  0.00           O
ATOM   3305  C21 POPEI 148      65.103 103.262  75.133  1.00  0.00           C
ATOM   3306  O22 POPEI 148      64.682 102.123  74.993  1.00  0.00           O
ATOM   3307  C22 POPEI 148      64.393 104.493  74.583  1.00  0.00           C
ATOM   3310  C3  POPEI 148      66.823 101.293  76.543  1.00  0.00           C
ATOM   3313  O31 POPEI 148      66.972 100.633  75.273  1.00  0.00           O
ATOM   3314  C31 POPEI 148      66.563  99.372  75.233  1.00  0.00           C
ATOM   3315  O32 POPEI 148      66.122  98.723  76.173  1.00  0.00           O
ATOM   3316  C32 POPEI 148      66.622  98.863  73.793  1.00  0.00           C
ATOM   3319  C23 POPEI 148      63.892 104.294  73.133  1.00  0.00           C
ATOM   3322  C24 POPEI 148      64.993 104.232  72.073  1.00  0.00           C
ATOM   3325  C25 POPEI 148      64.412 104.294  70.643  1.00  0.00           C
ATOM   3328  C26 POPEI 148      63.473 103.133  70.273  1.00  0.00           C
ATOM   3331  C27 POPEI 148      62.622 103.473  69.043  1.00  0.00           C
ATOM   3334  C28 POPEI 148      61.423 102.533  68.813  1.00  0.00           C
ATOM   3337  C29 POPEI 148      61.782 101.254  68.113  1.00  0.00           C
ATOM   3339 0C21 POPEI 148      61.472 100.914  66.843  1.00  0.00           C
ATOM   3341 1C21 POPEI 148      60.713 101.732  65.823  1.00  0.00           C
ATOM   3344 2C21 POPEI 148      61.572 101.963  64.573  1.00  0.00           C
ATOM   3347 3C21 POPEI 148      60.812 102.662  63.433  1.00  0.00           C
ATOM   3350 4C21 POPEI 148      60.033 101.693  62.523  1.00  0.00           C
ATOM   3353 5C21 POPEI 148      59.393 102.363  61.293  1.00  0.00           C
ATOM   3356 6C21 POPEI 148      60.373 103.074  60.333  1.00  0.00           C
ATOM   3359 7C21 POPEI 148      61.472 102.152  59.763  1.00  0.00           C
ATOM   3362 8C21 POPEI 148      62.473 102.882  58.863  1.00  0.00           C
ATOM   3366  C33 POPEI 148      68.003  98.964  73.083  1.00  0.00           C
ATOM   3369  C34 POPEI 148      67.912  98.583  71.593  1.00  0.00           C
ATOM   3372  C35 POPEI 148      67.313  99.674  70.693  1.00  0.00           C
ATOM   3375  C36 POPEI 148      68.323 100.762  70.333  1.00  0.00           C
ATOM   3378  C37 POPEI 148      67.773 101.843  69.383  1.00  0.00           C
ATOM   3381  C38 POPEI 148      68.502 101.872  68.023  1.00  0.00           C
ATOM   3384  C39 POPEI 148      68.263 100.633  67.143  1.00  0.00           C
ATOM   3387 0C31 POPEI 148      66.893 100.654  66.463  1.00  0.00           C
ATOM   3390 1C31 POPEI 148      66.633  99.394  65.623  1.00  0.00           C
ATOM   3393 2C31 POPEI 148      65.302  99.453  64.843  1.00  0.00           C
ATOM   3396 3C31 POPEI 148      65.323 100.424  63.653  1.00  0.00           C
ATOM   3399 4C31 POPEI 148      66.103  99.882  62.443  1.00  0.00           C
ATOM   3402 5C31 POPEI 148      66.083 100.853  61.253  1.00  0.00           C
ATOM   3405 6C31 POPEI 148      66.543 100.214  59.943  1.00  0.00           C
ATOM   3409  NH3 POPEJ 149      72.342  78.133  34.543  1.00  0.00           N
ATOM   3413  C12 POPEJ 149      73.432  79.163  34.343  1.00  0.00           C
ATOM   3416  C11 POPEJ 149      74.262  79.423  35.623  1.00  0.00           C
ATOM   3419  P   POPEJ 149      75.963  81.443  35.103  1.00  0.00           P
ATOM   3420  O13 POPEJ 149      75.113  82.023  34.053  1.00  0.00           O
ATOM   3421  O14 POPEJ 149      77.412  81.474  34.773  1.00  0.00           O
ATOM   3422  O11 POPEJ 149      75.732  82.193  36.463  1.00  0.00           O
ATOM   3423  O12 POPEJ 149      75.552  79.934  35.313  1.00  0.00           O
ATOM   3424  C1  POPEJ 149      75.643  81.602  37.753  1.00  0.00           C
ATOM   3427  C2  POPEJ 149      74.493  82.253  38.563  1.00  0.00           C
ATOM   3429  O21 POPEJ 149      74.523  81.872  39.953  1.00  0.00           O
ATOM   3430  C21 POPEJ 149      74.253  80.613  40.253  1.00  0.00           C
ATOM   3431  O22 POPEJ 149      74.082  79.702  39.463  1.00  0.00           O
ATOM   3432  C22 POPEJ 149      74.213  80.463  41.773  1.00  0.00           C
ATOM   3435  C3  POPEJ 149      73.082  82.113  37.903  1.00  0.00           C
ATOM   3438  O31 POPEJ 149      72.213  83.174  38.353  1.00  0.00           O
ATOM   3439  C31 POPEJ 149      71.332  82.894  39.293  1.00  0.00           C
ATOM   3440  O32 POPEJ 149      71.023  81.773  39.673  1.00  0.00           O
ATOM   3441  C32 POPEJ 149      70.842  84.202  39.913  1.00  0.00           C
ATOM   3444  C23 POPEJ 149      75.563  80.703  42.503  1.00  0.00           C
ATOM   3447  C24 POPEJ 149      75.402  80.473  44.023  1.00  0.00           C
ATOM   3450  C25 POPEJ 149      76.722  80.313  44.803  1.00  0.00           C
ATOM   3453  C26 POPEJ 149      77.642  81.544  44.823  1.00  0.00           C
ATOM   3456  C27 POPEJ 149      77.283  82.674  45.803  1.00  0.00           C
ATOM   3459  C28 POPEJ 149      78.572  83.383  46.293  1.00  0.00           C
ATOM   3462  C29 POPEJ 149      78.412  84.704  47.003  1.00  0.00           C
ATOM   3464 0C21 POPEJ 149      78.103  84.882  48.293  1.00  0.00           C
ATOM   3466 1C21 POPEJ 149      77.773  83.812  49.313  1.00  0.00           C
ATOM   3469 2C21 POPEJ 149      78.902  83.632  50.343  1.00  0.00           C
ATOM   3472 3C21 POPEJ 149      78.552  82.514  51.323  1.00  0.00           C
ATOM   3475 4C21 POPEJ 149      79.682  82.193  52.303  1.00  0.00           C
ATOM   3478 5C21 POPEJ 149      79.442  80.893  53.083  1.00  0.00           C
ATOM   3481 6C21 POPEJ 149      79.802  79.644  52.263  1.00  0.00           C
ATOM   3484 7C21 POPEJ 149      79.573  78.324  53.003  1.00  0.00           C
ATOM   3487 8C21 POPEJ 149      80.113  77.114  52.223  1.00  0.00           C
ATOM   3491  C33 POPEJ 149      70.463  84.014  41.393  1.00  0.00           C
ATOM   3494  C34 POPEJ 149      70.623  85.303  42.193  1.00  0.00           C
ATOM   3497  C35 POPEJ 149      70.743  85.033  43.693  1.00  0.00           C
ATOM   3500  C36 POPEJ 149      70.982  86.324  44.493  1.00  0.00           C
ATOM   3503  C37 POPEJ 149      71.412  86.074  45.943  1.00  0.00           C
ATOM   3506  C38 POPEJ 149      70.323  85.464  46.833  1.00  0.00           C
ATOM   3509  C39 POPEJ 149      70.813  85.202  48.273  1.00  0.00           C
ATOM   3512 0C31 POPEJ 149      70.893  86.474  49.133  1.00  0.00           C
ATOM   3515 1C31 POPEJ 149      69.552  86.843  49.783  1.00  0.00           C
ATOM   3518 2C31 POPEJ 149      69.622  88.113  50.633  1.00  0.00           C
ATOM   3521 3C31 POPEJ 149      68.283  88.443  51.313  1.00  0.00           C
ATOM   3524 4C31 POPEJ 149      67.993  89.953  51.373  1.00  0.00           C
ATOM   3527 5C31 POPEJ 149      66.613  90.273  51.953  1.00  0.00           C
ATOM   3530 6C31 POPEJ 149      66.243  91.754  51.833  1.00  0.00           C
ATOM   3534  NH3 POPEK 150      13.242 103.273  31.473  1.00  0.00           N
ATOM   3538  C12 POPEK 150      14.633 102.833  31.883  1.00  0.00           C
ATOM   3541  C11 POPEK 150      15.273 101.913  30.843  1.00  0.00           C
ATOM   3544  P   POPEK 150      15.813  99.603  31.933  1.00  0.00           P
ATOM   3545  O13 POPEK 150      14.352  99.463  31.803  1.00  0.00           O
ATOM   3546  O14 POPEK 150      16.662  98.653  31.173  1.00  0.00           O
ATOM   3547  O11 POPEK 150      16.152  99.583  33.463  1.00  0.00           O
ATOM   3548  O12 POPEK 150      16.233 101.054  31.473  1.00  0.00           O
ATOM   3549  C1  POPEK 150      17.412  99.932  34.023  1.00  0.00           C
ATOM   3552  C2  POPEK 150      17.352  99.713  35.553  1.00  0.00           C
ATOM   3554  O21 POPEK 150      18.482 100.303  36.203  1.00  0.00           O
ATOM   3555  C21 POPEK 150      19.623  99.664  36.273  1.00  0.00           C
ATOM   3556  O22 POPEK 150      19.923  98.624  35.703  1.00  0.00           O
ATOM   3557  C22 POPEK 150      20.592 100.443  37.163  1.00  0.00           C
ATOM   3560  C3  POPEK 150      17.063  98.223  35.903  1.00  0.00           C
ATOM   3563  O31 POPEK 150      17.162  97.993  37.323  1.00  0.00           O
ATOM   3564  C31 POPEK 150      16.863  96.743  37.673  1.00  0.00           C
ATOM   3565  O32 POPEK 150      16.532  95.863  36.903  1.00  0.00           O
ATOM   3566  C32 POPEK 150      17.012  96.644  39.193  1.00  0.00           C
ATOM   3569  C23 POPEK 150      21.103  99.613  38.373  1.00  0.00           C
ATOM   3572  C24 POPEK 150      20.932 100.394  39.673  1.00  0.00           C
ATOM   3575  C25 POPEK 150      21.712  99.792  40.843  1.00  0.00           C
ATOM   3578  C26 POPEK 150      21.722 100.633  42.123  1.00  0.00           C
ATOM   3581  C27 POPEK 150      22.682 100.053  43.173  1.00  0.00           C
ATOM   3584  C28 POPEK 150      22.863 100.984  44.383  1.00  0.00           C
ATOM   3587  C29 POPEK 150      23.963 100.473  45.263  1.00  0.00           C
ATOM   3589 0C21 POPEK 150      23.943 100.294  46.593  1.00  0.00           C
ATOM   3591 1C21 POPEK 150      22.832 100.654  47.553  1.00  0.00           C
ATOM   3594 2C21 POPEK 150      23.422 101.153  48.883  1.00  0.00           C
ATOM   3597 3C21 POPEK 150      24.033 100.033  49.743  1.00  0.00           C
ATOM   3600 4C21 POPEK 150      24.842 100.563  50.933  1.00  0.00           C
ATOM   3603 5C21 POPEK 150      26.252 101.063  50.573  1.00  0.00           C
ATOM   3606 6C21 POPEK 150      27.242  99.944  50.203  1.00  0.00           C
ATOM   3609 7C21 POPEK 150      28.633 100.133  50.823  1.00  0.00           C
ATOM   3612 8C21 POPEK 150      29.732  99.254  50.213  1.00  0.00           C
ATOM   3616  C33 POPEK 150      16.482  95.324  39.803  1.00  0.00           C
ATOM   3619  C34 POPEK 150      16.113  95.452  41.293  1.00  0.00           C
ATOM   3622  C35 POPEK 150      17.252  95.914  42.223  1.00  0.00           C
ATOM   3625  C36 POPEK 150      17.002  97.292  42.873  1.00  0.00           C
ATOM   3628  C37 POPEK 150      17.873  97.514  44.123  1.00  0.00           C
ATOM   3631  C38 POPEK 150      17.463  98.734  44.973  1.00  0.00           C
ATOM   3634  C39 POPEK 150      18.293 100.004  44.723  1.00  0.00           C
ATOM   3637 0C31 POPEK 150      18.153 101.003  45.883  1.00  0.00           C
ATOM   3640 1C31 POPEK 150      18.883 102.333  45.643  1.00  0.00           C
ATOM   3643 2C31 POPEK 150      18.922 103.253  46.873  1.00  0.00           C
ATOM   3646 3C31 POPEK 150      17.533 103.632  47.413  1.00  0.00           C
ATOM   3649 4C31 POPEK 150      17.582 104.763  48.443  1.00  0.00           C
ATOM   3652 5C31 POPEK 150      16.193 105.154  48.963  1.00  0.00           C
ATOM   3655 6C31 POPEK 150      16.193 106.412  49.833  1.00  0.00           C
ATOM   3659  NH3 POPEL 151      72.942  94.333  34.983  1.00  0.00           N
ATOM   3663  C12 POPEL 151      73.362  93.154  34.163  1.00  0.00           C
ATOM   3666  C11 POPEL 151      74.633  92.504  34.723  1.00  0.00           C
ATOM   3669  P   POPEL 151      77.173  92.584  34.863  1.00  0.00           P
ATOM   3670  O13 POPEL 151      78.273  93.533  35.153  1.00  0.00           O
ATOM   3671  O14 POPEL 151      77.362  91.764  33.643  1.00  0.00           O
ATOM   3672  O11 POPEL 151      76.883  91.654  36.113  1.00  0.00           O
ATOM   3673  O12 POPEL 151      75.783  93.353  34.663  1.00  0.00           O
ATOM   3674  C1  POPEL 151      77.953  91.124  36.893  1.00  0.00           C
ATOM   3677  C2  POPEL 151      77.383  90.333  38.123  1.00  0.00           C
ATOM   3679  O21 POPEL 151      76.732  91.213  39.063  1.00  0.00           O
ATOM   3680  C21 POPEL 151      77.473  92.103  39.683  1.00  0.00           C
ATOM   3681  O22 POPEL 151      78.683  92.234  39.603  1.00  0.00           O
ATOM   3682  C22 POPEL 151      76.613  92.943  40.613  1.00  0.00           C
ATOM   3685  C3  POPEL 151      78.412  89.363  38.783  1.00  0.00           C
ATOM   3688  O31 POPEL 151      77.753  88.424  39.663  1.00  0.00           O
ATOM   3689  C31 POPEL 151      77.453  87.234  39.133  1.00  0.00           C
ATOM   3690  O32 POPEL 151      77.853  86.824  38.053  1.00  0.00           O
ATOM   3691  C32 POPEL 151      76.482  86.483  40.053  1.00  0.00           C
ATOM   3694  C23 POPEL 151      77.502  93.943  41.403  1.00  0.00           C
ATOM   3697  C24 POPEL 151      76.792  94.564  42.613  1.00  0.00           C
ATOM   3700  C25 POPEL 151      76.613  93.613  43.813  1.00  0.00           C
ATOM   3703  C26 POPEL 151      77.842  93.523  44.733  1.00  0.00           C
ATOM   3706  C27 POPEL 151      77.502  92.812  46.053  1.00  0.00           C
ATOM   3709  C28 POPEL 151      78.712  92.333  46.873  1.00  0.00           C
ATOM   3712  C29 POPEL 151      79.513  93.503  47.393  1.00  0.00           C
ATOM   3714 0C21 POPEL 151      79.933  93.743  48.653  1.00  0.00           C
ATOM   3716 1C21 POPEL 151      79.802  92.882  49.883  1.00  0.00           C
ATOM   3719 2C21 POPEL 151      81.152  92.803  50.633  1.00  0.00           C
ATOM   3722 3C21 POPEL 151      81.672  94.144  51.193  1.00  0.00           C
ATOM   3725 4C21 POPEL 151      82.933  93.964  52.053  1.00  0.00           C
ATOM   3728 5C21 POPEL 151      83.453  95.273  52.673  1.00  0.00           C
ATOM   3731 6C21 POPEL 151      84.653  95.014  53.593  1.00  0.00           C
ATOM   3734 7C21 POPEL 151      85.182  96.293  54.263  1.00  0.00           C
ATOM   3737 8C21 POPEL 151      86.432  96.113  55.143  1.00  0.00           C
ATOM   3741  C33 POPEL 151      77.073  85.534  41.113  1.00  0.00           C
ATOM   3744  C34 POPEL 151      75.993  84.623  41.733  1.00  0.00           C
ATOM   3747  C35 POPEL 151      74.643  85.312  42.073  1.00  0.00           C
ATOM   3750  C36 POPEL 151      74.743  86.464  43.083  1.00  0.00           C
ATOM   3753  C37 POPEL 151      75.002  85.993  44.513  1.00  0.00           C
ATOM   3756  C38 POPEL 151      74.833  87.123  45.543  1.00  0.00           C
ATOM   3759  C39 POPEL 151      75.162  86.644  46.953  1.00  0.00           C
ATOM   3762 0C31 POPEL 151      74.833  87.662  48.053  1.00  0.00           C
ATOM   3765 1C31 POPEL 151      75.183  87.094  49.433  1.00  0.00           C
ATOM   3768 2C31 POPEL 151      74.933  88.093  50.563  1.00  0.00           C
ATOM   3771 3C31 POPEL 151      75.372  87.553  51.933  1.00  0.00           C
ATOM   3774 4C31 POPEL 151      75.192  88.603  53.043  1.00  0.00           C
ATOM   3777 5C31 POPEL 151      75.692  88.133  54.423  1.00  0.00           C
ATOM   3780 6C31 POPEL 151      75.552  89.202  55.513  1.00  0.00           C
ATOM   3784  NH3 POPEM 152      52.902   5.724  35.613  1.00  0.00           N
ATOM   3788  C12 POPEM 152      54.162   6.074  36.383  1.00  0.00           C
ATOM   3791  C11 POPEM 152      54.822   7.364  35.863  1.00  0.00           C
ATOM   3794  P   POPEM 152      57.353   7.484  36.613  1.00  0.00           P
ATOM   3795  O13 POPEM 152      57.473   6.194  35.893  1.00  0.00           O
ATOM   3796  O14 POPEM 152      58.092   8.634  36.053  1.00  0.00           O
ATOM   3797  O11 POPEM 152      57.793   7.254  38.113  1.00  0.00           O
ATOM   3798  O12 POPEM 152      55.823   7.824  36.773  1.00  0.00           O
ATOM   3799  C1  POPEM 152      57.223   6.154  38.843  1.00  0.00           C
ATOM   3802  C2  POPEM 152      57.092   6.514  40.343  1.00  0.00           C
ATOM   3804  O21 POPEM 152      56.813   5.344  41.123  1.00  0.00           O
ATOM   3805  C21 POPEM 152      55.653   4.714  40.983  1.00  0.00           C
ATOM   3806  O22 POPEM 152      54.743   5.024  40.243  1.00  0.00           O
ATOM   3807  C22 POPEM 152      55.693   3.444  41.833  1.00  0.00           C
ATOM   3810  C3  POPEM 152      56.113   7.704  40.603  1.00  0.00           C
ATOM   3813  O31 POPEM 152      55.923   8.024  42.003  1.00  0.00           O
ATOM   3814  C31 POPEM 152      56.602   9.024  42.603  1.00  0.00           C
ATOM   3815  O32 POPEM 152      56.142   9.674  43.533  1.00  0.00           O
ATOM   3816  C32 POPEM 152      58.052   9.194  42.143  1.00  0.00           C
ATOM   3819  C23 POPEM 152      54.802   3.474  43.103  1.00  0.00           C
ATOM   3822  C24 POPEM 152      55.322   2.499  44.173  1.00  0.00           C
ATOM   3825  C25 POPEM 152      56.613   2.949  44.883  1.00  0.00           C
ATOM   3828  C26 POPEM 152      56.402   3.724  46.203  1.00  0.00           C
ATOM   3831  C27 POPEM 152      55.602   5.024  46.043  1.00  0.00           C
ATOM   3834  C28 POPEM 152      55.903   6.044  47.173  1.00  0.00           C
ATOM   3837  C29 POPEM 152      55.383   5.634  48.513  1.00  0.00           C
ATOM   3839 0C21 POPEM 152      55.903   6.024  49.693  1.00  0.00           C
ATOM   3841 1C21 POPEM 152      57.073   6.944  49.943  1.00  0.00           C
ATOM   3844 2C21 POPEM 152      58.042   6.404  51.023  1.00  0.00           C
ATOM   3847 3C21 POPEM 152      57.383   5.984  52.343  1.00  0.00           C
ATOM   3850 4C21 POPEM 152      58.353   5.384  53.373  1.00  0.00           C
ATOM   3853 5C21 POPEM 152      59.333   6.364  54.033  1.00  0.00           C
ATOM   3856 6C21 POPEM 152      58.662   7.544  54.763  1.00  0.00           C
ATOM   3859 7C21 POPEM 152      59.682   8.374  55.543  1.00  0.00           C
ATOM   3862 8C21 POPEM 152      59.082   9.524  56.343  1.00  0.00           C
ATOM   3866  C33 POPEM 152      58.953   8.154  42.853  1.00  0.00           C
ATOM   3869  C34 POPEM 152      60.313   7.884  42.203  1.00  0.00           C
ATOM   3872  C35 POPEM 152      61.083   6.754  42.893  1.00  0.00           C
ATOM   3875  C36 POPEM 152      61.413   7.064  44.353  1.00  0.00           C
ATOM   3878  C37 POPEM 152      62.622   6.264  44.873  1.00  0.00           C
ATOM   3881  C38 POPEM 152      63.083   6.764  46.243  1.00  0.00           C
ATOM   3884  C39 POPEM 152      62.143   6.424  47.403  1.00  0.00           C
ATOM   3887 0C31 POPEM 152      62.333   7.394  48.563  1.00  0.00           C
ATOM   3890 1C31 POPEM 152      61.413   7.104  49.753  1.00  0.00           C
ATOM   3893 2C31 POPEM 152      61.363   8.244  50.773  1.00  0.00           C
ATOM   3896 3C31 POPEM 152      62.743   8.774  51.163  1.00  0.00           C
ATOM   3899 4C31 POPEM 152      62.743   9.474  52.523  1.00  0.00           C
ATOM   3902 5C31 POPEM 152      64.082  10.144  52.823  1.00  0.00           C
ATOM   3905 6C31 POPEM 152      64.222  10.624  54.273  1.00  0.00           C
ATOM   3909  NH3 POPEN 153      69.043  58.534  40.483  1.00  0.00           N
ATOM   3913  C12 POPEN 153      68.292  58.694  39.193  1.00  0.00           C
ATOM   3916  C11 POPEN 153      68.152  57.304  38.563  1.00  0.00           C
ATOM   3919  P   POPEN 153      67.592  54.854  39.243  1.00  0.00           P
ATOM   3920  O13 POPEN 153      66.262  54.514  38.723  1.00  0.00           O
ATOM   3921  O14 POPEN 153      68.793  54.403  38.493  1.00  0.00           O
ATOM   3922  O11 POPEN 153      67.692  54.304  40.723  1.00  0.00           O
ATOM   3923  O12 POPEN 153      67.683  56.394  39.553  1.00  0.00           O
ATOM   3924  C1  POPEN 153      66.613  54.543  41.633  1.00  0.00           C
ATOM   3927  C2  POPEN 153      67.173  54.694  43.073  1.00  0.00           C
ATOM   3929  O21 POPEN 153      66.203  54.364  44.103  1.00  0.00           O
ATOM   3930  C21 POPEN 153      65.912  53.074  44.183  1.00  0.00           C
ATOM   3931  O22 POPEN 153      66.302  52.224  43.393  1.00  0.00           O
ATOM   3932  C22 POPEN 153      65.033  52.754  45.403  1.00  0.00           C
ATOM   3935  C3  POPEN 153      67.732  56.133  43.283  1.00  0.00           C
ATOM   3938  O31 POPEN 153      68.173  56.354  44.643  1.00  0.00           O
ATOM   3939  C31 POPEN 153      67.232  56.793  45.473  1.00  0.00           C
ATOM   3940  O32 POPEN 153      66.083  57.074  45.173  1.00  0.00           O
ATOM   3941  C32 POPEN 153      67.823  56.944  46.873  1.00  0.00           C
ATOM   3944  C23 POPEN 153      65.612  53.184  46.783  1.00  0.00           C
ATOM   3947  C24 POPEN 153      65.932  52.053  47.783  1.00  0.00           C
ATOM   3950  C25 POPEN 153      64.743  51.274  48.353  1.00  0.00           C
ATOM   3953  C26 POPEN 153      65.173  50.194  49.373  1.00  0.00           C
ATOM   3956  C27 POPEN 153      64.152  50.004  50.503  1.00  0.00           C
ATOM   3959  C28 POPEN 153      64.613  49.004  51.593  1.00  0.00           C
ATOM   3962  C29 POPEN 153      64.573  47.563  51.123  1.00  0.00           C
ATOM   3964 0C21 POPEN 153      63.773  46.593  51.613  1.00  0.00           C
ATOM   3966 1C21 POPEN 153      62.752  46.734  52.713  1.00  0.00           C
ATOM   3969 2C21 POPEN 153      63.263  46.274  54.083  1.00  0.00           C
ATOM   3972 3C21 POPEN 153      63.263  44.743  54.263  1.00  0.00           C
ATOM   3975 4C21 POPEN 153      61.963  44.194  54.883  1.00  0.00           C
ATOM   3978 5C21 POPEN 153      61.912  44.354  56.413  1.00  0.00           C
ATOM   3981 6C21 POPEN 153      60.503  44.223  57.003  1.00  0.00           C
ATOM   3984 7C21 POPEN 153      60.453  44.534  58.513  1.00  0.00           C
ATOM   3987 8C21 POPEN 153      59.053  44.403  59.113  1.00  0.00           C
ATOM   3991  C33 POPEN 153      66.832  56.614  48.013  1.00  0.00           C
ATOM   3994  C34 POPEN 153      67.403  56.973  49.393  1.00  0.00           C
ATOM   3997  C35 POPEN 153      66.532  56.504  50.563  1.00  0.00           C
ATOM   4000  C36 POPEN 153      67.222  56.734  51.913  1.00  0.00           C
ATOM   4003  C37 POPEN 153      66.563  55.974  53.073  1.00  0.00           C
ATOM   4006  C38 POPEN 153      67.453  55.904  54.323  1.00  0.00           C
ATOM   4009  C39 POPEN 153      66.732  55.254  55.513  1.00  0.00           C
ATOM   4012 0C31 POPEN 153      67.633  54.944  56.723  1.00  0.00           C
ATOM   4015 1C31 POPEN 153      66.832  54.293  57.863  1.00  0.00           C
ATOM   4018 2C31 POPEN 153      67.633  53.864  59.103  1.00  0.00           C
ATOM   4021 3C31 POPEN 153      67.842  54.974  60.143  1.00  0.00           C
ATOM   4024 4C31 POPEN 153      69.183  55.704  60.033  1.00  0.00           C
ATOM   4027 5C31 POPEN 153      69.253  56.944  60.933  1.00  0.00           C
ATOM   4030 6C31 POPEN 153      70.633  57.624  60.943  1.00  0.00           C
ATOM   4034  NH3 POPEO 154      92.133   9.914  79.193  1.00  0.00           N
ATOM   4038  C12 POPEO 154      93.243  10.144  78.193  1.00  0.00           C
ATOM   4041  C11 POPEO 154      94.183  11.264  78.673  1.00  0.00           C
ATOM   4044  P   POPEO 154      96.582  11.284  77.583  1.00  0.00           P
ATOM   4045  O13 POPEO 154      97.422  12.414  78.063  1.00  0.00           O
ATOM   4046  O14 POPEO 154      96.823   9.994  78.253  1.00  0.00           O
ATOM   4047  O11 POPEO 154      96.873  11.074  76.033  1.00  0.00           O
ATOM   4048  O12 POPEO 154      95.063  11.684  77.623  1.00  0.00           O
ATOM   4049  C1  POPEO 154      96.552  12.084  75.083  1.00  0.00           C
ATOM   4052  C2  POPEO 154      96.353  11.484  73.653  1.00  0.00           C
ATOM   4054  O21 POPEO 154      95.343  12.224  72.963  1.00  0.00           O
ATOM   4055  C21 POPEO 154      95.533  13.404  72.333  1.00  0.00           C
ATOM   4056  O22 POPEO 154      94.613  13.974  71.763  1.00  0.00           O
ATOM   4057  C22 POPEO 154      96.982  13.934  72.343  1.00  0.00           C
ATOM   4060  C3  POPEO 154      95.872   9.994  73.783  1.00  0.00           C
ATOM   4063  O31 POPEO 154      95.322   9.374  72.593  1.00  0.00           O
ATOM   4064  C31 POPEO 154      96.213   8.984  71.693  1.00  0.00           C
ATOM   4065  O32 POPEO 154      97.412   9.204  71.743  1.00  0.00           O
ATOM   4066  C32 POPEO 154      95.542   8.124  70.613  1.00  0.00           C
ATOM   4069  C23 POPEO 154      97.113  15.384  71.813  1.00  0.00           C
ATOM   4072  C24 POPEO 154      97.303  15.534  70.303  1.00  0.00           C
ATOM   4075  C25 POPEO 154      98.683  15.094  69.783  1.00  0.00           C
ATOM   4078  C26 POPEO 154      98.802  15.334  68.273  1.00  0.00           C
ATOM   4081  C27 POPEO 154      99.963  14.574  67.603  1.00  0.00           C
ATOM   4084  C28 POPEO 154      99.712  14.334  66.103  1.00  0.00           C
ATOM   4087  C29 POPEO 154      99.633  15.614  65.303  1.00  0.00           C
ATOM   4089 0C21 POPEO 154     100.282  15.874  64.153  1.00  0.00           C
ATOM   4091 1C21 POPEO 154     101.222  14.954  63.423  1.00  0.00           C
ATOM   4094 2C21 POPEO 154     100.523  13.894  62.563  1.00  0.00           C
ATOM   4097 3C21 POPEO 154     101.203  13.684  61.203  1.00  0.00           C
ATOM   4100 4C21 POPEO 154     100.552  12.514  60.443  1.00  0.00           C
ATOM   4103 5C21 POPEO 154     100.993  12.374  58.973  1.00  0.00           C
ATOM   4106 6C21 POPEO 154     102.383  11.754  58.793  1.00  0.00           C
ATOM   4109 7C21 POPEO 154     102.533  11.024  57.443  1.00  0.00           C
ATOM   4112 8C21 POPEO 154     103.892  10.344  57.253  1.00  0.00           C
ATOM   4116  C33 POPEO 154      95.273   8.874  69.293  1.00  0.00           C
ATOM   4119  C34 POPEO 154      94.852   7.924  68.163  1.00  0.00           C
ATOM   4122  C35 POPEO 154      94.192   8.654  66.993  1.00  0.00           C
ATOM   4125  C36 POPEO 154      94.222   7.854  65.683  1.00  0.00           C
ATOM   4128  C37 POPEO 154      93.493   8.614  64.573  1.00  0.00           C
ATOM   4131  C38 POPEO 154      93.602   7.964  63.183  1.00  0.00           C
ATOM   4134  C39 POPEO 154      92.942   8.854  62.123  1.00  0.00           C
ATOM   4137 0C31 POPEO 154      92.963   8.274  60.703  1.00  0.00           C
ATOM   4140 1C31 POPEO 154      92.323   9.244  59.703  1.00  0.00           C
ATOM   4143 2C31 POPEO 154      92.173   8.674  58.283  1.00  0.00           C
ATOM   4146 3C31 POPEO 154      93.503   8.494  57.543  1.00  0.00           C
ATOM   4149 4C31 POPEO 154      93.293   8.044  56.093  1.00  0.00           C
ATOM   4152 5C31 POPEO 154      94.592   7.864  55.303  1.00  0.00           C
ATOM   4155 6C31 POPEO 154      94.342   7.474  53.843  1.00  0.00           C
ATOM   4159  NH3 POPEP 155      29.823  90.613  33.903  1.00  0.00           N
ATOM   4163  C12 POPEP 155      29.193  90.844  32.543  1.00  0.00           C
ATOM   4166  C11 POPEP 155      28.232  92.044  32.413  1.00  0.00           C
ATOM   4169  P   POPEP 155      29.242  94.443  32.913  1.00  0.00           P
ATOM   4170  O13 POPEP 155      30.732  94.523  32.983  1.00  0.00           O
ATOM   4171  O14 POPEP 155      28.562  95.693  32.513  1.00  0.00           O
ATOM   4172  O11 POPEP 155      28.643  93.943  34.263  1.00  0.00           O
ATOM   4173  O12 POPEP 155      28.903  93.243  31.993  1.00  0.00           O
ATOM   4174  C1  POPEP 155      28.373  94.734  35.413  1.00  0.00           C
ATOM   4177  C2  POPEP 155      29.293  94.193  36.533  1.00  0.00           C
ATOM   4179  O21 POPEP 155      28.842  94.564  37.843  1.00  0.00           O
ATOM   4180  C21 POPEP 155      27.863  93.783  38.293  1.00  0.00           C
ATOM   4181  O22 POPEP 155      27.223  92.982  37.633  1.00  0.00           O
ATOM   4182  C22 POPEP 155      27.703  94.044  39.793  1.00  0.00           C
ATOM   4185  C3  POPEP 155      30.732  94.713  36.303  1.00  0.00           C
ATOM   4188  O31 POPEP 155      31.672  93.943  37.053  1.00  0.00           O
ATOM   4189  C31 POPEP 155      32.043  94.272  38.293  1.00  0.00           C
ATOM   4190  O32 POPEP 155      32.472  93.443  39.083  1.00  0.00           O
ATOM   4191  C32 POPEP 155      31.973  95.773  38.583  1.00  0.00           C
ATOM   4194  C23 POPEP 155      27.033  92.882  40.553  1.00  0.00           C
ATOM   4197  C24 POPEP 155      26.693  93.243  42.013  1.00  0.00           C
ATOM   4200  C25 POPEP 155      25.943  92.083  42.683  1.00  0.00           C
ATOM   4203  C26 POPEP 155      25.483  92.353  44.113  1.00  0.00           C
ATOM   4206  C27 POPEP 155      24.553  91.234  44.613  1.00  0.00           C
ATOM   4209  C28 POPEP 155      24.122  91.383  46.073  1.00  0.00           C
ATOM   4212  C29 POPEP 155      23.223  90.233  46.473  1.00  0.00           C
ATOM   4214 0C21 POPEP 155      22.123  90.294  47.243  1.00  0.00           C
ATOM   4216 1C21 POPEP 155      21.553  91.514  47.923  1.00  0.00           C
ATOM   4219 2C21 POPEP 155      20.223  91.983  47.303  1.00  0.00           C
ATOM   4222 3C21 POPEP 155      19.553  93.063  48.173  1.00  0.00           C
ATOM   4225 4C21 POPEP 155      18.133  93.414  47.703  1.00  0.00           C
ATOM   4228 5C21 POPEP 155      17.252  94.014  48.813  1.00  0.00           C
ATOM   4231 6C21 POPEP 155      16.883  93.034  49.943  1.00  0.00           C
ATOM   4234 7C21 POPEP 155      16.043  91.833  49.503  1.00  0.00           C
ATOM   4237 8C21 POPEP 155      15.833  90.803  50.623  1.00  0.00           C
ATOM   4241  C33 POPEP 155      32.273  96.113  40.053  1.00  0.00           C
ATOM   4244  C34 POPEP 155      30.973  96.213  40.863  1.00  0.00           C
ATOM   4247  C35 POPEP 155      31.023  95.464  42.193  1.00  0.00           C
ATOM   4250  C36 POPEP 155      32.023  96.074  43.183  1.00  0.00           C
ATOM   4253  C37 POPEP 155      32.123  95.294  44.493  1.00  0.00           C
ATOM   4256  C38 POPEP 155      33.143  95.893  45.473  1.00  0.00           C
ATOM   4259  C39 POPEP 155      32.713  97.234  46.083  1.00  0.00           C
ATOM   4262 0C31 POPEP 155      33.833  97.894  46.903  1.00  0.00           C
ATOM   4265 1C31 POPEP 155      33.373  99.144  47.663  1.00  0.00           C
ATOM   4268 2C31 POPEP 155      34.512  99.863  48.403  1.00  0.00           C
ATOM   4271 3C31 POPEP 155      35.643 100.413  47.503  1.00  0.00           C
ATOM   4274 4C31 POPEP 155      35.153 101.374  46.413  1.00  0.00           C
ATOM   4277 5C31 POPEP 155      36.302 102.003  45.623  1.00  0.00           C
ATOM   4280 6C31 POPEP 155      35.822 102.924  44.513  1.00  0.00           C
ATOM   4284  NH3 POPEQ 156      85.612  26.774  76.073  1.00  0.00           N
ATOM   4288  C12 POPEQ 156      84.793  26.504  74.843  1.00  0.00           C
ATOM   4291  C11 POPEQ 156      83.472  25.764  75.203  1.00  0.00           C
ATOM   4294  P   POPEQ 156      82.802  24.894  77.573  1.00  0.00           P
ATOM   4295  O13 POPEQ 156      82.243  25.454  78.813  1.00  0.00           O
ATOM   4296  O14 POPEQ 156      84.063  24.134  77.693  1.00  0.00           O
ATOM   4297  O11 POPEQ 156      81.652  24.024  76.903  1.00  0.00           O
ATOM   4298  O12 POPEQ 156      83.033  26.064  76.533  1.00  0.00           O
ATOM   4299  C1  POPEQ 156      81.873  22.734  76.353  1.00  0.00           C
ATOM   4302  C2  POPEQ 156      80.832  22.364  75.253  1.00  0.00           C
ATOM   4304  O21 POPEQ 156      81.563  21.574  74.303  1.00  0.00           O
ATOM   4305  C21 POPEQ 156      80.912  20.604  73.673  1.00  0.00           C
ATOM   4306  O22 POPEQ 156      79.793  20.194  73.923  1.00  0.00           O
ATOM   4307  C22 POPEQ 156      81.842  20.084  72.553  1.00  0.00           C
ATOM   4310  C3  POPEQ 156      80.232  23.604  74.533  1.00  0.00           C
ATOM   4313  O31 POPEQ 156      79.383  23.204  73.433  1.00  0.00           O
ATOM   4314  C31 POPEQ 156      79.113  24.164  72.543  1.00  0.00           C
ATOM   4315  O32 POPEQ 156      79.493  25.324  72.633  1.00  0.00           O
ATOM   4316  C32 POPEQ 156      78.213  23.574  71.443  1.00  0.00           C
ATOM   4319  C23 POPEQ 156      81.222  20.114  71.133  1.00  0.00           C
ATOM   4322  C24 POPEQ 156      82.133  20.723  70.053  1.00  0.00           C
ATOM   4325  C25 POPEQ 156      81.703  20.324  68.623  1.00  0.00           C
ATOM   4328  C26 POPEQ 156      82.282  21.184  67.493  1.00  0.00           C
ATOM   4331  C27 POPEQ 156      81.332  21.234  66.283  1.00  0.00           C
ATOM   4334  C28 POPEQ 156      81.832  22.124  65.143  1.00  0.00           C
ATOM   4337  C29 POPEQ 156      81.092  21.864  63.843  1.00  0.00           C
ATOM   4339 0C21 POPEQ 156      79.942  22.424  63.433  1.00  0.00           C
ATOM   4341 1C21 POPEQ 156      79.092  23.434  64.163  1.00  0.00           C
ATOM   4344 2C21 POPEQ 156      77.633  22.964  64.363  1.00  0.00           C
ATOM   4347 3C21 POPEQ 156      76.842  22.724  63.053  1.00  0.00           C
ATOM   4350 4C21 POPEQ 156      75.463  23.394  63.063  1.00  0.00           C
ATOM   4353 5C21 POPEQ 156      74.582  22.984  61.883  1.00  0.00           C
ATOM   4356 6C21 POPEQ 156      73.252  23.754  61.853  1.00  0.00           C
ATOM   4359 7C21 POPEQ 156      72.232  23.164  60.863  1.00  0.00           C
ATOM   4362 8C21 POPEQ 156      70.982  24.034  60.713  1.00  0.00           C
ATOM   4366  C33 POPEQ 156      78.073  24.374  70.123  1.00  0.00           C
ATOM   4369  C34 POPEQ 156      77.293  23.624  69.013  1.00  0.00           C
ATOM   4372  C35 POPEQ 156      76.353  24.473  68.163  1.00  0.00           C
ATOM   4375  C36 POPEQ 156      77.073  25.594  67.423  1.00  0.00           C
ATOM   4378  C37 POPEQ 156      76.083  26.494  66.683  1.00  0.00           C
ATOM   4381  C38 POPEQ 156      76.762  27.744  66.113  1.00  0.00           C
ATOM   4384  C39 POPEQ 156      77.512  27.474  64.803  1.00  0.00           C
ATOM   4387 0C31 POPEQ 156      78.353  28.694  64.403  1.00  0.00           C
ATOM   4390 1C31 POPEQ 156      78.963  28.554  63.003  1.00  0.00           C
ATOM   4393 2C31 POPEQ 156      78.152  29.304  61.943  1.00  0.00           C
ATOM   4396 3C31 POPEQ 156      76.683  28.864  61.863  1.00  0.00           C
ATOM   4399 4C31 POPEQ 156      76.012  29.364  60.593  1.00  0.00           C
ATOM   4402 5C31 POPEQ 156      74.603  28.813  60.393  1.00  0.00           C
ATOM   4405 6C31 POPEQ 156      74.302  28.514  58.923  1.00  0.00           C
ATOM   4409  NH3 POPER 157      37.113  81.993  73.853  1.00  0.00           N
ATOM   4413  C12 POPER 157      35.783  81.514  74.313  1.00  0.00           C
ATOM   4416  C11 POPER 157      35.252  80.423  73.373  1.00  0.00           C
ATOM   4419  P   POPER 157      32.972  80.504  74.683  1.00  0.00           P
ATOM   4420  O13 POPER 157      33.373  80.564  76.113  1.00  0.00           O
ATOM   4421  O14 POPER 157      32.633  81.784  74.033  1.00  0.00           O
ATOM   4422  O11 POPER 157      31.782  79.504  74.493  1.00  0.00           O
ATOM   4423  O12 POPER 157      34.113  79.773  73.913  1.00  0.00           O
ATOM   4424  C1  POPER 157      31.523  78.904  73.203  1.00  0.00           C
ATOM   4427  C2  POPER 157      30.023  79.063  72.783  1.00  0.00           C
ATOM   4429  O21 POPER 157      29.912  78.912  71.353  1.00  0.00           O
ATOM   4430  C21 POPER 157      30.023  77.662  70.913  1.00  0.00           C
ATOM   4431  O22 POPER 157      30.092  76.663  71.613  1.00  0.00           O
ATOM   4432  C22 POPER 157      29.942  77.654  69.373  1.00  0.00           C
ATOM   4435  C3  POPER 157      29.432  80.443  73.233  1.00  0.00           C
ATOM   4438  O31 POPER 157      27.992  80.463  73.193  1.00  0.00           O
ATOM   4439  C31 POPER 157      27.212  80.904  72.183  1.00  0.00           C
ATOM   4440  O32 POPER 157      26.003  80.674  72.133  1.00  0.00           O
ATOM   4441  C32 POPER 157      27.943  81.784  71.153  1.00  0.00           C
ATOM   4444  C23 POPER 157      31.073  76.864  68.643  1.00  0.00           C
ATOM   4447  C24 POPER 157      31.122  77.202  67.143  1.00  0.00           C
ATOM   4450  C25 POPER 157      32.012  76.263  66.293  1.00  0.00           C
ATOM   4453  C26 POPER 157      32.133  76.723  64.833  1.00  0.00           C
ATOM   4456  C27 POPER 157      33.092  75.873  63.973  1.00  0.00           C
ATOM   4459  C28 POPER 157      33.732  76.633  62.793  1.00  0.00           C
ATOM   4462  C29 POPER 157      32.742  77.144  61.773  1.00  0.00           C
ATOM   4464 0C21 POPER 157      33.032  77.522  60.513  1.00  0.00           C
ATOM   4466 1C21 POPER 157      34.383  77.513  59.833  1.00  0.00           C
ATOM   4469 2C21 POPER 157      35.072  78.894  59.893  1.00  0.00           C
ATOM   4472 3C21 POPER 157      35.873  79.294  58.643  1.00  0.00           C
ATOM   4475 4C21 POPER 157      35.063  79.353  57.333  1.00  0.00           C
ATOM   4478 5C21 POPER 157      33.712  80.063  57.433  1.00  0.00           C
ATOM   4481 6C21 POPER 157      33.023  80.163  56.073  1.00  0.00           C
ATOM   4484 7C21 POPER 157      31.613  80.743  56.153  1.00  0.00           C
ATOM   4487 8C21 POPER 157      30.943  80.873  54.783  1.00  0.00           C
ATOM   4491  C33 POPER 157      27.273  81.732  69.753  1.00  0.00           C
ATOM   4494  C34 POPER 157      27.512  82.973  68.873  1.00  0.00           C
ATOM   4497  C35 POPER 157      26.993  82.773  67.443  1.00  0.00           C
ATOM   4500  C36 POPER 157      27.813  81.743  66.643  1.00  0.00           C
ATOM   4503  C37 POPER 157      27.453  81.644  65.153  1.00  0.00           C
ATOM   4506  C38 POPER 157      28.443  80.713  64.443  1.00  0.00           C
ATOM   4509  C39 POPER 157      28.143  80.423  62.963  1.00  0.00           C
ATOM   4512 0C31 POPER 157      29.303  79.654  62.323  1.00  0.00           C
ATOM   4515 1C31 POPER 157      29.142  79.394  60.823  1.00  0.00           C
ATOM   4518 2C31 POPER 157      28.083  78.334  60.493  1.00  0.00           C
ATOM   4521 3C31 POPER 157      28.403  77.563  59.193  1.00  0.00           C
ATOM   4524 4C31 POPER 157      29.482  76.504  59.413  1.00  0.00           C
ATOM   4527 5C31 POPER 157      30.153  76.014  58.123  1.00  0.00           C
ATOM   4530 6C31 POPER 157      31.303  75.034  58.373  1.00  0.00           C
ATOM   4534  NH3 POPES 158      51.103  32.674  34.653  1.00  0.00           N
ATOM   4538  C12 POPES 158      49.872  32.633  35.503  1.00  0.00           C
ATOM   4541  C11 POPES 158      48.622  32.394  34.633  1.00  0.00           C
ATOM   4544  P   POPES 158      46.153  31.743  35.123  1.00  0.00           P
ATOM   4545  O13 POPES 158      45.893  32.094  33.723  1.00  0.00           O
ATOM   4546  O14 POPES 158      45.563  30.484  35.623  1.00  0.00           O
ATOM   4547  O11 POPES 158      45.872  32.974  36.073  1.00  0.00           O
ATOM   4548  O12 POPES 158      47.692  31.624  35.383  1.00  0.00           O
ATOM   4549  C1  POPES 158      46.113  32.764  37.473  1.00  0.00           C
ATOM   4552  C2  POPES 158      45.993  34.113  38.213  1.00  0.00           C
ATOM   4554  O21 POPES 158      45.752  33.883  39.603  1.00  0.00           O
ATOM   4555  C21 POPES 158      46.782  33.404  40.273  1.00  0.00           C
ATOM   4556  O22 POPES 158      47.933  33.264  39.853  1.00  0.00           O
ATOM   4557  C22 POPES 158      46.293  32.993  41.643  1.00  0.00           C
ATOM   4560  C3  POPES 158      44.822  34.954  37.633  1.00  0.00           C
ATOM   4563  O31 POPES 158      44.263  35.924  38.543  1.00  0.00           O
ATOM   4564  C31 POPES 158      45.082  36.894  38.913  1.00  0.00           C
ATOM   4565  O32 POPES 158      46.232  37.054  38.573  1.00  0.00           O
ATOM   4566  C32 POPES 158      44.333  37.844  39.853  1.00  0.00           C
ATOM   4569  C23 POPES 158      45.932  34.144  42.613  1.00  0.00           C
ATOM   4572  C24 POPES 158      44.923  33.644  43.653  1.00  0.00           C
ATOM   4575  C25 POPES 158      44.422  34.703  44.633  1.00  0.00           C
ATOM   4578  C26 POPES 158      45.392  34.934  45.803  1.00  0.00           C
ATOM   4581  C27 POPES 158      44.783  35.813  46.903  1.00  0.00           C
ATOM   4584  C28 POPES 158      45.513  35.674  48.253  1.00  0.00           C
ATOM   4587  C29 POPES 158      46.992  35.953  48.183  1.00  0.00           C
ATOM   4589 0C21 POPES 158      47.733  36.584  49.113  1.00  0.00           C
ATOM   4591 1C21 POPES 158      47.223  37.133  50.423  1.00  0.00           C
ATOM   4594 2C21 POPES 158      46.703  36.074  51.413  1.00  0.00           C
ATOM   4597 3C21 POPES 158      46.383  36.674  52.783  1.00  0.00           C
ATOM   4600 4C21 POPES 158      47.622  36.854  53.663  1.00  0.00           C
ATOM   4603 5C21 POPES 158      47.432  37.904  54.763  1.00  0.00           C
ATOM   4606 6C21 POPES 158      48.592  37.924  55.763  1.00  0.00           C
ATOM   4609 7C21 POPES 158      48.642  39.214  56.563  1.00  0.00           C
ATOM   4612 8C21 POPES 158      49.482  39.113  57.843  1.00  0.00           C
ATOM   4616  C33 POPES 158      45.293  38.624  40.773  1.00  0.00           C
ATOM   4619  C34 POPES 158      44.562  39.664  41.623  1.00  0.00           C
ATOM   4622  C35 POPES 158      44.373  39.254  43.103  1.00  0.00           C
ATOM   4625  C36 POPES 158      45.352  39.993  44.023  1.00  0.00           C
ATOM   4628  C37 POPES 158      45.222  39.644  45.503  1.00  0.00           C
ATOM   4631  C38 POPES 158      46.023  40.593  46.403  1.00  0.00           C
ATOM   4634  C39 POPES 158      45.793  40.354  47.893  1.00  0.00           C
ATOM   4637 0C31 POPES 158      46.553  41.364  48.773  1.00  0.00           C
ATOM   4640 1C31 POPES 158      46.342  41.114  50.273  1.00  0.00           C
ATOM   4643 2C31 POPES 158      47.113  42.094  51.183  1.00  0.00           C
ATOM   4646 3C31 POPES 158      46.553  43.514  51.123  1.00  0.00           C
ATOM   4649 4C31 POPES 158      47.103  44.424  52.233  1.00  0.00           C
ATOM   4652 5C31 POPES 158      46.273  45.704  52.393  1.00  0.00           C
ATOM   4655 6C31 POPES 158      46.912  46.714  53.343  1.00  0.00           C
ATOM   4659  NH3 POPET 159      22.533 103.772  32.703  1.00  0.00           N
ATOM   4663  C12 POPET 159      21.882 102.522  32.193  1.00  0.00           C
ATOM   4666  C11 POPET 159      22.943 101.443  31.953  1.00  0.00           C
ATOM   4669  P   POPET 159      25.513 101.983  31.403  1.00  0.00           P
ATOM   4670  O13 POPET 159      26.313 101.163  30.493  1.00  0.00           O
ATOM   4671  O14 POPET 159      25.832 103.424  31.383  1.00  0.00           O
ATOM   4672  O11 POPET 159      25.632 101.483  32.893  1.00  0.00           O
ATOM   4673  O12 POPET 159      23.963 101.924  31.073  1.00  0.00           O
ATOM   4674  C1  POPET 159      25.583 102.382  34.003  1.00  0.00           C
ATOM   4677  C2  POPET 159      25.483 101.592  35.333  1.00  0.00           C
ATOM   4679  O21 POPET 159      25.443 102.584  36.383  1.00  0.00           O
ATOM   4680  C21 POPET 159      25.063 102.164  37.573  1.00  0.00           C
ATOM   4681  O22 POPET 159      24.842 101.003  37.903  1.00  0.00           O
ATOM   4682  C22 POPET 159      24.812 103.363  38.493  1.00  0.00           C
ATOM   4685  C3  POPET 159      26.693 100.604  35.403  1.00  0.00           C
ATOM   4688  O31 POPET 159      26.602  99.534  36.373  1.00  0.00           O
ATOM   4689  C31 POPET 159      25.662  98.603  36.153  1.00  0.00           C
ATOM   4690  O32 POPET 159      24.732  98.673  35.383  1.00  0.00           O
ATOM   4691  C32 POPET 159      26.033  97.324  36.913  1.00  0.00           C
ATOM   4694  C23 POPET 159      23.562 103.093  39.363  1.00  0.00           C
ATOM   4697  C24 POPET 159      23.313 104.114  40.463  1.00  0.00           C
ATOM   4700  C25 POPET 159      24.323 104.074  41.623  1.00  0.00           C
ATOM   4703  C26 POPET 159      23.792 104.804  42.873  1.00  0.00           C
ATOM   4706  C27 POPET 159      24.793 104.844  44.033  1.00  0.00           C
ATOM   4709  C28 POPET 159      24.222 105.473  45.313  1.00  0.00           C
ATOM   4712  C29 POPET 159      23.313 104.553  46.093  1.00  0.00           C
ATOM   4714 0C21 POPET 159      22.863 104.783  47.343  1.00  0.00           C
ATOM   4716 1C21 POPET 159      23.153 106.023  48.143  1.00  0.00           C
ATOM   4719 2C21 POPET 159      22.182 106.272  49.323  1.00  0.00           C
ATOM   4722 3C21 POPET 159      22.372 105.342  50.533  1.00  0.00           C
ATOM   4725 4C21 POPET 159      21.882 105.973  51.843  1.00  0.00           C
ATOM   4728 5C21 POPET 159      22.182 105.113  53.083  1.00  0.00           C
ATOM   4731 6C21 POPET 159      21.782 105.784  54.413  1.00  0.00           C
ATOM   4734 7C21 POPET 159      22.502 105.162  55.623  1.00  0.00           C
ATOM   4737 8C21 POPET 159      22.002 105.663  56.973  1.00  0.00           C
ATOM   4741  C33 POPET 159      25.472  97.304  38.343  1.00  0.00           C
ATOM   4744  C34 POPET 159      26.453  97.794  39.413  1.00  0.00           C
ATOM   4747  C35 POPET 159      25.842  97.624  40.803  1.00  0.00           C
ATOM   4750  C36 POPET 159      26.842  97.724  41.963  1.00  0.00           C
ATOM   4753  C37 POPET 159      26.122  97.613  43.313  1.00  0.00           C
ATOM   4756  C38 POPET 159      27.012  97.123  44.463  1.00  0.00           C
ATOM   4759  C39 POPET 159      26.252  97.204  45.793  1.00  0.00           C
ATOM   4762 0C31 POPET 159      26.932  96.493  46.973  1.00  0.00           C
ATOM   4765 1C31 POPET 159      26.182  96.772  48.273  1.00  0.00           C
ATOM   4768 2C31 POPET 159      26.342  95.703  49.363  1.00  0.00           C
ATOM   4771 3C31 POPET 159      27.793  95.413  49.783  1.00  0.00           C
ATOM   4774 4C31 POPET 159      27.863  94.844  51.203  1.00  0.00           C
ATOM   4777 5C31 POPET 159      29.273  94.434  51.643  1.00  0.00           C
ATOM   4780 6C31 POPET 159      29.352  94.144  53.143  1.00  0.00           C
ATOM   4784  NH3 POPEU 160      49.993  94.893  33.683  1.00  0.00           N
ATOM   4788  C12 POPEU 160      49.622  95.883  34.753  1.00  0.00           C
ATOM   4791  C11 POPEU 160      48.252  95.534  35.353  1.00  0.00           C
ATOM   4794  P   POPEU 160      46.462  94.633  33.633  1.00  0.00           P
ATOM   4795  O13 POPEU 160      45.252  95.284  33.063  1.00  0.00           O
ATOM   4796  O14 POPEU 160      47.502  94.062  32.743  1.00  0.00           O
ATOM   4797  O11 POPEU 160      46.072  93.632  34.783  1.00  0.00           O
ATOM   4798  O12 POPEU 160      47.192  95.773  34.423  1.00  0.00           O
ATOM   4799  C1  POPEU 160      44.962  93.734  35.673  1.00  0.00           C
ATOM   4802  C2  POPEU 160      45.173  94.743  36.843  1.00  0.00           C
ATOM   4804  O21 POPEU 160      44.592  94.254  38.063  1.00  0.00           O
ATOM   4805  C21 POPEU 160      43.323  94.463  38.363  1.00  0.00           C
ATOM   4806  O22 POPEU 160      42.462  94.903  37.623  1.00  0.00           O
ATOM   4807  C22 POPEU 160      43.123  94.154  39.853  1.00  0.00           C
ATOM   4810  C3  POPEU 160      44.743  96.173  36.433  1.00  0.00           C
ATOM   4813  O31 POPEU 160      44.762  97.074  37.553  1.00  0.00           O
ATOM   4814  C31 POPEU 160      44.092  98.193  37.283  1.00  0.00           C
ATOM   4815  O32 POPEU 160      43.692  98.523  36.173  1.00  0.00           O
ATOM   4816  C32 POPEU 160      43.822  98.923  38.593  1.00  0.00           C
ATOM   4819  C23 POPEU 160      43.223  95.394  40.773  1.00  0.00           C
ATOM   4822  C24 POPEU 160      42.912  95.062  42.243  1.00  0.00           C
ATOM   4825  C25 POPEU 160      43.042  96.283  43.163  1.00  0.00           C
ATOM   4828  C26 POPEU 160      42.813  95.963  44.643  1.00  0.00           C
ATOM   4831  C27 POPEU 160      42.962  97.223  45.513  1.00  0.00           C
ATOM   4834  C28 POPEU 160      43.892  97.064  46.733  1.00  0.00           C
ATOM   4837  C29 POPEU 160      43.172  96.614  47.983  1.00  0.00           C
ATOM   4839 0C21 POPEU 160      43.242  97.223  49.183  1.00  0.00           C
ATOM   4841 1C21 POPEU 160      44.102  98.424  49.513  1.00  0.00           C
ATOM   4844 2C21 POPEU 160      44.562  98.434  50.973  1.00  0.00           C
ATOM   4847 3C21 POPEU 160      45.542  97.304  51.333  1.00  0.00           C
ATOM   4850 4C21 POPEU 160      45.932  97.393  52.813  1.00  0.00           C
ATOM   4853 5C21 POPEU 160      46.582  96.124  53.393  1.00  0.00           C
ATOM   4856 6C21 POPEU 160      48.063  95.954  53.033  1.00  0.00           C
ATOM   4859 7C21 POPEU 160      48.682  94.693  53.633  1.00  0.00           C
ATOM   4862 8C21 POPEU 160      50.173  94.544  53.313  1.00  0.00           C
ATOM   4866  C33 POPEU 160      43.932 100.443  38.453  1.00  0.00           C
ATOM   4869  C34 POPEU 160      44.152 101.103  39.823  1.00  0.00           C
ATOM   4872  C35 POPEU 160      43.252 100.574  40.953  1.00  0.00           C
ATOM   4875  C36 POPEU 160      43.213 101.514  42.163  1.00  0.00           C
ATOM   4878  C37 POPEU 160      42.412 100.883  43.313  1.00  0.00           C
ATOM   4881  C38 POPEU 160      41.012 101.483  43.473  1.00  0.00           C
ATOM   4884  C39 POPEU 160      40.153 100.703  44.483  1.00  0.00           C
ATOM   4887 0C31 POPEU 160      40.842 100.514  45.833  1.00  0.00           C
ATOM   4890 1C31 POPEU 160      39.912  99.944  46.913  1.00  0.00           C
ATOM   4893 2C31 POPEU 160      40.673  99.664  48.223  1.00  0.00           C
ATOM   4896 3C31 POPEU 160      39.773  99.193  49.363  1.00  0.00           C
ATOM   4899 4C31 POPEU 160      39.043 100.354  50.053  1.00  0.00           C
ATOM   4902 5C31 POPEU 160      37.902  99.874  50.953  1.00  0.00           C
ATOM   4905 6C31 POPEU 160      37.203 101.013  51.703  1.00  0.00           C
ATOM   4909  NH3 POPEV 161      59.162  71.243  82.303  1.00  0.00           N
ATOM   4913  C12 POPEV 161      57.673  71.114  82.483  1.00  0.00           C
ATOM   4916  C11 POPEV 161      56.893  71.913  81.423  1.00  0.00           C
ATOM   4919  P   POPEV 161      57.743  74.364  82.093  1.00  0.00           P
ATOM   4920  O13 POPEV 161      57.342  75.684  81.593  1.00  0.00           O
ATOM   4921  O14 POPEV 161      58.112  74.243  83.523  1.00  0.00           O
ATOM   4922  O11 POPEV 161      59.032  73.904  81.293  1.00  0.00           O
ATOM   4923  O12 POPEV 161      56.662  73.273  81.743  1.00  0.00           O
ATOM   4924  C1  POPEV 161      60.192  74.754  81.403  1.00  0.00           C
ATOM   4927  C2  POPEV 161      61.122  74.632  80.163  1.00  0.00           C
ATOM   4929  O21 POPEV 161      60.462  74.993  78.933  1.00  0.00           O
ATOM   4930  C21 POPEV 161      60.243  76.294  78.783  1.00  0.00           C
ATOM   4931  O22 POPEV 161      60.363  77.144  79.653  1.00  0.00           O
ATOM   4932  C22 POPEV 161      59.752  76.533  77.353  1.00  0.00           C
ATOM   4935  C3  POPEV 161      61.672  73.173  80.083  1.00  0.00           C
ATOM   4938  O31 POPEV 161      61.743  72.604  78.753  1.00  0.00           O
ATOM   4939  C31 POPEV 161      62.703  73.173  77.993  1.00  0.00           C
ATOM   4940  O32 POPEV 161      63.453  74.054  78.363  1.00  0.00           O
ATOM   4941  C32 POPEV 161      62.712  72.513  76.613  1.00  0.00           C
ATOM   4944  C23 POPEV 161      59.973  77.973  76.863  1.00  0.00           C
ATOM   4947  C24 POPEV 161      59.092  78.303  75.653  1.00  0.00           C
ATOM   4950  C25 POPEV 161      59.263  79.743  75.143  1.00  0.00           C
ATOM   4953  C26 POPEV 161      60.682  80.163  74.753  1.00  0.00           C
ATOM   4956  C27 POPEV 161      60.682  81.592  74.193  1.00  0.00           C
ATOM   4959  C28 POPEV 161      61.982  81.993  73.503  1.00  0.00           C
ATOM   4962  C29 POPEV 161      61.813  83.303  72.763  1.00  0.00           C
ATOM   4964 0C21 POPEV 161      62.572  83.743  71.753  1.00  0.00           C
ATOM   4966 1C21 POPEV 161      63.802  83.074  71.203  1.00  0.00           C
ATOM   4969 2C21 POPEV 161      64.092  83.383  69.713  1.00  0.00           C
ATOM   4972 3C21 POPEV 161      63.102  82.794  68.713  1.00  0.00           C
ATOM   4975 4C21 POPEV 161      63.543  83.023  67.263  1.00  0.00           C
ATOM   4978 5C21 POPEV 161      62.663  82.243  66.273  1.00  0.00           C
ATOM   4981 6C21 POPEV 161      62.943  82.593  64.793  1.00  0.00           C
ATOM   4984 7C21 POPEV 161      62.043  81.794  63.843  1.00  0.00           C
ATOM   4987 8C21 POPEV 161      62.132  82.253  62.383  1.00  0.00           C
ATOM   4991  C33 POPEV 161      62.922  73.493  75.433  1.00  0.00           C
ATOM   4994  C34 POPEV 161      62.692  72.773  74.103  1.00  0.00           C
ATOM   4997  C35 POPEV 161      63.133  73.544  72.843  1.00  0.00           C
ATOM   5000  C36 POPEV 161      63.523  72.624  71.673  1.00  0.00           C
ATOM   5003  C37 POPEV 161      63.773  73.382  70.363  1.00  0.00           C
ATOM   5006  C38 POPEV 161      64.422  72.504  69.283  1.00  0.00           C
ATOM   5009  C39 POPEV 161      64.543  73.163  67.903  1.00  0.00           C
ATOM   5012 0C31 POPEV 161      65.103  72.184  66.873  1.00  0.00           C
ATOM   5015 1C31 POPEV 161      65.302  72.804  65.473  1.00  0.00           C
ATOM   5018 2C31 POPEV 161      65.872  71.794  64.453  1.00  0.00           C
ATOM   5021 3C31 POPEV 161      66.392  72.513  63.203  1.00  0.00           C
ATOM   5024 4C31 POPEV 161      67.063  71.624  62.143  1.00  0.00           C
ATOM   5027 5C31 POPEV 161      67.603  72.454  60.973  1.00  0.00           C
ATOM   5030 6C31 POPEV 161      68.332  71.663  59.883  1.00  0.00           C
ATOM   5034  NH3 POPEW 162      24.102  29.014  74.943  1.00  0.00           N
ATOM   5038  C12 POPEW 162      22.723  29.554  75.183  1.00  0.00           C
ATOM   5041  C11 POPEW 162      22.773  30.934  75.853  1.00  0.00           C
ATOM   5044  P   POPEW 162      21.453  32.624  74.433  1.00  0.00           P
ATOM   5045  O13 POPEW 162      20.043  32.914  74.133  1.00  0.00           O
ATOM   5046  O14 POPEW 162      22.363  33.743  74.733  1.00  0.00           O
ATOM   5047  O11 POPEW 162      22.142  31.804  73.253  1.00  0.00           O
ATOM   5048  O12 POPEW 162      21.532  31.604  75.643  1.00  0.00           O
ATOM   5049  C1  POPEW 162      21.592  31.743  71.933  1.00  0.00           C
ATOM   5052  C2  POPEW 162      22.523  32.444  70.903  1.00  0.00           C
ATOM   5054  O21 POPEW 162      21.893  32.434  69.603  1.00  0.00           O
ATOM   5055  C21 POPEW 162      21.963  31.324  68.883  1.00  0.00           C
ATOM   5056  O22 POPEW 162      22.293  30.214  69.273  1.00  0.00           O
ATOM   5057  C22 POPEW 162      21.602  31.694  67.453  1.00  0.00           C
ATOM   5060  C3  POPEW 162      23.973  31.874  70.903  1.00  0.00           C
ATOM   5063  O31 POPEW 162      24.703  32.294  69.723  1.00  0.00           O
ATOM   5064  C31 POPEW 162      25.813  32.984  69.913  1.00  0.00           C
ATOM   5065  O32 POPEW 162      26.283  33.284  71.003  1.00  0.00           O
ATOM   5066  C32 POPEW 162      26.492  33.254  68.573  1.00  0.00           C
ATOM   5069  C23 POPEW 162      22.182  30.834  66.303  1.00  0.00           C
ATOM   5072  C24 POPEW 162      21.553  31.324  64.983  1.00  0.00           C
ATOM   5075  C25 POPEW 162      22.332  31.054  63.693  1.00  0.00           C
ATOM   5078  C26 POPEW 162      21.662  31.774  62.513  1.00  0.00           C
ATOM   5081  C27 POPEW 162      22.363  31.564  61.173  1.00  0.00           C
ATOM   5084  C28 POPEW 162      21.532  30.734  60.183  1.00  0.00           C
ATOM   5087  C29 POPEW 162      22.193  30.664  58.823  1.00  0.00           C
ATOM   5089 0C21 POPEW 162      21.623  30.844  57.623  1.00  0.00           C
ATOM   5091 1C21 POPEW 162      20.172  31.164  57.343  1.00  0.00           C
ATOM   5094 2C21 POPEW 162      19.342  29.914  57.013  1.00  0.00           C
ATOM   5097 3C21 POPEW 162      18.142  30.254  56.123  1.00  0.00           C
ATOM   5100 4C21 POPEW 162      17.313  29.044  55.683  1.00  0.00           C
ATOM   5103 5C21 POPEW 162      16.062  28.784  56.513  1.00  0.00           C
ATOM   5106 6C21 POPEW 162      15.002  28.024  55.713  1.00  0.00           C
ATOM   5109 7C21 POPEW 162      13.773  27.654  56.533  1.00  0.00           C
ATOM   5112 8C21 POPEW 162      12.682  26.944  55.733  1.00  0.00           C
ATOM   5116  C33 POPEW 162      25.643  34.074  67.573  1.00  0.00           C
ATOM   5119  C34 POPEW 162      26.473  34.664  66.433  1.00  0.00           C
ATOM   5122  C35 POPEW 162      27.082  33.644  65.463  1.00  0.00           C
ATOM   5125  C36 POPEW 162      26.113  33.254  64.333  1.00  0.00           C
ATOM   5128  C37 POPEW 162      26.742  32.274  63.333  1.00  0.00           C
ATOM   5131  C38 POPEW 162      25.863  32.084  62.083  1.00  0.00           C
ATOM   5134  C39 POPEW 162      26.572  32.444  60.763  1.00  0.00           C
ATOM   5137 0C31 POPEW 162      25.602  32.374  59.583  1.00  0.00           C
ATOM   5140 1C31 POPEW 162      26.213  32.754  58.233  1.00  0.00           C
ATOM   5143 2C31 POPEW 162      25.142  32.704  57.123  1.00  0.00           C
ATOM   5146 3C31 POPEW 162      25.613  33.284  55.793  1.00  0.00           C
ATOM   5149 4C31 POPEW 162      26.523  32.364  54.973  1.00  0.00           C
ATOM   5152 5C31 POPEW 162      26.963  33.034  53.663  1.00  0.00           C
ATOM   5155 6C31 POPEW 162      27.752  32.104  52.743  1.00  0.00           C
ATOM   5159  NH3 POPEX 163      68.273  39.104  39.123  1.00  0.00           N
ATOM   5163  C12 POPEX 163      67.372  39.154  37.933  1.00  0.00           C
ATOM   5166  C11 POPEX 163      66.433  37.934  37.883  1.00  0.00           C
ATOM   5169  P   POPEX 163      67.662  35.754  38.733  1.00  0.00           P
ATOM   5170  O13 POPEX 163      68.923  35.144  38.263  1.00  0.00           O
ATOM   5171  O14 POPEX 163      67.782  36.554  39.973  1.00  0.00           O
ATOM   5172  O11 POPEX 163      66.512  34.674  38.833  1.00  0.00           O
ATOM   5173  O12 POPEX 163      67.162  36.734  37.603  1.00  0.00           O
ATOM   5174  C1  POPEX 163      66.853  33.274  38.933  1.00  0.00           C
ATOM   5177  C2  POPEX 163      66.493  32.624  40.303  1.00  0.00           C
ATOM   5179  O21 POPEX 163      65.203  33.114  40.783  1.00  0.00           O
ATOM   5180  C21 POPEX 163      64.523  32.174  41.453  1.00  0.00           C
ATOM   5181  O22 POPEX 163      64.903  31.034  41.583  1.00  0.00           O
ATOM   5182  C22 POPEX 163      63.232  32.764  42.083  1.00  0.00           C
ATOM   5185  C3  POPEX 163      67.642  32.914  41.323  1.00  0.00           C
ATOM   5188  O31 POPEX 163      67.523  32.203  42.573  1.00  0.00           O
ATOM   5189  C31 POPEX 163      67.153  32.944  43.593  1.00  0.00           C
ATOM   5190  O32 POPEX 163      66.732  34.084  43.523  1.00  0.00           O
ATOM   5191  C32 POPEX 163      67.383  32.224  44.923  1.00  0.00           C
ATOM   5194  C23 POPEX 163      62.342  31.684  42.783  1.00  0.00           C
ATOM   5197  C24 POPEX 163      61.493  32.194  43.963  1.00  0.00           C
ATOM   5200  C25 POPEX 163      61.273  31.144  45.073  1.00  0.00           C
ATOM   5203  C26 POPEX 163      60.623  31.714  46.353  1.00  0.00           C
ATOM   5206  C27 POPEX 163      61.083  31.024  47.653  1.00  0.00           C
ATOM   5209  C28 POPEX 163      60.462  31.624  48.943  1.00  0.00           C
ATOM   5212  C29 POPEX 163      60.833  33.074  49.173  1.00  0.00           C
ATOM   5214 0C21 POPEX 163      60.012  34.024  49.663  1.00  0.00           C
ATOM   5216 1C21 POPEX 163      58.583  33.824  50.093  1.00  0.00           C
ATOM   5219 2C21 POPEX 163      58.493  33.334  51.553  1.00  0.00           C
ATOM   5222 3C21 POPEX 163      57.083  32.813  51.873  1.00  0.00           C
ATOM   5225 4C21 POPEX 163      56.782  32.704  53.373  1.00  0.00           C
ATOM   5228 5C21 POPEX 163      55.273  32.534  53.603  1.00  0.00           C
ATOM   5231 6C21 POPEX 163      54.853  32.354  55.063  1.00  0.00           C
ATOM   5234 7C21 POPEX 163      53.323  32.264  55.173  1.00  0.00           C
ATOM   5237 8C21 POPEX 163      52.822  31.824  56.543  1.00  0.00           C
ATOM   5241  C33 POPEX 163      66.832  33.104  46.083  1.00  0.00           C
ATOM   5244  C34 POPEX 163      66.713  32.414  47.453  1.00  0.00           C
ATOM   5247  C35 POPEX 163      66.002  33.313  48.483  1.00  0.00           C
ATOM   5250  C36 POPEX 163      65.963  32.704  49.883  1.00  0.00           C
ATOM   5253  C37 POPEX 163      65.273  33.583  50.943  1.00  0.00           C
ATOM   5256  C38 POPEX 163      65.773  33.284  52.373  1.00  0.00           C
ATOM   5259  C39 POPEX 163      65.122  34.164  53.443  1.00  0.00           C
ATOM   5262 0C31 POPEX 163      65.862  34.113  54.793  1.00  0.00           C
ATOM   5265 1C31 POPEX 163      64.933  34.333  55.993  1.00  0.00           C
ATOM   5268 2C31 POPEX 163      65.703  34.574  57.313  1.00  0.00           C
ATOM   5271 3C31 POPEX 163      64.933  34.133  58.563  1.00  0.00           C
ATOM   5274 4C31 POPEX 163      65.002  32.614  58.813  1.00  0.00           C
ATOM   5277 5C31 POPEX 163      64.373  32.184  60.143  1.00  0.00           C
ATOM   5280 6C31 POPEX 163      64.682  30.744  60.533  1.00  0.00           C
ATOM   5284  NH3 POPEY 164      17.943  97.624  75.673  1.00  0.00           N
ATOM   5288  C12 POPEY 164      19.242  98.193  76.143  1.00  0.00           C
ATOM   5291  C11 POPEY 164      20.273  98.424  75.033  1.00  0.00           C
ATOM   5294  P   POPEY 164      22.773  99.223  74.833  1.00  0.00           P
ATOM   5295  O13 POPEY 164      22.783 100.693  74.783  1.00  0.00           O
ATOM   5296  O14 POPEY 164      23.943  98.542  75.463  1.00  0.00           O
ATOM   5297  O11 POPEY 164      22.502  98.613  73.423  1.00  0.00           O
ATOM   5298  O12 POPEY 164      21.502  98.764  75.663  1.00  0.00           O
ATOM   5299  C1  POPEY 164      23.032  99.062  72.183  1.00  0.00           C
ATOM   5302  C2  POPEY 164      22.363  98.253  71.033  1.00  0.00           C
ATOM   5304  O21 POPEY 164      21.122  98.874  70.653  1.00  0.00           O
ATOM   5305  C21 POPEY 164      21.122  99.664  69.603  1.00  0.00           C
ATOM   5306  O22 POPEY 164      22.092  99.903  68.893  1.00  0.00           O
ATOM   5307  C22 POPEY 164      19.713 100.202  69.353  1.00  0.00           C
ATOM   5310  C3  POPEY 164      22.072  96.803  71.543  1.00  0.00           C
ATOM   5313  O31 POPEY 164      21.563  95.924  70.513  1.00  0.00           O
ATOM   5314  C31 POPEY 164      20.262  95.654  70.583  1.00  0.00           C
ATOM   5315  O32 POPEY 164      19.473  96.083  71.393  1.00  0.00           O
ATOM   5316  C32 POPEY 164      19.893  94.753  69.403  1.00  0.00           C
ATOM   5319  C23 POPEY 164      19.123  99.693  68.023  1.00  0.00           C
ATOM   5322  C24 POPEY 164      17.592  99.783  67.993  1.00  0.00           C
ATOM   5325  C25 POPEY 164      16.992  99.092  66.763  1.00  0.00           C
ATOM   5328  C26 POPEY 164      15.472  99.303  66.663  1.00  0.00           C
ATOM   5331  C27 POPEY 164      14.802  98.434  65.593  1.00  0.00           C
ATOM   5334  C28 POPEY 164      13.392  98.952  65.283  1.00  0.00           C
ATOM   5337  C29 POPEY 164      12.533  98.044  64.423  1.00  0.00           C
ATOM   5339 0C21 POPEY 164      11.953  98.393  63.263  1.00  0.00           C
ATOM   5341 1C21 POPEY 164      12.092  99.723  62.563  1.00  0.00           C
ATOM   5344 2C21 POPEY 164      11.373  99.743  61.203  1.00  0.00           C
ATOM   5347 3C21 POPEY 164      11.812 100.893  60.283  1.00  0.00           C
ATOM   5350 4C21 POPEY 164      11.252 100.693  58.863  1.00  0.00           C
ATOM   5353 5C21 POPEY 164      11.722 101.714  57.823  1.00  0.00           C
ATOM   5356 6C21 POPEY 164      11.033 101.464  56.463  1.00  0.00           C
ATOM   5359 7C21 POPEY 164      11.462 102.453  55.373  1.00  0.00           C
ATOM   5362 8C21 POPEY 164      10.752 102.193  54.043  1.00  0.00           C
ATOM   5366  C33 POPEY 164      18.852  95.424  68.493  1.00  0.00           C
ATOM   5369  C34 POPEY 164      18.622  94.633  67.203  1.00  0.00           C
ATOM   5372  C35 POPEY 164      17.633  95.354  66.283  1.00  0.00           C
ATOM   5375  C36 POPEY 164      17.172  94.493  65.113  1.00  0.00           C
ATOM   5378  C37 POPEY 164      16.082  95.193  64.293  1.00  0.00           C
ATOM   5381  C38 POPEY 164      15.512  94.294  63.203  1.00  0.00           C
ATOM   5384  C39 POPEY 164      14.362  94.944  62.413  1.00  0.00           C
ATOM   5387 0C31 POPEY 164      14.832  96.113  61.553  1.00  0.00           C
ATOM   5390 1C31 POPEY 164      13.823  96.493  60.463  1.00  0.00           C
ATOM   5393 2C31 POPEY 164      14.392  97.553  59.523  1.00  0.00           C
ATOM   5396 3C31 POPEY 164      13.762  97.543  58.133  1.00  0.00           C
ATOM   5399 4C31 POPEY 164      14.312  98.663  57.243  1.00  0.00           C
ATOM   5402 5C31 POPEY 164      13.973  98.463  55.763  1.00  0.00           C
ATOM   5405 6C31 POPEY 164      14.352  99.652  54.883  1.00  0.00           C
ATOM   5409  NH3 POPEZ 165      22.323  18.364  73.003  1.00  0.00           N
ATOM   5413  C12 POPEZ 165      23.752  18.824  73.133  1.00  0.00           C
ATOM   5416  C11 POPEZ 165      23.873  20.094  74.003  1.00  0.00           C
ATOM   5419  P   POPEZ 165      25.982  21.394  73.143  1.00  0.00           P
ATOM   5420  O13 POPEZ 165      25.762  22.804  73.533  1.00  0.00           O
ATOM   5421  O14 POPEZ 165      27.372  20.924  73.103  1.00  0.00           O
ATOM   5422  O11 POPEZ 165      25.213  21.074  71.803  1.00  0.00           O
ATOM   5423  O12 POPEZ 165      25.232  20.474  74.173  1.00  0.00           O
ATOM   5424  C1  POPEZ 165      25.702  21.413  70.503  1.00  0.00           C
ATOM   5427  C2  POPEZ 165      24.832  20.694  69.423  1.00  0.00           C
ATOM   5429  O21 POPEZ 165      25.352  20.914  68.093  1.00  0.00           O
ATOM   5430  C21 POPEZ 165      25.072  22.073  67.513  1.00  0.00           C
ATOM   5431  O22 POPEZ 165      24.693  23.083  68.073  1.00  0.00           O
ATOM   5432  C22 POPEZ 165      25.193  21.903  65.993  1.00  0.00           C
ATOM   5435  C3  POPEZ 165      23.293  20.984  69.543  1.00  0.00           C
ATOM   5438  O31 POPEZ 165      22.572  20.333  68.463  1.00  0.00           O
ATOM   5439  C31 POPEZ 165      22.203  19.074  68.733  1.00  0.00           C
ATOM   5440  O32 POPEZ 165      22.293  18.544  69.823  1.00  0.00           O
ATOM   5441  C32 POPEZ 165      21.693  18.394  67.453  1.00  0.00           C
ATOM   5444  C23 POPEZ 165      24.773  23.184  65.213  1.00  0.00           C
ATOM   5447  C24 POPEZ 165      24.133  22.864  63.853  1.00  0.00           C
ATOM   5450  C25 POPEZ 165      23.973  24.104  62.973  1.00  0.00           C
ATOM   5453  C26 POPEZ 165      22.992  23.854  61.813  1.00  0.00           C
ATOM   5456  C27 POPEZ 165      23.412  24.484  60.473  1.00  0.00           C
ATOM   5459  C28 POPEZ 165      23.123  23.534  59.303  1.00  0.00           C
ATOM   5462  C29 POPEZ 165      23.533  24.134  57.973  1.00  0.00           C
ATOM   5464 0C21 POPEZ 165      24.203  23.514  56.983  1.00  0.00           C
ATOM   5466 1C21 POPEZ 165      24.672  22.084  56.943  1.00  0.00           C
ATOM   5469 2C21 POPEZ 165      26.203  21.964  56.833  1.00  0.00           C
ATOM   5472 3C21 POPEZ 165      26.782  22.624  55.563  1.00  0.00           C
ATOM   5475 4C21 POPEZ 165      28.213  22.174  55.233  1.00  0.00           C
ATOM   5478 5C21 POPEZ 165      29.263  22.504  56.293  1.00  0.00           C
ATOM   5481 6C21 POPEZ 165      29.523  24.014  56.483  1.00  0.00           C
ATOM   5484 7C21 POPEZ 165      30.773  24.284  57.323  1.00  0.00           C
ATOM   5487 8C21 POPEZ 165      31.092  25.764  57.503  1.00  0.00           C
ATOM   5491  C33 POPEZ 165      22.662  18.474  66.263  1.00  0.00           C
ATOM   5494  C34 POPEZ 165      21.982  18.404  64.883  1.00  0.00           C
ATOM   5497  C35 POPEZ 165      23.002  18.764  63.783  1.00  0.00           C
ATOM   5500  C36 POPEZ 165      22.512  18.564  62.343  1.00  0.00           C
ATOM   5503  C37 POPEZ 165      22.203  19.874  61.603  1.00  0.00           C
ATOM   5506  C38 POPEZ 165      22.012  19.684  60.093  1.00  0.00           C
ATOM   5509  C39 POPEZ 165      20.602  19.224  59.723  1.00  0.00           C
ATOM   5512 0C31 POPEZ 165      20.462  18.743  58.263  1.00  0.00           C
ATOM   5515 1C31 POPEZ 165      19.062  18.184  57.973  1.00  0.00           C
ATOM   5518 2C31 POPEZ 165      18.383  18.824  56.753  1.00  0.00           C
ATOM   5521 3C31 POPEZ 165      19.002  18.424  55.393  1.00  0.00           C
ATOM   5524 4C31 POPEZ 165      18.633  16.994  54.953  1.00  0.00           C
ATOM   5527 5C31 POPEZ 165      19.142  16.664  53.543  1.00  0.00           C
ATOM   5530 6C31 POPEZ 165      18.813  15.244  53.063  1.00  0.00           C
ATOM   5534  NH3 POPEa 166      27.353  28.644  33.123  1.00  0.00           N
ATOM   5538  C12 POPEa 166      25.912  28.214  33.193  1.00  0.00           C
ATOM   5541  C11 POPEa 166      25.732  26.704  33.103  1.00  0.00           C
ATOM   5544  P   POPEa 166      23.503  26.504  31.753  1.00  0.00           P
ATOM   5545  O13 POPEa 166      22.563  27.644  31.793  1.00  0.00           O
ATOM   5546  O14 POPEa 166      24.463  26.474  30.623  1.00  0.00           O
ATOM   5547  O11 POPEa 166      22.732  25.133  31.843  1.00  0.00           O
ATOM   5548  O12 POPEa 166      24.342  26.434  33.093  1.00  0.00           O
ATOM   5549  C1  POPEa 166      21.473  24.864  32.483  1.00  0.00           C
ATOM   5552  C2  POPEa 166      21.383  25.084  34.043  1.00  0.00           C
ATOM   5554  O21 POPEa 166      20.403  24.174  34.613  1.00  0.00           O
ATOM   5555  C21 POPEa 166      20.953  23.044  35.073  1.00  0.00           C
ATOM   5556  O22 POPEa 166      22.082  22.674  34.823  1.00  0.00           O
ATOM   5557  C22 POPEa 166      20.063  22.354  36.113  1.00  0.00           C
ATOM   5560  C3  POPEa 166      20.982  26.544  34.433  1.00  0.00           C
ATOM   5563  O31 POPEa 166      20.143  26.674  35.613  1.00  0.00           O
ATOM   5564  C31 POPEa 166      20.713  26.614  36.803  1.00  0.00           C
ATOM   5565  O32 POPEa 166      21.882  26.334  37.033  1.00  0.00           O
ATOM   5566  C32 POPEa 166      19.672  26.964  37.873  1.00  0.00           C
ATOM   5569  C23 POPEa 166      20.682  22.364  37.543  1.00  0.00           C
ATOM   5572  C24 POPEa 166      19.863  21.544  38.563  1.00  0.00           C
ATOM   5575  C25 POPEa 166      20.023  21.984  40.023  1.00  0.00           C
ATOM   5578  C26 POPEa 166      21.453  21.864  40.583  1.00  0.00           C
ATOM   5581  C27 POPEa 166      21.812  23.004  41.553  1.00  0.00           C
ATOM   5584  C28 POPEa 166      23.293  23.004  42.003  1.00  0.00           C
ATOM   5587  C29 POPEa 166      24.203  23.354  40.843  1.00  0.00           C
ATOM   5589 0C21 POPEa 166      25.363  24.024  40.883  1.00  0.00           C
ATOM   5591 1C21 POPEa 166      26.052  24.573  42.103  1.00  0.00           C
ATOM   5594 2C21 POPEa 166      27.363  23.824  42.373  1.00  0.00           C
ATOM   5597 3C21 POPEa 166      28.043  24.314  43.653  1.00  0.00           C
ATOM   5600 4C21 POPEa 166      29.102  23.344  44.193  1.00  0.00           C
ATOM   5603 5C21 POPEa 166      30.322  23.184  43.283  1.00  0.00           C
ATOM   5606 6C21 POPEa 166      31.122  24.484  43.123  1.00  0.00           C
ATOM   5609 7C21 POPEa 166      32.463  24.243  42.423  1.00  0.00           C
ATOM   5612 8C21 POPEa 166      33.342  25.484  42.323  1.00  0.00           C
ATOM   5616  C33 POPEa 166      19.943  26.224  39.193  1.00  0.00           C
ATOM   5619  C34 POPEa 166      18.832  26.383  40.243  1.00  0.00           C
ATOM   5622  C35 POPEa 166      19.252  25.774  41.583  1.00  0.00           C
ATOM   5625  C36 POPEa 166      18.123  25.604  42.603  1.00  0.00           C
ATOM   5628  C37 POPEa 166      18.373  24.434  43.573  1.00  0.00           C
ATOM   5631  C38 POPEa 166      19.613  24.604  44.463  1.00  0.00           C
ATOM   5634  C39 POPEa 166      19.333  25.384  45.753  1.00  0.00           C
ATOM   5637 0C31 POPEa 166      20.553  25.374  46.683  1.00  0.00           C
ATOM   5640 1C31 POPEa 166      20.232  25.734  48.143  1.00  0.00           C
ATOM   5643 2C31 POPEa 166      21.482  25.634  49.023  1.00  0.00           C
ATOM   5646 3C31 POPEa 166      21.192  25.493  50.523  1.00  0.00           C
ATOM   5649 4C31 POPEa 166      20.403  26.644  51.153  1.00  0.00           C
ATOM   5652 5C31 POPEa 166      20.373  26.484  52.683  1.00  0.00           C
ATOM   5655 6C31 POPEa 166      19.252  27.244  53.373  1.00  0.00           C
ATOM   5659  NH3 POPEb 167      39.463  50.803  74.433  1.00  0.00           N
ATOM   5663  C12 POPEb 167      38.963  49.774  75.393  1.00  0.00           C
ATOM   5666  C11 POPEb 167      39.393  48.384  74.913  1.00  0.00           C
ATOM   5669  P   POPEb 167      39.313  46.663  76.883  1.00  0.00           P
ATOM   5670  O13 POPEb 167      39.993  47.694  77.693  1.00  0.00           O
ATOM   5671  O14 POPEb 167      38.293  45.803  77.543  1.00  0.00           O
ATOM   5672  O11 POPEb 167      40.423  45.723  76.243  1.00  0.00           O
ATOM   5673  O12 POPEb 167      38.692  47.374  75.633  1.00  0.00           O
ATOM   5674  C1  POPEb 167      40.353  45.254  74.883  1.00  0.00           C
ATOM   5677  C2  POPEb 167      41.602  45.723  74.093  1.00  0.00           C
ATOM   5679  O21 POPEb 167      41.322  45.854  72.693  1.00  0.00           O
ATOM   5680  C21 POPEb 167      41.363  44.764  71.943  1.00  0.00           C
ATOM   5681  O22 POPEb 167      41.453  43.614  72.323  1.00  0.00           O
ATOM   5682  C22 POPEb 167      41.262  45.164  70.473  1.00  0.00           C
ATOM   5685  C3  POPEb 167      42.873  44.904  74.453  1.00  0.00           C
ATOM   5688  O31 POPEb 167      43.942  45.194  73.543  1.00  0.00           O
ATOM   5689  C31 POPEb 167      45.063  44.534  73.813  1.00  0.00           C
ATOM   5690  O32 POPEb 167      45.252  43.833  74.793  1.00  0.00           O
ATOM   5691  C32 POPEb 167      46.113  44.824  72.743  1.00  0.00           C
ATOM   5694  C23 POPEb 167      40.673  44.014  69.633  1.00  0.00           C
ATOM   5697  C24 POPEb 167      40.342  44.394  68.183  1.00  0.00           C
ATOM   5700  C25 POPEb 167      39.442  43.344  67.513  1.00  0.00           C
ATOM   5703  C26 POPEb 167      40.063  42.594  66.323  1.00  0.00           C
ATOM   5706  C27 POPEb 167      39.693  43.144  64.943  1.00  0.00           C
ATOM   5709  C28 POPEb 167      39.572  42.043  63.863  1.00  0.00           C
ATOM   5712  C29 POPEb 167      39.212  42.644  62.523  1.00  0.00           C
ATOM   5714 0C21 POPEb 167      38.642  42.043  61.473  1.00  0.00           C
ATOM   5716 1C21 POPEb 167      38.273  40.583  61.343  1.00  0.00           C
ATOM   5719 2C21 POPEb 167      36.763  40.333  61.483  1.00  0.00           C
ATOM   5722 3C21 POPEb 167      36.322  39.024  60.823  1.00  0.00           C
ATOM   5725 4C21 POPEb 167      34.842  38.674  61.083  1.00  0.00           C
ATOM   5728 5C21 POPEb 167      34.633  38.124  62.493  1.00  0.00           C
ATOM   5731 6C21 POPEb 167      33.162  37.894  62.833  1.00  0.00           C
ATOM   5734 7C21 POPEb 167      32.972  37.544  64.313  1.00  0.00           C
ATOM   5737 8C21 POPEb 167      31.543  37.174  64.653  1.00  0.00           C
ATOM   5741  C33 POPEb 167      46.033  43.864  71.533  1.00  0.00           C
ATOM   5744  C34 POPEb 167      46.372  44.604  70.233  1.00  0.00           C
ATOM   5747  C35 POPEb 167      46.243  43.734  68.983  1.00  0.00           C
ATOM   5750  C36 POPEb 167      46.453  44.553  67.713  1.00  0.00           C
ATOM   5753  C37 POPEb 167      46.462  43.734  66.423  1.00  0.00           C
ATOM   5756  C38 POPEb 167      46.493  44.644  65.183  1.00  0.00           C
ATOM   5759  C39 POPEb 167      45.482  44.203  64.123  1.00  0.00           C
ATOM   5762 0C31 POPEb 167      45.422  45.144  62.923  1.00  0.00           C
ATOM   5765 1C31 POPEb 167      44.412  44.714  61.853  1.00  0.00           C
ATOM   5768 2C31 POPEb 167      42.993  45.184  62.193  1.00  0.00           C
ATOM   5771 3C31 POPEb 167      41.912  44.613  61.253  1.00  0.00           C
ATOM   5774 4C31 POPEb 167      42.083  45.004  59.773  1.00  0.00           C
ATOM   5777 5C31 POPEb 167      40.872  44.584  58.933  1.00  0.00           C
ATOM   5780 6C31 POPEb 167      41.023  44.883  57.443  1.00  0.00           C
ATOM   5784  NH3 POPEc 168      37.063  76.474  34.243  1.00  0.00           N
ATOM   5788  C12 POPEc 168      35.703  76.723  33.633  1.00  0.00           C
ATOM   5791  C11 POPEc 168      34.853  77.574  34.583  1.00  0.00           C
ATOM   5794  P   POPEc 168      32.323  78.074  35.043  1.00  0.00           P
ATOM   5795  O13 POPEc 168      32.533  79.383  35.693  1.00  0.00           O
ATOM   5796  O14 POPEc 168      31.033  77.934  34.373  1.00  0.00           O
ATOM   5797  O11 POPEc 168      32.412  76.993  36.183  1.00  0.00           O
ATOM   5798  O12 POPEc 168      33.543  77.773  34.063  1.00  0.00           O
ATOM   5799  C1  POPEc 168      32.542  77.313  37.583  1.00  0.00           C
ATOM   5802  C2  POPEc 168      34.023  77.264  38.073  1.00  0.00           C
ATOM   5804  O21 POPEc 168      34.082  77.053  39.503  1.00  0.00           O
ATOM   5805  C21 POPEc 168      34.293  75.794  39.843  1.00  0.00           C
ATOM   5806  O22 POPEc 168      34.222  74.834  39.103  1.00  0.00           O
ATOM   5807  C22 POPEc 168      34.783  75.754  41.293  1.00  0.00           C
ATOM   5810  C3  POPEc 168      34.853  78.553  37.793  1.00  0.00           C
ATOM   5813  O31 POPEc 168      36.262  78.243  37.663  1.00  0.00           O
ATOM   5814  C31 POPEc 168      36.932  77.904  38.783  1.00  0.00           C
ATOM   5815  O32 POPEc 168      37.512  76.843  38.923  1.00  0.00           O
ATOM   5816  C32 POPEc 168      36.932  79.023  39.823  1.00  0.00           C
ATOM   5819  C23 POPEc 168      33.842  74.954  42.213  1.00  0.00           C
ATOM   5822  C24 POPEc 168      34.563  74.133  43.293  1.00  0.00           C
ATOM   5825  C25 POPEc 168      35.402  74.924  44.283  1.00  0.00           C
ATOM   5828  C26 POPEc 168      36.903  74.603  44.273  1.00  0.00           C
ATOM   5831  C27 POPEc 168      37.302  73.382  45.123  1.00  0.00           C
ATOM   5834  C28 POPEc 168      38.833  73.324  45.273  1.00  0.00           C
ATOM   5837  C29 POPEc 168      39.293  72.163  46.113  1.00  0.00           C
ATOM   5839 0C21 POPEc 168      40.023  72.184  47.223  1.00  0.00           C
ATOM   5841 1C21 POPEc 168      40.502  73.382  47.973  1.00  0.00           C
ATOM   5844 2C21 POPEc 168      39.793  73.382  49.333  1.00  0.00           C
ATOM   5847 3C21 POPEc 168      40.072  74.644  50.143  1.00  0.00           C
ATOM   5850 4C21 POPEc 168      40.063  74.394  51.653  1.00  0.00           C
ATOM   5853 5C21 POPEc 168      40.762  75.544  52.393  1.00  0.00           C
ATOM   5856 6C21 POPEc 168      40.723  75.463  53.923  1.00  0.00           C
ATOM   5859 7C21 POPEc 168      41.693  76.484  54.533  1.00  0.00           C
ATOM   5862 8C21 POPEc 168      41.453  76.694  56.033  1.00  0.00           C
ATOM   5866  C33 POPEc 168      37.563  80.324  39.263  1.00  0.00           C
ATOM   5869  C34 POPEc 168      37.153  81.602  39.993  1.00  0.00           C
ATOM   5872  C35 POPEc 168      37.552  81.673  41.473  1.00  0.00           C
ATOM   5875  C36 POPEc 168      37.212  83.044  42.083  1.00  0.00           C
ATOM   5878  C37 POPEc 168      37.023  82.982  43.603  1.00  0.00           C
ATOM   5881  C38 POPEc 168      36.613  84.343  44.203  1.00  0.00           C
ATOM   5884  C39 POPEc 168      37.802  85.264  44.513  1.00  0.00           C
ATOM   5887 0C31 POPEc 168      37.383  86.684  44.923  1.00  0.00           C
ATOM   5890 1C31 POPEc 168      36.763  87.473  43.763  1.00  0.00           C
ATOM   5893 2C31 POPEc 168      36.363  88.894  44.163  1.00  0.00           C
ATOM   5896 3C31 POPEc 168      35.692  89.684  43.043  1.00  0.00           C
ATOM   5899 4C31 POPEc 168      35.662  91.194  43.343  1.00  0.00           C
ATOM   5902 5C31 POPEc 168      35.002  92.023  42.233  1.00  0.00           C
ATOM   5905 6C31 POPEc 168      35.432  93.493  42.203  1.00  0.00           C
ATOM   5909  NH3 POPEd 169      95.552  49.674  76.793  1.00  0.00           N
ATOM   5913  C12 POPEd 169      96.252  51.003  76.773  1.00  0.00           C
ATOM   5916  C11 POPEd 169      96.543  51.463  75.333  1.00  0.00           C
ATOM   5919  P   POPEd 169      97.023  54.083  75.363  1.00  0.00           P
ATOM   5920  O13 POPEd 169      96.203  54.354  76.553  1.00  0.00           O
ATOM   5921  O14 POPEd 169      98.252  54.894  75.233  1.00  0.00           O
ATOM   5922  O11 POPEd 169      96.183  54.244  74.053  1.00  0.00           O
ATOM   5923  O12 POPEd 169      97.412  52.583  75.363  1.00  0.00           O
ATOM   5924  C1  POPEd 169      96.802  54.384  72.763  1.00  0.00           C
ATOM   5927  C2  POPEd 169      96.543  55.764  72.093  1.00  0.00           C
ATOM   5929  O21 POPEd 169      97.662  56.044  71.233  1.00  0.00           O
ATOM   5930  C21 POPEd 169      97.463  55.944  69.933  1.00  0.00           C
ATOM   5931  O22 POPEd 169      96.412  55.674  69.383  1.00  0.00           O
ATOM   5932  C22 POPEd 169      98.792  56.194  69.203  1.00  0.00           C
ATOM   5935  C3  POPEd 169      96.423  56.913  73.143  1.00  0.00           C
ATOM   5938  O31 POPEd 169      95.783  58.114  72.643  1.00  0.00           O
ATOM   5939  C31 POPEd 169      96.603  58.974  72.073  1.00  0.00           C
ATOM   5940  O32 POPEd 169      97.682  58.713  71.603  1.00  0.00           O
ATOM   5941  C32 POPEd 169      96.003  60.383  72.113  1.00  0.00           C
ATOM   5944  C23 POPEd 169      98.963  55.294  67.953  1.00  0.00           C
ATOM   5947  C24 POPEd 169     100.282  55.554  67.213  1.00  0.00           C
ATOM   5950  C25 POPEd 169     100.142  56.394  65.933  1.00  0.00           C
ATOM   5953  C26 POPEd 169      99.533  55.614  64.773  1.00  0.00           C
ATOM   5956  C27 POPEd 169      99.402  56.463  63.493  1.00  0.00           C
ATOM   5959  C28 POPEd 169      98.853  55.663  62.303  1.00  0.00           C
ATOM   5962  C29 POPEd 169      97.443  55.184  62.563  1.00  0.00           C
ATOM   5964 0C21 POPEd 169      97.063  53.904  62.713  1.00  0.00           C
ATOM   5966 1C21 POPEd 169      97.933  52.684  62.643  1.00  0.00           C
ATOM   5969 2C21 POPEd 169      97.972  52.104  61.213  1.00  0.00           C
ATOM   5972 3C21 POPEd 169      98.883  50.873  61.093  1.00  0.00           C
ATOM   5975 4C21 POPEd 169      98.853  50.264  59.683  1.00  0.00           C
ATOM   5978 5C21 POPEd 169      99.642  48.953  59.553  1.00  0.00           C
ATOM   5981 6C21 POPEd 169      99.463  48.303  58.173  1.00  0.00           C
ATOM   5984 7C21 POPEd 169     100.182  46.954  58.073  1.00  0.00           C
ATOM   5987 8C21 POPEd 169      99.992  46.264  56.723  1.00  0.00           C
ATOM   5991  C33 POPEd 169      96.073  61.094  70.743  1.00  0.00           C
ATOM   5994  C34 POPEd 169      95.503  62.514  70.773  1.00  0.00           C
ATOM   5997  C35 POPEd 169      95.612  63.274  69.443  1.00  0.00           C
ATOM   6000  C36 POPEd 169      94.712  62.694  68.353  1.00  0.00           C
ATOM   6003  C37 POPEd 169      94.793  63.484  67.033  1.00  0.00           C
ATOM   6006  C38 POPEd 169      93.802  62.953  65.983  1.00  0.00           C
ATOM   6009  C39 POPEd 169      94.452  62.633  64.643  1.00  0.00           C
ATOM   6012 0C31 POPEd 169      93.423  62.404  63.523  1.00  0.00           C
ATOM   6015 1C31 POPEd 169      94.113  62.134  62.173  1.00  0.00           C
ATOM   6018 2C31 POPEd 169      93.553  62.973  61.013  1.00  0.00           C
ATOM   6021 3C31 POPEd 169      92.323  62.354  60.323  1.00  0.00           C
ATOM   6024 4C31 POPEd 169      92.682  61.224  59.353  1.00  0.00           C
ATOM   6027 5C31 POPEd 169      91.552  60.914  58.373  1.00  0.00           C
ATOM   6030 6C31 POPEd 169      91.923  59.804  57.393  1.00  0.00           C
ATOM   6034  NH3 POPEe 170     107.843  65.124  77.743  1.00  0.00           N
ATOM   6038  C12 POPEe 170     106.473  65.074  78.333  1.00  0.00           C
ATOM   6041  C11 POPEe 170     105.533  64.754  77.163  1.00  0.00           C
ATOM   6044  P   POPEe 170     104.972  67.074  76.173  1.00  0.00           P
ATOM   6045  O13 POPEe 170     103.722  66.934  76.923  1.00  0.00           O
ATOM   6046  O14 POPEe 170     105.872  68.133  76.713  1.00  0.00           O
ATOM   6047  O11 POPEe 170     104.633  67.484  74.693  1.00  0.00           O
ATOM   6048  O12 POPEe 170     105.723  65.694  76.093  1.00  0.00           O
ATOM   6049  C1  POPEe 170     103.713  66.673  73.963  1.00  0.00           C
ATOM   6052  C2  POPEe 170     103.612  67.132  72.493  1.00  0.00           C
ATOM   6054  O21 POPEe 170     102.533  66.383  71.933  1.00  0.00           O
ATOM   6055  C21 POPEe 170     102.013  66.874  70.823  1.00  0.00           C
ATOM   6056  O22 POPEe 170     102.212  67.984  70.373  1.00  0.00           O
ATOM   6057  C22 POPEe 170     101.112  65.812  70.213  1.00  0.00           C
ATOM   6060  C3  POPEe 170     104.933  66.864  71.703  1.00  0.00           C
ATOM   6063  O31 POPEe 170     105.243  67.923  70.773  1.00  0.00           O
ATOM   6064  C31 POPEe 170     105.153  67.633  69.473  1.00  0.00           C
ATOM   6065  O32 POPEe 170     104.832  66.554  69.013  1.00  0.00           O
ATOM   6066  C32 POPEe 170     105.483  68.874  68.633  1.00  0.00           C
ATOM   6069  C23 POPEe 170     100.313  66.313  68.983  1.00  0.00           C
ATOM   6072  C24 POPEe 170      99.552  65.162  68.313  1.00  0.00           C
ATOM   6075  C25 POPEe 170      98.392  65.614  67.393  1.00  0.00           C
ATOM   6078  C26 POPEe 170      98.742  66.694  66.353  1.00  0.00           C
ATOM   6081  C27 POPEe 170      99.122  66.174  64.953  1.00  0.00           C
ATOM   6084  C28 POPEe 170      98.092  66.574  63.863  1.00  0.00           C
ATOM   6087  C29 POPEe 170      96.773  65.864  64.033  1.00  0.00           C
ATOM   6089 0C21 POPEe 170      95.592  66.213  63.493  1.00  0.00           C
ATOM   6091 1C21 POPEe 170      95.302  67.394  62.593  1.00  0.00           C
ATOM   6094 2C21 POPEe 170      93.783  67.563  62.373  1.00  0.00           C
ATOM   6097 3C21 POPEe 170      93.023  67.984  63.643  1.00  0.00           C
ATOM   6100 4C21 POPEe 170      91.493  67.944  63.503  1.00  0.00           C
ATOM   6103 5C21 POPEe 170      90.783  68.674  64.653  1.00  0.00           C
ATOM   6106 6C21 POPEe 170      90.883  67.944  66.003  1.00  0.00           C
ATOM   6109 7C21 POPEe 170      90.363  68.772  67.183  1.00  0.00           C
ATOM   6112 8C21 POPEe 170      90.493  68.044  68.523  1.00  0.00           C
ATOM   6116  C33 POPEe 170     105.752  68.553  67.143  1.00  0.00           C
ATOM   6119  C34 POPEe 170     104.482  68.224  66.333  1.00  0.00           C
ATOM   6122  C35 POPEe 170     104.803  67.944  64.853  1.00  0.00           C
ATOM   6125  C36 POPEe 170     103.553  67.794  63.973  1.00  0.00           C
ATOM   6128  C37 POPEe 170     103.912  67.583  62.493  1.00  0.00           C
ATOM   6131  C38 POPEe 170     102.713  67.633  61.533  1.00  0.00           C
ATOM   6134  C39 POPEe 170     101.912  66.324  61.453  1.00  0.00           C
ATOM   6137 0C31 POPEe 170     100.682  66.443  60.543  1.00  0.00           C
ATOM   6140 1C31 POPEe 170      99.912  65.124  60.393  1.00  0.00           C
ATOM   6143 2C31 POPEe 170      98.643  65.254  59.533  1.00  0.00           C
ATOM   6146 3C31 POPEe 170      98.112  63.904  59.023  1.00  0.00           C
ATOM   6149 4C31 POPEe 170      97.723  62.903  60.123  1.00  0.00           C
ATOM   6152 5C31 POPEe 170      97.393  61.523  59.553  1.00  0.00           C
ATOM   6155 6C31 POPEe 170      97.153  60.453  60.623  1.00  0.00           C
ATOM   6159  NH3 POPEf 171      94.613  82.263  78.693  1.00  0.00           N
ATOM   6163  C12 POPEf 171      96.082  82.444  78.493  1.00  0.00           C
ATOM   6166  C11 POPEf 171      96.442  83.863  78.023  1.00  0.00           C
ATOM   6169  P   POPEf 171      98.792  83.454  76.953  1.00  0.00           P
ATOM   6170  O13 POPEf 171      99.233  84.583  76.103  1.00  0.00           O
ATOM   6171  O14 POPEf 171      99.862  82.684  77.633  1.00  0.00           O
ATOM   6172  O11 POPEf 171      97.912  82.453  76.123  1.00  0.00           O
ATOM   6173  O12 POPEf 171      97.843  84.062  78.073  1.00  0.00           O
ATOM   6174  C1  POPEf 171      97.612  82.724  74.753  1.00  0.00           C
ATOM   6177  C2  POPEf 171      98.633  82.133  73.743  1.00  0.00           C
ATOM   6179  O21 POPEf 171      98.143  82.604  72.483  1.00  0.00           O
ATOM   6180  C21 POPEf 171      98.763  82.304  71.373  1.00  0.00           C
ATOM   6181  O22 POPEf 171      99.873  81.794  71.293  1.00  0.00           O
ATOM   6182  C22 POPEf 171      97.942  82.794  70.163  1.00  0.00           C
ATOM   6185  C3  POPEf 171      98.773  80.554  73.893  1.00  0.00           C
ATOM   6188  O31 POPEf 171      98.763  79.803  72.653  1.00  0.00           O
ATOM   6189  C31 POPEf 171      99.782  78.963  72.413  1.00  0.00           C
ATOM   6190  O32 POPEf 171     100.623  78.632  73.233  1.00  0.00           O
ATOM   6191  C32 POPEf 171      99.753  78.604  70.913  1.00  0.00           C
ATOM   6194  C23 POPEf 171      98.823  82.943  68.893  1.00  0.00           C
ATOM   6197  C24 POPEf 171      98.133  83.513  67.643  1.00  0.00           C
ATOM   6200  C25 POPEf 171      99.152  83.772  66.503  1.00  0.00           C
ATOM   6203  C26 POPEf 171      98.853  83.063  65.173  1.00  0.00           C
ATOM   6206  C27 POPEf 171      97.633  83.632  64.433  1.00  0.00           C
ATOM   6209  C28 POPEf 171      97.533  83.203  62.963  1.00  0.00           C
ATOM   6212  C29 POPEf 171      97.173  81.743  62.803  1.00  0.00           C
ATOM   6214 0C21 POPEf 171      96.003  81.243  62.363  1.00  0.00           C
ATOM   6216 1C21 POPEf 171      94.793  82.044  61.933  1.00  0.00           C
ATOM   6219 2C21 POPEf 171      94.463  81.894  60.433  1.00  0.00           C
ATOM   6222 3C21 POPEf 171      93.802  80.544  60.103  1.00  0.00           C
ATOM   6225 4C21 POPEf 171      93.372  80.404  58.633  1.00  0.00           C
ATOM   6228 5C21 POPEf 171      94.312  79.514  57.803  1.00  0.00           C
ATOM   6231 6C21 POPEf 171      93.773  79.283  56.393  1.00  0.00           C
ATOM   6234 7C21 POPEf 171      94.642  78.404  55.503  1.00  0.00           C
ATOM   6237 8C21 POPEf 171      94.122  78.284  54.073  1.00  0.00           C
ATOM   6241  C33 POPEf 171     100.552  77.334  70.493  1.00  0.00           C
ATOM   6244  C34 POPEf 171     100.393  76.944  69.003  1.00  0.00           C
ATOM   6247  C35 POPEf 171     100.933  77.953  67.963  1.00  0.00           C
ATOM   6250  C36 POPEf 171     100.763  77.424  66.523  1.00  0.00           C
ATOM   6253  C37 POPEf 171     101.193  78.394  65.403  1.00  0.00           C
ATOM   6256  C38 POPEf 171     100.343  78.203  64.143  1.00  0.00           C
ATOM   6259  C39 POPEf 171     100.752  79.054  62.923  1.00  0.00           C
ATOM   6262 0C31 POPEf 171      99.762  78.874  61.753  1.00  0.00           C
ATOM   6265 1C31 POPEf 171     100.083  79.764  60.543  1.00  0.00           C
ATOM   6268 2C31 POPEf 171      99.032  79.684  59.413  1.00  0.00           C
ATOM   6271 3C31 POPEf 171      99.342  80.663  58.273  1.00  0.00           C
ATOM   6274 4C31 POPEf 171      98.942  82.113  58.583  1.00  0.00           C
ATOM   6277 5C31 POPEf 171      99.482  83.113  57.563  1.00  0.00           C
ATOM   6280 6C31 POPEf 171      98.982  84.544  57.803  1.00  0.00           C
ATOM   6284  NH3 POPEg 172       0.748  41.894  34.953  1.00  0.00           N
ATOM   6288  C12 POPEg 172       1.458  42.853  34.043  1.00  0.00           C
ATOM   6291  C11 POPEg 172       0.578  44.054  33.663  1.00  0.00           C
ATOM   6294  P   POPEg 172      -0.012  46.484  34.283  1.00  0.00           P
ATOM   6295  O13 POPEg 172       0.818  47.644  34.703  1.00  0.00           O
ATOM   6296  O14 POPEg 172      -0.573  46.474  32.913  1.00  0.00           O
ATOM   6297  O11 POPEg 172      -1.233  46.324  35.283  1.00  0.00           O
ATOM   6298  O12 POPEg 172       0.788  45.144  34.553  1.00  0.00           O
ATOM   6299  C1  POPEg 172      -1.113  46.744  36.643  1.00  0.00           C
ATOM   6302  C2  POPEg 172      -0.372  45.694  37.513  1.00  0.00           C
ATOM   6304  O21 POPEg 172      -1.113  45.374  38.703  1.00  0.00           O
ATOM   6305  C21 POPEg 172      -0.823  46.074  39.783  1.00  0.00           C
ATOM   6306  O22 POPEg 172      -0.512  47.243  39.813  1.00  0.00           O
ATOM   6307  C22 POPEg 172      -1.043  45.164  41.003  1.00  0.00           C
ATOM   6310  C3  POPEg 172       1.137  46.024  37.723  1.00  0.00           C
ATOM   6313  O31 POPEg 172       1.802  45.194  38.683  1.00  0.00           O
ATOM   6314  C31 POPEg 172       2.023  43.914  38.363  1.00  0.00           C
ATOM   6315  O32 POPEg 172       1.467  43.274  37.483  1.00  0.00           O
ATOM   6316  C32 POPEg 172       3.152  43.414  39.253  1.00  0.00           C
ATOM   6319  C23 POPEg 172       0.078  45.264  42.053  1.00  0.00           C
ATOM   6322  C24 POPEg 172      -0.183  44.254  43.183  1.00  0.00           C
ATOM   6325  C25 POPEg 172       0.807  44.333  44.353  1.00  0.00           C
ATOM   6328  C26 POPEg 172       0.448  43.314  45.443  1.00  0.00           C
ATOM   6331  C27 POPEg 172       1.368  43.394  46.673  1.00  0.00           C
ATOM   6334  C28 POPEg 172       1.137  42.234  47.643  1.00  0.00           C
ATOM   6337  C29 POPEg 172       2.163  42.234  48.753  1.00  0.00           C
ATOM   6339 0C21 POPEg 172       1.952  41.913  50.033  1.00  0.00           C
ATOM   6341 1C21 POPEg 172       0.648  41.463  50.653  1.00  0.00           C
ATOM   6344 2C21 POPEg 172       0.397  39.954  50.513  1.00  0.00           C
ATOM   6347 3C21 POPEg 172       1.608  39.104  50.903  1.00  0.00           C
ATOM   6350 4C21 POPEg 172       1.277  37.644  51.243  1.00  0.00           C
ATOM   6353 5C21 POPEg 172       2.562  36.824  51.393  1.00  0.00           C
ATOM   6356 6C21 POPEg 172       2.432  35.583  52.293  1.00  0.00           C
ATOM   6359 7C21 POPEg 172       3.803  35.004  52.623  1.00  0.00           C
ATOM   6362 8C21 POPEg 172       3.773  33.824  53.593  1.00  0.00           C
ATOM   6366  C33 POPEg 172       2.932  42.024  39.883  1.00  0.00           C
ATOM   6369  C34 POPEg 172       3.023  42.074  41.413  1.00  0.00           C
ATOM   6372  C35 POPEg 172       3.273  40.694  42.033  1.00  0.00           C
ATOM   6375  C36 POPEg 172       3.062  40.653  43.543  1.00  0.00           C
ATOM   6378  C37 POPEg 172       3.233  39.234  44.113  1.00  0.00           C
ATOM   6381  C38 POPEg 172       2.733  39.104  45.553  1.00  0.00           C
ATOM   6384  C39 POPEg 172       3.763  39.554  46.603  1.00  0.00           C
ATOM   6387 0C31 POPEg 172       4.792  38.453  46.893  1.00  0.00           C
ATOM   6390 1C31 POPEg 172       6.013  38.963  47.683  1.00  0.00           C
ATOM   6393 2C31 POPEg 172       7.142  37.934  47.763  1.00  0.00           C
ATOM   6396 3C31 POPEg 172       6.893  36.824  48.803  1.00  0.00           C
ATOM   6399 4C31 POPEg 172       7.223  37.254  50.233  1.00  0.00           C
ATOM   6402 5C31 POPEg 172       7.083  36.124  51.263  1.00  0.00           C
ATOM   6405 6C31 POPEg 172       8.292  35.964  52.183  1.00  0.00           C
ATOM   6409  NH3 POPEh 173      60.993 105.493  35.023  1.00  0.00           N
ATOM   6413  C12 POPEh 173      61.823 104.303  35.403  1.00  0.00           C
ATOM   6416  C11 POPEh 173      63.353 104.544  35.373  1.00  0.00           C
ATOM   6419  P   POPEh 173      65.542 103.093  35.273  1.00  0.00           P
ATOM   6420  O13 POPEh 173      65.853 101.654  35.433  1.00  0.00           O
ATOM   6421  O14 POPEh 173      65.923 103.764  34.013  1.00  0.00           O
ATOM   6422  O11 POPEh 173      66.212 103.874  36.463  1.00  0.00           O
ATOM   6423  O12 POPEh 173      64.002 103.284  35.523  1.00  0.00           O
ATOM   6424  C1  POPEh 173      66.232 103.294  37.783  1.00  0.00           C
ATOM   6427  C2  POPEh 173      65.092 103.824  38.693  1.00  0.00           C
ATOM   6429  O21 POPEh 173      65.563 103.993  40.043  1.00  0.00           O
ATOM   6430  C21 POPEh 173      65.792 102.904  40.743  1.00  0.00           C
ATOM   6431  O22 POPEh 173      65.832 101.754  40.333  1.00  0.00           O
ATOM   6432  C22 POPEh 173      65.993 103.284  42.203  1.00  0.00           C
ATOM   6435  C3  POPEh 173      63.703 103.113  38.663  1.00  0.00           C
ATOM   6438  O31 POPEh 173      62.663 104.044  39.033  1.00  0.00           O
ATOM   6439  C31 POPEh 173      62.412 104.132  40.343  1.00  0.00           C
ATOM   6440  O32 POPEh 173      62.813 103.344  41.183  1.00  0.00           O
ATOM   6441  C32 POPEh 173      61.563 105.373  40.643  1.00  0.00           C
ATOM   6444  C23 POPEh 173      67.342 104.004  42.443  1.00  0.00           C
ATOM   6447  C24 POPEh 173      67.372 104.783  43.763  1.00  0.00           C
ATOM   6450  C25 POPEh 173      67.262 103.904  45.023  1.00  0.00           C
ATOM   6453  C26 POPEh 173      67.403 104.753  46.293  1.00  0.00           C
ATOM   6456  C27 POPEh 173      67.222 103.983  47.613  1.00  0.00           C
ATOM   6459  C28 POPEh 173      67.412 104.944  48.803  1.00  0.00           C
ATOM   6462  C29 POPEh 173      66.932 104.343  50.103  1.00  0.00           C
ATOM   6464 0C21 POPEh 173      67.392 104.652  51.333  1.00  0.00           C
ATOM   6466 1C21 POPEh 173      68.442 105.684  51.683  1.00  0.00           C
ATOM   6469 2C21 POPEh 173      68.092 106.534  52.923  1.00  0.00           C
ATOM   6472 3C21 POPEh 173      67.872 105.733  54.213  1.00  0.00           C
ATOM   6475 4C21 POPEh 173      66.383 105.493  54.533  1.00  0.00           C
ATOM   6478 5C21 POPEh 173      65.743 106.614  55.363  1.00  0.00           C
ATOM   6481 6C21 POPEh 173      65.953 106.464  56.873  1.00  0.00           C
ATOM   6484 7C21 POPEh 173      65.033 107.393  57.673  1.00  0.00           C
ATOM   6487 8C21 POPEh 173      65.232 107.304  59.193  1.00  0.00           C
ATOM   6491  C33 POPEh 173      62.052 106.063  41.943  1.00  0.00           C
ATOM   6494  C34 POPEh 173      62.203 107.593  41.843  1.00  0.00           C
ATOM   6497  C35 POPEh 173      63.312 108.113  42.783  1.00  0.00           C
ATOM   6500  C36 POPEh 173      63.023 107.754  44.243  1.00  0.00           C
ATOM   6503  C37 POPEh 173      64.092 108.203  45.243  1.00  0.00           C
ATOM   6506  C38 POPEh 173      63.583 108.022  46.673  1.00  0.00           C
ATOM   6509  C39 POPEh 173      64.673 108.113  47.743  1.00  0.00           C
ATOM   6512 0C31 POPEh 173      64.072 108.294  49.143  1.00  0.00           C
ATOM   6515 1C31 POPEh 173      65.033 107.894  50.273  1.00  0.00           C
ATOM   6518 2C31 POPEh 173      64.492 108.273  51.653  1.00  0.00           C
ATOM   6521 3C31 POPEh 173      64.682 109.753  51.993  1.00  0.00           C
ATOM   6524 4C31 POPEh 173      65.802 109.993  53.013  1.00  0.00           C
ATOM   6527 5C31 POPEh 173      65.972 111.474  53.373  1.00  0.00           C
ATOM   6530 6C31 POPEh 173      67.133 111.754  54.333  1.00  0.00           C
ATOM   6534  NH3 POPEi 174      85.472  39.224  78.263  1.00  0.00           N
ATOM   6538  C12 POPEi 174      84.012  39.574  78.023  1.00  0.00           C
ATOM   6541  C11 POPEi 174      83.012  38.743  78.853  1.00  0.00           C
ATOM   6544  P   POPEi 174      80.503  38.934  79.593  1.00  0.00           P
ATOM   6545  O13 POPEi 174      80.792  37.743  80.423  1.00  0.00           O
ATOM   6546  O14 POPEi 174      80.122  40.204  80.263  1.00  0.00           O
ATOM   6547  O11 POPEi 174      79.342  38.574  78.573  1.00  0.00           O
ATOM   6548  O12 POPEi 174      81.703  39.264  78.623  1.00  0.00           O
ATOM   6549  C1  POPEi 174      79.292  37.333  77.853  1.00  0.00           C
ATOM   6552  C2  POPEi 174      79.622  37.534  76.343  1.00  0.00           C
ATOM   6554  O21 POPEi 174      78.653  36.874  75.513  1.00  0.00           O
ATOM   6555  C21 POPEi 174      78.912  36.054  74.523  1.00  0.00           C
ATOM   6556  O22 POPEi 174      79.982  35.574  74.183  1.00  0.00           O
ATOM   6557  C22 POPEi 174      77.603  35.804  73.763  1.00  0.00           C
ATOM   6560  C3  POPEi 174      81.133  37.314  76.043  1.00  0.00           C
ATOM   6563  O31 POPEi 174      81.463  37.993  74.833  1.00  0.00           O
ATOM   6564  C31 POPEi 174      82.502  37.534  74.183  1.00  0.00           C
ATOM   6565  O32 POPEi 174      83.353  36.773  74.633  1.00  0.00           O
ATOM   6566  C32 POPEi 174      82.373  38.004  72.743  1.00  0.00           C
ATOM   6569  C23 POPEi 174      77.462  34.354  73.223  1.00  0.00           C
ATOM   6572  C24 POPEi 174      77.543  34.203  71.693  1.00  0.00           C
ATOM   6575  C25 POPEi 174      77.523  32.723  71.273  1.00  0.00           C
ATOM   6578  C26 POPEi 174      78.143  32.434  69.903  1.00  0.00           C
ATOM   6581  C27 POPEi 174      77.243  32.704  68.683  1.00  0.00           C
ATOM   6584  C28 POPEi 174      77.963  32.344  67.363  1.00  0.00           C
ATOM   6587  C29 POPEi 174      77.073  32.464  66.153  1.00  0.00           C
ATOM   6589 0C21 POPEi 174      77.493  32.614  64.883  1.00  0.00           C
ATOM   6591 1C21 POPEi 174      78.923  32.704  64.403  1.00  0.00           C
ATOM   6594 2C21 POPEi 174      79.063  33.833  63.383  1.00  0.00           C
ATOM   6597 3C21 POPEi 174      80.453  33.874  62.713  1.00  0.00           C
ATOM   6600 4C21 POPEi 174      80.573  34.934  61.613  1.00  0.00           C
ATOM   6603 5C21 POPEi 174      79.533  34.764  60.503  1.00  0.00           C
ATOM   6606 6C21 POPEi 174      79.762  35.684  59.293  1.00  0.00           C
ATOM   6609 7C21 POPEi 174      78.662  35.514  58.243  1.00  0.00           C
ATOM   6612 8C21 POPEi 174      78.793  36.484  57.073  1.00  0.00           C
ATOM   6616  C33 POPEi 174      82.422  36.784  71.813  1.00  0.00           C
ATOM   6619  C34 POPEi 174      81.563  36.894  70.553  1.00  0.00           C
ATOM   6622  C35 POPEi 174      82.313  37.514  69.383  1.00  0.00           C
ATOM   6625  C36 POPEi 174      81.572  37.344  68.063  1.00  0.00           C
ATOM   6628  C37 POPEi 174      82.232  38.114  66.913  1.00  0.00           C
ATOM   6631  C38 POPEi 174      81.523  37.874  65.573  1.00  0.00           C
ATOM   6634  C39 POPEi 174      82.153  38.664  64.413  1.00  0.00           C
ATOM   6637 0C31 POPEi 174      83.482  38.074  63.923  1.00  0.00           C
ATOM   6640 1C31 POPEi 174      84.203  38.934  62.873  1.00  0.00           C
ATOM   6643 2C31 POPEi 174      83.433  39.174  61.563  1.00  0.00           C
ATOM   6646 3C31 POPEi 174      82.972  40.634  61.403  1.00  0.00           C
ATOM   6649 4C31 POPEi 174      82.513  40.974  59.983  1.00  0.00           C
ATOM   6652 5C31 POPEi 174      82.103  42.444  59.833  1.00  0.00           C
ATOM   6655 6C31 POPEi 174      81.893  42.903  58.383  1.00  0.00           C
ATOM   6659  NH3 POPEj 175      94.613  93.213  33.583  1.00  0.00           N
ATOM   6663  C12 POPEj 175      95.363  91.904  33.453  1.00  0.00           C
ATOM   6666  C11 POPEj 175      96.823  91.943  33.953  1.00  0.00           C
ATOM   6669  P   POPEj 175      97.352  89.372  34.363  1.00  0.00           P
ATOM   6670  O13 POPEj 175      95.933  88.964  34.383  1.00  0.00           O
ATOM   6671  O14 POPEj 175      98.342  88.383  33.883  1.00  0.00           O
ATOM   6672  O11 POPEj 175      97.642  89.763  35.863  1.00  0.00           O
ATOM   6673  O12 POPEj 175      97.492  90.733  33.593  1.00  0.00           O
ATOM   6674  C1  POPEj 175      98.963  89.833  36.373  1.00  0.00           C
ATOM   6677  C2  POPEj 175      98.903  89.833  37.923  1.00  0.00           C
ATOM   6679  O21 POPEj 175     100.262  89.833  38.363  1.00  0.00           O
ATOM   6680  C21 POPEj 175     100.592  90.062  39.633  1.00  0.00           C
ATOM   6681  O22 POPEj 175     101.523  89.503  40.183  1.00  0.00           O
ATOM   6682  C22 POPEj 175      99.722  91.063  40.393  1.00  0.00           C
ATOM   6685  C3  POPEj 175      98.082  88.603  38.443  1.00  0.00           C
ATOM   6688  O31 POPEj 175      97.912  88.632  39.873  1.00  0.00           O
ATOM   6689  C31 POPEj 175      97.243  87.613  40.403  1.00  0.00           C
ATOM   6690  O32 POPEj 175      96.722  86.702  39.793  1.00  0.00           O
ATOM   6691  C32 POPEj 175      97.203  87.824  41.923  1.00  0.00           C
ATOM   6694  C23 POPEj 175     100.393  91.303  41.773  1.00  0.00           C
ATOM   6697  C24 POPEj 175      99.703  92.324  42.683  1.00  0.00           C
ATOM   6700  C25 POPEj 175     100.182  92.123  44.133  1.00  0.00           C
ATOM   6703  C26 POPEj 175      99.622  93.113  45.163  1.00  0.00           C
ATOM   6706  C27 POPEj 175     100.273  92.873  46.543  1.00  0.00           C
ATOM   6709  C28 POPEj 175      99.832  93.883  47.623  1.00  0.00           C
ATOM   6712  C29 POPEj 175      98.493  93.624  48.243  1.00  0.00           C
ATOM   6714 0C21 POPEj 175      97.622  94.564  48.673  1.00  0.00           C
ATOM   6716 1C21 POPEj 175      97.853  96.054  48.623  1.00  0.00           C
ATOM   6719 2C21 POPEj 175      97.323  96.803  49.863  1.00  0.00           C
ATOM   6722 3C21 POPEj 175      98.133  96.553  51.153  1.00  0.00           C
ATOM   6725 4C21 POPEj 175      97.612  97.413  52.323  1.00  0.00           C
ATOM   6728 5C21 POPEj 175      98.372  97.213  53.633  1.00  0.00           C
ATOM   6731 6C21 POPEj 175      98.112  98.353  54.633  1.00  0.00           C
ATOM   6734 7C21 POPEj 175      98.883  98.184  55.953  1.00  0.00           C
ATOM   6737 8C21 POPEj 175      98.693  99.363  56.913  1.00  0.00           C
ATOM   6741  C33 POPEj 175      96.842  86.562  42.733  1.00  0.00           C
ATOM   6744  C34 POPEj 175      97.232  86.743  44.213  1.00  0.00           C
ATOM   6747  C35 POPEj 175      96.883  85.544  45.103  1.00  0.00           C
ATOM   6750  C36 POPEj 175      97.642  85.604  46.433  1.00  0.00           C
ATOM   6753  C37 POPEj 175      97.232  84.483  47.403  1.00  0.00           C
ATOM   6756  C38 POPEj 175      98.143  84.394  48.633  1.00  0.00           C
ATOM   6759  C39 POPEj 175      97.472  84.833  49.943  1.00  0.00           C
ATOM   6762 0C31 POPEj 175      98.192  84.284  51.183  1.00  0.00           C
ATOM   6765 1C31 POPEj 175      97.323  84.343  52.443  1.00  0.00           C
ATOM   6768 2C31 POPEj 175      97.883  83.533  53.623  1.00  0.00           C
ATOM   6771 3C31 POPEj 175      96.773  82.894  54.483  1.00  0.00           C
ATOM   6774 4C31 POPEj 175      95.783  83.894  55.093  1.00  0.00           C
ATOM   6777 5C31 POPEj 175      94.692  83.213  55.923  1.00  0.00           C
ATOM   6780 6C31 POPEj 175      93.752  84.193  56.623  1.00  0.00           C
ATOM   6784  NH3 POPEk 176      41.543  16.454  74.603  1.00  0.00           N
ATOM   6788  C12 POPEk 176      41.693  17.184  75.903  1.00  0.00           C
ATOM   6791  C11 POPEk 176      40.363  17.124  76.643  1.00  0.00           C
ATOM   6794  P   POPEk 176      38.173  18.504  76.163  1.00  0.00           P
ATOM   6795  O13 POPEk 176      37.783  18.214  77.553  1.00  0.00           O
ATOM   6796  O14 POPEk 176      38.563  19.884  75.823  1.00  0.00           O
ATOM   6797  O11 POPEk 176      36.993  18.074  75.213  1.00  0.00           O
ATOM   6798  O12 POPEk 176      39.342  17.564  75.743  1.00  0.00           O
ATOM   6799  C1  POPEk 176      36.993  16.864  74.453  1.00  0.00           C
ATOM   6802  C2  POPEk 176      37.002  17.204  72.943  1.00  0.00           C
ATOM   6804  O21 POPEk 176      37.333  16.054  72.153  1.00  0.00           O
ATOM   6805  C21 POPEk 176      38.592  15.644  72.063  1.00  0.00           C
ATOM   6806  O22 POPEk 176      39.553  16.074  72.673  1.00  0.00           O
ATOM   6807  C22 POPEk 176      38.662  14.544  71.013  1.00  0.00           C
ATOM   6810  C3  POPEk 176      37.853  18.454  72.583  1.00  0.00           C
ATOM   6813  O31 POPEk 176      37.902  18.644  71.153  1.00  0.00           O
ATOM   6814  C31 POPEk 176      39.122  18.714  70.623  1.00  0.00           C
ATOM   6815  O32 POPEk 176      40.172  18.634  71.223  1.00  0.00           O
ATOM   6816  C32 POPEk 176      38.992  18.954  69.123  1.00  0.00           C
ATOM   6819  C23 POPEk 176      39.412  13.304  71.553  1.00  0.00           C
ATOM   6822  C24 POPEk 176      39.323  12.124  70.593  1.00  0.00           C
ATOM   6825  C25 POPEk 176      39.982  10.864  71.163  1.00  0.00           C
ATOM   6828  C26 POPEk 176      39.942   9.704  70.153  1.00  0.00           C
ATOM   6831  C27 POPEk 176      40.903   8.564  70.533  1.00  0.00           C
ATOM   6834  C28 POPEk 176      40.703   7.294  69.703  1.00  0.00           C
ATOM   6837  C29 POPEk 176      40.713   7.564  68.223  1.00  0.00           C
ATOM   6839 0C21 POPEk 176      41.683   7.254  67.353  1.00  0.00           C
ATOM   6841 1C21 POPEk 176      42.982   6.534  67.633  1.00  0.00           C
ATOM   6844 2C21 POPEk 176      43.213   5.484  66.533  1.00  0.00           C
ATOM   6847 3C21 POPEk 176      44.562   4.784  66.683  1.00  0.00           C
ATOM   6850 4C21 POPEk 176      44.732   3.574  65.743  1.00  0.00           C
ATOM   6853 5C21 POPEk 176      44.502   3.894  64.253  1.00  0.00           C
ATOM   6856 6C21 POPEk 176      43.242   3.234  63.673  1.00  0.00           C
ATOM   6859 7C21 POPEk 176      43.052   3.514  62.183  1.00  0.00           C
ATOM   6862 8C21 POPEk 176      41.833   2.839  61.563  1.00  0.00           C
ATOM   6866  C33 POPEk 176      40.232  19.674  68.553  1.00  0.00           C
ATOM   6869  C34 POPEk 176      41.283  18.714  67.973  1.00  0.00           C
ATOM   6872  C35 POPEk 176      40.883  18.014  66.663  1.00  0.00           C
ATOM   6875  C36 POPEk 176      40.453  19.004  65.563  1.00  0.00           C
ATOM   6878  C37 POPEk 176      40.342  18.374  64.173  1.00  0.00           C
ATOM   6881  C38 POPEk 176      39.783  19.374  63.163  1.00  0.00           C
ATOM   6884  C39 POPEk 176      39.282  18.754  61.853  1.00  0.00           C
ATOM   6887 0C31 POPEk 176      40.383  18.514  60.813  1.00  0.00           C
ATOM   6890 1C31 POPEk 176      39.783  17.994  59.503  1.00  0.00           C
ATOM   6893 2C31 POPEk 176      40.783  17.774  58.363  1.00  0.00           C
ATOM   6896 3C31 POPEk 176      41.493  19.034  57.863  1.00  0.00           C
ATOM   6899 4C31 POPEk 176      42.403  18.704  56.673  1.00  0.00           C
ATOM   6902 5C31 POPEk 176      43.273  19.874  56.203  1.00  0.00           C
ATOM   6905 6C31 POPEk 176      44.253  19.464  55.093  1.00  0.00           C
ATOM   6909  NH3 POPEl 177      88.082  50.464  78.793  1.00  0.00           N
ATOM   6913  C12 POPEl 177      88.802  50.213  77.483  1.00  0.00           C
ATOM   6916  C11 POPEl 177      90.322  50.444  77.593  1.00  0.00           C
ATOM   6919  P   POPEl 177      92.383  50.824  76.033  1.00  0.00           P
ATOM   6920  O13 POPEl 177      92.963  51.344  77.283  1.00  0.00           O
ATOM   6921  O14 POPEl 177      93.252  49.844  75.333  1.00  0.00           O
ATOM   6922  O11 POPEl 177      92.002  52.043  75.083  1.00  0.00           O
ATOM   6923  O12 POPEl 177      90.962  50.184  76.343  1.00  0.00           O
ATOM   6924  C1  POPEl 177      93.042  52.604  74.273  1.00  0.00           C
ATOM   6927  C2  POPEl 177      92.622  53.904  73.513  1.00  0.00           C
ATOM   6929  O21 POPEl 177      93.273  53.854  72.233  1.00  0.00           O
ATOM   6930  C21 POPEl 177      92.732  54.473  71.203  1.00  0.00           C
ATOM   6931  O22 POPEl 177      91.722  55.154  71.203  1.00  0.00           O
ATOM   6932  C22 POPEl 177      93.512  54.004  69.963  1.00  0.00           C
ATOM   6935  C3  POPEl 177      93.023  55.164  74.343  1.00  0.00           C
ATOM   6938  O31 POPEl 177      92.832  56.404  73.623  1.00  0.00           O
ATOM   6939  C31 POPEl 177      91.622  56.924  73.763  1.00  0.00           C
ATOM   6940  O32 POPEl 177      90.752  56.504  74.513  1.00  0.00           O
ATOM   6941  C32 POPEl 177      91.502  58.163  72.863  1.00  0.00           C
ATOM   6944  C23 POPEl 177      92.993  54.473  68.593  1.00  0.00           C
ATOM   6947  C24 POPEl 177      93.633  53.633  67.483  1.00  0.00           C
ATOM   6950  C25 POPEl 177      93.082  53.904  66.073  1.00  0.00           C
ATOM   6953  C26 POPEl 177      93.612  52.874  65.063  1.00  0.00           C
ATOM   6956  C27 POPEl 177      93.353  53.264  63.593  1.00  0.00           C
ATOM   6959  C28 POPEl 177      93.853  52.204  62.583  1.00  0.00           C
ATOM   6962  C29 POPEl 177      92.843  51.124  62.293  1.00  0.00           C
ATOM   6964 0C21 POPEl 177      92.893  50.273  61.253  1.00  0.00           C
ATOM   6966 1C21 POPEl 177      94.002  50.154  60.233  1.00  0.00           C
ATOM   6969 2C21 POPEl 177      93.842  51.034  58.983  1.00  0.00           C
ATOM   6972 3C21 POPEl 177      94.832  50.623  57.873  1.00  0.00           C
ATOM   6975 4C21 POPEl 177      94.922  51.603  56.693  1.00  0.00           C
ATOM   6978 5C21 POPEl 177      95.652  52.923  57.013  1.00  0.00           C
ATOM   6981 6C21 POPEl 177      97.162  52.764  57.213  1.00  0.00           C
ATOM   6984 7C21 POPEl 177      97.853  54.074  57.643  1.00  0.00           C
ATOM   6987 8C21 POPEl 177      99.353  53.934  57.863  1.00  0.00           C
ATOM   6991  C33 POPEl 177      90.052  58.694  72.743  1.00  0.00           C
ATOM   6994  C34 POPEl 177      89.642  59.293  71.383  1.00  0.00           C
ATOM   6997  C35 POPEl 177      90.063  58.563  70.103  1.00  0.00           C
ATOM   7000  C36 POPEl 177      89.762  59.403  68.853  1.00  0.00           C
ATOM   7003  C37 POPEl 177      90.223  58.724  67.553  1.00  0.00           C
ATOM   7006  C38 POPEl 177      89.683  59.384  66.273  1.00  0.00           C
ATOM   7009  C39 POPEl 177      90.013  60.873  66.133  1.00  0.00           C
ATOM   7012 0C31 POPEl 177      89.613  61.444  64.763  1.00  0.00           C
ATOM   7015 1C31 POPEl 177      89.953  62.934  64.613  1.00  0.00           C
ATOM   7018 2C31 POPEl 177      89.852  63.474  63.173  1.00  0.00           C
ATOM   7021 3C31 POPEl 177      88.433  63.813  62.703  1.00  0.00           C
ATOM   7024 4C31 POPEl 177      88.372  64.214  61.223  1.00  0.00           C
ATOM   7027 5C31 POPEl 177      86.932  64.372  60.703  1.00  0.00           C
ATOM   7030 6C31 POPEl 177      86.823  64.702  59.213  1.00  0.00           C
ATOM   7034  NH3 POPEm 178      11.552  77.344  33.793  1.00  0.00           N
ATOM   7038  C12 POPEm 178      11.182  78.784  33.543  1.00  0.00           C
ATOM   7041  C11 POPEm 178      11.122  79.144  32.043  1.00  0.00           C
ATOM   7044  P   POPEm 178       9.323  80.743  30.963  1.00  0.00           P
ATOM   7045  O13 POPEm 178       9.113  82.193  30.703  1.00  0.00           O
ATOM   7046  O14 POPEm 178       9.373  79.844  29.803  1.00  0.00           O
ATOM   7047  O11 POPEm 178       8.153  80.303  31.913  1.00  0.00           O
ATOM   7048  O12 POPEm 178      10.602  80.473  31.853  1.00  0.00           O
ATOM   7049  C1  POPEm 178       8.062  80.834  33.243  1.00  0.00           C
ATOM   7052  C2  POPEm 178       7.102  79.974  34.103  1.00  0.00           C
ATOM   7054  O21 POPEm 178       7.432  80.053  35.513  1.00  0.00           O
ATOM   7055  C21 POPEm 178       7.062  81.203  36.073  1.00  0.00           C
ATOM   7056  O22 POPEm 178       6.623  82.164  35.463  1.00  0.00           O
ATOM   7057  C22 POPEm 178       7.283  81.184  37.583  1.00  0.00           C
ATOM   7060  C3  POPEm 178       7.123  78.493  33.603  1.00  0.00           C
ATOM   7063  O31 POPEm 178       6.703  77.563  34.613  1.00  0.00           O
ATOM   7064  C31 POPEm 178       7.693  77.184  35.413  1.00  0.00           C
ATOM   7065  O32 POPEm 178       8.872  77.474  35.263  1.00  0.00           O
ATOM   7066  C32 POPEm 178       7.153  76.294  36.523  1.00  0.00           C
ATOM   7069  C23 POPEm 178       6.412  82.253  38.303  1.00  0.00           C
ATOM   7072  C24 POPEm 178       6.612  82.294  39.823  1.00  0.00           C
ATOM   7075  C25 POPEm 178       7.852  83.074  40.273  1.00  0.00           C
ATOM   7078  C26 POPEm 178       8.153  82.743  41.743  1.00  0.00           C
ATOM   7081  C27 POPEm 178       9.303  83.533  42.393  1.00  0.00           C
ATOM   7084  C28 POPEm 178       9.613  82.904  43.763  1.00  0.00           C
ATOM   7087  C29 POPEm 178      10.733  83.594  44.493  1.00  0.00           C
ATOM   7089 0C21 POPEm 178      10.693  83.983  45.773  1.00  0.00           C
ATOM   7091 1C21 POPEm 178       9.523  83.834  46.713  1.00  0.00           C
ATOM   7094 2C21 POPEm 178       9.523  82.444  47.383  1.00  0.00           C
ATOM   7097 3C21 POPEm 178       8.392  82.283  48.403  1.00  0.00           C
ATOM   7100 4C21 POPEm 178       8.443  80.924  49.103  1.00  0.00           C
ATOM   7103 5C21 POPEm 178       9.493  80.834  50.223  1.00  0.00           C
ATOM   7106 6C21 POPEm 178       9.773  79.383  50.613  1.00  0.00           C
ATOM   7109 7C21 POPEm 178      10.762  79.273  51.773  1.00  0.00           C
ATOM   7112 8C21 POPEm 178      11.322  77.864  51.933  1.00  0.00           C
ATOM   7116  C33 POPEm 178       8.233  75.353  37.093  1.00  0.00           C
ATOM   7119  C34 POPEm 178       7.683  74.283  38.043  1.00  0.00           C
ATOM   7122  C35 POPEm 178       7.003  74.824  39.313  1.00  0.00           C
ATOM   7125  C36 POPEm 178       7.072  73.824  40.483  1.00  0.00           C
ATOM   7128  C37 POPEm 178       6.392  74.313  41.773  1.00  0.00           C
ATOM   7131  C38 POPEm 178       6.473  73.284  42.913  1.00  0.00           C
ATOM   7134  C39 POPEm 178       5.503  73.563  44.073  1.00  0.00           C
ATOM   7137 0C31 POPEm 178       5.573  72.474  45.153  1.00  0.00           C
ATOM   7140 1C31 POPEm 178       4.292  72.354  46.003  1.00  0.00           C
ATOM   7143 2C31 POPEm 178       4.422  71.272  47.083  1.00  0.00           C
ATOM   7146 3C31 POPEm 178       3.102  70.904  47.783  1.00  0.00           C
ATOM   7149 4C31 POPEm 178       2.632  71.923  48.823  1.00  0.00           C
ATOM   7152 5C31 POPEm 178       1.467  71.383  49.663  1.00  0.00           C
ATOM   7155 6C31 POPEm 178       1.057  72.334  50.793  1.00  0.00           C
ATOM   7159  NH3 POPEn 179      18.293  29.324  26.143  1.00  0.00           N
ATOM   7163  C12 POPEn 179      17.182  30.324  25.943  1.00  0.00           C
ATOM   7166  C11 POPEn 179      16.173  30.264  27.113  1.00  0.00           C
ATOM   7169  P   POPEn 179      16.382  32.583  28.263  1.00  0.00           P
ATOM   7170  O13 POPEn 179      17.832  32.493  28.003  1.00  0.00           O
ATOM   7171  O14 POPEn 179      15.792  33.944  28.293  1.00  0.00           O
ATOM   7172  O11 POPEn 179      16.202  31.964  29.703  1.00  0.00           O
ATOM   7173  O12 POPEn 179      15.592  31.554  27.353  1.00  0.00           O
ATOM   7174  C1  POPEn 179      15.033  32.284  30.463  1.00  0.00           C
ATOM   7177  C2  POPEn 179      14.882  31.264  31.613  1.00  0.00           C
ATOM   7179  O21 POPEn 179      14.153  31.884  32.683  1.00  0.00           O
ATOM   7180  C21 POPEn 179      12.992  31.344  33.003  1.00  0.00           C
ATOM   7181  O22 POPEn 179      12.393  30.484  32.383  1.00  0.00           O
ATOM   7182  C22 POPEn 179      12.662  31.804  34.413  1.00  0.00           C
ATOM   7185  C3  POPEn 179      16.283  30.834  32.163  1.00  0.00           C
ATOM   7188  O31 POPEn 179      16.262  30.154  33.453  1.00  0.00           O
ATOM   7189  C31 POPEn 179      15.783  28.913  33.363  1.00  0.00           C
ATOM   7190  O32 POPEn 179      15.162  28.474  32.413  1.00  0.00           O
ATOM   7191  C32 POPEn 179      16.152  28.094  34.603  1.00  0.00           C
ATOM   7194  C23 POPEn 179      11.392  32.653  34.503  1.00  0.00           C
ATOM   7197  C24 POPEn 179      10.712  32.354  35.833  1.00  0.00           C
ATOM   7200  C25 POPEn 179       9.633  33.364  36.213  1.00  0.00           C
ATOM   7203  C26 POPEn 179       8.903  32.883  37.463  1.00  0.00           C
ATOM   7206  C27 POPEn 179       7.972  33.934  38.093  1.00  0.00           C
ATOM   7209  C28 POPEn 179       7.633  33.624  39.563  1.00  0.00           C
ATOM   7212  C29 POPEn 179       7.193  32.194  39.753  1.00  0.00           C
ATOM   7214 0C21 POPEn 179       5.983  31.764  40.143  1.00  0.00           C
ATOM   7216 1C21 POPEn 179       4.782  32.594  40.493  1.00  0.00           C
ATOM   7219 2C21 POPEn 179       4.683  32.804  42.013  1.00  0.00           C
ATOM   7222 3C21 POPEn 179       4.672  31.514  42.843  1.00  0.00           C
ATOM   7225 4C21 POPEn 179       4.872  31.804  44.333  1.00  0.00           C
ATOM   7228 5C21 POPEn 179       3.673  32.504  44.963  1.00  0.00           C
ATOM   7231 6C21 POPEn 179       3.872  32.793  46.453  1.00  0.00           C
ATOM   7234 7C21 POPEn 179       2.572  33.254  47.133  1.00  0.00           C
ATOM   7237 8C21 POPEn 179       2.623  33.164  48.663  1.00  0.00           C
ATOM   7241  C33 POPEn 179      15.653  28.684  35.953  1.00  0.00           C
ATOM   7244  C34 POPEn 179      15.433  27.584  37.003  1.00  0.00           C
ATOM   7247  C35 POPEn 179      14.812  28.094  38.313  1.00  0.00           C
ATOM   7250  C36 POPEn 179      14.923  27.073  39.453  1.00  0.00           C
ATOM   7253  C37 POPEn 179      14.212  27.524  40.733  1.00  0.00           C
ATOM   7256  C38 POPEn 179      14.663  26.734  41.973  1.00  0.00           C
ATOM   7259  C39 POPEn 179      13.892  27.094  43.253  1.00  0.00           C
ATOM   7262 0C31 POPEn 179      14.472  26.383  44.493  1.00  0.00           C
ATOM   7265 1C31 POPEn 179      13.783  26.833  45.793  1.00  0.00           C
ATOM   7268 2C31 POPEn 179      14.333  26.134  47.043  1.00  0.00           C
ATOM   7271 3C31 POPEn 179      15.453  26.903  47.763  1.00  0.00           C
ATOM   7274 4C31 POPEn 179      15.082  27.204  49.223  1.00  0.00           C
ATOM   7277 5C31 POPEn 179      16.202  27.914  49.993  1.00  0.00           C
ATOM   7280 6C31 POPEn 179      15.883  28.044  51.473  1.00  0.00           C
ATOM   7284  NH3 POPEo 180      41.873  27.904  35.123  1.00  0.00           N
ATOM   7288  C12 POPEo 180      43.073  26.994  34.993  1.00  0.00           C
ATOM   7291  C11 POPEo 180      43.633  26.604  36.373  1.00  0.00           C
ATOM   7294  P   POPEo 180      45.192  24.464  36.333  1.00  0.00           P
ATOM   7295  O13 POPEo 180      44.142  23.704  35.593  1.00  0.00           O
ATOM   7296  O14 POPEo 180      46.623  24.154  36.093  1.00  0.00           O
ATOM   7297  O11 POPEo 180      44.903  24.234  37.873  1.00  0.00           O
ATOM   7298  O12 POPEo 180      44.942  26.034  36.243  1.00  0.00           O
ATOM   7299  C1  POPEo 180      45.932  24.424  38.863  1.00  0.00           C
ATOM   7302  C2  POPEo 180      46.243  25.934  39.133  1.00  0.00           C
ATOM   7304  O21 POPEo 180      47.372  26.144  39.993  1.00  0.00           O
ATOM   7305  C21 POPEo 180      47.293  25.844  41.273  1.00  0.00           C
ATOM   7306  O22 POPEo 180      46.342  25.304  41.823  1.00  0.00           O
ATOM   7307  C22 POPEo 180      48.543  26.364  41.983  1.00  0.00           C
ATOM   7310  C3  POPEo 180      44.982  26.754  39.543  1.00  0.00           C
ATOM   7313  O31 POPEo 180      45.182  28.144  39.223  1.00  0.00           O
ATOM   7314  C31 POPEo 180      45.233  29.144  40.133  1.00  0.00           C
ATOM   7315  O32 POPEo 180      45.472  30.294  39.843  1.00  0.00           O
ATOM   7316  C32 POPEo 180      44.973  28.704  41.573  1.00  0.00           C
ATOM   7319  C23 POPEo 180      48.213  27.264  43.203  1.00  0.00           C
ATOM   7322  C24 POPEo 180      49.422  27.524  44.113  1.00  0.00           C
ATOM   7325  C25 POPEo 180      49.613  26.464  45.213  1.00  0.00           C
ATOM   7328  C26 POPEo 180      48.902  26.794  46.533  1.00  0.00           C
ATOM   7331  C27 POPEo 180      49.222  25.774  47.643  1.00  0.00           C
ATOM   7334  C28 POPEo 180      48.423  25.964  48.953  1.00  0.00           C
ATOM   7337  C29 POPEo 180      48.703  27.274  49.663  1.00  0.00           C
ATOM   7339 0C21 POPEo 180      48.993  27.464  50.963  1.00  0.00           C
ATOM   7341 1C21 POPEo 180      49.162  26.413  52.033  1.00  0.00           C
ATOM   7344 2C21 POPEo 180      50.113  26.844  53.173  1.00  0.00           C
ATOM   7347 3C21 POPEo 180      51.543  27.124  52.683  1.00  0.00           C
ATOM   7350 4C21 POPEo 180      52.572  27.394  53.803  1.00  0.00           C
ATOM   7353 5C21 POPEo 180      53.983  27.454  53.203  1.00  0.00           C
ATOM   7356 6C21 POPEo 180      55.103  27.914  54.153  1.00  0.00           C
ATOM   7359 7C21 POPEo 180      56.413  28.114  53.363  1.00  0.00           C
ATOM   7362 8C21 POPEo 180      57.603  28.634  54.183  1.00  0.00           C
ATOM   7366  C33 POPEo 180      45.282  29.864  42.553  1.00  0.00           C
ATOM   7369  C34 POPEo 180      45.033  29.514  44.013  1.00  0.00           C
ATOM   7372  C35 POPEo 180      43.533  29.384  44.303  1.00  0.00           C
ATOM   7375  C36 POPEo 180      43.182  29.744  45.743  1.00  0.00           C
ATOM   7378  C37 POPEo 180      41.672  29.594  45.983  1.00  0.00           C
ATOM   7381  C38 POPEo 180      41.192  30.334  47.233  1.00  0.00           C
ATOM   7384  C39 POPEo 180      41.712  29.754  48.553  1.00  0.00           C
ATOM   7387 0C31 POPEo 180      41.262  30.624  49.723  1.00  0.00           C
ATOM   7390 1C31 POPEo 180      41.502  30.004  51.093  1.00  0.00           C
ATOM   7393 2C31 POPEo 180      40.953  30.874  52.233  1.00  0.00           C
ATOM   7396 3C31 POPEo 180      41.763  32.144  52.483  1.00  0.00           C
ATOM   7399 4C31 POPEo 180      41.182  32.984  53.633  1.00  0.00           C
ATOM   7402 5C31 POPEo 180      42.033  34.214  53.973  1.00  0.00           C
ATOM   7405 6C31 POPEo 180      41.482  35.004  55.173  1.00  0.00           C
ATOM   7409  NH3 POPEp 181      62.722  11.894  76.153  1.00  0.00           N
ATOM   7413  C12 POPEp 181      63.293  12.964  77.053  1.00  0.00           C
ATOM   7416  C11 POPEp 181      63.932  12.344  78.313  1.00  0.00           C
ATOM   7419  P   POPEp 181      64.912   9.944  77.933  1.00  0.00           P
ATOM   7420  O13 POPEp 181      65.493   9.314  79.143  1.00  0.00           O
ATOM   7421  O14 POPEp 181      63.543   9.614  77.493  1.00  0.00           O
ATOM   7422  O11 POPEp 181      65.923   9.614  76.793  1.00  0.00           O
ATOM   7423  O12 POPEp 181      65.052  11.514  77.993  1.00  0.00           O
ATOM   7424  C1  POPEp 181      65.842  10.174  75.493  1.00  0.00           C
ATOM   7427  C2  POPEp 181      66.883  11.304  75.303  1.00  0.00           C
ATOM   7429  O21 POPEp 181      66.993  11.504  73.883  1.00  0.00           O
ATOM   7430  C21 POPEp 181      66.083  12.304  73.363  1.00  0.00           C
ATOM   7431  O22 POPEp 181      65.103  12.764  73.923  1.00  0.00           O
ATOM   7432  C22 POPEp 181      66.512  12.574  71.903  1.00  0.00           C
ATOM   7435  C3  POPEp 181      68.273  10.944  75.943  1.00  0.00           C
ATOM   7438  O31 POPEp 181      69.393  11.204  75.083  1.00  0.00           O
ATOM   7439  C31 POPEp 181      69.603  10.494  73.963  1.00  0.00           C
ATOM   7440  O32 POPEp 181      70.243  10.924  73.023  1.00  0.00           O
ATOM   7441  C32 POPEp 181      69.063   9.054  73.983  1.00  0.00           C
ATOM   7444  C23 POPEp 181      65.802  11.654  70.893  1.00  0.00           C
ATOM   7447  C24 POPEp 181      66.603  11.354  69.613  1.00  0.00           C
ATOM   7450  C25 POPEp 181      66.963  12.574  68.743  1.00  0.00           C
ATOM   7453  C26 POPEp 181      65.763  13.324  68.133  1.00  0.00           C
ATOM   7456  C27 POPEp 181      66.162  14.094  66.863  1.00  0.00           C
ATOM   7459  C28 POPEp 181      65.113  15.114  66.383  1.00  0.00           C
ATOM   7462  C29 POPEp 181      65.313  15.544  64.943  1.00  0.00           C
ATOM   7464 0C21 POPEp 181      64.333  15.654  64.023  1.00  0.00           C
ATOM   7466 1C21 POPEp 181      62.883  15.394  64.303  1.00  0.00           C
ATOM   7469 2C21 POPEp 181      61.912  15.634  63.133  1.00  0.00           C
ATOM   7472 3C21 POPEp 181      61.912  17.074  62.603  1.00  0.00           C
ATOM   7475 4C21 POPEp 181      60.653  17.414  61.793  1.00  0.00           C
ATOM   7478 5C21 POPEp 181      60.322  16.374  60.713  1.00  0.00           C
ATOM   7481 6C21 POPEp 181      59.152  16.804  59.823  1.00  0.00           C
ATOM   7484 7C21 POPEp 181      58.902  15.834  58.663  1.00  0.00           C
ATOM   7487 8C21 POPEp 181      57.852  16.364  57.693  1.00  0.00           C
ATOM   7491  C33 POPEp 181      68.662   8.584  72.563  1.00  0.00           C
ATOM   7494  C34 POPEp 181      67.442   7.654  72.593  1.00  0.00           C
ATOM   7497  C35 POPEp 181      66.923   7.254  71.203  1.00  0.00           C
ATOM   7500  C36 POPEp 181      68.042   7.074  70.163  1.00  0.00           C
ATOM   7503  C37 POPEp 181      67.533   6.454  68.863  1.00  0.00           C
ATOM   7506  C38 POPEp 181      68.612   6.514  67.783  1.00  0.00           C
ATOM   7509  C39 POPEp 181      68.162   5.884  66.463  1.00  0.00           C
ATOM   7512 0C31 POPEp 181      69.152   6.164  65.323  1.00  0.00           C
ATOM   7515 1C31 POPEp 181      68.512   5.874  63.963  1.00  0.00           C
ATOM   7518 2C31 POPEp 181      69.383   6.274  62.773  1.00  0.00           C
ATOM   7521 3C31 POPEp 181      70.542   5.304  62.503  1.00  0.00           C
ATOM   7524 4C31 POPEp 181      70.963   5.364  61.033  1.00  0.00           C
ATOM   7527 5C31 POPEp 181      72.073   4.374  60.673  1.00  0.00           C
ATOM   7530 6C31 POPEp 181      72.322   4.344  59.173  1.00  0.00           C
ATOM   7534  NH3 POPEq 182       3.092  65.313  31.873  1.00  0.00           N
ATOM   7538  C12 POPEq 182       3.573  63.953  32.353  1.00  0.00           C
ATOM   7541  C11 POPEq 182       4.843  63.454  31.613  1.00  0.00           C
ATOM   7544  P   POPEq 182       6.733  62.624  33.313  1.00  0.00           P
ATOM   7545  O13 POPEq 182       7.883  63.264  32.633  1.00  0.00           O
ATOM   7546  O14 POPEq 182       6.213  63.303  34.513  1.00  0.00           O
ATOM   7547  O11 POPEq 182       7.112  61.124  33.603  1.00  0.00           O
ATOM   7548  O12 POPEq 182       5.503  62.414  32.323  1.00  0.00           O
ATOM   7549  C1  POPEq 182       7.633  60.604  34.813  1.00  0.00           C
ATOM   7552  C2  POPEq 182       6.623  59.594  35.433  1.00  0.00           C
ATOM   7554  O21 POPEq 182       6.363  59.813  36.823  1.00  0.00           O
ATOM   7555  C21 POPEq 182       7.372  59.963  37.653  1.00  0.00           C
ATOM   7556  O22 POPEq 182       8.552  59.824  37.433  1.00  0.00           O
ATOM   7557  C22 POPEq 182       6.812  60.484  38.973  1.00  0.00           C
ATOM   7560  C3  POPEq 182       6.922  58.083  35.163  1.00  0.00           C
ATOM   7563  O31 POPEq 182       8.003  57.583  35.993  1.00  0.00           O
ATOM   7564  C31 POPEq 182       9.182  57.414  35.413  1.00  0.00           C
ATOM   7565  O32 POPEq 182       9.363  57.374  34.203  1.00  0.00           O
ATOM   7566  C32 POPEq 182      10.283  57.313  36.463  1.00  0.00           C
ATOM   7569  C23 POPEq 182       7.653  60.114  40.213  1.00  0.00           C
ATOM   7572  C24 POPEq 182       7.283  61.014  41.393  1.00  0.00           C
ATOM   7575  C25 POPEq 182       7.792  60.494  42.743  1.00  0.00           C
ATOM   7578  C26 POPEq 182       9.172  61.034  43.133  1.00  0.00           C
ATOM   7581  C27 POPEq 182       9.562  60.574  44.553  1.00  0.00           C
ATOM   7584  C28 POPEq 182      10.873  61.184  45.093  1.00  0.00           C
ATOM   7587  C29 POPEq 182      10.783  62.674  45.353  1.00  0.00           C
ATOM   7589 0C21 POPEq 182      10.852  63.274  46.563  1.00  0.00           C
ATOM   7591 1C21 POPEq 182      10.943  62.583  47.893  1.00  0.00           C
ATOM   7594 2C21 POPEq 182      10.762  63.544  49.083  1.00  0.00           C
ATOM   7597 3C21 POPEq 182      10.302  62.864  50.383  1.00  0.00           C
ATOM   7600 4C21 POPEq 182      11.422  62.334  51.303  1.00  0.00           C
ATOM   7603 5C21 POPEq 182      10.822  61.894  52.653  1.00  0.00           C
ATOM   7606 6C21 POPEq 182      11.842  61.493  53.733  1.00  0.00           C
ATOM   7609 7C21 POPEq 182      11.132  61.274  55.083  1.00  0.00           C
ATOM   7612 8C21 POPEq 182      11.992  60.623  56.163  1.00  0.00           C
ATOM   7616  C33 POPEq 182      11.332  58.424  36.243  1.00  0.00           C
ATOM   7619  C34 POPEq 182      12.493  58.394  37.243  1.00  0.00           C
ATOM   7622  C35 POPEq 182      12.072  58.464  38.723  1.00  0.00           C
ATOM   7625  C36 POPEq 182      13.263  58.464  39.683  1.00  0.00           C
ATOM   7628  C37 POPEq 182      12.823  58.514  41.153  1.00  0.00           C
ATOM   7631  C38 POPEq 182      13.993  58.384  42.133  1.00  0.00           C
ATOM   7634  C39 POPEq 182      13.602  58.684  43.583  1.00  0.00           C
ATOM   7637 0C31 POPEq 182      14.523  57.994  44.593  1.00  0.00           C
ATOM   7640 1C31 POPEq 182      14.572  58.664  45.973  1.00  0.00           C
ATOM   7643 2C31 POPEq 182      15.282  57.754  46.993  1.00  0.00           C
ATOM   7646 3C31 POPEq 182      15.663  58.433  48.313  1.00  0.00           C
ATOM   7649 4C31 POPEq 182      17.043  59.114  48.233  1.00  0.00           C
ATOM   7652 5C31 POPEq 182      17.602  59.543  49.603  1.00  0.00           C
ATOM   7655 6C31 POPEq 182      18.982  60.203  49.503  1.00  0.00           C
ATOM   7659  NH3 POPEr 183      27.962  56.484  73.893  1.00  0.00           N
ATOM   7663  C12 POPEr 183      28.162  55.094  74.443  1.00  0.00           C
ATOM   7666  C11 POPEr 183      29.582  54.874  75.023  1.00  0.00           C
ATOM   7669  P   POPEr 183      29.893  52.294  74.533  1.00  0.00           P
ATOM   7670  O13 POPEr 183      30.213  51.114  75.353  1.00  0.00           O
ATOM   7671  O14 POPEr 183      28.673  52.183  73.713  1.00  0.00           O
ATOM   7672  O11 POPEr 183      31.113  52.754  73.623  1.00  0.00           O
ATOM   7673  O12 POPEr 183      29.732  53.534  75.503  1.00  0.00           O
ATOM   7674  C1  POPEr 183      31.262  52.383  72.243  1.00  0.00           C
ATOM   7677  C2  POPEr 183      30.422  53.284  71.273  1.00  0.00           C
ATOM   7679  O21 POPEr 183      30.402  52.794  69.903  1.00  0.00           O
ATOM   7680  C21 POPEr 183      31.523  52.913  69.183  1.00  0.00           C
ATOM   7681  O22 POPEr 183      32.533  53.474  69.553  1.00  0.00           O
ATOM   7682  C22 POPEr 183      31.352  52.253  67.813  1.00  0.00           C
ATOM   7685  C3  POPEr 183      30.762  54.804  71.443  1.00  0.00           C
ATOM   7688  O31 POPEr 183      29.602  55.623  71.633  1.00  0.00           O
ATOM   7689  C31 POPEr 183      28.852  56.164  70.643  1.00  0.00           C
ATOM   7690  O32 POPEr 183      27.943  56.934  70.913  1.00  0.00           O
ATOM   7691  C32 POPEr 183      29.203  55.694  69.233  1.00  0.00           C
ATOM   7694  C23 POPEr 183      32.033  53.064  66.683  1.00  0.00           C
ATOM   7697  C24 POPEr 183      32.432  52.234  65.443  1.00  0.00           C
ATOM   7700  C25 POPEr 183      31.313  51.504  64.703  1.00  0.00           C
ATOM   7703  C26 POPEr 183      31.873  50.704  63.513  1.00  0.00           C
ATOM   7706  C27 POPEr 183      30.903  49.683  62.903  1.00  0.00           C
ATOM   7709  C28 POPEr 183      29.832  50.313  61.973  1.00  0.00           C
ATOM   7712  C29 POPEr 183      28.773  49.284  61.723  1.00  0.00           C
ATOM   7714 0C21 POPEr 183      28.453  48.644  60.583  1.00  0.00           C
ATOM   7716 1C21 POPEr 183      29.072  48.833  59.223  1.00  0.00           C
ATOM   7719 2C21 POPEr 183      28.053  48.644  58.093  1.00  0.00           C
ATOM   7722 3C21 POPEr 183      26.863  49.613  58.183  1.00  0.00           C
ATOM   7725 4C21 POPEr 183      26.122  49.874  56.863  1.00  0.00           C
ATOM   7728 5C21 POPEr 183      27.033  50.333  55.723  1.00  0.00           C
ATOM   7731 6C21 POPEr 183      26.273  50.914  54.533  1.00  0.00           C
ATOM   7734 7C21 POPEr 183      27.223  51.304  53.403  1.00  0.00           C
ATOM   7737 8C21 POPEr 183      26.502  51.754  52.133  1.00  0.00           C
ATOM   7741  C33 POPEr 183      28.673  56.644  68.133  1.00  0.00           C
ATOM   7744  C34 POPEr 183      27.193  56.453  67.783  1.00  0.00           C
ATOM   7747  C35 POPEr 183      26.733  57.354  66.623  1.00  0.00           C
ATOM   7750  C36 POPEr 183      27.293  56.924  65.263  1.00  0.00           C
ATOM   7753  C37 POPEr 183      26.763  57.764  64.093  1.00  0.00           C
ATOM   7756  C38 POPEr 183      27.483  57.463  62.773  1.00  0.00           C
ATOM   7759  C39 POPEr 183      28.173  58.684  62.143  1.00  0.00           C
ATOM   7762 0C31 POPEr 183      27.363  59.333  61.013  1.00  0.00           C
ATOM   7765 1C31 POPEr 183      27.623  58.713  59.633  1.00  0.00           C
ATOM   7768 2C31 POPEr 183      26.633  59.223  58.573  1.00  0.00           C
ATOM   7771 3C31 POPEr 183      27.063  58.934  57.123  1.00  0.00           C
ATOM   7774 4C31 POPEr 183      27.253  57.444  56.803  1.00  0.00           C
ATOM   7777 5C31 POPEr 183      27.512  57.214  55.303  1.00  0.00           C
ATOM   7780 6C31 POPEr 183      27.902  55.774  54.953  1.00  0.00           C
ATOM   7784  NH3 POPEs 184      37.133  88.863  74.583  1.00  0.00           N
ATOM   7788  C12 POPEs 184      38.223  88.463  75.523  1.00  0.00           C
ATOM   7791  C11 POPEs 184      39.412  87.773  74.833  1.00  0.00           C
ATOM   7794  P   POPEs 184      41.203  86.583  76.423  1.00  0.00           P
ATOM   7795  O13 POPEs 184      41.462  86.983  77.823  1.00  0.00           O
ATOM   7796  O14 POPEs 184      40.423  85.342  76.203  1.00  0.00           O
ATOM   7797  O11 POPEs 184      42.512  86.574  75.563  1.00  0.00           O
ATOM   7798  O12 POPEs 184      40.502  87.833  75.743  1.00  0.00           O
ATOM   7799  C1  POPEs 184      43.153  85.373  75.123  1.00  0.00           C
ATOM   7802  C2  POPEs 184      44.463  85.743  74.353  1.00  0.00           C
ATOM   7804  O21 POPEs 184      44.302  86.723  73.303  1.00  0.00           O
ATOM   7805  C21 POPEs 184      43.293  86.663  72.443  1.00  0.00           C
ATOM   7806  O22 POPEs 184      42.512  85.743  72.273  1.00  0.00           O
ATOM   7807  C22 POPEs 184      43.263  88.004  71.673  1.00  0.00           C
ATOM   7810  C3  POPEs 184      45.363  84.544  73.943  1.00  0.00           C
ATOM   7813  O31 POPEs 184      45.052  84.034  72.643  1.00  0.00           O
ATOM   7814  C31 POPEs 184      44.362  82.913  72.543  1.00  0.00           C
ATOM   7815  O32 POPEs 184      43.863  82.273  73.453  1.00  0.00           O
ATOM   7816  C32 POPEs 184      44.432  82.514  71.083  1.00  0.00           C
ATOM   7819  C23 POPEs 184      42.962  87.943  70.143  1.00  0.00           C
ATOM   7822  C24 POPEs 184      44.203  87.894  69.223  1.00  0.00           C
ATOM   7825  C25 POPEs 184      43.932  88.454  67.813  1.00  0.00           C
ATOM   7828  C26 POPEs 184      45.142  88.373  66.863  1.00  0.00           C
ATOM   7831  C27 POPEs 184      44.783  88.793  65.423  1.00  0.00           C
ATOM   7834  C28 POPEs 184      45.893  88.533  64.383  1.00  0.00           C
ATOM   7837  C29 POPEs 184      47.173  89.294  64.633  1.00  0.00           C
ATOM   7839 0C21 POPEs 184      47.762  90.202  63.823  1.00  0.00           C
ATOM   7841 1C21 POPEs 184      47.283  90.693  62.483  1.00  0.00           C
ATOM   7844 2C21 POPEs 184      48.063  90.043  61.323  1.00  0.00           C
ATOM   7847 3C21 POPEs 184      47.943  90.833  60.003  1.00  0.00           C
ATOM   7850 4C21 POPEs 184      48.802  90.243  58.883  1.00  0.00           C
ATOM   7853 5C21 POPEs 184      48.673  91.013  57.563  1.00  0.00           C
ATOM   7856 6C21 POPEs 184      49.523  90.364  56.453  1.00  0.00           C
ATOM   7859 7C21 POPEs 184      49.162  90.853  55.043  1.00  0.00           C
ATOM   7862 8C21 POPEs 184      50.192  90.443  53.973  1.00  0.00           C
ATOM   7866  C33 POPEs 184      43.453  83.294  70.193  1.00  0.00           C
ATOM   7869  C34 POPEs 184      43.423  82.852  68.733  1.00  0.00           C
ATOM   7872  C35 POPEs 184      44.552  83.424  67.863  1.00  0.00           C
ATOM   7875  C36 POPEs 184      44.313  83.093  66.383  1.00  0.00           C
ATOM   7878  C37 POPEs 184      45.203  83.843  65.383  1.00  0.00           C
ATOM   7881  C38 POPEs 184      46.293  82.953  64.763  1.00  0.00           C
ATOM   7884  C39 POPEs 184      46.922  83.523  63.483  1.00  0.00           C
ATOM   7887 0C31 POPEs 184      45.923  83.594  62.313  1.00  0.00           C
ATOM   7890 1C31 POPEs 184      46.512  83.144  60.963  1.00  0.00           C
ATOM   7893 2C31 POPEs 184      45.433  83.133  59.863  1.00  0.00           C
ATOM   7896 3C31 POPEs 184      45.982  83.174  58.433  1.00  0.00           C
ATOM   7899 4C31 POPEs 184      46.852  81.983  58.033  1.00  0.00           C
ATOM   7902 5C31 POPEs 184      47.223  82.003  56.533  1.00  0.00           C
ATOM   7905 6C31 POPEs 184      48.363  81.063  56.143  1.00  0.00           C
ATOM   7909  NH3 POPEt 185      44.403  19.864  78.423  1.00  0.00           N
ATOM   7913  C12 POPEt 185      45.332  18.743  78.793  1.00  0.00           C
ATOM   7916  C11 POPEt 185      45.982  19.024  80.173  1.00  0.00           C
ATOM   7919  P   POPEt 185      47.262  21.313  79.433  1.00  0.00           P
ATOM   7920  O13 POPEt 185      46.453  21.594  78.213  1.00  0.00           O
ATOM   7921  O14 POPEt 185      47.703  22.484  80.213  1.00  0.00           O
ATOM   7922  O11 POPEt 185      48.523  20.444  79.023  1.00  0.00           O
ATOM   7923  O12 POPEt 185      46.423  20.354  80.353  1.00  0.00           O
ATOM   7924  C1  POPEt 185      49.762  21.134  78.733  1.00  0.00           C
ATOM   7927  C2  POPEt 185      50.033  21.264  77.193  1.00  0.00           C
ATOM   7929  O21 POPEt 185      51.432  21.464  76.883  1.00  0.00           O
ATOM   7930  C21 POPEt 185      51.992  22.604  77.213  1.00  0.00           C
ATOM   7931  O22 POPEt 185      51.602  23.404  78.053  1.00  0.00           O
ATOM   7932  C22 POPEt 185      53.293  22.804  76.423  1.00  0.00           C
ATOM   7935  C3  POPEt 185      49.133  22.333  76.483  1.00  0.00           C
ATOM   7938  O31 POPEt 185      49.562  22.574  75.133  1.00  0.00           O
ATOM   7939  C31 POPEt 185      48.863  23.504  74.493  1.00  0.00           C
ATOM   7940  O32 POPEt 185      47.982  24.184  75.003  1.00  0.00           O
ATOM   7941  C32 POPEt 185      49.393  23.714  73.073  1.00  0.00           C
ATOM   7944  C23 POPEt 185      53.102  23.024  74.903  1.00  0.00           C
ATOM   7947  C24 POPEt 185      54.412  22.794  74.133  1.00  0.00           C
ATOM   7950  C25 POPEt 185      54.313  23.083  72.623  1.00  0.00           C
ATOM   7953  C26 POPEt 185      55.503  22.493  71.863  1.00  0.00           C
ATOM   7956  C27 POPEt 185      55.503  22.774  70.353  1.00  0.00           C
ATOM   7959  C28 POPEt 185      56.332  21.754  69.553  1.00  0.00           C
ATOM   7962  C29 POPEt 185      57.682  21.484  70.163  1.00  0.00           C
ATOM   7964 0C21 POPEt 185      58.872  21.903  69.713  1.00  0.00           C
ATOM   7966 1C21 POPEt 185      59.082  22.784  68.513  1.00  0.00           C
ATOM   7969 2C21 POPEt 185      59.053  21.994  67.193  1.00  0.00           C
ATOM   7972 3C21 POPEt 185      59.222  22.944  66.003  1.00  0.00           C
ATOM   7975 4C21 POPEt 185      59.183  22.244  64.643  1.00  0.00           C
ATOM   7978 5C21 POPEt 185      59.603  23.214  63.533  1.00  0.00           C
ATOM   7981 6C21 POPEt 185      59.342  22.684  62.113  1.00  0.00           C
ATOM   7984 7C21 POPEt 185      59.923  23.634  61.063  1.00  0.00           C
ATOM   7987 8C21 POPEt 185      59.523  23.264  59.633  1.00  0.00           C
ATOM   7991  C33 POPEt 185      48.502  23.094  71.983  1.00  0.00           C
ATOM   7994  C34 POPEt 185      49.193  23.064  70.603  1.00  0.00           C
ATOM   7997  C35 POPEt 185      48.232  22.674  69.473  1.00  0.00           C
ATOM   8000  C36 POPEt 185      48.883  22.704  68.083  1.00  0.00           C
ATOM   8003  C37 POPEt 185      47.933  22.164  67.013  1.00  0.00           C
ATOM   8006  C38 POPEt 185      48.372  22.424  65.563  1.00  0.00           C
ATOM   8009  C39 POPEt 185      49.822  22.034  65.243  1.00  0.00           C
ATOM   8012 0C31 POPEt 185      50.043  21.914  63.723  1.00  0.00           C
ATOM   8015 1C31 POPEt 185      51.512  22.014  63.303  1.00  0.00           C
ATOM   8018 2C31 POPEt 185      51.732  21.804  61.793  1.00  0.00           C
ATOM   8021 3C31 POPEt 185      51.113  22.904  60.913  1.00  0.00           C
ATOM   8024 4C31 POPEt 185      51.313  22.633  59.413  1.00  0.00           C
ATOM   8027 5C31 POPEt 185      50.863  23.834  58.553  1.00  0.00           C
ATOM   8030 6C31 POPEt 185      51.052  23.624  57.043  1.00  0.00           C
ATOM   8034  NH3 POPEu 186     100.503  30.244  74.373  1.00  0.00           N
ATOM   8038  C12 POPEu 186     100.793  28.964  75.103  1.00  0.00           C
ATOM   8041  C11 POPEu 186     101.523  29.204  76.433  1.00  0.00           C
ATOM   8044  P   POPEu 186     103.302  27.333  76.723  1.00  0.00           P
ATOM   8045  O13 POPEu 186     104.213  28.384  76.223  1.00  0.00           O
ATOM   8046  O14 POPEu 186     103.722  26.474  77.863  1.00  0.00           O
ATOM   8047  O11 POPEu 186     102.912  26.394  75.513  1.00  0.00           O
ATOM   8048  O12 POPEu 186     101.873  27.944  77.043  1.00  0.00           O
ATOM   8049  C1  POPEu 186     103.942  25.874  74.673  1.00  0.00           C
ATOM   8052  C2  POPEu 186     103.403  25.653  73.233  1.00  0.00           C
ATOM   8054  O21 POPEu 186     104.093  24.524  72.663  1.00  0.00           O
ATOM   8055  C21 POPEu 186     103.433  23.864  71.733  1.00  0.00           C
ATOM   8056  O22 POPEu 186     102.352  24.184  71.263  1.00  0.00           O
ATOM   8057  C22 POPEu 186     104.192  22.604  71.313  1.00  0.00           C
ATOM   8060  C3  POPEu 186     103.582  26.944  72.393  1.00  0.00           C
ATOM   8063  O31 POPEu 186     102.752  26.964  71.213  1.00  0.00           O
ATOM   8064  C31 POPEu 186     101.683  27.754  71.233  1.00  0.00           C
ATOM   8065  O32 POPEu 186     101.412  28.564  72.103  1.00  0.00           O
ATOM   8066  C32 POPEu 186     100.832  27.554  69.963  1.00  0.00           C
ATOM   8069  C23 POPEu 186     105.103  22.834  70.083  1.00  0.00           C
ATOM   8072  C24 POPEu 186     104.383  23.034  68.743  1.00  0.00           C
ATOM   8075  C25 POPEu 186     105.402  23.394  67.653  1.00  0.00           C
ATOM   8078  C26 POPEu 186     104.862  23.344  66.223  1.00  0.00           C
ATOM   8081  C27 POPEu 186     105.972  23.674  65.223  1.00  0.00           C
ATOM   8084  C28 POPEu 186     105.702  23.314  63.753  1.00  0.00           C
ATOM   8087  C29 POPEu 186     105.533  21.833  63.563  1.00  0.00           C
ATOM   8089 0C21 POPEu 186     104.912  21.243  62.523  1.00  0.00           C
ATOM   8091 1C21 POPEu 186     104.312  21.934  61.323  1.00  0.00           C
ATOM   8094 2C21 POPEu 186     105.122  21.664  60.033  1.00  0.00           C
ATOM   8097 3C21 POPEu 186     105.142  20.174  59.653  1.00  0.00           C
ATOM   8100 4C21 POPEu 186     105.912  19.874  58.353  1.00  0.00           C
ATOM   8103 5C21 POPEu 186     106.362  18.404  58.283  1.00  0.00           C
ATOM   8106 6C21 POPEu 186     105.223  17.394  58.513  1.00  0.00           C
ATOM   8109 7C21 POPEu 186     105.713  15.964  58.723  1.00  0.00           C
ATOM   8112 8C21 POPEu 186     104.622  15.064  59.313  1.00  0.00           C
ATOM   8116  C33 POPEu 186     101.582  26.903  68.773  1.00  0.00           C
ATOM   8119  C34 POPEu 186     100.643  26.524  67.623  1.00  0.00           C
ATOM   8122  C35 POPEu 186     100.023  27.704  66.853  1.00  0.00           C
ATOM   8125  C36 POPEu 186     101.023  28.444  65.973  1.00  0.00           C
ATOM   8128  C37 POPEu 186     100.332  29.464  65.043  1.00  0.00           C
ATOM   8131  C38 POPEu 186     101.342  30.244  64.193  1.00  0.00           C
ATOM   8134  C39 POPEu 186     100.723  31.424  63.413  1.00  0.00           C
ATOM   8137 0C31 POPEu 186      99.552  31.014  62.513  1.00  0.00           C
ATOM   8140 1C31 POPEu 186      99.192  32.094  61.483  1.00  0.00           C
ATOM   8143 2C31 POPEu 186      98.073  31.644  60.533  1.00  0.00           C
ATOM   8146 3C31 POPEu 186      97.762  32.644  59.413  1.00  0.00           C
ATOM   8149 4C31 POPEu 186      98.973  32.924  58.503  1.00  0.00           C
ATOM   8152 5C31 POPEu 186      98.612  33.684  57.223  1.00  0.00           C
ATOM   8155 6C31 POPEu 186      99.813  33.894  56.293  1.00  0.00           C
ATOM   8159  NH3 POPEv 187      34.263   5.794  73.513  1.00  0.00           N
ATOM   8163  C12 POPEv 187      32.802   5.464  73.743  1.00  0.00           C
ATOM   8166  C11 POPEv 187      32.102   6.544  74.603  1.00  0.00           C
ATOM   8169  P   POPEv 187      29.842   7.174  75.803  1.00  0.00           P
ATOM   8170  O13 POPEv 187      28.432   7.044  75.373  1.00  0.00           O
ATOM   8171  O14 POPEv 187      30.033   7.034  77.273  1.00  0.00           O
ATOM   8172  O11 POPEv 187      30.383   8.584  75.353  1.00  0.00           O
ATOM   8173  O12 POPEv 187      30.783   6.154  75.003  1.00  0.00           O
ATOM   8174  C1  POPEv 187      29.712   9.454  74.423  1.00  0.00           C
ATOM   8177  C2  POPEv 187      30.483   9.634  73.073  1.00  0.00           C
ATOM   8179  O21 POPEv 187      30.422   8.394  72.333  1.00  0.00           O
ATOM   8180  C21 POPEv 187      31.073   8.324  71.173  1.00  0.00           C
ATOM   8181  O22 POPEv 187      31.882   7.434  70.903  1.00  0.00           O
ATOM   8182  C22 POPEv 187      30.613   9.354  70.133  1.00  0.00           C
ATOM   8185  C3  POPEv 187      31.923  10.144  73.373  1.00  0.00           C
ATOM   8188  O31 POPEv 187      32.703  10.504  72.203  1.00  0.00           O
ATOM   8189  C31 POPEv 187      33.773   9.774  71.933  1.00  0.00           C
ATOM   8190  O32 POPEv 187      34.043   8.674  72.403  1.00  0.00           O
ATOM   8191  C32 POPEv 187      34.673  10.554  70.973  1.00  0.00           C
ATOM   8194  C23 POPEv 187      31.052   8.964  68.703  1.00  0.00           C
ATOM   8197  C24 POPEv 187      30.573   9.914  67.593  1.00  0.00           C
ATOM   8200  C25 POPEv 187      29.063   9.844  67.353  1.00  0.00           C
ATOM   8203  C26 POPEv 187      28.603  10.664  66.143  1.00  0.00           C
ATOM   8206  C27 POPEv 187      27.082  10.594  65.913  1.00  0.00           C
ATOM   8209  C28 POPEv 187      26.663  11.384  64.663  1.00  0.00           C
ATOM   8212  C29 POPEv 187      25.193  11.324  64.373  1.00  0.00           C
ATOM   8214 0C21 POPEv 187      24.592  10.514  63.483  1.00  0.00           C
ATOM   8216 1C21 POPEv 187      25.313   9.484  62.653  1.00  0.00           C
ATOM   8219 2C21 POPEv 187      24.352   8.474  62.013  1.00  0.00           C
ATOM   8222 3C21 POPEv 187      25.113   7.324  61.343  1.00  0.00           C
ATOM   8225 4C21 POPEv 187      24.163   6.304  60.693  1.00  0.00           C
ATOM   8228 5C21 POPEv 187      24.863   5.004  60.283  1.00  0.00           C
ATOM   8231 6C21 POPEv 187      26.162   5.214  59.493  1.00  0.00           C
ATOM   8234 7C21 POPEv 187      26.652   3.934  58.813  1.00  0.00           C
ATOM   8237 8C21 POPEv 187      27.922   4.154  58.003  1.00  0.00           C
ATOM   8241  C33 POPEv 187      33.992  10.964  69.653  1.00  0.00           C
ATOM   8244  C34 POPEv 187      34.682  12.174  69.023  1.00  0.00           C
ATOM   8247  C35 POPEv 187      35.973  11.884  68.243  1.00  0.00           C
ATOM   8250  C36 POPEv 187      36.662  13.184  67.853  1.00  0.00           C
ATOM   8253  C37 POPEv 187      38.002  12.984  67.133  1.00  0.00           C
ATOM   8256  C38 POPEv 187      38.732  14.324  66.963  1.00  0.00           C
ATOM   8259  C39 POPEv 187      38.973  14.694  65.493  1.00  0.00           C
ATOM   8262 0C31 POPEv 187      40.252  14.044  64.953  1.00  0.00           C
ATOM   8265 1C31 POPEv 187      40.532  14.384  63.483  1.00  0.00           C
ATOM   8268 2C31 POPEv 187      41.813  13.674  63.013  1.00  0.00           C
ATOM   8271 3C31 POPEv 187      42.223  14.024  61.573  1.00  0.00           C
ATOM   8274 4C31 POPEv 187      43.162  15.234  61.493  1.00  0.00           C
ATOM   8277 5C31 POPEv 187      43.773  15.454  60.103  1.00  0.00           C
ATOM   8280 6C31 POPEv 187      44.752  16.624  60.043  1.00  0.00           C
ATOM   8284  NH3 POPEw 188      90.652  76.163  77.113  1.00  0.00           N
ATOM   8288  C12 POPEw 188      90.783  75.673  78.533  1.00  0.00           C
ATOM   8291  C11 POPEw 188      92.173  76.014  79.073  1.00  0.00           C
ATOM   8294  P   POPEw 188      92.633  78.584  79.543  1.00  0.00           P
ATOM   8295  O13 POPEw 188      91.242  78.984  79.873  1.00  0.00           O
ATOM   8296  O14 POPEw 188      93.602  78.334  80.623  1.00  0.00           O
ATOM   8297  O11 POPEw 188      93.263  79.654  78.543  1.00  0.00           O
ATOM   8298  O12 POPEw 188      92.583  77.313  78.643  1.00  0.00           O
ATOM   8299  C1  POPEw 188      92.912  79.702  77.143  1.00  0.00           C
ATOM   8302  C2  POPEw 188      94.012  79.124  76.173  1.00  0.00           C
ATOM   8304  O21 POPEw 188      93.842  79.644  74.833  1.00  0.00           O
ATOM   8305  C21 POPEw 188      92.912  79.093  74.073  1.00  0.00           C
ATOM   8306  O22 POPEw 188      91.982  78.404  74.463  1.00  0.00           O
ATOM   8307  C22 POPEw 188      93.192  79.404  72.593  1.00  0.00           C
ATOM   8310  C3  POPEw 188      94.093  77.553  76.223  1.00  0.00           C
ATOM   8313  O31 POPEw 188      94.782  76.963  75.103  1.00  0.00           O
ATOM   8314  C31 POPEw 188      94.362  75.743  74.753  1.00  0.00           C
ATOM   8315  O32 POPEw 188      93.322  75.224  75.133  1.00  0.00           O
ATOM   8316  C32 POPEw 188      95.453  75.114  73.873  1.00  0.00           C
ATOM   8319  C23 POPEw 188      94.203  78.424  71.933  1.00  0.00           C
ATOM   8322  C24 POPEw 188      94.332  78.574  70.403  1.00  0.00           C
ATOM   8325  C25 POPEw 188      95.293  79.694  69.943  1.00  0.00           C
ATOM   8328  C26 POPEw 188      95.442  79.824  68.423  1.00  0.00           C
ATOM   8331  C27 POPEw 188      96.613  78.984  67.883  1.00  0.00           C
ATOM   8334  C28 POPEw 188      96.812  79.114  66.363  1.00  0.00           C
ATOM   8337  C29 POPEw 188      95.673  78.452  65.623  1.00  0.00           C
ATOM   8339 0C21 POPEw 188      95.702  77.254  65.023  1.00  0.00           C
ATOM   8341 1C21 POPEw 188      96.912  76.354  64.893  1.00  0.00           C
ATOM   8344 2C21 POPEw 188      97.362  75.633  66.183  1.00  0.00           C
ATOM   8347 3C21 POPEw 188      96.453  74.474  66.603  1.00  0.00           C
ATOM   8350 4C21 POPEw 188      96.683  73.984  68.053  1.00  0.00           C
ATOM   8353 5C21 POPEw 188      98.103  73.553  68.423  1.00  0.00           C
ATOM   8356 6C21 POPEw 188      98.392  72.093  68.063  1.00  0.00           C
ATOM   8359 7C21 POPEw 188      99.793  71.644  68.473  1.00  0.00           C
ATOM   8362 8C21 POPEw 188     100.083  70.162  68.183  1.00  0.00           C
ATOM   8366  C33 POPEw 188      94.972  74.004  72.893  1.00  0.00           C
ATOM   8369  C34 POPEw 188      94.312  74.614  71.653  1.00  0.00           C
ATOM   8372  C35 POPEw 188      94.002  73.604  70.533  1.00  0.00           C
ATOM   8375  C36 POPEw 188      93.482  74.324  69.283  1.00  0.00           C
ATOM   8378  C37 POPEw 188      92.963  73.394  68.183  1.00  0.00           C
ATOM   8381  C38 POPEw 188      92.113  74.124  67.143  1.00  0.00           C
ATOM   8384  C39 POPEw 188      91.672  73.194  66.013  1.00  0.00           C
ATOM   8387 0C31 POPEw 188      90.412  73.644  65.253  1.00  0.00           C
ATOM   8390 1C31 POPEw 188      90.092  72.662  64.123  1.00  0.00           C
ATOM   8393 2C31 POPEw 188      88.783  72.963  63.393  1.00  0.00           C
ATOM   8396 3C31 POPEw 188      88.573  72.034  62.193  1.00  0.00           C
ATOM   8399 4C31 POPEw 188      89.412  72.443  60.973  1.00  0.00           C
ATOM   8402 5C31 POPEw 188      89.302  71.453  59.813  1.00  0.00           C
ATOM   8405 6C31 POPEw 188      90.042  71.923  58.563  1.00  0.00           C
ATOM   8409  NH3 POPEx 189     100.252  54.203  76.723  1.00  0.00           N
ATOM   8413  C12 POPEx 189     101.563  54.203  76.013  1.00  0.00           C
ATOM   8416  C11 POPEx 189     102.703  54.044  77.023  1.00  0.00           C
ATOM   8419  P   POPEx 189     105.293  54.254  77.013  1.00  0.00           P
ATOM   8420  O13 POPEx 189     105.252  53.493  78.283  1.00  0.00           O
ATOM   8421  O14 POPEx 189     105.702  55.674  77.133  1.00  0.00           O
ATOM   8422  O11 POPEx 189     106.193  53.534  75.933  1.00  0.00           O
ATOM   8423  O12 POPEx 189     103.903  54.244  76.303  1.00  0.00           O
ATOM   8424  C1  POPEx 189     106.133  53.963  74.573  1.00  0.00           C
ATOM   8427  C2  POPEx 189     107.552  54.234  74.023  1.00  0.00           C
ATOM   8429  O21 POPEx 189     107.472  54.613  72.643  1.00  0.00           O
ATOM   8430  C21 POPEx 189     107.273  53.734  71.683  1.00  0.00           C
ATOM   8431  O22 POPEx 189     107.043  52.544  71.793  1.00  0.00           O
ATOM   8432  C22 POPEx 189     107.463  54.473  70.363  1.00  0.00           C
ATOM   8435  C3  POPEx 189     108.553  53.064  74.313  1.00  0.00           C
ATOM   8438  O31 POPEx 189     109.893  53.424  73.913  1.00  0.00           O
ATOM   8439  C31 POPEx 189     110.483  52.624  73.043  1.00  0.00           C
ATOM   8440  O32 POPEx 189     110.063  51.523  72.703  1.00  0.00           O
ATOM   8441  C32 POPEx 189     111.797  53.233  72.573  1.00  0.00           C
ATOM   8444  C23 POPEx 189     107.673  53.554  69.133  1.00  0.00           C
ATOM   8447  C24 POPEx 189     108.363  54.324  68.003  1.00  0.00           C
ATOM   8450  C25 POPEx 189     108.553  53.534  66.713  1.00  0.00           C
ATOM   8453  C26 POPEx 189     107.243  53.324  65.923  1.00  0.00           C
ATOM   8456  C27 POPEx 189     107.513  53.074  64.433  1.00  0.00           C
ATOM   8459  C28 POPEx 189     106.232  53.123  63.583  1.00  0.00           C
ATOM   8462  C29 POPEx 189     106.572  53.104  62.103  1.00  0.00           C
ATOM   8464 0C21 POPEx 189     106.012  52.334  61.143  1.00  0.00           C
ATOM   8466 1C21 POPEx 189     104.893  51.333  61.303  1.00  0.00           C
ATOM   8469 2C21 POPEx 189     103.623  51.784  60.553  1.00  0.00           C
ATOM   8472 3C21 POPEx 189     103.752  51.754  59.023  1.00  0.00           C
ATOM   8475 4C21 POPEx 189     102.472  52.204  58.313  1.00  0.00           C
ATOM   8478 5C21 POPEx 189     102.542  52.034  56.793  1.00  0.00           C
ATOM   8481 6C21 POPEx 189     101.942  50.704  56.343  1.00  0.00           C
ATOM   8484 7C21 POPEx 189     102.342  50.343  54.903  1.00  0.00           C
ATOM   8487 8C21 POPEx 189     101.912  48.924  54.503  1.00  0.00           C
ATOM   8491  C33 POPEx 189     112.747  52.194  71.953  1.00  0.00           C
ATOM   8494  C34 POPEx 189     112.277  51.714  70.573  1.00  0.00           C
ATOM   8497  C35 POPEx 189     112.887  52.534  69.433  1.00  0.00           C
ATOM   8500  C36 POPEx 189     112.358  52.134  68.053  1.00  0.00           C
ATOM   8503  C37 POPEx 189     113.138  52.833  66.933  1.00  0.00           C
ATOM   8506  C38 POPEx 189     112.338  53.144  65.663  1.00  0.00           C
ATOM   8509  C39 POPEx 189     112.308  51.983  64.663  1.00  0.00           C
ATOM   8512 0C31 POPEx 189     111.768  52.414  63.293  1.00  0.00           C
ATOM   8515 1C31 POPEx 189     111.707  51.224  62.323  1.00  0.00           C
ATOM   8518 2C31 POPEx 189     111.637  51.624  60.843  1.00  0.00           C
ATOM   8521 3C31 POPEx 189     110.422  52.484  60.473  1.00  0.00           C
ATOM   8524 4C31 POPEx 189     110.182  52.444  58.953  1.00  0.00           C
ATOM   8527 5C31 POPEx 189     109.133  53.444  58.473  1.00  0.00           C
ATOM   8530 6C31 POPEx 189     108.862  53.334  56.973  1.00  0.00           C
ATOM   8534  NH3 POPEy 190     106.043  77.123  75.473  1.00  0.00           N
ATOM   8538  C12 POPEy 190     104.622  77.583  75.733  1.00  0.00           C
ATOM   8541  C11 POPEy 190     103.942  76.723  76.813  1.00  0.00           C
ATOM   8544  P   POPEy 190     101.463  76.053  77.343  1.00  0.00           P
ATOM   8545  O13 POPEy 190     101.832  75.453  78.633  1.00  0.00           O
ATOM   8546  O14 POPEy 190     100.133  76.694  77.193  1.00  0.00           O
ATOM   8547  O11 POPEy 190     101.703  75.053  76.133  1.00  0.00           O
ATOM   8548  O12 POPEy 190     102.583  77.144  76.973  1.00  0.00           O
ATOM   8549  C1  POPEy 190     101.453  75.514  74.803  1.00  0.00           C
ATOM   8552  C2  POPEy 190     100.863  74.353  73.983  1.00  0.00           C
ATOM   8554  O21 POPEy 190     101.432  74.394  72.653  1.00  0.00           O
ATOM   8555  C21 POPEy 190     101.753  73.224  72.153  1.00  0.00           C
ATOM   8556  O22 POPEy 190     101.453  72.132  72.613  1.00  0.00           O
ATOM   8557  C22 POPEy 190     102.723  73.464  71.003  1.00  0.00           C
ATOM   8560  C3  POPEy 190      99.312  74.404  73.933  1.00  0.00           C
ATOM   8563  O31 POPEy 190      98.792  73.294  73.173  1.00  0.00           O
ATOM   8564  C31 POPEy 190      98.612  72.184  73.893  1.00  0.00           C
ATOM   8565  O32 POPEy 190      98.602  72.123  75.103  1.00  0.00           O
ATOM   8566  C32 POPEy 190      98.493  70.964  73.003  1.00  0.00           C
ATOM   8569  C23 POPEy 190     103.412  72.184  70.493  1.00  0.00           C
ATOM   8572  C24 POPEy 190     104.773  72.504  69.853  1.00  0.00           C
ATOM   8575  C25 POPEy 190     104.732  73.474  68.663  1.00  0.00           C
ATOM   8578  C26 POPEy 190     103.833  72.984  67.523  1.00  0.00           C
ATOM   8581  C27 POPEy 190     103.912  73.894  66.293  1.00  0.00           C
ATOM   8584  C28 POPEy 190     103.052  73.404  65.113  1.00  0.00           C
ATOM   8587  C29 POPEy 190     101.572  73.523  65.383  1.00  0.00           C
ATOM   8589 0C21 POPEy 190     100.612  73.203  64.503  1.00  0.00           C
ATOM   8591 1C21 POPEy 190     100.863  72.644  63.123  1.00  0.00           C
ATOM   8594 2C21 POPEy 190      99.622  71.913  62.593  1.00  0.00           C
ATOM   8597 3C21 POPEy 190      99.842  71.313  61.203  1.00  0.00           C
ATOM   8600 4C21 POPEy 190      98.553  70.703  60.623  1.00  0.00           C
ATOM   8603 5C21 POPEy 190      98.792  69.984  59.293  1.00  0.00           C
ATOM   8606 6C21 POPEy 190      97.472  69.544  58.623  1.00  0.00           C
ATOM   8609 7C21 POPEy 190      97.682  69.103  57.163  1.00  0.00           C
ATOM   8612 8C21 POPEy 190      96.383  68.883  56.393  1.00  0.00           C
ATOM   8616  C33 POPEy 190      97.183  70.193  73.243  1.00  0.00           C
ATOM   8619  C34 POPEy 190      97.043  69.004  72.283  1.00  0.00           C
ATOM   8622  C35 POPEy 190      97.183  69.453  70.823  1.00  0.00           C
ATOM   8625  C36 POPEy 190      96.743  68.434  69.773  1.00  0.00           C
ATOM   8628  C37 POPEy 190      95.243  68.154  69.833  1.00  0.00           C
ATOM   8631  C38 POPEy 190      94.703  67.354  68.633  1.00  0.00           C
ATOM   8634  C39 POPEy 190      95.002  67.963  67.263  1.00  0.00           C
ATOM   8637 0C31 POPEy 190      94.502  69.404  67.043  1.00  0.00           C
ATOM   8640 1C31 POPEy 190      95.223  69.993  65.823  1.00  0.00           C
ATOM   8643 2C31 POPEy 190      94.563  71.234  65.233  1.00  0.00           C
ATOM   8646 3C31 POPEy 190      95.302  71.694  63.963  1.00  0.00           C
ATOM   8649 4C31 POPEy 190      94.762  72.984  63.363  1.00  0.00           C
ATOM   8652 5C31 POPEy 190      95.752  73.584  62.353  1.00  0.00           C
ATOM   8655 6C31 POPEy 190      95.232  74.844  61.653  1.00  0.00           C
ATOM   8659  NH3 POPEz 191      38.083  22.214  76.853  1.00  0.00           N
ATOM   8663  C12 POPEz 191      36.752  22.744  77.283  1.00  0.00           C
ATOM   8666  C11 POPEz 191      35.873  23.144  76.093  1.00  0.00           C
ATOM   8669  P   POPEz 191      33.313  23.794  76.163  1.00  0.00           P
ATOM   8670  O13 POPEz 191      33.043  22.333  76.163  1.00  0.00           O
ATOM   8671  O14 POPEz 191      32.423  24.664  76.963  1.00  0.00           O
ATOM   8672  O11 POPEz 191      33.252  24.344  74.683  1.00  0.00           O
ATOM   8673  O12 POPEz 191      34.833  24.014  76.533  1.00  0.00           O
ATOM   8674  C1  POPEz 191      32.002  24.214  73.963  1.00  0.00           C
ATOM   8677  C2  POPEz 191      31.873  22.854  73.213  1.00  0.00           C
ATOM   8679  O21 POPEz 191      33.083  22.614  72.463  1.00  0.00           O
ATOM   8680  C21 POPEz 191      33.892  21.704  72.973  1.00  0.00           C
ATOM   8681  O22 POPEz 191      33.603  20.834  73.773  1.00  0.00           O
ATOM   8682  C22 POPEz 191      35.313  21.934  72.453  1.00  0.00           C
ATOM   8685  C3  POPEz 191      30.662  22.874  72.243  1.00  0.00           C
ATOM   8688  O31 POPEz 191      29.972  21.614  72.243  1.00  0.00           O
ATOM   8689  C31 POPEz 191      30.102  20.653  71.333  1.00  0.00           C
ATOM   8690  O32 POPEz 191      29.582  19.554  71.433  1.00  0.00           O
ATOM   8691  C32 POPEz 191      30.973  21.004  70.133  1.00  0.00           C
ATOM   8694  C23 POPEz 191      35.643  21.164  71.153  1.00  0.00           C
ATOM   8697  C24 POPEz 191      35.153  21.864  69.873  1.00  0.00           C
ATOM   8700  C25 POPEz 191      36.002  21.444  68.653  1.00  0.00           C
ATOM   8703  C26 POPEz 191      35.732  22.274  67.383  1.00  0.00           C
ATOM   8706  C27 POPEz 191      36.592  21.814  66.183  1.00  0.00           C
ATOM   8709  C28 POPEz 191      36.473  22.754  64.963  1.00  0.00           C
ATOM   8712  C29 POPEz 191      37.322  22.314  63.793  1.00  0.00           C
ATOM   8714 0C21 POPEz 191      37.982  23.114  62.933  1.00  0.00           C
ATOM   8716 1C21 POPEz 191      37.953  24.614  62.953  1.00  0.00           C
ATOM   8719 2C21 POPEz 191      38.892  25.364  61.983  1.00  0.00           C
ATOM   8722 3C21 POPEz 191      40.392  25.244  62.313  1.00  0.00           C
ATOM   8725 4C21 POPEz 191      41.162  24.243  61.443  1.00  0.00           C
ATOM   8728 5C21 POPEz 191      41.283  24.694  59.973  1.00  0.00           C
ATOM   8731 6C21 POPEz 191      42.223  23.804  59.153  1.00  0.00           C
ATOM   8734 7C21 POPEz 191      42.432  24.344  57.733  1.00  0.00           C
ATOM   8737 8C21 POPEz 191      43.533  23.604  56.963  1.00  0.00           C
ATOM   8741  C33 POPEz 191      31.012  19.834  69.123  1.00  0.00           C
ATOM   8744  C34 POPEz 191      31.873  20.174  67.913  1.00  0.00           C
ATOM   8747  C35 POPEz 191      31.672  19.224  66.723  1.00  0.00           C
ATOM   8750  C36 POPEz 191      32.072  19.934  65.433  1.00  0.00           C
ATOM   8753  C37 POPEz 191      31.752  19.184  64.143  1.00  0.00           C
ATOM   8756  C38 POPEz 191      31.613  20.133  62.933  1.00  0.00           C
ATOM   8759  C39 POPEz 191      32.752  21.164  62.823  1.00  0.00           C
ATOM   8762 0C31 POPEz 191      32.633  22.054  61.583  1.00  0.00           C
ATOM   8765 1C31 POPEz 191      33.703  23.153  61.553  1.00  0.00           C
ATOM   8768 2C31 POPEz 191      33.802  23.844  60.193  1.00  0.00           C
ATOM   8771 3C31 POPEz 191      34.982  24.824  60.113  1.00  0.00           C
ATOM   8774 4C31 POPEz 191      35.482  25.034  58.683  1.00  0.00           C
ATOM   8777 5C31 POPEz 191      36.883  25.664  58.623  1.00  0.00           C
ATOM   8780 6C31 POPEz 191      37.432  25.874  57.203  1.00  0.00           C
ATOM   8784  NH3 POPE0 192      41.763  68.844  39.003  1.00  0.00           N
ATOM   8788  C12 POPE0 192      40.703  69.254  38.013  1.00  0.00           C
ATOM   8791  C11 POPE0 192      39.603  70.144  38.633  1.00  0.00           C
ATOM   8794  P   POPE0 192      38.203  71.874  37.133  1.00  0.00           P
ATOM   8795  O13 POPE0 192      39.372  72.764  37.163  1.00  0.00           O
ATOM   8796  O14 POPE0 192      37.442  71.734  35.863  1.00  0.00           O
ATOM   8797  O11 POPE0 192      37.173  72.324  38.223  1.00  0.00           O
ATOM   8798  O12 POPE0 192      38.622  70.453  37.673  1.00  0.00           O
ATOM   8799  C1  POPE0 192      37.523  73.154  39.323  1.00  0.00           C
ATOM   8802  C2  POPE0 192      37.043  72.544  40.663  1.00  0.00           C
ATOM   8804  O21 POPE0 192      37.822  71.383  41.043  1.00  0.00           O
ATOM   8805  C21 POPE0 192      39.023  71.624  41.563  1.00  0.00           C
ATOM   8806  O22 POPE0 192      39.523  72.713  41.723  1.00  0.00           O
ATOM   8807  C22 POPE0 192      39.693  70.304  42.013  1.00  0.00           C
ATOM   8810  C3  POPE0 192      35.523  72.174  40.593  1.00  0.00           C
ATOM   8813  O31 POPE0 192      35.133  71.443  41.773  1.00  0.00           O
ATOM   8814  C31 POPE0 192      33.892  70.974  41.833  1.00  0.00           C
ATOM   8815  O32 POPE0 192      32.962  71.303  41.113  1.00  0.00           O
ATOM   8816  C32 POPE0 192      33.802  69.913  42.923  1.00  0.00           C
ATOM   8819  C23 POPE0 192      39.703  70.104  43.563  1.00  0.00           C
ATOM   8822  C24 POPE0 192      39.763  68.644  44.053  1.00  0.00           C
ATOM   8825  C25 POPE0 192      38.642  68.233  45.053  1.00  0.00           C
ATOM   8828  C26 POPE0 192      38.942  68.413  46.553  1.00  0.00           C
ATOM   8831  C27 POPE0 192      37.653  68.364  47.403  1.00  0.00           C
ATOM   8834  C28 POPE0 192      37.842  68.404  48.933  1.00  0.00           C
ATOM   8837  C29 POPE0 192      38.243  69.754  49.483  1.00  0.00           C
ATOM   8839 0C21 POPE0 192      37.703  70.423  50.523  1.00  0.00           C
ATOM   8841 1C21 POPE0 192      36.572  69.974  51.423  1.00  0.00           C
ATOM   8844 2C21 POPE0 192      36.973  69.873  52.903  1.00  0.00           C
ATOM   8847 3C21 POPE0 192      37.023  71.193  53.683  1.00  0.00           C
ATOM   8850 4C21 POPE0 192      37.333  70.952  55.173  1.00  0.00           C
ATOM   8853 5C21 POPE0 192      37.602  72.224  56.003  1.00  0.00           C
ATOM   8856 6C21 POPE0 192      38.892  72.144  56.853  1.00  0.00           C
ATOM   8859 7C21 POPE0 192      38.692  72.574  58.313  1.00  0.00           C
ATOM   8862 8C21 POPE0 192      40.002  72.662  59.093  1.00  0.00           C
ATOM   8866  C33 POPE0 192      34.263  70.394  44.323  1.00  0.00           C
ATOM   8869  C34 POPE0 192      33.192  70.193  45.393  1.00  0.00           C
ATOM   8872  C35 POPE0 192      31.882  70.924  45.073  1.00  0.00           C
ATOM   8875  C36 POPE0 192      30.852  70.684  46.163  1.00  0.00           C
ATOM   8878  C37 POPE0 192      29.773  71.754  46.113  1.00  0.00           C
ATOM   8881  C38 POPE0 192      28.803  71.713  47.293  1.00  0.00           C
ATOM   8884  C39 POPE0 192      29.512  71.703  48.643  1.00  0.00           C
ATOM   8887 0C31 POPE0 192      28.633  72.224  49.763  1.00  0.00           C
ATOM   8890 1C31 POPE0 192      29.323  72.114  51.123  1.00  0.00           C
ATOM   8893 2C31 POPE0 192      28.543  72.794  52.243  1.00  0.00           C
ATOM   8896 3C31 POPE0 192      29.363  72.883  53.523  1.00  0.00           C
ATOM   8899 4C31 POPE0 192      29.592  71.554  54.243  1.00  0.00           C
ATOM   8902 5C31 POPE0 192      30.523  71.723  55.453  1.00  0.00           C
ATOM   8905 6C31 POPE0 192      30.932  70.394  56.093  1.00  0.00           C
ATOM   8909  NH3 POPE1 193      13.403  37.104  71.523  1.00  0.00           N
ATOM   8913  C12 POPE1 193      13.443  35.614  71.293  1.00  0.00           C
ATOM   8916  C11 POPE1 193      13.483  34.894  72.643  1.00  0.00           C
ATOM   8919  P   POPE1 193      14.733  32.614  72.283  1.00  0.00           P
ATOM   8920  O13 POPE1 193      15.913  33.453  72.543  1.00  0.00           O
ATOM   8921  O14 POPE1 193      14.572  31.334  73.033  1.00  0.00           O
ATOM   8922  O11 POPE1 193      14.713  32.264  70.743  1.00  0.00           O
ATOM   8923  O12 POPE1 193      13.403  33.484  72.463  1.00  0.00           O
ATOM   8924  C1  POPE1 193      13.502  31.964  70.053  1.00  0.00           C
ATOM   8927  C2  POPE1 193      13.832  31.214  68.743  1.00  0.00           C
ATOM   8929  O21 POPE1 193      12.623  30.764  68.113  1.00  0.00           O
ATOM   8930  C21 POPE1 193      11.883  31.534  67.303  1.00  0.00           C
ATOM   8931  O22 POPE1 193      10.743  31.243  66.973  1.00  0.00           O
ATOM   8932  C22 POPE1 193      12.573  32.824  66.833  1.00  0.00           C
ATOM   8935  C3  POPE1 193      14.773  30.014  69.033  1.00  0.00           C
ATOM   8938  O31 POPE1 193      14.923  29.064  67.973  1.00  0.00           O
ATOM   8939  C31 POPE1 193      15.813  29.184  66.983  1.00  0.00           C
ATOM   8940  O32 POPE1 193      16.143  28.253  66.263  1.00  0.00           O
ATOM   8941  C32 POPE1 193      16.312  30.614  66.773  1.00  0.00           C
ATOM   8944  C23 POPE1 193      11.922  33.504  65.603  1.00  0.00           C
ATOM   8947  C24 POPE1 193      12.562  33.034  64.283  1.00  0.00           C
ATOM   8950  C25 POPE1 193      12.243  33.944  63.093  1.00  0.00           C
ATOM   8953  C26 POPE1 193      11.682  33.204  61.873  1.00  0.00           C
ATOM   8956  C27 POPE1 193      11.682  34.113  60.633  1.00  0.00           C
ATOM   8959  C28 POPE1 193      11.363  33.394  59.313  1.00  0.00           C
ATOM   8962  C29 POPE1 193       9.882  33.153  59.083  1.00  0.00           C
ATOM   8964 0C21 POPE1 193       9.332  32.863  57.903  1.00  0.00           C
ATOM   8966 1C21 POPE1 193      10.062  32.694  56.583  1.00  0.00           C
ATOM   8969 2C21 POPE1 193      10.122  31.224  56.143  1.00  0.00           C
ATOM   8972 3C21 POPE1 193       8.762  30.634  55.743  1.00  0.00           C
ATOM   8975 4C21 POPE1 193       8.872  29.154  55.353  1.00  0.00           C
ATOM   8978 5C21 POPE1 193       7.503  28.454  55.273  1.00  0.00           C
ATOM   8981 6C21 POPE1 193       7.653  26.944  55.023  1.00  0.00           C
ATOM   8984 7C21 POPE1 193       6.343  26.174  55.243  1.00  0.00           C
ATOM   8987 8C21 POPE1 193       6.482  24.674  54.973  1.00  0.00           C
ATOM   8991  C33 POPE1 193      17.533  30.653  65.823  1.00  0.00           C
ATOM   8994  C34 POPE1 193      17.783  32.063  65.253  1.00  0.00           C
ATOM   8997  C35 POPE1 193      16.792  32.493  64.163  1.00  0.00           C
ATOM   9000  C36 POPE1 193      16.823  31.604  62.913  1.00  0.00           C
ATOM   9003  C37 POPE1 193      15.943  32.133  61.763  1.00  0.00           C
ATOM   9006  C38 POPE1 193      15.892  31.134  60.603  1.00  0.00           C
ATOM   9009  C39 POPE1 193      14.902  31.524  59.493  1.00  0.00           C
ATOM   9012 0C31 POPE1 193      15.422  32.624  58.563  1.00  0.00           C
ATOM   9015 1C31 POPE1 193      14.642  32.644  57.233  1.00  0.00           C
ATOM   9018 2C31 POPE1 193      15.363  33.364  56.093  1.00  0.00           C
ATOM   9021 3C31 POPE1 193      14.872  32.894  54.713  1.00  0.00           C
ATOM   9024 4C31 POPE1 193      13.342  32.934  54.553  1.00  0.00           C
ATOM   9027 5C31 POPE1 193      12.903  32.704  53.103  1.00  0.00           C
ATOM   9030 6C31 POPE1 193      11.392  32.774  52.893  1.00  0.00           C
ATOM   9034  NH3 POPE2 194       3.273   1.109  29.053  1.00  0.00           N
ATOM   9038  C12 POPE2 194       4.503   0.539  28.413  1.00  0.00           C
ATOM   9041  C11 POPE2 194       5.743   0.789  29.283  1.00  0.00           C
ATOM   9044  P   POPE2 194       6.262   2.819  30.813  1.00  0.00           P
ATOM   9045  O13 POPE2 194       6.552   4.264  30.643  1.00  0.00           O
ATOM   9046  O14 POPE2 194       5.133   2.489  31.693  1.00  0.00           O
ATOM   9047  O11 POPE2 194       7.582   2.039  31.233  1.00  0.00           O
ATOM   9048  O12 POPE2 194       5.983   2.199  29.393  1.00  0.00           O
ATOM   9049  C1  POPE2 194       8.233   2.369  32.473  1.00  0.00           C
ATOM   9052  C2  POPE2 194       9.623   3.049  32.263  1.00  0.00           C
ATOM   9054  O21 POPE2 194      10.632   2.329  33.003  1.00  0.00           O
ATOM   9055  C21 POPE2 194      11.012   2.719  34.223  1.00  0.00           C
ATOM   9056  O22 POPE2 194      10.553   3.654  34.853  1.00  0.00           O
ATOM   9057  C22 POPE2 194      12.133   1.779  34.713  1.00  0.00           C
ATOM   9060  C3  POPE2 194       9.562   4.594  32.453  1.00  0.00           C
ATOM   9063  O31 POPE2 194      10.883   5.154  32.313  1.00  0.00           O
ATOM   9064  C31 POPE2 194      11.452   6.014  33.183  1.00  0.00           C
ATOM   9065  O32 POPE2 194      12.632   6.284  33.173  1.00  0.00           O
ATOM   9066  C32 POPE2 194      10.492   6.794  34.093  1.00  0.00           C
ATOM   9069  C23 POPE2 194      12.712   2.089  36.133  1.00  0.00           C
ATOM   9072  C24 POPE2 194      13.172   0.809  36.873  1.00  0.00           C
ATOM   9075  C25 POPE2 194      13.762   1.089  38.283  1.00  0.00           C
ATOM   9078  C26 POPE2 194      13.222   0.179  39.403  1.00  0.00           C
ATOM   9081  C27 POPE2 194      13.923   0.379  40.763  1.00  0.00           C
ATOM   9084  C28 POPE2 194      13.092  -0.001  42.013  1.00  0.00           C
ATOM   9087  C29 POPE2 194      12.042   1.039  42.323  1.00  0.00           C
ATOM   9089 0C21 POPE2 194      11.462   1.259  43.523  1.00  0.00           C
ATOM   9091 1C21 POPE2 194      11.742   0.529  44.813  1.00  0.00           C
ATOM   9094 2C21 POPE2 194      12.042   1.499  45.983  1.00  0.00           C
ATOM   9097 3C21 POPE2 194      10.802   2.239  46.523  1.00  0.00           C
ATOM   9100 4C21 POPE2 194      11.143   3.109  47.743  1.00  0.00           C
ATOM   9103 5C21 POPE2 194      10.062   4.134  48.123  1.00  0.00           C
ATOM   9106 6C21 POPE2 194       8.762   3.544  48.683  1.00  0.00           C
ATOM   9109 7C21 POPE2 194       7.883   4.624  49.343  1.00  0.00           C
ATOM   9112 8C21 POPE2 194       6.682   4.054  50.103  1.00  0.00           C
ATOM   9116  C33 POPE2 194       9.613   7.784  33.303  1.00  0.00           C
ATOM   9119  C34 POPE2 194       8.513   8.404  34.173  1.00  0.00           C
ATOM   9122  C35 POPE2 194       8.973   9.644  34.953  1.00  0.00           C
ATOM   9125  C36 POPE2 194       9.343   9.404  36.433  1.00  0.00           C
ATOM   9128  C37 POPE2 194       8.773  10.504  37.343  1.00  0.00           C
ATOM   9131  C38 POPE2 194       9.422  10.614  38.733  1.00  0.00           C
ATOM   9134  C39 POPE2 194       9.073  11.944  39.413  1.00  0.00           C
ATOM   9137 0C31 POPE2 194       9.873  12.194  40.703  1.00  0.00           C
ATOM   9140 1C31 POPE2 194       9.913  13.684  41.063  1.00  0.00           C
ATOM   9143 2C31 POPE2 194      10.722  14.004  42.333  1.00  0.00           C
ATOM   9146 3C31 POPE2 194      10.092  13.494  43.633  1.00  0.00           C
ATOM   9149 4C31 POPE2 194       8.733  14.124  43.963  1.00  0.00           C
ATOM   9152 5C31 POPE2 194       8.222  13.744  45.353  1.00  0.00           C
ATOM   9155 6C31 POPE2 194       6.922  14.454  45.733  1.00  0.00           C
ATOM   9159  NH3 POPE3 195      93.862  23.474  33.823  1.00  0.00           N
ATOM   9163  C12 POPE3 195      92.922  22.294  33.933  1.00  0.00           C
ATOM   9166  C11 POPE3 195      93.633  21.064  34.503  1.00  0.00           C
ATOM   9169  P   POPE3 195      91.672  19.434  35.113  1.00  0.00           P
ATOM   9170  O13 POPE3 195      90.562  20.344  34.763  1.00  0.00           O
ATOM   9171  O14 POPE3 195      91.532  17.964  34.953  1.00  0.00           O
ATOM   9172  O11 POPE3 195      92.142  19.774  36.593  1.00  0.00           O
ATOM   9173  O12 POPE3 195      92.912  19.874  34.253  1.00  0.00           O
ATOM   9174  C1  POPE3 195      92.713  18.774  37.443  1.00  0.00           C
ATOM   9177  C2  POPE3 195      92.513  19.164  38.913  1.00  0.00           C
ATOM   9179  O21 POPE3 195      92.692  17.984  39.723  1.00  0.00           O
ATOM   9180  C21 POPE3 195      93.953  17.804  40.093  1.00  0.00           C
ATOM   9181  O22 POPE3 195      94.902  18.464  39.713  1.00  0.00           O
ATOM   9182  C22 POPE3 195      93.993  16.684  41.113  1.00  0.00           C
ATOM   9185  C3  POPE3 195      91.092  19.734  39.123  1.00  0.00           C
ATOM   9188  O31 POPE3 195      90.763  19.864  40.513  1.00  0.00           O
ATOM   9189  C31 POPE3 195      90.393  18.774  41.223  1.00  0.00           C
ATOM   9190  O32 POPE3 195      90.523  18.674  42.433  1.00  0.00           O
ATOM   9191  C32 POPE3 195      89.692  17.714  40.373  1.00  0.00           C
ATOM   9194  C23 POPE3 195      94.633  17.194  42.423  1.00  0.00           C
ATOM   9197  C24 POPE3 195      93.883  18.384  43.033  1.00  0.00           C
ATOM   9200  C25 POPE3 195      94.312  18.714  44.473  1.00  0.00           C
ATOM   9203  C26 POPE3 195      93.773  20.073  44.943  1.00  0.00           C
ATOM   9206  C27 POPE3 195      93.792  20.254  46.473  1.00  0.00           C
ATOM   9209  C28 POPE3 195      95.142  19.934  47.123  1.00  0.00           C
ATOM   9212  C29 POPE3 195      95.213  20.324  48.573  1.00  0.00           C
ATOM   9214 0C21 POPE3 195      96.252  20.063  49.383  1.00  0.00           C
ATOM   9216 1C21 POPE3 195      97.492  19.314  48.973  1.00  0.00           C
ATOM   9219 2C21 POPE3 195      98.543  20.264  48.363  1.00  0.00           C
ATOM   9222 3C21 POPE3 195      99.732  19.494  47.773  1.00  0.00           C
ATOM   9225 4C21 POPE3 195     100.763  20.424  47.133  1.00  0.00           C
ATOM   9228 5C21 POPE3 195     101.783  19.684  46.253  1.00  0.00           C
ATOM   9231 6C21 POPE3 195     102.412  20.644  45.233  1.00  0.00           C
ATOM   9234 7C21 POPE3 195     103.332  19.944  44.233  1.00  0.00           C
ATOM   9237 8C21 POPE3 195     103.993  20.944  43.273  1.00  0.00           C
ATOM   9241  C33 POPE3 195      89.383  16.454  41.203  1.00  0.00           C
ATOM   9244  C34 POPE3 195      88.523  15.454  40.433  1.00  0.00           C
ATOM   9247  C35 POPE3 195      87.103  15.934  40.083  1.00  0.00           C
ATOM   9250  C36 POPE3 195      86.353  16.444  41.313  1.00  0.00           C
ATOM   9253  C37 POPE3 195      84.912  16.824  40.983  1.00  0.00           C
ATOM   9256  C38 POPE3 195      84.203  17.534  42.143  1.00  0.00           C
ATOM   9259  C39 POPE3 195      84.063  16.634  43.373  1.00  0.00           C
ATOM   9262 0C31 POPE3 195      83.182  17.254  44.453  1.00  0.00           C
ATOM   9265 1C31 POPE3 195      82.802  16.224  45.523  1.00  0.00           C
ATOM   9268 2C31 POPE3 195      82.023  16.864  46.663  1.00  0.00           C
ATOM   9271 3C31 POPE3 195      81.553  15.854  47.713  1.00  0.00           C
ATOM   9274 4C31 POPE3 195      80.953  16.564  48.923  1.00  0.00           C
ATOM   9277 5C31 POPE3 195      80.433  15.584  49.993  1.00  0.00           C
ATOM   9280 6C31 POPE3 195      80.052  16.294  51.293  1.00  0.00           C
ATOM   9284  NH3 POPE4 196      46.273  75.413  35.993  1.00  0.00           N
ATOM   9288  C12 POPE4 196      45.573  75.624  34.683  1.00  0.00           C
ATOM   9291  C11 POPE4 196      46.572  76.174  33.653  1.00  0.00           C
ATOM   9294  P   POPE4 196      48.673  77.624  34.303  1.00  0.00           P
ATOM   9295  O13 POPE4 196      49.352  76.913  33.203  1.00  0.00           O
ATOM   9296  O14 POPE4 196      48.932  79.054  34.533  1.00  0.00           O
ATOM   9297  O11 POPE4 196      48.923  76.773  35.613  1.00  0.00           O
ATOM   9298  O12 POPE4 196      47.113  77.413  34.113  1.00  0.00           O
ATOM   9299  C1  POPE4 196      50.043  77.074  36.453  1.00  0.00           C
ATOM   9302  C2  POPE4 196      49.592  77.804  37.743  1.00  0.00           C
ATOM   9304  O21 POPE4 196      50.352  77.254  38.833  1.00  0.00           O
ATOM   9305  C21 POPE4 196      50.402  78.044  39.903  1.00  0.00           C
ATOM   9306  O22 POPE4 196      50.082  79.213  39.933  1.00  0.00           O
ATOM   9307  C22 POPE4 196      50.932  77.233  41.073  1.00  0.00           C
ATOM   9310  C3  POPE4 196      48.073  77.563  37.973  1.00  0.00           C
ATOM   9313  O31 POPE4 196      47.493  78.364  39.023  1.00  0.00           O
ATOM   9314  C31 POPE4 196      46.192  78.103  39.133  1.00  0.00           C
ATOM   9315  O32 POPE4 196      45.592  77.264  38.473  1.00  0.00           O
ATOM   9316  C32 POPE4 196      45.583  79.014  40.193  1.00  0.00           C
ATOM   9319  C23 POPE4 196      50.833  78.014  42.393  1.00  0.00           C
ATOM   9322  C24 POPE4 196      51.432  77.233  43.563  1.00  0.00           C
ATOM   9325  C25 POPE4 196      50.412  76.404  44.353  1.00  0.00           C
ATOM   9328  C26 POPE4 196      49.412  77.224  45.173  1.00  0.00           C
ATOM   9331  C27 POPE4 196      50.052  78.014  46.333  1.00  0.00           C
ATOM   9334  C28 POPE4 196      49.092  79.014  46.993  1.00  0.00           C
ATOM   9337  C29 POPE4 196      47.933  78.343  47.673  1.00  0.00           C
ATOM   9339 0C21 POPE4 196      47.262  78.813  48.733  1.00  0.00           C
ATOM   9341 1C21 POPE4 196      47.502  80.114  49.463  1.00  0.00           C
ATOM   9344 2C21 POPE4 196      48.232  79.934  50.813  1.00  0.00           C
ATOM   9347 3C21 POPE4 196      47.322  79.584  52.013  1.00  0.00           C
ATOM   9350 4C21 POPE4 196      46.392  78.373  51.803  1.00  0.00           C
ATOM   9353 5C21 POPE4 196      45.633  77.973  53.073  1.00  0.00           C
ATOM   9356 6C21 POPE4 196      44.543  78.984  53.473  1.00  0.00           C
ATOM   9359 7C21 POPE4 196      44.383  79.074  54.993  1.00  0.00           C
ATOM   9362 8C21 POPE4 196      43.393  80.133  55.463  1.00  0.00           C
ATOM   9366  C33 POPE4 196      46.543  79.364  41.363  1.00  0.00           C
ATOM   9369  C34 POPE4 196      45.823  79.423  42.723  1.00  0.00           C
ATOM   9372  C35 POPE4 196      44.492  80.184  42.693  1.00  0.00           C
ATOM   9375  C36 POPE4 196      43.793  80.224  44.053  1.00  0.00           C
ATOM   9378  C37 POPE4 196      42.803  81.383  44.113  1.00  0.00           C
ATOM   9381  C38 POPE4 196      41.903  81.354  45.343  1.00  0.00           C
ATOM   9384  C39 POPE4 196      41.003  82.593  45.413  1.00  0.00           C
ATOM   9387 0C31 POPE4 196      41.122  83.353  46.733  1.00  0.00           C
ATOM   9390 1C31 POPE4 196      40.602  82.574  47.943  1.00  0.00           C
ATOM   9393 2C31 POPE4 196      40.412  83.484  49.163  1.00  0.00           C
ATOM   9396 3C31 POPE4 196      39.642  82.824  50.303  1.00  0.00           C
ATOM   9399 4C31 POPE4 196      39.002  83.874  51.233  1.00  0.00           C
ATOM   9402 5C31 POPE4 196      38.293  83.273  52.443  1.00  0.00           C
ATOM   9405 6C31 POPE4 196      37.563  84.343  53.273  1.00  0.00           C
ATOM   9409  NH3 POPE5 197      68.323   9.144  34.053  1.00  0.00           N
ATOM   9413  C12 POPE5 197      67.902   8.344  35.243  1.00  0.00           C
ATOM   9416  C11 POPE5 197      67.042   7.164  34.803  1.00  0.00           C
ATOM   9419  P   POPE5 197      66.953   4.834  36.073  1.00  0.00           P
ATOM   9420  O13 POPE5 197      65.823   4.264  36.853  1.00  0.00           O
ATOM   9421  O14 POPE5 197      67.192   4.274  34.733  1.00  0.00           O
ATOM   9422  O11 POPE5 197      68.313   4.764  36.863  1.00  0.00           O
ATOM   9423  O12 POPE5 197      66.722   6.374  35.943  1.00  0.00           O
ATOM   9424  C1  POPE5 197      68.622   5.634  37.953  1.00  0.00           C
ATOM   9427  C2  POPE5 197      68.662   4.834  39.273  1.00  0.00           C
ATOM   9429  O21 POPE5 197      69.373   5.554  40.303  1.00  0.00           O
ATOM   9430  C21 POPE5 197      68.762   6.614  40.783  1.00  0.00           C
ATOM   9431  O22 POPE5 197      67.713   7.094  40.393  1.00  0.00           O
ATOM   9432  C22 POPE5 197      69.533   7.174  41.973  1.00  0.00           C
ATOM   9435  C3  POPE5 197      69.362   3.454  39.053  1.00  0.00           C
ATOM   9438  O31 POPE5 197      69.192   2.539  40.153  1.00  0.00           O
ATOM   9439  C31 POPE5 197      70.203   2.119  40.933  1.00  0.00           C
ATOM   9440  O32 POPE5 197      70.203   1.029  41.483  1.00  0.00           O
ATOM   9441  C32 POPE5 197      71.313   3.159  41.113  1.00  0.00           C
ATOM   9444  C23 POPE5 197      68.552   7.524  43.113  1.00  0.00           C
ATOM   9447  C24 POPE5 197      69.232   8.104  44.363  1.00  0.00           C
ATOM   9450  C25 POPE5 197      69.743   7.014  45.303  1.00  0.00           C
ATOM   9453  C26 POPE5 197      70.482   7.574  46.523  1.00  0.00           C
ATOM   9456  C27 POPE5 197      71.203   6.494  47.343  1.00  0.00           C
ATOM   9459  C28 POPE5 197      72.023   7.104  48.493  1.00  0.00           C
ATOM   9462  C29 POPE5 197      72.692   6.004  49.283  1.00  0.00           C
ATOM   9464 0C21 POPE5 197      73.953   5.554  49.133  1.00  0.00           C
ATOM   9466 1C21 POPE5 197      75.012   6.054  48.183  1.00  0.00           C
ATOM   9469 2C21 POPE5 197      75.253   5.124  46.973  1.00  0.00           C
ATOM   9472 3C21 POPE5 197      75.552   3.664  47.363  1.00  0.00           C
ATOM   9475 4C21 POPE5 197      76.323   2.859  46.303  1.00  0.00           C
ATOM   9478 5C21 POPE5 197      76.323   1.349  46.613  1.00  0.00           C
ATOM   9481 6C21 POPE5 197      77.592   0.609  46.163  1.00  0.00           C
ATOM   9484 7C21 POPE5 197      77.813   0.569  44.643  1.00  0.00           C
ATOM   9487 8C21 POPE5 197      79.082  -0.191  44.273  1.00  0.00           C
ATOM   9491  C33 POPE5 197      72.283   2.789  42.253  1.00  0.00           C
ATOM   9494  C34 POPE5 197      71.662   2.879  43.653  1.00  0.00           C
ATOM   9497  C35 POPE5 197      72.662   2.569  44.783  1.00  0.00           C
ATOM   9500  C36 POPE5 197      72.082   1.749  45.933  1.00  0.00           C
ATOM   9503  C37 POPE5 197      71.323   2.569  46.983  1.00  0.00           C
ATOM   9506  C38 POPE5 197      70.533   1.649  47.923  1.00  0.00           C
ATOM   9509  C39 POPE5 197      69.752   2.399  49.023  1.00  0.00           C
ATOM   9512 0C31 POPE5 197      70.582   2.719  50.273  1.00  0.00           C
ATOM   9515 1C31 POPE5 197      69.732   3.374  51.363  1.00  0.00           C
ATOM   9518 2C31 POPE5 197      70.453   3.554  52.703  1.00  0.00           C
ATOM   9521 3C31 POPE5 197      71.573   4.604  52.683  1.00  0.00           C
ATOM   9524 4C31 POPE5 197      72.002   4.994  54.103  1.00  0.00           C
ATOM   9527 5C31 POPE5 197      73.092   6.074  54.113  1.00  0.00           C
ATOM   9530 6C31 POPE5 197      73.243   6.764  55.473  1.00  0.00           C
ATOM   9534  NH3 POPE6 198      71.262  36.264  38.573  1.00  0.00           N
ATOM   9538  C12 POPE6 198      72.052  36.174  37.293  1.00  0.00           C
ATOM   9541  C11 POPE6 198      73.243  37.164  37.263  1.00  0.00           C
ATOM   9544  P   POPE6 198      72.362  39.224  38.673  1.00  0.00           P
ATOM   9545  O13 POPE6 198      72.883  40.593  38.843  1.00  0.00           O
ATOM   9546  O14 POPE6 198      70.912  38.993  38.753  1.00  0.00           O
ATOM   9547  O11 POPE6 198      72.972  38.264  39.763  1.00  0.00           O
ATOM   9548  O12 POPE6 198      72.842  38.544  37.323  1.00  0.00           O
ATOM   9549  C1  POPE6 198      72.993  38.544  41.153  1.00  0.00           C
ATOM   9552  C2  POPE6 198      71.932  37.793  42.023  1.00  0.00           C
ATOM   9554  O21 POPE6 198      71.813  36.434  41.563  1.00  0.00           O
ATOM   9555  C21 POPE6 198      71.402  35.424  42.373  1.00  0.00           C
ATOM   9556  O22 POPE6 198      71.043  34.354  41.923  1.00  0.00           O
ATOM   9557  C22 POPE6 198      71.512  35.704  43.893  1.00  0.00           C
ATOM   9560  C3  POPE6 198      70.552  38.504  42.023  1.00  0.00           C
ATOM   9563  O31 POPE6 198      69.533  37.734  42.713  1.00  0.00           O
ATOM   9564  C31 POPE6 198      68.292  38.184  42.483  1.00  0.00           C
ATOM   9565  O32 POPE6 198      68.012  39.203  41.883  1.00  0.00           O
ATOM   9566  C32 POPE6 198      67.273  37.214  43.053  1.00  0.00           C
ATOM   9569  C23 POPE6 198      71.353  34.444  44.783  1.00  0.00           C
ATOM   9572  C24 POPE6 198      71.622  34.764  46.263  1.00  0.00           C
ATOM   9575  C25 POPE6 198      71.323  33.614  47.243  1.00  0.00           C
ATOM   9578  C26 POPE6 198      71.523  34.034  48.703  1.00  0.00           C
ATOM   9581  C27 POPE6 198      71.273  32.914  49.723  1.00  0.00           C
ATOM   9584  C28 POPE6 198      71.573  33.344  51.163  1.00  0.00           C
ATOM   9587  C29 POPE6 198      71.232  32.264  52.163  1.00  0.00           C
ATOM   9589 0C21 POPE6 198      70.523  32.403  53.303  1.00  0.00           C
ATOM   9591 1C21 POPE6 198      69.912  33.653  53.883  1.00  0.00           C
ATOM   9594 2C21 POPE6 198      70.603  34.074  55.193  1.00  0.00           C
ATOM   9597 3C21 POPE6 198      69.862  35.234  55.883  1.00  0.00           C
ATOM   9600 4C21 POPE6 198      70.713  35.964  56.943  1.00  0.00           C
ATOM   9603 5C21 POPE6 198      71.353  35.044  57.993  1.00  0.00           C
ATOM   9606 6C21 POPE6 198      72.033  35.824  59.123  1.00  0.00           C
ATOM   9609 7C21 POPE6 198      72.473  34.924  60.293  1.00  0.00           C
ATOM   9612 8C21 POPE6 198      73.012  35.704  61.493  1.00  0.00           C
ATOM   9616  C33 POPE6 198      65.842  37.723  42.783  1.00  0.00           C
ATOM   9619  C34 POPE6 198      64.762  36.694  43.113  1.00  0.00           C
ATOM   9622  C35 POPE6 198      64.603  36.364  44.603  1.00  0.00           C
ATOM   9625  C36 POPE6 198      64.012  37.504  45.443  1.00  0.00           C
ATOM   9628  C37 POPE6 198      63.552  36.993  46.813  1.00  0.00           C
ATOM   9631  C38 POPE6 198      62.892  38.044  47.713  1.00  0.00           C
ATOM   9634  C39 POPE6 198      62.392  37.384  49.003  1.00  0.00           C
ATOM   9637 0C31 POPE6 198      61.893  38.364  50.063  1.00  0.00           C
ATOM   9640 1C31 POPE6 198      61.722  37.694  51.433  1.00  0.00           C
ATOM   9643 2C31 POPE6 198      61.392  38.684  52.563  1.00  0.00           C
ATOM   9646 3C31 POPE6 198      61.833  38.174  53.943  1.00  0.00           C
ATOM   9649 4C31 POPE6 198      61.753  39.243  55.033  1.00  0.00           C
ATOM   9652 5C31 POPE6 198      62.673  38.954  56.223  1.00  0.00           C
ATOM   9655 6C31 POPE6 198      62.822  40.154  57.163  1.00  0.00           C
ATOM   9659  NH3 POPE7 199      61.153  84.144  79.823  1.00  0.00           N
ATOM   9663  C12 POPE7 199      61.023  84.734  81.203  1.00  0.00           C
ATOM   9666  C11 POPE7 199      61.563  86.182  81.273  1.00  0.00           C
ATOM   9669  P   POPE7 199      61.672  87.393  78.963  1.00  0.00           P
ATOM   9670  O13 POPE7 199      62.712  88.414  79.223  1.00  0.00           O
ATOM   9671  O14 POPE7 199      62.092  86.103  78.373  1.00  0.00           O
ATOM   9672  O11 POPE7 199      60.462  87.964  78.163  1.00  0.00           O
ATOM   9673  O12 POPE7 199      60.942  87.053  80.323  1.00  0.00           O
ATOM   9674  C1  POPE7 199      60.023  87.444  76.903  1.00  0.00           C
ATOM   9677  C2  POPE7 199      60.842  88.044  75.733  1.00  0.00           C
ATOM   9679  O21 POPE7 199      59.953  88.523  74.723  1.00  0.00           O
ATOM   9680  C21 POPE7 199      59.443  87.673  73.853  1.00  0.00           C
ATOM   9681  O22 POPE7 199      59.653  86.474  73.803  1.00  0.00           O
ATOM   9682  C22 POPE7 199      58.552  88.484  72.913  1.00  0.00           C
ATOM   9685  C3  POPE7 199      62.002  87.103  75.263  1.00  0.00           C
ATOM   9688  O31 POPE7 199      62.563  87.393  73.963  1.00  0.00           O
ATOM   9689  C31 POPE7 199      63.172  88.563  73.843  1.00  0.00           C
ATOM   9690  O32 POPE7 199      63.203  89.443  74.683  1.00  0.00           O
ATOM   9691  C32 POPE7 199      63.983  88.624  72.533  1.00  0.00           C
ATOM   9694  C23 POPE7 199      58.213  87.794  71.573  1.00  0.00           C
ATOM   9697  C24 POPE7 199      58.572  88.632  70.333  1.00  0.00           C
ATOM   9700  C25 POPE7 199      57.933  90.033  70.263  1.00  0.00           C
ATOM   9703  C26 POPE7 199      56.402  90.043  70.293  1.00  0.00           C
ATOM   9706  C27 POPE7 199      55.833  91.443  70.003  1.00  0.00           C
ATOM   9709  C28 POPE7 199      54.302  91.412  69.833  1.00  0.00           C
ATOM   9712  C29 POPE7 199      53.752  92.764  69.443  1.00  0.00           C
ATOM   9714 0C21 POPE7 199      52.873  93.493  70.143  1.00  0.00           C
ATOM   9716 1C21 POPE7 199      52.243  93.113  71.463  1.00  0.00           C
ATOM   9719 2C21 POPE7 199      51.142  92.034  71.333  1.00  0.00           C
ATOM   9722 3C21 POPE7 199      50.173  92.234  70.153  1.00  0.00           C
ATOM   9725 4C21 POPE7 199      48.983  91.264  70.173  1.00  0.00           C
ATOM   9728 5C21 POPE7 199      49.453  89.804  70.183  1.00  0.00           C
ATOM   9731 6C21 POPE7 199      48.353  88.754  69.943  1.00  0.00           C
ATOM   9734 7C21 POPE7 199      49.002  87.413  69.593  1.00  0.00           C
ATOM   9737 8C21 POPE7 199      48.073  86.234  69.373  1.00  0.00           C
ATOM   9741  C33 POPE7 199      64.102  87.324  71.713  1.00  0.00           C
ATOM   9744  C34 POPE7 199      62.962  87.113  70.713  1.00  0.00           C
ATOM   9747  C35 POPE7 199      62.902  88.122  69.563  1.00  0.00           C
ATOM   9750  C36 POPE7 199      62.252  87.473  68.333  1.00  0.00           C
ATOM   9753  C37 POPE7 199      61.792  88.463  67.263  1.00  0.00           C
ATOM   9756  C38 POPE7 199      60.993  87.764  66.153  1.00  0.00           C
ATOM   9759  C39 POPE7 199      61.813  87.432  64.893  1.00  0.00           C
ATOM   9762 0C31 POPE7 199      61.043  86.423  64.033  1.00  0.00           C
ATOM   9765 1C31 POPE7 199      61.353  86.443  62.533  1.00  0.00           C
ATOM   9768 2C31 POPE7 199      60.052  86.293  61.713  1.00  0.00           C
ATOM   9771 3C31 POPE7 199      60.282  86.054  60.223  1.00  0.00           C
ATOM   9774 4C31 POPE7 199      61.002  87.204  59.513  1.00  0.00           C
ATOM   9777 5C31 POPE7 199      61.442  86.843  58.093  1.00  0.00           C
ATOM   9780 6C31 POPE7 199      62.293  87.943  57.453  1.00  0.00           C
ATOM   9784  NH3 POPE8 200      81.103  25.844  35.383  1.00  0.00           N
ATOM   9788  C12 POPE8 200      82.352  25.314  34.733  1.00  0.00           C
ATOM   9791  C11 POPE8 200      83.633  25.844  35.393  1.00  0.00           C
ATOM   9794  P   POPE8 200      86.162  25.224  35.613  1.00  0.00           P
ATOM   9795  O13 POPE8 200      86.862  23.954  35.323  1.00  0.00           O
ATOM   9796  O14 POPE8 200      86.883  26.454  35.243  1.00  0.00           O
ATOM   9797  O11 POPE8 200      85.822  25.274  37.143  1.00  0.00           O
ATOM   9798  O12 POPE8 200      84.762  25.154  34.863  1.00  0.00           O
ATOM   9799  C1  POPE8 200      85.623  24.144  37.983  1.00  0.00           C
ATOM   9802  C2  POPE8 200      85.042  24.594  39.353  1.00  0.00           C
ATOM   9804  O21 POPE8 200      85.112  23.464  40.253  1.00  0.00           O
ATOM   9805  C21 POPE8 200      85.213  23.784  41.523  1.00  0.00           C
ATOM   9806  O22 POPE8 200      85.442  24.894  41.983  1.00  0.00           O
ATOM   9807  C22 POPE8 200      84.902  22.563  42.393  1.00  0.00           C
ATOM   9810  C3  POPE8 200      83.573  25.094  39.223  1.00  0.00           C
ATOM   9813  O31 POPE8 200      82.953  25.504  40.463  1.00  0.00           O
ATOM   9814  C31 POPE8 200      82.133  24.624  41.023  1.00  0.00           C
ATOM   9815  O32 POPE8 200      82.013  23.454  40.703  1.00  0.00           O
ATOM   9816  C32 POPE8 200      81.383  25.254  42.203  1.00  0.00           C
ATOM   9819  C23 POPE8 200      84.933  22.904  43.893  1.00  0.00           C
ATOM   9822  C24 POPE8 200      84.613  21.674  44.763  1.00  0.00           C
ATOM   9825  C25 POPE8 200      84.813  21.944  46.263  1.00  0.00           C
ATOM   9828  C26 POPE8 200      84.712  20.653  47.093  1.00  0.00           C
ATOM   9831  C27 POPE8 200      84.063  20.904  48.453  1.00  0.00           C
ATOM   9834  C28 POPE8 200      84.093  19.664  49.363  1.00  0.00           C
ATOM   9837  C29 POPE8 200      85.262  19.644  50.303  1.00  0.00           C
ATOM   9839 0C21 POPE8 200      85.293  20.314  51.473  1.00  0.00           C
ATOM   9841 1C21 POPE8 200      84.162  21.194  51.963  1.00  0.00           C
ATOM   9844 2C21 POPE8 200      83.082  20.424  52.753  1.00  0.00           C
ATOM   9847 3C21 POPE8 200      83.332  20.424  54.263  1.00  0.00           C
ATOM   9850 4C21 POPE8 200      82.933  21.743  54.923  1.00  0.00           C
ATOM   9853 5C21 POPE8 200      83.652  22.014  56.253  1.00  0.00           C
ATOM   9856 6C21 POPE8 200      83.462  20.914  57.293  1.00  0.00           C
ATOM   9859 7C21 POPE8 200      84.162  21.243  58.613  1.00  0.00           C
ATOM   9862 8C21 POPE8 200      84.072  20.133  59.653  1.00  0.00           C
ATOM   9866  C33 POPE8 200      79.853  25.074  42.083  1.00  0.00           C
ATOM   9869  C34 POPE8 200      79.103  25.764  43.233  1.00  0.00           C
ATOM   9872  C35 POPE8 200      78.902  24.894  44.483  1.00  0.00           C
ATOM   9875  C36 POPE8 200      77.502  24.254  44.563  1.00  0.00           C
ATOM   9878  C37 POPE8 200      77.252  23.124  43.543  1.00  0.00           C
ATOM   9881  C38 POPE8 200      75.802  22.614  43.613  1.00  0.00           C
ATOM   9884  C39 POPE8 200      75.673  21.114  43.903  1.00  0.00           C
ATOM   9887 0C31 POPE8 200      74.573  20.823  44.943  1.00  0.00           C
ATOM   9890 1C31 POPE8 200      74.323  19.324  45.123  1.00  0.00           C
ATOM   9893 2C31 POPE8 200      73.273  19.024  46.203  1.00  0.00           C
ATOM   9896 3C31 POPE8 200      73.863  18.684  47.573  1.00  0.00           C
ATOM   9899 4C31 POPE8 200      72.773  18.684  48.663  1.00  0.00           C
ATOM   9902 5C31 POPE8 200      73.252  18.144  50.003  1.00  0.00           C
ATOM   9905 6C31 POPE8 200      72.182  18.274  51.093  1.00  0.00           C
ATOM   9909  NH3 POPE9 201      94.423  87.243  35.623  1.00  0.00           N
ATOM   9913  C12 POPE9 201      94.633  85.943  34.923  1.00  0.00           C
ATOM   9916  C11 POPE9 201      93.953  85.943  33.543  1.00  0.00           C
ATOM   9919  P   POPE9 201      95.182  83.904  32.463  1.00  0.00           P
ATOM   9920  O13 POPE9 201      94.743  82.702  31.703  1.00  0.00           O
ATOM   9921  O14 POPE9 201      96.032  84.893  31.783  1.00  0.00           O
ATOM   9922  O11 POPE9 201      95.872  83.434  33.803  1.00  0.00           O
ATOM   9923  O12 POPE9 201      93.892  84.623  33.013  1.00  0.00           O
ATOM   9924  C1  POPE9 201      97.002  82.562  33.743  1.00  0.00           C
ATOM   9927  C2  POPE9 201      97.713  82.522  35.123  1.00  0.00           C
ATOM   9929  O21 POPE9 201      97.502  81.284  35.813  1.00  0.00           O
ATOM   9930  C21 POPE9 201      96.283  81.054  36.283  1.00  0.00           C
ATOM   9931  O22 POPE9 201      95.273  81.693  36.063  1.00  0.00           O
ATOM   9932  C22 POPE9 201      96.313  79.934  37.313  1.00  0.00           C
ATOM   9935  C3  POPE9 201      97.373  83.772  35.993  1.00  0.00           C
ATOM   9938  O31 POPE9 201      98.033  83.713  37.263  1.00  0.00           O
ATOM   9939  C31 POPE9 201      99.133  84.453  37.393  1.00  0.00           C
ATOM   9940  O32 POPE9 201      99.493  85.312  36.603  1.00  0.00           O
ATOM   9941  C32 POPE9 201      99.902  83.974  38.603  1.00  0.00           C
ATOM   9944  C23 POPE9 201      96.252  80.533  38.733  1.00  0.00           C
ATOM   9947  C24 POPE9 201      95.633  79.593  39.783  1.00  0.00           C
ATOM   9950  C25 POPE9 201      95.802  80.133  41.213  1.00  0.00           C
ATOM   9953  C26 POPE9 201      94.842  81.284  41.553  1.00  0.00           C
ATOM   9956  C27 POPE9 201      95.313  82.103  42.763  1.00  0.00           C
ATOM   9959  C28 POPE9 201      94.233  82.353  43.833  1.00  0.00           C
ATOM   9962  C29 POPE9 201      93.773  81.094  44.513  1.00  0.00           C
ATOM   9964 0C21 POPE9 201      92.573  80.893  45.093  1.00  0.00           C
ATOM   9966 1C21 POPE9 201      91.453  81.894  45.203  1.00  0.00           C
ATOM   9969 2C21 POPE9 201      91.362  82.473  46.623  1.00  0.00           C
ATOM   9972 3C21 POPE9 201      90.313  83.594  46.753  1.00  0.00           C
ATOM   9975 4C21 POPE9 201      90.273  84.163  48.173  1.00  0.00           C
ATOM   9978 5C21 POPE9 201      89.493  85.473  48.353  1.00  0.00           C
ATOM   9981 6C21 POPE9 201      89.613  85.993  49.793  1.00  0.00           C
ATOM   9984 7C21 POPE9 201      89.063  87.413  50.003  1.00  0.00           C
ATOM   9987 8C21 POPE9 201      89.473  88.014  51.353  1.00  0.00           C
ATOM   9991  C33 POPE9 201      99.133  84.062  39.943  1.00  0.00           C
ATOM   9994  C34 POPE9 201      99.502  82.894  40.863  1.00  0.00           C
ATOM   9997  C35 POPE9 201      98.872  83.023  42.253  1.00  0.00           C
ATOM  10000  C36 POPE9 201      99.222  81.833  43.153  1.00  0.00           C
ATOM  10003  C37 POPE9 201      98.773  82.014  44.603  1.00  0.00           C
ATOM  10006  C38 POPE9 201      99.143  80.773  45.433  1.00  0.00           C
ATOM  10009  C39 POPE9 201      98.732  80.803  46.903  1.00  0.00           C
ATOM  10012 0C31 POPE9 201      97.253  80.473  47.103  1.00  0.00           C
ATOM  10015 1C31 POPE9 201      96.973  80.063  48.553  1.00  0.00           C
ATOM  10018 2C31 POPE9 201      95.503  80.254  48.963  1.00  0.00           C
ATOM  10021 3C31 POPE9 201      95.203  81.714  49.323  1.00  0.00           C
ATOM  10024 4C31 POPE9 201      93.783  81.883  49.883  1.00  0.00           C
ATOM  10027 5C31 POPE9 201      93.482  83.294  50.393  1.00  0.00           C
ATOM  10030 6C31 POPE9 201      92.142  83.363  51.123  1.00  0.00           C
ATOM  10034  NH3 POPE  202      24.613  35.054  74.673  1.00  0.00           N
ATOM  10038  C12 POPE  202      25.252  34.924  73.323  1.00  0.00           C
ATOM  10041  C11 POPE  202      24.653  35.883  72.263  1.00  0.00           C
ATOM  10044  P   POPE  202      22.102  36.624  72.213  1.00  0.00           P
ATOM  10045  O13 POPE  202      21.243  36.234  73.353  1.00  0.00           O
ATOM  10046  O14 POPE  202      22.653  38.004  72.223  1.00  0.00           O
ATOM  10047  O11 POPE  202      21.273  36.424  70.873  1.00  0.00           O
ATOM  10048  O12 POPE  202      23.273  35.593  72.043  1.00  0.00           O
ATOM  10049  C1  POPE  202      21.742  37.234  69.783  1.00  0.00           C
ATOM  10052  C2  POPE  202      20.892  36.984  68.533  1.00  0.00           C
ATOM  10054  O21 POPE  202      21.532  37.574  67.393  1.00  0.00           O
ATOM  10055  C21 POPE  202      22.533  36.924  66.833  1.00  0.00           C
ATOM  10056  O22 POPE  202      22.922  35.813  67.143  1.00  0.00           O
ATOM  10057  C22 POPE  202      23.062  37.844  65.733  1.00  0.00           C
ATOM  10060  C3  POPE  202      19.492  37.624  68.653  1.00  0.00           C
ATOM  10063  O31 POPE  202      18.842  37.644  67.363  1.00  0.00           O
ATOM  10064  C31 POPE  202      18.203  36.534  67.033  1.00  0.00           C
ATOM  10065  O32 POPE  202      18.053  35.564  67.753  1.00  0.00           O
ATOM  10066  C32 POPE  202      17.773  36.624  65.573  1.00  0.00           C
ATOM  10069  C23 POPE  202      24.082  37.203  64.773  1.00  0.00           C
ATOM  10072  C24 POPE  202      24.102  37.924  63.413  1.00  0.00           C
ATOM  10075  C25 POPE  202      25.033  37.264  62.393  1.00  0.00           C
ATOM  10078  C26 POPE  202      26.512  37.574  62.653  1.00  0.00           C
ATOM  10081  C27 POPE  202      27.442  36.664  61.843  1.00  0.00           C
ATOM  10084  C28 POPE  202      28.922  37.054  62.003  1.00  0.00           C
ATOM  10087  C29 POPE  202      29.872  36.024  61.433  1.00  0.00           C
ATOM  10089 0C21 POPE  202      30.413  36.034  60.203  1.00  0.00           C
ATOM  10091 1C21 POPE  202      30.172  37.044  59.103  1.00  0.00           C
ATOM  10094 2C21 POPE  202      31.443  37.854  58.753  1.00  0.00           C
ATOM  10097 3C21 POPE  202      31.262  38.653  57.453  1.00  0.00           C
ATOM  10100 4C21 POPE  202      32.412  39.633  57.143  1.00  0.00           C
ATOM  10103 5C21 POPE  202      33.773  38.944  56.983  1.00  0.00           C
ATOM  10106 6C21 POPE  202      34.853  39.874  56.403  1.00  0.00           C
ATOM  10109 7C21 POPE  202      36.142  39.124  56.053  1.00  0.00           C
ATOM  10112 8C21 POPE  202      37.103  39.954  55.193  1.00  0.00           C
ATOM  10116  C33 POPE  202      18.823  35.984  64.643  1.00  0.00           C
ATOM  10119  C34 POPE  202      18.543  36.164  63.153  1.00  0.00           C
ATOM  10122  C35 POPE  202      19.333  35.153  62.293  1.00  0.00           C
ATOM  10125  C36 POPE  202      19.303  35.514  60.803  1.00  0.00           C
ATOM  10128  C37 POPE  202      19.633  34.333  59.883  1.00  0.00           C
ATOM  10131  C38 POPE  202      19.822  34.784  58.423  1.00  0.00           C
ATOM  10134  C39 POPE  202      21.252  35.254  58.123  1.00  0.00           C
ATOM  10137 0C31 POPE  202      21.423  35.774  56.693  1.00  0.00           C
ATOM  10140 1C31 POPE  202      22.863  36.184  56.383  1.00  0.00           C
ATOM  10143 2C31 POPE  202      23.062  36.574  54.903  1.00  0.00           C
ATOM  10146 3C31 POPE  202      24.533  36.633  54.463  1.00  0.00           C
ATOM  10149 4C31 POPE  202      25.453  37.493  55.333  1.00  0.00           C
ATOM  10152 5C31 POPE  202      26.893  37.524  54.783  1.00  0.00           C
ATOM  10155 6C31 POPE  202      27.863  38.313  55.663  1.00  0.00           C
ATOM  10159  NH3 POPE  203      34.903   0.369  76.273  1.00  0.00           N
ATOM  10163  C12 POPE  203      35.232  -0.762  77.223  1.00  0.00           C
ATOM  10166  C11 POPE  203      35.653  -2.061  76.493  1.00  0.00           C
ATOM  10169  P   POPE  203      34.793  -3.092  74.203  1.00  0.00           P
ATOM  10170  O13 POPE  203      35.573  -4.332  74.353  1.00  0.00           O
ATOM  10171  O14 POPE  203      33.353  -3.132  74.523  1.00  0.00           O
ATOM  10172  O11 POPE  203      35.023  -2.542  72.743  1.00  0.00           O
ATOM  10173  O12 POPE  203      35.482  -1.961  75.083  1.00  0.00           O
ATOM  10174  C1  POPE  203      35.232  -1.172  72.383  1.00  0.00           C
ATOM  10177  C2  POPE  203      36.442  -1.031  71.403  1.00  0.00           C
ATOM  10179  O21 POPE  203      36.113  -1.301  70.043  1.00  0.00           O
ATOM  10180  C21 POPE  203      35.412  -0.482  69.253  1.00  0.00           C
ATOM  10181  O22 POPE  203      35.122  -0.751  68.103  1.00  0.00           O
ATOM  10182  C22 POPE  203      35.122   0.898  69.833  1.00  0.00           C
ATOM  10185  C3  POPE  203      37.602  -1.982  71.823  1.00  0.00           C
ATOM  10188  O31 POPE  203      38.872  -1.352  71.653  1.00  0.00           O
ATOM  10189  C31 POPE  203      39.642  -1.312  70.543  1.00  0.00           C
ATOM  10190  O32 POPE  203      40.662  -0.632  70.523  1.00  0.00           O
ATOM  10191  C32 POPE  203      39.162  -2.122  69.333  1.00  0.00           C
ATOM  10194  C23 POPE  203      34.752   1.859  68.673  1.00  0.00           C
ATOM  10197  C24 POPE  203      34.342   3.233  69.183  1.00  0.00           C
ATOM  10200  C25 POPE  203      34.313   4.284  68.063  1.00  0.00           C
ATOM  10203  C26 POPE  203      33.273   4.044  66.953  1.00  0.00           C
ATOM  10206  C27 POPE  203      33.752   3.233  65.733  1.00  0.00           C
ATOM  10209  C28 POPE  203      33.842   4.054  64.423  1.00  0.00           C
ATOM  10212  C29 POPE  203      34.512   3.293  63.303  1.00  0.00           C
ATOM  10214 0C21 POPE  203      34.533   3.683  62.013  1.00  0.00           C
ATOM  10216 1C21 POPE  203      33.922   4.944  61.463  1.00  0.00           C
ATOM  10219 2C21 POPE  203      34.752   5.623  60.363  1.00  0.00           C
ATOM  10222 3C21 POPE  203      36.103   6.194  60.803  1.00  0.00           C
ATOM  10225 4C21 POPE  203      36.813   6.903  59.643  1.00  0.00           C
ATOM  10228 5C21 POPE  203      38.113   7.594  60.063  1.00  0.00           C
ATOM  10231 6C21 POPE  203      38.833   8.303  58.923  1.00  0.00           C
ATOM  10234 7C21 POPE  203      40.122   8.984  59.393  1.00  0.00           C
ATOM  10237 8C21 POPE  203      40.953   9.494  58.213  1.00  0.00           C
ATOM  10241  C33 POPE  203      38.703  -1.312  68.093  1.00  0.00           C
ATOM  10244  C34 POPE  203      37.923  -2.222  67.123  1.00  0.00           C
ATOM  10247  C35 POPE  203      37.482  -1.562  65.803  1.00  0.00           C
ATOM  10250  C36 POPE  203      38.642  -1.292  64.843  1.00  0.00           C
ATOM  10253  C37 POPE  203      38.203  -0.832  63.453  1.00  0.00           C
ATOM  10256  C38 POPE  203      39.103  -1.401  62.343  1.00  0.00           C
ATOM  10259  C39 POPE  203      38.543  -1.242  60.923  1.00  0.00           C
ATOM  10262 0C31 POPE  203      38.243   0.219  60.593  1.00  0.00           C
ATOM  10265 1C31 POPE  203      38.043   0.458  59.103  1.00  0.00           C
ATOM  10268 2C31 POPE  203      37.932   1.948  58.793  1.00  0.00           C
ATOM  10271 3C31 POPE  203      38.113   2.269  57.313  1.00  0.00           C
ATOM  10274 4C31 POPE  203      36.923   1.808  56.453  1.00  0.00           C
ATOM  10277 5C31 POPE  203      37.162   2.099  54.973  1.00  0.00           C
ATOM  10280 6C31 POPE  203      35.943   1.789  54.103  1.00  0.00           C
ATOM  10284  NH3 POPE  204       1.823  40.924  75.973  1.00  0.00           N
ATOM  10288  C12 POPE  204       1.347  39.504  76.103  1.00  0.00           C
ATOM  10291  C11 POPE  204       2.532  38.604  76.513  1.00  0.00           C
ATOM  10294  P   POPE  204       3.542  36.304  76.033  1.00  0.00           P
ATOM  10295  O13 POPE  204       4.312  36.333  77.293  1.00  0.00           O
ATOM  10296  O14 POPE  204       3.263  34.944  75.523  1.00  0.00           O
ATOM  10297  O11 POPE  204       4.392  37.044  74.923  1.00  0.00           O
ATOM  10298  O12 POPE  204       2.263  37.224  76.183  1.00  0.00           O
ATOM  10299  C1  POPE  204       3.882  37.264  73.603  1.00  0.00           C
ATOM  10302  C2  POPE  204       4.872  36.703  72.563  1.00  0.00           C
ATOM  10304  O21 POPE  204       4.663  37.234  71.243  1.00  0.00           O
ATOM  10305  C21 POPE  204       3.782  36.594  70.483  1.00  0.00           C
ATOM  10306  O22 POPE  204       2.822  35.953  70.873  1.00  0.00           O
ATOM  10307  C22 POPE  204       4.192  36.734  69.023  1.00  0.00           C
ATOM  10310  C3  POPE  204       4.992  35.153  72.593  1.00  0.00           C
ATOM  10313  O31 POPE  204       5.872  34.754  71.533  1.00  0.00           O
ATOM  10314  C31 POPE  204       5.743  33.484  71.153  1.00  0.00           C
ATOM  10315  O32 POPE  204       4.983  32.684  71.663  1.00  0.00           O
ATOM  10316  C32 POPE  204       6.722  33.223  70.023  1.00  0.00           C
ATOM  10319  C23 POPE  204       3.592  35.604  68.153  1.00  0.00           C
ATOM  10322  C24 POPE  204       3.962  35.824  66.683  1.00  0.00           C
ATOM  10325  C25 POPE  204       3.632  34.633  65.763  1.00  0.00           C
ATOM  10328  C26 POPE  204       4.042  34.944  64.313  1.00  0.00           C
ATOM  10331  C27 POPE  204       3.812  33.774  63.353  1.00  0.00           C
ATOM  10334  C28 POPE  204       4.162  34.124  61.893  1.00  0.00           C
ATOM  10337  C29 POPE  204       5.633  34.374  61.683  1.00  0.00           C
ATOM  10339 0C21 POPE  204       6.213  35.453  61.113  1.00  0.00           C
ATOM  10341 1C21 POPE  204       5.552  36.694  60.553  1.00  0.00           C
ATOM  10344 2C21 POPE  204       5.733  36.854  59.023  1.00  0.00           C
ATOM  10347 3C21 POPE  204       7.193  36.794  58.553  1.00  0.00           C
ATOM  10350 4C21 POPE  204       7.453  37.504  57.203  1.00  0.00           C
ATOM  10353 5C21 POPE  204       8.122  38.874  57.393  1.00  0.00           C
ATOM  10356 6C21 POPE  204       8.533  39.554  56.073  1.00  0.00           C
ATOM  10359 7C21 POPE  204       9.382  40.814  56.313  1.00  0.00           C
ATOM  10362 8C21 POPE  204       9.802  41.544  55.043  1.00  0.00           C
ATOM  10366  C33 POPE  204       6.082  32.953  68.653  1.00  0.00           C
ATOM  10369  C34 POPE  204       6.943  32.014  67.813  1.00  0.00           C
ATOM  10372  C35 POPE  204       6.482  31.944  66.353  1.00  0.00           C
ATOM  10375  C36 POPE  204       7.302  30.934  65.543  1.00  0.00           C
ATOM  10378  C37 POPE  204       7.142  31.083  64.023  1.00  0.00           C
ATOM  10381  C38 POPE  204       7.913  29.984  63.293  1.00  0.00           C
ATOM  10384  C39 POPE  204       8.172  30.294  61.813  1.00  0.00           C
ATOM  10387 0C31 POPE  204       9.083  29.243  61.153  1.00  0.00           C
ATOM  10390 1C31 POPE  204       9.882  29.794  59.973  1.00  0.00           C
ATOM  10393 2C31 POPE  204      10.943  28.834  59.423  1.00  0.00           C
ATOM  10396 3C31 POPE  204      12.002  28.424  60.453  1.00  0.00           C
ATOM  10399 4C31 POPE  204      13.172  27.644  59.833  1.00  0.00           C
ATOM  10402 5C31 POPE  204      14.113  26.984  60.863  1.00  0.00           C
ATOM  10405 6C31 POPE  204      15.102  26.014  60.213  1.00  0.00           C
ATOM  10409  NH3 POPE  205      37.552 103.373  75.113  1.00  0.00           N
ATOM  10413  C12 POPE  205      37.293 101.913  74.803  1.00  0.00           C
ATOM  10416  C11 POPE  205      38.493 100.993  75.103  1.00  0.00           C
ATOM  10419  P   POPE  205      38.613  98.363  75.223  1.00  0.00           P
ATOM  10420  O13 POPE  205      40.002  98.243  75.703  1.00  0.00           O
ATOM  10421  O14 POPE  205      37.692  97.292  75.633  1.00  0.00           O
ATOM  10422  O11 POPE  205      38.613  98.424  73.653  1.00  0.00           O
ATOM  10423  O12 POPE  205      38.023  99.763  75.643  1.00  0.00           O
ATOM  10424  C1  POPE  205      39.773  98.133  72.893  1.00  0.00           C
ATOM  10427  C2  POPE  205      39.333  97.514  71.543  1.00  0.00           C
ATOM  10429  O21 POPE  205      40.342  97.613  70.543  1.00  0.00           O
ATOM  10430  C21 POPE  205      40.703  98.764  70.013  1.00  0.00           C
ATOM  10431  O22 POPE  205      40.552  99.863  70.503  1.00  0.00           O
ATOM  10432  C22 POPE  205      41.403  98.473  68.683  1.00  0.00           C
ATOM  10435  C3  POPE  205      37.943  98.053  71.073  1.00  0.00           C
ATOM  10438  O31 POPE  205      37.482  97.504  69.813  1.00  0.00           O
ATOM  10439  C31 POPE  205      36.942  96.283  69.923  1.00  0.00           C
ATOM  10440  O32 POPE  205      36.863  95.663  70.963  1.00  0.00           O
ATOM  10441  C32 POPE  205      36.412  95.773  68.583  1.00  0.00           C
ATOM  10444  C23 POPE  205      41.143  99.443  67.493  1.00  0.00           C
ATOM  10447  C24 POPE  205      41.173  98.594  66.223  1.00  0.00           C
ATOM  10450  C25 POPE  205      41.252  99.284  64.853  1.00  0.00           C
ATOM  10453  C26 POPE  205      41.412  98.223  63.753  1.00  0.00           C
ATOM  10456  C27 POPE  205      41.963  98.723  62.413  1.00  0.00           C
ATOM  10459  C28 POPE  205      40.903  99.163  61.393  1.00  0.00           C
ATOM  10462  C29 POPE  205      40.223 100.443  61.773  1.00  0.00           C
ATOM  10464 0C21 POPE  205      40.513 101.684  61.323  1.00  0.00           C
ATOM  10466 1C21 POPE  205      41.572 102.053  60.313  1.00  0.00           C
ATOM  10469 2C21 POPE  205      42.953 102.292  60.953  1.00  0.00           C
ATOM  10472 3C21 POPE  205      42.962 103.333  62.083  1.00  0.00           C
ATOM  10475 4C21 POPE  205      44.352 103.563  62.693  1.00  0.00           C
ATOM  10478 5C21 POPE  205      44.243 104.092  64.123  1.00  0.00           C
ATOM  10481 6C21 POPE  205      45.573 104.473  64.773  1.00  0.00           C
ATOM  10484 7C21 POPE  205      45.412 104.652  66.283  1.00  0.00           C
ATOM  10487 8C21 POPE  205      46.642 105.233  66.983  1.00  0.00           C
ATOM  10491  C33 POPE  205      37.423  94.944  67.753  1.00  0.00           C
ATOM  10494  C34 POPE  205      36.752  93.793  66.993  1.00  0.00           C
ATOM  10497  C35 POPE  205      37.662  93.104  65.953  1.00  0.00           C
ATOM  10500  C36 POPE  205      37.023  91.863  65.323  1.00  0.00           C
ATOM  10503  C37 POPE  205      37.872  91.264  64.183  1.00  0.00           C
ATOM  10506  C38 POPE  205      37.432  89.853  63.753  1.00  0.00           C
ATOM  10509  C39 POPE  205      37.883  89.473  62.333  1.00  0.00           C
ATOM  10512 0C31 POPE  205      39.372  89.704  62.023  1.00  0.00           C
ATOM  10515 1C31 POPE  205      39.662  89.564  60.523  1.00  0.00           C
ATOM  10518 2C31 POPE  205      41.103  89.963  60.133  1.00  0.00           C
ATOM  10521 3C31 POPE  205      42.162  88.983  60.643  1.00  0.00           C
ATOM  10524 4C31 POPE  205      43.242  88.673  59.593  1.00  0.00           C
ATOM  10527 5C31 POPE  205      44.183  87.533  60.023  1.00  0.00           C
ATOM  10530 6C31 POPE  205      45.113  87.053  58.913  1.00  0.00           C
ATOM  10534  NH3 POPE  206      73.963   6.644  79.943  1.00  0.00           N
ATOM  10538  C12 POPE  206      73.432   7.924  80.503  1.00  0.00           C
ATOM  10541  C11 POPE  206      72.192   8.344  79.733  1.00  0.00           C
ATOM  10544  P   POPE  206      70.763  10.484  79.373  1.00  0.00           P
ATOM  10545  O13 POPE  206      69.833   9.534  78.703  1.00  0.00           O
ATOM  10546  O14 POPE  206      70.152  11.514  80.263  1.00  0.00           O
ATOM  10547  O11 POPE  206      71.613  11.194  78.243  1.00  0.00           O
ATOM  10548  O12 POPE  206      71.832   9.644  80.183  1.00  0.00           O
ATOM  10549  C1  POPE  206      73.042  11.304  78.243  1.00  0.00           C
ATOM  10552  C2  POPE  206      73.642  11.114  76.813  1.00  0.00           C
ATOM  10554  O21 POPE  206      74.302  12.264  76.283  1.00  0.00           O
ATOM  10555  C21 POPE  206      73.813  13.504  76.263  1.00  0.00           C
ATOM  10556  O22 POPE  206      74.482  14.504  76.393  1.00  0.00           O
ATOM  10557  C22 POPE  206      72.333  13.564  75.863  1.00  0.00           C
ATOM  10560  C3  POPE  206      72.662  10.414  75.803  1.00  0.00           C
ATOM  10563  O31 POPE  206      73.182  10.504  74.463  1.00  0.00           O
ATOM  10564  C31 POPE  206      72.953   9.524  73.603  1.00  0.00           C
ATOM  10565  O32 POPE  206      72.322   8.504  73.833  1.00  0.00           O
ATOM  10566  C32 POPE  206      73.692   9.864  72.283  1.00  0.00           C
ATOM  10569  C23 POPE  206      72.002  14.884  75.133  1.00  0.00           C
ATOM  10572  C24 POPE  206      70.732  14.764  74.293  1.00  0.00           C
ATOM  10575  C25 POPE  206      70.662  15.774  73.133  1.00  0.00           C
ATOM  10578  C26 POPE  206      69.653  15.374  72.053  1.00  0.00           C
ATOM  10581  C27 POPE  206      69.813  16.204  70.773  1.00  0.00           C
ATOM  10584  C28 POPE  206      69.073  15.584  69.563  1.00  0.00           C
ATOM  10587  C29 POPE  206      69.043  16.534  68.403  1.00  0.00           C
ATOM  10589 0C21 POPE  206      69.533  16.374  67.153  1.00  0.00           C
ATOM  10591 1C21 POPE  206      70.262  15.184  66.573  1.00  0.00           C
ATOM  10594 2C21 POPE  206      69.573  14.594  65.323  1.00  0.00           C
ATOM  10597 3C21 POPE  206      69.332  15.604  64.183  1.00  0.00           C
ATOM  10600 4C21 POPE  206      68.723  14.954  62.933  1.00  0.00           C
ATOM  10603 5C21 POPE  206      68.603  15.934  61.763  1.00  0.00           C
ATOM  10606 6C21 POPE  206      68.042  15.304  60.483  1.00  0.00           C
ATOM  10609 7C21 POPE  206      68.283  16.194  59.253  1.00  0.00           C
ATOM  10612 8C21 POPE  206      67.433  15.814  58.033  1.00  0.00           C
ATOM  10616  C33 POPE  206      72.883   9.644  70.983  1.00  0.00           C
ATOM  10619  C34 POPE  206      72.252  10.934  70.453  1.00  0.00           C
ATOM  10622  C35 POPE  206      71.072  10.674  69.503  1.00  0.00           C
ATOM  10625  C36 POPE  206      71.433  10.774  68.023  1.00  0.00           C
ATOM  10628  C37 POPE  206      70.293  10.214  67.163  1.00  0.00           C
ATOM  10631  C38 POPE  206      70.282  10.694  65.713  1.00  0.00           C
ATOM  10634  C39 POPE  206      68.863  11.004  65.223  1.00  0.00           C
ATOM  10637 0C31 POPE  206      67.902   9.814  65.313  1.00  0.00           C
ATOM  10640 1C31 POPE  206      66.442  10.224  65.143  1.00  0.00           C
ATOM  10643 2C31 POPE  206      65.493   9.044  65.333  1.00  0.00           C
ATOM  10646 3C31 POPE  206      64.023   9.414  65.073  1.00  0.00           C
ATOM  10649 4C31 POPE  206      63.073   8.244  65.343  1.00  0.00           C
ATOM  10652 5C31 POPE  206      62.582   7.594  64.043  1.00  0.00           C
ATOM  10655 6C31 POPE  206      61.862   6.274  64.293  1.00  0.00           C
ATOM  10659  NH3 POPE  207      39.342  34.314  35.663  1.00  0.00           N
ATOM  10663  C12 POPE  207      38.092  33.973  34.893  1.00  0.00           C
ATOM  10666  C11 POPE  207      37.023  35.063  35.103  1.00  0.00           C
ATOM  10669  P   POPE  207      35.052  35.184  33.383  1.00  0.00           P
ATOM  10670  O13 POPE  207      35.252  36.654  33.323  1.00  0.00           O
ATOM  10671  O14 POPE  207      35.472  34.403  32.203  1.00  0.00           O
ATOM  10672  O11 POPE  207      33.533  34.844  33.583  1.00  0.00           O
ATOM  10673  O12 POPE  207      35.732  34.614  34.673  1.00  0.00           O
ATOM  10674  C1  POPE  207      32.642  35.604  34.393  1.00  0.00           C
ATOM  10677  C2  POPE  207      31.833  34.664  35.333  1.00  0.00           C
ATOM  10679  O21 POPE  207      30.443  35.034  35.343  1.00  0.00           O
ATOM  10680  C21 POPE  207      30.113  36.164  35.963  1.00  0.00           C
ATOM  10681  O22 POPE  207      30.883  36.993  36.393  1.00  0.00           O
ATOM  10682  C22 POPE  207      28.592  36.304  35.983  1.00  0.00           C
ATOM  10685  C3  POPE  207      32.493  34.514  36.743  1.00  0.00           C
ATOM  10688  O31 POPE  207      32.293  33.214  37.353  1.00  0.00           O
ATOM  10689  C31 POPE  207      31.103  33.064  37.963  1.00  0.00           C
ATOM  10690  O32 POPE  207      30.203  33.883  37.953  1.00  0.00           O
ATOM  10691  C32 POPE  207      31.103  31.784  38.793  1.00  0.00           C
ATOM  10694  C23 POPE  207      28.043  36.764  37.353  1.00  0.00           C
ATOM  10697  C24 POPE  207      26.552  37.104  37.263  1.00  0.00           C
ATOM  10700  C25 POPE  207      25.992  37.774  38.523  1.00  0.00           C
ATOM  10703  C26 POPE  207      25.653  36.843  39.683  1.00  0.00           C
ATOM  10706  C27 POPE  207      24.942  37.624  40.793  1.00  0.00           C
ATOM  10709  C28 POPE  207      24.252  36.734  41.843  1.00  0.00           C
ATOM  10712  C29 POPE  207      23.603  37.594  42.893  1.00  0.00           C
ATOM  10714 0C21 POPE  207      23.293  37.194  44.133  1.00  0.00           C
ATOM  10716 1C21 POPE  207      23.492  35.794  44.653  1.00  0.00           C
ATOM  10719 2C21 POPE  207      23.392  35.743  46.183  1.00  0.00           C
ATOM  10722 3C21 POPE  207      23.562  34.314  46.733  1.00  0.00           C
ATOM  10725 4C21 POPE  207      23.392  34.294  48.253  1.00  0.00           C
ATOM  10728 5C21 POPE  207      23.603  32.914  48.893  1.00  0.00           C
ATOM  10731 6C21 POPE  207      25.033  32.364  48.773  1.00  0.00           C
ATOM  10734 7C21 POPE  207      25.232  31.074  49.583  1.00  0.00           C
ATOM  10737 8C21 POPE  207      26.663  30.524  49.503  1.00  0.00           C
ATOM  10741  C33 POPE  207      30.562  31.994  40.233  1.00  0.00           C
ATOM  10744  C34 POPE  207      31.593  32.583  41.213  1.00  0.00           C
ATOM  10747  C35 POPE  207      31.812  34.094  41.093  1.00  0.00           C
ATOM  10750  C36 POPE  207      32.923  34.604  42.033  1.00  0.00           C
ATOM  10753  C37 POPE  207      33.613  35.874  41.513  1.00  0.00           C
ATOM  10756  C38 POPE  207      35.043  36.124  42.043  1.00  0.00           C
ATOM  10759  C39 POPE  207      35.113  36.764  43.443  1.00  0.00           C
ATOM  10762 0C31 POPE  207      34.842  35.804  44.603  1.00  0.00           C
ATOM  10765 1C31 POPE  207      34.912  36.504  45.973  1.00  0.00           C
ATOM  10768 2C31 POPE  207      34.342  35.644  47.103  1.00  0.00           C
ATOM  10771 3C31 POPE  207      33.992  36.463  48.363  1.00  0.00           C
ATOM  10774 4C31 POPE  207      35.213  37.124  49.023  1.00  0.00           C
ATOM  10777 5C31 POPE  207      34.833  37.944  50.263  1.00  0.00           C
ATOM  10780 6C31 POPE  207      36.043  38.604  50.943  1.00  0.00           C
ATOM  10784  NH3 POPE  208      80.963  94.214  34.603  1.00  0.00           N
ATOM  10788  C12 POPE  208      82.173  93.964  33.733  1.00  0.00           C
ATOM  10791  C11 POPE  208      83.342  94.813  34.243  1.00  0.00           C
ATOM  10794  P   POPE  208      83.232  97.423  34.793  1.00  0.00           P
ATOM  10795  O13 POPE  208      84.192  98.383  34.203  1.00  0.00           O
ATOM  10796  O14 POPE  208      81.853  97.934  35.023  1.00  0.00           O
ATOM  10797  O11 POPE  208      83.823  96.983  36.203  1.00  0.00           O
ATOM  10798  O12 POPE  208      83.112  96.153  33.873  1.00  0.00           O
ATOM  10799  C1  POPE  208      83.592  97.882  37.303  1.00  0.00           C
ATOM  10802  C2  POPE  208      84.722  97.803  38.383  1.00  0.00           C
ATOM  10804  O21 POPE  208      84.402  98.723  39.463  1.00  0.00           O
ATOM  10805  C21 POPE  208      84.402 100.022  39.213  1.00  0.00           C
ATOM  10806  O22 POPE  208      84.963 100.583  38.283  1.00  0.00           O
ATOM  10807  C22 POPE  208      83.602 100.784  40.263  1.00  0.00           C
ATOM  10810  C3  POPE  208      86.133  97.982  37.733  1.00  0.00           C
ATOM  10813  O31 POPE  208      87.133  98.463  38.673  1.00  0.00           O
ATOM  10814  C31 POPE  208      87.983  97.553  39.143  1.00  0.00           C
ATOM  10815  O32 POPE  208      88.103  96.394  38.823  1.00  0.00           O
ATOM  10816  C32 POPE  208      88.742  98.203  40.283  1.00  0.00           C
ATOM  10819  C23 POPE  208      84.302 101.124  41.603  1.00  0.00           C
ATOM  10822  C24 POPE  208      83.232 101.534  42.633  1.00  0.00           C
ATOM  10825  C25 POPE  208      83.742 102.123  43.963  1.00  0.00           C
ATOM  10828  C26 POPE  208      82.563 102.702  44.763  1.00  0.00           C
ATOM  10831  C27 POPE  208      82.872 103.044  46.233  1.00  0.00           C
ATOM  10834  C28 POPE  208      81.733 103.793  46.953  1.00  0.00           C
ATOM  10837  C29 POPE  208      80.383 103.104  46.893  1.00  0.00           C
ATOM  10839 0C21 POPE  208      79.842 102.304  47.833  1.00  0.00           C
ATOM  10841 1C21 POPE  208      80.503 101.854  49.113  1.00  0.00           C
ATOM  10844 2C21 POPE  208      79.903 102.432  50.413  1.00  0.00           C
ATOM  10847 3C21 POPE  208      78.482 101.953  50.773  1.00  0.00           C
ATOM  10850 4C21 POPE  208      78.162 102.243  52.253  1.00  0.00           C
ATOM  10853 5C21 POPE  208      76.672 102.204  52.643  1.00  0.00           C
ATOM  10856 6C21 POPE  208      76.033 100.814  52.553  1.00  0.00           C
ATOM  10859 7C21 POPE  208      74.603 100.794  53.123  1.00  0.00           C
ATOM  10862 8C21 POPE  208      73.773  99.574  52.723  1.00  0.00           C
ATOM  10866  C33 POPE  208      87.813  98.613  41.433  1.00  0.00           C
ATOM  10869  C34 POPE  208      88.602  98.912  42.713  1.00  0.00           C
ATOM  10872  C35 POPE  208      87.692  99.202  43.903  1.00  0.00           C
ATOM  10875  C36 POPE  208      87.303 100.684  44.063  1.00  0.00           C
ATOM  10878  C37 POPE  208      88.482 101.534  44.553  1.00  0.00           C
ATOM  10881  C38 POPE  208      88.082 102.943  45.023  1.00  0.00           C
ATOM  10884  C39 POPE  208      87.133 102.993  46.233  1.00  0.00           C
ATOM  10887 0C31 POPE  208      87.692 102.313  47.503  1.00  0.00           C
ATOM  10890 1C31 POPE  208      87.203 100.873  47.693  1.00  0.00           C
ATOM  10893 2C31 POPE  208      87.993 100.103  48.753  1.00  0.00           C
ATOM  10896 3C31 POPE  208      87.563  98.632  48.813  1.00  0.00           C
ATOM  10899 4C31 POPE  208      88.392  97.824  49.813  1.00  0.00           C
ATOM  10902 5C31 POPE  208      88.003  96.343  49.833  1.00  0.00           C
ATOM  10905 6C31 POPE  208      88.792  95.534  50.863  1.00  0.00           C
ATOM  10909  NH3 POPE  209      77.082 109.664  78.683  1.00  0.00           N
ATOM  10913  C12 POPE  209      78.213 108.663  78.593  1.00  0.00           C
ATOM  10916  C11 POPE  209      78.633 108.174  79.993  1.00  0.00           C
ATOM  10919  P   POPE  209      78.642 105.574  80.103  1.00  0.00           P
ATOM  10920  O13 POPE  209      79.453 104.523  79.433  1.00  0.00           O
ATOM  10921  O14 POPE  209      78.372 105.452  81.553  1.00  0.00           O
ATOM  10922  O11 POPE  209      77.322 105.853  79.313  1.00  0.00           O
ATOM  10923  O12 POPE  209      79.393 106.963  79.883  1.00  0.00           O
ATOM  10924  C1  POPE  209      76.613 104.853  78.593  1.00  0.00           C
ATOM  10927  C2  POPE  209      76.592 105.214  77.093  1.00  0.00           C
ATOM  10929  O21 POPE  209      75.472 104.544  76.493  1.00  0.00           O
ATOM  10930  C21 POPE  209      75.372 104.363  75.203  1.00  0.00           C
ATOM  10931  O22 POPE  209      76.162 104.684  74.343  1.00  0.00           O
ATOM  10932  C22 POPE  209      74.043 103.673  74.913  1.00  0.00           C
ATOM  10935  C3  POPE  209      78.003 105.033  76.433  1.00  0.00           C
ATOM  10938  O31 POPE  209      78.423 103.643  76.383  1.00  0.00           O
ATOM  10939  C31 POPE  209      79.133 103.133  75.363  1.00  0.00           C
ATOM  10940  O32 POPE  209      79.432 101.943  75.293  1.00  0.00           O
ATOM  10941  C32 POPE  209      79.603 104.184  74.353  1.00  0.00           C
ATOM  10944  C23 POPE  209      73.723 103.613  73.393  1.00  0.00           C
ATOM  10947  C24 POPE  209      72.362 102.964  73.123  1.00  0.00           C
ATOM  10950  C25 POPE  209      72.122 102.673  71.633  1.00  0.00           C
ATOM  10953  C26 POPE  209      72.182 101.163  71.353  1.00  0.00           C
ATOM  10956  C27 POPE  209      72.192 100.762  69.873  1.00  0.00           C
ATOM  10959  C28 POPE  209      72.773  99.343  69.623  1.00  0.00           C
ATOM  10962  C29 POPE  209      72.192  98.273  70.523  1.00  0.00           C
ATOM  10964 0C21 POPE  209      71.652  97.103  70.153  1.00  0.00           C
ATOM  10966 1C21 POPE  209      71.493  96.562  68.753  1.00  0.00           C
ATOM  10969 2C21 POPE  209      70.033  96.684  68.253  1.00  0.00           C
ATOM  10972 3C21 POPE  209      69.023  95.883  69.083  1.00  0.00           C
ATOM  10975 4C21 POPE  209      67.592  96.033  68.533  1.00  0.00           C
ATOM  10978 5C21 POPE  209      66.512  95.443  69.443  1.00  0.00           C
ATOM  10981 6C21 POPE  209      66.543  93.923  69.573  1.00  0.00           C
ATOM  10984 7C21 POPE  209      65.353  93.402  70.393  1.00  0.00           C
ATOM  10987 8C21 POPE  209      65.353  91.883  70.553  1.00  0.00           C
ATOM  10991  C33 POPE  209      80.523 103.603  73.263  1.00  0.00           C
ATOM  10994  C34 POPE  209      81.183 104.743  72.473  1.00  0.00           C
ATOM  10997  C35 POPE  209      81.823 104.303  71.153  1.00  0.00           C
ATOM  11000  C36 POPE  209      80.792 103.764  70.153  1.00  0.00           C
ATOM  11003  C37 POPE  209      81.413 103.574  68.773  1.00  0.00           C
ATOM  11006  C38 POPE  209      80.422 102.934  67.793  1.00  0.00           C
ATOM  11009  C39 POPE  209      80.863 102.904  66.333  1.00  0.00           C
ATOM  11012 0C31 POPE  209      81.232 104.272  65.753  1.00  0.00           C
ATOM  11015 1C31 POPE  209      81.003 104.272  64.233  1.00  0.00           C
ATOM  11018 2C31 POPE  209      81.523 105.504  63.473  1.00  0.00           C
ATOM  11021 3C31 POPE  209      81.273 105.284  61.973  1.00  0.00           C
ATOM  11024 4C31 POPE  209      81.862 106.334  61.033  1.00  0.00           C
ATOM  11027 5C31 POPE  209      81.532 105.993  59.573  1.00  0.00           C
ATOM  11030 6C31 POPE  209      82.082 107.012  58.583  1.00  0.00           C
ATOM  11034  NH3 POPE  210      46.773  99.853  76.363  1.00  0.00           N
ATOM  11038  C12 POPE  210      47.232  99.434  77.733  1.00  0.00           C
ATOM  11041  C11 POPE  210      47.273 100.613  78.713  1.00  0.00           C
ATOM  11044  P   POPE  210      48.842  99.882  80.723  1.00  0.00           P
ATOM  11045  O13 POPE  210      49.023 100.873  81.803  1.00  0.00           O
ATOM  11046  O14 POPE  210      48.902  98.443  81.073  1.00  0.00           O
ATOM  11047  O11 POPE  210      49.813 100.214  79.523  1.00  0.00           O
ATOM  11048  O12 POPE  210      47.432 100.144  80.043  1.00  0.00           O
ATOM  11049  C1  POPE  210      50.912  99.394  79.123  1.00  0.00           C
ATOM  11052  C2  POPE  210      51.662  99.953  77.863  1.00  0.00           C
ATOM  11054  O21 POPE  210      52.813 100.703  78.313  1.00  0.00           O
ATOM  11055  C21 POPE  210      54.053 100.434  77.893  1.00  0.00           C
ATOM  11056  O22 POPE  210      55.023 100.514  78.633  1.00  0.00           O
ATOM  11057  C22 POPE  210      54.172 100.022  76.423  1.00  0.00           C
ATOM  11060  C3  POPE  210      50.713 100.824  76.983  1.00  0.00           C
ATOM  11063  O31 POPE  210      51.002 100.654  75.583  1.00  0.00           O
ATOM  11064  C31 POPE  210      49.982 100.844  74.763  1.00  0.00           C
ATOM  11065  O32 POPE  210      48.832 101.083  75.103  1.00  0.00           O
ATOM  11066  C32 POPE  210      50.462 100.674  73.333  1.00  0.00           C
ATOM  11069  C23 POPE  210      55.592 100.333  75.883  1.00  0.00           C
ATOM  11072  C24 POPE  210      55.853  99.763  74.483  1.00  0.00           C
ATOM  11075  C25 POPE  210      57.122 100.342  73.843  1.00  0.00           C
ATOM  11078  C26 POPE  210      57.432  99.693  72.483  1.00  0.00           C
ATOM  11081  C27 POPE  210      58.603 100.354  71.743  1.00  0.00           C
ATOM  11084  C28 POPE  210      58.883  99.773  70.343  1.00  0.00           C
ATOM  11087  C29 POPE  210      59.302  98.333  70.373  1.00  0.00           C
ATOM  11089 0C21 POPE  210      58.972  97.382  69.473  1.00  0.00           C
ATOM  11091 1C21 POPE  210      58.133  97.562  68.233  1.00  0.00           C
ATOM  11094 2C21 POPE  210      59.043  97.624  66.993  1.00  0.00           C
ATOM  11097 3C21 POPE  210      58.263  97.803  65.693  1.00  0.00           C
ATOM  11100 4C21 POPE  210      59.152  98.243  64.513  1.00  0.00           C
ATOM  11103 5C21 POPE  210      60.352  97.333  64.263  1.00  0.00           C
ATOM  11106 6C21 POPE  210      61.332  97.934  63.243  1.00  0.00           C
ATOM  11109 7C21 POPE  210      61.963  96.872  62.343  1.00  0.00           C
ATOM  11112 8C21 POPE  210      63.123  97.423  61.513  1.00  0.00           C
ATOM  11116  C33 POPE  210      50.243  99.223  72.873  1.00  0.00           C
ATOM  11119  C34 POPE  210      50.742  98.943  71.453  1.00  0.00           C
ATOM  11122  C35 POPE  210      50.152  99.874  70.393  1.00  0.00           C
ATOM  11125  C36 POPE  210      50.142  99.193  69.013  1.00  0.00           C
ATOM  11128  C37 POPE  210      50.092 100.154  67.823  1.00  0.00           C
ATOM  11131  C38 POPE  210      50.142  99.394  66.493  1.00  0.00           C
ATOM  11134  C39 POPE  210      50.433 100.294  65.283  1.00  0.00           C
ATOM  11137 0C31 POPE  210      50.332  99.544  63.943  1.00  0.00           C
ATOM  11140 1C31 POPE  210      50.833 100.394  62.773  1.00  0.00           C
ATOM  11143 2C31 POPE  210      50.092 100.113  61.453  1.00  0.00           C
ATOM  11146 3C31 POPE  210      50.623 100.984  60.303  1.00  0.00           C
ATOM  11149 4C31 POPE  210      49.543 101.394  59.293  1.00  0.00           C
ATOM  11152 5C31 POPE  210      50.082 102.324  58.203  1.00  0.00           C
ATOM  11155 6C31 POPE  210      49.833 101.824  56.783  1.00  0.00           C
ATOM  11159  NH3 POPE  211      80.773   5.854  79.093  1.00  0.00           N
ATOM  11163  C12 POPE  211      81.243   5.684  80.513  1.00  0.00           C
ATOM  11166  C11 POPE  211      81.453   4.193  80.833  1.00  0.00           C
ATOM  11169  P   POPE  211      83.283   2.538  79.853  1.00  0.00           P
ATOM  11170  O13 POPE  211      84.502   3.209  79.343  1.00  0.00           O
ATOM  11171  O14 POPE  211      83.342   2.039  81.263  1.00  0.00           O
ATOM  11172  O11 POPE  211      82.883   1.369  78.873  1.00  0.00           O
ATOM  11173  O12 POPE  211      82.043   3.524  79.713  1.00  0.00           O
ATOM  11174  C1  POPE  211      83.052   1.409  77.453  1.00  0.00           C
ATOM  11177  C2  POPE  211      83.442   0.008  76.863  1.00  0.00           C
ATOM  11179  O21 POPE  211      84.412   0.059  75.803  1.00  0.00           O
ATOM  11180  C21 POPE  211      84.262   0.919  74.823  1.00  0.00           C
ATOM  11181  O22 POPE  211      83.342   1.708  74.663  1.00  0.00           O
ATOM  11182  C22 POPE  211      85.472   0.809  73.893  1.00  0.00           C
ATOM  11185  C3  POPE  211      82.232  -0.921  76.503  1.00  0.00           C
ATOM  11188  O31 POPE  211      81.342  -0.391  75.493  1.00  0.00           O
ATOM  11189  C31 POPE  211      81.483  -0.792  74.233  1.00  0.00           C
ATOM  11190  O32 POPE  211      82.222  -1.672  73.843  1.00  0.00           O
ATOM  11191  C32 POPE  211      80.582   0.089  73.343  1.00  0.00           C
ATOM  11194  C23 POPE  211      85.302  -0.312  72.833  1.00  0.00           C
ATOM  11197  C24 POPE  211      84.463   0.138  71.633  1.00  0.00           C
ATOM  11200  C25 POPE  211      84.273  -0.972  70.603  1.00  0.00           C
ATOM  11203  C26 POPE  211      83.662  -0.452  69.293  1.00  0.00           C
ATOM  11206  C27 POPE  211      83.813  -1.432  68.123  1.00  0.00           C
ATOM  11209  C28 POPE  211      83.683  -0.762  66.733  1.00  0.00           C
ATOM  11212  C29 POPE  211      84.803   0.219  66.483  1.00  0.00           C
ATOM  11214 0C21 POPE  211      85.092   0.849  65.333  1.00  0.00           C
ATOM  11216 1C21 POPE  211      84.393   0.719  64.003  1.00  0.00           C
ATOM  11219 2C21 POPE  211      85.442   0.569  62.893  1.00  0.00           C
ATOM  11222 3C21 POPE  211      84.902   0.798  61.463  1.00  0.00           C
ATOM  11225 4C21 POPE  211      86.043   0.679  60.443  1.00  0.00           C
ATOM  11228 5C21 POPE  211      85.682   1.159  59.023  1.00  0.00           C
ATOM  11231 6C21 POPE  211      84.793   0.168  58.253  1.00  0.00           C
ATOM  11234 7C21 POPE  211      84.722   0.478  56.753  1.00  0.00           C
ATOM  11237 8C21 POPE  211      84.103  -0.652  55.923  1.00  0.00           C
ATOM  11241  C33 POPE  211      80.482  -0.382  71.873  1.00  0.00           C
ATOM  11244  C34 POPE  211      79.793   0.649  70.973  1.00  0.00           C
ATOM  11247  C35 POPE  211      79.523   0.119  69.553  1.00  0.00           C
ATOM  11250  C36 POPE  211      79.692   1.199  68.473  1.00  0.00           C
ATOM  11253  C37 POPE  211      79.622   0.639  67.043  1.00  0.00           C
ATOM  11256  C38 POPE  211      80.372   1.549  66.063  1.00  0.00           C
ATOM  11259  C39 POPE  211      80.612   0.949  64.683  1.00  0.00           C
ATOM  11262 0C31 POPE  211      79.393   0.959  63.753  1.00  0.00           C
ATOM  11265 1C31 POPE  211      79.862   0.879  62.293  1.00  0.00           C
ATOM  11268 2C31 POPE  211      78.732   1.008  61.253  1.00  0.00           C
ATOM  11271 3C31 POPE  211      79.283   0.998  59.813  1.00  0.00           C
ATOM  11274 4C31 POPE  211      80.152   2.218  59.473  1.00  0.00           C
ATOM  11277 5C31 POPE  211      80.893   2.069  58.143  1.00  0.00           C
ATOM  11280 6C31 POPE  211      81.783   3.274  57.813  1.00  0.00           C
ATOM  11284  NH3 POPE  212      14.132  29.384  75.073  1.00  0.00           N
ATOM  11288  C12 POPE  212      14.062  27.874  75.143  1.00  0.00           C
ATOM  11291  C11 POPE  212      14.032  27.314  73.713  1.00  0.00           C
ATOM  11294  P   POPE  212      13.693  24.684  73.733  1.00  0.00           P
ATOM  11295  O13 POPE  212      14.062  23.724  72.673  1.00  0.00           O
ATOM  11296  O14 POPE  212      13.802  24.134  75.103  1.00  0.00           O
ATOM  11297  O11 POPE  212      12.222  25.194  73.503  1.00  0.00           O
ATOM  11298  O12 POPE  212      14.572  26.004  73.603  1.00  0.00           O
ATOM  11299  C1  POPE  212      11.163  24.414  72.953  1.00  0.00           C
ATOM  11302  C2  POPE  212      10.452  25.214  71.823  1.00  0.00           C
ATOM  11304  O21 POPE  212       9.213  24.674  71.303  1.00  0.00           O
ATOM  11305  C21 POPE  212       9.323  23.504  70.683  1.00  0.00           C
ATOM  11306  O22 POPE  212      10.092  22.624  70.973  1.00  0.00           O
ATOM  11307  C22 POPE  212       8.362  23.424  69.493  1.00  0.00           C
ATOM  11310  C3  POPE  212      11.412  25.574  70.653  1.00  0.00           C
ATOM  11313  O31 POPE  212      10.672  26.334  69.683  1.00  0.00           O
ATOM  11314  C31 POPE  212      11.082  26.494  68.423  1.00  0.00           C
ATOM  11315  O32 POPE  212      10.312  26.754  67.513  1.00  0.00           O
ATOM  11316  C32 POPE  212      12.592  26.434  68.223  1.00  0.00           C
ATOM  11319  C23 POPE  212       8.922  22.414  68.473  1.00  0.00           C
ATOM  11322  C24 POPE  212       8.143  22.314  67.153  1.00  0.00           C
ATOM  11325  C25 POPE  212       8.483  21.024  66.383  1.00  0.00           C
ATOM  11328  C26 POPE  212       8.182  21.114  64.883  1.00  0.00           C
ATOM  11331  C27 POPE  212       8.193  19.734  64.203  1.00  0.00           C
ATOM  11334  C28 POPE  212       8.102  19.834  62.663  1.00  0.00           C
ATOM  11337  C29 POPE  212       7.992  18.474  62.003  1.00  0.00           C
ATOM  11339 0C21 POPE  212       7.023  18.074  61.163  1.00  0.00           C
ATOM  11341 1C21 POPE  212       5.843  18.894  60.723  1.00  0.00           C
ATOM  11344 2C21 POPE  212       4.572  18.094  60.373  1.00  0.00           C
ATOM  11347 3C21 POPE  212       3.372  19.024  60.133  1.00  0.00           C
ATOM  11350 4C21 POPE  212       2.083  18.294  59.723  1.00  0.00           C
ATOM  11353 5C21 POPE  212       2.163  17.684  58.323  1.00  0.00           C
ATOM  11356 6C21 POPE  212       0.947  16.814  57.963  1.00  0.00           C
ATOM  11359 7C21 POPE  212       1.147  16.104  56.623  1.00  0.00           C
ATOM  11362 8C21 POPE  212       0.027  15.124  56.253  1.00  0.00           C
ATOM  11366  C33 POPE  212      13.023  25.224  67.363  1.00  0.00           C
ATOM  11369  C34 POPE  212      14.362  25.493  66.683  1.00  0.00           C
ATOM  11372  C35 POPE  212      14.703  24.464  65.603  1.00  0.00           C
ATOM  11375  C36 POPE  212      16.072  24.694  64.963  1.00  0.00           C
ATOM  11378  C37 POPE  212      16.453  23.574  63.993  1.00  0.00           C
ATOM  11381  C38 POPE  212      17.873  23.734  63.413  1.00  0.00           C
ATOM  11384  C39 POPE  212      18.533  22.403  63.013  1.00  0.00           C
ATOM  11387 0C31 POPE  212      18.352  22.014  61.533  1.00  0.00           C
ATOM  11390 1C31 POPE  212      16.903  21.884  61.083  1.00  0.00           C
ATOM  11393 2C31 POPE  212      16.753  21.334  59.663  1.00  0.00           C
ATOM  11396 3C31 POPE  212      15.273  21.254  59.263  1.00  0.00           C
ATOM  11399 4C31 POPE  212      15.033  20.794  57.823  1.00  0.00           C
ATOM  11402 5C31 POPE  212      13.643  21.224  57.343  1.00  0.00           C
ATOM  11405 6C31 POPE  212      13.263  20.644  55.983  1.00  0.00           C
ATOM  11409  NH3 POPE  213      87.703  69.294  79.223  1.00  0.00           N
ATOM  11413  C12 POPE  213      87.162  69.243  77.823  1.00  0.00           C
ATOM  11416  C11 POPE  213      85.623  69.304  77.853  1.00  0.00           C
ATOM  11419  P   POPE  213      85.322  71.904  78.493  1.00  0.00           P
ATOM  11420  O13 POPE  213      84.082  72.313  79.173  1.00  0.00           O
ATOM  11421  O14 POPE  213      86.523  71.644  79.333  1.00  0.00           O
ATOM  11422  O11 POPE  213      85.743  72.944  77.383  1.00  0.00           O
ATOM  11423  O12 POPE  213      85.052  70.603  77.653  1.00  0.00           O
ATOM  11424  C1  POPE  213      84.703  73.294  76.463  1.00  0.00           C
ATOM  11427  C2  POPE  213      85.083  74.544  75.633  1.00  0.00           C
ATOM  11429  O21 POPE  213      86.232  74.254  74.803  1.00  0.00           O
ATOM  11430  C21 POPE  213      86.092  74.632  73.533  1.00  0.00           C
ATOM  11431  O22 POPE  213      85.073  75.114  73.053  1.00  0.00           O
ATOM  11432  C22 POPE  213      87.412  74.413  72.813  1.00  0.00           C
ATOM  11435  C3  POPE  213      85.422  75.764  76.523  1.00  0.00           C
ATOM  11438  O31 POPE  213      85.623  76.934  75.703  1.00  0.00           O
ATOM  11439  C31 POPE  213      86.853  77.443  75.663  1.00  0.00           C
ATOM  11440  O32 POPE  213      87.773  77.144  76.393  1.00  0.00           O
ATOM  11441  C32 POPE  213      86.912  78.474  74.533  1.00  0.00           C
ATOM  11444  C23 POPE  213      87.273  74.714  71.313  1.00  0.00           C
ATOM  11447  C24 POPE  213      86.613  73.544  70.583  1.00  0.00           C
ATOM  11450  C25 POPE  213      85.723  74.004  69.423  1.00  0.00           C
ATOM  11453  C26 POPE  213      86.473  74.544  68.203  1.00  0.00           C
ATOM  11456  C27 POPE  213      85.483  75.022  67.133  1.00  0.00           C
ATOM  11459  C28 POPE  213      86.053  75.053  65.703  1.00  0.00           C
ATOM  11462  C29 POPE  213      86.923  76.263  65.453  1.00  0.00           C
ATOM  11464 0C21 POPE  213      87.203  76.794  64.253  1.00  0.00           C
ATOM  11466 1C21 POPE  213      86.792  76.254  62.913  1.00  0.00           C
ATOM  11469 2C21 POPE  213      85.783  77.123  62.133  1.00  0.00           C
ATOM  11472 3C21 POPE  213      86.232  78.584  61.893  1.00  0.00           C
ATOM  11475 4C21 POPE  213      85.332  79.313  60.873  1.00  0.00           C
ATOM  11478 5C21 POPE  213      85.673  78.963  59.423  1.00  0.00           C
ATOM  11481 6C21 POPE  213      84.633  79.463  58.403  1.00  0.00           C
ATOM  11484 7C21 POPE  213      84.732  78.704  57.073  1.00  0.00           C
ATOM  11487 8C21 POPE  213      83.722  79.144  56.003  1.00  0.00           C
ATOM  11491  C33 POPE  213      88.342  78.984  74.263  1.00  0.00           C
ATOM  11494  C34 POPE  213      88.462  79.773  72.953  1.00  0.00           C
ATOM  11497  C35 POPE  213      88.173  78.924  71.703  1.00  0.00           C
ATOM  11500  C36 POPE  213      88.912  79.434  70.453  1.00  0.00           C
ATOM  11503  C37 POPE  213      88.672  78.523  69.243  1.00  0.00           C
ATOM  11506  C38 POPE  213      89.412  78.993  67.983  1.00  0.00           C
ATOM  11509  C39 POPE  213      90.832  78.444  67.803  1.00  0.00           C
ATOM  11512 0C31 POPE  213      91.403  78.794  66.403  1.00  0.00           C
ATOM  11515 1C31 POPE  213      90.723  78.044  65.243  1.00  0.00           C
ATOM  11518 2C31 POPE  213      90.512  78.912  63.983  1.00  0.00           C
ATOM  11521 3C31 POPE  213      91.552  78.704  62.873  1.00  0.00           C
ATOM  11524 4C31 POPE  213      91.372  77.373  62.123  1.00  0.00           C
ATOM  11527 5C31 POPE  213      92.262  77.284  60.883  1.00  0.00           C
ATOM  11530 6C31 POPE  213      91.952  76.074  60.003  1.00  0.00           C
ATOM  11534  NH3 POPE  214      35.392  21.954  35.973  1.00  0.00           N
ATOM  11538  C12 POPE  214      36.442  22.794  36.653  1.00  0.00           C
ATOM  11541  C11 POPE  214      37.232  23.634  35.633  1.00  0.00           C
ATOM  11544  P   POPE  214      39.453  25.104  35.903  1.00  0.00           P
ATOM  11545  O13 POPE  214      40.002  24.384  34.743  1.00  0.00           O
ATOM  11546  O14 POPE  214      39.352  26.574  35.743  1.00  0.00           O
ATOM  11547  O11 POPE  214      40.383  24.844  37.163  1.00  0.00           O
ATOM  11548  O12 POPE  214      38.032  24.594  36.343  1.00  0.00           O
ATOM  11549  C1  POPE  214      39.982  24.024  38.263  1.00  0.00           C
ATOM  11552  C2  POPE  214      39.653  24.894  39.513  1.00  0.00           C
ATOM  11554  O21 POPE  214      40.443  24.434  40.613  1.00  0.00           O
ATOM  11555  C21 POPE  214      41.122  25.334  41.293  1.00  0.00           C
ATOM  11556  O22 POPE  214      41.113  26.534  41.093  1.00  0.00           O
ATOM  11557  C22 POPE  214      42.002  24.664  42.343  1.00  0.00           C
ATOM  11560  C3  POPE  214      38.143  24.794  39.873  1.00  0.00           C
ATOM  11563  O31 POPE  214      37.832  25.583  41.033  1.00  0.00           O
ATOM  11564  C31 POPE  214      37.523  26.844  40.793  1.00  0.00           C
ATOM  11565  O32 POPE  214      37.273  27.304  39.683  1.00  0.00           O
ATOM  11566  C32 POPE  214      37.672  27.684  42.073  1.00  0.00           C
ATOM  11569  C23 POPE  214      42.633  25.674  43.323  1.00  0.00           C
ATOM  11572  C24 POPE  214      43.112  24.984  44.613  1.00  0.00           C
ATOM  11575  C25 POPE  214      43.592  25.964  45.683  1.00  0.00           C
ATOM  11578  C26 POPE  214      43.793  25.284  47.033  1.00  0.00           C
ATOM  11581  C27 POPE  214      44.253  26.243  48.143  1.00  0.00           C
ATOM  11584  C28 POPE  214      44.323  25.544  49.513  1.00  0.00           C
ATOM  11587  C29 POPE  214      45.002  26.383  50.563  1.00  0.00           C
ATOM  11589 0C21 POPE  214      44.482  26.784  51.743  1.00  0.00           C
ATOM  11591 1C21 POPE  214      43.112  26.434  52.263  1.00  0.00           C
ATOM  11594 2C21 POPE  214      42.982  26.564  53.793  1.00  0.00           C
ATOM  11597 3C21 POPE  214      42.953  28.024  54.303  1.00  0.00           C
ATOM  11600 4C21 POPE  214      42.782  28.104  55.823  1.00  0.00           C
ATOM  11603 5C21 POPE  214      42.722  29.534  56.383  1.00  0.00           C
ATOM  11606 6C21 POPE  214      41.292  30.114  56.453  1.00  0.00           C
ATOM  11609 7C21 POPE  214      41.243  31.454  57.203  1.00  0.00           C
ATOM  11612 8C21 POPE  214      39.853  32.104  57.233  1.00  0.00           C
ATOM  11616  C33 POPE  214      37.613  27.003  43.473  1.00  0.00           C
ATOM  11619  C34 POPE  214      38.833  27.403  44.333  1.00  0.00           C
ATOM  11622  C35 POPE  214      38.793  26.964  45.803  1.00  0.00           C
ATOM  11625  C36 POPE  214      37.822  27.804  46.653  1.00  0.00           C
ATOM  11628  C37 POPE  214      37.953  27.554  48.173  1.00  0.00           C
ATOM  11631  C38 POPE  214      36.932  28.344  49.023  1.00  0.00           C
ATOM  11634  C39 POPE  214      35.662  27.554  49.393  1.00  0.00           C
ATOM  11637 0C31 POPE  214      34.923  27.003  48.163  1.00  0.00           C
ATOM  11640 1C31 POPE  214      33.502  26.474  48.443  1.00  0.00           C
ATOM  11643 2C31 POPE  214      32.892  25.844  47.183  1.00  0.00           C
ATOM  11646 3C31 POPE  214      31.363  25.723  47.213  1.00  0.00           C
ATOM  11649 4C31 POPE  214      30.653  27.073  46.973  1.00  0.00           C
ATOM  11652 5C31 POPE  214      29.142  26.934  46.753  1.00  0.00           C
ATOM  11655 6C31 POPE  214      28.462  28.274  46.473  1.00  0.00           C
ATOM  11659  NH3 POPE  215      50.833  49.413  75.353  1.00  0.00           N
ATOM  11663  C12 POPE  215      49.613  49.244  74.493  1.00  0.00           C
ATOM  11666  C11 POPE  215      48.323  49.434  75.303  1.00  0.00           C
ATOM  11669  P   POPE  215      45.942  50.094  74.563  1.00  0.00           P
ATOM  11670  O13 POPE  215      45.453  50.144  75.963  1.00  0.00           O
ATOM  11671  O14 POPE  215      46.283  51.364  73.873  1.00  0.00           O
ATOM  11672  O11 POPE  215      44.783  49.384  73.753  1.00  0.00           O
ATOM  11673  O12 POPE  215      47.182  49.114  74.483  1.00  0.00           O
ATOM  11674  C1  POPE  215      45.023  48.554  72.643  1.00  0.00           C
ATOM  11677  C2  POPE  215      43.813  48.614  71.683  1.00  0.00           C
ATOM  11679  O21 POPE  215      44.043  47.833  70.503  1.00  0.00           O
ATOM  11680  C21 POPE  215      44.903  48.314  69.623  1.00  0.00           C
ATOM  11681  O22 POPE  215      45.723  49.203  69.803  1.00  0.00           O
ATOM  11682  C22 POPE  215      44.662  47.624  68.283  1.00  0.00           C
ATOM  11685  C3  POPE  215      43.353  50.063  71.323  1.00  0.00           C
ATOM  11688  O31 POPE  215      42.392  50.063  70.243  1.00  0.00           O
ATOM  11689  C31 POPE  215      41.122  49.914  70.653  1.00  0.00           C
ATOM  11690  O32 POPE  215      40.783  49.734  71.803  1.00  0.00           O
ATOM  11691  C32 POPE  215      40.192  50.174  69.473  1.00  0.00           C
ATOM  11694  C23 POPE  215      43.953  48.563  67.293  1.00  0.00           C
ATOM  11697  C24 POPE  215      43.283  47.843  66.113  1.00  0.00           C
ATOM  11700  C25 POPE  215      42.733  48.854  65.093  1.00  0.00           C
ATOM  11703  C26 POPE  215      43.802  49.473  64.193  1.00  0.00           C
ATOM  11706  C27 POPE  215      43.252  50.653  63.373  1.00  0.00           C
ATOM  11709  C28 POPE  215      44.193  51.054  62.233  1.00  0.00           C
ATOM  11712  C29 POPE  215      43.703  52.264  61.483  1.00  0.00           C
ATOM  11714 0C21 POPE  215      44.023  52.614  60.223  1.00  0.00           C
ATOM  11716 1C21 POPE  215      44.942  51.864  59.293  1.00  0.00           C
ATOM  11719 2C21 POPE  215      46.332  52.524  59.203  1.00  0.00           C
ATOM  11722 3C21 POPE  215      47.293  51.784  58.263  1.00  0.00           C
ATOM  11725 4C21 POPE  215      48.723  51.703  58.813  1.00  0.00           C
ATOM  11728 5C21 POPE  215      49.723  51.063  57.843  1.00  0.00           C
ATOM  11731 6C21 POPE  215      51.012  50.623  58.543  1.00  0.00           C
ATOM  11734 7C21 POPE  215      52.283  50.884  57.713  1.00  0.00           C
ATOM  11737 8C21 POPE  215      53.552  50.313  58.363  1.00  0.00           C
ATOM  11741  C33 POPE  215      39.993  49.004  68.473  1.00  0.00           C
ATOM  11744  C34 POPE  215      39.323  49.553  67.203  1.00  0.00           C
ATOM  11747  C35 POPE  215      38.373  48.594  66.453  1.00  0.00           C
ATOM  11750  C36 POPE  215      39.052  47.633  65.483  1.00  0.00           C
ATOM  11753  C37 POPE  215      38.313  47.554  64.133  1.00  0.00           C
ATOM  11756  C38 POPE  215      39.002  46.624  63.123  1.00  0.00           C
ATOM  11759  C39 POPE  215      38.083  46.133  61.993  1.00  0.00           C
ATOM  11762 0C31 POPE  215      37.572  47.214  61.023  1.00  0.00           C
ATOM  11765 1C31 POPE  215      38.703  47.923  60.263  1.00  0.00           C
ATOM  11768 2C31 POPE  215      38.432  48.054  58.753  1.00  0.00           C
ATOM  11771 3C31 POPE  215      37.243  48.944  58.383  1.00  0.00           C
ATOM  11774 4C31 POPE  215      37.162  49.184  56.863  1.00  0.00           C
ATOM  11777 5C31 POPE  215      35.923  49.974  56.433  1.00  0.00           C
ATOM  11780 6C31 POPE  215      35.822  50.133  54.913  1.00  0.00           C
ATOM  11784  NH3 POPE  216     109.793  66.953  35.973  1.00  0.00           N
ATOM  11788  C12 POPE  216     108.813  68.044  36.363  1.00  0.00           C
ATOM  11791  C11 POPE  216     107.373  67.644  35.993  1.00  0.00           C
ATOM  11794  P   POPE  216     105.442  69.493  35.963  1.00  0.00           P
ATOM  11795  O13 POPE  216     104.122  68.874  35.783  1.00  0.00           O
ATOM  11796  O14 POPE  216     106.063  70.044  34.743  1.00  0.00           O
ATOM  11797  O11 POPE  216     105.282  70.644  37.023  1.00  0.00           O
ATOM  11798  O12 POPE  216     106.423  68.464  36.673  1.00  0.00           O
ATOM  11799  C1  POPE  216     105.122  70.353  38.433  1.00  0.00           C
ATOM  11802  C2  POPE  216     106.432  70.554  39.263  1.00  0.00           C
ATOM  11804  O21 POPE  216     106.152  71.224  40.503  1.00  0.00           O
ATOM  11805  C21 POPE  216     106.123  70.614  41.683  1.00  0.00           C
ATOM  11806  O22 POPE  216     106.383  71.144  42.753  1.00  0.00           O
ATOM  11807  C22 POPE  216     105.552  69.203  41.663  1.00  0.00           C
ATOM  11810  C3  POPE  216     107.443  71.412  38.463  1.00  0.00           C
ATOM  11813  O31 POPE  216     108.472  71.934  39.323  1.00  0.00           O
ATOM  11814  C31 POPE  216     109.412  71.094  39.663  1.00  0.00           C
ATOM  11815  O32 POPE  216     109.563  69.954  39.253  1.00  0.00           O
ATOM  11816  C32 POPE  216     110.293  71.794  40.693  1.00  0.00           C
ATOM  11819  C23 POPE  216     106.523  68.184  42.313  1.00  0.00           C
ATOM  11822  C24 POPE  216     105.832  66.853  42.593  1.00  0.00           C
ATOM  11825  C25 POPE  216     104.803  66.883  43.723  1.00  0.00           C
ATOM  11828  C26 POPE  216     105.402  66.694  45.123  1.00  0.00           C
ATOM  11831  C27 POPE  216     104.393  66.974  46.233  1.00  0.00           C
ATOM  11834  C28 POPE  216     105.013  66.993  47.633  1.00  0.00           C
ATOM  11837  C29 POPE  216     103.963  67.313  48.673  1.00  0.00           C
ATOM  11839 0C21 POPE  216     103.802  66.734  49.873  1.00  0.00           C
ATOM  11841 1C21 POPE  216     104.673  65.663  50.503  1.00  0.00           C
ATOM  11844 2C21 POPE  216     105.262  66.144  51.853  1.00  0.00           C
ATOM  11847 3C21 POPE  216     104.222  66.284  52.973  1.00  0.00           C
ATOM  11850 4C21 POPE  216     104.753  66.974  54.233  1.00  0.00           C
ATOM  11853 5C21 POPE  216     105.243  68.394  53.953  1.00  0.00           C
ATOM  11856 6C21 POPE  216     105.213  69.313  55.193  1.00  0.00           C
ATOM  11859 7C21 POPE  216     105.763  70.703  54.863  1.00  0.00           C
ATOM  11862 8C21 POPE  216     105.433  71.773  55.913  1.00  0.00           C
ATOM  11866  C33 POPE  216     109.523  72.373  41.903  1.00  0.00           C
ATOM  11869  C34 POPE  216     110.442  73.184  42.833  1.00  0.00           C
ATOM  11872  C35 POPE  216     109.683  73.904  43.953  1.00  0.00           C
ATOM  11875  C36 POPE  216     109.582  73.163  45.293  1.00  0.00           C
ATOM  11878  C37 POPE  216     108.182  72.594  45.543  1.00  0.00           C
ATOM  11881  C38 POPE  216     107.912  72.194  47.003  1.00  0.00           C
ATOM  11884  C39 POPE  216     108.103  73.324  48.043  1.00  0.00           C
ATOM  11887 0C31 POPE  216     107.332  74.614  47.713  1.00  0.00           C
ATOM  11890 1C31 POPE  216     107.533  75.743  48.733  1.00  0.00           C
ATOM  11893 2C31 POPE  216     106.773  76.993  48.283  1.00  0.00           C
ATOM  11896 3C31 POPE  216     106.783  78.184  49.263  1.00  0.00           C
ATOM  11899 4C31 POPE  216     105.903  77.993  50.503  1.00  0.00           C
ATOM  11902 5C31 POPE  216     105.763  79.313  51.273  1.00  0.00           C
ATOM  11905 6C31 POPE  216     104.953  79.194  52.563  1.00  0.00           C
ATOM  11909  NH3 POPE  217      45.853   8.294  35.043  1.00  0.00           N
ATOM  11913  C12 POPE  217      45.163   7.124  34.403  1.00  0.00           C
ATOM  11916  C11 POPE  217      45.043   5.984  35.413  1.00  0.00           C
ATOM  11919  P   POPE  217      44.912   3.734  34.083  1.00  0.00           P
ATOM  11920  O13 POPE  217      43.872   3.079  33.273  1.00  0.00           O
ATOM  11921  O14 POPE  217      46.072   4.254  33.333  1.00  0.00           O
ATOM  11922  O11 POPE  217      45.363   2.669  35.163  1.00  0.00           O
ATOM  11923  O12 POPE  217      44.253   4.914  34.903  1.00  0.00           O
ATOM  11924  C1  POPE  217      46.063   2.899  36.383  1.00  0.00           C
ATOM  11927  C2  POPE  217      45.092   2.899  37.603  1.00  0.00           C
ATOM  11929  O21 POPE  217      45.802   3.189  38.803  1.00  0.00           O
ATOM  11930  C21 POPE  217      46.023   4.464  39.053  1.00  0.00           C
ATOM  11931  O22 POPE  217      45.703   5.404  38.343  1.00  0.00           O
ATOM  11932  C22 POPE  217      46.642   4.604  40.433  1.00  0.00           C
ATOM  11935  C3  POPE  217      44.432   1.499  37.813  1.00  0.00           C
ATOM  11938  O31 POPE  217      43.252   1.569  38.643  1.00  0.00           O
ATOM  11939  C31 POPE  217      43.263   0.869  39.773  1.00  0.00           C
ATOM  11940  O32 POPE  217      44.152   0.149  40.183  1.00  0.00           O
ATOM  11941  C32 POPE  217      41.932   1.069  40.483  1.00  0.00           C
ATOM  11944  C23 POPE  217      45.882   5.674  41.253  1.00  0.00           C
ATOM  11947  C24 POPE  217      46.083   5.484  42.753  1.00  0.00           C
ATOM  11950  C25 POPE  217      45.233   4.334  43.303  1.00  0.00           C
ATOM  11953  C26 POPE  217      45.472   4.104  44.793  1.00  0.00           C
ATOM  11956  C27 POPE  217      44.473   3.109  45.383  1.00  0.00           C
ATOM  11959  C28 POPE  217      44.962   2.379  46.653  1.00  0.00           C
ATOM  11962  C29 POPE  217      45.523   3.294  47.713  1.00  0.00           C
ATOM  11964 0C21 POPE  217      44.813   3.954  48.643  1.00  0.00           C
ATOM  11966 1C21 POPE  217      43.312   4.004  48.773  1.00  0.00           C
ATOM  11969 2C21 POPE  217      42.832   5.214  49.613  1.00  0.00           C
ATOM  11972 3C21 POPE  217      43.382   6.574  49.113  1.00  0.00           C
ATOM  11975 4C21 POPE  217      42.673   7.794  49.723  1.00  0.00           C
ATOM  11978 5C21 POPE  217      42.682   7.834  51.263  1.00  0.00           C
ATOM  11981 6C21 POPE  217      42.153   9.164  51.813  1.00  0.00           C
ATOM  11984 7C21 POPE  217      41.982   9.184  53.333  1.00  0.00           C
ATOM  11987 8C21 POPE  217      41.502  10.534  53.873  1.00  0.00           C
ATOM  11991  C33 POPE  217      42.132   1.899  41.763  1.00  0.00           C
ATOM  11994  C34 POPE  217      40.813   2.259  42.443  1.00  0.00           C
ATOM  11997  C35 POPE  217      41.043   3.384  43.463  1.00  0.00           C
ATOM  12000  C36 POPE  217      39.813   3.744  44.293  1.00  0.00           C
ATOM  12003  C37 POPE  217      40.133   4.914  45.223  1.00  0.00           C
ATOM  12006  C38 POPE  217      39.033   5.224  46.243  1.00  0.00           C
ATOM  12009  C39 POPE  217      39.363   6.454  47.113  1.00  0.00           C
ATOM  12012 0C31 POPE  217      39.512   7.734  46.283  1.00  0.00           C
ATOM  12015 1C31 POPE  217      39.403   9.014  47.103  1.00  0.00           C
ATOM  12018 2C31 POPE  217      39.752  10.254  46.263  1.00  0.00           C
ATOM  12021 3C31 POPE  217      39.923  11.534  47.083  1.00  0.00           C
ATOM  12024 4C31 POPE  217      38.603  12.104  47.653  1.00  0.00           C
ATOM  12027 5C31 POPE  217      38.863  13.174  48.713  1.00  0.00           C
ATOM  12030 6C31 POPE  217      37.602  13.814  49.283  1.00  0.00           C
ATOM  12034  NH3 POPE  218      31.103  52.973  32.883  1.00  0.00           N
ATOM  12038  C12 POPE  218      31.873  54.184  32.443  1.00  0.00           C
ATOM  12041  C11 POPE  218      33.102  53.824  31.623  1.00  0.00           C
ATOM  12044  P   POPE  218      33.743  52.614  29.453  1.00  0.00           P
ATOM  12045  O13 POPE  218      33.052  51.873  28.383  1.00  0.00           O
ATOM  12046  O14 POPE  218      34.712  53.674  29.093  1.00  0.00           O
ATOM  12047  O11 POPE  218      34.442  51.533  30.393  1.00  0.00           O
ATOM  12048  O12 POPE  218      32.653  53.123  30.473  1.00  0.00           O
ATOM  12049  C1  POPE  218      35.863  51.383  30.533  1.00  0.00           C
ATOM  12052  C2  POPE  218      36.313  51.344  32.023  1.00  0.00           C
ATOM  12054  O21 POPE  218      37.752  51.374  32.063  1.00  0.00           O
ATOM  12055  C21 POPE  218      38.373  51.383  33.253  1.00  0.00           C
ATOM  12056  O22 POPE  218      39.252  50.614  33.553  1.00  0.00           O
ATOM  12057  C22 POPE  218      37.972  52.583  34.123  1.00  0.00           C
ATOM  12060  C3  POPE  218      35.732  50.104  32.783  1.00  0.00           C
ATOM  12063  O31 POPE  218      35.932  50.194  34.213  1.00  0.00           O
ATOM  12064  C31 POPE  218      34.982  50.863  34.873  1.00  0.00           C
ATOM  12065  O32 POPE  218      33.982  51.333  34.363  1.00  0.00           O
ATOM  12066  C32 POPE  218      35.462  51.184  36.303  1.00  0.00           C
ATOM  12069  C23 POPE  218      38.633  52.583  35.523  1.00  0.00           C
ATOM  12072  C24 POPE  218      38.032  53.594  36.523  1.00  0.00           C
ATOM  12075  C25 POPE  218      38.313  53.214  37.993  1.00  0.00           C
ATOM  12078  C26 POPE  218      37.692  54.144  39.063  1.00  0.00           C
ATOM  12081  C27 POPE  218      38.083  53.743  40.503  1.00  0.00           C
ATOM  12084  C28 POPE  218      37.943  54.834  41.593  1.00  0.00           C
ATOM  12087  C29 POPE  218      36.572  54.974  42.193  1.00  0.00           C
ATOM  12089 0C21 POPE  218      36.232  55.793  43.213  1.00  0.00           C
ATOM  12091 1C21 POPE  218      37.142  56.744  43.963  1.00  0.00           C
ATOM  12094 2C21 POPE  218      36.662  57.004  45.403  1.00  0.00           C
ATOM  12097 3C21 POPE  218      36.682  55.764  46.293  1.00  0.00           C
ATOM  12100 4C21 POPE  218      36.033  56.024  47.653  1.00  0.00           C
ATOM  12103 5C21 POPE  218      35.982  54.774  48.533  1.00  0.00           C
ATOM  12106 6C21 POPE  218      35.192  53.614  47.923  1.00  0.00           C
ATOM  12109 7C21 POPE  218      34.833  52.563  48.973  1.00  0.00           C
ATOM  12112 8C21 POPE  218      34.072  51.344  48.443  1.00  0.00           C
ATOM  12116  C33 POPE  218      34.773  50.484  37.513  1.00  0.00           C
ATOM  12119  C34 POPE  218      35.242  51.133  38.833  1.00  0.00           C
ATOM  12122  C35 POPE  218      34.962  50.394  40.163  1.00  0.00           C
ATOM  12125  C36 POPE  218      35.713  51.094  41.313  1.00  0.00           C
ATOM  12128  C37 POPE  218      35.353  50.674  42.743  1.00  0.00           C
ATOM  12131  C38 POPE  218      35.803  51.694  43.823  1.00  0.00           C
ATOM  12134  C39 POPE  218      37.322  51.804  44.073  1.00  0.00           C
ATOM  12137 0C31 POPE  218      37.902  50.583  44.803  1.00  0.00           C
ATOM  12140 1C31 POPE  218      39.313  50.814  45.393  1.00  0.00           C
ATOM  12143 2C31 POPE  218      39.903  49.594  46.133  1.00  0.00           C
ATOM  12146 3C31 POPE  218      39.012  49.004  47.243  1.00  0.00           C
ATOM  12149 4C31 POPE  218      38.773  49.934  48.433  1.00  0.00           C
ATOM  12152 5C31 POPE  218      37.813  49.314  49.453  1.00  0.00           C
ATOM  12155 6C31 POPE  218      37.703  50.094  50.763  1.00  0.00           C
ATOM  12159  NH3 POPE  219      89.023  23.274  36.883  1.00  0.00           N
ATOM  12163  C12 POPE  219      89.883  24.374  36.343  1.00  0.00           C
ATOM  12166  C11 POPE  219      89.893  24.314  34.803  1.00  0.00           C
ATOM  12169  P   POPE  219      91.552  26.164  33.883  1.00  0.00           P
ATOM  12170  O13 POPE  219      90.512  26.674  32.973  1.00  0.00           O
ATOM  12171  O14 POPE  219      92.902  25.974  33.333  1.00  0.00           O
ATOM  12172  O11 POPE  219      91.603  26.954  35.243  1.00  0.00           O
ATOM  12173  O12 POPE  219      91.162  24.714  34.333  1.00  0.00           O
ATOM  12174  C1  POPE  219      92.682  27.864  35.533  1.00  0.00           C
ATOM  12177  C2  POPE  219      93.823  27.194  36.363  1.00  0.00           C
ATOM  12179  O21 POPE  219      94.082  27.964  37.553  1.00  0.00           O
ATOM  12180  C21 POPE  219      93.412  27.574  38.623  1.00  0.00           C
ATOM  12181  O22 POPE  219      92.692  26.584  38.673  1.00  0.00           O
ATOM  12182  C22 POPE  219      93.732  28.454  39.823  1.00  0.00           C
ATOM  12185  C3  POPE  219      95.162  27.044  35.573  1.00  0.00           C
ATOM  12188  O31 POPE  219      96.183  26.413  36.393  1.00  0.00           O
ATOM  12189  C31 POPE  219      96.123  25.104  36.533  1.00  0.00           C
ATOM  12190  O32 POPE  219      95.472  24.324  35.843  1.00  0.00           O
ATOM  12191  C32 POPE  219      96.932  24.704  37.783  1.00  0.00           C
ATOM  12194  C23 POPE  219      92.622  28.354  40.903  1.00  0.00           C
ATOM  12197  C24 POPE  219      93.073  28.784  42.313  1.00  0.00           C
ATOM  12200  C25 POPE  219      94.082  27.854  42.983  1.00  0.00           C
ATOM  12203  C26 POPE  219      93.582  26.424  43.263  1.00  0.00           C
ATOM  12206  C27 POPE  219      94.613  25.634  44.083  1.00  0.00           C
ATOM  12209  C28 POPE  219      94.122  24.243  44.553  1.00  0.00           C
ATOM  12212  C29 POPE  219      95.192  23.504  45.323  1.00  0.00           C
ATOM  12214 0C21 POPE  219      95.512  23.653  46.633  1.00  0.00           C
ATOM  12216 1C21 POPE  219      94.862  24.584  47.633  1.00  0.00           C
ATOM  12219 2C21 POPE  219      94.172  23.824  48.773  1.00  0.00           C
ATOM  12222 3C21 POPE  219      93.453  24.724  49.793  1.00  0.00           C
ATOM  12225 4C21 POPE  219      93.092  23.934  51.063  1.00  0.00           C
ATOM  12228 5C21 POPE  219      92.443  24.744  52.183  1.00  0.00           C
ATOM  12231 6C21 POPE  219      90.903  24.734  52.183  1.00  0.00           C
ATOM  12234 7C21 POPE  219      90.322  25.194  53.533  1.00  0.00           C
ATOM  12237 8C21 POPE  219      88.833  24.874  53.703  1.00  0.00           C
ATOM  12241  C33 POPE  219      96.032  24.044  38.853  1.00  0.00           C
ATOM  12244  C34 POPE  219      96.633  24.014  40.273  1.00  0.00           C
ATOM  12247  C35 POPE  219      98.012  23.354  40.443  1.00  0.00           C
ATOM  12250  C36 POPE  219      98.052  21.844  40.743  1.00  0.00           C
ATOM  12253  C37 POPE  219      99.192  21.444  41.713  1.00  0.00           C
ATOM  12256  C38 POPE  219      99.312  19.934  41.973  1.00  0.00           C
ATOM  12259  C39 POPE  219      98.462  19.374  43.113  1.00  0.00           C
ATOM  12262 0C31 POPE  219      98.842  17.924  43.413  1.00  0.00           C
ATOM  12265 1C31 POPE  219      98.073  17.294  44.583  1.00  0.00           C
ATOM  12268 2C31 POPE  219      98.602  15.894  44.943  1.00  0.00           C
ATOM  12271 3C31 POPE  219      98.052  15.364  46.283  1.00  0.00           C
ATOM  12274 4C31 POPE  219      98.912  15.714  47.503  1.00  0.00           C
ATOM  12277 5C31 POPE  219      98.423  14.984  48.763  1.00  0.00           C
ATOM  12280 6C31 POPE  219      99.082  15.484  50.043  1.00  0.00           C
ATOM  12284  NH3 POPE  220      80.002 101.924  78.763  1.00  0.00           N
ATOM  12288  C12 POPE  220      80.052 100.424  78.653  1.00  0.00           C
ATOM  12291  C11 POPE  220      79.103  99.734  79.613  1.00  0.00           C
ATOM  12294  P   POPE  220      78.112  97.353  79.633  1.00  0.00           P
ATOM  12295  O13 POPE  220      78.603  95.954  79.633  1.00  0.00           O
ATOM  12296  O14 POPE  220      77.243  97.764  80.753  1.00  0.00           O
ATOM  12297  O11 POPE  220      77.453  97.613  78.233  1.00  0.00           O
ATOM  12298  O12 POPE  220      79.362  98.324  79.563  1.00  0.00           O
ATOM  12299  C1  POPE  220      76.142  98.122  78.013  1.00  0.00           C
ATOM  12302  C2  POPE  220      75.533  97.413  76.773  1.00  0.00           C
ATOM  12304  O21 POPE  220      76.252  97.693  75.553  1.00  0.00           O
ATOM  12305  C21 POPE  220      76.162  98.912  75.033  1.00  0.00           C
ATOM  12306  O22 POPE  220      75.673  99.893  75.573  1.00  0.00           O
ATOM  12307  C22 POPE  220      76.672  98.853  73.583  1.00  0.00           C
ATOM  12310  C3  POPE  220      73.993  97.562  76.623  1.00  0.00           C
ATOM  12313  O31 POPE  220      73.563  97.074  75.323  1.00  0.00           O
ATOM  12314  C31 POPE  220      73.653  95.762  75.123  1.00  0.00           C
ATOM  12315  O32 POPE  220      73.863  94.923  75.983  1.00  0.00           O
ATOM  12316  C32 POPE  220      73.592  95.504  73.613  1.00  0.00           C
ATOM  12319  C23 POPE  220      77.462 100.103  73.113  1.00  0.00           C
ATOM  12322  C24 POPE  220      77.963  99.973  71.663  1.00  0.00           C
ATOM  12325  C25 POPE  220      76.923 100.394  70.623  1.00  0.00           C
[truncated: 1,097,401 more chars]
