# Supplementary material for: Characterizing Membrane Association and Periplasmic Transfer of Bacterial Lipoproteins through Molecular Dynamics Simulations
Source: Structure. 2020 Apr 7;28(4):475–487.e3. doi: 10.1016/j.str.2020.01.012 (PMC7139219; doi:10.1016/j.str.2020.01.012)
Supplement: Data S1. Final Coordinates from Simulations (Y–Z), Related to Figure 3 [file mmc3.zip › Y-Z/YIAM-5-atomistic.pdb]

TITLE     Protein
REMARK    THIS IS A SIMULATION BOX
CRYST1  109.365  109.365  109.084  90.00  90.00  90.00 P 1           1
MODEL        1
ATOM      1  N   CYSTA   1      61.007  48.748  62.632  1.00  0.00           N
ATOM      3  CA  CYSTA   1      60.977  49.198  64.042  1.00  0.00           C
ATOM      5  C   CYSTA   1      62.117  50.268  64.612  1.00  0.00           C
ATOM      6  O   CYSTA   1      62.537  50.077  65.752  1.00  0.00           O
ATOM      7  CB  CYSTA   1      59.467  49.298  64.602  1.00  0.00           C
ATOM     10  SG  CYSTA   1      57.987  49.327  63.422  1.00  0.00           S
ATOM     11  C1  CYSTA   1      56.677  47.987  63.682  1.00  0.00           C
ATOM     14  CA1 CYSTA   1      60.567  47.647  61.912  1.00  0.00           C
ATOM     15  OA1 CYSTA   1      61.017  47.638  60.772  1.00  0.00           O
ATOM     16  CA2 CYSTA   1      59.677  46.438  62.292  1.00  0.00           C
ATOM     19  C11 CYSTA   1      55.317  47.798  62.842  1.00  0.00           C
ATOM     21  O11 CYSTA   1      55.507  47.318  61.482  1.00  0.00           O
ATOM     22  CX1 CYSTA   1      54.387  46.688  60.992  1.00  0.00           C
ATOM     23  OX1 CYSTA   1      53.457  46.338  61.682  1.00  0.00           O
ATOM     24  CX2 CYSTA   1      54.467  46.537  59.452  1.00  0.00           C
ATOM     27  C12 CYSTA   1      54.257  48.958  62.902  1.00  0.00           C
ATOM     30  O12 CYSTA   1      53.897  49.449  61.582  1.00  0.00           O
ATOM     31  CD1 CYSTA   1      54.827  50.287  61.142  1.00  0.00           C
ATOM     32  OD1 CYSTA   1      55.647  50.837  61.852  1.00  0.00           O
ATOM     33  CD2 CYSTA   1      54.797  50.378  59.622  1.00  0.00           C
ATOM     36  CA3 CYSTA   1      58.727  45.887  61.132  1.00  0.00           C
ATOM     39  CA4 CYSTA   1      58.117  44.438  61.202  1.00  0.00           C
ATOM     42  CA5 CYSTA   1      57.147  44.077  60.012  1.00  0.00           C
ATOM     45  CA6 CYSTA   1      56.837  42.588  59.652  1.00  0.00           C
ATOM     48  CA7 CYSTA   1      56.667  42.287  58.112  1.00  0.00           C
ATOM     51  CA8 CYSTA   1      56.087  40.897  57.722  1.00  0.00           C
ATOM     54  CA9 CYSTA   1      56.487  40.318  56.332  1.00  0.00           C
ATOM     57 0CA1 CYSTA   1      55.807  40.897  55.072  1.00  0.00           C
ATOM     60 1CA1 CYSTA   1      56.247  40.217  53.742  1.00  0.00           C
ATOM     63 2CA1 CYSTA   1      55.787  40.957  52.472  1.00  0.00           C
ATOM     66 3CA1 CYSTA   1      56.257  40.378  51.122  1.00  0.00           C
ATOM     69 4CA1 CYSTA   1      55.887  41.248  49.912  1.00  0.00           C
ATOM     72 5CA1 CYSTA   1      56.747  42.518  49.742  1.00  0.00           C
ATOM     75 6CA1 CYSTA   1      56.367  43.387  48.552  1.00  0.00           C
ATOM     79  CD3 CYSTA   1      53.487  50.928  59.012  1.00  0.00           C
ATOM     82  CD4 CYSTA   1      52.917  50.097  57.872  1.00  0.00           C
ATOM     85  CD5 CYSTA   1      52.047  50.957  56.952  1.00  0.00           C
ATOM     88  CD6 CYSTA   1      51.317  50.108  55.902  1.00  0.00           C
ATOM     91  CD7 CYSTA   1      52.207  49.557  54.782  1.00  0.00           C
ATOM     94  CD8 CYSTA   1      52.167  50.438  53.522  1.00  0.00           C
ATOM     97  CD9 CYSTA   1      53.367  50.298  52.552  1.00  0.00           C
ATOM    100 0CD1 CYSTA   1      53.837  48.858  52.312  1.00  0.00           C
ATOM    103 1CD1 CYSTA   1      52.787  48.057  51.552  1.00  0.00           C
ATOM    106 2CD1 CYSTA   1      53.227  46.647  51.132  1.00  0.00           C
ATOM    109 3CD1 CYSTA   1      52.147  45.978  50.282  1.00  0.00           C
ATOM    112 4CD1 CYSTA   1      52.427  44.519  49.922  1.00  0.00           C
ATOM    115 5CD1 CYSTA   1      51.217  43.858  49.252  1.00  0.00           C
ATOM    118 6CD1 CYSTA   1      51.387  42.358  49.052  1.00  0.00           C
ATOM    122  CX3 CYSTA   1      53.317  45.718  58.802  1.00  0.00           C
ATOM    125  CX4 CYSTA   1      52.117  46.588  58.402  1.00  0.00           C
ATOM    128  CX5 CYSTA   1      50.937  45.777  57.832  1.00  0.00           C
ATOM    131  CX6 CYSTA   1      49.787  46.638  57.282  1.00  0.00           C
ATOM    134  CX7 CYSTA   1      48.617  45.807  56.732  1.00  0.00           C
ATOM    137  CX8 CYSTA   1      47.587  46.698  56.002  1.00  0.00           C
ATOM    140  CX9 CYSTA   1      46.517  45.988  55.222  1.00  0.00           C
ATOM    142 0CX1 CYSTA   1      46.707  45.318  54.062  1.00  0.00           C
ATOM    144 1CX1 CYSTA   1      48.017  45.108  53.352  1.00  0.00           C
ATOM    147 2CX1 CYSTA   1      48.027  45.597  51.882  1.00  0.00           C
ATOM    150 3CX1 CYSTA   1      47.177  44.757  50.912  1.00  0.00           C
ATOM    153 4CX1 CYSTA   1      45.777  45.327  50.682  1.00  0.00           C
ATOM    156 5CX1 CYSTA   1      45.107  44.738  49.432  1.00  0.00           C
ATOM    159 6CX1 CYSTA   1      44.637  43.288  49.562  1.00  0.00           C
ATOM    162 7CX1 CYSTA   1      43.907  42.838  48.302  1.00  0.00           C
ATOM    165 8CX1 CYSTA   1      43.677  41.327  48.252  1.00  0.00           C
ATOM    169  N   ILE A   2      62.687  51.358  63.922  1.00  0.00           N
ATOM    171  CA  ILE A   2      63.907  52.287  64.212  1.00  0.00           C
ATOM    173  CB  ILE A   2      63.617  53.638  65.012  1.00  0.00           C
ATOM    175  CG2 ILE A   2      64.697  54.608  65.632  1.00  0.00           C
ATOM    179  CG1 ILE A   2      62.647  54.538  64.202  1.00  0.00           C
ATOM    182  CD  ILE A   2      62.457  55.967  64.752  1.00  0.00           C
ATOM    186  C   ILE A   2      65.367  51.747  64.442  1.00  0.00           C
ATOM    187  O   ILE A   2      65.647  50.557  64.322  1.00  0.00           O
ATOM    188  N   VAL A   3      66.347  52.698  64.612  1.00  0.00           N
ATOM    190  CA  VAL A   3      67.807  52.728  64.462  1.00  0.00           C
ATOM    192  CB  VAL A   3      68.177  53.228  63.052  1.00  0.00           C
ATOM    194  CG1 VAL A   3      69.527  52.597  62.672  1.00  0.00           C
ATOM    198  CG2 VAL A   3      67.107  52.857  62.002  1.00  0.00           C
ATOM    202  C   VAL A   3      68.587  53.597  65.542  1.00  0.00           C
ATOM    203  O   VAL A   3      68.657  53.228  66.712  1.00  0.00           O
ATOM    204  N   PHE A   4      69.277  54.738  65.172  1.00  0.00           N
ATOM    206  CA  PHE A   4      70.557  55.198  65.762  1.00  0.00           C
ATOM    208  CB  PHE A   4      71.177  56.408  64.962  1.00  0.00           C
ATOM    211  CG  PHE A   4      72.577  56.847  65.422  1.00  0.00           C
ATOM    212  CD1 PHE A   4      73.717  56.427  64.712  1.00  0.00           C
ATOM    214  CE1 PHE A   4      75.007  56.847  65.092  1.00  0.00           C
ATOM    216  CZ  PHE A   4      75.177  57.698  66.192  1.00  0.00           C
ATOM    218  CD2 PHE A   4      72.777  57.728  66.522  1.00  0.00           C
ATOM    220  CE2 PHE A   4      74.057  58.137  66.902  1.00  0.00           C
ATOM    222  C   PHE A   4      70.647  55.528  67.262  1.00  0.00           C
ATOM    223  O   PHE A   4      71.607  55.097  67.912  1.00  0.00           O
ATOM    224  N   ILE A   5      69.717  56.297  67.882  1.00  0.00           N
ATOM    226  CA  ILE A   5      69.887  56.698  69.282  1.00  0.00           C
ATOM    228  CB  ILE A   5      68.957  57.827  69.742  1.00  0.00           C
ATOM    230  CG2 ILE A   5      68.867  57.897  71.292  1.00  0.00           C
ATOM    234  CG1 ILE A   5      69.487  59.188  69.212  1.00  0.00           C
ATOM    237  CD  ILE A   5      68.497  60.347  69.232  1.00  0.00           C
ATOM    241  C   ILE A   5      69.947  55.507  70.222  1.00  0.00           C
ATOM    242  O   ILE A   5      70.777  55.408  71.122  1.00  0.00           O
ATOM    243  N   ASN A   6      69.087  54.519  69.922  1.00  0.00           N
ATOM    245  CA  ASN A   6      69.147  53.218  70.512  1.00  0.00           C
ATOM    247  CB  ASN A   6      67.867  52.428  70.112  1.00  0.00           C
ATOM    250  CG  ASN A   6      67.757  51.097  70.842  1.00  0.00           C
ATOM    251  OD1 ASN A   6      68.217  50.938  71.982  1.00  0.00           O
ATOM    252  ND2 ASN A   6      67.197  50.088  70.152  1.00  0.00           N
ATOM    255  C   ASN A   6      70.457  52.467  70.272  1.00  0.00           C
ATOM    256  O   ASN A   6      71.017  51.927  71.222  1.00  0.00           O
ATOM    257  N   ILE A   7      71.027  52.458  69.052  1.00  0.00           N
ATOM    259  CA  ILE A   7      72.277  51.737  68.772  1.00  0.00           C
ATOM    261  CB  ILE A   7      72.697  51.877  67.292  1.00  0.00           C
ATOM    263  CG2 ILE A   7      74.147  51.367  67.022  1.00  0.00           C
ATOM    267  CG1 ILE A   7      71.677  51.138  66.392  1.00  0.00           C
ATOM    270  CD  ILE A   7      71.987  51.237  64.892  1.00  0.00           C
ATOM    274  C   ILE A   7      73.427  52.197  69.652  1.00  0.00           C
ATOM    275  O   ILE A   7      74.117  51.408  70.282  1.00  0.00           O
ATOM    276  N   ILE A   8      73.617  53.527  69.732  1.00  0.00           N
ATOM    278  CA  ILE A   8      74.757  54.138  70.412  1.00  0.00           C
ATOM    280  CB  ILE A   8      74.857  55.618  70.012  1.00  0.00           C
ATOM    282  CG2 ILE A   8      74.487  56.628  71.112  1.00  0.00           C
ATOM    286  CG1 ILE A   8      76.247  55.947  69.462  1.00  0.00           C
ATOM    289  CD  ILE A   8      76.707  54.998  68.352  1.00  0.00           C
ATOM    293  C   ILE A   8      74.738  53.908  71.912  1.00  0.00           C
ATOM    294  O   ILE A   8      75.747  53.638  72.562  1.00  0.00           O
ATOM    295  N   LEU A   9      73.547  53.967  72.522  1.00  0.00           N
ATOM    297  CA  LEU A   9      73.367  53.597  73.892  1.00  0.00           C
ATOM    299  CB  LEU A   9      72.037  54.188  74.412  1.00  0.00           C
ATOM    302  CG  LEU A   9      71.997  55.737  74.362  1.00  0.00           C
ATOM    304  CD1 LEU A   9      70.557  56.257  74.492  1.00  0.00           C
ATOM    308  CD2 LEU A   9      72.877  56.388  75.442  1.00  0.00           C
ATOM    312  C   LEU A   9      73.507  52.087  74.102  1.00  0.00           C
ATOM    313  O   LEU A   9      74.207  51.647  75.012  1.00  0.00           O
ATOM    314  N   ARG A  10      72.867  51.257  73.252  1.00  0.00           N
ATOM    316  CA  ARG A  10      72.767  49.808  73.402  1.00  0.00           C
ATOM    318  CB  ARG A  10      71.787  49.278  72.332  1.00  0.00           C
ATOM    321  CG  ARG A  10      71.607  47.757  72.202  1.00  0.00           C
ATOM    324  CD  ARG A  10      70.568  47.417  71.132  1.00  0.00           C
ATOM    327  NE  ARG A  10      70.427  45.938  71.082  1.00  0.00           N
ATOM    329  CZ  ARG A  10      69.738  45.257  70.182  1.00  0.00           C
ATOM    330  NH1 ARG A  10      69.067  45.837  69.212  1.00  0.00           N
ATOM    333  NH2 ARG A  10      69.707  43.948  70.292  1.00  0.00           N
ATOM    336  C   ARG A  10      74.087  49.058  73.342  1.00  0.00           C
ATOM    337  O   ARG A  10      74.377  48.167  74.152  1.00  0.00           O
ATOM    338  N   TYR A  11      74.907  49.427  72.342  1.00  0.00           N
ATOM    340  CA  TYR A  11      76.177  48.778  72.082  1.00  0.00           C
ATOM    342  CB  TYR A  11      76.337  48.517  70.562  1.00  0.00           C
ATOM    345  CG  TYR A  11      75.257  47.597  70.072  1.00  0.00           C
ATOM    346  CD1 TYR A  11      74.217  48.067  69.262  1.00  0.00           C
ATOM    348  CE1 TYR A  11      73.267  47.178  68.732  1.00  0.00           C
ATOM    350  CZ  TYR A  11      73.357  45.817  69.022  1.00  0.00           C
ATOM    351  OH  TYR A  11      72.427  44.917  68.452  1.00  0.00           O
ATOM    353  CD2 TYR A  11      75.327  46.227  70.372  1.00  0.00           C
ATOM    355  CE2 TYR A  11      74.377  45.338  69.852  1.00  0.00           C
ATOM    357  C   TYR A  11      77.327  49.657  72.502  1.00  0.00           C
ATOM    358  O   TYR A  11      78.447  49.188  72.682  1.00  0.00           O
ATOM    359  N   GLY A  12      77.107  50.967  72.682  1.00  0.00           N
ATOM    361  CA  GLY A  12      78.208  51.847  73.072  1.00  0.00           C
ATOM    364  C   GLY A  12      78.287  51.978  74.562  1.00  0.00           C
ATOM    365  O   GLY A  12      79.318  51.717  75.192  1.00  0.00           O
ATOM    366  N   PHE A  13      77.137  52.347  75.162  1.00  0.00           N
ATOM    368  CA  PHE A  13      76.977  52.547  76.582  1.00  0.00           C
ATOM    370  CB  PHE A  13      76.107  53.797  76.902  1.00  0.00           C
ATOM    373  CG  PHE A  13      76.797  55.097  76.552  1.00  0.00           C
ATOM    374  CD1 PHE A  13      76.567  55.777  75.342  1.00  0.00           C
ATOM    376  CE1 PHE A  13      77.157  57.019  75.082  1.00  0.00           C
ATOM    378  CZ  PHE A  13      77.997  57.597  76.032  1.00  0.00           C
ATOM    380  CD2 PHE A  13      77.627  55.707  77.512  1.00  0.00           C
ATOM    382  CE2 PHE A  13      78.247  56.938  77.252  1.00  0.00           C
ATOM    384  C   PHE A  13      76.377  51.327  77.282  1.00  0.00           C
ATOM    385  O   PHE A  13      76.137  51.358  78.492  1.00  0.00           O
ATOM    386  N   GLN A  14      76.117  50.217  76.562  1.00  0.00           N
ATOM    388  CA  GLN A  14      75.627  48.967  77.122  1.00  0.00           C
ATOM    390  CB  GLN A  14      76.627  48.317  78.132  1.00  0.00           C
ATOM    393  CG  GLN A  14      77.877  47.698  77.472  1.00  0.00           C
ATOM    396  CD  GLN A  14      77.457  46.658  76.432  1.00  0.00           C
ATOM    397  OE1 GLN A  14      76.897  45.588  76.722  1.00  0.00           O
ATOM    398  NE2 GLN A  14      77.657  47.007  75.142  1.00  0.00           N
ATOM    401  C   GLN A  14      74.187  48.948  77.622  1.00  0.00           C
ATOM    402  O   GLN A  14      73.787  48.057  78.362  1.00  0.00           O
ATOM    403  N   THR A  15      73.348  49.917  77.222  1.00  0.00           N
ATOM    405  CA  THR A  15      71.977  50.047  77.742  1.00  0.00           C
ATOM    407  CB  THR A  15      71.887  50.947  78.992  1.00  0.00           C
ATOM    409  OG1 THR A  15      70.547  51.077  79.482  1.00  0.00           O
ATOM    411  CG2 THR A  15      72.407  52.378  78.732  1.00  0.00           C
ATOM    415  C   THR A  15      71.037  50.537  76.662  1.00  0.00           C
ATOM    416  O   THR A  15      71.327  51.497  75.972  1.00  0.00           O
ATOM    417  N   SER A  16      69.877  49.878  76.452  1.00  0.00           N
ATOM    419  CA  SER A  16      68.947  50.257  75.392  1.00  0.00           C
ATOM    421  CB  SER A  16      68.197  49.058  74.762  1.00  0.00           C
ATOM    424  OG  SER A  16      67.577  48.257  75.762  1.00  0.00           O
ATOM    426  C   SER A  16      67.937  51.278  75.872  1.00  0.00           C
ATOM    427  O   SER A  16      67.737  51.478  77.072  1.00  0.00           O
ATOM    428  N   ILE A  17      67.277  51.997  74.932  1.00  0.00           N
ATOM    430  CA  ILE A  17      66.397  53.107  75.272  1.00  0.00           C
ATOM    432  CB  ILE A  17      66.958  54.457  74.852  1.00  0.00           C
ATOM    434  CG2 ILE A  17      67.418  54.427  73.382  1.00  0.00           C
ATOM    438  CG1 ILE A  17      65.977  55.607  75.172  1.00  0.00           C
ATOM    441  CD  ILE A  17      66.647  56.968  75.082  1.00  0.00           C
ATOM    445  C   ILE A  17      64.967  52.958  74.792  1.00  0.00           C
ATOM    446  O   ILE A  17      64.627  52.958  73.612  1.00  0.00           O
ATOM    447  N   LEU A  18      64.037  52.897  75.772  1.00  0.00           N
ATOM    449  CA  LEU A  18      62.617  52.768  75.542  1.00  0.00           C
ATOM    451  CB  LEU A  18      61.907  52.407  76.862  1.00  0.00           C
ATOM    454  CG  LEU A  18      62.418  51.118  77.562  1.00  0.00           C
ATOM    456  CD1 LEU A  18      61.637  50.877  78.862  1.00  0.00           C
ATOM    460  CD2 LEU A  18      62.327  49.878  76.662  1.00  0.00           C
ATOM    464  C   LEU A  18      61.977  53.967  74.842  1.00  0.00           C
ATOM    465  O   LEU A  18      61.077  53.797  74.032  1.00  0.00           O
ATOM    466  N   SER A  19      62.477  55.208  75.092  1.00  0.00           N
ATOM    468  CA  SER A  19      61.997  56.448  74.462  1.00  0.00           C
ATOM    470  CB  SER A  19      62.887  57.677  74.842  1.00  0.00           C
ATOM    473  OG  SER A  19      63.267  57.708  76.222  1.00  0.00           O
ATOM    475  C   SER A  19      62.047  56.388  72.942  1.00  0.00           C
ATOM    476  O   SER A  19      61.127  56.817  72.242  1.00  0.00           O
ATOM    477  N   VAL A  20      63.147  55.837  72.402  1.00  0.00           N
ATOM    479  CA  VAL A  20      63.267  55.478  70.992  1.00  0.00           C
ATOM    481  CB  VAL A  20      64.707  55.117  70.632  1.00  0.00           C
ATOM    483  CG1 VAL A  20      64.817  54.618  69.182  1.00  0.00           C
ATOM    487  CG2 VAL A  20      65.607  56.358  70.832  1.00  0.00           C
ATOM    491  C   VAL A  20      62.327  54.357  70.572  1.00  0.00           C
ATOM    492  O   VAL A  20      61.607  54.497  69.592  1.00  0.00           O
ATOM    493  N   ASP A  21      62.297  53.228  71.332  1.00  0.00           N
ATOM    495  CA  ASP A  21      61.677  51.978  70.932  1.00  0.00           C
ATOM    497  CB  ASP A  21      62.098  50.777  71.862  1.00  0.00           C
ATOM    500  CG  ASP A  21      63.437  50.117  71.572  1.00  0.00           C
ATOM    501  OD1 ASP A  21      64.107  50.458  70.562  1.00  0.00           O
ATOM    502  OD2 ASP A  21      63.757  49.147  72.332  1.00  0.00           O
ATOM    503  C   ASP A  21      60.147  51.987  70.852  1.00  0.00           C
ATOM    504  O   ASP A  21      59.567  51.077  70.252  1.00  0.00           O
ATOM    505  N   GLU A  22      59.427  52.987  71.422  1.00  0.00           N
ATOM    507  CA  GLU A  22      58.007  53.177  71.102  1.00  0.00           C
ATOM    509  CB  GLU A  22      57.157  53.527  72.352  1.00  0.00           C
ATOM    512  CG  GLU A  22      55.727  54.037  72.042  1.00  0.00           C
ATOM    515  CD  GLU A  22      54.837  54.228  73.272  1.00  0.00           C
ATOM    516  OE1 GLU A  22      55.307  54.058  74.422  1.00  0.00           O
ATOM    517  OE2 GLU A  22      53.637  54.519  73.052  1.00  0.00           O
ATOM    518  C   GLU A  22      57.767  54.208  70.012  1.00  0.00           C
ATOM    519  O   GLU A  22      56.977  53.967  69.092  1.00  0.00           O
ATOM    520  N   LEU A  23      58.487  55.347  70.042  1.00  0.00           N
ATOM    522  CA  LEU A  23      58.447  56.438  69.082  1.00  0.00           C
ATOM    524  CB  LEU A  23      59.557  57.438  69.492  1.00  0.00           C
ATOM    527  CG  LEU A  23      59.757  58.708  68.642  1.00  0.00           C
ATOM    529  CD1 LEU A  23      58.467  59.497  68.402  1.00  0.00           C
ATOM    533  CD2 LEU A  23      60.797  59.598  69.332  1.00  0.00           C
ATOM    537  C   LEU A  23      58.687  55.957  67.672  1.00  0.00           C
ATOM    538  O   LEU A  23      58.057  56.358  66.692  1.00  0.00           O
ATOM    539  N   SER A  24      59.607  55.007  67.562  1.00  0.00           N
ATOM    541  CA  SER A  24      60.027  54.327  66.362  1.00  0.00           C
ATOM    543  CB  SER A  24      61.017  53.218  66.782  1.00  0.00           C
ATOM    546  OG  SER A  24      60.497  52.277  67.712  1.00  0.00           O
ATOM    548  C   SER A  24      58.997  53.638  65.552  1.00  0.00           C
ATOM    549  O   SER A  24      58.947  53.727  64.332  1.00  0.00           O
ATOM    550  N   ARG A  25      58.137  52.917  66.262  1.00  0.00           N
ATOM    552  CA  ARG A  25      57.017  52.178  65.752  1.00  0.00           C
ATOM    554  CB  ARG A  25      56.407  51.458  66.982  1.00  0.00           C
ATOM    557  CG  ARG A  25      55.407  50.318  66.712  1.00  0.00           C
ATOM    560  CD  ARG A  25      55.347  49.398  67.942  1.00  0.00           C
ATOM    563  NE  ARG A  25      54.317  48.327  67.732  1.00  0.00           N
ATOM    565  CZ  ARG A  25      53.787  47.667  68.752  1.00  0.00           C
ATOM    566  NH1 ARG A  25      54.227  47.747  69.992  1.00  0.00           N
ATOM    569  NH2 ARG A  25      52.747  46.898  68.542  1.00  0.00           N
ATOM    572  C   ARG A  25      56.097  53.167  65.072  1.00  0.00           C
ATOM    573  O   ARG A  25      55.657  52.967  63.942  1.00  0.00           O
ATOM    574  N   TYR A  26      55.867  54.338  65.692  1.00  0.00           N
ATOM    576  CA  TYR A  26      54.997  55.347  65.142  1.00  0.00           C
ATOM    578  CB  TYR A  26      54.517  56.268  66.292  1.00  0.00           C
ATOM    581  CG  TYR A  26      53.977  55.518  67.502  1.00  0.00           C
ATOM    582  CD1 TYR A  26      53.457  54.217  67.442  1.00  0.00           C
ATOM    584  CE1 TYR A  26      52.987  53.568  68.592  1.00  0.00           C
ATOM    586  CZ  TYR A  26      53.017  54.217  69.822  1.00  0.00           C
ATOM    587  OH  TYR A  26      52.517  53.537  70.952  1.00  0.00           O
ATOM    589  CD2 TYR A  26      53.997  56.167  68.752  1.00  0.00           C
ATOM    591  CE2 TYR A  26      53.517  55.518  69.902  1.00  0.00           C
ATOM    593  C   TYR A  26      55.617  56.147  63.992  1.00  0.00           C
ATOM    594  O   TYR A  26      54.917  56.528  63.052  1.00  0.00           O
ATOM    595  N   LEU A  27      56.947  56.388  63.972  1.00  0.00           N
ATOM    597  CA  LEU A  27      57.637  56.887  62.782  1.00  0.00           C
ATOM    599  CB  LEU A  27      59.057  57.397  63.082  1.00  0.00           C
ATOM    602  CG  LEU A  27      59.127  58.568  64.072  1.00  0.00           C
ATOM    604  CD1 LEU A  27      60.517  59.188  64.062  1.00  0.00           C
ATOM    608  CD2 LEU A  27      58.107  59.668  63.742  1.00  0.00           C
ATOM    612  C   LEU A  27      57.707  55.947  61.602  1.00  0.00           C
ATOM    613  O   LEU A  27      57.517  56.358  60.472  1.00  0.00           O
ATOM    614  N   PHE A  28      57.967  54.637  61.822  1.00  0.00           N
ATOM    616  CA  PHE A  28      57.837  53.628  60.782  1.00  0.00           C
ATOM    618  CB  PHE A  28      58.427  52.267  61.222  1.00  0.00           C
ATOM    621  CG  PHE A  28      58.607  51.278  60.072  1.00  0.00           C
ATOM    622  CD1 PHE A  28      59.397  51.607  58.952  1.00  0.00           C
ATOM    624  CE1 PHE A  28      59.587  50.699  57.902  1.00  0.00           C
ATOM    626  CZ  PHE A  28      58.997  49.427  57.952  1.00  0.00           C
ATOM    628  CD2 PHE A  28      58.047  49.977  60.102  1.00  0.00           C
ATOM    630  CE2 PHE A  28      58.227  49.068  59.062  1.00  0.00           C
ATOM    632  C   PHE A  28      56.397  53.527  60.282  1.00  0.00           C
ATOM    633  O   PHE A  28      56.187  53.387  59.082  1.00  0.00           O
ATOM    634  N   VAL A  29      55.377  53.647  61.172  1.00  0.00           N
ATOM    636  CA  VAL A  29      53.987  53.818  60.752  1.00  0.00           C
ATOM    638  CB  VAL A  29      52.957  53.878  61.902  1.00  0.00           C
ATOM    640  CG1 VAL A  29      51.557  54.208  61.362  1.00  0.00           C
ATOM    644  CG2 VAL A  29      52.817  52.518  62.642  1.00  0.00           C
ATOM    648  C   VAL A  29      53.817  54.998  59.802  1.00  0.00           C
ATOM    649  O   VAL A  29      53.307  54.868  58.682  1.00  0.00           O
ATOM    650  N   TRP A  30      54.307  56.178  60.202  1.00  0.00           N
ATOM    652  CA  TRP A  30      54.217  57.378  59.412  1.00  0.00           C
ATOM    654  CB  TRP A  30      54.607  58.568  60.312  1.00  0.00           C
ATOM    657  CG  TRP A  30      54.317  59.917  59.762  1.00  0.00           C
ATOM    658  CD1 TRP A  30      53.377  60.238  58.822  1.00  0.00           C
ATOM    660  NE1 TRP A  30      53.427  61.588  58.572  1.00  0.00           N
ATOM    662  CE2 TRP A  30      54.377  62.168  59.342  1.00  0.00           C
ATOM    663  CD2 TRP A  30      54.967  61.147  60.122  1.00  0.00           C
ATOM    664  CE3 TRP A  30      55.967  61.458  61.032  1.00  0.00           C
ATOM    666  CZ3 TRP A  30      56.377  62.787  61.142  1.00  0.00           C
ATOM    668  CZ2 TRP A  30      54.787  63.478  59.452  1.00  0.00           C
ATOM    670  CH2 TRP A  30      55.797  63.787  60.362  1.00  0.00           C
ATOM    672  C   TRP A  30      54.997  57.368  58.082  1.00  0.00           C
ATOM    673  O   TRP A  30      54.447  57.708  57.032  1.00  0.00           O
ATOM    674  N   LEU A  31      56.277  56.927  58.082  1.00  0.00           N
ATOM    676  CA  LEU A  31      57.127  56.838  56.892  1.00  0.00           C
ATOM    678  CB  LEU A  31      58.537  56.327  57.262  1.00  0.00           C
ATOM    681  CG  LEU A  31      59.427  57.368  57.952  1.00  0.00           C
ATOM    683  CD1 LEU A  31      60.627  56.677  58.612  1.00  0.00           C
ATOM    687  CD2 LEU A  31      59.907  58.447  56.962  1.00  0.00           C
ATOM    691  C   LEU A  31      56.587  55.918  55.832  1.00  0.00           C
ATOM    692  O   LEU A  31      56.647  56.188  54.632  1.00  0.00           O
ATOM    693  N   THR A  32      56.057  54.777  56.262  1.00  0.00           N
ATOM    695  CA  THR A  32      55.597  53.737  55.362  1.00  0.00           C
ATOM    697  CB  THR A  32      55.667  52.428  56.122  1.00  0.00           C
ATOM    699  OG1 THR A  32      56.997  52.207  56.562  1.00  0.00           O
ATOM    701  CG2 THR A  32      55.317  51.227  55.262  1.00  0.00           C
ATOM    705  C   THR A  32      54.237  54.058  54.752  1.00  0.00           C
ATOM    706  O   THR A  32      53.967  53.737  53.592  1.00  0.00           O
ATOM    707  N   PHE A  33      53.367  54.837  55.462  1.00  0.00           N
ATOM    709  CA  PHE A  33      52.297  55.597  54.802  1.00  0.00           C
ATOM    711  CB  PHE A  33      51.387  56.378  55.812  1.00  0.00           C
ATOM    714  CG  PHE A  33      50.397  55.567  56.592  1.00  0.00           C
ATOM    715  CD1 PHE A  33      50.367  55.667  57.992  1.00  0.00           C
ATOM    717  CE1 PHE A  33      49.327  55.088  58.732  1.00  0.00           C
ATOM    719  CZ  PHE A  33      48.287  54.427  58.082  1.00  0.00           C
ATOM    721  CD2 PHE A  33      49.357  54.878  55.952  1.00  0.00           C
ATOM    723  CE2 PHE A  33      48.297  54.327  56.682  1.00  0.00           C
ATOM    725  C   PHE A  33      52.777  56.638  53.782  1.00  0.00           C
ATOM    726  O   PHE A  33      52.227  56.737  52.692  1.00  0.00           O
ATOM    727  N   ILE A  34      53.817  57.428  54.102  1.00  0.00           N
ATOM    729  CA  ILE A  34      54.397  58.428  53.192  1.00  0.00           C
ATOM    731  CB  ILE A  34      55.467  59.298  53.882  1.00  0.00           C
ATOM    733  CG2 ILE A  34      56.257  60.158  52.872  1.00  0.00           C
ATOM    737  CG1 ILE A  34      54.827  60.198  54.962  1.00  0.00           C
ATOM    740  CD  ILE A  34      55.847  60.737  55.972  1.00  0.00           C
ATOM    744  C   ILE A  34      54.927  57.798  51.902  1.00  0.00           C
ATOM    745  O   ILE A  34      54.667  58.288  50.812  1.00  0.00           O
ATOM    746  N   GLY A  35      55.627  56.638  51.992  1.00  0.00           N
ATOM    748  CA  GLY A  35      56.007  55.827  50.832  1.00  0.00           C
ATOM    751  C   GLY A  35      54.847  55.357  49.982  1.00  0.00           C
ATOM    752  O   GLY A  35      54.907  55.408  48.762  1.00  0.00           O
ATOM    753  N   ALA A  36      53.737  54.928  50.622  1.00  0.00           N
ATOM    755  CA  ALA A  36      52.487  54.577  49.972  1.00  0.00           C
ATOM    757  CB  ALA A  36      51.497  53.978  50.982  1.00  0.00           C
ATOM    761  C   ALA A  36      51.827  55.718  49.202  1.00  0.00           C
ATOM    762  O   ALA A  36      51.297  55.507  48.112  1.00  0.00           O
ATOM    763  N   ILE A  37      51.877  56.978  49.712  1.00  0.00           N
ATOM    765  CA  ILE A  37      51.447  58.148  48.952  1.00  0.00           C
ATOM    767  CB  ILE A  37      51.647  59.478  49.712  1.00  0.00           C
ATOM    769  CG2 ILE A  37      51.387  60.699  48.802  1.00  0.00           C
ATOM    773  CG1 ILE A  37      50.707  59.548  50.932  1.00  0.00           C
ATOM    776  CD  ILE A  37      50.997  60.737  51.842  1.00  0.00           C
ATOM    780  C   ILE A  37      52.147  58.257  47.612  1.00  0.00           C
ATOM    781  O   ILE A  37      51.487  58.348  46.582  1.00  0.00           O
ATOM    782  N   VAL A  38      53.497  58.188  47.592  1.00  0.00           N
ATOM    784  CA  VAL A  38      54.297  58.188  46.372  1.00  0.00           C
ATOM    786  CB  VAL A  38      55.777  58.277  46.702  1.00  0.00           C
ATOM    788  CG1 VAL A  38      56.607  58.327  45.412  1.00  0.00           C
ATOM    792  CG2 VAL A  38      56.007  59.557  47.532  1.00  0.00           C
ATOM    796  C   VAL A  38      54.007  57.007  45.462  1.00  0.00           C
ATOM    797  O   VAL A  38      53.797  57.168  44.252  1.00  0.00           O
ATOM    798  N   ALA A  39      53.897  55.788  46.032  1.00  0.00           N
ATOM    800  CA  ALA A  39      53.627  54.557  45.322  1.00  0.00           C
ATOM    802  CB  ALA A  39      53.617  53.397  46.332  1.00  0.00           C
ATOM    806  C   ALA A  39      52.327  54.557  44.532  1.00  0.00           C
ATOM    807  O   ALA A  39      52.267  54.028  43.422  1.00  0.00           O
ATOM    808  N   PHE A  40      51.267  55.167  45.072  1.00  0.00           N
ATOM    810  CA  PHE A  40      50.027  55.357  44.352  1.00  0.00           C
ATOM    812  CB  PHE A  40      48.857  55.368  45.342  1.00  0.00           C
ATOM    815  CG  PHE A  40      48.757  54.058  46.072  1.00  0.00           C
ATOM    816  CD1 PHE A  40      48.677  54.028  47.472  1.00  0.00           C
ATOM    818  CE1 PHE A  40      48.527  52.827  48.162  1.00  0.00           C
ATOM    820  CZ  PHE A  40      48.437  51.628  47.442  1.00  0.00           C
ATOM    822  CD2 PHE A  40      48.687  52.838  45.372  1.00  0.00           C
ATOM    824  CE2 PHE A  40      48.537  51.628  46.052  1.00  0.00           C
ATOM    826  C   PHE A  40      49.957  56.647  43.572  1.00  0.00           C
ATOM    827  O   PHE A  40      49.257  56.737  42.562  1.00  0.00           O
ATOM    828  N   MET A  41      50.677  57.717  43.992  1.00  0.00           N
ATOM    830  CA  MET A  41      50.787  58.938  43.232  1.00  0.00           C
ATOM    832  CB  MET A  41      51.567  60.037  44.002  1.00  0.00           C
ATOM    835  CG  MET A  41      51.647  61.397  43.282  1.00  0.00           C
ATOM    838  SD  MET A  41      52.307  62.757  44.302  1.00  0.00           S
ATOM    839  CE  MET A  41      52.267  64.007  42.972  1.00  0.00           C
ATOM    843  C   MET A  41      51.437  58.698  41.892  1.00  0.00           C
ATOM    844  O   MET A  41      50.847  58.988  40.852  1.00  0.00           O
ATOM    845  N   ASP A  42      52.597  58.037  41.882  1.00  0.00           N
ATOM    847  CA  ASP A  42      53.377  57.808  40.682  1.00  0.00           C
ATOM    849  CB  ASP A  42      54.887  57.628  41.062  1.00  0.00           C
ATOM    852  CG  ASP A  42      55.487  58.888  41.672  1.00  0.00           C
ATOM    853  OD1 ASP A  42      54.747  59.858  41.962  1.00  0.00           O
ATOM    854  OD2 ASP A  42      56.737  58.908  41.822  1.00  0.00           O
ATOM    855  C   ASP A  42      52.887  56.568  39.942  1.00  0.00           C
ATOM    856  O   ASP A  42      52.997  56.458  38.722  1.00  0.00           O
ATOM    857  N   ASN A  43      52.287  55.627  40.702  1.00  0.00           N
ATOM    859  CA  ASN A  43      51.877  54.298  40.262  1.00  0.00           C
ATOM    861  CB  ASN A  43      51.077  54.237  38.942  1.00  0.00           C
ATOM    864  CG  ASN A  43      49.787  55.028  39.082  1.00  0.00           C
ATOM    865  OD1 ASN A  43      49.067  54.938  40.082  1.00  0.00           O
ATOM    866  ND2 ASN A  43      49.457  55.817  38.042  1.00  0.00           N
ATOM    869  C   ASN A  43      53.057  53.337  40.242  1.00  0.00           C
ATOM    870  O   ASN A  43      53.187  52.467  39.382  1.00  0.00           O
ATOM    871  N   ALA A  44      53.967  53.498  41.222  1.00  0.00           N
ATOM    873  CA  ALA A  44      55.117  52.647  41.432  1.00  0.00           C
ATOM    875  CB  ALA A  44      56.147  53.387  42.302  1.00  0.00           C
ATOM    879  C   ALA A  44      54.767  51.327  42.102  1.00  0.00           C
ATOM    880  O   ALA A  44      55.507  50.347  41.982  1.00  0.00           O
ATOM    881  N   HIS A  45      53.597  51.248  42.762  1.00  0.00           N
ATOM    883  CA  HIS A  45      53.137  50.007  43.352  1.00  0.00           C
ATOM    885  CB  HIS A  45      51.817  50.188  44.142  1.00  0.00           C
ATOM    888  ND1 HIS A  45      50.807  47.958  44.672  1.00  0.00           N
ATOM    889  CG  HIS A  45      51.617  49.018  45.032  1.00  0.00           C
ATOM    890  CE1 HIS A  45      51.067  47.007  45.542  1.00  0.00           C
ATOM    892  NE2 HIS A  45      52.027  47.388  46.422  1.00  0.00           N
ATOM    894  CD2 HIS A  45      52.357  48.688  46.122  1.00  0.00           C
ATOM    896  C   HIS A  45      53.027  48.838  42.372  1.00  0.00           C
ATOM    897  O   HIS A  45      52.727  49.028  41.192  1.00  0.00           O
ATOM    898  N   VAL A  46      53.287  47.597  42.842  1.00  0.00           N
ATOM    900  CA  VAL A  46      53.197  46.338  42.112  1.00  0.00           C
ATOM    902  CB  VAL A  46      53.407  45.108  43.012  1.00  0.00           C
ATOM    904  CG1 VAL A  46      53.337  43.787  42.202  1.00  0.00           C
ATOM    908  CG2 VAL A  46      54.767  45.198  43.722  1.00  0.00           C
ATOM    912  C   VAL A  46      51.897  46.157  41.332  1.00  0.00           C
ATOM    913  O   VAL A  46      51.907  45.627  40.222  1.00  0.00           O
ATOM    914  N   GLN A  47      50.757  46.638  41.872  1.00  0.00           N
ATOM    916  CA  GLN A  47      49.497  46.607  41.152  1.00  0.00           C
ATOM    918  CB  GLN A  47      48.427  47.358  41.962  1.00  0.00           C
ATOM    921  CG  GLN A  47      47.917  46.607  43.212  1.00  0.00           C
ATOM    924  CD  GLN A  47      47.297  45.268  42.832  1.00  0.00           C
ATOM    925  OE1 GLN A  47      47.847  44.208  43.122  1.00  0.00           O
ATOM    926  NE2 GLN A  47      46.127  45.287  42.162  1.00  0.00           N
ATOM    929  C   GLN A  47      49.537  47.257  39.782  1.00  0.00           C
ATOM    930  O   GLN A  47      49.117  46.667  38.792  1.00  0.00           O
ATOM    931  N   VAL A  48      50.077  48.478  39.692  1.00  0.00           N
ATOM    933  CA  VAL A  48      50.007  49.217  38.462  1.00  0.00           C
ATOM    935  CB  VAL A  48      49.737  50.688  38.692  1.00  0.00           C
ATOM    937  CG1 VAL A  48      49.597  51.378  37.322  1.00  0.00           C
ATOM    941  CG2 VAL A  48      48.407  50.848  39.442  1.00  0.00           C
ATOM    945  C   VAL A  48      51.247  48.967  37.612  1.00  0.00           C
ATOM    946  O   VAL A  48      51.137  48.647  36.432  1.00  0.00           O
ATOM    947  N   THR A  49      52.447  49.028  38.252  1.00  0.00           N
ATOM    949  CA  THR A  49      53.757  48.787  37.632  1.00  0.00           C
ATOM    951  CB  THR A  49      54.937  48.897  38.612  1.00  0.00           C
ATOM    953  OG1 THR A  49      55.147  50.247  39.032  1.00  0.00           O
ATOM    955  CG2 THR A  49      56.277  48.488  37.972  1.00  0.00           C
ATOM    959  C   THR A  49      53.877  47.428  36.972  1.00  0.00           C
ATOM    960  O   THR A  49      54.437  47.308  35.882  1.00  0.00           O
ATOM    961  N   PHE A  50      53.337  46.358  37.602  1.00  0.00           N
ATOM    963  CA  PHE A  50      53.367  45.028  37.042  1.00  0.00           C
ATOM    965  CB  PHE A  50      53.897  43.988  38.072  1.00  0.00           C
ATOM    968  CG  PHE A  50      53.837  42.568  37.562  1.00  0.00           C
ATOM    969  CD1 PHE A  50      54.497  42.248  36.372  1.00  0.00           C
ATOM    971  CE1 PHE A  50      54.427  40.947  35.862  1.00  0.00           C
ATOM    973  CZ  PHE A  50      53.717  39.948  36.532  1.00  0.00           C
ATOM    975  CD2 PHE A  50      53.147  41.568  38.252  1.00  0.00           C
ATOM    977  CE2 PHE A  50      53.067  40.257  37.732  1.00  0.00           C
ATOM    979  C   PHE A  50      52.007  44.657  36.462  1.00  0.00           C
ATOM    980  O   PHE A  50      51.837  44.577  35.242  1.00  0.00           O
ATOM    981  N   LEU A  51      51.007  44.368  37.322  1.00  0.00           N
ATOM    983  CA  LEU A  51      49.807  43.667  36.902  1.00  0.00           C
ATOM    985  CB  LEU A  51      48.937  43.327  38.132  1.00  0.00           C
ATOM    988  CG  LEU A  51      49.647  42.407  39.152  1.00  0.00           C
ATOM    990  CD1 LEU A  51      48.887  42.397  40.482  1.00  0.00           C
ATOM    994  CD2 LEU A  51      49.797  40.978  38.622  1.00  0.00           C
ATOM    998  C   LEU A  51      48.987  44.408  35.862  1.00  0.00           C
ATOM    999  O   LEU A  51      48.647  43.838  34.842  1.00  0.00           O
ATOM   1000  N   VAL A  52      48.707  45.707  36.052  1.00  0.00           N
ATOM   1002  CA  VAL A  52      48.017  46.537  35.082  1.00  0.00           C
ATOM   1004  CB  VAL A  52      47.697  47.878  35.732  1.00  0.00           C
ATOM   1006  CG1 VAL A  52      47.047  48.858  34.762  1.00  0.00           C
ATOM   1010  CG2 VAL A  52      46.707  47.667  36.892  1.00  0.00           C
ATOM   1014  C   VAL A  52      48.787  46.728  33.772  1.00  0.00           C
ATOM   1015  O   VAL A  52      48.257  46.497  32.682  1.00  0.00           O
ATOM   1016  N   GLU A  53      50.087  47.108  33.812  1.00  0.00           N
ATOM   1018  CA  GLU A  53      50.807  47.547  32.622  1.00  0.00           C
ATOM   1020  CB  GLU A  53      52.067  48.377  32.982  1.00  0.00           C
ATOM   1023  CG  GLU A  53      51.727  49.847  33.332  1.00  0.00           C
ATOM   1026  CD  GLU A  53      51.107  50.618  32.172  1.00  0.00           C
ATOM   1027  OE1 GLU A  53      51.747  50.757  31.102  1.00  0.00           O
ATOM   1028  OE2 GLU A  53      49.947  51.087  32.312  1.00  0.00           O
ATOM   1029  C   GLU A  53      51.127  46.448  31.622  1.00  0.00           C
ATOM   1030  O   GLU A  53      51.357  46.698  30.432  1.00  0.00           O
ATOM   1031  N   LYS A  54      51.097  45.177  32.062  1.00  0.00           N
ATOM   1033  CA  LYS A  54      51.297  44.037  31.192  1.00  0.00           C
ATOM   1035  CB  LYS A  54      51.937  42.888  32.002  1.00  0.00           C
ATOM   1038  CG  LYS A  54      53.347  43.247  32.512  1.00  0.00           C
ATOM   1041  CD  LYS A  54      54.357  43.587  31.402  1.00  0.00           C
ATOM   1044  CE  LYS A  54      55.707  44.037  31.982  1.00  0.00           C
ATOM   1047  NZ  LYS A  54      56.777  44.058  30.962  1.00  0.00           N
ATOM   1051  C   LYS A  54      50.027  43.577  30.512  1.00  0.00           C
ATOM   1052  O   LYS A  54      50.047  42.677  29.672  1.00  0.00           O
ATOM   1053  N   LEU A  55      48.897  44.257  30.792  1.00  0.00           N
ATOM   1055  CA  LEU A  55      47.627  44.028  30.162  1.00  0.00           C
ATOM   1057  CB  LEU A  55      46.467  44.107  31.182  1.00  0.00           C
ATOM   1060  CG  LEU A  55      46.597  43.097  32.342  1.00  0.00           C
ATOM   1062  CD1 LEU A  55      45.517  43.348  33.412  1.00  0.00           C
ATOM   1066  CD2 LEU A  55      46.567  41.638  31.872  1.00  0.00           C
ATOM   1070  C   LEU A  55      47.397  45.018  29.022  1.00  0.00           C
ATOM   1071  O   LEU A  55      48.077  46.037  28.872  1.00  0.00           O
ATOM   1072  N   SER A  56      46.417  44.697  28.162  1.00  0.00           N
ATOM   1074  CA  SER A  56      46.037  45.507  27.012  1.00  0.00           C
ATOM   1076  CB  SER A  56      44.857  44.878  26.222  1.00  0.00           C
ATOM   1079  OG  SER A  56      43.647  44.917  26.982  1.00  0.00           O
ATOM   1081  C   SER A  56      45.667  46.927  27.422  1.00  0.00           C
ATOM   1082  O   SER A  56      45.257  47.137  28.562  1.00  0.00           O
ATOM   1083  N   PRO A  57      45.797  47.978  26.612  1.00  0.00           N
ATOM   1084  CD  PRO A  57      46.417  47.938  25.292  1.00  0.00           C
ATOM   1087  CA  PRO A  57      45.317  49.327  26.952  1.00  0.00           C
ATOM   1089  CB  PRO A  57      45.457  50.108  25.642  1.00  0.00           C
ATOM   1092  CG  PRO A  57      46.637  49.408  24.962  1.00  0.00           C
ATOM   1095  C   PRO A  57      43.937  49.468  27.602  1.00  0.00           C
ATOM   1096  O   PRO A  57      43.817  50.247  28.542  1.00  0.00           O
ATOM   1097  N   ALA A  58      42.897  48.757  27.122  1.00  0.00           N
ATOM   1099  CA  ALA A  58      41.587  48.727  27.762  1.00  0.00           C
ATOM   1101  CB  ALA A  58      40.667  47.808  26.932  1.00  0.00           C
ATOM   1105  C   ALA A  58      41.597  48.177  29.172  1.00  0.00           C
ATOM   1106  O   ALA A  58      41.047  48.757  30.112  1.00  0.00           O
ATOM   1107  N   TRP A  59      42.267  47.027  29.352  1.00  0.00           N
ATOM   1109  CA  TRP A  59      42.467  46.367  30.612  1.00  0.00           C
ATOM   1111  CB  TRP A  59      43.047  44.967  30.372  1.00  0.00           C
ATOM   1114  CG  TRP A  59      42.087  44.037  29.682  1.00  0.00           C
ATOM   1115  CD1 TRP A  59      40.727  44.158  29.532  1.00  0.00           C
ATOM   1117  NE1 TRP A  59      40.227  43.007  28.982  1.00  0.00           N
ATOM   1119  CE2 TRP A  59      41.257  42.127  28.752  1.00  0.00           C
ATOM   1120  CD2 TRP A  59      42.457  42.747  29.172  1.00  0.00           C
ATOM   1121  CE3 TRP A  59      43.667  42.067  29.052  1.00  0.00           C
ATOM   1123  CZ3 TRP A  59      43.667  40.777  28.512  1.00  0.00           C
ATOM   1125  CZ2 TRP A  59      41.257  40.848  28.242  1.00  0.00           C
ATOM   1127  CH2 TRP A  59      42.477  40.177  28.122  1.00  0.00           C
ATOM   1129  C   TRP A  59      43.297  47.157  31.602  1.00  0.00           C
ATOM   1130  O   TRP A  59      42.987  47.168  32.792  1.00  0.00           O
ATOM   1131  N   GLN A  60      44.297  47.917  31.112  1.00  0.00           N
ATOM   1133  CA  GLN A  60      44.997  48.888  31.942  1.00  0.00           C
ATOM   1135  CB  GLN A  60      46.047  49.688  31.152  1.00  0.00           C
ATOM   1138  CG  GLN A  60      47.307  48.867  30.822  1.00  0.00           C
ATOM   1141  CD  GLN A  60      48.207  49.657  29.902  1.00  0.00           C
ATOM   1142  OE1 GLN A  60      47.757  50.557  29.192  1.00  0.00           O
ATOM   1143  NE2 GLN A  60      49.497  49.268  29.782  1.00  0.00           N
ATOM   1146  C   GLN A  60      44.107  49.878  32.682  1.00  0.00           C
ATOM   1147  O   GLN A  60      44.157  49.977  33.902  1.00  0.00           O
ATOM   1148  N   ARG A  61      43.217  50.577  31.952  1.00  0.00           N
ATOM   1150  CA  ARG A  61      42.257  51.467  32.582  1.00  0.00           C
ATOM   1152  CB  ARG A  61      41.507  52.308  31.522  1.00  0.00           C
ATOM   1155  CG  ARG A  61      42.447  53.207  30.682  1.00  0.00           C
ATOM   1158  CD  ARG A  61      41.727  53.938  29.532  1.00  0.00           C
ATOM   1161  NE  ARG A  61      42.767  54.767  28.832  1.00  0.00           N
ATOM   1163  CZ  ARG A  61      42.517  55.577  27.802  1.00  0.00           C
ATOM   1164  NH1 ARG A  61      41.347  55.618  27.222  1.00  0.00           N
ATOM   1167  NH2 ARG A  61      43.467  56.358  27.332  1.00  0.00           N
ATOM   1170  C   ARG A  61      41.287  50.737  33.512  1.00  0.00           C
ATOM   1171  O   ARG A  61      40.997  51.178  34.622  1.00  0.00           O
ATOM   1172  N   ARG A  62      40.767  49.577  33.072  1.00  0.00           N
ATOM   1174  CA  ARG A  62      39.827  48.737  33.792  1.00  0.00           C
ATOM   1176  CB  ARG A  62      39.397  47.588  32.832  1.00  0.00           C
ATOM   1179  CG  ARG A  62      38.337  46.618  33.402  1.00  0.00           C
ATOM   1182  CD  ARG A  62      37.827  45.557  32.412  1.00  0.00           C
ATOM   1185  NE  ARG A  62      36.767  44.757  33.102  1.00  0.00           N
ATOM   1187  CZ  ARG A  62      36.377  43.548  32.712  1.00  0.00           C
ATOM   1188  NH1 ARG A  62      36.847  42.967  31.632  1.00  0.00           N
ATOM   1191  NH2 ARG A  62      35.467  42.927  33.432  1.00  0.00           N
ATOM   1194  C   ARG A  62      40.297  48.158  35.132  1.00  0.00           C
ATOM   1195  O   ARG A  62      39.597  48.199  36.142  1.00  0.00           O
ATOM   1196  N   VAL A  63      41.517  47.577  35.162  1.00  0.00           N
ATOM   1198  CA  VAL A  63      42.077  46.917  36.322  1.00  0.00           C
ATOM   1200  CB  VAL A  63      43.117  45.868  35.932  1.00  0.00           C
ATOM   1202  CG1 VAL A  63      43.757  45.188  37.162  1.00  0.00           C
ATOM   1206  CG2 VAL A  63      42.427  44.808  35.062  1.00  0.00           C
ATOM   1210  C   VAL A  63      42.667  47.917  37.282  1.00  0.00           C
ATOM   1211  O   VAL A  63      42.517  47.798  38.492  1.00  0.00           O
ATOM   1212  N   ALA A  64      43.307  48.988  36.762  1.00  0.00           N
ATOM   1214  CA  ALA A  64      43.767  50.088  37.592  1.00  0.00           C
ATOM   1216  CB  ALA A  64      44.627  51.077  36.792  1.00  0.00           C
ATOM   1220  C   ALA A  64      42.647  50.817  38.322  1.00  0.00           C
ATOM   1221  O   ALA A  64      42.787  51.157  39.482  1.00  0.00           O
ATOM   1222  N   LEU A  65      41.497  51.017  37.662  1.00  0.00           N
ATOM   1224  CA  LEU A  65      40.277  51.558  38.242  1.00  0.00           C
ATOM   1226  CB  LEU A  65      39.257  51.638  37.092  1.00  0.00           C
ATOM   1229  CG  LEU A  65      37.917  52.358  37.312  1.00  0.00           C
ATOM   1231  CD1 LEU A  65      37.377  52.708  35.922  1.00  0.00           C
ATOM   1235  CD2 LEU A  65      36.867  51.568  38.112  1.00  0.00           C
ATOM   1239  C   LEU A  65      39.737  50.737  39.402  1.00  0.00           C
ATOM   1240  O   LEU A  65      39.427  51.268  40.462  1.00  0.00           O
ATOM   1241  N   VAL A  66      39.657  49.398  39.232  1.00  0.00           N
ATOM   1243  CA  VAL A  66      39.347  48.457  40.312  1.00  0.00           C
ATOM   1245  CB  VAL A  66      39.107  47.057  39.772  1.00  0.00           C
ATOM   1247  CG1 VAL A  66      39.017  45.998  40.892  1.00  0.00           C
ATOM   1251  CG2 VAL A  66      37.777  47.087  39.012  1.00  0.00           C
ATOM   1255  C   VAL A  66      40.377  48.457  41.422  1.00  0.00           C
ATOM   1256  O   VAL A  66      40.037  48.438  42.602  1.00  0.00           O
ATOM   1257  N   THR A  67      41.677  48.507  41.082  1.00  0.00           N
ATOM   1259  CA  THR A  67      42.737  48.667  42.052  1.00  0.00           C
ATOM   1261  CB  THR A  67      44.117  48.647  41.392  1.00  0.00           C
ATOM   1263  OG1 THR A  67      44.437  47.337  40.932  1.00  0.00           O
ATOM   1265  CG2 THR A  67      45.247  49.037  42.342  1.00  0.00           C
ATOM   1269  C   THR A  67      42.597  49.948  42.872  1.00  0.00           C
ATOM   1270  O   THR A  67      42.597  49.917  44.092  1.00  0.00           O
ATOM   1271  N   HIS A  68      42.377  51.097  42.212  1.00  0.00           N
ATOM   1273  CA  HIS A  68      42.207  52.358  42.902  1.00  0.00           C
ATOM   1275  CB  HIS A  68      42.357  53.608  41.992  1.00  0.00           C
ATOM   1278  ND1 HIS A  68      44.777  54.287  42.392  1.00  0.00           N
ATOM   1280  CG  HIS A  68      43.787  53.838  41.552  1.00  0.00           C
ATOM   1281  CE1 HIS A  68      45.897  54.449  41.652  1.00  0.00           C
ATOM   1283  NE2 HIS A  68      45.687  54.147  40.392  1.00  0.00           N
ATOM   1284  CD2 HIS A  68      44.357  53.768  40.322  1.00  0.00           C
ATOM   1286  C   HIS A  68      40.957  52.458  43.762  1.00  0.00           C
ATOM   1287  O   HIS A  68      40.967  53.007  44.862  1.00  0.00           O
ATOM   1288  N   SER A  69      39.807  51.908  43.322  1.00  0.00           N
ATOM   1290  CA  SER A  69      38.647  51.757  44.192  1.00  0.00           C
ATOM   1292  CB  SER A  69      37.337  51.378  43.452  1.00  0.00           C
ATOM   1295  OG  SER A  69      37.437  50.117  42.792  1.00  0.00           O
ATOM   1297  C   SER A  69      38.857  50.817  45.382  1.00  0.00           C
ATOM   1298  O   SER A  69      38.417  51.108  46.492  1.00  0.00           O
ATOM   1299  N   LEU A  70      39.567  49.678  45.192  1.00  0.00           N
ATOM   1301  CA  LEU A  70      39.947  48.778  46.272  1.00  0.00           C
ATOM   1303  CB  LEU A  70      40.707  47.558  45.662  1.00  0.00           C
ATOM   1306  CG  LEU A  70      41.297  46.528  46.652  1.00  0.00           C
ATOM   1308  CD1 LEU A  70      40.217  45.907  47.542  1.00  0.00           C
ATOM   1312  CD2 LEU A  70      42.067  45.448  45.872  1.00  0.00           C
ATOM   1316  C   LEU A  70      40.827  49.408  47.342  1.00  0.00           C
ATOM   1317  O   LEU A  70      40.567  49.278  48.542  1.00  0.00           O
ATOM   1318  N   ILE A  71      41.877  50.128  46.932  1.00  0.00           N
ATOM   1320  CA  ILE A  71      42.767  50.877  47.792  1.00  0.00           C
ATOM   1322  CB  ILE A  71      44.057  51.237  47.062  1.00  0.00           C
ATOM   1324  CG2 ILE A  71      45.017  52.087  47.912  1.00  0.00           C
ATOM   1328  CG1 ILE A  71      44.797  49.958  46.592  1.00  0.00           C
ATOM   1331  CD  ILE A  71      45.157  48.978  47.712  1.00  0.00           C
ATOM   1335  C   ILE A  71      42.087  52.048  48.442  1.00  0.00           C
ATOM   1336  O   ILE A  71      42.287  52.318  49.622  1.00  0.00           O
ATOM   1337  N   LEU A  72      41.167  52.747  47.742  1.00  0.00           N
ATOM   1339  CA  LEU A  72      40.307  53.737  48.372  1.00  0.00           C
ATOM   1341  CB  LEU A  72      39.407  54.357  47.312  1.00  0.00           C
ATOM   1344  CG  LEU A  72      38.367  55.397  47.772  1.00  0.00           C
ATOM   1346  CD1 LEU A  72      39.057  56.618  48.392  1.00  0.00           C
ATOM   1350  CD2 LEU A  72      37.487  55.817  46.582  1.00  0.00           C
ATOM   1354  C   LEU A  72      39.437  53.207  49.492  1.00  0.00           C
ATOM   1355  O   LEU A  72      39.337  53.818  50.552  1.00  0.00           O
ATOM   1356  N   PHE A  73      38.797  52.038  49.292  1.00  0.00           N
ATOM   1358  CA  PHE A  73      38.077  51.358  50.342  1.00  0.00           C
ATOM   1360  CB  PHE A  73      37.367  50.108  49.732  1.00  0.00           C
ATOM   1363  CG  PHE A  73      36.707  49.198  50.752  1.00  0.00           C
ATOM   1364  CD1 PHE A  73      35.417  49.478  51.212  1.00  0.00           C
ATOM   1366  CE1 PHE A  73      34.797  48.628  52.142  1.00  0.00           C
ATOM   1368  CZ  PHE A  73      35.467  47.498  52.612  1.00  0.00           C
ATOM   1370  CD2 PHE A  73      37.367  48.048  51.222  1.00  0.00           C
ATOM   1372  CE2 PHE A  73      36.767  47.207  52.162  1.00  0.00           C
ATOM   1374  C   PHE A  73      38.957  50.988  51.542  1.00  0.00           C
ATOM   1375  O   PHE A  73      38.677  51.367  52.672  1.00  0.00           O
ATOM   1376  N   ILE A  74      40.097  50.318  51.292  1.00  0.00           N
ATOM   1378  CA  ILE A  74      41.047  49.917  52.322  1.00  0.00           C
ATOM   1380  CB  ILE A  74      42.147  49.028  51.742  1.00  0.00           C
ATOM   1382  CG2 ILE A  74      43.297  48.778  52.742  1.00  0.00           C
ATOM   1386  CG1 ILE A  74      41.517  47.698  51.262  1.00  0.00           C
ATOM   1389  CD  ILE A  74      42.447  46.908  50.342  1.00  0.00           C
ATOM   1393  C   ILE A  74      41.667  51.087  53.062  1.00  0.00           C
ATOM   1394  O   ILE A  74      41.687  51.147  54.282  1.00  0.00           O
ATOM   1395  N   CYS A  75      42.177  52.098  52.342  1.00  0.00           N
ATOM   1397  CA  CYS A  75      42.947  53.137  52.982  1.00  0.00           C
ATOM   1399  CB  CYS A  75      44.017  53.708  52.022  1.00  0.00           C
ATOM   1402  SG  CYS A  75      45.017  52.417  51.262  1.00  0.00           S
ATOM   1404  C   CYS A  75      42.017  54.208  53.542  1.00  0.00           C
ATOM   1405  O   CYS A  75      42.337  54.878  54.522  1.00  0.00           O
ATOM   1406  N   GLY A  76      40.787  54.327  53.002  1.00  0.00           N
ATOM   1408  CA  GLY A  76      39.697  55.108  53.572  1.00  0.00           C
ATOM   1411  C   GLY A  76      39.197  54.527  54.852  1.00  0.00           C
ATOM   1412  O   GLY A  76      38.957  55.228  55.832  1.00  0.00           O
ATOM   1413  N   ALA A  77      39.077  53.188  54.922  1.00  0.00           N
ATOM   1415  CA  ALA A  77      38.787  52.458  56.142  1.00  0.00           C
ATOM   1417  CB  ALA A  77      38.717  50.947  55.832  1.00  0.00           C
ATOM   1421  C   ALA A  77      39.837  52.667  57.222  1.00  0.00           C
ATOM   1422  O   ALA A  77      39.557  52.698  58.422  1.00  0.00           O
ATOM   1423  N   LEU A  78      41.097  52.818  56.822  1.00  0.00           N
ATOM   1425  CA  LEU A  78      42.197  52.938  57.742  1.00  0.00           C
ATOM   1427  CB  LEU A  78      43.397  52.197  57.132  1.00  0.00           C
ATOM   1430  CG  LEU A  78      43.177  50.677  57.072  1.00  0.00           C
ATOM   1432  CD1 LEU A  78      44.207  50.097  56.112  1.00  0.00           C
ATOM   1436  CD2 LEU A  78      43.277  49.987  58.432  1.00  0.00           C
ATOM   1440  C   LEU A  78      42.567  54.368  58.052  1.00  0.00           C
ATOM   1441  O   LEU A  78      43.187  54.618  59.092  1.00  0.00           O
ATOM   1442  N   ALA A  79      42.137  55.347  57.222  1.00  0.00           N
ATOM   1444  CA  ALA A  79      41.907  56.728  57.612  1.00  0.00           C
ATOM   1446  CB  ALA A  79      41.547  57.577  56.372  1.00  0.00           C
ATOM   1450  C   ALA A  79      40.827  56.847  58.662  1.00  0.00           C
ATOM   1451  O   ALA A  79      41.027  57.448  59.712  1.00  0.00           O
ATOM   1452  N   TRP A  80      39.677  56.167  58.482  1.00  0.00           N
ATOM   1454  CA  TRP A  80      38.637  56.097  59.492  1.00  0.00           C
ATOM   1456  CB  TRP A  80      37.397  55.347  58.942  1.00  0.00           C
ATOM   1459  CG  TRP A  80      36.267  55.247  59.912  1.00  0.00           C
ATOM   1460  CD1 TRP A  80      35.757  54.088  60.422  1.00  0.00           C
ATOM   1462  NE1 TRP A  80      34.887  54.387  61.432  1.00  0.00           N
ATOM   1464  CE2 TRP A  80      34.827  55.737  61.622  1.00  0.00           C
ATOM   1465  CD2 TRP A  80      35.687  56.338  60.672  1.00  0.00           C
ATOM   1466  CE3 TRP A  80      35.827  57.728  60.652  1.00  0.00           C
ATOM   1468  CZ3 TRP A  80      35.147  58.478  61.612  1.00  0.00           C
ATOM   1470  CZ2 TRP A  80      34.147  56.488  62.552  1.00  0.00           C
ATOM   1472  CH2 TRP A  80      34.327  57.868  62.552  1.00  0.00           C
ATOM   1474  C   TRP A  80      39.137  55.448  60.792  1.00  0.00           C
ATOM   1475  O   TRP A  80      38.927  55.938  61.892  1.00  0.00           O
ATOM   1476  N   GLY A  81      39.887  54.338  60.662  1.00  0.00           N
ATOM   1478  CA  GLY A  81      40.537  53.667  61.782  1.00  0.00           C
ATOM   1481  C   GLY A  81      41.567  54.527  62.482  1.00  0.00           C
ATOM   1482  O   GLY A  81      41.687  54.519  63.702  1.00  0.00           O
ATOM   1483  N   ALA A  82      42.337  55.318  61.712  1.00  0.00           N
ATOM   1485  CA  ALA A  82      43.217  56.367  62.202  1.00  0.00           C
ATOM   1487  CB  ALA A  82      44.037  56.997  61.052  1.00  0.00           C
ATOM   1491  C   ALA A  82      42.497  57.458  62.942  1.00  0.00           C
ATOM   1492  O   ALA A  82      42.967  57.868  64.002  1.00  0.00           O
ATOM   1493  N   THR A  83      41.347  57.927  62.442  1.00  0.00           N
ATOM   1495  CA  THR A  83      40.557  58.967  63.092  1.00  0.00           C
ATOM   1497  CB  THR A  83      39.307  59.387  62.302  1.00  0.00           C
ATOM   1499  OG1 THR A  83      39.707  60.088  61.132  1.00  0.00           O
ATOM   1501  CG2 THR A  83      38.437  60.378  63.092  1.00  0.00           C
ATOM   1505  C   THR A  83      40.177  58.558  64.502  1.00  0.00           C
ATOM   1506  O   THR A  83      40.537  59.247  65.452  1.00  0.00           O
ATOM   1507  N   LEU A  84      39.547  57.368  64.662  1.00  0.00           N
ATOM   1509  CA  LEU A  84      39.187  56.798  65.952  1.00  0.00           C
ATOM   1511  CB  LEU A  84      38.317  55.537  65.752  1.00  0.00           C
ATOM   1514  CG  LEU A  84      36.977  55.777  65.022  1.00  0.00           C
ATOM   1516  CD1 LEU A  84      36.267  54.438  64.802  1.00  0.00           C
ATOM   1520  CD2 LEU A  84      36.067  56.757  65.782  1.00  0.00           C
ATOM   1524  C   LEU A  84      40.347  56.467  66.882  1.00  0.00           C
ATOM   1525  O   LEU A  84      40.317  56.827  68.062  1.00  0.00           O
ATOM   1526  N   LYS A  85      41.417  55.827  66.372  1.00  0.00           N
ATOM   1528  CA  LYS A  85      42.617  55.588  67.152  1.00  0.00           C
ATOM   1530  CB  LYS A  85      43.607  54.678  66.402  1.00  0.00           C
ATOM   1533  CG  LYS A  85      43.127  53.237  66.182  1.00  0.00           C
ATOM   1536  CD  LYS A  85      44.107  52.518  65.242  1.00  0.00           C
ATOM   1539  CE  LYS A  85      43.677  51.108  64.872  1.00  0.00           C
ATOM   1542  NZ  LYS A  85      44.747  50.467  64.082  1.00  0.00           N
ATOM   1546  C   LYS A  85      43.327  56.847  67.632  1.00  0.00           C
ATOM   1547  O   LYS A  85      43.677  56.987  68.792  1.00  0.00           O
ATOM   1548  N   THR A  86      43.507  57.857  66.742  1.00  0.00           N
ATOM   1550  CA  THR A  86      44.237  59.107  67.012  1.00  0.00           C
ATOM   1552  CB  THR A  86      44.327  60.058  65.812  1.00  0.00           C
ATOM   1554  OG1 THR A  86      45.277  59.567  64.882  1.00  0.00           O
ATOM   1556  CG2 THR A  86      44.847  61.467  66.172  1.00  0.00           C
ATOM   1560  C   THR A  86      43.627  59.858  68.162  1.00  0.00           C
ATOM   1561  O   THR A  86      44.317  60.368  69.042  1.00  0.00           O
ATOM   1562  N   ILE A  87      42.287  59.888  68.222  1.00  0.00           N
ATOM   1564  CA  ILE A  87      41.547  60.408  69.342  1.00  0.00           C
ATOM   1566  CB  ILE A  87      40.057  60.308  69.032  1.00  0.00           C
ATOM   1568  CG2 ILE A  87      39.157  60.658  70.232  1.00  0.00           C
ATOM   1572  CG1 ILE A  87      39.677  61.198  67.822  1.00  0.00           C
ATOM   1575  CD  ILE A  87      38.467  60.627  67.072  1.00  0.00           C
ATOM   1579  C   ILE A  87      41.877  59.678  70.642  1.00  0.00           C
ATOM   1580  O   ILE A  87      42.237  60.287  71.642  1.00  0.00           O
ATOM   1581  N   GLN A  88      41.817  58.337  70.672  1.00  0.00           N
ATOM   1583  CA  GLN A  88      42.137  57.547  71.852  1.00  0.00           C
ATOM   1585  CB  GLN A  88      41.687  56.097  71.602  1.00  0.00           C
ATOM   1588  CG  GLN A  88      40.157  55.957  71.412  1.00  0.00           C
ATOM   1591  CD  GLN A  88      39.857  54.507  71.022  1.00  0.00           C
ATOM   1592  OE1 GLN A  88      40.677  53.878  70.352  1.00  0.00           O
ATOM   1593  NE2 GLN A  88      38.717  53.948  71.472  1.00  0.00           N
ATOM   1596  C   GLN A  88      43.597  57.577  72.302  1.00  0.00           C
ATOM   1597  O   GLN A  88      43.897  57.667  73.492  1.00  0.00           O
ATOM   1598  N   ASP A  89      44.517  57.547  71.342  1.00  0.00           N
ATOM   1600  CA  ASP A  89      45.927  57.768  71.522  1.00  0.00           C
ATOM   1602  CB  ASP A  89      46.657  57.438  70.212  1.00  0.00           C
ATOM   1605  CG  ASP A  89      46.597  55.947  69.892  1.00  0.00           C
ATOM   1606  OD1 ASP A  89      46.387  55.117  70.812  1.00  0.00           O
ATOM   1607  OD2 ASP A  89      46.887  55.627  68.712  1.00  0.00           O
ATOM   1608  C   ASP A  89      46.287  59.167  72.012  1.00  0.00           C
ATOM   1609  O   ASP A  89      47.247  59.377  72.752  1.00  0.00           O
ATOM   1610  N   TRP A  90      45.537  60.217  71.592  1.00  0.00           N
ATOM   1612  CA  TRP A  90      45.757  61.597  72.002  1.00  0.00           C
ATOM   1614  CB  TRP A  90      45.037  62.577  71.012  1.00  0.00           C
ATOM   1617  CG  TRP A  90      45.187  64.059  71.252  1.00  0.00           C
ATOM   1618  CD1 TRP A  90      44.227  64.978  71.622  1.00  0.00           C
ATOM   1620  NE1 TRP A  90      44.817  66.207  71.802  1.00  0.00           N
ATOM   1622  CE2 TRP A  90      46.147  66.118  71.542  1.00  0.00           C
ATOM   1623  CD2 TRP A  90      46.427  64.779  71.182  1.00  0.00           C
ATOM   1624  CE3 TRP A  90      47.737  64.418  70.882  1.00  0.00           C
ATOM   1626  CZ3 TRP A  90      48.747  65.379  71.012  1.00  0.00           C
ATOM   1628  CZ2 TRP A  90      47.137  67.067  71.672  1.00  0.00           C
ATOM   1630  CH2 TRP A  90      48.447  66.677  71.422  1.00  0.00           C
ATOM   1632  C   TRP A  90      45.337  61.857  73.442  1.00  0.00           C
ATOM   1633  O   TRP A  90      45.747  62.827  74.072  1.00  0.00           O
ATOM   1634  N   SER A  91      44.507  60.978  74.032  1.00  0.00           N
ATOM   1636  CA  SER A  91      44.057  61.037  75.412  1.00  0.00           C
ATOM   1638  CB  SER A  91      42.527  60.777  75.522  1.00  0.00           C
ATOM   1641  OG  SER A  91      42.137  59.577  74.852  1.00  0.00           O
ATOM   1643  C   SER A  91      44.807  60.058  76.282  1.00  0.00           C
ATOM   1644  O   SER A  91      44.347  59.647  77.352  1.00  0.00           O
ATOM   1645  N   ASP A  92      46.017  59.657  75.852  1.00  0.00           N
ATOM   1647  CA  ASP A  92      46.957  58.978  76.702  1.00  0.00           C
ATOM   1649  CB  ASP A  92      46.757  57.428  76.642  1.00  0.00           C
ATOM   1652  CG  ASP A  92      47.137  56.708  77.932  1.00  0.00           C
ATOM   1653  OD1 ASP A  92      47.157  57.358  79.012  1.00  0.00           O
ATOM   1654  OD2 ASP A  92      47.337  55.467  77.902  1.00  0.00           O
ATOM   1655  C   ASP A  92      48.347  59.427  76.252  1.00  0.00           C
ATOM   1656  O   ASP A  92      48.537  60.128  75.252  1.00  0.00           O
ATOM   1657  N   TYR A  93      49.387  59.058  77.002  1.00  0.00           N
ATOM   1659  CA  TYR A  93      50.737  59.438  76.642  1.00  0.00           C
ATOM   1661  CB  TYR A  93      51.287  60.707  77.382  1.00  0.00           C
ATOM   1664  CG  TYR A  93      51.377  60.528  78.872  1.00  0.00           C
ATOM   1665  CD1 TYR A  93      52.617  60.298  79.502  1.00  0.00           C
ATOM   1667  CE1 TYR A  93      52.667  60.018  80.882  1.00  0.00           C
ATOM   1669  CZ  TYR A  93      51.487  59.967  81.622  1.00  0.00           C
ATOM   1670  OH  TYR A  93      51.497  59.538  82.952  1.00  0.00           O
ATOM   1672  CD2 TYR A  93      50.217  60.557  79.662  1.00  0.00           C
ATOM   1674  CE2 TYR A  93      50.257  60.268  81.022  1.00  0.00           C
ATOM   1676  C   TYR A  93      51.647  58.257  76.832  1.00  0.00           C
ATOM   1677  O   TYR A  93      51.387  57.318  77.572  1.00  0.00           O
ATOM   1678  N   SER A  94      52.777  58.269  76.112  1.00  0.00           N
ATOM   1680  CA  SER A  94      53.807  57.267  76.272  1.00  0.00           C
ATOM   1682  CB  SER A  94      54.847  57.318  75.142  1.00  0.00           C
ATOM   1685  OG  SER A  94      55.927  56.397  75.362  1.00  0.00           O
ATOM   1687  C   SER A  94      54.517  57.438  77.612  1.00  0.00           C
ATOM   1688  O   SER A  94      55.117  58.498  77.852  1.00  0.00           O
ATOM   1689  N   PRO A  95      54.517  56.458  78.522  1.00  0.00           N
ATOM   1690  CD  PRO A  95      54.017  55.097  78.302  1.00  0.00           C
ATOM   1693  CA  PRO A  95      55.107  56.628  79.832  1.00  0.00           C
ATOM   1695  CB  PRO A  95      54.607  55.408  80.622  1.00  0.00           C
ATOM   1698  CG  PRO A  95      54.417  54.317  79.572  1.00  0.00           C
ATOM   1701  C   PRO A  95      56.607  56.628  79.682  1.00  0.00           C
ATOM   1702  O   PRO A  95      57.287  57.137  80.582  1.00  0.00           O
ATOM   1703  N   ILE A  96      57.127  56.027  78.602  1.00  0.00           N
ATOM   1705  CA  ILE A  96      58.527  55.798  78.342  1.00  0.00           C
ATOM   1707  CB  ILE A  96      58.787  54.408  77.732  1.00  0.00           C
ATOM   1709  CG2 ILE A  96      58.587  53.327  78.822  1.00  0.00           C
ATOM   1713  CG1 ILE A  96      57.887  54.118  76.502  1.00  0.00           C
ATOM   1716  CD  ILE A  96      58.157  52.757  75.832  1.00  0.00           C
ATOM   1720  C   ILE A  96      59.137  56.898  77.492  1.00  0.00           C
ATOM   1721  O   ILE A  96      60.337  56.877  77.242  1.00  0.00           O
ATOM   1722  N   LEU A  97      58.347  57.897  77.052  1.00  0.00           N
ATOM   1724  CA  LEU A  97      58.837  58.988  76.222  1.00  0.00           C
ATOM   1726  CB  LEU A  97      58.417  58.688  74.762  1.00  0.00           C
ATOM   1729  CG  LEU A  97      58.647  59.767  73.682  1.00  0.00           C
ATOM   1731  CD1 LEU A  97      60.137  60.047  73.412  1.00  0.00           C
ATOM   1735  CD2 LEU A  97      57.927  59.357  72.392  1.00  0.00           C
ATOM   1739  C   LEU A  97      58.317  60.357  76.652  1.00  0.00           C
ATOM   1740  O   LEU A  97      58.877  61.388  76.292  1.00  0.00           O
ATOM   1741  N   GLY A  98      57.207  60.397  77.432  1.00  0.00           N
ATOM   1743  CA  GLY A  98      56.637  61.638  77.962  1.00  0.00           C
ATOM   1746  C   GLY A  98      55.807  62.397  76.962  1.00  0.00           C
ATOM   1747  O   GLY A  98      55.317  63.498  77.222  1.00  0.00           O
ATOM   1748  N   LEU A  99      55.547  61.807  75.782  1.00  0.00           N
ATOM   1750  CA  LEU A  99      54.857  62.487  74.702  1.00  0.00           C
ATOM   1752  CB  LEU A  99      55.687  62.498  73.392  1.00  0.00           C
ATOM   1755  CG  LEU A  99      57.037  63.247  73.492  1.00  0.00           C
ATOM   1757  CD1 LEU A  99      57.807  63.247  72.162  1.00  0.00           C
ATOM   1761  CD2 LEU A  99      56.867  64.688  73.952  1.00  0.00           C
ATOM   1765  C   LEU A  99      53.527  61.787  74.472  1.00  0.00           C
ATOM   1766  O   LEU A  99      53.497  60.557  74.542  1.00  0.00           O
ATOM   1767  N   PRO A 100      52.397  62.487  74.232  1.00  0.00           N
ATOM   1768  CD  PRO A 100      52.307  63.948  74.212  1.00  0.00           C
ATOM   1771  CA  PRO A 100      51.157  61.887  73.742  1.00  0.00           C
ATOM   1773  CB  PRO A 100      50.277  63.069  73.322  1.00  0.00           C
ATOM   1776  CG  PRO A 100      50.797  64.217  74.182  1.00  0.00           C
ATOM   1779  C   PRO A 100      51.337  60.877  72.642  1.00  0.00           C
ATOM   1780  O   PRO A 100      52.077  61.147  71.702  1.00  0.00           O
ATOM   1781  N   ILE A 101      50.677  59.707  72.742  1.00  0.00           N
ATOM   1783  CA  ILE A 101      50.787  58.657  71.742  1.00  0.00           C
ATOM   1785  CB  ILE A 101      50.107  57.378  72.222  1.00  0.00           C
ATOM   1787  CG2 ILE A 101      50.127  56.297  71.122  1.00  0.00           C
ATOM   1791  CG1 ILE A 101      50.807  56.877  73.502  1.00  0.00           C
ATOM   1794  CD  ILE A 101      50.077  55.728  74.212  1.00  0.00           C
ATOM   1798  C   ILE A 101      50.257  59.167  70.412  1.00  0.00           C
ATOM   1799  O   ILE A 101      50.887  59.088  69.352  1.00  0.00           O
ATOM   1800  N   GLY A 102      49.107  59.868  70.492  1.00  0.00           N
ATOM   1802  CA  GLY A 102      48.417  60.507  69.392  1.00  0.00           C
ATOM   1805  C   GLY A 102      49.147  61.667  68.772  1.00  0.00           C
ATOM   1806  O   GLY A 102      48.697  62.207  67.762  1.00  0.00           O
ATOM   1807  N   LEU A 103      50.287  62.118  69.322  1.00  0.00           N
ATOM   1809  CA  LEU A 103      51.137  63.107  68.682  1.00  0.00           C
ATOM   1811  CB  LEU A 103      52.357  63.397  69.582  1.00  0.00           C
ATOM   1814  CG  LEU A 103      53.387  64.427  69.062  1.00  0.00           C
ATOM   1816  CD1 LEU A 103      52.777  65.837  68.962  1.00  0.00           C
ATOM   1820  CD2 LEU A 103      54.617  64.449  69.962  1.00  0.00           C
ATOM   1824  C   LEU A 103      51.647  62.628  67.322  1.00  0.00           C
ATOM   1825  O   LEU A 103      51.597  63.337  66.322  1.00  0.00           O
ATOM   1826  N   MET A 104      52.107  61.367  67.272  1.00  0.00           N
ATOM   1828  CA  MET A 104      52.587  60.769  66.042  1.00  0.00           C
ATOM   1830  CB  MET A 104      53.497  59.567  66.362  1.00  0.00           C
ATOM   1833  CG  MET A 104      54.777  59.928  67.142  1.00  0.00           C
ATOM   1836  SD  MET A 104      55.987  60.877  66.182  1.00  0.00           S
ATOM   1837  CE  MET A 104      55.597  62.547  66.782  1.00  0.00           C
ATOM   1841  C   MET A 104      51.457  60.357  65.122  1.00  0.00           C
ATOM   1842  O   MET A 104      51.497  60.548  63.902  1.00  0.00           O
ATOM   1843  N   TYR A 105      50.357  59.837  65.692  1.00  0.00           N
ATOM   1845  CA  TYR A 105      49.247  59.357  64.892  1.00  0.00           C
ATOM   1847  CB  TYR A 105      48.387  58.368  65.692  1.00  0.00           C
ATOM   1850  CG  TYR A 105      49.147  57.077  65.892  1.00  0.00           C
ATOM   1851  CD1 TYR A 105      49.627  56.688  67.142  1.00  0.00           C
ATOM   1853  CE1 TYR A 105      50.177  55.408  67.332  1.00  0.00           C
ATOM   1855  CZ  TYR A 105      50.207  54.507  66.262  1.00  0.00           C
ATOM   1856  OH  TYR A 105      50.617  53.167  66.432  1.00  0.00           O
ATOM   1858  CD2 TYR A 105      49.237  56.178  64.812  1.00  0.00           C
ATOM   1860  CE2 TYR A 105      49.757  54.897  65.002  1.00  0.00           C
ATOM   1862  C   TYR A 105      48.397  60.467  64.302  1.00  0.00           C
ATOM   1863  O   TYR A 105      47.767  60.308  63.252  1.00  0.00           O
ATOM   1864  N   ALA A 106      48.457  61.677  64.882  1.00  0.00           N
ATOM   1866  CA  ALA A 106      47.857  62.857  64.322  1.00  0.00           C
ATOM   1868  CB  ALA A 106      47.747  63.967  65.382  1.00  0.00           C
ATOM   1872  C   ALA A 106      48.587  63.387  63.092  1.00  0.00           C
ATOM   1873  O   ALA A 106      48.057  64.217  62.372  1.00  0.00           O
ATOM   1874  N   ALA A 107      49.807  62.868  62.792  1.00  0.00           N
ATOM   1876  CA  ALA A 107      50.447  63.028  61.502  1.00  0.00           C
ATOM   1878  CB  ALA A 107      51.947  63.208  61.742  1.00  0.00           C
ATOM   1882  C   ALA A 107      50.207  61.827  60.572  1.00  0.00           C
ATOM   1883  O   ALA A 107      50.097  61.978  59.352  1.00  0.00           O
ATOM   1884  N   CYS A 108      50.027  60.607  61.122  1.00  0.00           N
ATOM   1886  CA  CYS A 108      49.587  59.427  60.382  1.00  0.00           C
ATOM   1888  CB  CYS A 108      49.597  58.148  61.262  1.00  0.00           C
ATOM   1891  SG  CYS A 108      51.257  57.798  61.942  1.00  0.00           S
ATOM   1893  C   CYS A 108      48.207  59.548  59.752  1.00  0.00           C
ATOM   1894  O   CYS A 108      48.007  59.128  58.612  1.00  0.00           O
ATOM   1895  N   LEU A 109      47.217  60.108  60.472  1.00  0.00           N
ATOM   1897  CA  LEU A 109      45.877  60.378  59.962  1.00  0.00           C
ATOM   1899  CB  LEU A 109      44.937  60.807  61.122  1.00  0.00           C
ATOM   1902  CG  LEU A 109      43.587  61.438  60.712  1.00  0.00           C
ATOM   1904  CD1 LEU A 109      42.697  60.427  59.972  1.00  0.00           C
ATOM   1908  CD2 LEU A 109      42.857  61.978  61.952  1.00  0.00           C
ATOM   1912  C   LEU A 109      45.827  61.318  58.742  1.00  0.00           C
ATOM   1913  O   LEU A 109      45.187  60.957  57.752  1.00  0.00           O
ATOM   1914  N   PRO A 110      46.517  62.458  58.662  1.00  0.00           N
ATOM   1915  CD  PRO A 110      46.797  63.277  59.832  1.00  0.00           C
ATOM   1918  CA  PRO A 110      46.517  63.277  57.452  1.00  0.00           C
ATOM   1920  CB  PRO A 110      47.257  64.558  57.862  1.00  0.00           C
ATOM   1923  CG  PRO A 110      46.877  64.728  59.332  1.00  0.00           C
ATOM   1926  C   PRO A 110      47.227  62.577  56.312  1.00  0.00           C
ATOM   1927  O   PRO A 110      46.797  62.677  55.172  1.00  0.00           O
ATOM   1928  N   THR A 111      48.337  61.868  56.612  1.00  0.00           N
ATOM   1930  CA  THR A 111      49.067  61.087  55.622  1.00  0.00           C
ATOM   1932  CB  THR A 111      50.307  60.438  56.212  1.00  0.00           C
ATOM   1934  OG1 THR A 111      51.117  61.417  56.842  1.00  0.00           O
ATOM   1936  CG2 THR A 111      51.187  59.808  55.132  1.00  0.00           C
ATOM   1940  C   THR A 111      48.227  59.998  54.982  1.00  0.00           C
ATOM   1941  O   THR A 111      48.187  59.837  53.762  1.00  0.00           O
ATOM   1942  N   SER A 112      47.477  59.237  55.802  1.00  0.00           N
ATOM   1944  CA  SER A 112      46.477  58.327  55.292  1.00  0.00           C
ATOM   1946  CB  SER A 112      45.907  57.318  56.322  1.00  0.00           C
ATOM   1949  OG  SER A 112      45.147  57.958  57.352  1.00  0.00           O
ATOM   1951  C   SER A 112      45.367  59.037  54.542  1.00  0.00           C
ATOM   1952  O   SER A 112      45.027  58.638  53.452  1.00  0.00           O
ATOM   1953  N   LEU A 113      44.817  60.167  55.022  1.00  0.00           N
ATOM   1955  CA  LEU A 113      43.827  60.928  54.262  1.00  0.00           C
ATOM   1957  CB  LEU A 113      43.357  62.157  55.072  1.00  0.00           C
ATOM   1960  CG  LEU A 113      42.407  61.798  56.242  1.00  0.00           C
ATOM   1962  CD1 LEU A 113      42.267  62.978  57.212  1.00  0.00           C
ATOM   1966  CD2 LEU A 113      41.027  61.397  55.722  1.00  0.00           C
ATOM   1970  C   LEU A 113      44.287  61.358  52.882  1.00  0.00           C
ATOM   1971  O   LEU A 113      43.567  61.198  51.892  1.00  0.00           O
ATOM   1972  N   VAL A 114      45.557  61.807  52.762  1.00  0.00           N
ATOM   1974  CA  VAL A 114      46.247  62.067  51.512  1.00  0.00           C
ATOM   1976  CB  VAL A 114      47.627  62.688  51.742  1.00  0.00           C
ATOM   1978  CG1 VAL A 114      48.437  62.808  50.442  1.00  0.00           C
ATOM   1982  CG2 VAL A 114      47.467  64.107  52.332  1.00  0.00           C
ATOM   1986  C   VAL A 114      46.327  60.858  50.582  1.00  0.00           C
ATOM   1987  O   VAL A 114      46.087  60.988  49.382  1.00  0.00           O
ATOM   1988  N   ILE A 115      46.587  59.627  51.092  1.00  0.00           N
ATOM   1990  CA  ILE A 115      46.497  58.418  50.262  1.00  0.00           C
ATOM   1992  CB  ILE A 115      46.897  57.118  50.982  1.00  0.00           C
ATOM   1994  CG2 ILE A 115      46.667  55.887  50.072  1.00  0.00           C
ATOM   1998  CG1 ILE A 115      48.347  57.168  51.482  1.00  0.00           C
ATOM   2001  CD  ILE A 115      48.677  56.077  52.522  1.00  0.00           C
ATOM   2005  C   ILE A 115      45.097  58.247  49.682  1.00  0.00           C
ATOM   2006  O   ILE A 115      44.937  58.088  48.472  1.00  0.00           O
ATOM   2007  N   ALA A 116      44.037  58.348  50.492  1.00  0.00           N
ATOM   2009  CA  ALA A 116      42.667  58.207  50.032  1.00  0.00           C
ATOM   2011  CB  ALA A 116      41.687  58.137  51.222  1.00  0.00           C
ATOM   2015  C   ALA A 116      42.247  59.287  49.052  1.00  0.00           C
ATOM   2016  O   ALA A 116      41.557  59.037  48.082  1.00  0.00           O
ATOM   2017  N   PHE A 117      42.667  60.548  49.282  1.00  0.00           N
ATOM   2019  CA  PHE A 117      42.477  61.647  48.352  1.00  0.00           C
ATOM   2021  CB  PHE A 117      42.907  63.028  48.952  1.00  0.00           C
ATOM   2024  CG  PHE A 117      42.177  63.397  50.232  1.00  0.00           C
ATOM   2025  CD1 PHE A 117      40.907  62.897  50.552  1.00  0.00           C
ATOM   2027  CE1 PHE A 117      40.277  63.237  51.762  1.00  0.00           C
ATOM   2029  CZ  PHE A 117      40.897  64.118  52.652  1.00  0.00           C
ATOM   2031  CD2 PHE A 117      42.787  64.287  51.132  1.00  0.00           C
ATOM   2033  CE2 PHE A 117      42.157  64.647  52.332  1.00  0.00           C
ATOM   2035  C   PHE A 117      43.177  61.417  47.012  1.00  0.00           C
ATOM   2036  O   PHE A 117      42.637  61.677  45.942  1.00  0.00           O
ATOM   2037  N   PHE A 118      44.407  60.868  47.042  1.00  0.00           N
ATOM   2039  CA  PHE A 118      45.127  60.518  45.822  1.00  0.00           C
ATOM   2041  CB  PHE A 118      46.637  60.308  46.062  1.00  0.00           C
ATOM   2044  CG  PHE A 118      47.397  61.577  46.392  1.00  0.00           C
ATOM   2045  CD1 PHE A 118      46.807  62.838  46.672  1.00  0.00           C
ATOM   2047  CE1 PHE A 118      47.587  63.938  47.032  1.00  0.00           C
ATOM   2049  CZ  PHE A 118      48.977  63.818  47.082  1.00  0.00           C
ATOM   2051  CD2 PHE A 118      48.797  61.488  46.442  1.00  0.00           C
ATOM   2053  CE2 PHE A 118      49.587  62.597  46.772  1.00  0.00           C
ATOM   2055  C   PHE A 118      44.547  59.298  45.112  1.00  0.00           C
ATOM   2056  O   PHE A 118      44.567  59.228  43.882  1.00  0.00           O
ATOM   2057  N   GLU A 119      43.987  58.337  45.872  1.00  0.00           N
ATOM   2059  CA  GLU A 119      43.157  57.267  45.342  1.00  0.00           C
ATOM   2061  CB  GLU A 119      42.737  56.248  46.422  1.00  0.00           C
ATOM   2064  CG  GLU A 119      43.887  55.327  46.892  1.00  0.00           C
ATOM   2067  CD  GLU A 119      44.517  54.678  45.672  1.00  0.00           C
ATOM   2068  OE1 GLU A 119      43.757  54.028  44.922  1.00  0.00           O
ATOM   2069  OE2 GLU A 119      45.717  54.858  45.392  1.00  0.00           O
ATOM   2070  C   GLU A 119      41.917  57.768  44.642  1.00  0.00           C
ATOM   2071  O   GLU A 119      41.637  57.347  43.522  1.00  0.00           O
ATOM   2072  N   LEU A 120      41.167  58.727  45.232  1.00  0.00           N
ATOM   2074  CA  LEU A 120      40.057  59.377  44.562  1.00  0.00           C
ATOM   2076  CB  LEU A 120      39.387  60.448  45.462  1.00  0.00           C
ATOM   2079  CG  LEU A 120      38.667  59.907  46.712  1.00  0.00           C
ATOM   2081  CD1 LEU A 120      38.417  61.027  47.722  1.00  0.00           C
ATOM   2085  CD2 LEU A 120      37.327  59.247  46.372  1.00  0.00           C
ATOM   2089  C   LEU A 120      40.517  60.037  43.282  1.00  0.00           C
ATOM   2090  O   LEU A 120      40.007  59.738  42.212  1.00  0.00           O
ATOM   2091  N   ARG A 121      41.617  60.817  43.352  1.00  0.00           N
ATOM   2093  CA  ARG A 121      42.227  61.467  42.202  1.00  0.00           C
ATOM   2095  CB  ARG A 121      43.527  62.217  42.642  1.00  0.00           C
ATOM   2098  CG  ARG A 121      44.237  63.037  41.542  1.00  0.00           C
ATOM   2101  CD  ARG A 121      45.607  63.598  41.972  1.00  0.00           C
ATOM   2104  NE  ARG A 121      46.217  64.357  40.832  1.00  0.00           N
ATOM   2106  CZ  ARG A 121      47.007  63.878  39.882  1.00  0.00           C
ATOM   2107  NH1 ARG A 121      47.157  62.617  39.562  1.00  0.00           N
ATOM   2110  NH2 ARG A 121      47.777  64.728  39.232  1.00  0.00           N
ATOM   2113  C   ARG A 121      42.577  60.518  41.062  1.00  0.00           C
ATOM   2114  O   ARG A 121      42.367  60.798  39.892  1.00  0.00           O
ATOM   2115  N   HIS A 122      43.157  59.327  41.382  1.00  0.00           N
ATOM   2117  CA  HIS A 122      43.547  58.377  40.362  1.00  0.00           C
ATOM   2119  CB  HIS A 122      44.707  57.438  40.792  1.00  0.00           C
ATOM   2122  CD2 HIS A 122      47.207  57.818  40.282  1.00  0.00           C
ATOM   2124  CG  HIS A 122      46.037  58.118  40.882  1.00  0.00           C
ATOM   2125  NE2 HIS A 122      48.137  58.688  40.802  1.00  0.00           N
ATOM   2127  ND1 HIS A 122      46.267  59.147  41.742  1.00  0.00           N
ATOM   2129  CE1 HIS A 122      47.547  59.468  41.692  1.00  0.00           C
ATOM   2131  C   HIS A 122      42.437  57.498  39.862  1.00  0.00           C
ATOM   2132  O   HIS A 122      42.407  57.188  38.672  1.00  0.00           O
ATOM   2133  N   LEU A 123      41.477  57.098  40.722  1.00  0.00           N
ATOM   2135  CA  LEU A 123      40.287  56.408  40.292  1.00  0.00           C
ATOM   2137  CB  LEU A 123      39.437  56.097  41.542  1.00  0.00           C
ATOM   2140  CG  LEU A 123      38.007  55.557  41.352  1.00  0.00           C
ATOM   2142  CD1 LEU A 123      38.047  54.198  40.652  1.00  0.00           C
ATOM   2146  CD2 LEU A 123      37.247  55.448  42.682  1.00  0.00           C
ATOM   2150  C   LEU A 123      39.487  57.228  39.332  1.00  0.00           C
ATOM   2151  O   LEU A 123      39.157  56.798  38.232  1.00  0.00           O
ATOM   2152  N   TYR A 124      39.227  58.488  39.742  1.00  0.00           N
ATOM   2154  CA  TYR A 124      38.417  59.457  39.042  1.00  0.00           C
ATOM   2156  CB  TYR A 124      38.267  60.728  39.922  1.00  0.00           C
ATOM   2159  CG  TYR A 124      37.477  60.557  41.232  1.00  0.00           C
ATOM   2160  CD1 TYR A 124      37.227  61.708  41.992  1.00  0.00           C
ATOM   2162  CE1 TYR A 124      36.397  61.688  43.122  1.00  0.00           C
ATOM   2164  CZ  TYR A 124      35.767  60.497  43.502  1.00  0.00           C
ATOM   2165  OH  TYR A 124      34.767  60.528  44.502  1.00  0.00           O
ATOM   2167  CD2 TYR A 124      36.957  59.338  41.722  1.00  0.00           C
ATOM   2169  CE2 TYR A 124      36.087  59.307  42.832  1.00  0.00           C
ATOM   2171  C   TYR A 124      38.997  59.757  37.662  1.00  0.00           C
ATOM   2172  O   TYR A 124      38.337  59.567  36.652  1.00  0.00           O
ATOM   2173  N   GLN A 125      40.317  60.037  37.592  1.00  0.00           N
ATOM   2175  CA  GLN A 125      41.027  60.268  36.342  1.00  0.00           C
ATOM   2177  CB  GLN A 125      42.507  60.618  36.662  1.00  0.00           C
ATOM   2180  CG  GLN A 125      43.407  60.947  35.442  1.00  0.00           C
ATOM   2183  CD  GLN A 125      42.867  62.147  34.672  1.00  0.00           C
ATOM   2184  OE1 GLN A 125      43.057  63.298  35.042  1.00  0.00           O
ATOM   2185  NE2 GLN A 125      42.167  61.898  33.542  1.00  0.00           N
ATOM   2188  C   GLN A 125      40.997  59.107  35.362  1.00  0.00           C
ATOM   2189  O   GLN A 125      40.917  59.287  34.142  1.00  0.00           O
ATOM   2190  N   LEU A 126      41.117  57.857  35.852  1.00  0.00           N
ATOM   2192  CA  LEU A 126      40.897  56.658  35.062  1.00  0.00           C
ATOM   2194  CB  LEU A 126      41.247  55.357  35.812  1.00  0.00           C
ATOM   2197  CG  LEU A 126      42.747  55.188  35.992  1.00  0.00           C
ATOM   2199  CD1 LEU A 126      43.027  54.018  36.942  1.00  0.00           C
ATOM   2203  CD2 LEU A 126      43.477  54.967  34.662  1.00  0.00           C
ATOM   2207  C   LEU A 126      39.507  56.507  34.522  1.00  0.00           C
ATOM   2208  O   LEU A 126      39.327  56.118  33.362  1.00  0.00           O
ATOM   2209  N   ILE A 127      38.487  56.817  35.322  1.00  0.00           N
ATOM   2211  CA  ILE A 127      37.137  56.717  34.832  1.00  0.00           C
ATOM   2213  CB  ILE A 127      36.057  56.528  35.892  1.00  0.00           C
ATOM   2215  CG2 ILE A 127      34.967  55.728  35.162  1.00  0.00           C
ATOM   2219  CG1 ILE A 127      36.407  55.747  37.192  1.00  0.00           C
ATOM   2222  CD  ILE A 127      36.037  56.497  38.472  1.00  0.00           C
ATOM   2226  C   ILE A 127      36.817  57.857  33.852  1.00  0.00           C
ATOM   2227  O   ILE A 127      36.127  57.647  32.852  1.00  0.00           O
ATOM   2228  N   THR A 128      37.447  59.058  33.992  1.00  0.00           N
ATOM   2230  CA  THR A 128      37.497  60.167  33.012  1.00  0.00           C
ATOM   2232  CB  THR A 128      38.277  61.408  33.502  1.00  0.00           C
ATOM   2234  OG1 THR A 128      37.927  61.688  34.842  1.00  0.00           O
ATOM   2236  CG2 THR A 128      37.937  62.667  32.692  1.00  0.00           C
ATOM   2240  C   THR A 128      38.067  59.738  31.662  1.00  0.00           C
ATOM   2241  O   THR A 128      37.927  60.397  30.632  1.00  0.00           O
ATOM   2242  N   ARG A 129      38.727  58.568  31.612  1.00  0.00           N
ATOM   2244  CA  ARG A 129      39.227  57.987  30.392  1.00  0.00           C
ATOM   2246  CB  ARG A 129      40.657  57.458  30.622  1.00  0.00           C
ATOM   2249  CG  ARG A 129      41.647  58.587  30.972  1.00  0.00           C
ATOM   2252  CD  ARG A 129      42.947  58.057  31.582  1.00  0.00           C
ATOM   2255  NE  ARG A 129      43.857  59.228  31.752  1.00  0.00           N
ATOM   2257  CZ  ARG A 129      44.967  59.198  32.492  1.00  0.00           C
ATOM   2258  NH1 ARG A 129      45.347  58.148  33.182  1.00  0.00           N
ATOM   2261  NH2 ARG A 129      45.707  60.278  32.562  1.00  0.00           N
ATOM   2264  C   ARG A 129      38.357  56.877  29.842  1.00  0.00           C
ATOM   2265  O   ARG A 129      38.577  56.497  28.682  1.00  0.00           O
ATOM   2266  N   SER A 130      37.357  56.367  30.622  1.00  0.00           N
ATOM   2268  CA  SER A 130      36.547  55.208  30.262  1.00  0.00           C
ATOM   2270  CB  SER A 130      36.637  54.037  31.292  1.00  0.00           C
ATOM   2273  OG  SER A 130      36.107  54.377  32.582  1.00  0.00           O
ATOM   2275  C   SER A 130      35.067  55.497  30.062  1.00  0.00           C
ATOM   2276  O   SER A 130      34.347  54.627  29.582  1.00  0.00           O
ATOM   2277  N   ASN A 131      34.597  56.728  30.342  1.00  0.00           N
ATOM   2279  CA  ASN A 131      33.367  57.257  29.762  1.00  0.00           C
ATOM   2281  CB  ASN A 131      33.297  57.147  28.212  1.00  0.00           C
ATOM   2284  CG  ASN A 131      34.507  57.798  27.552  1.00  0.00           C
ATOM   2285  OD1 ASN A 131      35.067  58.818  27.942  1.00  0.00           O
ATOM   2286  ND2 ASN A 131      34.977  57.168  26.452  1.00  0.00           N
ATOM   2289  C   ASN A 131      32.077  56.798  30.442  1.00  0.00           C
ATOM   2290  O   ASN A 131      31.127  56.438  29.752  1.00  0.00           O
ATOM   2291  N   SER A 132      31.987  56.787  31.792  1.00  0.00           N
ATOM   2293  CA  SER A 132      30.807  56.248  32.512  1.00  0.00           C
ATOM   2295  CB  SER A 132      31.097  54.888  33.202  1.00  0.00           C
ATOM   2298  OG  SER A 132      32.337  54.847  33.902  1.00  0.00           O
ATOM   2300  C   SER A 132      29.987  57.197  33.402  1.00  0.00           C
ATOM   2301  O   SER A 132      29.377  56.778  34.392  1.00  0.00           O
ATOM   2302  N   LEU A 133      29.917  58.507  33.072  1.00  0.00           N
ATOM   2304  CA  LEU A 133      29.327  59.627  33.822  1.00  0.00           C
ATOM   2306  CB  LEU A 133      30.047  60.978  33.492  1.00  0.00           C
ATOM   2309  CG  LEU A 133      30.167  61.537  32.062  1.00  0.00           C
ATOM   2311  CD1 LEU A 133      30.037  60.528  30.922  1.00  0.00           C
ATOM   2315  CD2 LEU A 133      29.227  62.757  31.912  1.00  0.00           C
ATOM   2319  C   LEU A 133      27.797  59.827  34.142  1.00  0.00           C
ATOM   2320  O   LEU A 133      26.957  59.598  33.272  1.00  0.00           O
ATOM   2321  N   THR A 134      27.437  60.257  35.412  1.00  0.00           N
ATOM   2323  CA  THR A 134      26.167  60.238  36.232  1.00  0.00           C
ATOM   2325  CB  THR A 134      25.737  58.778  36.632  1.00  0.00           C
ATOM   2327  OG1 THR A 134      25.897  58.438  38.002  1.00  0.00           O
ATOM   2329  CG2 THR A 134      26.497  57.667  35.912  1.00  0.00           C
ATOM   2333  C   THR A 134      25.967  61.138  37.572  1.00  0.00           C
ATOM   2334  O   THR A 134      24.827  61.237  38.022  1.00  0.00           O
ATOM   2335  N   SER A 135      26.977  61.827  38.242  1.00  0.00           N
ATOM   2337  CA  SER A 135      26.987  62.588  39.542  1.00  0.00           C
ATOM   2339  CB  SER A 135      26.887  61.628  40.782  1.00  0.00           C
ATOM   2342  OG  SER A 135      27.727  60.478  40.752  1.00  0.00           O
ATOM   2344  C   SER A 135      28.007  63.818  39.702  1.00  0.00           C
ATOM   2345  O   SER A 135      28.407  64.247  38.632  1.00  0.00           O
ATOM   2346  N   PRO A 136      28.477  64.507  40.842  1.00  0.00           N
ATOM   2347  CD  PRO A 136      27.467  64.768  41.872  1.00  0.00           C
ATOM   2350  CA  PRO A 136      29.417  65.717  40.802  1.00  0.00           C
ATOM   2352  CB  PRO A 136      28.647  66.787  41.622  1.00  0.00           C
ATOM   2355  CG  PRO A 136      27.227  66.257  41.732  1.00  0.00           C
ATOM   2358  C   PRO A 136      30.957  65.908  41.242  1.00  0.00           C
ATOM   2359  O   PRO A 136      31.257  67.067  40.952  1.00  0.00           O
ATOM   2360  N   PRO A 137      31.977  65.217  41.892  1.00  0.00           N
ATOM   2361  CD  PRO A 137      31.807  65.118  43.342  1.00  0.00           C
ATOM   2364  CA  PRO A 137      33.477  65.309  41.612  1.00  0.00           C
ATOM   2366  CB  PRO A 137      34.147  64.787  42.912  1.00  0.00           C
ATOM   2369  CG  PRO A 137      33.027  64.357  43.852  1.00  0.00           C
ATOM   2372  C   PRO A 137      34.297  64.677  40.392  1.00  0.00           C
ATOM   2373  O   PRO A 137      34.987  65.417  39.702  1.00  0.00           O
ATOM   2374  N   GLN A 138      34.267  63.337  40.112  1.00  0.00           N
ATOM   2376  CA  GLN A 138      34.927  62.507  39.102  1.00  0.00           C
ATOM   2378  CB  GLN A 138      34.257  61.097  38.922  1.00  0.00           C
ATOM   2381  CG  GLN A 138      34.447  60.138  40.102  1.00  0.00           C
ATOM   2384  CD  GLN A 138      33.317  59.138  40.322  1.00  0.00           C
ATOM   2385  OE1 GLN A 138      32.137  59.457  40.252  1.00  0.00           O
ATOM   2386  NE2 GLN A 138      33.637  57.878  40.682  1.00  0.00           N
ATOM   2389  C   GLN A 138      35.147  62.967  37.682  1.00  0.00           C
ATOM   2390  O   GLN A 138      36.087  62.518  37.062  1.00  0.00           O
ATOM   2391  N   GLY A 139      34.287  63.838  37.112  1.00  0.00           N
ATOM   2393  CA  GLY A 139      34.397  64.247  35.712  1.00  0.00           C
ATOM   2396  C   GLY A 139      35.427  65.327  35.512  1.00  0.00           C
ATOM   2397  O   GLY A 139      35.567  65.897  34.422  1.00  0.00           O
ATOM   2398  N   ALA A 140      36.157  65.618  36.592  1.00  0.00           N
ATOM   2400  CA  ALA A 140      37.397  66.347  36.602  1.00  0.00           C
ATOM   2402  CB  ALA A 140      37.767  66.598  38.082  1.00  0.00           C
ATOM   2406  C   ALA A 140      38.567  65.618  35.872  1.00  0.00           C
ATOM   2407  OT1 ALA A 140      38.577  64.368  35.742  1.00  0.00           O
ATOM   2408  OT2 ALA A 140      39.497  66.347  35.432  1.00  0.00           O
ATOM   2409  NH3 POPEB 141      13.897  11.708  29.942  1.00  0.00           N
ATOM   2413  C12 POPEB 141      12.717  12.657  29.972  1.00  0.00           C
ATOM   2416  C11 POPEB 141      12.727  13.577  28.742  1.00  0.00           C
ATOM   2419  P   POPEB 141      11.457  15.877  28.982  1.00  0.00           P
ATOM   2420  O13 POPEB 141      12.397  16.557  28.042  1.00  0.00           O
ATOM   2421  O14 POPEB 141      10.077  16.397  28.982  1.00  0.00           O
ATOM   2422  O11 POPEB 141      12.037  15.907  30.472  1.00  0.00           O
ATOM   2423  O12 POPEB 141      11.507  14.327  28.642  1.00  0.00           O
ATOM   2424  C1  POPEB 141      11.197  15.378  31.522  1.00  0.00           C
ATOM   2427  C2  POPEB 141      11.947  15.427  32.892  1.00  0.00           C
ATOM   2429  O21 POPEB 141      11.197  14.847  33.982  1.00  0.00           O
ATOM   2430  C21 POPEB 141      10.087  15.437  34.392  1.00  0.00           C
ATOM   2431  O22 POPEB 141       9.487  16.307  33.792  1.00  0.00           O
ATOM   2432  C22 POPEB 141       9.697  14.897  35.772  1.00  0.00           C
ATOM   2435  C3  POPEB 141      12.447  16.878  33.172  1.00  0.00           C
ATOM   2438  O31 POPEB 141      12.337  17.337  34.542  1.00  0.00           O
ATOM   2439  C31 POPEB 141      13.277  16.907  35.362  1.00  0.00           C
ATOM   2440  O32 POPEB 141      14.007  15.947  35.182  1.00  0.00           O
ATOM   2441  C32 POPEB 141      13.417  17.907  36.522  1.00  0.00           C
ATOM   2444  C23 POPEB 141       9.087  15.988  36.702  1.00  0.00           C
ATOM   2447  C24 POPEB 141       8.757  15.467  38.112  1.00  0.00           C
ATOM   2450  C25 POPEB 141       9.967  15.497  39.052  1.00  0.00           C
ATOM   2453  C26 POPEB 141       9.717  14.907  40.452  1.00  0.00           C
ATOM   2456  C27 POPEB 141      10.977  14.987  41.322  1.00  0.00           C
ATOM   2459  C28 POPEB 141      10.757  14.627  42.802  1.00  0.00           C
ATOM   2462  C29 POPEB 141      10.117  15.778  43.542  1.00  0.00           C
ATOM   2464 0C21 POPEB 141       9.677  15.738  44.812  1.00  0.00           C
ATOM   2466 1C21 POPEB 141       9.707  14.547  45.732  1.00  0.00           C
ATOM   2469 2C21 POPEB 141       8.277  14.117  46.102  1.00  0.00           C
ATOM   2472 3C21 POPEB 141       8.267  12.987  47.142  1.00  0.00           C
ATOM   2475 4C21 POPEB 141       6.857  12.557  47.562  1.00  0.00           C
ATOM   2478 5C21 POPEB 141       5.997  13.707  48.112  1.00  0.00           C
ATOM   2481 6C21 POPEB 141       4.927  13.247  49.102  1.00  0.00           C
ATOM   2484 7C21 POPEB 141       4.137  14.417  49.682  1.00  0.00           C
ATOM   2487 8C21 POPEB 141       3.217  14.007  50.832  1.00  0.00           C
ATOM   2491  C33 POPEB 141      13.207  17.278  37.912  1.00  0.00           C
ATOM   2494  C34 POPEB 141      13.727  18.177  39.032  1.00  0.00           C
ATOM   2497  C35 POPEB 141      13.357  17.637  40.412  1.00  0.00           C
ATOM   2500  C36 POPEB 141      14.077  18.317  41.582  1.00  0.00           C
ATOM   2503  C37 POPEB 141      13.907  17.517  42.872  1.00  0.00           C
ATOM   2506  C38 POPEB 141      14.797  18.017  44.022  1.00  0.00           C
ATOM   2509  C39 POPEB 141      14.127  19.058  44.932  1.00  0.00           C
ATOM   2512 0C31 POPEB 141      12.987  18.447  45.772  1.00  0.00           C
ATOM   2515 1C31 POPEB 141      12.767  19.177  47.102  1.00  0.00           C
ATOM   2518 2C31 POPEB 141      11.737  18.477  48.002  1.00  0.00           C
ATOM   2521 3C31 POPEB 141      10.297  18.557  47.472  1.00  0.00           C
ATOM   2524 4C31 POPEB 141       9.347  17.587  48.202  1.00  0.00           C
ATOM   2527 5C31 POPEB 141       9.007  18.017  49.632  1.00  0.00           C
ATOM   2530 6C31 POPEB 141       8.337  16.907  50.442  1.00  0.00           C
ATOM   2534  NH3 POPEC 142      -1.498  44.457  76.792  1.00  0.00           N
ATOM   2538  C12 POPEC 142      -1.088  45.897  76.722  1.00  0.00           C
ATOM   2541  C11 POPEC 142      -2.318  46.817  76.582  1.00  0.00           C
ATOM   2544  P   POPEC 142      -2.368  49.188  75.392  1.00  0.00           P
ATOM   2545  O13 POPEC 142      -3.828  49.208  75.242  1.00  0.00           O
ATOM   2546  O14 POPEC 142      -1.758  50.487  75.722  1.00  0.00           O
ATOM   2547  O11 POPEC 142      -1.668  48.667  74.072  1.00  0.00           O
ATOM   2548  O12 POPEC 142      -1.888  48.167  76.512  1.00  0.00           O
ATOM   2549  C1  POPEC 142      -2.328  47.818  73.152  1.00  0.00           C
ATOM   2552  C2  POPEC 142      -1.338  47.417  72.032  1.00  0.00           C
ATOM   2554  O21 POPEC 142      -1.858  46.227  71.422  1.00  0.00           O
ATOM   2555  C21 POPEC 142      -2.378  46.178  70.192  1.00  0.00           C
ATOM   2556  O22 POPEC 142      -3.058  45.257  69.792  1.00  0.00           O
ATOM   2557  C22 POPEC 142      -1.998  47.318  69.252  1.00  0.00           C
ATOM   2560  C3  POPEC 142       0.057  47.127  72.662  1.00  0.00           C
ATOM   2563  O31 POPEC 142       0.857  46.217  71.882  1.00  0.00           O
ATOM   2564  C31 POPEC 142       1.357  46.708  70.772  1.00  0.00           C
ATOM   2565  O32 POPEC 142       1.217  47.838  70.342  1.00  0.00           O
ATOM   2566  C32 POPEC 142       2.077  45.597  70.032  1.00  0.00           C
ATOM   2569  C23 POPEC 142      -2.028  46.847  67.772  1.00  0.00           C
ATOM   2572  C24 POPEC 142      -1.468  47.908  66.802  1.00  0.00           C
ATOM   2575  C25 POPEC 142      -2.418  49.077  66.552  1.00  0.00           C
ATOM   2578  C26 POPEC 142      -1.698  50.257  65.892  1.00  0.00           C
ATOM   2581  C27 POPEC 142      -2.638  51.388  65.462  1.00  0.00           C
ATOM   2584  C28 POPEC 142      -3.438  51.108  64.172  1.00  0.00           C
ATOM   2587  C29 POPEC 142      -2.558  51.128  62.952  1.00  0.00           C
ATOM   2589 0C21 POPEC 142      -2.838  51.688  61.752  1.00  0.00           C
ATOM   2591 1C21 POPEC 142      -4.128  52.368  61.382  1.00  0.00           C
ATOM   2594 2C21 POPEC 142      -4.348  52.438  59.852  1.00  0.00           C
ATOM   2597 3C21 POPEC 142      -3.368  53.368  59.132  1.00  0.00           C
ATOM   2600 4C21 POPEC 142      -3.748  53.608  57.672  1.00  0.00           C
ATOM   2603 5C21 POPEC 142      -2.838  54.608  56.932  1.00  0.00           C
ATOM   2606 6C21 POPEC 142      -2.808  56.007  57.572  1.00  0.00           C
ATOM   2609 7C21 POPEC 142      -2.108  57.048  56.682  1.00  0.00           C
ATOM   2612 8C21 POPEC 142      -1.988  58.428  57.332  1.00  0.00           C
ATOM   2616  C33 POPEC 142       3.427  46.077  69.462  1.00  0.00           C
ATOM   2619  C34 POPEC 142       4.247  44.888  68.972  1.00  0.00           C
ATOM   2622  C35 POPEC 142       5.477  45.268  68.142  1.00  0.00           C
ATOM   2625  C36 POPEC 142       5.237  46.108  66.882  1.00  0.00           C
ATOM   2628  C37 POPEC 142       6.587  46.577  66.342  1.00  0.00           C
ATOM   2631  C38 POPEC 142       6.517  47.308  65.002  1.00  0.00           C
ATOM   2634  C39 POPEC 142       7.927  47.747  64.622  1.00  0.00           C
ATOM   2637 0C31 POPEC 142       8.107  48.107  63.152  1.00  0.00           C
ATOM   2640 1C31 POPEC 142       9.597  48.127  62.802  1.00  0.00           C
ATOM   2643 2C31 POPEC 142       9.857  48.167  61.302  1.00  0.00           C
ATOM   2646 3C31 POPEC 142       9.507  46.857  60.572  1.00  0.00           C
ATOM   2649 4C31 POPEC 142       9.747  47.019  59.082  1.00  0.00           C
ATOM   2652 5C31 POPEC 142       9.617  45.769  58.222  1.00  0.00           C
ATOM   2655 6C31 POPEC 142       9.647  46.118  56.732  1.00  0.00           C
ATOM   2659  NH3 POPED 143      46.547  20.507  73.032  1.00  0.00           N
ATOM   2663  C12 POPED 143      46.507  20.708  71.542  1.00  0.00           C
ATOM   2666  C11 POPED 143      47.307  21.958  71.092  1.00  0.00           C
ATOM   2669  P   POPED 143      49.697  21.827  72.192  1.00  0.00           P
ATOM   2670  O13 POPED 143      49.117  20.987  73.262  1.00  0.00           O
ATOM   2671  O14 POPED 143      50.057  23.237  72.502  1.00  0.00           O
ATOM   2672  O11 POPED 143      50.987  21.187  71.572  1.00  0.00           O
ATOM   2673  O12 POPED 143      48.707  21.737  70.972  1.00  0.00           O
ATOM   2674  C1  POPED 143      50.987  20.147  70.602  1.00  0.00           C
ATOM   2677  C2  POPED 143      50.807  20.708  69.172  1.00  0.00           C
ATOM   2679  O21 POPED 143      51.487  19.837  68.252  1.00  0.00           O
ATOM   2680  C21 POPED 143      50.817  19.487  67.182  1.00  0.00           C
ATOM   2681  O22 POPED 143      49.657  19.757  66.932  1.00  0.00           O
ATOM   2682  C22 POPED 143      51.777  18.798  66.202  1.00  0.00           C
ATOM   2685  C3  POPED 143      51.427  22.127  69.052  1.00  0.00           C
ATOM   2688  O31 POPED 143      51.517  22.507  67.672  1.00  0.00           O
ATOM   2689  C31 POPED 143      51.017  23.667  67.322  1.00  0.00           C
ATOM   2690  O32 POPED 143      50.547  24.517  68.052  1.00  0.00           O
ATOM   2691  C32 POPED 143      51.197  23.837  65.832  1.00  0.00           C
ATOM   2694  C23 POPED 143      51.387  17.327  65.912  1.00  0.00           C
ATOM   2697  C24 POPED 143      52.187  16.698  64.752  1.00  0.00           C
ATOM   2700  C25 POPED 143      52.017  17.347  63.362  1.00  0.00           C
ATOM   2703  C26 POPED 143      50.567  17.388  62.862  1.00  0.00           C
ATOM   2706  C27 POPED 143      50.357  18.237  61.592  1.00  0.00           C
ATOM   2709  C28 POPED 143      50.117  17.448  60.292  1.00  0.00           C
ATOM   2712  C29 POPED 143      51.347  16.798  59.712  1.00  0.00           C
ATOM   2714 0C21 POPED 143      51.927  17.077  58.532  1.00  0.00           C
ATOM   2716 1C21 POPED 143      51.487  18.147  57.562  1.00  0.00           C
ATOM   2719 2C21 POPED 143      52.607  18.627  56.602  1.00  0.00           C
ATOM   2722 3C21 POPED 143      52.647  17.907  55.242  1.00  0.00           C
ATOM   2725 4C21 POPED 143      53.867  18.347  54.402  1.00  0.00           C
ATOM   2728 5C21 POPED 143      53.797  17.967  52.912  1.00  0.00           C
ATOM   2731 6C21 POPED 143      55.037  18.468  52.152  1.00  0.00           C
ATOM   2734 7C21 POPED 143      54.917  18.317  50.632  1.00  0.00           C
ATOM   2737 8C21 POPED 143      56.097  18.947  49.882  1.00  0.00           C
ATOM   2741  C33 POPED 143      50.367  22.827  65.012  1.00  0.00           C
ATOM   2744  C34 POPED 143      50.827  22.847  63.552  1.00  0.00           C
ATOM   2747  C35 POPED 143      50.107  21.888  62.602  1.00  0.00           C
ATOM   2750  C36 POPED 143      48.577  22.017  62.582  1.00  0.00           C
ATOM   2753  C37 POPED 143      47.957  21.547  61.252  1.00  0.00           C
ATOM   2756  C38 POPED 143      46.437  21.377  61.362  1.00  0.00           C
ATOM   2759  C39 POPED 143      45.787  21.028  60.022  1.00  0.00           C
ATOM   2762 0C31 POPED 143      45.497  22.257  59.152  1.00  0.00           C
ATOM   2765 1C31 POPED 143      44.867  21.868  57.812  1.00  0.00           C
ATOM   2768 2C31 POPED 143      44.867  23.027  56.802  1.00  0.00           C
ATOM   2771 3C31 POPED 143      44.167  22.697  55.472  1.00  0.00           C
ATOM   2774 4C31 POPED 143      44.807  21.528  54.712  1.00  0.00           C
ATOM   2777 5C31 POPED 143      43.987  21.097  53.492  1.00  0.00           C
ATOM   2780 6C31 POPED 143      44.497  19.788  52.872  1.00  0.00           C
ATOM   2784  NH3 POPEE 144      69.567  65.137  35.202  1.00  0.00           N
ATOM   2788  C12 POPEE 144      70.917  65.688  35.552  1.00  0.00           C
ATOM   2791  C11 POPEE 144      71.677  66.178  34.302  1.00  0.00           C
ATOM   2794  P   POPEE 144      73.617  67.379  35.552  1.00  0.00           P
ATOM   2795  O13 POPEE 144      74.657  68.199  34.902  1.00  0.00           O
ATOM   2796  O14 POPEE 144      72.447  68.128  36.062  1.00  0.00           O
ATOM   2797  O11 POPEE 144      74.287  66.559  36.712  1.00  0.00           O
ATOM   2798  O12 POPEE 144      73.087  66.257  34.562  1.00  0.00           O
ATOM   2799  C1  POPEE 144      74.517  67.268  37.932  1.00  0.00           C
ATOM   2802  C2  POPEE 144      75.527  66.527  38.842  1.00  0.00           C
ATOM   2804  O21 POPEE 144      75.157  66.868  40.182  1.00  0.00           O
ATOM   2805  C21 POPEE 144      74.867  65.857  40.982  1.00  0.00           C
ATOM   2806  O22 POPEE 144      75.197  64.698  40.832  1.00  0.00           O
ATOM   2807  C22 POPEE 144      74.007  66.347  42.152  1.00  0.00           C
ATOM   2810  C3  POPEE 144      76.977  66.997  38.542  1.00  0.00           C
ATOM   2813  O31 POPEE 144      77.907  66.029  39.032  1.00  0.00           O
ATOM   2814  C31 POPEE 144      79.127  66.129  38.542  1.00  0.00           C
ATOM   2815  O32 POPEE 144      79.547  67.048  37.862  1.00  0.00           O
ATOM   2816  C32 POPEE 144      79.947  64.897  38.952  1.00  0.00           C
ATOM   2819  C23 POPEE 144      74.077  67.879  42.392  1.00  0.00           C
ATOM   2822  C24 POPEE 144      75.427  68.387  42.902  1.00  0.00           C
ATOM   2825  C25 POPEE 144      76.147  67.507  43.922  1.00  0.00           C
ATOM   2828  C26 POPEE 144      77.377  68.208  44.512  1.00  0.00           C
ATOM   2831  C27 POPEE 144      78.348  67.257  45.222  1.00  0.00           C
ATOM   2834  C28 POPEE 144      79.407  68.037  46.022  1.00  0.00           C
ATOM   2837  C29 POPEE 144      80.407  67.147  46.712  1.00  0.00           C
ATOM   2839 0C21 POPEE 144      80.507  66.949  48.042  1.00  0.00           C
ATOM   2841 1C21 POPEE 144      79.637  67.577  49.112  1.00  0.00           C
ATOM   2844 2C21 POPEE 144      80.307  67.537  50.502  1.00  0.00           C
ATOM   2847 3C21 POPEE 144      80.397  66.118  51.092  1.00  0.00           C
ATOM   2850 4C21 POPEE 144      81.678  65.857  51.902  1.00  0.00           C
ATOM   2853 5C21 POPEE 144      81.747  64.438  52.482  1.00  0.00           C
ATOM   2856 6C21 POPEE 144      81.927  63.348  51.412  1.00  0.00           C
ATOM   2859 7C21 POPEE 144      81.507  61.957  51.902  1.00  0.00           C
ATOM   2862 8C21 POPEE 144      81.587  60.887  50.812  1.00  0.00           C
ATOM   2866  C33 POPEE 144      79.897  64.567  40.472  1.00  0.00           C
ATOM   2869  C34 POPEE 144      78.697  63.717  40.892  1.00  0.00           C
ATOM   2872  C35 POPEE 144      78.407  63.818  42.392  1.00  0.00           C
ATOM   2875  C36 POPEE 144      79.587  63.397  43.282  1.00  0.00           C
ATOM   2878  C37 POPEE 144      79.187  63.337  44.762  1.00  0.00           C
ATOM   2881  C38 POPEE 144      80.327  62.847  45.662  1.00  0.00           C
ATOM   2884  C39 POPEE 144      80.127  63.247  47.132  1.00  0.00           C
ATOM   2887 0C31 POPEE 144      78.858  62.658  47.782  1.00  0.00           C
ATOM   2890 1C31 POPEE 144      78.507  63.407  49.062  1.00  0.00           C
ATOM   2893 2C31 POPEE 144      77.197  62.927  49.682  1.00  0.00           C
ATOM   2896 3C31 POPEE 144      76.887  63.678  50.982  1.00  0.00           C
ATOM   2899 4C31 POPEE 144      75.587  63.208  51.642  1.00  0.00           C
ATOM   2902 5C31 POPEE 144      75.227  64.048  52.872  1.00  0.00           C
ATOM   2905 6C31 POPEE 144      74.017  63.507  53.622  1.00  0.00           C
ATOM   2909  NH3 POPEF 145       4.327  58.348  31.182  1.00  0.00           N
ATOM   2913  C12 POPEF 145       4.667  58.908  32.532  1.00  0.00           C
ATOM   2916  C11 POPEF 145       6.117  59.408  32.552  1.00  0.00           C
ATOM   2919  P   POPEF 145       6.387  61.458  34.182  1.00  0.00           P
ATOM   2920  O13 POPEF 145       7.707  61.887  34.712  1.00  0.00           O
ATOM   2921  O14 POPEF 145       5.907  62.178  32.982  1.00  0.00           O
ATOM   2922  O11 POPEF 145       5.277  61.518  35.332  1.00  0.00           O
ATOM   2923  O12 POPEF 145       6.467  59.917  33.842  1.00  0.00           O
ATOM   2924  C1  POPEF 145       5.167  60.438  36.272  1.00  0.00           C
ATOM   2927  C2  POPEF 145       6.087  60.637  37.502  1.00  0.00           C
ATOM   2929  O21 POPEF 145       6.067  59.457  38.332  1.00  0.00           O
ATOM   2930  C21 POPEF 145       6.937  58.537  37.922  1.00  0.00           C
ATOM   2931  O22 POPEF 145       7.577  58.608  36.882  1.00  0.00           O
ATOM   2932  C22 POPEF 145       7.027  57.417  38.952  1.00  0.00           C
ATOM   2935  C3  POPEF 145       5.637  61.868  38.342  1.00  0.00           C
ATOM   2938  O31 POPEF 145       5.907  61.747  39.752  1.00  0.00           O
ATOM   2939  C31 POPEF 145       7.187  61.778  40.102  1.00  0.00           C
ATOM   2940  O32 POPEF 145       8.117  61.917  39.332  1.00  0.00           O
ATOM   2941  C32 POPEF 145       7.347  61.597  41.622  1.00  0.00           C
ATOM   2944  C23 POPEF 145       8.167  56.427  38.632  1.00  0.00           C
ATOM   2947  C24 POPEF 145       8.817  55.747  39.852  1.00  0.00           C
ATOM   2950  C25 POPEF 145       9.537  56.698  40.832  1.00  0.00           C
ATOM   2953  C26 POPEF 145      10.497  57.688  40.162  1.00  0.00           C
ATOM   2956  C27 POPEF 145      11.407  58.418  41.172  1.00  0.00           C
ATOM   2959  C28 POPEF 145      12.387  59.417  40.502  1.00  0.00           C
ATOM   2962  C29 POPEF 145      13.277  60.128  41.492  1.00  0.00           C
ATOM   2964 0C21 POPEF 145      14.427  59.668  42.022  1.00  0.00           C
ATOM   2966 1C21 POPEF 145      15.047  58.317  41.762  1.00  0.00           C
ATOM   2969 2C21 POPEF 145      16.567  58.337  41.562  1.00  0.00           C
ATOM   2972 3C21 POPEF 145      17.027  59.007  40.262  1.00  0.00           C
ATOM   2975 4C21 POPEF 145      18.487  58.667  39.902  1.00  0.00           C
ATOM   2978 5C21 POPEF 145      19.527  59.298  40.842  1.00  0.00           C
ATOM   2981 6C21 POPEF 145      20.937  58.787  40.562  1.00  0.00           C
ATOM   2984 7C21 POPEF 145      22.007  59.408  41.472  1.00  0.00           C
ATOM   2987 8C21 POPEF 145      23.407  58.827  41.252  1.00  0.00           C
ATOM   2991  C33 POPEF 145       6.137  60.947  42.332  1.00  0.00           C
ATOM   2994  C34 POPEF 145       6.287  60.887  43.862  1.00  0.00           C
ATOM   2997  C35 POPEF 145       7.277  59.827  44.352  1.00  0.00           C
ATOM   3000  C36 POPEF 145       7.207  59.587  45.872  1.00  0.00           C
ATOM   3003  C37 POPEF 145       8.077  58.397  46.322  1.00  0.00           C
ATOM   3006  C38 POPEF 145       7.827  57.938  47.772  1.00  0.00           C
ATOM   3009  C39 POPEF 145       8.477  58.808  48.872  1.00  0.00           C
ATOM   3012 0C31 POPEF 145      10.007  58.667  48.932  1.00  0.00           C
ATOM   3015 1C31 POPEF 145      10.687  59.387  50.112  1.00  0.00           C
ATOM   3018 2C31 POPEF 145      10.597  58.638  51.462  1.00  0.00           C
ATOM   3021 3C31 POPEF 145       9.397  59.048  52.342  1.00  0.00           C
ATOM   3024 4C31 POPEF 145       9.807  59.678  53.682  1.00  0.00           C
ATOM   3027 5C31 POPEF 145       8.587  60.037  54.552  1.00  0.00           C
ATOM   3030 6C31 POPEF 145       8.947  60.607  55.922  1.00  0.00           C
ATOM   3034  NH3 POPEG 146      84.627  51.568  35.092  1.00  0.00           N
ATOM   3038  C12 POPEG 146      86.068  51.128  35.322  1.00  0.00           C
ATOM   3041  C11 POPEG 146      86.267  50.318  36.632  1.00  0.00           C
ATOM   3044  P   POPEG 146      88.848  50.648  36.902  1.00  0.00           P
ATOM   3045  O13 POPEG 146      88.397  52.027  37.192  1.00  0.00           O
ATOM   3046  O14 POPEG 146      89.717  50.518  35.712  1.00  0.00           O
ATOM   3047  O11 POPEG 146      89.598  50.058  38.162  1.00  0.00           O
ATOM   3048  O12 POPEG 146      87.567  49.717  36.732  1.00  0.00           O
ATOM   3049  C1  POPEG 146      89.397  50.637  39.462  1.00  0.00           C
ATOM   3052  C2  POPEG 146      88.147  50.037  40.192  1.00  0.00           C
ATOM   3054  O21 POPEG 146      87.777  50.837  41.332  1.00  0.00           O
ATOM   3055  C21 POPEG 146      88.627  50.947  42.332  1.00  0.00           C
ATOM   3056  O22 POPEG 146      89.727  50.448  42.422  1.00  0.00           O
ATOM   3057  C22 POPEG 146      88.007  51.887  43.382  1.00  0.00           C
ATOM   3060  C3  POPEG 146      88.337  48.537  40.552  1.00  0.00           C
ATOM   3063  O31 POPEG 146      87.517  48.057  41.642  1.00  0.00           O
ATOM   3064  C31 POPEG 146      86.217  47.938  41.362  1.00  0.00           C
ATOM   3065  O32 POPEG 146      85.697  48.237  40.312  1.00  0.00           O
ATOM   3066  C32 POPEG 146      85.457  47.347  42.552  1.00  0.00           C
ATOM   3069  C23 POPEG 146      89.027  52.878  43.982  1.00  0.00           C
ATOM   3072  C24 POPEG 146      89.827  52.298  45.162  1.00  0.00           C
ATOM   3075  C25 POPEG 146      90.967  53.237  45.572  1.00  0.00           C
ATOM   3078  C26 POPEG 146      91.557  52.958  46.962  1.00  0.00           C
ATOM   3081  C27 POPEG 146      90.627  53.358  48.112  1.00  0.00           C
ATOM   3084  C28 POPEG 146      91.398  53.768  49.382  1.00  0.00           C
ATOM   3087  C29 POPEG 146      90.467  54.167  50.512  1.00  0.00           C
ATOM   3089 0C21 POPEG 146      90.357  53.577  51.712  1.00  0.00           C
ATOM   3091 1C21 POPEG 146      91.117  52.368  52.222  1.00  0.00           C
ATOM   3094 2C21 POPEG 146      90.177  51.178  52.502  1.00  0.00           C
ATOM   3097 3C21 POPEG 146      90.927  49.827  52.512  1.00  0.00           C
ATOM   3100 4C21 POPEG 146      91.947  49.678  53.652  1.00  0.00           C
ATOM   3103 5C21 POPEG 146      93.137  48.787  53.272  1.00  0.00           C
ATOM   3106 6C21 POPEG 146      92.747  47.358  52.882  1.00  0.00           C
ATOM   3109 7C21 POPEG 146      93.947  46.548  52.362  1.00  0.00           C
ATOM   3112 8C21 POPEG 146      93.568  45.128  51.912  1.00  0.00           C
ATOM   3116  C33 POPEG 146      86.267  46.397  43.452  1.00  0.00           C
ATOM   3119  C34 POPEG 146      85.367  45.427  44.232  1.00  0.00           C
ATOM   3122  C35 POPEG 146      84.178  46.077  44.952  1.00  0.00           C
ATOM   3125  C36 POPEG 146      84.567  47.007  46.112  1.00  0.00           C
ATOM   3128  C37 POPEG 146      83.337  47.677  46.742  1.00  0.00           C
ATOM   3131  C38 POPEG 146      83.397  47.798  48.272  1.00  0.00           C
ATOM   3134  C39 POPEG 146      83.348  46.427  48.962  1.00  0.00           C
ATOM   3137 0C31 POPEG 146      82.947  46.427  50.442  1.00  0.00           C
ATOM   3140 1C31 POPEG 146      83.348  45.088  51.092  1.00  0.00           C
ATOM   3143 2C31 POPEG 146      82.767  44.878  52.502  1.00  0.00           C
ATOM   3146 3C31 POPEG 146      81.247  44.697  52.492  1.00  0.00           C
ATOM   3149 4C31 POPEG 146      80.717  43.927  53.712  1.00  0.00           C
ATOM   3152 5C31 POPEG 146      79.247  43.537  53.562  1.00  0.00           C
ATOM   3155 6C31 POPEG 146      78.758  42.608  54.682  1.00  0.00           C
ATOM   3159  NH3 POPEH 147      79.117  42.168  74.812  1.00  0.00           N
ATOM   3163  C12 POPEH 147      78.117  41.658  75.802  1.00  0.00           C
ATOM   3166  C11 POPEH 147      78.177  40.128  75.902  1.00  0.00           C
ATOM   3169  P   POPEH 147      79.717  38.198  76.712  1.00  0.00           P
ATOM   3170  O13 POPEH 147      81.157  37.888  76.632  1.00  0.00           O
ATOM   3171  O14 POPEH 147      79.068  37.927  78.012  1.00  0.00           O
ATOM   3172  O11 POPEH 147      78.937  37.478  75.512  1.00  0.00           O
ATOM   3173  O12 POPEH 147      79.467  39.717  76.382  1.00  0.00           O
ATOM   3174  C1  POPEH 147      79.587  37.588  74.212  1.00  0.00           C
ATOM   3177  C2  POPEH 147      78.777  36.847  73.112  1.00  0.00           C
ATOM   3179  O21 POPEH 147      79.617  36.287  72.062  1.00  0.00           O
ATOM   3180  C21 POPEH 147      80.127  37.127  71.182  1.00  0.00           C
ATOM   3181  O22 POPEH 147      80.238  38.327  71.322  1.00  0.00           O
ATOM   3182  C22 POPEH 147      80.467  36.408  69.862  1.00  0.00           C
ATOM   3185  C3  POPEH 147      77.567  37.667  72.562  1.00  0.00           C
ATOM   3188  O31 POPEH 147      76.977  37.067  71.382  1.00  0.00           O
ATOM   3189  C31 POPEH 147      75.947  37.717  70.852  1.00  0.00           C
ATOM   3190  O32 POPEH 147      75.607  38.858  71.162  1.00  0.00           O
ATOM   3191  C32 POPEH 147      75.267  36.847  69.792  1.00  0.00           C
ATOM   3194  C23 POPEH 147      79.287  36.397  68.852  1.00  0.00           C
ATOM   3197  C24 POPEH 147      79.717  36.138  67.402  1.00  0.00           C
ATOM   3200  C25 POPEH 147      78.537  35.798  66.472  1.00  0.00           C
ATOM   3203  C26 POPEH 147      78.947  35.688  64.992  1.00  0.00           C
ATOM   3206  C27 POPEH 147      77.818  35.217  64.062  1.00  0.00           C
ATOM   3209  C28 POPEH 147      78.217  35.298  62.572  1.00  0.00           C
ATOM   3212  C29 POPEH 147      77.137  34.798  61.642  1.00  0.00           C
ATOM   3214 0C21 POPEH 147      77.317  34.217  60.442  1.00  0.00           C
ATOM   3216 1C21 POPEH 147      78.637  33.958  59.742  1.00  0.00           C
ATOM   3219 2C21 POPEH 147      79.407  35.228  59.352  1.00  0.00           C
ATOM   3222 3C21 POPEH 147      80.568  34.978  58.362  1.00  0.00           C
ATOM   3225 4C21 POPEH 147      81.197  36.298  57.882  1.00  0.00           C
ATOM   3228 5C21 POPEH 147      82.517  36.138  57.102  1.00  0.00           C
ATOM   3231 6C21 POPEH 147      82.357  35.417  55.752  1.00  0.00           C
ATOM   3234 7C21 POPEH 147      83.697  35.298  55.002  1.00  0.00           C
ATOM   3237 8C21 POPEH 147      83.587  34.567  53.662  1.00  0.00           C
ATOM   3241  C33 POPEH 147      73.997  37.497  69.192  1.00  0.00           C
ATOM   3244  C34 POPEH 147      74.267  38.127  67.822  1.00  0.00           C
ATOM   3247  C35 POPEH 147      74.237  37.097  66.682  1.00  0.00           C
ATOM   3250  C36 POPEH 147      74.767  37.667  65.372  1.00  0.00           C
ATOM   3253  C37 POPEH 147      74.187  36.977  64.132  1.00  0.00           C
ATOM   3256  C38 POPEH 147      74.697  37.588  62.812  1.00  0.00           C
ATOM   3259  C39 POPEH 147      73.977  37.067  61.552  1.00  0.00           C
ATOM   3262 0C31 POPEH 147      72.457  37.278  61.572  1.00  0.00           C
ATOM   3265 1C31 POPEH 147      71.787  36.888  60.242  1.00  0.00           C
ATOM   3268 2C31 POPEH 147      70.247  36.897  60.332  1.00  0.00           C
ATOM   3271 3C31 POPEH 147      69.567  36.618  58.982  1.00  0.00           C
ATOM   3274 4C31 POPEH 147      69.537  37.857  58.062  1.00  0.00           C
ATOM   3277 5C31 POPEH 147      69.047  37.528  56.652  1.00  0.00           C
ATOM   3280 6C31 POPEH 147      69.047  38.757  55.732  1.00  0.00           C
ATOM   3284  NH3 POPEI 148      63.427  97.668  78.942  1.00  0.00           N
ATOM   3288  C12 POPEI 148      62.587  98.848  79.292  1.00  0.00           C
ATOM   3291  C11 POPEI 148      63.057 100.068  78.492  1.00  0.00           C
ATOM   3294  P   POPEI 148      62.348 102.148  79.942  1.00  0.00           P
ATOM   3295  O13 POPEI 148      61.517 101.717  81.072  1.00  0.00           O
ATOM   3296  O14 POPEI 148      63.797 102.357  80.162  1.00  0.00           O
ATOM   3297  O11 POPEI 148      61.807 103.477  79.262  1.00  0.00           O
ATOM   3298  O12 POPEI 148      62.167 101.138  78.742  1.00  0.00           O
ATOM   3299  C1  POPEI 148      62.357 103.848  77.982  1.00  0.00           C
ATOM   3302  C2  POPEI 148      61.447 103.357  76.832  1.00  0.00           C
ATOM   3304  O21 POPEI 148      62.137 103.507  75.562  1.00  0.00           O
ATOM   3305  C21 POPEI 148      62.027 102.438  74.772  1.00  0.00           C
ATOM   3306  O22 POPEI 148      61.507 101.377  75.062  1.00  0.00           O
ATOM   3307  C22 POPEI 148      62.637 102.697  73.382  1.00  0.00           C
ATOM   3310  C3  POPEI 148      60.137 104.167  76.872  1.00  0.00           C
ATOM   3313  O31 POPEI 148      59.127 103.558  76.032  1.00  0.00           O
ATOM   3314  C31 POPEI 148      58.127 104.427  75.812  1.00  0.00           C
ATOM   3315  O32 POPEI 148      58.057 105.537  76.302  1.00  0.00           O
ATOM   3316  C32 POPEI 148      57.157 103.838  74.792  1.00  0.00           C
ATOM   3319  C23 POPEI 148      62.207 101.608  72.362  1.00  0.00           C
ATOM   3322  C24 POPEI 148      63.017 101.637  71.042  1.00  0.00           C
ATOM   3325  C25 POPEI 148      62.567 100.537  70.062  1.00  0.00           C
ATOM   3328  C26 POPEI 148      63.717  99.958  69.202  1.00  0.00           C
ATOM   3331  C27 POPEI 148      64.237 100.857  68.072  1.00  0.00           C
ATOM   3334  C28 POPEI 148      65.568 100.288  67.512  1.00  0.00           C
ATOM   3337  C29 POPEI 148      65.947 100.827  66.152  1.00  0.00           C
ATOM   3339 0C21 POPEI 148      65.687 100.208  64.972  1.00  0.00           C
ATOM   3341 1C21 POPEI 148      64.927  98.918  64.792  1.00  0.00           C
ATOM   3344 2C21 POPEI 148      63.867  98.978  63.672  1.00  0.00           C
ATOM   3347 3C21 POPEI 148      64.437  98.918  62.252  1.00  0.00           C
ATOM   3350 4C21 POPEI 148      63.348  99.038  61.172  1.00  0.00           C
ATOM   3353 5C21 POPEI 148      62.987  97.708  60.482  1.00  0.00           C
ATOM   3356 6C21 POPEI 148      62.507  96.587  61.422  1.00  0.00           C
ATOM   3359 7C21 POPEI 148      61.818  95.457  60.652  1.00  0.00           C
ATOM   3362 8C21 POPEI 148      61.617  94.178  61.472  1.00  0.00           C
ATOM   3366  C33 POPEI 148      57.717 104.017  73.372  1.00  0.00           C
ATOM   3369  C34 POPEI 148      57.717 105.477  72.892  1.00  0.00           C
ATOM   3372  C35 POPEI 148      58.587 105.658  71.642  1.00  0.00           C
ATOM   3375  C36 POPEI 148      58.167 106.807  70.712  1.00  0.00           C
ATOM   3378  C37 POPEI 148      58.637 108.223  71.112  1.00  0.00           C
ATOM   3381  C38 POPEI 148      58.687 109.152  69.892  1.00  0.00           C
ATOM   3384  C39 POPEI 148      57.997 110.513  70.062  1.00  0.00           C
ATOM   3387 0C31 POPEI 148      58.877 111.592  70.712  1.00  0.00           C
ATOM   3390 1C31 POPEI 148      58.387 113.004  70.332  1.00  0.00           C
ATOM   3393 2C31 POPEI 148      59.207 114.143  70.972  1.00  0.00           C
ATOM   3396 3C31 POPEI 148      58.727 115.533  70.522  1.00  0.00           C
ATOM   3399 4C31 POPEI 148      59.177 115.923  69.112  1.00  0.00           C
ATOM   3402 5C31 POPEI 148      58.757 117.363  68.772  1.00  0.00           C
ATOM   3405 6C31 POPEI 148      59.247 117.832  67.402  1.00  0.00           C
ATOM   3409  NH3 POPEJ 149      70.287  83.997  37.042  1.00  0.00           N
ATOM   3413  C12 POPEJ 149      68.797  83.798  36.922  1.00  0.00           C
ATOM   3416  C11 POPEJ 149      68.037  84.319  38.152  1.00  0.00           C
ATOM   3419  P   POPEJ 149      66.307  86.068  37.322  1.00  0.00           P
ATOM   3420  O13 POPEJ 149      67.557  86.848  37.182  1.00  0.00           O
ATOM   3421  O14 POPEJ 149      65.397  86.077  36.162  1.00  0.00           O
ATOM   3422  O11 POPEJ 149      65.517  86.608  38.582  1.00  0.00           O
ATOM   3423  O12 POPEJ 149      66.687  84.607  37.782  1.00  0.00           O
ATOM   3424  C1  POPEJ 149      64.467  85.817  39.152  1.00  0.00           C
ATOM   3427  C2  POPEJ 149      64.817  85.348  40.592  1.00  0.00           C
ATOM   3429  O21 POPEJ 149      63.717  84.528  41.012  1.00  0.00           O
ATOM   3430  C21 POPEJ 149      63.787  83.518  41.892  1.00  0.00           C
ATOM   3431  O22 POPEJ 149      62.797  82.887  42.222  1.00  0.00           O
ATOM   3432  C22 POPEJ 149      65.167  83.188  42.452  1.00  0.00           C
ATOM   3435  C3  POPEJ 149      64.997  86.587  41.522  1.00  0.00           C
ATOM   3438  O31 POPEJ 149      65.767  86.269  42.692  1.00  0.00           O
ATOM   3439  C31 POPEJ 149      66.397  87.308  43.252  1.00  0.00           C
ATOM   3440  O32 POPEJ 149      66.267  88.467  42.902  1.00  0.00           O
ATOM   3441  C32 POPEJ 149      67.307  86.797  44.362  1.00  0.00           C
ATOM   3444  C23 POPEJ 149      65.107  81.927  43.362  1.00  0.00           C
ATOM   3447  C24 POPEJ 149      66.497  81.489  43.832  1.00  0.00           C
ATOM   3450  C25 POPEJ 149      66.527  80.168  44.612  1.00  0.00           C
ATOM   3453  C26 POPEJ 149      65.867  80.257  45.992  1.00  0.00           C
ATOM   3456  C27 POPEJ 149      65.917  78.918  46.742  1.00  0.00           C
ATOM   3459  C28 POPEJ 149      65.227  78.967  48.122  1.00  0.00           C
ATOM   3462  C29 POPEJ 149      65.227  77.588  48.732  1.00  0.00           C
ATOM   3464 0C21 POPEJ 149      65.577  77.257  49.982  1.00  0.00           C
ATOM   3466 1C21 POPEJ 149      65.957  78.199  51.102  1.00  0.00           C
ATOM   3469 2C21 POPEJ 149      65.697  77.488  52.442  1.00  0.00           C
ATOM   3472 3C21 POPEJ 149      66.347  78.158  53.662  1.00  0.00           C
ATOM   3475 4C21 POPEJ 149      65.887  79.599  53.932  1.00  0.00           C
ATOM   3478 5C21 POPEJ 149      66.087  79.978  55.412  1.00  0.00           C
ATOM   3481 6C21 POPEJ 149      65.477  81.327  55.792  1.00  0.00           C
ATOM   3484 7C21 POPEJ 149      65.417  81.538  57.312  1.00  0.00           C
ATOM   3487 8C21 POPEJ 149      64.687  82.827  57.712  1.00  0.00           C
ATOM   3491  C33 POPEJ 149      68.297  87.879  44.882  1.00  0.00           C
ATOM   3494  C34 POPEJ 149      67.727  88.769  45.992  1.00  0.00           C
ATOM   3497  C35 POPEJ 149      67.527  88.047  47.342  1.00  0.00           C
ATOM   3500  C36 POPEJ 149      68.817  87.827  48.132  1.00  0.00           C
ATOM   3503  C37 POPEJ 149      68.587  87.008  49.402  1.00  0.00           C
ATOM   3506  C38 POPEJ 149      69.777  87.018  50.382  1.00  0.00           C
ATOM   3509  C39 POPEJ 149      71.098  86.517  49.782  1.00  0.00           C
ATOM   3512 0C31 POPEJ 149      72.177  86.377  50.862  1.00  0.00           C
ATOM   3515 1C31 POPEJ 149      73.517  85.837  50.342  1.00  0.00           C
ATOM   3518 2C31 POPEJ 149      74.547  85.647  51.462  1.00  0.00           C
ATOM   3521 3C31 POPEJ 149      75.127  86.967  51.992  1.00  0.00           C
ATOM   3524 4C31 POPEJ 149      76.227  86.769  53.032  1.00  0.00           C
ATOM   3527 5C31 POPEJ 149      76.818  88.098  53.502  1.00  0.00           C
ATOM   3530 6C31 POPEJ 149      77.928  87.957  54.542  1.00  0.00           C
ATOM   3534  NH3 POPEK 150      83.307  76.067  35.572  1.00  0.00           N
ATOM   3538  C12 POPEK 150      84.287  75.717  36.662  1.00  0.00           C
ATOM   3541  C11 POPEK 150      85.727  75.637  36.122  1.00  0.00           C
ATOM   3544  P   POPEK 150      88.168  75.668  37.052  1.00  0.00           P
ATOM   3545  O13 POPEK 150      88.617  74.827  35.912  1.00  0.00           O
ATOM   3546  O14 POPEK 150      88.517  77.098  36.942  1.00  0.00           O
ATOM   3547  O11 POPEK 150      88.727  75.088  38.392  1.00  0.00           O
ATOM   3548  O12 POPEK 150      86.597  75.519  37.242  1.00  0.00           O
ATOM   3549  C1  POPEK 150      88.087  75.268  39.652  1.00  0.00           C
ATOM   3552  C2  POPEK 150      89.077  75.918  40.652  1.00  0.00           C
ATOM   3554  O21 POPEK 150      88.587  75.598  41.962  1.00  0.00           O
ATOM   3555  C21 POPEK 150      89.447  75.048  42.792  1.00  0.00           C
ATOM   3556  O22 POPEK 150      90.627  74.817  42.562  1.00  0.00           O
ATOM   3557  C22 POPEK 150      88.708  74.707  44.082  1.00  0.00           C
ATOM   3560  C3  POPEK 150      89.147  77.457  40.482  1.00  0.00           C
ATOM   3563  O31 POPEK 150      90.387  77.997  40.982  1.00  0.00           O
ATOM   3564  C31 POPEK 150      90.407  78.418  42.232  1.00  0.00           C
ATOM   3565  O32 POPEK 150      89.458  78.427  43.002  1.00  0.00           O
ATOM   3566  C32 POPEK 150      91.837  78.877  42.572  1.00  0.00           C
ATOM   3569  C23 POPEK 150      89.617  74.098  45.172  1.00  0.00           C
ATOM   3572  C24 POPEK 150      90.367  75.158  45.982  1.00  0.00           C
ATOM   3575  C25 POPEK 150      89.767  75.397  47.372  1.00  0.00           C
ATOM   3578  C26 POPEK 150      90.497  76.518  48.132  1.00  0.00           C
ATOM   3581  C27 POPEK 150      90.347  76.408  49.662  1.00  0.00           C
ATOM   3584  C28 POPEK 150      91.217  77.428  50.422  1.00  0.00           C
ATOM   3587  C29 POPEK 150      90.757  78.857  50.242  1.00  0.00           C
ATOM   3589 0C21 POPEK 150      90.897  79.857  51.132  1.00  0.00           C
ATOM   3591 1C21 POPEK 150      91.538  79.757  52.492  1.00  0.00           C
ATOM   3594 2C21 POPEK 150      90.988  80.798  53.482  1.00  0.00           C
ATOM   3597 3C21 POPEK 150      91.767  80.827  54.802  1.00  0.00           C
ATOM   3600 4C21 POPEK 150      91.567  82.137  55.602  1.00  0.00           C
ATOM   3603 5C21 POPEK 150      90.117  82.408  56.032  1.00  0.00           C
ATOM   3606 6C21 POPEK 150      89.667  81.548  57.222  1.00  0.00           C
ATOM   3609 7C21 POPEK 150      88.297  81.988  57.762  1.00  0.00           C
ATOM   3612 8C21 POPEK 150      87.887  81.278  59.052  1.00  0.00           C
ATOM   3616  C33 POPEK 150      91.927  80.327  43.122  1.00  0.00           C
ATOM   3619  C34 POPEK 150      91.637  80.467  44.622  1.00  0.00           C
ATOM   3622  C35 POPEK 150      92.717  79.847  45.522  1.00  0.00           C
ATOM   3625  C36 POPEK 150      92.627  80.327  46.972  1.00  0.00           C
ATOM   3628  C37 POPEK 150      93.687  79.698  47.872  1.00  0.00           C
ATOM   3631  C38 POPEK 150      94.247  80.668  48.922  1.00  0.00           C
ATOM   3634  C39 POPEK 150      95.417  80.068  49.712  1.00  0.00           C
ATOM   3637 0C31 POPEK 150      95.967  80.998  50.802  1.00  0.00           C
ATOM   3640 1C31 POPEK 150      97.017  80.288  51.672  1.00  0.00           C
ATOM   3643 2C31 POPEK 150      97.347  81.027  52.992  1.00  0.00           C
ATOM   3646 3C31 POPEK 150      97.238  80.098  54.212  1.00  0.00           C
ATOM   3649 4C31 POPEK 150      98.297  78.978  54.242  1.00  0.00           C
ATOM   3652 5C31 POPEK 150      97.907  77.838  55.182  1.00  0.00           C
ATOM   3655 6C31 POPEK 150      98.898  76.667  55.172  1.00  0.00           C
ATOM   3659  NH3 POPEL 151      86.387 107.777  34.512  1.00  0.00           N
ATOM   3663  C12 POPEL 151      86.278 107.347  33.072  1.00  0.00           C
ATOM   3666  C11 POPEL 151      87.107 108.202  32.102  1.00  0.00           C
ATOM   3669  P   POPEL 151      89.407 109.092  33.032  1.00  0.00           P
ATOM   3670  O13 POPEL 151      90.817 108.672  32.862  1.00  0.00           O
ATOM   3671  O14 POPEL 151      89.007 110.452  32.592  1.00  0.00           O
ATOM   3672  O11 POPEL 151      88.918 108.872  34.522  1.00  0.00           O
ATOM   3673  O12 POPEL 151      88.498 108.022  32.312  1.00  0.00           O
ATOM   3674  C1  POPEL 151      89.458 109.673  35.572  1.00  0.00           C
ATOM   3677  C2  POPEL 151      90.787 109.072  36.082  1.00  0.00           C
ATOM   3679  O21 POPEL 151      90.848 108.862  37.502  1.00  0.00           O
ATOM   3680  C21 POPEL 151      90.657 109.912  38.292  1.00  0.00           C
ATOM   3681  O22 POPEL 151      90.197 110.993  37.942  1.00  0.00           O
ATOM   3682  C22 POPEL 151      91.167 109.533  39.682  1.00  0.00           C
ATOM   3685  C3  POPEL 151      92.027 109.863  35.602  1.00  0.00           C
ATOM   3688  O31 POPEL 151      93.187 109.002  35.702  1.00  0.00           O
ATOM   3689  C31 POPEL 151      93.927 109.232  36.782  1.00  0.00           C
ATOM   3690  O32 POPEL 151      93.848 110.202  37.512  1.00  0.00           O
ATOM   3691  C32 POPEL 151      94.907 108.092  36.962  1.00  0.00           C
ATOM   3694  C23 POPEL 151      90.647 110.382  40.852  1.00  0.00           C
ATOM   3697  C24 POPEL 151      91.367 110.032  42.162  1.00  0.00           C
ATOM   3700  C25 POPEL 151      90.757 110.713  43.392  1.00  0.00           C
ATOM   3703  C26 POPEL 151      91.657 110.643  44.632  1.00  0.00           C
ATOM   3706  C27 POPEL 151      91.037 111.332  45.852  1.00  0.00           C
ATOM   3709  C28 POPEL 151      92.067 111.602  46.962  1.00  0.00           C
ATOM   3712  C29 POPEL 151      91.467 112.372  48.112  1.00  0.00           C
ATOM   3714 0C21 POPEL 151      91.257 111.942  49.372  1.00  0.00           C
ATOM   3716 1C21 POPEL 151      91.567 110.582  49.952  1.00  0.00           C
ATOM   3719 2C21 POPEL 151      92.137 110.632  51.382  1.00  0.00           C
ATOM   3722 3C21 POPEL 151      91.187 111.272  52.412  1.00  0.00           C
ATOM   3725 4C21 POPEL 151      91.627 111.052  53.862  1.00  0.00           C
ATOM   3728 5C21 POPEL 151      90.827 111.922  54.842  1.00  0.00           C
ATOM   3731 6C21 POPEL 151      91.227 111.682  56.312  1.00  0.00           C
ATOM   3734 7C21 POPEL 151      90.767 112.812  57.242  1.00  0.00           C
ATOM   3737 8C21 POPEL 151      91.147 112.562  58.702  1.00  0.00           C
ATOM   3741  C33 POPEL 151      95.547 108.102  38.362  1.00  0.00           C
ATOM   3744  C34 POPEL 151      96.348 106.817  38.552  1.00  0.00           C
ATOM   3747  C35 POPEL 151      96.777 106.557  40.002  1.00  0.00           C
ATOM   3750  C36 POPEL 151      97.217 105.107  40.192  1.00  0.00           C
ATOM   3753  C37 POPEL 151      97.157 104.658  41.652  1.00  0.00           C
ATOM   3756  C38 POPEL 151      97.357 103.147  41.802  1.00  0.00           C
ATOM   3759  C39 POPEL 151      96.977 102.647  43.202  1.00  0.00           C
ATOM   3762 0C31 POPEL 151      97.907 103.217  44.282  1.00  0.00           C
ATOM   3765 1C31 POPEL 151      97.648 102.627  45.672  1.00  0.00           C
ATOM   3768 2C31 POPEL 151      98.797 102.938  46.632  1.00  0.00           C
ATOM   3771 3C31 POPEL 151      98.627 102.257  47.992  1.00  0.00           C
ATOM   3774 4C31 POPEL 151      99.607 102.817  49.032  1.00  0.00           C
ATOM   3777 5C31 POPEL 151      99.267 102.397  50.472  1.00  0.00           C
ATOM   3780 6C31 POPEL 151     100.107 103.128  51.512  1.00  0.00           C
ATOM   3784  NH3 POPEM 152      24.197  27.667  30.772  1.00  0.00           N
ATOM   3788  C12 POPEM 152      23.947  26.497  29.872  1.00  0.00           C
ATOM   3791  C11 POPEM 152      22.447  26.228  29.872  1.00  0.00           C
ATOM   3794  P   POPEM 152      20.597  26.458  31.692  1.00  0.00           P
ATOM   3795  O13 POPEM 152      20.857  27.808  32.262  1.00  0.00           O
ATOM   3796  O14 POPEM 152      19.627  26.307  30.582  1.00  0.00           O
ATOM   3797  O11 POPEM 152      20.287  25.417  32.862  1.00  0.00           O
ATOM   3798  O12 POPEM 152      21.997  25.917  31.202  1.00  0.00           O
ATOM   3799  C1  POPEM 152      19.877  25.947  34.132  1.00  0.00           C
ATOM   3802  C2  POPEM 152      19.077  24.908  34.942  1.00  0.00           C
ATOM   3804  O21 POPEM 152      19.987  24.047  35.652  1.00  0.00           O
ATOM   3805  C21 POPEM 152      19.577  23.728  36.862  1.00  0.00           C
ATOM   3806  O22 POPEM 152      18.547  24.118  37.392  1.00  0.00           O
ATOM   3807  C22 POPEM 152      20.537  22.747  37.512  1.00  0.00           C
ATOM   3810  C3  POPEM 152      18.157  24.058  34.022  1.00  0.00           C
ATOM   3813  O31 POPEM 152      17.267  23.227  34.782  1.00  0.00           O
ATOM   3814  C31 POPEM 152      17.707  22.017  35.082  1.00  0.00           C
ATOM   3815  O32 POPEM 152      18.777  21.558  34.712  1.00  0.00           O
ATOM   3816  C32 POPEM 152      16.627  21.257  35.872  1.00  0.00           C
ATOM   3819  C23 POPEM 152      19.827  21.407  37.812  1.00  0.00           C
ATOM   3822  C24 POPEM 152      20.167  20.767  39.172  1.00  0.00           C
ATOM   3825  C25 POPEM 152      19.947  21.658  40.392  1.00  0.00           C
ATOM   3828  C26 POPEM 152      19.097  20.968  41.472  1.00  0.00           C
ATOM   3831  C27 POPEM 152      18.667  21.897  42.612  1.00  0.00           C
ATOM   3834  C28 POPEM 152      17.557  21.287  43.482  1.00  0.00           C
ATOM   3837  C29 POPEM 152      18.017  20.057  44.222  1.00  0.00           C
ATOM   3839 0C21 POPEM 152      18.177  19.927  45.552  1.00  0.00           C
ATOM   3841 1C21 POPEM 152      17.967  20.998  46.592  1.00  0.00           C
ATOM   3844 2C21 POPEM 152      19.087  21.007  47.652  1.00  0.00           C
ATOM   3847 3C21 POPEM 152      18.997  19.837  48.632  1.00  0.00           C
ATOM   3850 4C21 POPEM 152      20.077  19.878  49.722  1.00  0.00           C
ATOM   3853 5C21 POPEM 152      19.827  18.858  50.842  1.00  0.00           C
ATOM   3856 6C21 POPEM 152      18.807  19.337  51.892  1.00  0.00           C
ATOM   3859 7C21 POPEM 152      18.717  18.388  53.092  1.00  0.00           C
ATOM   3862 8C21 POPEM 152      17.877  18.938  54.242  1.00  0.00           C
ATOM   3866  C33 POPEM 152      15.687  22.118  36.762  1.00  0.00           C
ATOM   3869  C34 POPEM 152      14.607  21.257  37.442  1.00  0.00           C
ATOM   3872  C35 POPEM 152      13.717  21.997  38.462  1.00  0.00           C
ATOM   3875  C36 POPEM 152      14.537  22.557  39.632  1.00  0.00           C
ATOM   3878  C37 POPEM 152      13.797  22.787  40.952  1.00  0.00           C
ATOM   3881  C38 POPEM 152      14.707  23.368  42.042  1.00  0.00           C
ATOM   3884  C39 POPEM 152      14.297  22.968  43.462  1.00  0.00           C
ATOM   3887 0C31 POPEM 152      12.867  23.337  43.852  1.00  0.00           C
ATOM   3890 1C31 POPEM 152      12.557  22.868  45.272  1.00  0.00           C
ATOM   3893 2C31 POPEM 152      11.197  23.347  45.802  1.00  0.00           C
ATOM   3896 3C31 POPEM 152      10.907  22.868  47.232  1.00  0.00           C
ATOM   3899 4C31 POPEM 152      11.967  23.307  48.262  1.00  0.00           C
ATOM   3902 5C31 POPEM 152      11.607  22.957  49.702  1.00  0.00           C
ATOM   3905 6C31 POPEM 152      12.647  23.428  50.722  1.00  0.00           C
ATOM   3909  NH3 POPEN 153      60.097 105.477  33.352  1.00  0.00           N
ATOM   3913  C12 POPEN 153      58.817 105.989  32.802  1.00  0.00           C
ATOM   3916  C11 POPEN 153      57.987 106.618  33.912  1.00  0.00           C
ATOM   3919  P   POPEN 153      56.777 108.652  32.772  1.00  0.00           P
ATOM   3920  O13 POPEN 153      58.127 109.213  32.452  1.00  0.00           O
ATOM   3921  O14 POPEN 153      55.777 108.732  31.692  1.00  0.00           O
ATOM   3922  O11 POPEN 153      56.147 109.452  33.982  1.00  0.00           O
ATOM   3923  O12 POPEN 153      56.827 107.178  33.332  1.00  0.00           O
ATOM   3924  C1  POPEN 153      56.617 109.423  35.342  1.00  0.00           C
ATOM   3927  C2  POPEN 153      55.607 108.853  36.392  1.00  0.00           C
ATOM   3929  O21 POPEN 153      56.317 108.662  37.622  1.00  0.00           O
ATOM   3930  C21 POPEN 153      56.397 109.702  38.432  1.00  0.00           C
ATOM   3931  O22 POPEN 153      56.107 110.853  38.152  1.00  0.00           O
ATOM   3932  C22 POPEN 153      56.727 109.123  39.812  1.00  0.00           C
ATOM   3935  C3  POPEN 153      54.937 107.478  36.022  1.00  0.00           C
ATOM   3938  O31 POPEN 153      54.667 106.608  37.152  1.00  0.00           O
ATOM   3939  C31 POPEN 153      53.827 107.099  38.062  1.00  0.00           C
ATOM   3940  O32 POPEN 153      53.077 108.042  37.882  1.00  0.00           O
ATOM   3941  C32 POPEN 153      54.047 106.398  39.412  1.00  0.00           C
ATOM   3944  C23 POPEN 153      57.597 110.003  40.722  1.00  0.00           C
ATOM   3947  C24 POPEN 153      56.797 110.983  41.572  1.00  0.00           C
ATOM   3950  C25 POPEN 153      57.537 111.433  42.842  1.00  0.00           C
ATOM   3953  C26 POPEN 153      57.647 110.332  43.912  1.00  0.00           C
ATOM   3956  C27 POPEN 153      58.167 110.864  45.252  1.00  0.00           C
ATOM   3959  C28 POPEN 153      58.367 109.754  46.302  1.00  0.00           C
ATOM   3962  C29 POPEN 153      58.907 110.312  47.592  1.00  0.00           C
ATOM   3964 0C21 POPEN 153      58.797 109.762  48.822  1.00  0.00           C
ATOM   3966 1C21 POPEN 153      58.147 108.452  49.162  1.00  0.00           C
ATOM   3969 2C21 POPEN 153      59.157 107.428  49.732  1.00  0.00           C
ATOM   3972 3C21 POPEN 153      59.717 107.798  51.122  1.00  0.00           C
ATOM   3975 4C21 POPEN 153      60.577 106.678  51.722  1.00  0.00           C
ATOM   3978 5C21 POPEN 153      60.997 106.938  53.172  1.00  0.00           C
ATOM   3981 6C21 POPEN 153      61.767 105.747  53.772  1.00  0.00           C
ATOM   3984 7C21 POPEN 153      62.007 105.868  55.282  1.00  0.00           C
ATOM   3987 8C21 POPEN 153      62.697 104.648  55.892  1.00  0.00           C
ATOM   3991  C33 POPEN 153      53.427 107.198  40.582  1.00  0.00           C
ATOM   3994  C34 POPEN 153      53.827 106.657  41.972  1.00  0.00           C
ATOM   3997  C35 POPEN 153      55.307 106.857  42.332  1.00  0.00           C
ATOM   4000  C36 POPEN 153      55.727 106.147  43.632  1.00  0.00           C
ATOM   4003  C37 POPEN 153      57.227 106.307  43.912  1.00  0.00           C
ATOM   4006  C38 POPEN 153      57.707 105.527  45.152  1.00  0.00           C
ATOM   4009  C39 POPEN 153      59.217 105.677  45.372  1.00  0.00           C
ATOM   4012 0C31 POPEN 153      59.747 104.958  46.612  1.00  0.00           C
ATOM   4015 1C31 POPEN 153      61.247 105.208  46.802  1.00  0.00           C
ATOM   4018 2C31 POPEN 153      61.847 104.599  48.082  1.00  0.00           C
ATOM   4021 3C31 POPEN 153      63.357 104.838  48.192  1.00  0.00           C
ATOM   4024 4C31 POPEN 153      63.977 104.287  49.492  1.00  0.00           C
ATOM   4027 5C31 POPEN 153      65.497 104.497  49.552  1.00  0.00           C
ATOM   4030 6C31 POPEN 153      66.137 103.967  50.832  1.00  0.00           C
ATOM   4034  NH3 POPEO 154      61.958  77.048  81.452  1.00  0.00           N
ATOM   4038  C12 POPEO 154      62.567  76.357  82.632  1.00  0.00           C
ATOM   4041  C11 POPEO 154      62.467  74.827  82.522  1.00  0.00           C
ATOM   4044  P   POPEO 154      64.447  73.577  81.412  1.00  0.00           P
ATOM   4045  O13 POPEO 154      65.537  74.438  81.952  1.00  0.00           O
ATOM   4046  O14 POPEO 154      64.227  72.287  82.102  1.00  0.00           O
ATOM   4047  O11 POPEO 154      64.767  73.287  79.912  1.00  0.00           O
ATOM   4048  O12 POPEO 154      63.097  74.357  81.332  1.00  0.00           O
ATOM   4049  C1  POPEO 154      66.107  73.247  79.412  1.00  0.00           C
ATOM   4052  C2  POPEO 154      66.117  73.629  77.912  1.00  0.00           C
ATOM   4054  O21 POPEO 154      66.337  72.497  77.052  1.00  0.00           O
ATOM   4055  C21 POPEO 154      65.397  71.568  77.092  1.00  0.00           C
ATOM   4056  O22 POPEO 154      64.487  71.489  77.892  1.00  0.00           O
ATOM   4057  C22 POPEO 154      65.577  70.607  75.912  1.00  0.00           C
ATOM   4060  C3  POPEO 154      67.197  74.717  77.612  1.00  0.00           C
ATOM   4063  O31 POPEO 154      66.977  75.388  76.362  1.00  0.00           O
ATOM   4064  C31 POPEO 154      65.937  76.207  76.322  1.00  0.00           C
ATOM   4065  O32 POPEO 154      65.227  76.478  77.282  1.00  0.00           O
ATOM   4066  C32 POPEO 154      65.787  76.778  74.912  1.00  0.00           C
ATOM   4069  C23 POPEO 154      64.837  71.118  74.662  1.00  0.00           C
ATOM   4072  C24 POPEO 154      65.477  70.577  73.382  1.00  0.00           C
ATOM   4075  C25 POPEO 154      64.647  70.857  72.122  1.00  0.00           C
ATOM   4078  C26 POPEO 154      63.447  69.908  71.952  1.00  0.00           C
ATOM   4081  C27 POPEO 154      62.927  69.908  70.502  1.00  0.00           C
ATOM   4084  C28 POPEO 154      61.827  68.857  70.262  1.00  0.00           C
ATOM   4087  C29 POPEO 154      61.497  68.669  68.802  1.00  0.00           C
ATOM   4089 0C21 POPEO 154      62.247  67.988  67.912  1.00  0.00           C
ATOM   4091 1C21 POPEO 154      63.557  67.298  68.192  1.00  0.00           C
ATOM   4094 2C21 POPEO 154      63.757  65.948  67.462  1.00  0.00           C
ATOM   4097 3C21 POPEO 154      65.157  65.817  66.832  1.00  0.00           C
ATOM   4100 4C21 POPEO 154      65.357  64.507  66.042  1.00  0.00           C
ATOM   4103 5C21 POPEO 154      66.717  64.408  65.332  1.00  0.00           C
ATOM   4106 6C21 POPEO 154      67.897  64.287  66.322  1.00  0.00           C
ATOM   4109 7C21 POPEO 154      69.267  64.467  65.672  1.00  0.00           C
ATOM   4112 8C21 POPEO 154      70.347  64.948  66.652  1.00  0.00           C
ATOM   4116  C33 POPEO 154      66.297  75.857  73.772  1.00  0.00           C
ATOM   4119  C34 POPEO 154      65.257  74.848  73.272  1.00  0.00           C
ATOM   4122  C35 POPEO 154      64.297  75.458  72.232  1.00  0.00           C
ATOM   4125  C36 POPEO 154      63.617  74.387  71.382  1.00  0.00           C
ATOM   4128  C37 POPEO 154      62.817  74.938  70.192  1.00  0.00           C
ATOM   4131  C38 POPEO 154      62.587  73.868  69.112  1.00  0.00           C
ATOM   4134  C39 POPEO 154      63.817  73.507  68.272  1.00  0.00           C
ATOM   4137 0C31 POPEO 154      63.598  72.257  67.422  1.00  0.00           C
ATOM   4140 1C31 POPEO 154      64.887  71.787  66.752  1.00  0.00           C
ATOM   4143 2C31 POPEO 154      64.738  70.458  66.012  1.00  0.00           C
ATOM   4146 3C31 POPEO 154      63.927  70.537  64.722  1.00  0.00           C
ATOM   4149 4C31 POPEO 154      64.617  69.798  63.572  1.00  0.00           C
ATOM   4152 5C31 POPEO 154      63.847  69.897  62.252  1.00  0.00           C
ATOM   4155 6C31 POPEO 154      64.647  69.318  61.102  1.00  0.00           C
ATOM   4159  NH3 POPEP 155      53.457  83.558  34.542  1.00  0.00           N
ATOM   4163  C12 POPEP 155      54.577  84.368  35.112  1.00  0.00           C
ATOM   4166  C11 POPEP 155      54.367  85.887  34.952  1.00  0.00           C
ATOM   4169  P   POPEP 155      55.907  86.908  36.772  1.00  0.00           P
ATOM   4170  O13 POPEP 155      57.077  87.817  36.912  1.00  0.00           O
ATOM   4171  O14 POPEP 155      54.647  87.408  37.362  1.00  0.00           O
ATOM   4172  O11 POPEP 155      56.227  85.457  37.322  1.00  0.00           O
ATOM   4173  O12 POPEP 155      55.577  86.598  35.252  1.00  0.00           O
ATOM   4174  C1  POPEP 155      57.317  85.239  38.232  1.00  0.00           C
ATOM   4177  C2  POPEP 155      56.937  85.618  39.692  1.00  0.00           C
ATOM   4179  O21 POPEP 155      58.107  85.837  40.482  1.00  0.00           O
ATOM   4180  C21 POPEP 155      58.997  84.879  40.692  1.00  0.00           C
ATOM   4181  O22 POPEP 155      59.057  83.787  40.142  1.00  0.00           O
ATOM   4182  C22 POPEP 155      59.977  85.368  41.752  1.00  0.00           C
ATOM   4185  C3  POPEP 155      55.937  84.618  40.332  1.00  0.00           C
ATOM   4188  O31 POPEP 155      55.187  85.239  41.402  1.00  0.00           O
ATOM   4189  C31 POPEP 155      55.617  85.028  42.632  1.00  0.00           C
ATOM   4190  O32 POPEP 155      56.517  84.277  42.962  1.00  0.00           O
ATOM   4191  C32 POPEP 155      54.777  85.857  43.602  1.00  0.00           C
ATOM   4194  C23 POPEP 155      59.447  86.559  42.602  1.00  0.00           C
ATOM   4197  C24 POPEP 155      60.467  87.028  43.642  1.00  0.00           C
ATOM   4200  C25 POPEP 155      60.647  86.007  44.772  1.00  0.00           C
ATOM   4203  C26 POPEP 155      62.067  85.948  45.312  1.00  0.00           C
ATOM   4206  C27 POPEP 155      62.337  84.628  46.042  1.00  0.00           C
ATOM   4209  C28 POPEP 155      63.837  84.319  46.162  1.00  0.00           C
ATOM   4212  C29 POPEP 155      64.527  85.298  47.082  1.00  0.00           C
ATOM   4214 0C21 POPEP 155      64.598  85.168  48.412  1.00  0.00           C
ATOM   4216 1C21 POPEP 155      63.967  84.067  49.222  1.00  0.00           C
ATOM   4219 2C21 POPEP 155      63.317  84.628  50.492  1.00  0.00           C
ATOM   4222 3C21 POPEP 155      62.947  83.527  51.502  1.00  0.00           C
ATOM   4225 4C21 POPEP 155      62.057  84.038  52.642  1.00  0.00           C
ATOM   4228 5C21 POPEP 155      61.897  83.037  53.802  1.00  0.00           C
ATOM   4231 6C21 POPEP 155      61.467  81.618  53.382  1.00  0.00           C
ATOM   4234 7C21 POPEP 155      60.137  81.559  52.632  1.00  0.00           C
ATOM   4237 8C21 POPEP 155      59.757  80.137  52.192  1.00  0.00           C
ATOM   4241  C33 POPEP 155      53.557  85.068  44.102  1.00  0.00           C
ATOM   4244  C34 POPEP 155      52.527  85.957  44.812  1.00  0.00           C
ATOM   4247  C35 POPEP 155      52.987  86.567  46.122  1.00  0.00           C
ATOM   4250  C36 POPEP 155      53.147  85.498  47.192  1.00  0.00           C
ATOM   4253  C37 POPEP 155      53.237  86.117  48.572  1.00  0.00           C
ATOM   4256  C38 POPEP 155      52.607  85.228  49.632  1.00  0.00           C
ATOM   4259  C39 POPEP 155      52.517  85.977  50.962  1.00  0.00           C
ATOM   4262 0C31 POPEP 155      52.167  85.037  52.112  1.00  0.00           C
ATOM   4265 1C31 POPEP 155      51.897  85.837  53.382  1.00  0.00           C
ATOM   4268 2C31 POPEP 155      51.437  84.967  54.552  1.00  0.00           C
ATOM   4271 3C31 POPEP 155      52.457  83.887  54.892  1.00  0.00           C
ATOM   4274 4C31 POPEP 155      52.107  83.128  56.162  1.00  0.00           C
ATOM   4277 5C31 POPEP 155      53.177  82.087  56.472  1.00  0.00           C
ATOM   4280 6C31 POPEP 155      52.977  81.458  57.852  1.00  0.00           C
ATOM   4284  NH3 POPEQ 156      11.187 111.032  74.742  1.00  0.00           N
ATOM   4288  C12 POPEQ 156      12.117 109.863  74.692  1.00  0.00           C
ATOM   4291  C11 POPEQ 156      11.467 108.574  75.192  1.00  0.00           C
ATOM   4294  P   POPEQ 156      13.077 106.807  74.102  1.00  0.00           P
ATOM   4295  O13 POPEQ 156      12.797 105.368  74.182  1.00  0.00           O
ATOM   4296  O14 POPEQ 156      14.507 107.158  74.092  1.00  0.00           O
ATOM   4297  O11 POPEQ 156      12.417 107.408  72.802  1.00  0.00           O
ATOM   4298  O12 POPEQ 156      12.457 107.577  75.332  1.00  0.00           O
ATOM   4299  C1  POPEQ 156      12.457 106.587  71.622  1.00  0.00           C
ATOM   4302  C2  POPEQ 156      13.697 106.857  70.702  1.00  0.00           C
ATOM   4304  O21 POPEQ 156      13.277 107.128  69.352  1.00  0.00           O
ATOM   4305  C21 POPEQ 156      12.517 106.247  68.742  1.00  0.00           C
ATOM   4306  O22 POPEQ 156      12.247 105.127  69.142  1.00  0.00           O
ATOM   4307  C22 POPEQ 156      11.917 106.819  67.462  1.00  0.00           C
ATOM   4310  C3  POPEQ 156      14.827 105.768  70.782  1.00  0.00           C
ATOM   4313  O31 POPEQ 156      15.937 106.117  69.932  1.00  0.00           O
ATOM   4314  C31 POPEQ 156      17.157 106.198  70.442  1.00  0.00           C
ATOM   4315  O32 POPEQ 156      17.457 105.977  71.602  1.00  0.00           O
ATOM   4316  C32 POPEQ 156      18.097 106.598  69.312  1.00  0.00           C
ATOM   4319  C23 POPEQ 156      12.417 106.058  66.222  1.00  0.00           C
ATOM   4322  C24 POPEQ 156      11.547 106.318  64.982  1.00  0.00           C
ATOM   4325  C25 POPEQ 156      11.907 107.588  64.212  1.00  0.00           C
ATOM   4328  C26 POPEQ 156      11.027 107.757  62.962  1.00  0.00           C
ATOM   4331  C27 POPEQ 156      11.557 108.793  61.952  1.00  0.00           C
ATOM   4334  C28 POPEQ 156      12.867 108.402  61.232  1.00  0.00           C
ATOM   4337  C29 POPEQ 156      12.717 107.158  60.392  1.00  0.00           C
ATOM   4339 0C21 POPEQ 156      12.857 107.037  59.062  1.00  0.00           C
ATOM   4341 1C21 POPEQ 156      13.227 108.112  58.072  1.00  0.00           C
ATOM   4344 2C21 POPEQ 156      12.077 108.452  57.112  1.00  0.00           C
ATOM   4347 3C21 POPEQ 156      12.527 109.443  56.032  1.00  0.00           C
ATOM   4350 4C21 POPEQ 156      11.427 109.832  55.042  1.00  0.00           C
ATOM   4353 5C21 POPEQ 156      11.977 110.513  53.772  1.00  0.00           C
ATOM   4356 6C21 POPEQ 156      12.737 111.812  54.052  1.00  0.00           C
ATOM   4359 7C21 POPEQ 156      13.407 112.382  52.792  1.00  0.00           C
ATOM   4362 8C21 POPEQ 156      14.247 113.632  53.092  1.00  0.00           C
ATOM   4366  C33 POPEQ 156      17.907 105.738  68.042  1.00  0.00           C
ATOM   4369  C34 POPEQ 156      19.057 105.887  67.032  1.00  0.00           C
ATOM   4372  C35 POPEQ 156      18.957 104.867  65.882  1.00  0.00           C
ATOM   4375  C36 POPEQ 156      20.277 104.678  65.122  1.00  0.00           C
ATOM   4378  C37 POPEQ 156      20.407 103.268  64.532  1.00  0.00           C
ATOM   4381  C38 POPEQ 156      21.797 102.949  63.962  1.00  0.00           C
ATOM   4384  C39 POPEQ 156      22.187 103.747  62.722  1.00  0.00           C
ATOM   4387 0C31 POPEQ 156      21.287 103.477  61.502  1.00  0.00           C
ATOM   4390 1C31 POPEQ 156      21.767 104.207  60.252  1.00  0.00           C
ATOM   4393 2C31 POPEQ 156      20.947 103.877  59.002  1.00  0.00           C
ATOM   4396 3C31 POPEQ 156      21.737 103.197  57.872  1.00  0.00           C
ATOM   4399 4C31 POPEQ 156      22.467 101.918  58.292  1.00  0.00           C
ATOM   4402 5C31 POPEQ 156      22.877 101.058  57.092  1.00  0.00           C
ATOM   4405 6C31 POPEQ 156      23.867  99.938  57.422  1.00  0.00           C
ATOM   4409  NH3 POPER 157      60.477  13.618  76.942  1.00  0.00           N
ATOM   4413  C12 POPER 157      59.807  12.288  76.832  1.00  0.00           C
ATOM   4416  C11 POPER 157      58.287  12.507  76.782  1.00  0.00           C
ATOM   4419  P   POPER 157      57.617  14.718  75.462  1.00  0.00           P
ATOM   4420  O13 POPER 157      58.847  15.477  75.802  1.00  0.00           O
ATOM   4421  O14 POPER 157      56.367  15.007  76.182  1.00  0.00           O
ATOM   4422  O11 POPER 157      57.227  14.837  73.932  1.00  0.00           O
ATOM   4423  O12 POPER 157      57.947  13.197  75.582  1.00  0.00           O
ATOM   4424  C1  POPER 157      57.987  14.317  72.842  1.00  0.00           C
ATOM   4427  C2  POPER 157      57.817  12.787  72.612  1.00  0.00           C
ATOM   4429  O21 POPER 157      59.137  12.247  72.422  1.00  0.00           O
ATOM   4430  C21 POPER 157      59.337  11.047  71.962  1.00  0.00           C
ATOM   4431  O22 POPER 157      58.657  10.437  71.152  1.00  0.00           O
ATOM   4432  C22 POPER 157      60.487  10.458  72.782  1.00  0.00           C
ATOM   4435  C3  POPER 157      56.667  12.417  71.622  1.00  0.00           C
ATOM   4438  O31 POPER 157      56.877  12.927  70.282  1.00  0.00           O
ATOM   4439  C31 POPER 157      55.907  12.498  69.462  1.00  0.00           C
ATOM   4440  O32 POPER 157      54.907  11.887  69.832  1.00  0.00           O
ATOM   4441  C32 POPER 157      56.207  12.887  68.022  1.00  0.00           C
ATOM   4444  C23 POPER 157      61.137   9.177  72.202  1.00  0.00           C
ATOM   4447  C24 POPER 157      61.367   8.137  73.302  1.00  0.00           C
ATOM   4450  C25 POPER 157      62.157   6.907  72.832  1.00  0.00           C
ATOM   4453  C26 POPER 157      63.668   7.187  72.772  1.00  0.00           C
ATOM   4456  C27 POPER 157      64.477   5.947  72.392  1.00  0.00           C
ATOM   4459  C28 POPER 157      65.977   6.227  72.232  1.00  0.00           C
ATOM   4462  C29 POPER 157      66.277   7.027  70.992  1.00  0.00           C
ATOM   4464 0C21 POPER 157      66.637   6.527  69.792  1.00  0.00           C
ATOM   4466 1C21 POPER 157      66.827   5.068  69.452  1.00  0.00           C
ATOM   4469 2C21 POPER 157      66.157   4.587  68.152  1.00  0.00           C
ATOM   4472 3C21 POPER 157      66.737   5.297  66.932  1.00  0.00           C
ATOM   4475 4C21 POPER 157      66.567   4.507  65.632  1.00  0.00           C
ATOM   4478 5C21 POPER 157      67.357   5.157  64.492  1.00  0.00           C
ATOM   4481 6C21 POPER 157      67.407   4.307  63.222  1.00  0.00           C
ATOM   4484 7C21 POPER 157      68.407   4.878  62.202  1.00  0.00           C
ATOM   4487 8C21 POPER 157      68.497   4.057  60.912  1.00  0.00           C
ATOM   4491  C33 POPER 157      56.277  11.648  67.122  1.00  0.00           C
ATOM   4494  C34 POPER 157      56.877  11.927  65.742  1.00  0.00           C
ATOM   4497  C35 POPER 157      56.877  10.637  64.922  1.00  0.00           C
ATOM   4500  C36 POPER 157      57.877  10.537  63.772  1.00  0.00           C
ATOM   4503  C37 POPER 157      57.907   9.087  63.302  1.00  0.00           C
ATOM   4506  C38 POPER 157      58.787   8.807  62.072  1.00  0.00           C
ATOM   4509  C39 POPER 157      58.117   9.217  60.752  1.00  0.00           C
ATOM   4512 0C31 POPER 157      58.297   8.137  59.682  1.00  0.00           C
ATOM   4515 1C31 POPER 157      57.487   8.417  58.412  1.00  0.00           C
ATOM   4518 2C31 POPER 157      57.527   7.237  57.422  1.00  0.00           C
ATOM   4521 3C31 POPER 157      58.937   6.877  56.932  1.00  0.00           C
ATOM   4524 4C31 POPER 157      59.637   8.037  56.212  1.00  0.00           C
ATOM   4527 5C31 POPER 157      61.087   7.747  55.852  1.00  0.00           C
ATOM   4530 6C31 POPER 157      61.747   8.938  55.152  1.00  0.00           C
ATOM   4534  NH3 POPES 158      88.348  97.239  33.902  1.00  0.00           N
ATOM   4538  C12 POPES 158      87.027  97.879  34.232  1.00  0.00           C
ATOM   4541  C11 POPES 158      85.927  96.857  34.542  1.00  0.00           C
ATOM   4544  P   POPES 158      84.677  97.467  36.762  1.00  0.00           P
ATOM   4545  O13 POPES 158      83.607  96.467  36.932  1.00  0.00           O
ATOM   4546  O14 POPES 158      84.437  98.827  37.272  1.00  0.00           O
ATOM   4547  O11 POPES 158      86.077  96.938  37.282  1.00  0.00           O
ATOM   4548  O12 POPES 158      84.877  97.537  35.202  1.00  0.00           O
ATOM   4549  C1  POPES 158      86.247  96.258  38.532  1.00  0.00           C
ATOM   4552  C2  POPES 158      86.887  97.158  39.632  1.00  0.00           C
ATOM   4554  O21 POPES 158      87.318  96.338  40.752  1.00  0.00           O
ATOM   4555  C21 POPES 158      88.527  95.808  40.602  1.00  0.00           C
ATOM   4556  O22 POPES 158      89.127  95.717  39.542  1.00  0.00           O
ATOM   4557  C22 POPES 158      89.147  95.309  41.932  1.00  0.00           C
ATOM   4560  C3  POPES 158      85.867  98.238  40.082  1.00  0.00           C
ATOM   4563  O31 POPES 158      86.068  98.717  41.432  1.00  0.00           O
ATOM   4564  C31 POPES 158      86.988  99.668  41.582  1.00  0.00           C
ATOM   4565  O32 POPES 158      87.607 100.197  40.682  1.00  0.00           O
ATOM   4566  C32 POPES 158      87.098  99.997  43.082  1.00  0.00           C
ATOM   4569  C23 POPES 158      88.227  95.277  43.182  1.00  0.00           C
ATOM   4572  C24 POPES 158      88.937  94.727  44.432  1.00  0.00           C
ATOM   4575  C25 POPES 158      89.888  95.738  45.112  1.00  0.00           C
ATOM   4578  C26 POPES 158      90.687  95.127  46.282  1.00  0.00           C
ATOM   4581  C27 POPES 158      91.317  96.178  47.212  1.00  0.00           C
ATOM   4584  C28 POPES 158      92.397  95.618  48.162  1.00  0.00           C
ATOM   4587  C29 POPES 158      91.958  94.418  48.952  1.00  0.00           C
ATOM   4589 0C21 POPES 158      91.427  94.447  50.192  1.00  0.00           C
ATOM   4591 1C21 POPES 158      91.127  95.697  50.972  1.00  0.00           C
ATOM   4594 2C21 POPES 158      89.888  95.569  51.882  1.00  0.00           C
ATOM   4597 3C21 POPES 158      90.067  94.548  53.022  1.00  0.00           C
ATOM   4600 4C21 POPES 158      89.077  94.768  54.172  1.00  0.00           C
ATOM   4603 5C21 POPES 158      89.387  93.868  55.382  1.00  0.00           C
ATOM   4606 6C21 POPES 158      88.708  94.378  56.662  1.00  0.00           C
ATOM   4609 7C21 POPES 158      89.047  93.558  57.912  1.00  0.00           C
ATOM   4612 8C21 POPES 158      88.327  94.067  59.172  1.00  0.00           C
ATOM   4616  C33 POPES 158      87.977 101.228  43.362  1.00  0.00           C
ATOM   4619  C34 POPES 158      88.407 101.387  44.832  1.00  0.00           C
ATOM   4622  C35 POPES 158      89.178 102.697  45.052  1.00  0.00           C
ATOM   4625  C36 POPES 158      90.307 102.648  46.102  1.00  0.00           C
ATOM   4628  C37 POPES 158      89.837 102.747  47.552  1.00  0.00           C
ATOM   4631  C38 POPES 158      90.998 102.677  48.572  1.00  0.00           C
ATOM   4634  C39 POPES 158      92.047 103.787  48.412  1.00  0.00           C
ATOM   4637 0C31 POPES 158      93.208 103.658  49.412  1.00  0.00           C
ATOM   4640 1C31 POPES 158      94.387 104.587  49.072  1.00  0.00           C
ATOM   4643 2C31 POPES 158      95.647 104.327  49.902  1.00  0.00           C
ATOM   4646 3C31 POPES 158      95.507 104.577  51.412  1.00  0.00           C
ATOM   4649 4C31 POPES 158      95.077 106.007  51.762  1.00  0.00           C
ATOM   4652 5C31 POPES 158      95.017 106.258  53.272  1.00  0.00           C
ATOM   4655 6C31 POPES 158      94.437 107.627  53.642  1.00  0.00           C
ATOM   4659  NH3 POPET 159      -0.748  62.997  34.842  1.00  0.00           N
ATOM   4663  C12 POPET 159       0.447  63.298  33.972  1.00  0.00           C
ATOM   4666  C11 POPET 159       0.547  62.347  32.762  1.00  0.00           C
ATOM   4669  P   POPET 159       0.407  59.707  32.412  1.00  0.00           P
ATOM   4670  O13 POPET 159      -0.868  59.897  31.682  1.00  0.00           O
ATOM   4671  O14 POPET 159       1.547  59.097  31.692  1.00  0.00           O
ATOM   4672  O11 POPET 159       0.097  58.787  33.652  1.00  0.00           O
ATOM   4673  O12 POPET 159       0.847  61.027  33.192  1.00  0.00           O
ATOM   4674  C1  POPET 159       1.167  58.077  34.292  1.00  0.00           C
ATOM   4677  C2  POPET 159       1.447  58.577  35.732  1.00  0.00           C
ATOM   4679  O21 POPET 159       1.197  57.518  36.662  1.00  0.00           O
ATOM   4680  C21 POPET 159       2.267  56.817  37.032  1.00  0.00           C
ATOM   4681  O22 POPET 159       3.417  57.038  36.692  1.00  0.00           O
ATOM   4682  C22 POPET 159       1.837  55.827  38.102  1.00  0.00           C
ATOM   4685  C3  POPET 159       0.517  59.738  36.112  1.00  0.00           C
ATOM   4688  O31 POPET 159       0.737  60.167  37.472  1.00  0.00           O
ATOM   4689  C31 POPET 159      -0.373  60.658  38.042  1.00  0.00           C
ATOM   4690  O32 POPET 159      -1.478  60.597  37.522  1.00  0.00           O
ATOM   4691  C32 POPET 159       0.007  61.408  39.322  1.00  0.00           C
ATOM   4694  C23 POPET 159       2.297  56.338  39.482  1.00  0.00           C
ATOM   4697  C24 POPET 159       1.887  55.388  40.612  1.00  0.00           C
ATOM   4700  C25 POPET 159       2.937  54.298  40.872  1.00  0.00           C
ATOM   4703  C26 POPET 159       4.237  54.888  41.432  1.00  0.00           C
ATOM   4706  C27 POPET 159       4.537  54.427  42.862  1.00  0.00           C
ATOM   4709  C28 POPET 159       5.647  55.278  43.512  1.00  0.00           C
ATOM   4712  C29 POPET 159       5.977  54.777  44.892  1.00  0.00           C
ATOM   4714 0C21 POPET 159       7.177  54.347  45.332  1.00  0.00           C
ATOM   4716 1C21 POPET 159       8.467  54.317  44.542  1.00  0.00           C
ATOM   4719 2C21 POPET 159       9.657  54.907  45.312  1.00  0.00           C
ATOM   4722 3C21 POPET 159      10.877  55.058  44.402  1.00  0.00           C
ATOM   4725 4C21 POPET 159      12.147  55.518  45.102  1.00  0.00           C
ATOM   4728 5C21 POPET 159      13.317  55.757  44.132  1.00  0.00           C
ATOM   4731 6C21 POPET 159      13.587  54.548  43.222  1.00  0.00           C
ATOM   4734 7C21 POPET 159      14.847  54.688  42.372  1.00  0.00           C
ATOM   4737 8C21 POPET 159      14.977  53.577  41.322  1.00  0.00           C
ATOM   4741  C33 POPET 159      -0.413  60.737  40.652  1.00  0.00           C
ATOM   4744  C34 POPET 159      -0.093  61.677  41.832  1.00  0.00           C
ATOM   4747  C35 POPET 159      -0.343  61.108  43.242  1.00  0.00           C
ATOM   4750  C36 POPET 159       0.517  59.897  43.632  1.00  0.00           C
ATOM   4753  C37 POPET 159       2.037  60.138  43.652  1.00  0.00           C
ATOM   4756  C38 POPET 159       2.847  58.858  43.392  1.00  0.00           C
ATOM   4759  C39 POPET 159       2.567  57.708  44.372  1.00  0.00           C
ATOM   4762 0C31 POPET 159       3.307  57.847  45.712  1.00  0.00           C
ATOM   4765 1C31 POPET 159       2.847  56.778  46.712  1.00  0.00           C
ATOM   4768 2C31 POPET 159       3.737  56.618  47.942  1.00  0.00           C
ATOM   4771 3C31 POPET 159       3.907  57.888  48.782  1.00  0.00           C
ATOM   4774 4C31 POPET 159       4.637  57.577  50.102  1.00  0.00           C
ATOM   4777 5C31 POPET 159       5.087  58.827  50.862  1.00  0.00           C
ATOM   4780 6C31 POPET 159       5.847  58.467  52.142  1.00  0.00           C
ATOM   4784  NH3 POPEU 160      84.007  85.127  38.392  1.00  0.00           N
ATOM   4788  C12 POPEU 160      84.477  84.017  37.492  1.00  0.00           C
ATOM   4791  C11 POPEU 160      85.477  84.488  36.402  1.00  0.00           C
ATOM   4794  P   POPEU 160      87.107  86.298  37.322  1.00  0.00           P
ATOM   4795  O13 POPEU 160      87.157  87.077  36.062  1.00  0.00           O
ATOM   4796  O14 POPEU 160      86.138  86.707  38.362  1.00  0.00           O
ATOM   4797  O11 POPEU 160      88.547  86.228  37.992  1.00  0.00           O
ATOM   4798  O12 POPEU 160      86.787  84.788  36.932  1.00  0.00           O
ATOM   4799  C1  POPEU 160      89.038  84.958  38.432  1.00  0.00           C
ATOM   4802  C2  POPEU 160      90.367  85.037  39.222  1.00  0.00           C
ATOM   4804  O21 POPEU 160      90.177  85.577  40.552  1.00  0.00           O
ATOM   4805  C21 POPEU 160      90.647  84.827  41.532  1.00  0.00           C
ATOM   4806  O22 POPEU 160      90.947  83.647  41.442  1.00  0.00           O
ATOM   4807  C22 POPEU 160      90.697  85.647  42.832  1.00  0.00           C
ATOM   4810  C3  POPEU 160      91.457  85.878  38.502  1.00  0.00           C
ATOM   4813  O31 POPEU 160      92.727  85.768  39.202  1.00  0.00           O
ATOM   4814  C31 POPEU 160      93.307  84.567  39.062  1.00  0.00           C
ATOM   4815  O32 POPEU 160      93.027  83.778  38.182  1.00  0.00           O
ATOM   4816  C32 POPEU 160      94.337  84.378  40.192  1.00  0.00           C
ATOM   4819  C23 POPEU 160      91.427  84.908  43.982  1.00  0.00           C
ATOM   4822  C24 POPEU 160      91.127  85.507  45.372  1.00  0.00           C
ATOM   4825  C25 POPEU 160      91.958  84.838  46.482  1.00  0.00           C
ATOM   4828  C26 POPEU 160      91.467  85.168  47.902  1.00  0.00           C
ATOM   4831  C27 POPEU 160      92.267  84.418  48.972  1.00  0.00           C
ATOM   4834  C28 POPEU 160      91.678  84.558  50.392  1.00  0.00           C
ATOM   4837  C29 POPEU 160      92.397  83.629  51.342  1.00  0.00           C
ATOM   4839 0C21 POPEU 160      92.987  83.918  52.512  1.00  0.00           C
ATOM   4841 1C21 POPEU 160      93.107  85.267  53.182  1.00  0.00           C
ATOM   4844 2C21 POPEU 160      94.537  85.467  53.722  1.00  0.00           C
ATOM   4847 3C21 POPEU 160      94.697  86.777  54.512  1.00  0.00           C
ATOM   4850 4C21 POPEU 160      96.147  86.988  54.972  1.00  0.00           C
ATOM   4853 5C21 POPEU 160      96.367  88.278  55.772  1.00  0.00           C
ATOM   4856 6C21 POPEU 160      97.857  88.507  56.052  1.00  0.00           C
ATOM   4859 7C21 POPEU 160      98.157  89.768  56.872  1.00  0.00           C
ATOM   4862 8C21 POPEU 160      99.657  90.057  56.982  1.00  0.00           C
ATOM   4866  C33 POPEU 160      94.427  85.588  41.162  1.00  0.00           C
ATOM   4869  C34 POPEU 160      95.457  85.438  42.292  1.00  0.00           C
ATOM   4872  C35 POPEU 160      95.617  86.727  43.132  1.00  0.00           C
ATOM   4875  C36 POPEU 160      94.318  87.217  43.802  1.00  0.00           C
ATOM   4878  C37 POPEU 160      94.437  88.617  44.442  1.00  0.00           C
ATOM   4881  C38 POPEU 160      95.127  88.597  45.812  1.00  0.00           C
ATOM   4884  C39 POPEU 160      94.237  88.147  46.982  1.00  0.00           C
ATOM   4887 0C31 POPEU 160      93.927  89.269  47.982  1.00  0.00           C
ATOM   4890 1C31 POPEU 160      93.327  88.708  49.282  1.00  0.00           C
ATOM   4893 2C31 POPEU 160      92.957  89.777  50.322  1.00  0.00           C
ATOM   4896 3C31 POPEU 160      92.607  89.137  51.672  1.00  0.00           C
ATOM   4899 4C31 POPEU 160      92.047  90.137  52.692  1.00  0.00           C
ATOM   4902 5C31 POPEU 160      91.907  89.528  54.092  1.00  0.00           C
ATOM   4905 6C31 POPEU 160      91.297  90.498  55.112  1.00  0.00           C
ATOM   4909  NH3 POPEV 161      51.537  31.298  71.462  1.00  0.00           N
ATOM   4913  C12 POPEV 161      50.307  31.117  72.322  1.00  0.00           C
ATOM   4916  C11 POPEV 161      49.197  32.178  72.102  1.00  0.00           C
ATOM   4919  P   POPEV 161      46.697  31.757  71.292  1.00  0.00           P
ATOM   4920  O13 POPEV 161      46.157  32.958  70.622  1.00  0.00           O
ATOM   4921  O14 POPEV 161      46.197  31.628  72.682  1.00  0.00           O
ATOM   4922  O11 POPEV 161      46.227  30.487  70.442  1.00  0.00           O
ATOM   4923  O12 POPEV 161      48.267  31.728  71.132  1.00  0.00           O
ATOM   4924  C1  POPEV 161      45.507  30.667  69.222  1.00  0.00           C
ATOM   4927  C2  POPEV 161      46.277  31.417  68.102  1.00  0.00           C
ATOM   4929  O21 POPEV 161      45.517  31.337  66.882  1.00  0.00           O
ATOM   4930  C21 POPEV 161      45.737  30.308  66.092  1.00  0.00           C
ATOM   4931  O22 POPEV 161      46.177  29.218  66.412  1.00  0.00           O
ATOM   4932  C22 POPEV 161      45.437  30.778  64.682  1.00  0.00           C
ATOM   4935  C3  POPEV 161      47.777  30.987  67.952  1.00  0.00           C
ATOM   4938  O31 POPEV 161      48.277  31.458  66.682  1.00  0.00           O
ATOM   4939  C31 POPEV 161      49.067  30.677  65.942  1.00  0.00           C
ATOM   4940  O32 POPEV 161      49.097  30.747  64.722  1.00  0.00           O
ATOM   4941  C32 POPEV 161      50.007  29.818  66.772  1.00  0.00           C
ATOM   4944  C23 POPEV 161      45.527  29.667  63.632  1.00  0.00           C
ATOM   4947  C24 POPEV 161      44.977  30.167  62.302  1.00  0.00           C
ATOM   4950  C25 POPEV 161      44.837  29.088  61.222  1.00  0.00           C
ATOM   4953  C26 POPEV 161      46.167  28.667  60.602  1.00  0.00           C
ATOM   4956  C27 POPEV 161      45.947  27.688  59.442  1.00  0.00           C
ATOM   4959  C28 POPEV 161      47.247  27.248  58.762  1.00  0.00           C
ATOM   4962  C29 POPEV 161      47.197  26.317  57.582  1.00  0.00           C
ATOM   4964 0C21 POPEV 161      46.237  26.138  56.642  1.00  0.00           C
ATOM   4966 1C21 POPEV 161      44.907  26.827  56.482  1.00  0.00           C
ATOM   4969 2C21 POPEV 161      45.007  28.257  55.922  1.00  0.00           C
ATOM   4972 3C21 POPEV 161      45.667  28.317  54.542  1.00  0.00           C
ATOM   4975 4C21 POPEV 161      45.507  29.678  53.852  1.00  0.00           C
ATOM   4978 5C21 POPEV 161      46.117  29.718  52.442  1.00  0.00           C
ATOM   4981 6C21 POPEV 161      47.627  29.438  52.442  1.00  0.00           C
ATOM   4984 7C21 POPEV 161      48.257  29.607  51.052  1.00  0.00           C
ATOM   4987 8C21 POPEV 161      49.767  29.368  51.072  1.00  0.00           C
ATOM   4991  C33 POPEV 161      51.177  29.277  65.912  1.00  0.00           C
ATOM   4994  C34 POPEV 161      52.327  28.737  66.762  1.00  0.00           C
ATOM   4997  C35 POPEV 161      52.997  27.467  66.212  1.00  0.00           C
ATOM   5000  C36 POPEV 161      53.577  27.638  64.802  1.00  0.00           C
ATOM   5003  C37 POPEV 161      54.337  26.397  64.302  1.00  0.00           C
ATOM   5006  C38 POPEV 161      55.237  26.698  63.092  1.00  0.00           C
ATOM   5009  C39 POPEV 161      54.507  27.048  61.782  1.00  0.00           C
ATOM   5012 0C31 POPEV 161      53.707  25.887  61.182  1.00  0.00           C
ATOM   5015 1C31 POPEV 161      53.167  26.208  59.782  1.00  0.00           C
ATOM   5018 2C31 POPEV 161      52.287  25.097  59.172  1.00  0.00           C
ATOM   5021 3C31 POPEV 161      51.877  25.327  57.712  1.00  0.00           C
ATOM   5024 4C31 POPEV 161      51.097  26.628  57.472  1.00  0.00           C
ATOM   5027 5C31 POPEV 161      50.747  26.827  55.982  1.00  0.00           C
ATOM   5030 6C31 POPEV 161      50.087  28.167  55.692  1.00  0.00           C
ATOM   5034  NH3 POPEW 162      18.207  24.247  73.032  1.00  0.00           N
ATOM   5038  C12 POPEW 162      17.937  22.767  73.232  1.00  0.00           C
ATOM   5041  C11 POPEW 162      16.507  22.448  73.722  1.00  0.00           C
ATOM   5044  P   POPEW 162      15.117  20.208  73.602  1.00  0.00           P
ATOM   5045  O13 POPEW 162      15.137  18.868  74.202  1.00  0.00           O
ATOM   5046  O14 POPEW 162      13.897  21.038  73.822  1.00  0.00           O
ATOM   5047  O11 POPEW 162      15.277  20.048  72.032  1.00  0.00           O
ATOM   5048  O12 POPEW 162      16.417  21.047  74.002  1.00  0.00           O
ATOM   5049  C1  POPEW 162      14.037  19.878  71.332  1.00  0.00           C
ATOM   5052  C2  POPEW 162      14.207  19.678  69.802  1.00  0.00           C
ATOM   5054  O21 POPEW 162      12.947  19.967  69.182  1.00  0.00           O
ATOM   5055  C21 POPEW 162      13.027  20.057  67.842  1.00  0.00           C
ATOM   5056  O22 POPEW 162      14.057  19.987  67.202  1.00  0.00           O
ATOM   5057  C22 POPEW 162      11.647  20.267  67.242  1.00  0.00           C
ATOM   5060  C3  POPEW 162      14.717  18.237  69.482  1.00  0.00           C
ATOM   5063  O31 POPEW 162      13.717  17.487  68.752  1.00  0.00           O
ATOM   5064  C31 POPEW 162      13.257  16.397  69.292  1.00  0.00           C
ATOM   5065  O32 POPEW 162      13.727  15.817  70.262  1.00  0.00           O
ATOM   5066  C32 POPEW 162      11.967  16.028  68.552  1.00  0.00           C
ATOM   5069  C23 POPEW 162      11.437  19.438  65.952  1.00  0.00           C
ATOM   5072  C24 POPEW 162      10.117  19.818  65.282  1.00  0.00           C
ATOM   5075  C25 POPEW 162       9.847  19.107  63.952  1.00  0.00           C
ATOM   5078  C26 POPEW 162       8.507  19.557  63.342  1.00  0.00           C
ATOM   5081  C27 POPEW 162       8.467  19.427  61.812  1.00  0.00           C
ATOM   5084  C28 POPEW 162       7.047  19.607  61.232  1.00  0.00           C
ATOM   5087  C29 POPEW 162       6.507  21.007  61.382  1.00  0.00           C
ATOM   5089 0C21 POPEW 162       5.767  21.677  60.472  1.00  0.00           C
ATOM   5091 1C21 POPEW 162       5.297  21.138  59.142  1.00  0.00           C
ATOM   5094 2C21 POPEW 162       4.357  19.917  59.242  1.00  0.00           C
ATOM   5097 3C21 POPEW 162       3.117  20.157  60.112  1.00  0.00           C
ATOM   5100 4C21 POPEW 162       2.087  19.028  59.982  1.00  0.00           C
ATOM   5103 5C21 POPEW 162       1.037  19.037  61.102  1.00  0.00           C
ATOM   5106 6C21 POPEW 162      -0.173  18.157  60.782  1.00  0.00           C
ATOM   5109 7C21 POPEW 162      -1.138  17.997  61.972  1.00  0.00           C
ATOM   5112 8C21 POPEW 162      -2.418  17.247  61.602  1.00  0.00           C
ATOM   5116  C33 POPEW 162      11.297  14.797  69.172  1.00  0.00           C
ATOM   5119  C34 POPEW 162       9.877  14.528  68.652  1.00  0.00           C
ATOM   5122  C35 POPEW 162       9.807  13.577  67.452  1.00  0.00           C
ATOM   5125  C36 POPEW 162       9.727  14.187  66.032  1.00  0.00           C
ATOM   5128  C37 POPEW 162       8.857  15.448  65.892  1.00  0.00           C
ATOM   5131  C38 POPEW 162       8.077  15.537  64.562  1.00  0.00           C
ATOM   5134  C39 POPEW 162       8.857  15.287  63.272  1.00  0.00           C
ATOM   5137 0C31 POPEW 162       7.987  15.597  62.052  1.00  0.00           C
ATOM   5140 1C31 POPEW 162       8.757  15.547  60.732  1.00  0.00           C
ATOM   5143 2C31 POPEW 162       7.957  16.127  59.552  1.00  0.00           C
ATOM   5146 3C31 POPEW 162       7.517  15.077  58.522  1.00  0.00           C
ATOM   5149 4C31 POPEW 162       6.617  15.697  57.452  1.00  0.00           C
ATOM   5152 5C31 POPEW 162       6.097  14.688  56.422  1.00  0.00           C
ATOM   5155 6C31 POPEW 162       5.077  15.307  55.472  1.00  0.00           C
ATOM   5159  NH3 POPEX 163      28.037   7.867  32.092  1.00  0.00           N
ATOM   5163  C12 POPEX 163      27.757   6.727  31.162  1.00  0.00           C
ATOM   5166  C11 POPEX 163      26.257   6.537  30.982  1.00  0.00           C
ATOM   5169  P   POPEX 163      25.937   5.037  28.812  1.00  0.00           P
ATOM   5170  O13 POPEX 163      25.237   6.207  28.232  1.00  0.00           O
ATOM   5171  O14 POPEX 163      27.317   4.767  28.362  1.00  0.00           O
ATOM   5172  O11 POPEX 163      24.977   3.757  28.872  1.00  0.00           O
ATOM   5173  O12 POPEX 163      26.027   5.297  30.362  1.00  0.00           O
ATOM   5174  C1  POPEX 163      23.767   3.857  29.652  1.00  0.00           C
ATOM   5177  C2  POPEX 163      23.837   3.107  31.032  1.00  0.00           C
ATOM   5179  O21 POPEX 163      23.837   4.047  32.142  1.00  0.00           O
ATOM   5180  C21 POPEX 163      22.677   4.617  32.392  1.00  0.00           C
ATOM   5181  O22 POPEX 163      21.617   4.337  31.852  1.00  0.00           O
ATOM   5182  C22 POPEX 163      22.817   5.717  33.452  1.00  0.00           C
ATOM   5185  C3  POPEX 163      25.077   2.177  31.122  1.00  0.00           C
ATOM   5188  O31 POPEX 163      24.977   1.287  32.252  1.00  0.00           O
ATOM   5189  C31 POPEX 163      25.747   1.587  33.282  1.00  0.00           C
ATOM   5190  O32 POPEX 163      26.517   2.537  33.342  1.00  0.00           O
ATOM   5191  C32 POPEX 163      25.457   0.577  34.402  1.00  0.00           C
ATOM   5194  C23 POPEX 163      21.927   5.528  34.712  1.00  0.00           C
ATOM   5197  C24 POPEX 163      22.397   4.367  35.602  1.00  0.00           C
ATOM   5200  C25 POPEX 163      21.527   4.077  36.842  1.00  0.00           C
ATOM   5203  C26 POPEX 163      21.317   5.257  37.802  1.00  0.00           C
ATOM   5206  C27 POPEX 163      20.587   4.857  39.102  1.00  0.00           C
ATOM   5209  C28 POPEX 163      20.337   6.067  40.022  1.00  0.00           C
ATOM   5212  C29 POPEX 163      19.757   5.657  41.352  1.00  0.00           C
ATOM   5214 0C21 POPEX 163      19.907   6.277  42.532  1.00  0.00           C
ATOM   5216 1C21 POPEX 163      20.647   7.568  42.802  1.00  0.00           C
ATOM   5219 2C21 POPEX 163      19.857   8.557  43.692  1.00  0.00           C
ATOM   5222 3C21 POPEX 163      19.497   8.028  45.092  1.00  0.00           C
ATOM   5225 4C21 POPEX 163      18.877   9.117  45.982  1.00  0.00           C
ATOM   5228 5C21 POPEX 163      18.647   8.667  47.442  1.00  0.00           C
ATOM   5231 6C21 POPEX 163      17.637   7.527  47.622  1.00  0.00           C
ATOM   5234 7C21 POPEX 163      17.547   7.057  49.082  1.00  0.00           C
ATOM   5237 8C21 POPEX 163      16.457   6.017  49.312  1.00  0.00           C
ATOM   5241  C33 POPEX 163      26.667   0.277  35.322  1.00  0.00           C
ATOM   5244  C34 POPEX 163      27.007   1.437  36.262  1.00  0.00           C
ATOM   5247  C35 POPEX 163      27.957   1.027  37.392  1.00  0.00           C
ATOM   5250  C36 POPEX 163      28.247   2.167  38.372  1.00  0.00           C
ATOM   5253  C37 POPEX 163      28.997   1.687  39.622  1.00  0.00           C
ATOM   5256  C38 POPEX 163      28.837   2.607  40.842  1.00  0.00           C
ATOM   5259  C39 POPEX 163      29.537   3.967  40.712  1.00  0.00           C
ATOM   5262 0C31 POPEX 163      31.067   3.857  40.752  1.00  0.00           C
ATOM   5265 1C31 POPEX 163      31.777   5.227  40.752  1.00  0.00           C
ATOM   5268 2C31 POPEX 163      33.297   5.087  40.802  1.00  0.00           C
ATOM   5271 3C31 POPEX 163      33.867   4.927  42.222  1.00  0.00           C
ATOM   5274 4C31 POPEX 163      35.307   4.407  42.202  1.00  0.00           C
ATOM   5277 5C31 POPEX 163      35.967   4.377  43.582  1.00  0.00           C
ATOM   5280 6C31 POPEX 163      37.317   3.667  43.612  1.00  0.00           C
ATOM   5284  NH3 POPEY 164      22.287  10.287  74.532  1.00  0.00           N
ATOM   5288  C12 POPEY 164      20.987  11.038  74.692  1.00  0.00           C
ATOM   5291  C11 POPEY 164      19.797  10.307  74.062  1.00  0.00           C
ATOM   5294  P   POPEY 164      18.677   7.947  73.882  1.00  0.00           P
ATOM   5295  O13 POPEY 164      19.197   6.567  74.002  1.00  0.00           O
ATOM   5296  O14 POPEY 164      17.267   8.167  74.312  1.00  0.00           O
ATOM   5297  O11 POPEY 164      18.867   8.367  72.382  1.00  0.00           O
ATOM   5298  O12 POPEY 164      19.647   8.987  74.592  1.00  0.00           O
ATOM   5299  C1  POPEY 164      17.917   8.147  71.342  1.00  0.00           C
ATOM   5302  C2  POPEY 164      18.317   6.987  70.372  1.00  0.00           C
ATOM   5304  O21 POPEY 164      17.567   7.217  69.152  1.00  0.00           O
ATOM   5305  C21 POPEY 164      18.227   7.108  68.012  1.00  0.00           C
ATOM   5306  O22 POPEY 164      19.417   6.867  67.902  1.00  0.00           O
ATOM   5307  C22 POPEY 164      17.287   7.487  66.852  1.00  0.00           C
ATOM   5310  C3  POPEY 164      17.977   5.587  70.972  1.00  0.00           C
ATOM   5313  O31 POPEY 164      18.457   4.497  70.142  1.00  0.00           O
ATOM   5314  C31 POPEY 164      19.527   3.807  70.532  1.00  0.00           C
ATOM   5315  O32 POPEY 164      20.127   3.947  71.592  1.00  0.00           O
ATOM   5316  C32 POPEY 164      19.837   2.747  69.482  1.00  0.00           C
ATOM   5319  C23 POPEY 164      17.887   7.247  65.452  1.00  0.00           C
ATOM   5322  C24 POPEY 164      17.587   5.858  64.872  1.00  0.00           C
ATOM   5325  C25 POPEY 164      16.277   5.787  64.082  1.00  0.00           C
ATOM   5328  C26 POPEY 164      16.157   4.477  63.272  1.00  0.00           C
ATOM   5331  C27 POPEY 164      14.807   4.307  62.552  1.00  0.00           C
ATOM   5334  C28 POPEY 164      14.767   3.047  61.662  1.00  0.00           C
ATOM   5337  C29 POPEY 164      13.417   2.817  61.042  1.00  0.00           C
ATOM   5339 0C21 POPEY 164      13.077   2.777  59.732  1.00  0.00           C
ATOM   5341 1C21 POPEY 164      13.947   2.997  58.512  1.00  0.00           C
ATOM   5344 2C21 POPEY 164      14.757   4.317  58.492  1.00  0.00           C
ATOM   5347 3C21 POPEY 164      15.017   4.837  57.072  1.00  0.00           C
ATOM   5350 4C21 POPEY 164      15.917   6.077  57.092  1.00  0.00           C
ATOM   5353 5C21 POPEY 164      15.767   6.987  55.872  1.00  0.00           C
ATOM   5356 6C21 POPEY 164      14.517   7.877  55.952  1.00  0.00           C
ATOM   5359 7C21 POPEY 164      14.517   8.967  54.872  1.00  0.00           C
ATOM   5362 8C21 POPEY 164      13.437  10.037  55.032  1.00  0.00           C
ATOM   5366  C33 POPEY 164      20.347   3.437  68.202  1.00  0.00           C
ATOM   5369  C34 POPEY 164      20.737   2.467  67.082  1.00  0.00           C
ATOM   5372  C35 POPEY 164      21.097   3.287  65.832  1.00  0.00           C
ATOM   5375  C36 POPEY 164      21.587   2.457  64.642  1.00  0.00           C
ATOM   5378  C37 POPEY 164      21.867   3.327  63.402  1.00  0.00           C
ATOM   5381  C38 POPEY 164      20.677   4.188  62.982  1.00  0.00           C
ATOM   5384  C39 POPEY 164      20.857   4.977  61.682  1.00  0.00           C
ATOM   5387 0C31 POPEY 164      19.587   5.787  61.372  1.00  0.00           C
ATOM   5390 1C31 POPEY 164      19.727   6.857  60.292  1.00  0.00           C
ATOM   5393 2C31 POPEY 164      18.377   7.427  59.822  1.00  0.00           C
ATOM   5396 3C31 POPEY 164      17.427   7.827  60.962  1.00  0.00           C
ATOM   5399 4C31 POPEY 164      16.127   8.497  60.482  1.00  0.00           C
ATOM   5402 5C31 POPEY 164      15.087   8.707  61.582  1.00  0.00           C
ATOM   5405 6C31 POPEY 164      13.787   9.327  61.062  1.00  0.00           C
ATOM   5409  NH3 POPEZ 165       5.357  23.747  75.802  1.00  0.00           N
ATOM   5413  C12 POPEZ 165       4.807  24.448  77.022  1.00  0.00           C
ATOM   5416  C11 POPEZ 165       3.467  25.118  76.672  1.00  0.00           C
ATOM   5419  P   POPEZ 165       1.027  24.368  76.112  1.00  0.00           P
ATOM   5420  O13 POPEZ 165       0.317  23.077  76.232  1.00  0.00           O
ATOM   5421  O14 POPEZ 165       0.597  25.438  77.042  1.00  0.00           O
ATOM   5422  O11 POPEZ 165       0.847  24.927  74.642  1.00  0.00           O
ATOM   5423  O12 POPEZ 165       2.577  24.118  76.202  1.00  0.00           O
ATOM   5424  C1  POPEZ 165       0.597  23.988  73.592  1.00  0.00           C
ATOM   5427  C2  POPEZ 165       1.367  24.427  72.322  1.00  0.00           C
ATOM   5429  O21 POPEZ 165       1.117  23.558  71.212  1.00  0.00           O
ATOM   5430  C21 POPEZ 165      -0.103  23.038  71.042  1.00  0.00           C
ATOM   5431  O22 POPEZ 165      -0.323  21.837  70.932  1.00  0.00           O
ATOM   5432  C22 POPEZ 165      -1.218  24.067  70.982  1.00  0.00           C
ATOM   5435  C3  POPEZ 165       2.887  24.497  72.642  1.00  0.00           C
ATOM   5438  O31 POPEZ 165       3.537  25.618  71.992  1.00  0.00           O
ATOM   5439  C31 POPEZ 165       4.617  26.047  72.642  1.00  0.00           C
ATOM   5440  O32 POPEZ 165       5.017  25.587  73.702  1.00  0.00           O
ATOM   5441  C32 POPEZ 165       5.317  27.157  71.862  1.00  0.00           C
ATOM   5444  C23 POPEZ 165      -1.648  24.377  69.532  1.00  0.00           C
ATOM   5447  C24 POPEZ 165      -2.828  25.347  69.552  1.00  0.00           C
ATOM   5450  C25 POPEZ 165      -3.378  25.708  68.162  1.00  0.00           C
ATOM   5453  C26 POPEZ 165      -2.288  26.228  67.212  1.00  0.00           C
ATOM   5456  C27 POPEZ 165      -2.878  26.818  65.922  1.00  0.00           C
ATOM   5459  C28 POPEZ 165      -1.788  27.417  65.032  1.00  0.00           C
ATOM   5462  C29 POPEZ 165      -2.308  27.657  63.632  1.00  0.00           C
ATOM   5464 0C21 POPEZ 165      -2.088  26.847  62.572  1.00  0.00           C
ATOM   5466 1C21 POPEZ 165      -1.298  25.568  62.562  1.00  0.00           C
ATOM   5469 2C21 POPEZ 165      -2.048  24.397  61.892  1.00  0.00           C
ATOM   5472 3C21 POPEZ 165      -1.138  23.167  61.742  1.00  0.00           C
ATOM   5475 4C21 POPEZ 165      -1.848  21.917  61.212  1.00  0.00           C
ATOM   5478 5C21 POPEZ 165      -2.708  22.178  59.972  1.00  0.00           C
ATOM   5481 6C21 POPEZ 165      -3.108  20.868  59.312  1.00  0.00           C
ATOM   5484 7C21 POPEZ 165      -4.098  21.077  58.172  1.00  0.00           C
ATOM   5487 8C21 POPEZ 165      -4.438  19.767  57.472  1.00  0.00           C
ATOM   5491  C33 POPEZ 165       5.477  28.487  72.642  1.00  0.00           C
ATOM   5494  C34 POPEZ 165       6.527  29.458  72.052  1.00  0.00           C
ATOM   5497  C35 POPEZ 165       6.297  29.888  70.582  1.00  0.00           C
ATOM   5500  C36 POPEZ 165       7.537  30.587  69.972  1.00  0.00           C
ATOM   5503  C37 POPEZ 165       7.447  30.767  68.452  1.00  0.00           C
ATOM   5506  C38 POPEZ 165       8.737  31.317  67.832  1.00  0.00           C
ATOM   5509  C39 POPEZ 165       8.647  31.577  66.322  1.00  0.00           C
ATOM   5512 0C31 POPEZ 165       9.987  31.967  65.702  1.00  0.00           C
ATOM   5515 1C31 POPEZ 165       9.867  32.507  64.262  1.00  0.00           C
ATOM   5518 2C31 POPEZ 165      11.167  32.298  63.472  1.00  0.00           C
ATOM   5521 3C31 POPEZ 165      11.197  32.947  62.082  1.00  0.00           C
ATOM   5524 4C31 POPEZ 165      12.507  32.627  61.352  1.00  0.00           C
ATOM   5527 5C31 POPEZ 165      12.767  33.528  60.142  1.00  0.00           C
ATOM   5530 6C31 POPEZ 165      14.117  33.257  59.472  1.00  0.00           C
ATOM   5534  NH3 POPEa 166      54.167  96.517  34.922  1.00  0.00           N
ATOM   5538  C12 POPEa 166      54.237  97.998  34.682  1.00  0.00           C
ATOM   5541  C11 POPEa 166      55.477  98.638  35.322  1.00  0.00           C
ATOM   5544  P   POPEa 166      55.037 101.167  34.662  1.00  0.00           P
ATOM   5545  O13 POPEa 166      56.087 101.107  33.622  1.00  0.00           O
ATOM   5546  O14 POPEa 166      53.617 101.258  34.232  1.00  0.00           O
ATOM   5547  O11 POPEa 166      55.387 102.417  35.592  1.00  0.00           O
ATOM   5548  O12 POPEa 166      55.177  99.967  35.672  1.00  0.00           O
ATOM   5549  C1  POPEa 166      55.617 102.318  37.002  1.00  0.00           C
ATOM   5552  C2  POPEa 166      54.587 103.168  37.802  1.00  0.00           C
ATOM   5554  O21 POPEa 166      54.707 102.837  39.192  1.00  0.00           O
ATOM   5555  C21 POPEa 166      54.057 101.777  39.672  1.00  0.00           C
ATOM   5556  O22 POPEa 166      53.337 101.007  39.062  1.00  0.00           O
ATOM   5557  C22 POPEa 166      54.417 101.637  41.152  1.00  0.00           C
ATOM   5560  C3  POPEa 166      53.137 103.118  37.232  1.00  0.00           C
ATOM   5563  O31 POPEa 166      52.187 103.787  38.112  1.00  0.00           O
ATOM   5564  C31 POPEa 166      50.937 103.568  37.732  1.00  0.00           C
ATOM   5565  O32 POPEa 166      50.627 102.837  36.802  1.00  0.00           O
ATOM   5566  C32 POPEa 166      49.897 104.307  38.572  1.00  0.00           C
ATOM   5569  C23 POPEa 166      53.217 102.018  42.052  1.00  0.00           C
ATOM   5572  C24 POPEa 166      53.557 102.018  43.552  1.00  0.00           C
ATOM   5575  C25 POPEa 166      52.397 102.497  44.432  1.00  0.00           C
ATOM   5578  C26 POPEa 166      51.987 103.947  44.122  1.00  0.00           C
ATOM   5581  C27 POPEa 166      51.017 104.587  45.142  1.00  0.00           C
ATOM   5584  C28 POPEa 166      51.587 104.788  46.562  1.00  0.00           C
ATOM   5587  C29 POPEa 166      52.757 105.728  46.602  1.00  0.00           C
ATOM   5589 0C21 POPEa 166      52.927 106.748  47.472  1.00  0.00           C
ATOM   5591 1C21 POPEa 166      51.967 107.067  48.592  1.00  0.00           C
ATOM   5594 2C21 POPEa 166      52.427 108.232  49.482  1.00  0.00           C
ATOM   5597 3C21 POPEa 166      53.787 107.992  50.162  1.00  0.00           C
ATOM   5600 4C21 POPEa 166      53.827 108.483  51.612  1.00  0.00           C
ATOM   5603 5C21 POPEa 166      55.157 108.153  52.292  1.00  0.00           C
ATOM   5606 6C21 POPEa 166      55.087 108.252  53.822  1.00  0.00           C
ATOM   5609 7C21 POPEa 166      56.407 107.848  54.492  1.00  0.00           C
ATOM   5612 8C21 POPEa 166      56.287 107.739  56.012  1.00  0.00           C
ATOM   5616  C33 POPEa 166      50.307 104.798  39.992  1.00  0.00           C
ATOM   5619  C34 POPEa 166      49.277 105.837  40.472  1.00  0.00           C
ATOM   5622  C35 POPEa 166      49.437 106.298  41.922  1.00  0.00           C
ATOM   5625  C36 POPEa 166      48.367 107.357  42.262  1.00  0.00           C
ATOM   5628  C37 POPEa 166      48.517 108.053  43.622  1.00  0.00           C
ATOM   5631  C38 POPEa 166      47.347 109.003  43.922  1.00  0.00           C
ATOM   5634  C39 POPEa 166      47.657 110.113  44.952  1.00  0.00           C
ATOM   5637 0C31 POPEa 166      48.257 109.622  46.272  1.00  0.00           C
ATOM   5640 1C31 POPEa 166      48.597 110.793  47.202  1.00  0.00           C
ATOM   5643 2C31 POPEa 166      49.497 110.393  48.382  1.00  0.00           C
ATOM   5646 3C31 POPEa 166      49.867 111.573  49.282  1.00  0.00           C
ATOM   5649 4C31 POPEa 166      50.797 112.613  48.632  1.00  0.00           C
ATOM   5652 5C31 POPEa 166      50.927 113.893  49.462  1.00  0.00           C
ATOM   5655 6C31 POPEa 166      51.797 114.973  48.792  1.00  0.00           C
ATOM   5659  NH3 POPEb 167      36.917  49.567  74.522  1.00  0.00           N
ATOM   5663  C12 POPEb 167      35.727  49.058  75.262  1.00  0.00           C
ATOM   5666  C11 POPEb 167      35.537  47.558  74.972  1.00  0.00           C
ATOM   5669  P   POPEb 167      37.897  46.417  75.432  1.00  0.00           P
ATOM   5670  O13 POPEb 167      38.697  47.628  75.782  1.00  0.00           O
ATOM   5671  O14 POPEb 167      38.197  45.088  76.012  1.00  0.00           O
ATOM   5672  O11 POPEb 167      37.897  46.308  73.862  1.00  0.00           O
ATOM   5673  O12 POPEb 167      36.397  46.747  75.742  1.00  0.00           O
ATOM   5674  C1  POPEb 167      37.787  45.037  73.202  1.00  0.00           C
ATOM   5677  C2  POPEb 167      36.607  45.147  72.222  1.00  0.00           C
ATOM   5679  O21 POPEb 167      36.277  43.908  71.572  1.00  0.00           O
ATOM   5680  C21 POPEb 167      37.057  43.577  70.552  1.00  0.00           C
ATOM   5681  O22 POPEb 167      38.247  43.778  70.452  1.00  0.00           O
ATOM   5682  C22 POPEb 167      36.127  43.097  69.422  1.00  0.00           C
ATOM   5685  C3  POPEb 167      36.807  46.347  71.252  1.00  0.00           C
ATOM   5688  O31 POPEb 167      35.887  46.338  70.152  1.00  0.00           O
ATOM   5689  C31 POPEb 167      34.627  46.628  70.462  1.00  0.00           C
ATOM   5690  O32 POPEb 167      34.197  46.847  71.582  1.00  0.00           O
ATOM   5691  C32 POPEb 167      33.817  46.698  69.182  1.00  0.00           C
ATOM   5694  C23 POPEb 167      36.867  42.378  68.282  1.00  0.00           C
ATOM   5697  C24 POPEb 167      36.187  42.528  66.912  1.00  0.00           C
ATOM   5700  C25 POPEb 167      36.827  41.628  65.852  1.00  0.00           C
ATOM   5703  C26 POPEb 167      36.397  41.949  64.422  1.00  0.00           C
ATOM   5706  C27 POPEb 167      36.977  40.928  63.432  1.00  0.00           C
ATOM   5709  C28 POPEb 167      36.527  41.138  61.982  1.00  0.00           C
ATOM   5712  C29 POPEb 167      35.107  40.688  61.712  1.00  0.00           C
ATOM   5714 0C21 POPEb 167      34.467  40.817  60.542  1.00  0.00           C
ATOM   5716 1C21 POPEb 167      35.047  41.448  59.292  1.00  0.00           C
ATOM   5719 2C21 POPEb 167      34.967  40.567  58.022  1.00  0.00           C
ATOM   5722 3C21 POPEb 167      35.767  39.257  58.082  1.00  0.00           C
ATOM   5725 4C21 POPEb 167      36.197  38.768  56.692  1.00  0.00           C
ATOM   5728 5C21 POPEb 167      35.027  38.498  55.732  1.00  0.00           C
ATOM   5731 6C21 POPEb 167      35.477  38.208  54.292  1.00  0.00           C
ATOM   5734 7C21 POPEb 167      34.297  37.947  53.352  1.00  0.00           C
ATOM   5737 8C21 POPEb 167      34.717  37.697  51.902  1.00  0.00           C
ATOM   5741  C33 POPEb 167      32.637  45.699  69.092  1.00  0.00           C
ATOM   5744  C34 POPEb 167      31.757  46.097  67.902  1.00  0.00           C
ATOM   5747  C35 POPEb 167      30.487  45.257  67.732  1.00  0.00           C
ATOM   5750  C36 POPEb 167      29.617  45.827  66.602  1.00  0.00           C
ATOM   5753  C37 POPEb 167      28.207  45.247  66.552  1.00  0.00           C
ATOM   5756  C38 POPEb 167      27.347  45.827  65.422  1.00  0.00           C
ATOM   5759  C39 POPEb 167      27.807  45.357  64.042  1.00  0.00           C
ATOM   5762 0C31 POPEb 167      26.927  45.817  62.872  1.00  0.00           C
ATOM   5765 1C31 POPEb 167      27.537  45.338  61.552  1.00  0.00           C
ATOM   5768 2C31 POPEb 167      26.817  45.788  60.272  1.00  0.00           C
ATOM   5771 3C31 POPEb 167      27.537  45.228  59.042  1.00  0.00           C
ATOM   5774 4C31 POPEb 167      26.737  45.298  57.742  1.00  0.00           C
ATOM   5777 5C31 POPEb 167      27.577  44.818  56.552  1.00  0.00           C
ATOM   5780 6C31 POPEb 167      26.827  44.767  55.222  1.00  0.00           C
ATOM   5784  NH3 POPEc 168      63.847  56.227  38.972  1.00  0.00           N
ATOM   5788  C12 POPEc 168      64.667  54.977  39.022  1.00  0.00           C
ATOM   5791  C11 POPEc 168      64.227  53.938  37.962  1.00  0.00           C
ATOM   5794  P   POPEc 168      65.077  51.458  37.452  1.00  0.00           P
ATOM   5795  O13 POPEc 168      63.677  51.087  37.812  1.00  0.00           O
ATOM   5796  O14 POPEc 168      65.497  51.227  36.062  1.00  0.00           O
ATOM   5797  O11 POPEc 168      66.147  50.807  38.432  1.00  0.00           O
ATOM   5798  O12 POPEc 168      65.257  52.987  37.782  1.00  0.00           O
ATOM   5799  C1  POPEc 168      66.307  51.297  39.782  1.00  0.00           C
ATOM   5802  C2  POPEc 168      67.717  51.887  40.112  1.00  0.00           C
ATOM   5804  O21 POPEc 168      68.047  51.717  41.512  1.00  0.00           O
ATOM   5805  C21 POPEc 168      68.337  50.478  41.902  1.00  0.00           C
ATOM   5806  O22 POPEc 168      68.217  49.478  41.212  1.00  0.00           O
ATOM   5807  C22 POPEc 168      68.767  50.478  43.372  1.00  0.00           C
ATOM   5810  C3  POPEc 168      67.697  53.407  39.762  1.00  0.00           C
ATOM   5813  O31 POPEc 168      68.927  54.118  40.032  1.00  0.00           O
ATOM   5814  C31 POPEc 168      68.777  55.438  40.112  1.00  0.00           C
ATOM   5815  O32 POPEc 168      67.717  56.037  39.942  1.00  0.00           O
ATOM   5816  C32 POPEc 168      70.097  56.128  40.402  1.00  0.00           C
ATOM   5819  C23 POPEc 168      69.988  49.567  43.632  1.00  0.00           C
ATOM   5822  C24 POPEc 168      70.547  49.627  45.072  1.00  0.00           C
ATOM   5825  C25 POPEc 168      69.957  48.597  46.052  1.00  0.00           C
ATOM   5828  C26 POPEc 168      70.557  48.727  47.462  1.00  0.00           C
ATOM   5831  C27 POPEc 168      70.107  47.608  48.412  1.00  0.00           C
ATOM   5834  C28 POPEc 168      70.597  47.827  49.862  1.00  0.00           C
ATOM   5837  C29 POPEc 168      70.257  46.667  50.762  1.00  0.00           C
ATOM   5839 0C21 POPEc 168      70.867  46.347  51.922  1.00  0.00           C
ATOM   5841 1C21 POPEc 168      72.007  47.067  52.602  1.00  0.00           C
ATOM   5844 2C21 POPEc 168      71.637  47.667  53.982  1.00  0.00           C
ATOM   5847 3C21 POPEc 168      70.887  46.708  54.912  1.00  0.00           C
ATOM   5850 4C21 POPEc 168      70.877  47.118  56.402  1.00  0.00           C
ATOM   5853 5C21 POPEc 168      70.637  48.618  56.642  1.00  0.00           C
ATOM   5856 6C21 POPEc 168      70.568  48.948  58.142  1.00  0.00           C
ATOM   5859 7C21 POPEc 168      70.727  50.448  58.402  1.00  0.00           C
ATOM   5862 8C21 POPEc 168      70.597  50.827  59.882  1.00  0.00           C
ATOM   5866  C33 POPEc 168      70.417  56.188  41.922  1.00  0.00           C
ATOM   5869  C34 POPEc 168      70.697  54.787  42.502  1.00  0.00           C
ATOM   5872  C35 POPEc 168      71.377  54.777  43.872  1.00  0.00           C
ATOM   5875  C36 POPEc 168      70.807  55.817  44.832  1.00  0.00           C
ATOM   5878  C37 POPEc 168      71.357  55.737  46.252  1.00  0.00           C
ATOM   5881  C38 POPEc 168      71.238  57.098  46.952  1.00  0.00           C
ATOM   5884  C39 POPEc 168      70.937  57.007  48.442  1.00  0.00           C
ATOM   5887 0C31 POPEc 168      70.857  58.397  49.072  1.00  0.00           C
ATOM   5890 1C31 POPEc 168      70.387  58.377  50.532  1.00  0.00           C
ATOM   5893 2C31 POPEc 168      70.797  59.627  51.312  1.00  0.00           C
ATOM   5896 3C31 POPEc 168      70.227  60.928  50.732  1.00  0.00           C
ATOM   5899 4C31 POPEc 168      70.767  62.157  51.472  1.00  0.00           C
ATOM   5902 5C31 POPEc 168      70.317  63.478  50.852  1.00  0.00           C
ATOM   5905 6C31 POPEc 168      70.967  64.707  51.492  1.00  0.00           C
ATOM   5909  NH3 POPEd 169      89.127  22.497  73.982  1.00  0.00           N
ATOM   5913  C12 POPEd 169      89.807  21.298  74.602  1.00  0.00           C
ATOM   5916  C11 POPEd 169      88.767  20.267  75.072  1.00  0.00           C
ATOM   5919  P   POPEd 169      86.488  21.337  75.882  1.00  0.00           P
ATOM   5920  O13 POPEd 169      86.637  22.657  75.212  1.00  0.00           O
ATOM   5921  O14 POPEd 169      85.668  21.237  77.102  1.00  0.00           O
ATOM   5922  O11 POPEd 169      85.988  20.297  74.832  1.00  0.00           O
ATOM   5923  O12 POPEd 169      87.957  20.817  76.112  1.00  0.00           O
ATOM   5924  C1  POPEd 169      85.037  20.657  73.842  1.00  0.00           C
ATOM   5927  C2  POPEd 169      84.707  19.388  73.042  1.00  0.00           C
ATOM   5929  O21 POPEd 169      83.898  19.788  71.922  1.00  0.00           O
ATOM   5930  C21 POPEd 169      84.107  19.128  70.802  1.00  0.00           C
ATOM   5931  O22 POPEd 169      85.007  18.327  70.612  1.00  0.00           O
ATOM   5932  C22 POPEd 169      83.057  19.487  69.772  1.00  0.00           C
ATOM   5935  C3  POPEd 169      83.947  18.388  73.942  1.00  0.00           C
ATOM   5938  O31 POPEd 169      83.807  17.117  73.292  1.00  0.00           O
ATOM   5939  C31 POPEd 169      82.687  16.467  73.582  1.00  0.00           C
ATOM   5940  O32 POPEd 169      81.827  16.868  74.362  1.00  0.00           O
ATOM   5941  C32 POPEd 169      82.637  15.177  72.762  1.00  0.00           C
ATOM   5944  C23 POPEd 169      83.348  18.778  68.432  1.00  0.00           C
ATOM   5947  C24 POPEd 169      82.177  18.897  67.462  1.00  0.00           C
ATOM   5950  C25 POPEd 169      82.388  18.058  66.202  1.00  0.00           C
ATOM   5953  C26 POPEd 169      81.127  18.017  65.332  1.00  0.00           C
ATOM   5956  C27 POPEd 169      81.307  17.127  64.092  1.00  0.00           C
ATOM   5959  C28 POPEd 169      80.017  16.948  63.272  1.00  0.00           C
ATOM   5962  C29 POPEd 169      79.577  18.237  62.622  1.00  0.00           C
ATOM   5964 0C21 POPEd 169      79.257  18.438  61.332  1.00  0.00           C
ATOM   5966 1C21 POPEd 169      79.227  17.417  60.222  1.00  0.00           C
ATOM   5969 2C21 POPEd 169      77.827  17.368  59.562  1.00  0.00           C
ATOM   5972 3C21 POPEd 169      76.747  16.677  60.412  1.00  0.00           C
ATOM   5975 4C21 POPEd 169      75.317  17.028  59.972  1.00  0.00           C
ATOM   5978 5C21 POPEd 169      75.067  16.887  58.462  1.00  0.00           C
ATOM   5981 6C21 POPEd 169      73.647  17.297  58.072  1.00  0.00           C
ATOM   5984 7C21 POPEd 169      73.437  17.307  56.552  1.00  0.00           C
ATOM   5987 8C21 POPEd 169      72.017  17.717  56.152  1.00  0.00           C
ATOM   5991  C33 POPEd 169      82.427  15.467  71.252  1.00  0.00           C
ATOM   5994  C34 POPEd 169      82.537  14.187  70.412  1.00  0.00           C
ATOM   5997  C35 POPEd 169      82.197  14.387  68.922  1.00  0.00           C
ATOM   6000  C36 POPEd 169      80.717  14.707  68.672  1.00  0.00           C
ATOM   6003  C37 POPEd 169      80.277  14.438  67.232  1.00  0.00           C
ATOM   6006  C38 POPEd 169      78.787  14.727  66.982  1.00  0.00           C
ATOM   6009  C39 POPEd 169      78.307  14.278  65.592  1.00  0.00           C
ATOM   6012 0C31 POPEd 169      78.028  12.767  65.532  1.00  0.00           C
ATOM   6015 1C31 POPEd 169      76.527  12.427  65.482  1.00  0.00           C
ATOM   6018 2C31 POPEd 169      76.257  10.917  65.582  1.00  0.00           C
ATOM   6021 3C31 POPEd 169      74.797  10.537  65.272  1.00  0.00           C
ATOM   6024 4C31 POPEd 169      73.767  11.267  66.152  1.00  0.00           C
ATOM   6027 5C31 POPEd 169      72.317  10.938  65.772  1.00  0.00           C
ATOM   6030 6C31 POPEd 169      71.307  11.767  66.562  1.00  0.00           C
ATOM   6034  NH3 POPEe 170     111.222  14.267  76.112  1.00  0.00           N
ATOM   6038  C12 POPEe 170     110.302  14.998  77.052  1.00  0.00           C
ATOM   6041  C11 POPEe 170     109.563  14.057  78.032  1.00  0.00           C
ATOM   6044  P   POPEe 170     108.468  11.797  77.142  1.00  0.00           P
ATOM   6045  O13 POPEe 170     109.792  11.177  77.442  1.00  0.00           O
ATOM   6046  O14 POPEe 170     107.238  11.207  77.702  1.00  0.00           O
ATOM   6047  O11 POPEe 170     108.378  11.727  75.562  1.00  0.00           O
ATOM   6048  O12 POPEe 170     108.498  13.347  77.412  1.00  0.00           O
ATOM   6049  C1  POPEe 170     107.908  12.878  74.872  1.00  0.00           C
ATOM   6052  C2  POPEe 170     108.107  12.727  73.342  1.00  0.00           C
ATOM   6054  O21 POPEe 170     107.828  13.977  72.712  1.00  0.00           O
ATOM   6055  C21 POPEe 170     108.638  14.987  73.002  1.00  0.00           C
ATOM   6056  O22 POPEe 170     109.683  14.927  73.622  1.00  0.00           O
ATOM   6057  C22 POPEe 170     107.928  16.218  72.432  1.00  0.00           C
ATOM   6060  C3  POPEe 170     107.157  11.617  72.792  1.00  0.00           C
ATOM   6063  O31 POPEe 170     106.707  11.887  71.452  1.00  0.00           O
ATOM   6064  C31 POPEe 170     107.428  11.417  70.462  1.00  0.00           C
ATOM   6065  O32 POPEe 170     108.468  10.778  70.562  1.00  0.00           O
ATOM   6066  C32 POPEe 170     106.768  11.847  69.152  1.00  0.00           C
ATOM   6069  C23 POPEe 170     108.667  17.567  72.572  1.00  0.00           C
ATOM   6072  C24 POPEe 170     108.048  18.597  71.602  1.00  0.00           C
ATOM   6075  C25 POPEe 170     108.498  18.337  70.152  1.00  0.00           C
ATOM   6078  C26 POPEe 170     107.467  18.718  69.082  1.00  0.00           C
ATOM   6081  C27 POPEe 170     107.998  18.257  67.712  1.00  0.00           C
ATOM   6084  C28 POPEe 170     107.137  18.638  66.492  1.00  0.00           C
ATOM   6087  C29 POPEe 170     106.877  20.108  66.412  1.00  0.00           C
ATOM   6089 0C21 POPEe 170     107.718  21.117  66.112  1.00  0.00           C
ATOM   6091 1C21 POPEe 170     109.182  21.128  65.742  1.00  0.00           C
ATOM   6094 2C21 POPEe 170     109.932  19.908  65.162  1.00  0.00           C
ATOM   6097 3C21 POPEe 170     111.333  20.327  64.642  1.00  0.00           C
ATOM   6100 4C21 POPEe 170     112.342  19.167  64.602  1.00  0.00           C
ATOM   6103 5C21 POPEe 170     112.843  18.747  65.992  1.00  0.00           C
ATOM   6106 6C21 POPEe 170     114.303  19.158  66.262  1.00  0.00           C
ATOM   6109 7C21 POPEe 170     114.823  18.698  67.632  1.00  0.00           C
ATOM   6112 8C21 POPEe 170     116.342  18.807  67.762  1.00  0.00           C
ATOM   6116  C33 POPEe 170     107.548  11.457  67.872  1.00  0.00           C
ATOM   6119  C34 POPEe 170     106.717  11.687  66.592  1.00  0.00           C
ATOM   6122  C35 POPEe 170     106.468  13.167  66.272  1.00  0.00           C
ATOM   6125  C36 POPEe 170     105.188  13.377  65.442  1.00  0.00           C
ATOM   6128  C37 POPEe 170     104.847  14.858  65.212  1.00  0.00           C
ATOM   6131  C38 POPEe 170     103.378  15.057  64.822  1.00  0.00           C
ATOM   6134  C39 POPEe 170     102.898  16.517  64.842  1.00  0.00           C
ATOM   6137 0C31 POPEe 170     103.767  17.497  64.052  1.00  0.00           C
ATOM   6140 1C31 POPEe 170     102.978  18.737  63.602  1.00  0.00           C
ATOM   6143 2C31 POPEe 170     103.837  19.788  62.872  1.00  0.00           C
ATOM   6146 3C31 POPEe 170     104.388  20.887  63.802  1.00  0.00           C
ATOM   6149 4C31 POPEe 170     103.317  21.897  64.262  1.00  0.00           C
ATOM   6152 5C31 POPEe 170     103.898  23.027  65.122  1.00  0.00           C
ATOM   6155 6C31 POPEe 170     102.858  24.097  65.482  1.00  0.00           C
ATOM   6159  NH3 POPEf 171      26.317  43.667  72.172  1.00  0.00           N
ATOM   6163  C12 POPEf 171      25.137  42.857  71.662  1.00  0.00           C
ATOM   6166  C11 POPEf 171      24.257  42.277  72.812  1.00  0.00           C
ATOM   6169  P   POPEf 171      22.437  41.037  71.292  1.00  0.00           P
ATOM   6170  O13 POPEf 171      22.267  39.618  70.892  1.00  0.00           O
ATOM   6171  O14 POPEf 171      21.177  41.757  71.642  1.00  0.00           O
ATOM   6172  O11 POPEf 171      23.107  41.817  70.122  1.00  0.00           O
ATOM   6173  O12 POPEf 171      23.497  41.118  72.462  1.00  0.00           O
ATOM   6174  C1  POPEf 171      23.447  41.257  68.862  1.00  0.00           C
ATOM   6177  C2  POPEf 171      22.357  41.647  67.852  1.00  0.00           C
ATOM   6179  O21 POPEf 171      22.607  41.058  66.562  1.00  0.00           O
ATOM   6180  C21 POPEf 171      22.137  39.818  66.442  1.00  0.00           C
ATOM   6181  O22 POPEf 171      21.667  39.138  67.332  1.00  0.00           O
ATOM   6182  C22 POPEf 171      22.157  39.417  64.972  1.00  0.00           C
ATOM   6185  C3  POPEf 171      22.217  43.188  67.712  1.00  0.00           C
ATOM   6188  O31 POPEf 171      20.957  43.537  67.092  1.00  0.00           O
ATOM   6189  C31 POPEf 171      20.837  44.007  65.832  1.00  0.00           C
ATOM   6190  O32 POPEf 171      19.797  44.457  65.402  1.00  0.00           O
ATOM   6191  C32 POPEf 171      22.087  43.847  64.972  1.00  0.00           C
ATOM   6194  C23 POPEf 171      20.717  39.427  64.422  1.00  0.00           C
ATOM   6197  C24 POPEf 171      20.627  39.048  62.942  1.00  0.00           C
ATOM   6200  C25 POPEf 171      19.287  38.387  62.592  1.00  0.00           C
ATOM   6203  C26 POPEf 171      18.037  39.198  62.982  1.00  0.00           C
ATOM   6206  C27 POPEf 171      16.707  38.467  62.722  1.00  0.00           C
ATOM   6209  C28 POPEf 171      16.047  38.817  61.372  1.00  0.00           C
ATOM   6212  C29 POPEf 171      16.807  38.278  60.182  1.00  0.00           C
ATOM   6214 0C21 POPEf 171      16.727  38.768  58.942  1.00  0.00           C
ATOM   6216 1C21 POPEf 171      15.847  39.907  58.492  1.00  0.00           C
ATOM   6219 2C21 POPEf 171      16.087  40.278  57.022  1.00  0.00           C
ATOM   6222 3C21 POPEf 171      17.407  41.027  56.752  1.00  0.00           C
ATOM   6225 4C21 POPEf 171      17.977  40.798  55.342  1.00  0.00           C
ATOM   6228 5C21 POPEf 171      17.007  41.087  54.192  1.00  0.00           C
ATOM   6231 6C21 POPEf 171      17.667  40.877  52.822  1.00  0.00           C
ATOM   6234 7C21 POPEf 171      16.697  41.077  51.652  1.00  0.00           C
ATOM   6237 8C21 POPEf 171      17.357  40.858  50.282  1.00  0.00           C
ATOM   6241  C33 POPEf 171      21.807  44.158  63.492  1.00  0.00           C
ATOM   6244  C34 POPEf 171      23.117  44.237  62.702  1.00  0.00           C
ATOM   6247  C35 POPEf 171      22.917  44.647  61.232  1.00  0.00           C
ATOM   6250  C36 POPEf 171      22.287  46.037  61.082  1.00  0.00           C
ATOM   6253  C37 POPEf 171      22.767  46.798  59.842  1.00  0.00           C
ATOM   6256  C38 POPEf 171      22.477  46.108  58.502  1.00  0.00           C
ATOM   6259  C39 POPEf 171      20.987  46.058  58.162  1.00  0.00           C
ATOM   6262 0C31 POPEf 171      20.737  45.588  56.732  1.00  0.00           C
ATOM   6265 1C31 POPEf 171      19.257  45.528  56.362  1.00  0.00           C
ATOM   6268 2C31 POPEf 171      19.057  45.167  54.882  1.00  0.00           C
ATOM   6271 3C31 POPEf 171      17.577  45.037  54.472  1.00  0.00           C
ATOM   6274 4C31 POPEf 171      16.767  46.318  54.672  1.00  0.00           C
ATOM   6277 5C31 POPEf 171      15.397  46.237  53.982  1.00  0.00           C
ATOM   6280 6C31 POPEf 171      14.507  47.458  54.202  1.00  0.00           C
ATOM   6284  NH3 POPEg 172      96.637   7.037  34.842  1.00  0.00           N
ATOM   6288  C12 POPEg 172      97.007   8.147  33.902  1.00  0.00           C
ATOM   6291  C11 POPEg 172      95.998   9.317  33.942  1.00  0.00           C
ATOM   6294  P   POPEg 172      97.528  11.357  33.412  1.00  0.00           P
ATOM   6295  O13 POPEg 172      97.547  12.517  32.502  1.00  0.00           O
ATOM   6296  O14 POPEg 172      98.797  10.587  33.532  1.00  0.00           O
ATOM   6297  O11 POPEg 172      96.997  11.807  34.822  1.00  0.00           O
ATOM   6298  O12 POPEg 172      96.377  10.337  33.002  1.00  0.00           O
ATOM   6299  C1  POPEg 172      97.677  12.707  35.682  1.00  0.00           C
ATOM   6302  C2  POPEg 172      97.668  12.108  37.092  1.00  0.00           C
ATOM   6304  O21 POPEg 172      98.417  12.977  37.942  1.00  0.00           O
ATOM   6305  C21 POPEg 172      98.017  13.028  39.192  1.00  0.00           C
ATOM   6306  O22 POPEg 172      96.947  12.627  39.612  1.00  0.00           O
ATOM   6307  C22 POPEg 172      99.137  13.647  40.032  1.00  0.00           C
ATOM   6310  C3  POPEg 172      98.287  10.677  37.102  1.00  0.00           C
ATOM   6313  O31 POPEg 172      97.977   9.977  38.322  1.00  0.00           O
ATOM   6314  C31 POPEg 172      97.207   8.907  38.242  1.00  0.00           C
ATOM   6315  O32 POPEg 172      96.757   8.427  37.202  1.00  0.00           O
ATOM   6316  C32 POPEg 172      96.988   8.367  39.652  1.00  0.00           C
ATOM   6319  C23 POPEg 172      98.597  14.707  41.012  1.00  0.00           C
ATOM   6322  C24 POPEg 172      99.598  15.087  42.122  1.00  0.00           C
ATOM   6325  C25 POPEg 172      99.717  14.037  43.242  1.00  0.00           C
ATOM   6328  C26 POPEg 172      98.367  13.698  43.902  1.00  0.00           C
ATOM   6331  C27 POPEg 172      98.467  13.447  45.412  1.00  0.00           C
ATOM   6334  C28 POPEg 172      97.117  12.977  46.012  1.00  0.00           C
ATOM   6337  C29 POPEg 172      96.547  13.737  47.192  1.00  0.00           C
ATOM   6339 0C21 POPEg 172      97.197  14.187  48.282  1.00  0.00           C
ATOM   6341 1C21 POPEg 172      98.647  14.007  48.622  1.00  0.00           C
ATOM   6344 2C21 POPEg 172      98.907  13.907  50.142  1.00  0.00           C
ATOM   6347 3C21 POPEg 172      98.417  12.597  50.782  1.00  0.00           C
ATOM   6350 4C21 POPEg 172      98.638  12.537  52.302  1.00  0.00           C
ATOM   6353 5C21 POPEg 172     100.087  12.767  52.742  1.00  0.00           C
ATOM   6356 6C21 POPEg 172     100.327  12.358  54.202  1.00  0.00           C
ATOM   6359 7C21 POPEg 172     101.678  12.807  54.772  1.00  0.00           C
ATOM   6362 8C21 POPEg 172     101.818  12.667  56.292  1.00  0.00           C
ATOM   6366  C33 POPEg 172      96.467   9.447  40.642  1.00  0.00           C
ATOM   6369  C34 POPEg 172      97.537   9.927  41.642  1.00  0.00           C
ATOM   6372  C35 POPEg 172      97.617   9.028  42.882  1.00  0.00           C
ATOM   6375  C36 POPEg 172      98.607   9.507  43.952  1.00  0.00           C
ATOM   6378  C37 POPEg 172      98.427   8.727  45.262  1.00  0.00           C
ATOM   6381  C38 POPEg 172      99.307   9.257  46.402  1.00  0.00           C
ATOM   6384  C39 POPEg 172      98.927   8.627  47.752  1.00  0.00           C
ATOM   6387 0C31 POPEg 172      99.857   9.067  48.892  1.00  0.00           C
ATOM   6390 1C31 POPEg 172      99.318   8.657  50.272  1.00  0.00           C
ATOM   6393 2C31 POPEg 172     100.277   8.977  51.432  1.00  0.00           C
ATOM   6396 3C31 POPEg 172     101.447   7.987  51.512  1.00  0.00           C
ATOM   6399 4C31 POPEg 172     102.327   8.197  52.752  1.00  0.00           C
ATOM   6402 5C31 POPEg 172     103.387   7.108  52.912  1.00  0.00           C
ATOM   6405 6C31 POPEg 172     104.418   7.387  54.022  1.00  0.00           C
ATOM   6409  NH3 POPEh 173      96.307  92.478  37.182  1.00  0.00           N
ATOM   6413  C12 POPEh 173      95.617  91.198  36.842  1.00  0.00           C
ATOM   6416  C11 POPEh 173      95.877  90.768  35.382  1.00  0.00           C
ATOM   6419  P   POPEh 173      98.227  89.707  35.822  1.00  0.00           P
ATOM   6420  O13 POPEh 173      97.447  88.548  36.282  1.00  0.00           O
ATOM   6421  O14 POPEh 173      99.347  89.357  34.912  1.00  0.00           O
ATOM   6422  O11 POPEh 173      98.747  90.519  37.062  1.00  0.00           O
ATOM   6423  O12 POPEh 173      97.267  90.709  35.072  1.00  0.00           O
ATOM   6424  C1  POPEh 173      99.897  90.107  37.812  1.00  0.00           C
ATOM   6427  C2  POPEh 173      99.557  89.397  39.162  1.00  0.00           C
ATOM   6429  O21 POPEh 173      99.967  90.247  40.242  1.00  0.00           O
ATOM   6430  C21 POPEh 173      99.067  90.488  41.182  1.00  0.00           C
ATOM   6431  O22 POPEh 173      97.897  90.148  41.172  1.00  0.00           O
ATOM   6432  C22 POPEh 173      99.717  91.338  42.282  1.00  0.00           C
ATOM   6435  C3  POPEh 173     100.337  88.047  39.252  1.00  0.00           C
ATOM   6438  O31 POPEh 173     100.238  87.388  40.532  1.00  0.00           O
ATOM   6439  C31 POPEh 173     101.208  87.618  41.402  1.00  0.00           C
ATOM   6440  O32 POPEh 173     102.177  88.349  41.222  1.00  0.00           O
ATOM   6441  C32 POPEh 173     101.007  86.738  42.622  1.00  0.00           C
ATOM   6444  C23 POPEh 173      98.737  91.738  43.412  1.00  0.00           C
ATOM   6447  C24 POPEh 173      99.318  92.809  44.332  1.00  0.00           C
ATOM   6450  C25 POPEh 173     100.417  92.327  45.292  1.00  0.00           C
ATOM   6453  C26 POPEh 173      99.807  91.748  46.582  1.00  0.00           C
ATOM   6456  C27 POPEh 173     100.848  91.318  47.632  1.00  0.00           C
ATOM   6459  C28 POPEh 173     100.238  90.938  49.002  1.00  0.00           C
ATOM   6462  C29 POPEh 173      99.347  92.018  49.542  1.00  0.00           C
ATOM   6464 0C21 POPEh 173      99.627  92.928  50.492  1.00  0.00           C
ATOM   6466 1C21 POPEh 173     100.907  93.077  51.262  1.00  0.00           C
ATOM   6469 2C21 POPEh 173     100.717  92.868  52.772  1.00  0.00           C
ATOM   6472 3C21 POPEh 173      99.917  93.978  53.462  1.00  0.00           C
ATOM   6475 4C21 POPEh 173      99.927  93.827  54.992  1.00  0.00           C
ATOM   6478 5C21 POPEh 173      99.197  94.967  55.722  1.00  0.00           C
ATOM   6481 6C21 POPEh 173      99.387  94.879  57.242  1.00  0.00           C
ATOM   6484 7C21 POPEh 173      98.687  96.007  58.002  1.00  0.00           C
ATOM   6487 8C21 POPEh 173      98.767  95.827  59.522  1.00  0.00           C
ATOM   6491  C33 POPEh 173     100.288  87.448  43.782  1.00  0.00           C
ATOM   6494  C34 POPEh 173     101.047  87.308  45.102  1.00  0.00           C
ATOM   6497  C35 POPEh 173     101.068  85.868  45.622  1.00  0.00           C
ATOM   6500  C36 POPEh 173     101.847  85.709  46.922  1.00  0.00           C
ATOM   6503  C37 POPEh 173     101.607  84.348  47.592  1.00  0.00           C
ATOM   6506  C38 POPEh 173     102.277  84.277  48.972  1.00  0.00           C
ATOM   6509  C39 POPEh 173     101.667  83.238  49.902  1.00  0.00           C
ATOM   6512 0C31 POPEh 173     102.137  83.428  51.352  1.00  0.00           C
ATOM   6515 1C31 POPEh 173     101.447  82.497  52.352  1.00  0.00           C
ATOM   6518 2C31 POPEh 173     101.697  82.897  53.812  1.00  0.00           C
ATOM   6521 3C31 POPEh 173     100.848  84.098  54.262  1.00  0.00           C
ATOM   6524 4C31 POPEh 173     101.138  84.528  55.702  1.00  0.00           C
ATOM   6527 5C31 POPEh 173     100.057  85.457  56.272  1.00  0.00           C
ATOM   6530 6C31 POPEh 173     100.327  85.928  57.702  1.00  0.00           C
ATOM   6534  NH3 POPEi 174      94.847  87.868  78.512  1.00  0.00           N
ATOM   6538  C12 POPEi 174      95.357  87.277  79.792  1.00  0.00           C
ATOM   6541  C11 POPEi 174      94.837  85.837  80.002  1.00  0.00           C
ATOM   6544  P   POPEi 174      92.287  85.379  79.462  1.00  0.00           P
ATOM   6545  O13 POPEi 174      92.238  83.898  79.312  1.00  0.00           O
ATOM   6546  O14 POPEi 174      91.087  86.077  79.942  1.00  0.00           O
ATOM   6547  O11 POPEi 174      92.777  86.048  78.112  1.00  0.00           O
ATOM   6548  O12 POPEi 174      93.467  85.798  80.412  1.00  0.00           O
ATOM   6549  C1  POPEi 174      91.887  86.868  77.362  1.00  0.00           C
ATOM   6552  C2  POPEi 174      90.787  86.027  76.652  1.00  0.00           C
ATOM   6554  O21 POPEi 174      91.107  85.827  75.252  1.00  0.00           O
ATOM   6555  C21 POPEi 174      91.017  86.857  74.452  1.00  0.00           C
ATOM   6556  O22 POPEi 174      90.668  87.998  74.752  1.00  0.00           O
ATOM   6557  C22 POPEi 174      91.407  86.427  73.032  1.00  0.00           C
ATOM   6560  C3  POPEi 174      89.357  86.567  76.952  1.00  0.00           C
ATOM   6563  O31 POPEi 174      88.377  85.868  76.172  1.00  0.00           O
ATOM   6564  C31 POPEi 174      87.347  86.567  75.702  1.00  0.00           C
ATOM   6565  O32 POPEi 174      87.177  87.757  75.872  1.00  0.00           O
ATOM   6566  C32 POPEi 174      86.597  85.638  74.732  1.00  0.00           C
ATOM   6569  C23 POPEi 174      92.327  87.458  72.322  1.00  0.00           C
ATOM   6572  C24 POPEi 174      92.877  86.918  71.002  1.00  0.00           C
ATOM   6575  C25 POPEi 174      91.807  86.688  69.922  1.00  0.00           C
ATOM   6578  C26 POPEi 174      92.388  86.138  68.612  1.00  0.00           C
ATOM   6581  C27 POPEi 174      91.627  86.608  67.372  1.00  0.00           C
ATOM   6584  C28 POPEi 174      92.098  85.948  66.062  1.00  0.00           C
ATOM   6587  C29 POPEi 174      91.857  86.848  64.872  1.00  0.00           C
ATOM   6589 0C21 POPEi 174      92.777  87.548  64.182  1.00  0.00           C
ATOM   6591 1C21 POPEi 174      94.277  87.627  64.392  1.00  0.00           C
ATOM   6594 2C21 POPEi 174      94.857  87.858  65.812  1.00  0.00           C
ATOM   6597 3C21 POPEi 174      96.387  88.019  65.772  1.00  0.00           C
ATOM   6600 4C21 POPEi 174      97.087  87.998  67.142  1.00  0.00           C
ATOM   6603 5C21 POPEi 174      96.477  88.918  68.212  1.00  0.00           C
ATOM   6606 6C21 POPEi 174      97.417  89.059  69.422  1.00  0.00           C
ATOM   6609 7C21 POPEi 174      96.757  89.727  70.642  1.00  0.00           C
ATOM   6612 8C21 POPEi 174      97.707  89.867  71.832  1.00  0.00           C
ATOM   6616  C33 POPEi 174      85.047  85.598  74.702  1.00  0.00           C
ATOM   6619  C34 POPEi 174      84.637  84.637  73.572  1.00  0.00           C
ATOM   6622  C35 POPEi 174      83.277  83.938  73.622  1.00  0.00           C
ATOM   6625  C36 POPEi 174      83.267  82.658  72.742  1.00  0.00           C
ATOM   6628  C37 POPEi 174      83.667  82.897  71.272  1.00  0.00           C
ATOM   6631  C38 POPEi 174      83.997  81.637  70.462  1.00  0.00           C
ATOM   6634  C39 POPEi 174      84.517  81.997  69.062  1.00  0.00           C
ATOM   6637 0C31 POPEi 174      84.697  80.817  68.092  1.00  0.00           C
ATOM   6640 1C31 POPEi 174      85.917  79.938  68.392  1.00  0.00           C
ATOM   6643 2C31 POPEi 174      86.127  78.779  67.392  1.00  0.00           C
ATOM   6646 3C31 POPEi 174      86.187  79.167  65.902  1.00  0.00           C
ATOM   6649 4C31 POPEi 174      87.297  80.158  65.542  1.00  0.00           C
ATOM   6652 5C31 POPEi 174      87.307  80.467  64.042  1.00  0.00           C
ATOM   6655 6C31 POPEi 174      88.307  81.559  63.662  1.00  0.00           C
ATOM   6659  NH3 POPEj 175      34.617  15.807  32.252  1.00  0.00           N
ATOM   6663  C12 POPEj 175      34.637  14.858  33.412  1.00  0.00           C
ATOM   6666  C11 POPEj 175      34.127  13.497  32.942  1.00  0.00           C
ATOM   6669  P   POPEj 175      34.277  10.988  33.572  1.00  0.00           P
ATOM   6670  O13 POPEj 175      33.997  10.867  32.122  1.00  0.00           O
ATOM   6671  O14 POPEj 175      35.577  10.378  33.942  1.00  0.00           O
ATOM   6672  O11 POPEj 175      33.117  10.357  34.442  1.00  0.00           O
ATOM   6673  O12 POPEj 175      34.267  12.517  33.982  1.00  0.00           O
ATOM   6674  C1  POPEj 175      31.767  10.417  33.982  1.00  0.00           C
ATOM   6677  C2  POPEj 175      30.817  11.007  35.042  1.00  0.00           C
ATOM   6679  O21 POPEj 175      29.497  10.507  34.742  1.00  0.00           O
ATOM   6680  C21 POPEj 175      28.987   9.417  35.372  1.00  0.00           C
ATOM   6681  O22 POPEj 175      28.217   8.648  34.822  1.00  0.00           O
ATOM   6682  C22 POPEj 175      29.327   9.367  36.862  1.00  0.00           C
ATOM   6685  C3  POPEj 175      30.857  12.568  35.032  1.00  0.00           C
ATOM   6688  O31 POPEj 175      29.697  13.127  35.672  1.00  0.00           O
ATOM   6689  C31 POPEj 175      29.587  13.278  37.002  1.00  0.00           C
ATOM   6690  O32 POPEj 175      28.527  13.457  37.572  1.00  0.00           O
ATOM   6691  C32 POPEj 175      30.907  13.197  37.772  1.00  0.00           C
ATOM   6694  C23 POPEj 175      28.587   8.267  37.662  1.00  0.00           C
ATOM   6697  C24 POPEj 175      29.157   8.157  39.082  1.00  0.00           C
ATOM   6700  C25 POPEj 175      28.767   9.337  39.992  1.00  0.00           C
ATOM   6703  C26 POPEj 175      29.427   9.257  41.372  1.00  0.00           C
ATOM   6706  C27 POPEj 175      28.727  10.148  42.412  1.00  0.00           C
ATOM   6709  C28 POPEj 175      29.347  10.017  43.822  1.00  0.00           C
ATOM   6712  C29 POPEj 175      28.447  10.597  44.882  1.00  0.00           C
ATOM   6714 0C21 POPEj 175      28.577  10.427  46.212  1.00  0.00           C
ATOM   6716 1C21 POPEj 175      29.677   9.657  46.892  1.00  0.00           C
ATOM   6719 2C21 POPEj 175      29.147   8.557  47.832  1.00  0.00           C
ATOM   6722 3C21 POPEj 175      28.387   9.097  49.052  1.00  0.00           C
ATOM   6725 4C21 POPEj 175      28.217   8.028  50.142  1.00  0.00           C
ATOM   6728 5C21 POPEj 175      27.297   8.437  51.302  1.00  0.00           C
ATOM   6731 6C21 POPEj 175      25.857   7.917  51.132  1.00  0.00           C
ATOM   6734 7C21 POPEj 175      25.027   8.047  52.412  1.00  0.00           C
ATOM   6737 8C21 POPEj 175      23.687   7.307  52.322  1.00  0.00           C
ATOM   6741  C33 POPEj 175      30.697  13.417  39.302  1.00  0.00           C
ATOM   6744  C34 POPEj 175      31.857  12.977  40.222  1.00  0.00           C
ATOM   6747  C35 POPEj 175      31.587  13.387  41.682  1.00  0.00           C
ATOM   6750  C36 POPEj 175      32.597  12.857  42.712  1.00  0.00           C
ATOM   6753  C37 POPEj 175      32.157  13.188  44.152  1.00  0.00           C
ATOM   6756  C38 POPEj 175      33.027  12.537  45.242  1.00  0.00           C
ATOM   6759  C39 POPEj 175      32.447  12.727  46.652  1.00  0.00           C
ATOM   6762 0C31 POPEj 175      33.047  11.747  47.682  1.00  0.00           C
ATOM   6765 1C31 POPEj 175      32.367  11.817  49.052  1.00  0.00           C
ATOM   6768 2C31 POPEj 175      32.677  10.617  49.962  1.00  0.00           C
ATOM   6771 3C31 POPEj 175      34.117  10.557  50.482  1.00  0.00           C
ATOM   6774 4C31 POPEj 175      34.467  11.687  51.472  1.00  0.00           C
ATOM   6777 5C31 POPEj 175      35.797  11.438  52.192  1.00  0.00           C
ATOM   6780 6C31 POPEj 175      36.167  12.548  53.182  1.00  0.00           C
ATOM   6784  NH3 POPEk 176      33.897  26.558  74.082  1.00  0.00           N
ATOM   6788  C12 POPEk 176      34.087  26.537  75.572  1.00  0.00           C
ATOM   6791  C11 POPEk 176      33.867  25.127  76.172  1.00  0.00           C
ATOM   6794  P   POPEk 176      35.717  23.717  74.872  1.00  0.00           P
ATOM   6795  O13 POPEk 176      36.837  24.637  74.602  1.00  0.00           O
ATOM   6796  O14 POPEk 176      36.067  22.288  75.042  1.00  0.00           O
ATOM   6797  O11 POPEk 176      34.647  23.977  73.722  1.00  0.00           O
ATOM   6798  O12 POPEk 176      35.017  24.288  76.162  1.00  0.00           O
ATOM   6799  C1  POPEk 176      34.017  22.838  73.102  1.00  0.00           C
ATOM   6802  C2  POPEk 176      33.527  23.108  71.642  1.00  0.00           C
ATOM   6804  O21 POPEk 176      34.397  23.997  70.932  1.00  0.00           O
ATOM   6805  C21 POPEk 176      35.517  23.438  70.532  1.00  0.00           C
ATOM   6806  O22 POPEk 176      35.777  22.237  70.552  1.00  0.00           O
ATOM   6807  C22 POPEk 176      36.477  24.578  70.172  1.00  0.00           C
ATOM   6810  C3  POPEk 176      32.097  23.687  71.572  1.00  0.00           C
ATOM   6813  O31 POPEk 176      31.507  23.357  70.302  1.00  0.00           O
ATOM   6814  C31 POPEk 176      31.727  24.257  69.342  1.00  0.00           C
ATOM   6815  O32 POPEk 176      32.177  25.378  69.482  1.00  0.00           O
ATOM   6816  C32 POPEk 176      31.487  23.568  68.002  1.00  0.00           C
ATOM   6819  C23 POPEk 176      37.697  24.158  69.322  1.00  0.00           C
ATOM   6822  C24 POPEk 176      37.397  24.007  67.822  1.00  0.00           C
ATOM   6825  C25 POPEk 176      38.567  24.487  66.942  1.00  0.00           C
ATOM   6828  C26 POPEk 176      38.647  23.728  65.612  1.00  0.00           C
ATOM   6831  C27 POPEk 176      39.747  24.237  64.662  1.00  0.00           C
ATOM   6834  C28 POPEk 176      40.187  23.157  63.652  1.00  0.00           C
ATOM   6837  C29 POPEk 176      41.237  22.257  64.252  1.00  0.00           C
ATOM   6839 0C21 POPEk 176      42.217  21.628  63.572  1.00  0.00           C
ATOM   6841 1C21 POPEk 176      42.427  21.637  62.082  1.00  0.00           C
ATOM   6844 2C21 POPEk 176      41.307  20.877  61.342  1.00  0.00           C
ATOM   6847 3C21 POPEk 176      41.567  20.747  59.832  1.00  0.00           C
ATOM   6850 4C21 POPEk 176      40.617  19.727  59.192  1.00  0.00           C
ATOM   6853 5C21 POPEk 176      40.817  19.567  57.682  1.00  0.00           C
ATOM   6856 6C21 POPEk 176      40.087  18.327  57.162  1.00  0.00           C
ATOM   6859 7C21 POPEk 176      40.137  18.188  55.642  1.00  0.00           C
ATOM   6862 8C21 POPEk 176      39.447  16.907  55.152  1.00  0.00           C
ATOM   6866  C33 POPEk 176      30.057  23.027  67.742  1.00  0.00           C
ATOM   6869  C34 POPEk 176      30.097  21.847  66.762  1.00  0.00           C
ATOM   6872  C35 POPEk 176      28.717  21.427  66.242  1.00  0.00           C
ATOM   6875  C36 POPEk 176      28.197  22.308  65.092  1.00  0.00           C
ATOM   6878  C37 POPEk 176      28.967  22.078  63.782  1.00  0.00           C
ATOM   6881  C38 POPEk 176      28.457  22.908  62.602  1.00  0.00           C
ATOM   6884  C39 POPEk 176      27.017  22.577  62.202  1.00  0.00           C
ATOM   6887 0C31 POPEk 176      26.757  22.787  60.702  1.00  0.00           C
ATOM   6890 1C31 POPEk 176      25.377  22.257  60.282  1.00  0.00           C
ATOM   6893 2C31 POPEk 176      25.147  22.278  58.762  1.00  0.00           C
ATOM   6896 3C31 POPEk 176      24.447  23.538  58.242  1.00  0.00           C
ATOM   6899 4C31 POPEk 176      25.377  24.748  58.052  1.00  0.00           C
ATOM   6902 5C31 POPEk 176      24.617  25.968  57.532  1.00  0.00           C
ATOM   6905 6C31 POPEk 176      25.487  27.218  57.352  1.00  0.00           C
ATOM   6909  NH3 POPEl 177      15.717   7.938  76.522  1.00  0.00           N
ATOM   6913  C12 POPEl 177      16.337   9.028  77.352  1.00  0.00           C
ATOM   6916  C11 POPEl 177      15.997  10.437  76.812  1.00  0.00           C
ATOM   6919  P   POPEl 177      13.497  10.617  75.952  1.00  0.00           P
ATOM   6920  O13 POPEl 177      13.467   9.167  75.592  1.00  0.00           O
ATOM   6921  O14 POPEl 177      12.247  11.287  76.352  1.00  0.00           O
ATOM   6922  O11 POPEl 177      14.117  11.377  74.712  1.00  0.00           O
ATOM   6923  O12 POPEl 177      14.637  10.797  77.032  1.00  0.00           O
ATOM   6924  C1  POPEl 177      13.317  12.177  73.822  1.00  0.00           C
ATOM   6927  C2  POPEl 177      13.337  11.628  72.372  1.00  0.00           C
ATOM   6929  O21 POPEl 177      14.557  12.038  71.692  1.00  0.00           O
ATOM   6930  C21 POPEl 177      15.117  11.087  70.942  1.00  0.00           C
ATOM   6931  O22 POPEl 177      14.757   9.917  70.912  1.00  0.00           O
ATOM   6932  C22 POPEl 177      16.317  11.628  70.182  1.00  0.00           C
ATOM   6935  C3  POPEl 177      12.107  12.147  71.572  1.00  0.00           C
ATOM   6938  O31 POPEl 177      12.167  11.778  70.182  1.00  0.00           O
ATOM   6939  C31 POPEl 177      11.867  10.487  69.962  1.00  0.00           C
ATOM   6940  O32 POPEl 177      11.537   9.697  70.822  1.00  0.00           O
ATOM   6941  C32 POPEl 177      12.007  10.177  68.482  1.00  0.00           C
ATOM   6944  C23 POPEl 177      16.567  10.858  68.852  1.00  0.00           C
ATOM   6947  C24 POPEl 177      16.447  11.747  67.612  1.00  0.00           C
ATOM   6950  C25 POPEl 177      15.017  12.227  67.322  1.00  0.00           C
ATOM   6953  C26 POPEl 177      15.027  13.188  66.142  1.00  0.00           C
ATOM   6956  C27 POPEl 177      13.667  13.748  65.712  1.00  0.00           C
ATOM   6959  C28 POPEl 177      13.907  14.757  64.562  1.00  0.00           C
ATOM   6962  C29 POPEl 177      12.747  15.597  64.112  1.00  0.00           C
ATOM   6964 0C21 POPEl 177      12.627  16.138  62.882  1.00  0.00           C
ATOM   6966 1C21 POPEl 177      13.607  15.977  61.742  1.00  0.00           C
ATOM   6969 2C21 POPEl 177      12.907  15.807  60.382  1.00  0.00           C
ATOM   6972 3C21 POPEl 177      12.277  17.108  59.882  1.00  0.00           C
ATOM   6975 4C21 POPEl 177      11.617  16.958  58.522  1.00  0.00           C
ATOM   6978 5C21 POPEl 177      11.017  18.267  58.012  1.00  0.00           C
ATOM   6981 6C21 POPEl 177      10.447  18.087  56.602  1.00  0.00           C
ATOM   6984 7C21 POPEl 177       9.817  19.358  56.042  1.00  0.00           C
ATOM   6987 8C21 POPEl 177       9.307  19.128  54.612  1.00  0.00           C
ATOM   6991  C33 POPEl 177      10.767   9.417  68.002  1.00  0.00           C
ATOM   6994  C34 POPEl 177      10.647   9.278  66.492  1.00  0.00           C
ATOM   6997  C35 POPEl 177      10.447  10.617  65.792  1.00  0.00           C
ATOM   7000  C36 POPEl 177      10.097  10.448  64.312  1.00  0.00           C
ATOM   7003  C37 POPEl 177      10.767  11.487  63.412  1.00  0.00           C
ATOM   7006  C38 POPEl 177      10.347  11.287  61.962  1.00  0.00           C
ATOM   7009  C39 POPEl 177      11.017  12.288  61.022  1.00  0.00           C
ATOM   7012 0C31 POPEl 177      10.647  11.967  59.572  1.00  0.00           C
ATOM   7015 1C31 POPEl 177      11.247  12.937  58.552  1.00  0.00           C
ATOM   7018 2C31 POPEl 177      11.217  12.368  57.132  1.00  0.00           C
ATOM   7021 3C31 POPEl 177       9.827  11.917  56.672  1.00  0.00           C
ATOM   7024 4C31 POPEl 177       9.847  11.368  55.242  1.00  0.00           C
ATOM   7027 5C31 POPEl 177       8.447  11.147  54.682  1.00  0.00           C
ATOM   7030 6C31 POPEl 177       8.437  10.487  53.302  1.00  0.00           C
ATOM   7034  NH3 POPEm 178      24.507  19.657  28.782  1.00  0.00           N
ATOM   7038  C12 POPEm 178      24.617  18.208  28.402  1.00  0.00           C
ATOM   7041  C11 POPEm 178      23.357  17.458  28.882  1.00  0.00           C
ATOM   7044  P   POPEm 178      21.897  18.468  30.752  1.00  0.00           P
ATOM   7045  O13 POPEm 178      21.977  19.697  29.922  1.00  0.00           O
ATOM   7046  O14 POPEm 178      20.677  17.637  30.672  1.00  0.00           O
ATOM   7047  O11 POPEm 178      22.207  18.888  32.242  1.00  0.00           O
ATOM   7048  O12 POPEm 178      23.137  17.597  30.302  1.00  0.00           O
ATOM   7049  C1  POPEm 178      22.347  17.967  33.322  1.00  0.00           C
ATOM   7052  C2  POPEm 178      21.177  18.157  34.342  1.00  0.00           C
ATOM   7054  O21 POPEm 178      21.667  18.097  35.702  1.00  0.00           O
ATOM   7055  C21 POPEm 178      22.307  19.198  36.082  1.00  0.00           C
ATOM   7056  O22 POPEm 178      22.457  20.197  35.402  1.00  0.00           O
ATOM   7057  C22 POPEm 178      22.807  19.017  37.512  1.00  0.00           C
ATOM   7060  C3  POPEm 178      20.047  17.108  34.082  1.00  0.00           C
ATOM   7063  O31 POPEm 178      19.387  16.677  35.282  1.00  0.00           O
ATOM   7064  C31 POPEm 178      18.407  17.417  35.742  1.00  0.00           C
ATOM   7065  O32 POPEm 178      18.057  18.497  35.302  1.00  0.00           O
ATOM   7066  C32 POPEm 178      17.697  16.657  36.892  1.00  0.00           C
ATOM   7069  C23 POPEm 178      23.497  20.287  38.062  1.00  0.00           C
ATOM   7072  C24 POPEm 178      23.827  20.188  39.552  1.00  0.00           C
ATOM   7075  C25 POPEm 178      23.917  21.558  40.232  1.00  0.00           C
ATOM   7078  C26 POPEm 178      25.337  21.958  40.662  1.00  0.00           C
ATOM   7081  C27 POPEm 178      25.327  23.328  41.332  1.00  0.00           C
ATOM   7084  C28 POPEm 178      26.537  23.617  42.232  1.00  0.00           C
ATOM   7087  C29 POPEm 178      27.807  23.827  41.452  1.00  0.00           C
ATOM   7089 0C21 POPEm 178      28.227  24.997  40.962  1.00  0.00           C
ATOM   7091 1C21 POPEm 178      27.517  26.327  41.052  1.00  0.00           C
ATOM   7094 2C21 POPEm 178      28.007  27.137  42.272  1.00  0.00           C
ATOM   7097 3C21 POPEm 178      29.497  27.497  42.232  1.00  0.00           C
ATOM   7100 4C21 POPEm 178      29.997  28.177  43.512  1.00  0.00           C
ATOM   7103 5C21 POPEm 178      29.727  27.327  44.762  1.00  0.00           C
ATOM   7106 6C21 POPEm 178      30.467  27.827  46.012  1.00  0.00           C
ATOM   7109 7C21 POPEm 178      30.217  26.927  47.222  1.00  0.00           C
ATOM   7112 8C21 POPEm 178      30.987  27.347  48.482  1.00  0.00           C
ATOM   7116  C33 POPEm 178      18.047  17.117  38.332  1.00  0.00           C
ATOM   7119  C34 POPEm 178      19.367  16.528  38.822  1.00  0.00           C
ATOM   7122  C35 POPEm 178      19.777  16.948  40.252  1.00  0.00           C
ATOM   7125  C36 POPEm 178      21.087  16.267  40.662  1.00  0.00           C
ATOM   7128  C37 POPEm 178      21.797  16.958  41.842  1.00  0.00           C
ATOM   7131  C38 POPEm 178      23.197  16.387  42.052  1.00  0.00           C
ATOM   7134  C39 POPEm 178      23.917  16.927  43.292  1.00  0.00           C
ATOM   7137 0C31 POPEm 178      24.337  18.397  43.202  1.00  0.00           C
ATOM   7140 1C31 POPEm 178      25.167  18.827  44.422  1.00  0.00           C
ATOM   7143 2C31 POPEm 178      25.707  20.267  44.332  1.00  0.00           C
ATOM   7146 3C31 POPEm 178      26.437  20.688  45.612  1.00  0.00           C
ATOM   7149 4C31 POPEm 178      27.067  22.087  45.502  1.00  0.00           C
ATOM   7152 5C31 POPEm 178      27.717  22.567  46.802  1.00  0.00           C
ATOM   7155 6C31 POPEm 178      28.297  23.977  46.702  1.00  0.00           C
ATOM   7159  NH3 POPEn 179      92.467  67.548  31.142  1.00  0.00           N
ATOM   7163  C12 POPEn 179      92.697  66.287  30.332  1.00  0.00           C
ATOM   7166  C11 POPEn 179      91.587  65.938  29.292  1.00  0.00           C
ATOM   7169  P   POPEn 179      89.897  63.967  29.992  1.00  0.00           P
ATOM   7170  O13 POPEn 179      90.077  63.228  28.732  1.00  0.00           O
ATOM   7171  O14 POPEn 179      88.517  63.938  30.552  1.00  0.00           O
ATOM   7172  O11 POPEn 179      90.907  63.428  31.062  1.00  0.00           O
ATOM   7173  O12 POPEn 179      90.357  65.467  29.862  1.00  0.00           O
ATOM   7174  C1  POPEn 179      90.497  62.787  32.262  1.00  0.00           C
ATOM   7177  C2  POPEn 179      90.587  63.757  33.472  1.00  0.00           C
ATOM   7179  O21 POPEn 179      90.917  63.037  34.672  1.00  0.00           O
ATOM   7180  C21 POPEn 179      92.167  62.617  34.782  1.00  0.00           C
ATOM   7181  O22 POPEn 179      92.987  62.507  33.882  1.00  0.00           O
ATOM   7182  C22 POPEn 179      92.437  62.308  36.232  1.00  0.00           C
ATOM   7185  C3  POPEn 179      89.247  64.537  33.672  1.00  0.00           C
ATOM   7188  O31 POPEn 179      89.027  65.077  34.992  1.00  0.00           O
ATOM   7189  C31 POPEn 179      89.647  66.207  35.302  1.00  0.00           C
ATOM   7190  O32 POPEn 179      90.407  66.807  34.572  1.00  0.00           O
ATOM   7191  C32 POPEn 179      89.057  66.728  36.622  1.00  0.00           C
ATOM   7194  C23 POPEn 179      92.397  63.608  37.062  1.00  0.00           C
ATOM   7197  C24 POPEn 179      92.388  63.368  38.582  1.00  0.00           C
ATOM   7200  C25 POPEn 179      93.778  63.088  39.182  1.00  0.00           C
ATOM   7203  C26 POPEn 179      94.367  61.728  38.852  1.00  0.00           C
ATOM   7206  C27 POPEn 179      95.387  61.318  39.922  1.00  0.00           C
ATOM   7209  C28 POPEn 179      95.857  59.868  39.742  1.00  0.00           C
ATOM   7212  C29 POPEn 179      96.717  59.387  40.882  1.00  0.00           C
ATOM   7214 0C21 POPEn 179      97.157  58.137  41.032  1.00  0.00           C
ATOM   7216 1C21 POPEn 179      96.837  57.019  40.072  1.00  0.00           C
ATOM   7219 2C21 POPEn 179      96.477  55.688  40.732  1.00  0.00           C
ATOM   7222 3C21 POPEn 179      97.707  54.928  41.232  1.00  0.00           C
ATOM   7225 4C21 POPEn 179      97.357  53.537  41.762  1.00  0.00           C
ATOM   7228 5C21 POPEn 179      96.577  53.558  43.082  1.00  0.00           C
ATOM   7231 6C21 POPEn 179      95.897  52.217  43.402  1.00  0.00           C
ATOM   7234 7C21 POPEn 179      95.087  52.318  44.702  1.00  0.00           C
ATOM   7237 8C21 POPEn 179      94.297  51.048  45.042  1.00  0.00           C
ATOM   7241  C33 POPEn 179      89.727  66.077  37.862  1.00  0.00           C
ATOM   7244  C34 POPEn 179      89.277  66.717  39.182  1.00  0.00           C
ATOM   7247  C35 POPEn 179      89.958  66.048  40.372  1.00  0.00           C
ATOM   7250  C36 POPEn 179      89.767  66.798  41.692  1.00  0.00           C
ATOM   7253  C37 POPEn 179      90.217  65.978  42.912  1.00  0.00           C
ATOM   7256  C38 POPEn 179      90.387  66.838  44.162  1.00  0.00           C
ATOM   7259  C39 POPEn 179      90.727  65.988  45.402  1.00  0.00           C
ATOM   7262 0C31 POPEn 179      89.527  65.217  45.962  1.00  0.00           C
ATOM   7265 1C31 POPEn 179      88.407  66.147  46.422  1.00  0.00           C
ATOM   7268 2C31 POPEn 179      87.347  65.438  47.272  1.00  0.00           C
ATOM   7271 3C31 POPEn 179      87.847  65.167  48.692  1.00  0.00           C
ATOM   7274 4C31 POPEn 179      86.707  64.757  49.612  1.00  0.00           C
ATOM   7277 5C31 POPEn 179      87.107  64.728  51.092  1.00  0.00           C
ATOM   7280 6C31 POPEn 179      85.907  64.338  51.952  1.00  0.00           C
ATOM   7284  NH3 POPEo 180       8.347  64.177  35.812  1.00  0.00           N
ATOM   7288  C12 POPEo 180       9.667  64.897  35.872  1.00  0.00           C
ATOM   7291  C11 POPEo 180       9.947  65.747  34.642  1.00  0.00           C
ATOM   7294  P   POPEo 180      12.447  65.978  34.162  1.00  0.00           P
ATOM   7295  O13 POPEo 180      12.607  64.537  34.462  1.00  0.00           O
ATOM   7296  O14 POPEo 180      12.307  66.438  32.772  1.00  0.00           O
ATOM   7297  O11 POPEo 180      13.587  66.778  34.872  1.00  0.00           O
ATOM   7298  O12 POPEo 180      11.137  66.527  34.852  1.00  0.00           O
ATOM   7299  C1  POPEo 180      13.777  66.638  36.282  1.00  0.00           C
ATOM   7302  C2  POPEo 180      13.817  68.048  36.892  1.00  0.00           C
ATOM   7304  O21 POPEo 180      15.147  68.598  36.952  1.00  0.00           O
ATOM   7305  C21 POPEo 180      16.047  68.028  37.722  1.00  0.00           C
ATOM   7306  O22 POPEo 180      15.977  66.938  38.262  1.00  0.00           O
ATOM   7307  C22 POPEo 180      17.267  68.949  37.762  1.00  0.00           C
ATOM   7310  C3  POPEo 180      12.927  68.269  38.162  1.00  0.00           C
ATOM   7313  O31 POPEo 180      13.567  68.019  39.422  1.00  0.00           O
ATOM   7314  C31 POPEo 180      13.577  66.787  39.882  1.00  0.00           C
ATOM   7315  O32 POPEo 180      13.137  65.787  39.332  1.00  0.00           O
ATOM   7316  C32 POPEo 180      14.207  66.857  41.272  1.00  0.00           C
ATOM   7319  C23 POPEo 180      18.007  68.927  39.112  1.00  0.00           C
ATOM   7322  C24 POPEo 180      19.287  69.757  39.022  1.00  0.00           C
ATOM   7325  C25 POPEo 180      20.277  69.497  40.162  1.00  0.00           C
ATOM   7328  C26 POPEo 180      20.337  70.668  41.152  1.00  0.00           C
ATOM   7331  C27 POPEo 180      21.607  70.728  42.002  1.00  0.00           C
ATOM   7334  C28 POPEo 180      21.757  72.077  42.742  1.00  0.00           C
ATOM   7337  C29 POPEo 180      23.187  72.519  42.852  1.00  0.00           C
ATOM   7339 0C21 POPEo 180      23.897  72.708  43.982  1.00  0.00           C
ATOM   7341 1C21 POPEo 180      23.377  72.507  45.382  1.00  0.00           C
ATOM   7344 2C21 POPEo 180      23.437  71.029  45.772  1.00  0.00           C
ATOM   7347 3C21 POPEo 180      22.897  70.747  47.172  1.00  0.00           C
ATOM   7350 4C21 POPEo 180      23.447  69.467  47.792  1.00  0.00           C
ATOM   7353 5C21 POPEo 180      22.737  69.129  49.102  1.00  0.00           C
ATOM   7356 6C21 POPEo 180      23.577  68.287  50.062  1.00  0.00           C
ATOM   7359 7C21 POPEo 180      22.747  67.777  51.242  1.00  0.00           C
ATOM   7362 8C21 POPEo 180      23.567  67.019  52.282  1.00  0.00           C
ATOM   7366  C33 POPEo 180      14.597  65.497  41.882  1.00  0.00           C
ATOM   7369  C34 POPEo 180      14.827  65.628  43.392  1.00  0.00           C
ATOM   7372  C35 POPEo 180      15.307  64.327  44.052  1.00  0.00           C
ATOM   7375  C36 POPEo 180      15.307  64.427  45.572  1.00  0.00           C
ATOM   7378  C37 POPEo 180      16.347  63.537  46.262  1.00  0.00           C
ATOM   7381  C38 POPEo 180      16.107  63.498  47.782  1.00  0.00           C
ATOM   7384  C39 POPEo 180      17.297  63.037  48.622  1.00  0.00           C
ATOM   7387 0C31 POPEo 180      16.887  62.897  50.092  1.00  0.00           C
ATOM   7390 1C31 POPEo 180      18.067  62.868  51.072  1.00  0.00           C
ATOM   7393 2C31 POPEo 180      17.567  62.667  52.502  1.00  0.00           C
ATOM   7396 3C31 POPEo 180      18.657  62.628  53.582  1.00  0.00           C
ATOM   7399 4C31 POPEo 180      19.437  63.938  53.722  1.00  0.00           C
ATOM   7402 5C31 POPEo 180      20.217  63.988  55.042  1.00  0.00           C
ATOM   7405 6C31 POPEo 180      21.197  65.147  55.112  1.00  0.00           C
ATOM   7409  NH3 POPEp 181      57.187  36.888  73.092  1.00  0.00           N
ATOM   7413  C12 POPEp 181      56.587  36.107  74.232  1.00  0.00           C
ATOM   7416  C11 POPEp 181      55.217  35.537  73.852  1.00  0.00           C
ATOM   7419  P   POPEp 181      54.087  34.237  71.882  1.00  0.00           P
ATOM   7420  O13 POPEp 181      54.517  34.257  70.472  1.00  0.00           O
ATOM   7421  O14 POPEp 181      53.477  32.987  72.392  1.00  0.00           O
ATOM   7422  O11 POPEp 181      53.057  35.397  72.112  1.00  0.00           O
ATOM   7423  O12 POPEp 181      55.357  34.647  72.742  1.00  0.00           O
ATOM   7424  C1  POPEp 181      53.007  36.557  71.282  1.00  0.00           C
ATOM   7427  C2  POPEp 181      51.957  36.397  70.172  1.00  0.00           C
ATOM   7429  O21 POPEp 181      52.047  37.577  69.352  1.00  0.00           O
ATOM   7430  C21 POPEp 181      51.857  37.357  68.052  1.00  0.00           C
ATOM   7431  O22 POPEp 181      51.737  36.247  67.552  1.00  0.00           O
ATOM   7432  C22 POPEp 181      51.927  38.647  67.252  1.00  0.00           C
ATOM   7435  C3  POPEp 181      50.517  36.217  70.752  1.00  0.00           C
ATOM   7438  O31 POPEp 181      49.717  35.267  70.012  1.00  0.00           O
ATOM   7439  C31 POPEp 181      48.987  35.768  69.012  1.00  0.00           C
ATOM   7440  O32 POPEp 181      49.027  36.927  68.632  1.00  0.00           O
ATOM   7441  C32 POPEp 181      48.117  34.647  68.422  1.00  0.00           C
ATOM   7444  C23 POPEp 181      52.377  38.298  65.822  1.00  0.00           C
ATOM   7447  C24 POPEp 181      52.297  39.457  64.822  1.00  0.00           C
ATOM   7450  C25 POPEp 181      50.857  39.917  64.572  1.00  0.00           C
ATOM   7453  C26 POPEp 181      50.697  40.567  63.192  1.00  0.00           C
ATOM   7456  C27 POPEp 181      49.287  41.118  62.962  1.00  0.00           C
ATOM   7459  C28 POPEp 181      49.027  41.588  61.512  1.00  0.00           C
ATOM   7462  C29 POPEp 181      48.997  40.438  60.532  1.00  0.00           C
ATOM   7464 0C21 POPEp 181      49.347  40.478  59.242  1.00  0.00           C
ATOM   7466 1C21 POPEp 181      49.857  41.688  58.502  1.00  0.00           C
ATOM   7469 2C21 POPEp 181      50.537  41.347  57.152  1.00  0.00           C
ATOM   7472 3C21 POPEp 181      51.137  42.608  56.552  1.00  0.00           C
ATOM   7475 4C21 POPEp 181      51.947  42.448  55.252  1.00  0.00           C
ATOM   7478 5C21 POPEp 181      52.907  43.647  55.112  1.00  0.00           C
ATOM   7481 6C21 POPEp 181      53.747  43.657  53.822  1.00  0.00           C
ATOM   7484 7C21 POPEp 181      54.867  44.707  53.932  1.00  0.00           C
ATOM   7487 8C21 POPEp 181      55.797  44.808  52.722  1.00  0.00           C
ATOM   7491  C33 POPEp 181      47.617  34.948  66.992  1.00  0.00           C
ATOM   7494  C34 POPEp 181      48.747  34.897  65.952  1.00  0.00           C
ATOM   7497  C35 POPEp 181      48.417  35.528  64.592  1.00  0.00           C
ATOM   7500  C36 POPEp 181      47.017  35.228  64.032  1.00  0.00           C
ATOM   7503  C37 POPEp 181      46.807  35.987  62.712  1.00  0.00           C
ATOM   7506  C38 POPEp 181      45.477  35.677  62.002  1.00  0.00           C
ATOM   7509  C39 POPEp 181      45.417  34.247  61.442  1.00  0.00           C
ATOM   7512 0C31 POPEp 181      44.287  34.088  60.402  1.00  0.00           C
ATOM   7515 1C31 POPEp 181      44.127  32.618  59.972  1.00  0.00           C
ATOM   7518 2C31 POPEp 181      43.097  32.378  58.862  1.00  0.00           C
ATOM   7521 3C31 POPEp 181      43.587  32.787  57.462  1.00  0.00           C
ATOM   7524 4C31 POPEp 181      42.647  32.287  56.352  1.00  0.00           C
ATOM   7527 5C31 POPEp 181      43.187  32.557  54.942  1.00  0.00           C
ATOM   7530 6C31 POPEp 181      42.297  31.967  53.842  1.00  0.00           C
ATOM   7534  NH3 POPEq 182      62.877  36.007  31.902  1.00  0.00           N
ATOM   7538  C12 POPEq 182      63.657  36.368  30.662  1.00  0.00           C
ATOM   7541  C11 POPEq 182      65.017  35.657  30.642  1.00  0.00           C
ATOM   7544  P   POPEq 182      67.037  36.688  29.262  1.00  0.00           P
ATOM   7545  O13 POPEq 182      67.937  35.817  28.462  1.00  0.00           O
ATOM   7546  O14 POPEq 182      66.797  38.057  28.752  1.00  0.00           O
ATOM   7547  O11 POPEq 182      67.557  36.757  30.742  1.00  0.00           O
ATOM   7548  O12 POPEq 182      65.667  35.957  29.412  1.00  0.00           O
ATOM   7549  C1  POPEq 182      68.707  36.068  31.222  1.00  0.00           C
ATOM   7552  C2  POPEq 182      68.377  35.447  32.592  1.00  0.00           C
ATOM   7554  O21 POPEq 182      69.458  35.618  33.522  1.00  0.00           O
ATOM   7555  C21 POPEq 182      70.568  34.927  33.322  1.00  0.00           C
ATOM   7556  O22 POPEq 182      70.747  34.107  32.432  1.00  0.00           O
ATOM   7557  C22 POPEq 182      71.577  35.327  34.402  1.00  0.00           C
ATOM   7560  C3  POPEq 182      67.827  33.987  32.482  1.00  0.00           C
ATOM   7563  O31 POPEq 182      67.437  33.467  33.782  1.00  0.00           O
ATOM   7564  C31 POPEq 182      66.207  33.778  34.162  1.00  0.00           C
ATOM   7565  O32 POPEq 182      65.337  34.247  33.442  1.00  0.00           O
ATOM   7566  C32 POPEq 182      66.057  33.397  35.642  1.00  0.00           C
ATOM   7569  C23 POPEq 182      71.717  34.257  35.512  1.00  0.00           C
ATOM   7572  C24 POPEq 182      70.487  34.147  36.432  1.00  0.00           C
ATOM   7575  C25 POPEq 182      70.827  33.428  37.752  1.00  0.00           C
ATOM   7578  C26 POPEq 182      69.647  33.278  38.722  1.00  0.00           C
ATOM   7581  C27 POPEq 182      70.107  32.818  40.122  1.00  0.00           C
ATOM   7584  C28 POPEq 182      70.177  33.958  41.162  1.00  0.00           C
ATOM   7587  C29 POPEq 182      70.907  33.517  42.412  1.00  0.00           C
ATOM   7589 0C21 POPEq 182      70.357  33.188  43.602  1.00  0.00           C
ATOM   7591 1C21 POPEq 182      68.887  33.208  43.932  1.00  0.00           C
ATOM   7594 2C21 POPEq 182      68.517  32.658  45.332  1.00  0.00           C
ATOM   7597 3C21 POPEq 182      68.637  31.128  45.502  1.00  0.00           C
ATOM   7600 4C21 POPEq 182      68.047  30.677  46.852  1.00  0.00           C
ATOM   7603 5C21 POPEq 182      68.297  29.207  47.222  1.00  0.00           C
ATOM   7606 6C21 POPEq 182      67.597  28.188  46.312  1.00  0.00           C
ATOM   7609 7C21 POPEq 182      67.837  26.747  46.792  1.00  0.00           C
ATOM   7612 8C21 POPEq 182      67.187  25.677  45.912  1.00  0.00           C
ATOM   7616  C33 POPEq 182      64.697  33.838  36.192  1.00  0.00           C
ATOM   7619  C34 POPEq 182      64.327  33.227  37.552  1.00  0.00           C
ATOM   7622  C35 POPEq 182      65.227  33.517  38.762  1.00  0.00           C
ATOM   7625  C36 POPEq 182      65.447  34.997  39.122  1.00  0.00           C
ATOM   7628  C37 POPEq 182      65.857  35.167  40.592  1.00  0.00           C
ATOM   7631  C38 POPEq 182      66.787  36.368  40.822  1.00  0.00           C
ATOM   7634  C39 POPEq 182      67.418  36.358  42.232  1.00  0.00           C
ATOM   7637 0C31 POPEq 182      66.757  37.278  43.272  1.00  0.00           C
ATOM   7640 1C31 POPEq 182      67.407  37.088  44.662  1.00  0.00           C
ATOM   7643 2C31 POPEq 182      67.057  38.177  45.682  1.00  0.00           C
ATOM   7646 3C31 POPEq 182      65.568  38.257  46.052  1.00  0.00           C
ATOM   7649 4C31 POPEq 182      65.237  39.478  46.922  1.00  0.00           C
ATOM   7652 5C31 POPEq 182      63.747  39.577  47.262  1.00  0.00           C
ATOM   7655 6C31 POPEq 182      63.307  40.998  47.622  1.00  0.00           C
ATOM   7659  NH3 POPEr 183       7.177  63.528  76.542  1.00  0.00           N
ATOM   7663  C12 POPEr 183       8.557  63.438  77.132  1.00  0.00           C
ATOM   7666  C11 POPEr 183       9.607  63.097  76.082  1.00  0.00           C
ATOM   7669  P   POPEr 183      12.147  62.647  75.952  1.00  0.00           P
ATOM   7670  O13 POPEr 183      12.537  64.037  75.652  1.00  0.00           O
ATOM   7671  O14 POPEr 183      13.137  61.817  76.662  1.00  0.00           O
ATOM   7672  O11 POPEr 183      11.667  61.949  74.632  1.00  0.00           O
ATOM   7673  O12 POPEr 183      10.787  62.667  76.762  1.00  0.00           O
ATOM   7674  C1  POPEr 183      12.197  62.038  73.322  1.00  0.00           C
ATOM   7677  C2  POPEr 183      11.137  61.518  72.312  1.00  0.00           C
ATOM   7679  O21 POPEr 183      11.667  61.677  70.982  1.00  0.00           O
ATOM   7680  C21 POPEr 183      11.117  60.887  70.052  1.00  0.00           C
ATOM   7681  O22 POPEr 183      10.247  60.058  70.242  1.00  0.00           O
ATOM   7682  C22 POPEr 183      11.837  61.128  68.722  1.00  0.00           C
ATOM   7685  C3  POPEr 183       9.777  62.257  72.542  1.00  0.00           C
ATOM   7688  O31 POPEr 183       8.737  61.957  71.582  1.00  0.00           O
ATOM   7689  C31 POPEr 183       8.387  62.958  70.782  1.00  0.00           C
ATOM   7690  O32 POPEr 183       8.937  64.037  70.722  1.00  0.00           O
ATOM   7691  C32 POPEr 183       7.207  62.507  69.902  1.00  0.00           C
ATOM   7694  C23 POPEr 183      11.987  59.847  67.882  1.00  0.00           C
ATOM   7697  C24 POPEr 183      12.057  60.177  66.382  1.00  0.00           C
ATOM   7700  C25 POPEr 183      11.957  58.927  65.492  1.00  0.00           C
ATOM   7703  C26 POPEr 183      11.477  59.257  64.062  1.00  0.00           C
ATOM   7706  C27 POPEr 183      10.397  58.269  63.582  1.00  0.00           C
ATOM   7709  C28 POPEr 183       9.737  58.698  62.252  1.00  0.00           C
ATOM   7712  C29 POPEr 183       8.397  58.037  62.092  1.00  0.00           C
ATOM   7714 0C21 POPEr 183       7.807  57.658  60.942  1.00  0.00           C
ATOM   7716 1C21 POPEr 183       8.347  57.798  59.542  1.00  0.00           C
ATOM   7719 2C21 POPEr 183       8.557  56.417  58.902  1.00  0.00           C
ATOM   7722 3C21 POPEr 183       8.827  56.488  57.382  1.00  0.00           C
ATOM   7725 4C21 POPEr 183       8.777  55.088  56.762  1.00  0.00           C
ATOM   7728 5C21 POPEr 183       9.037  55.047  55.252  1.00  0.00           C
ATOM   7731 6C21 POPEr 183      10.527  55.158  54.882  1.00  0.00           C
ATOM   7734 7C21 POPEr 183      10.847  54.449  53.562  1.00  0.00           C
ATOM   7737 8C21 POPEr 183      12.317  54.487  53.152  1.00  0.00           C
ATOM   7741  C33 POPEr 183       6.077  63.548  69.762  1.00  0.00           C
ATOM   7744  C34 POPEr 183       4.807  62.908  69.152  1.00  0.00           C
ATOM   7747  C35 POPEr 183       3.617  63.867  69.042  1.00  0.00           C
ATOM   7750  C36 POPEr 183       3.987  65.128  68.252  1.00  0.00           C
ATOM   7753  C37 POPEr 183       2.787  65.978  67.812  1.00  0.00           C
ATOM   7756  C38 POPEr 183       3.287  67.279  67.162  1.00  0.00           C
ATOM   7759  C39 POPEr 183       2.167  68.277  66.832  1.00  0.00           C
ATOM   7762 0C31 POPEr 183       1.817  68.317  65.342  1.00  0.00           C
ATOM   7765 1C31 POPEr 183       0.887  69.497  65.022  1.00  0.00           C
ATOM   7768 2C31 POPEr 183       0.587  69.647  63.522  1.00  0.00           C
ATOM   7771 3C31 POPEr 183      -0.323  68.537  63.012  1.00  0.00           C
ATOM   7774 4C31 POPEr 183      -0.748  68.747  61.562  1.00  0.00           C
ATOM   7777 5C31 POPEr 183      -1.628  67.597  61.062  1.00  0.00           C
ATOM   7780 6C31 POPEr 183      -1.868  67.658  59.562  1.00  0.00           C
ATOM   7784  NH3 POPEs 184      96.167  51.458  74.482  1.00  0.00           N
ATOM   7788  C12 POPEs 184      95.807  50.597  75.662  1.00  0.00           C
ATOM   7791  C11 POPEs 184      96.867  49.519  75.892  1.00  0.00           C
ATOM   7794  P   POPEs 184      97.217  46.949  75.842  1.00  0.00           P
ATOM   7795  O13 POPEs 184      96.517  45.897  76.612  1.00  0.00           O
ATOM   7796  O14 POPEs 184      98.577  47.358  76.242  1.00  0.00           O
ATOM   7797  O11 POPEs 184      97.357  46.408  74.362  1.00  0.00           O
ATOM   7798  O12 POPEs 184      96.297  48.218  75.622  1.00  0.00           O
ATOM   7799  C1  POPEs 184      97.287  47.327  73.262  1.00  0.00           C
ATOM   7802  C2  POPEs 184      97.037  46.548  71.962  1.00  0.00           C
ATOM   7804  O21 POPEs 184      96.617  47.458  70.932  1.00  0.00           O
ATOM   7805  C21 POPEs 184      97.137  47.248  69.742  1.00  0.00           C
ATOM   7806  O22 POPEs 184      98.137  46.597  69.482  1.00  0.00           O
ATOM   7807  C22 POPEs 184      96.287  47.897  68.682  1.00  0.00           C
ATOM   7810  C3  POPEs 184      95.897  45.528  72.222  1.00  0.00           C
ATOM   7813  O31 POPEs 184      95.517  44.787  71.042  1.00  0.00           O
ATOM   7814  C31 POPEs 184      95.957  43.527  70.982  1.00  0.00           C
ATOM   7815  O32 POPEs 184      96.497  42.938  71.892  1.00  0.00           O
ATOM   7816  C32 POPEs 184      95.387  42.958  69.682  1.00  0.00           C
ATOM   7819  C23 POPEs 184      97.098  48.938  67.882  1.00  0.00           C
ATOM   7822  C24 POPEs 184      96.187  49.497  66.802  1.00  0.00           C
ATOM   7825  C25 POPEs 184      96.777  50.707  66.072  1.00  0.00           C
ATOM   7828  C26 POPEs 184      95.637  51.518  65.452  1.00  0.00           C
ATOM   7831  C27 POPEs 184      96.077  52.277  64.202  1.00  0.00           C
ATOM   7834  C28 POPEs 184      94.877  53.007  63.582  1.00  0.00           C
ATOM   7837  C29 POPEs 184      95.207  53.537  62.212  1.00  0.00           C
ATOM   7839 0C21 POPEs 184      95.497  54.818  61.932  1.00  0.00           C
ATOM   7841 1C21 POPEs 184      95.557  55.938  62.952  1.00  0.00           C
ATOM   7844 2C21 POPEs 184      96.097  57.228  62.322  1.00  0.00           C
ATOM   7847 3C21 POPEs 184      97.598  57.168  61.992  1.00  0.00           C
ATOM   7850 4C21 POPEs 184      98.068  58.377  61.172  1.00  0.00           C
ATOM   7853 5C21 POPEs 184      99.598  58.467  61.032  1.00  0.00           C
ATOM   7856 6C21 POPEs 184     100.227  57.337  60.192  1.00  0.00           C
ATOM   7859 7C21 POPEs 184     101.757  57.287  60.312  1.00  0.00           C
ATOM   7862 8C21 POPEs 184     102.407  56.128  59.562  1.00  0.00           C
ATOM   7866  C33 POPEs 184      95.797  41.537  69.232  1.00  0.00           C
ATOM   7869  C34 POPEs 184      95.807  41.497  67.692  1.00  0.00           C
ATOM   7872  C35 POPEs 184      96.087  40.117  67.092  1.00  0.00           C
ATOM   7875  C36 POPEs 184      96.217  40.177  65.562  1.00  0.00           C
ATOM   7878  C37 POPEs 184      96.177  38.787  64.922  1.00  0.00           C
ATOM   7881  C38 POPEs 184      96.197  38.817  63.382  1.00  0.00           C
ATOM   7884  C39 POPEs 184      97.627  38.958  62.842  1.00  0.00           C
ATOM   7887 0C31 POPEs 184      97.697  38.958  61.312  1.00  0.00           C
ATOM   7890 1C31 POPEs 184      99.147  39.128  60.842  1.00  0.00           C
ATOM   7893 2C31 POPEs 184      99.307  39.387  59.342  1.00  0.00           C
ATOM   7896 3C31 POPEs 184      99.038  38.188  58.432  1.00  0.00           C
ATOM   7899 4C31 POPEs 184      99.447  38.498  56.982  1.00  0.00           C
ATOM   7902 5C31 POPEs 184      99.117  37.388  55.972  1.00  0.00           C
ATOM   7905 6C31 POPEs 184      99.527  37.767  54.552  1.00  0.00           C
ATOM   7909  NH3 POPEt 185      15.067  64.567  75.772  1.00  0.00           N
ATOM   7913  C12 POPEt 185      15.887  64.118  74.592  1.00  0.00           C
ATOM   7916  C11 POPEt 185      16.437  62.698  74.772  1.00  0.00           C
ATOM   7919  P   POPEt 185      15.747  60.238  74.982  1.00  0.00           P
ATOM   7920  O13 POPEt 185      14.597  59.377  74.612  1.00  0.00           O
ATOM   7921  O14 POPEt 185      16.337  60.007  76.322  1.00  0.00           O
ATOM   7922  O11 POPEt 185      16.877  60.088  73.872  1.00  0.00           O
ATOM   7923  O12 POPEt 185      15.367  61.768  74.852  1.00  0.00           O
ATOM   7924  C1  POPEt 185      16.897  59.138  72.792  1.00  0.00           C
ATOM   7927  C2  POPEt 185      16.787  59.798  71.382  1.00  0.00           C
ATOM   7929  O21 POPEt 185      16.777  58.838  70.302  1.00  0.00           O
ATOM   7930  C21 POPEt 185      17.947  58.317  69.932  1.00  0.00           C
ATOM   7931  O22 POPEt 185      18.917  58.199  70.662  1.00  0.00           O
ATOM   7932  C22 POPEt 185      17.927  57.967  68.442  1.00  0.00           C
ATOM   7935  C3  POPEt 185      17.767  60.967  71.082  1.00  0.00           C
ATOM   7938  O31 POPEt 185      17.587  61.488  69.732  1.00  0.00           O
ATOM   7939  C31 POPEt 185      16.897  62.638  69.652  1.00  0.00           C
ATOM   7940  O32 POPEt 185      16.417  63.228  70.602  1.00  0.00           O
ATOM   7941  C32 POPEt 185      16.787  63.167  68.222  1.00  0.00           C
ATOM   7944  C23 POPEt 185      18.937  58.827  67.642  1.00  0.00           C
ATOM   7947  C24 POPEt 185      18.957  58.507  66.132  1.00  0.00           C
ATOM   7950  C25 POPEt 185      19.777  59.527  65.322  1.00  0.00           C
ATOM   7953  C26 POPEt 185      19.997  59.118  63.852  1.00  0.00           C
ATOM   7956  C27 POPEt 185      20.747  60.177  63.032  1.00  0.00           C
ATOM   7959  C28 POPEt 185      21.087  59.757  61.582  1.00  0.00           C
ATOM   7962  C29 POPEt 185      22.167  58.698  61.522  1.00  0.00           C
ATOM   7964 0C21 POPEt 185      23.147  58.587  60.602  1.00  0.00           C
ATOM   7966 1C21 POPEt 185      23.407  59.519  59.442  1.00  0.00           C
ATOM   7969 2C21 POPEt 185      22.557  59.208  58.192  1.00  0.00           C
ATOM   7972 3C21 POPEt 185      22.727  57.778  57.642  1.00  0.00           C
ATOM   7975 4C21 POPEt 185      22.267  57.638  56.182  1.00  0.00           C
ATOM   7978 5C21 POPEt 185      20.777  57.938  55.972  1.00  0.00           C
ATOM   7981 6C21 POPEt 185      20.387  57.958  54.482  1.00  0.00           C
ATOM   7984 7C21 POPEt 185      18.927  58.358  54.262  1.00  0.00           C
ATOM   7987 8C21 POPEt 185      18.517  58.368  52.792  1.00  0.00           C
ATOM   7991  C33 POPEt 185      17.707  62.458  67.202  1.00  0.00           C
ATOM   7994  C34 POPEt 185      17.607  63.077  65.802  1.00  0.00           C
ATOM   7997  C35 POPEt 185      16.287  62.787  65.072  1.00  0.00           C
ATOM   8000  C36 POPEt 185      16.057  61.287  64.822  1.00  0.00           C
ATOM   8003  C37 POPEt 185      14.837  61.007  63.942  1.00  0.00           C
ATOM   8006  C38 POPEt 185      15.117  60.957  62.432  1.00  0.00           C
ATOM   8009  C39 POPEt 185      16.067  59.837  61.972  1.00  0.00           C
ATOM   8012 0C31 POPEt 185      15.757  58.467  62.582  1.00  0.00           C
ATOM   8015 1C31 POPEt 185      16.557  57.318  61.952  1.00  0.00           C
ATOM   8018 2C31 POPEt 185      16.377  55.978  62.692  1.00  0.00           C
ATOM   8021 3C31 POPEt 185      16.887  56.037  64.142  1.00  0.00           C
ATOM   8024 4C31 POPEt 185      16.917  54.678  64.842  1.00  0.00           C
ATOM   8027 5C31 POPEt 185      17.387  54.818  66.292  1.00  0.00           C
ATOM   8030 6C31 POPEt 185      17.627  53.488  66.992  1.00  0.00           C
ATOM   8034  NH3 POPEu 186       2.107  37.388  76.702  1.00  0.00           N
ATOM   8038  C12 POPEu 186       2.617  38.778  77.012  1.00  0.00           C
ATOM   8041  C11 POPEu 186       3.457  38.847  78.302  1.00  0.00           C
ATOM   8044  P   POPEu 186       4.277  41.367  78.722  1.00  0.00           P
ATOM   8045  O13 POPEu 186       3.657  41.408  80.062  1.00  0.00           O
ATOM   8046  O14 POPEu 186       5.627  41.978  78.562  1.00  0.00           O
ATOM   8047  O11 POPEu 186       3.277  41.957  77.642  1.00  0.00           O
ATOM   8048  O12 POPEu 186       4.447  39.868  78.232  1.00  0.00           O
ATOM   8049  C1  POPEu 186       3.717  42.228  76.312  1.00  0.00           C
ATOM   8052  C2  POPEu 186       2.597  41.968  75.262  1.00  0.00           C
ATOM   8054  O21 POPEu 186       2.957  42.628  74.032  1.00  0.00           O
ATOM   8055  C21 POPEu 186       3.747  41.887  73.232  1.00  0.00           C
ATOM   8056  O22 POPEu 186       4.137  40.777  73.512  1.00  0.00           O
ATOM   8057  C22 POPEu 186       3.877  42.577  71.882  1.00  0.00           C
ATOM   8060  C3  POPEu 186       1.197  42.477  75.722  1.00  0.00           C
ATOM   8063  O31 POPEu 186       0.237  42.477  74.642  1.00  0.00           O
ATOM   8064  C31 POPEu 186      -0.458  41.358  74.442  1.00  0.00           C
ATOM   8065  O32 POPEu 186      -0.373  40.357  75.132  1.00  0.00           O
ATOM   8066  C32 POPEu 186      -1.328  41.507  73.192  1.00  0.00           C
ATOM   8069  C23 POPEu 186       3.277  41.757  70.712  1.00  0.00           C
ATOM   8072  C24 POPEu 186       4.187  40.618  70.212  1.00  0.00           C
ATOM   8075  C25 POPEu 186       3.527  39.707  69.162  1.00  0.00           C
ATOM   8078  C26 POPEu 186       3.397  40.308  67.752  1.00  0.00           C
ATOM   8081  C27 POPEu 186       2.597  39.377  66.822  1.00  0.00           C
ATOM   8084  C28 POPEu 186       2.757  39.717  65.322  1.00  0.00           C
ATOM   8087  C29 POPEu 186       4.117  39.298  64.822  1.00  0.00           C
ATOM   8089 0C21 POPEu 186       4.397  38.708  63.642  1.00  0.00           C
ATOM   8091 1C21 POPEu 186       3.417  38.397  62.532  1.00  0.00           C
ATOM   8094 2C21 POPEu 186       4.087  38.548  61.152  1.00  0.00           C
ATOM   8097 3C21 POPEu 186       4.337  40.007  60.722  1.00  0.00           C
ATOM   8100 4C21 POPEu 186       5.367  40.138  59.592  1.00  0.00           C
ATOM   8103 5C21 POPEu 186       5.397  41.518  58.912  1.00  0.00           C
ATOM   8106 6C21 POPEu 186       5.467  42.708  59.892  1.00  0.00           C
ATOM   8109 7C21 POPEu 186       5.787  44.028  59.172  1.00  0.00           C
ATOM   8112 8C21 POPEu 186       5.767  45.268  60.082  1.00  0.00           C
ATOM   8116  C33 POPEu 186      -0.518  41.949  71.952  1.00  0.00           C
ATOM   8119  C34 POPEu 186      -1.368  42.238  70.702  1.00  0.00           C
ATOM   8122  C35 POPEu 186      -0.458  42.617  69.522  1.00  0.00           C
ATOM   8125  C36 POPEu 186      -1.208  42.818  68.202  1.00  0.00           C
ATOM   8128  C37 POPEu 186      -0.253  43.007  67.012  1.00  0.00           C
ATOM   8131  C38 POPEu 186      -0.948  42.908  65.652  1.00  0.00           C
ATOM   8134  C39 POPEu 186       0.017  42.688  64.462  1.00  0.00           C
ATOM   8137 0C31 POPEu 186       0.557  43.978  63.832  1.00  0.00           C
ATOM   8140 1C31 POPEu 186       1.517  43.737  62.652  1.00  0.00           C
ATOM   8143 2C31 POPEu 186       2.997  44.097  62.912  1.00  0.00           C
ATOM   8146 3C31 POPEu 186       3.857  42.948  63.462  1.00  0.00           C
ATOM   8149 4C31 POPEu 186       5.347  43.307  63.592  1.00  0.00           C
ATOM   8152 5C31 POPEu 186       6.207  42.137  64.062  1.00  0.00           C
ATOM   8155 6C31 POPEu 186       7.717  42.407  64.012  1.00  0.00           C
ATOM   8159  NH3 POPEv 187      78.247   6.567  78.372  1.00  0.00           N
ATOM   8163  C12 POPEv 187      77.648   5.707  79.442  1.00  0.00           C
ATOM   8166  C11 POPEv 187      78.707   5.347  80.502  1.00  0.00           C
ATOM   8169  P   POPEv 187      79.637   3.017  79.752  1.00  0.00           P
ATOM   8170  O13 POPEv 187      80.967   2.437  79.532  1.00  0.00           O
ATOM   8171  O14 POPEv 187      78.957   2.457  80.912  1.00  0.00           O
ATOM   8172  O11 POPEv 187      78.758   2.837  78.462  1.00  0.00           O
ATOM   8173  O12 POPEv 187      79.777   4.587  79.922  1.00  0.00           O
ATOM   8174  C1  POPEv 187      79.287   3.217  77.182  1.00  0.00           C
ATOM   8177  C2  POPEv 187      78.887   2.167  76.102  1.00  0.00           C
ATOM   8179  O21 POPEv 187      79.738   2.197  74.932  1.00  0.00           O
ATOM   8180  C21 POPEv 187      80.077   3.397  74.432  1.00  0.00           C
ATOM   8181  O22 POPEv 187      79.587   4.467  74.732  1.00  0.00           O
ATOM   8182  C22 POPEv 187      81.267   3.267  73.482  1.00  0.00           C
ATOM   8185  C3  POPEv 187      77.387   2.267  75.702  1.00  0.00           C
ATOM   8188  O31 POPEv 187      76.747   0.977  75.572  1.00  0.00           O
ATOM   8189  C31 POPEv 187      75.848   0.847  74.592  1.00  0.00           C
ATOM   8190  O32 POPEv 187      75.747   1.587  73.632  1.00  0.00           O
ATOM   8191  C32 POPEv 187      74.988  -0.373  74.892  1.00  0.00           C
ATOM   8194  C23 POPEv 187      81.177   4.267  72.312  1.00  0.00           C
ATOM   8197  C24 POPEv 187      82.087   3.907  71.122  1.00  0.00           C
ATOM   8200  C25 POPEv 187      81.887   4.878  69.952  1.00  0.00           C
ATOM   8203  C26 POPEv 187      82.668   4.557  68.672  1.00  0.00           C
ATOM   8206  C27 POPEv 187      82.087   5.357  67.502  1.00  0.00           C
ATOM   8209  C28 POPEv 187      82.977   5.387  66.252  1.00  0.00           C
ATOM   8212  C29 POPEv 187      83.168   4.057  65.572  1.00  0.00           C
ATOM   8214 0C21 POPEv 187      82.947   3.747  64.272  1.00  0.00           C
ATOM   8216 1C21 POPEv 187      82.437   4.657  63.182  1.00  0.00           C
ATOM   8219 2C21 POPEv 187      83.217   4.527  61.862  1.00  0.00           C
ATOM   8222 3C21 POPEv 187      82.477   5.137  60.672  1.00  0.00           C
ATOM   8225 4C21 POPEv 187      83.267   5.037  59.362  1.00  0.00           C
ATOM   8228 5C21 POPEv 187      82.477   5.567  58.152  1.00  0.00           C
ATOM   8231 6C21 POPEv 187      83.277   5.517  56.842  1.00  0.00           C
ATOM   8234 7C21 POPEv 187      82.697   6.467  55.772  1.00  0.00           C
ATOM   8237 8C21 POPEv 187      83.617   6.657  54.562  1.00  0.00           C
ATOM   8241  C33 POPEv 187      74.117  -0.813  73.692  1.00  0.00           C
ATOM   8244  C34 POPEv 187      73.247  -2.028  74.032  1.00  0.00           C
ATOM   8247  C35 POPEv 187      72.317  -2.468  72.892  1.00  0.00           C
ATOM   8250  C36 POPEv 187      71.168  -1.488  72.632  1.00  0.00           C
ATOM   8253  C37 POPEv 187      70.237  -1.928  71.502  1.00  0.00           C
ATOM   8256  C38 POPEv 187      68.977  -1.053  71.422  1.00  0.00           C
ATOM   8259  C39 POPEv 187      67.917  -1.578  70.442  1.00  0.00           C
ATOM   8262 0C31 POPEv 187      68.117  -1.113  68.992  1.00  0.00           C
ATOM   8265 1C31 POPEv 187      66.997  -1.648  68.092  1.00  0.00           C
ATOM   8268 2C31 POPEv 187      67.187  -1.313  66.602  1.00  0.00           C
ATOM   8271 3C31 POPEv 187      66.337  -0.133  66.122  1.00  0.00           C
ATOM   8274 4C31 POPEv 187      66.477   0.067  64.602  1.00  0.00           C
ATOM   8277 5C31 POPEv 187      65.507   1.097  64.022  1.00  0.00           C
ATOM   8280 6C31 POPEv 187      65.657   1.237  62.502  1.00  0.00           C
ATOM   8284  NH3 POPEw 188      95.067  27.507  76.602  1.00  0.00           N
ATOM   8288  C12 POPEw 188      95.017  26.257  77.442  1.00  0.00           C
ATOM   8291  C11 POPEw 188      96.357  25.517  77.462  1.00  0.00           C
ATOM   8294  P   POPEw 188      96.247  23.097  76.442  1.00  0.00           P
ATOM   8295  O13 POPEw 188      96.697  21.757  76.872  1.00  0.00           O
ATOM   8296  O14 POPEw 188      95.028  23.108  75.592  1.00  0.00           O
ATOM   8297  O11 POPEw 188      97.417  23.747  75.622  1.00  0.00           O
ATOM   8298  O12 POPEw 188      96.157  24.107  77.652  1.00  0.00           O
ATOM   8299  C1  POPEw 188      97.937  23.198  74.422  1.00  0.00           C
ATOM   8302  C2  POPEw 188      97.077  23.628  73.222  1.00  0.00           C
ATOM   8304  O21 POPEw 188      97.767  23.257  72.012  1.00  0.00           O
ATOM   8305  C21 POPEw 188      97.577  21.977  71.702  1.00  0.00           C
ATOM   8306  O22 POPEw 188      96.937  21.187  72.382  1.00  0.00           O
ATOM   8307  C22 POPEw 188      98.168  21.747  70.312  1.00  0.00           C
ATOM   8310  C3  POPEw 188      96.727  25.138  73.242  1.00  0.00           C
ATOM   8313  O31 POPEw 188      96.367  25.597  71.922  1.00  0.00           O
ATOM   8314  C31 POPEw 188      96.097  26.897  71.922  1.00  0.00           C
ATOM   8315  O32 POPEw 188      95.937  27.567  72.932  1.00  0.00           O
ATOM   8316  C32 POPEw 188      96.047  27.427  70.482  1.00  0.00           C
ATOM   8319  C23 POPEw 188      97.318  22.448  69.222  1.00  0.00           C
ATOM   8322  C24 POPEw 188      98.137  22.987  68.052  1.00  0.00           C
ATOM   8325  C25 POPEw 188      98.827  21.927  67.172  1.00  0.00           C
ATOM   8328  C26 POPEw 188      98.797  22.318  65.672  1.00  0.00           C
ATOM   8331  C27 POPEw 188      99.407  21.247  64.772  1.00  0.00           C
ATOM   8334  C28 POPEw 188      99.437  21.618  63.272  1.00  0.00           C
ATOM   8337  C29 POPEw 188      99.967  20.438  62.502  1.00  0.00           C
ATOM   8339 0C21 POPEw 188     100.537  20.338  61.282  1.00  0.00           C
ATOM   8341 1C21 POPEw 188     100.807  21.347  60.202  1.00  0.00           C
ATOM   8344 2C21 POPEw 188     100.297  22.797  60.332  1.00  0.00           C
ATOM   8347 3C21 POPEw 188     100.617  23.597  59.062  1.00  0.00           C
ATOM   8350 4C21 POPEw 188      99.958  24.967  59.002  1.00  0.00           C
ATOM   8353 5C21 POPEw 188     100.647  25.898  57.992  1.00  0.00           C
ATOM   8356 6C21 POPEw 188      99.967  27.257  57.832  1.00  0.00           C
ATOM   8359 7C21 POPEw 188     100.937  28.317  57.292  1.00  0.00           C
ATOM   8362 8C21 POPEw 188     100.277  29.667  57.002  1.00  0.00           C
ATOM   8366  C33 POPEw 188      97.127  26.837  69.542  1.00  0.00           C
ATOM   8369  C34 POPEw 188      97.127  27.458  68.132  1.00  0.00           C
ATOM   8372  C35 POPEw 188      95.738  27.537  67.492  1.00  0.00           C
ATOM   8375  C36 POPEw 188      95.797  28.068  66.062  1.00  0.00           C
ATOM   8378  C37 POPEw 188      94.437  28.577  65.552  1.00  0.00           C
ATOM   8381  C38 POPEw 188      94.318  28.498  64.022  1.00  0.00           C
ATOM   8384  C39 POPEw 188      93.208  29.377  63.422  1.00  0.00           C
ATOM   8387 0C31 POPEw 188      92.407  28.687  62.302  1.00  0.00           C
ATOM   8390 1C31 POPEw 188      93.247  28.287  61.072  1.00  0.00           C
ATOM   8393 2C31 POPEw 188      92.437  27.397  60.122  1.00  0.00           C
ATOM   8396 3C31 POPEw 188      93.257  26.858  58.942  1.00  0.00           C
ATOM   8399 4C31 POPEw 188      92.537  25.688  58.252  1.00  0.00           C
ATOM   8402 5C31 POPEw 188      93.287  25.108  57.052  1.00  0.00           C
ATOM   8405 6C31 POPEw 188      92.587  23.888  56.442  1.00  0.00           C
ATOM   8409  NH3 POPEx 189      55.447  43.207  69.352  1.00  0.00           N
ATOM   8413  C12 POPEx 189      55.577  44.097  70.552  1.00  0.00           C
ATOM   8416  C11 POPEx 189      57.047  44.188  71.002  1.00  0.00           C
ATOM   8419  P   POPEx 189      58.737  44.368  69.002  1.00  0.00           P
ATOM   8420  O13 POPEx 189      57.847  43.457  68.242  1.00  0.00           O
ATOM   8421  O14 POPEx 189      59.387  45.427  68.202  1.00  0.00           O
ATOM   8422  O11 POPEx 189      59.827  43.507  69.772  1.00  0.00           O
ATOM   8423  O12 POPEx 189      57.817  45.018  70.112  1.00  0.00           O
ATOM   8424  C1  POPEx 189      60.097  42.147  69.442  1.00  0.00           C
ATOM   8427  C2  POPEx 189      60.757  41.968  68.042  1.00  0.00           C
ATOM   8429  O21 POPEx 189      60.697  40.577  67.662  1.00  0.00           O
ATOM   8430  C21 POPEx 189      61.807  39.868  67.592  1.00  0.00           C
ATOM   8431  O22 POPEx 189      62.727  39.897  68.392  1.00  0.00           O
ATOM   8432  C22 POPEx 189      61.787  39.037  66.312  1.00  0.00           C
ATOM   8435  C3  POPEx 189      62.137  42.677  67.852  1.00  0.00           C
ATOM   8438  O31 POPEx 189      62.627  42.397  66.522  1.00  0.00           O
ATOM   8439  C31 POPEx 189      63.927  42.568  66.342  1.00  0.00           C
ATOM   8440  O32 POPEx 189      64.707  43.048  67.152  1.00  0.00           O
ATOM   8441  C32 POPEx 189      64.287  42.077  64.952  1.00  0.00           C
ATOM   8444  C23 POPEx 189      60.857  39.557  65.182  1.00  0.00           C
ATOM   8447  C24 POPEx 189      60.857  38.667  63.922  1.00  0.00           C
ATOM   8450  C25 POPEx 189      61.217  39.417  62.632  1.00  0.00           C
ATOM   8453  C26 POPEx 189      60.257  39.077  61.492  1.00  0.00           C
ATOM   8456  C27 POPEx 189      60.687  39.647  60.142  1.00  0.00           C
ATOM   8459  C28 POPEx 189      59.577  39.487  59.072  1.00  0.00           C
ATOM   8462  C29 POPEx 189      59.947  39.907  57.682  1.00  0.00           C
ATOM   8464 0C21 POPEx 189      60.337  41.128  57.272  1.00  0.00           C
ATOM   8466 1C21 POPEx 189      60.497  42.358  58.122  1.00  0.00           C
ATOM   8469 2C21 POPEx 189      61.987  42.658  58.372  1.00  0.00           C
ATOM   8472 3C21 POPEx 189      62.807  42.808  57.072  1.00  0.00           C
ATOM   8475 4C21 POPEx 189      64.187  43.418  57.332  1.00  0.00           C
ATOM   8478 5C21 POPEx 189      64.988  43.698  56.052  1.00  0.00           C
ATOM   8481 6C21 POPEx 189      64.377  44.827  55.212  1.00  0.00           C
ATOM   8484 7C21 POPEx 189      65.347  45.978  54.932  1.00  0.00           C
ATOM   8487 8C21 POPEx 189      64.627  47.267  54.502  1.00  0.00           C
ATOM   8491  C33 POPEx 189      65.777  42.318  64.592  1.00  0.00           C
ATOM   8494  C34 POPEx 189      66.057  41.997  63.112  1.00  0.00           C
ATOM   8497  C35 POPEx 189      65.708  40.557  62.732  1.00  0.00           C
ATOM   8500  C36 POPEx 189      65.817  40.278  61.232  1.00  0.00           C
ATOM   8503  C37 POPEx 189      65.417  38.827  60.902  1.00  0.00           C
ATOM   8506  C38 POPEx 189      65.757  38.417  59.472  1.00  0.00           C
ATOM   8509  C39 POPEx 189      64.897  39.097  58.412  1.00  0.00           C
ATOM   8512 0C31 POPEx 189      65.267  38.628  57.002  1.00  0.00           C
ATOM   8515 1C31 POPEx 189      64.437  39.307  55.912  1.00  0.00           C
ATOM   8518 2C31 POPEx 189      64.857  38.878  54.492  1.00  0.00           C
ATOM   8521 3C31 POPEx 189      64.217  39.738  53.392  1.00  0.00           C
ATOM   8524 4C31 POPEx 189      62.687  39.608  53.322  1.00  0.00           C
ATOM   8527 5C31 POPEx 189      62.027  40.597  52.362  1.00  0.00           C
ATOM   8530 6C31 POPEx 189      62.467  40.458  50.902  1.00  0.00           C
ATOM   8534  NH3 POPEy 190      39.527  31.237  77.752  1.00  0.00           N
ATOM   8538  C12 POPEy 190      40.127  32.608  77.902  1.00  0.00           C
ATOM   8541  C11 POPEy 190      39.107  33.728  78.202  1.00  0.00           C
ATOM   8544  P   POPEy 190      38.918  35.847  76.632  1.00  0.00           P
ATOM   8545  O13 POPEy 190      37.577  36.467  76.572  1.00  0.00           O
ATOM   8546  O14 POPEy 190      39.927  36.397  77.552  1.00  0.00           O
ATOM   8547  O11 POPEy 190      39.497  35.688  75.182  1.00  0.00           O
ATOM   8548  O12 POPEy 190      38.617  34.318  76.992  1.00  0.00           O
ATOM   8549  C1  POPEy 190      39.417  36.778  74.242  1.00  0.00           C
ATOM   8552  C2  POPEy 190      40.747  36.958  73.462  1.00  0.00           C
ATOM   8554  O21 POPEy 190      40.517  37.467  72.142  1.00  0.00           O
ATOM   8555  C21 POPEy 190      40.177  38.747  72.052  1.00  0.00           C
ATOM   8556  O22 POPEy 190      39.857  39.468  72.982  1.00  0.00           O
ATOM   8557  C22 POPEy 190      40.287  39.198  70.592  1.00  0.00           C
ATOM   8560  C3  POPEy 190      41.467  35.577  73.342  1.00  0.00           C
ATOM   8563  O31 POPEy 190      42.437  35.548  72.272  1.00  0.00           O
ATOM   8564  C31 POPEy 190      41.937  35.208  71.082  1.00  0.00           C
ATOM   8565  O32 POPEy 190      40.877  34.637  70.892  1.00  0.00           O
ATOM   8566  C32 POPEy 190      42.997  35.487  70.032  1.00  0.00           C
ATOM   8569  C23 POPEy 190      38.947  39.728  70.022  1.00  0.00           C
ATOM   8572  C24 POPEy 190      38.567  39.028  68.712  1.00  0.00           C
ATOM   8575  C25 POPEy 190      39.367  39.519  67.492  1.00  0.00           C
ATOM   8578  C26 POPEy 190      39.187  38.587  66.282  1.00  0.00           C
ATOM   8581  C27 POPEy 190      40.187  38.847  65.142  1.00  0.00           C
ATOM   8584  C28 POPEy 190      40.117  37.748  64.062  1.00  0.00           C
ATOM   8587  C29 POPEy 190      41.267  37.757  63.092  1.00  0.00           C
ATOM   8589 0C21 POPEy 190      41.187  37.868  61.752  1.00  0.00           C
ATOM   8591 1C21 POPEy 190      39.927  38.048  60.942  1.00  0.00           C
ATOM   8594 2C21 POPEy 190      39.287  36.708  60.522  1.00  0.00           C
ATOM   8597 3C21 POPEy 190      40.217  35.838  59.652  1.00  0.00           C
ATOM   8600 4C21 POPEy 190      39.487  34.757  58.842  1.00  0.00           C
ATOM   8603 5C21 POPEy 190      38.487  35.347  57.832  1.00  0.00           C
ATOM   8606 6C21 POPEy 190      38.167  34.407  56.662  1.00  0.00           C
ATOM   8609 7C21 POPEy 190      37.317  35.097  55.602  1.00  0.00           C
ATOM   8612 8C21 POPEy 190      36.997  34.208  54.412  1.00  0.00           C
ATOM   8616  C33 POPEy 190      42.677  34.778  68.712  1.00  0.00           C
ATOM   8619  C34 POPEy 190      43.837  34.917  67.722  1.00  0.00           C
ATOM   8622  C35 POPEy 190      43.697  34.007  66.502  1.00  0.00           C
ATOM   8625  C36 POPEy 190      42.597  34.407  65.512  1.00  0.00           C
ATOM   8628  C37 POPEy 190      42.757  33.577  64.242  1.00  0.00           C
ATOM   8631  C38 POPEy 190      41.667  33.737  63.172  1.00  0.00           C
ATOM   8634  C39 POPEy 190      40.317  33.198  63.642  1.00  0.00           C
ATOM   8637 0C31 POPEy 190      39.307  32.978  62.512  1.00  0.00           C
ATOM   8640 1C31 POPEy 190      38.057  32.267  63.032  1.00  0.00           C
ATOM   8643 2C31 POPEy 190      36.867  32.287  62.072  1.00  0.00           C
ATOM   8646 3C31 POPEy 190      35.557  32.007  62.812  1.00  0.00           C
ATOM   8649 4C31 POPEy 190      34.367  31.747  61.872  1.00  0.00           C
ATOM   8652 5C31 POPEy 190      33.027  31.757  62.612  1.00  0.00           C
ATOM   8655 6C31 POPEy 190      31.817  31.388  61.742  1.00  0.00           C
ATOM   8659  NH3 POPEz 191      20.487  44.567  72.302  1.00  0.00           N
ATOM   8663  C12 POPEz 191      19.047  44.417  72.652  1.00  0.00           C
ATOM   8666  C11 POPEz 191      18.917  43.368  73.752  1.00  0.00           C
ATOM   8669  P   POPEz 191      16.797  41.908  73.282  1.00  0.00           P
ATOM   8670  O13 POPEz 191      17.757  40.798  73.012  1.00  0.00           O
ATOM   8671  O14 POPEz 191      15.567  41.597  74.052  1.00  0.00           O
ATOM   8672  O11 POPEz 191      16.447  42.558  71.892  1.00  0.00           O
ATOM   8673  O12 POPEz 191      17.547  43.088  74.012  1.00  0.00           O
ATOM   8674  C1  POPEz 191      15.497  42.027  70.962  1.00  0.00           C
ATOM   8677  C2  POPEz 191      16.167  41.128  69.902  1.00  0.00           C
ATOM   8679  O21 POPEz 191      15.617  41.347  68.582  1.00  0.00           O
ATOM   8680  C21 POPEz 191      16.337  42.137  67.802  1.00  0.00           C
ATOM   8681  O22 POPEz 191      17.367  42.708  68.132  1.00  0.00           O
ATOM   8682  C22 POPEz 191      15.777  42.188  66.382  1.00  0.00           C
ATOM   8685  C3  POPEz 191      16.077  39.637  70.272  1.00  0.00           C
ATOM   8688  O31 POPEz 191      17.137  38.867  69.672  1.00  0.00           O
ATOM   8689  C31 POPEz 191      16.867  38.327  68.492  1.00  0.00           C
ATOM   8690  O32 POPEz 191      15.857  38.528  67.832  1.00  0.00           O
ATOM   8691  C32 POPEz 191      18.037  37.438  68.062  1.00  0.00           C
ATOM   8694  C23 POPEz 191      16.857  42.757  65.422  1.00  0.00           C
ATOM   8697  C24 POPEz 191      16.477  42.708  63.942  1.00  0.00           C
ATOM   8700  C25 POPEz 191      17.657  43.127  63.032  1.00  0.00           C
ATOM   8703  C26 POPEz 191      17.287  43.167  61.542  1.00  0.00           C
ATOM   8706  C27 POPEz 191      18.507  43.337  60.612  1.00  0.00           C
ATOM   8709  C28 POPEz 191      19.187  42.007  60.262  1.00  0.00           C
ATOM   8712  C29 POPEz 191      20.387  42.207  59.362  1.00  0.00           C
ATOM   8714 0C21 POPEz 191      21.317  41.287  59.072  1.00  0.00           C
ATOM   8716 1C21 POPEz 191      21.327  39.858  59.552  1.00  0.00           C
ATOM   8719 2C21 POPEz 191      21.557  38.858  58.402  1.00  0.00           C
ATOM   8722 3C21 POPEz 191      20.427  38.847  57.352  1.00  0.00           C
ATOM   8725 4C21 POPEz 191      20.507  37.658  56.382  1.00  0.00           C
ATOM   8728 5C21 POPEz 191      21.797  37.627  55.562  1.00  0.00           C
ATOM   8731 6C21 POPEz 191      21.827  36.498  54.522  1.00  0.00           C
ATOM   8734 7C21 POPEz 191      23.067  36.577  53.622  1.00  0.00           C
ATOM   8737 8C21 POPEz 191      23.157  35.487  52.552  1.00  0.00           C
ATOM   8741  C33 POPEz 191      17.527  36.017  67.722  1.00  0.00           C
ATOM   8744  C34 POPEz 191      18.597  35.048  67.192  1.00  0.00           C
ATOM   8747  C35 POPEz 191      19.087  35.427  65.782  1.00  0.00           C
ATOM   8750  C36 POPEz 191      19.017  34.269  64.772  1.00  0.00           C
ATOM   8753  C37 POPEz 191      19.007  34.827  63.342  1.00  0.00           C
ATOM   8756  C38 POPEz 191      18.657  33.847  62.222  1.00  0.00           C
ATOM   8759  C39 POPEz 191      18.377  34.647  60.932  1.00  0.00           C
ATOM   8762 0C31 POPEz 191      18.117  33.787  59.692  1.00  0.00           C
ATOM   8765 1C31 POPEz 191      17.797  34.658  58.472  1.00  0.00           C
ATOM   8768 2C31 POPEz 191      17.927  33.888  57.152  1.00  0.00           C
ATOM   8771 3C31 POPEz 191      16.867  34.257  56.092  1.00  0.00           C
ATOM   8774 4C31 POPEz 191      16.917  35.708  55.602  1.00  0.00           C
ATOM   8777 5C31 POPEz 191      15.867  35.938  54.502  1.00  0.00           C
ATOM   8780 6C31 POPEz 191      15.837  37.357  53.932  1.00  0.00           C
ATOM   8784  NH3 POPE0 192      28.237  23.528  33.292  1.00  0.00           N
ATOM   8788  C12 POPE0 192      29.657  23.907  32.982  1.00  0.00           C
ATOM   8791  C11 POPE0 192      30.377  22.857  32.112  1.00  0.00           C
ATOM   8794  P   POPE0 192      32.697  24.007  31.822  1.00  0.00           P
ATOM   8795  O13 POPE0 192      32.957  23.787  30.382  1.00  0.00           O
ATOM   8796  O14 POPE0 192      32.037  25.308  32.132  1.00  0.00           O
ATOM   8797  O11 POPE0 192      34.037  23.938  32.622  1.00  0.00           O
ATOM   8798  O12 POPE0 192      31.777  22.857  32.392  1.00  0.00           O
ATOM   8799  C1  POPE0 192      34.627  22.787  33.242  1.00  0.00           C
ATOM   8802  C2  POPE0 192      35.527  23.247  34.422  1.00  0.00           C
ATOM   8804  O21 POPE0 192      36.387  22.188  34.912  1.00  0.00           O
ATOM   8805  C21 POPE0 192      35.887  21.247  35.712  1.00  0.00           C
ATOM   8806  O22 POPE0 192      34.747  21.158  36.102  1.00  0.00           O
ATOM   8807  C22 POPE0 192      36.957  20.177  35.982  1.00  0.00           C
ATOM   8810  C3  POPE0 192      34.677  23.977  35.512  1.00  0.00           C
ATOM   8813  O31 POPE0 192      35.377  24.207  36.752  1.00  0.00           O
ATOM   8814  C31 POPE0 192      36.257  25.188  36.782  1.00  0.00           C
ATOM   8815  O32 POPE0 192      36.627  25.857  35.832  1.00  0.00           O
ATOM   8816  C32 POPE0 192      36.677  25.397  38.242  1.00  0.00           C
ATOM   8819  C23 POPE0 192      37.467  20.157  37.442  1.00  0.00           C
ATOM   8822  C24 POPE0 192      37.717  18.718  37.942  1.00  0.00           C
ATOM   8825  C25 POPE0 192      38.427  18.618  39.302  1.00  0.00           C
ATOM   8828  C26 POPE0 192      37.627  19.198  40.472  1.00  0.00           C
ATOM   8831  C27 POPE0 192      38.427  19.267  41.782  1.00  0.00           C
ATOM   8834  C28 POPE0 192      38.918  17.897  42.292  1.00  0.00           C
ATOM   8837  C29 POPE0 192      39.617  17.997  43.622  1.00  0.00           C
ATOM   8839 0C21 POPE0 192      39.037  17.817  44.832  1.00  0.00           C
ATOM   8841 1C21 POPE0 192      37.577  17.538  45.082  1.00  0.00           C
ATOM   8844 2C21 POPE0 192      37.267  16.087  45.542  1.00  0.00           C
ATOM   8847 3C21 POPE0 192      37.287  15.877  47.062  1.00  0.00           C
ATOM   8850 4C21 POPE0 192      38.687  15.637  47.652  1.00  0.00           C
ATOM   8853 5C21 POPE0 192      38.637  15.467  49.182  1.00  0.00           C
ATOM   8856 6C21 POPE0 192      40.027  15.337  49.812  1.00  0.00           C
ATOM   8859 7C21 POPE0 192      39.997  15.378  51.342  1.00  0.00           C
ATOM   8862 8C21 POPE0 192      41.387  15.427  51.972  1.00  0.00           C
ATOM   8866  C33 POPE0 192      36.987  24.128  39.062  1.00  0.00           C
ATOM   8869  C34 POPE0 192      36.977  24.458  40.552  1.00  0.00           C
ATOM   8872  C35 POPE0 192      37.467  23.328  41.462  1.00  0.00           C
ATOM   8875  C36 POPE0 192      37.047  23.568  42.922  1.00  0.00           C
ATOM   8878  C37 POPE0 192      37.867  22.778  43.952  1.00  0.00           C
ATOM   8881  C38 POPE0 192      39.317  23.278  44.072  1.00  0.00           C
ATOM   8884  C39 POPE0 192      39.817  23.377  45.522  1.00  0.00           C
ATOM   8887 0C31 POPE0 192      40.087  22.007  46.172  1.00  0.00           C
ATOM   8890 1C31 POPE0 192      40.527  22.148  47.642  1.00  0.00           C
ATOM   8893 2C31 POPE0 192      40.847  20.798  48.302  1.00  0.00           C
ATOM   8896 3C31 POPE0 192      42.227  20.227  47.952  1.00  0.00           C
ATOM   8899 4C31 POPE0 192      43.387  20.968  48.632  1.00  0.00           C
ATOM   8902 5C31 POPE0 192      44.747  20.267  48.422  1.00  0.00           C
ATOM   8905 6C31 POPE0 192      45.907  20.987  49.112  1.00  0.00           C
ATOM   8909  NH3 POPE1 193      84.097  44.478  75.122  1.00  0.00           N
ATOM   8913  C12 POPE1 193      84.497  43.107  74.642  1.00  0.00           C
ATOM   8916  C11 POPE1 193      83.247  42.277  74.372  1.00  0.00           C
ATOM   8919  P   POPE1 193      82.417  40.007  73.492  1.00  0.00           P
ATOM   8920  O13 POPE1 193      82.827  38.647  73.852  1.00  0.00           O
ATOM   8921  O14 POPE1 193      81.157  40.548  74.042  1.00  0.00           O
ATOM   8922  O11 POPE1 193      82.467  40.257  71.962  1.00  0.00           O
ATOM   8923  O12 POPE1 193      83.597  40.938  74.002  1.00  0.00           O
ATOM   8924  C1  POPE1 193      83.417  39.627  71.132  1.00  0.00           C
ATOM   8927  C2  POPE1 193      83.467  40.438  69.842  1.00  0.00           C
ATOM   8929  O21 POPE1 193      84.547  39.878  69.082  1.00  0.00           O
ATOM   8930  C21 POPE1 193      84.267  39.637  67.832  1.00  0.00           C
ATOM   8931  O22 POPE1 193      83.267  39.987  67.222  1.00  0.00           O
ATOM   8932  C22 POPE1 193      85.407  38.807  67.252  1.00  0.00           C
ATOM   8935  C3  POPE1 193      83.708  41.938  70.172  1.00  0.00           C
ATOM   8938  O31 POPE1 193      83.708  42.798  69.012  1.00  0.00           O
ATOM   8939  C31 POPE1 193      82.517  42.938  68.432  1.00  0.00           C
ATOM   8940  O32 POPE1 193      81.467  42.438  68.812  1.00  0.00           O
ATOM   8941  C32 POPE1 193      82.657  43.818  67.212  1.00  0.00           C
ATOM   8944  C23 POPE1 193      85.007  38.077  65.952  1.00  0.00           C
ATOM   8947  C24 POPE1 193      84.937  38.978  64.722  1.00  0.00           C
ATOM   8950  C25 POPE1 193      86.257  39.688  64.392  1.00  0.00           C
ATOM   8953  C26 POPE1 193      86.607  39.598  62.902  1.00  0.00           C
ATOM   8956  C27 POPE1 193      87.847  40.417  62.562  1.00  0.00           C
ATOM   8959  C28 POPE1 193      88.447  40.047  61.192  1.00  0.00           C
ATOM   8962  C29 POPE1 193      89.727  40.827  60.982  1.00  0.00           C
ATOM   8964 0C21 POPE1 193      89.907  41.887  60.192  1.00  0.00           C
ATOM   8966 1C21 POPE1 193      88.877  42.558  59.302  1.00  0.00           C
ATOM   8969 2C21 POPE1 193      89.287  42.438  57.822  1.00  0.00           C
ATOM   8972 3C21 POPE1 193      88.457  43.337  56.902  1.00  0.00           C
ATOM   8975 4C21 POPE1 193      88.887  43.218  55.432  1.00  0.00           C
ATOM   8978 5C21 POPE1 193      88.177  44.247  54.532  1.00  0.00           C
ATOM   8981 6C21 POPE1 193      88.607  44.147  53.062  1.00  0.00           C
ATOM   8984 7C21 POPE1 193      87.857  45.158  52.172  1.00  0.00           C
ATOM   8987 8C21 POPE1 193      88.197  45.018  50.682  1.00  0.00           C
ATOM   8991  C33 POPE1 193      83.397  43.097  66.072  1.00  0.00           C
ATOM   8994  C34 POPE1 193      83.907  44.097  65.032  1.00  0.00           C
ATOM   8997  C35 POPE1 193      82.788  44.678  64.172  1.00  0.00           C
ATOM   9000  C36 POPE1 193      83.297  45.868  63.352  1.00  0.00           C
ATOM   9003  C37 POPE1 193      82.347  46.388  62.272  1.00  0.00           C
ATOM   9006  C38 POPE1 193      83.057  47.507  61.522  1.00  0.00           C
ATOM   9009  C39 POPE1 193      82.357  48.097  60.292  1.00  0.00           C
ATOM   9012 0C31 POPE1 193      83.387  48.958  59.542  1.00  0.00           C
ATOM   9015 1C31 POPE1 193      82.847  50.158  58.772  1.00  0.00           C
ATOM   9018 2C31 POPE1 193      83.957  51.178  58.482  1.00  0.00           C
ATOM   9021 3C31 POPE1 193      85.047  50.658  57.542  1.00  0.00           C
ATOM   9024 4C31 POPE1 193      86.437  51.217  57.862  1.00  0.00           C
ATOM   9027 5C31 POPE1 193      87.477  50.887  56.772  1.00  0.00           C
ATOM   9030 6C31 POPE1 193      88.907  51.217  57.172  1.00  0.00           C
ATOM   9034  NH3 POPE2 194      80.337 111.082  34.482  1.00  0.00           N
ATOM   9038  C12 POPE2 194      80.697 109.692  34.072  1.00  0.00           C
ATOM   9041  C11 POPE2 194      82.227 109.473  34.072  1.00  0.00           C
ATOM   9044  P   POPE2 194      82.627 107.118  35.122  1.00  0.00           P
ATOM   9045  O13 POPE2 194      81.918 105.878  34.782  1.00  0.00           O
ATOM   9046  O14 POPE2 194      84.057 106.997  35.452  1.00  0.00           O
ATOM   9047  O11 POPE2 194      81.927 107.897  36.312  1.00  0.00           O
ATOM   9048  O12 POPE2 194      82.507 108.092  33.892  1.00  0.00           O
ATOM   9049  C1  POPE2 194      82.477 107.708  37.622  1.00  0.00           C
ATOM   9052  C2  POPE2 194      81.977 106.377  38.252  1.00  0.00           C
ATOM   9054  O21 POPE2 194      81.287 106.587  39.502  1.00  0.00           O
ATOM   9055  C21 POPE2 194      82.047 106.938  40.532  1.00  0.00           C
ATOM   9056  O22 POPE2 194      83.177 107.397  40.452  1.00  0.00           O
ATOM   9057  C22 POPE2 194      81.307 106.647  41.832  1.00  0.00           C
ATOM   9060  C3  POPE2 194      83.127 105.309  38.312  1.00  0.00           C
ATOM   9063  O31 POPE2 194      82.657 103.978  38.042  1.00  0.00           O
ATOM   9064  C31 POPE2 194      82.147 103.357  39.112  1.00  0.00           C
ATOM   9065  O32 POPE2 194      82.087 103.848  40.222  1.00  0.00           O
ATOM   9066  C32 POPE2 194      81.647 101.978  38.662  1.00  0.00           C
ATOM   9069  C23 POPE2 194      82.318 106.269  42.942  1.00  0.00           C
ATOM   9072  C24 POPE2 194      81.727 105.387  44.052  1.00  0.00           C
ATOM   9075  C25 POPE2 194      80.617 106.027  44.882  1.00  0.00           C
ATOM   9078  C26 POPE2 194      80.347 105.277  46.192  1.00  0.00           C
ATOM   9081  C27 POPE2 194      79.507 106.117  47.172  1.00  0.00           C
ATOM   9084  C28 POPE2 194      79.427 105.577  48.612  1.00  0.00           C
ATOM   9087  C29 POPE2 194      78.437 104.438  48.742  1.00  0.00           C
ATOM   9089 0C21 POPE2 194      77.327 104.397  49.502  1.00  0.00           C
ATOM   9091 1C21 POPE2 194      76.827 105.488  50.432  1.00  0.00           C
ATOM   9094 2C21 POPE2 194      75.867 106.467  49.722  1.00  0.00           C
ATOM   9097 3C21 POPE2 194      74.487 105.887  49.362  1.00  0.00           C
ATOM   9100 4C21 POPE2 194      73.777 106.678  48.252  1.00  0.00           C
ATOM   9103 5C21 POPE2 194      73.407 108.122  48.612  1.00  0.00           C
ATOM   9106 6C21 POPE2 194      72.687 108.842  47.452  1.00  0.00           C
ATOM   9109 7C21 POPE2 194      72.467 110.342  47.702  1.00  0.00           C
ATOM   9112 8C21 POPE2 194      71.567 110.993  46.642  1.00  0.00           C
ATOM   9116  C33 POPE2 194      80.377 101.478  39.402  1.00  0.00           C
ATOM   9119  C34 POPE2 194      80.668 100.677  40.682  1.00  0.00           C
ATOM   9122  C35 POPE2 194      81.017 101.538  41.912  1.00  0.00           C
ATOM   9125  C36 POPE2 194      80.967 100.738  43.222  1.00  0.00           C
ATOM   9128  C37 POPE2 194      81.307 101.608  44.442  1.00  0.00           C
ATOM   9131  C38 POPE2 194      80.988 100.948  45.782  1.00  0.00           C
ATOM   9134  C39 POPE2 194      81.647  99.577  45.982  1.00  0.00           C
ATOM   9137 0C31 POPE2 194      81.077  98.857  47.222  1.00  0.00           C
ATOM   9140 1C31 POPE2 194      81.437  97.379  47.302  1.00  0.00           C
ATOM   9143 2C31 POPE2 194      80.657  96.678  48.412  1.00  0.00           C
ATOM   9146 3C31 POPE2 194      80.817  95.148  48.402  1.00  0.00           C
ATOM   9149 4C31 POPE2 194      80.107  94.478  47.222  1.00  0.00           C
ATOM   9152 5C31 POPE2 194      80.067  92.949  47.372  1.00  0.00           C
ATOM   9155 6C31 POPE2 194      79.117  92.277  46.382  1.00  0.00           C
ATOM   9159  NH3 POPE3 195      10.317  41.147  34.492  1.00  0.00           N
ATOM   9163  C12 POPE3 195       9.347  42.267  34.202  1.00  0.00           C
ATOM   9166  C11 POPE3 195      10.007  43.647  34.212  1.00  0.00           C
ATOM   9169  P   POPE3 195       8.557  45.327  32.752  1.00  0.00           P
ATOM   9170  O13 POPE3 195       9.747  45.718  31.952  1.00  0.00           O
ATOM   9171  O14 POPE3 195       7.537  44.478  32.102  1.00  0.00           O
ATOM   9172  O11 POPE3 195       7.837  46.638  33.312  1.00  0.00           O
ATOM   9173  O12 POPE3 195       9.007  44.657  34.112  1.00  0.00           O
ATOM   9174  C1  POPE3 195       6.967  46.548  34.442  1.00  0.00           C
ATOM   9177  C2  POPE3 195       7.687  46.957  35.752  1.00  0.00           C
ATOM   9179  O21 POPE3 195       6.877  46.488  36.852  1.00  0.00           O
ATOM   9180  C21 POPE3 195       5.897  47.248  37.302  1.00  0.00           C
ATOM   9181  O22 POPE3 195       5.657  48.397  36.982  1.00  0.00           O
ATOM   9182  C22 POPE3 195       5.037  46.408  38.272  1.00  0.00           C
ATOM   9185  C3  POPE3 195       8.137  48.457  35.702  1.00  0.00           C
ATOM   9188  O31 POPE3 195       8.907  48.867  36.852  1.00  0.00           O
ATOM   9189  C31 POPE3 195       9.437  50.088  36.722  1.00  0.00           C
ATOM   9190  O32 POPE3 195       9.337  50.788  35.732  1.00  0.00           O
ATOM   9191  C32 POPE3 195      10.277  50.438  37.932  1.00  0.00           C
ATOM   9194  C23 POPE3 195       4.057  47.248  39.132  1.00  0.00           C
ATOM   9197  C24 POPE3 195       2.807  46.467  39.562  1.00  0.00           C
ATOM   9200  C25 POPE3 195       2.997  45.467  40.712  1.00  0.00           C
ATOM   9203  C26 POPE3 195       3.097  46.128  42.102  1.00  0.00           C
ATOM   9206  C27 POPE3 195       2.667  45.208  43.252  1.00  0.00           C
ATOM   9209  C28 POPE3 195       2.557  45.928  44.612  1.00  0.00           C
ATOM   9212  C29 POPE3 195       3.887  46.327  45.202  1.00  0.00           C
ATOM   9214 0C21 POPE3 195       4.347  46.048  46.442  1.00  0.00           C
ATOM   9216 1C21 POPE3 195       3.627  45.247  47.492  1.00  0.00           C
ATOM   9219 2C21 POPE3 195       4.567  44.497  48.462  1.00  0.00           C
ATOM   9222 3C21 POPE3 195       5.267  45.408  49.482  1.00  0.00           C
ATOM   9225 4C21 POPE3 195       6.097  44.637  50.522  1.00  0.00           C
ATOM   9228 5C21 POPE3 195       5.247  43.717  51.402  1.00  0.00           C
ATOM   9231 6C21 POPE3 195       6.007  43.067  52.572  1.00  0.00           C
ATOM   9234 7C21 POPE3 195       5.097  42.137  53.382  1.00  0.00           C
ATOM   9237 8C21 POPE3 195       5.767  41.507  54.602  1.00  0.00           C
ATOM   9241  C33 POPE3 195       9.757  51.708  38.652  1.00  0.00           C
ATOM   9244  C34 POPE3 195      10.607  52.077  39.882  1.00  0.00           C
ATOM   9247  C35 POPE3 195      10.617  50.988  40.962  1.00  0.00           C
ATOM   9250  C36 POPE3 195      11.547  51.287  42.142  1.00  0.00           C
ATOM   9253  C37 POPE3 195      11.577  50.108  43.122  1.00  0.00           C
ATOM   9256  C38 POPE3 195      12.797  50.077  44.042  1.00  0.00           C
ATOM   9259  C39 POPE3 195      12.717  50.978  45.282  1.00  0.00           C
ATOM   9262 0C31 POPE3 195      13.967  50.817  46.162  1.00  0.00           C
ATOM   9265 1C31 POPE3 195      13.887  51.528  47.512  1.00  0.00           C
ATOM   9268 2C31 POPE3 195      15.177  51.358  48.332  1.00  0.00           C
ATOM   9271 3C31 POPE3 195      15.107  52.048  49.702  1.00  0.00           C
ATOM   9274 4C31 POPE3 195      16.477  52.038  50.402  1.00  0.00           C
ATOM   9277 5C31 POPE3 195      16.447  52.768  51.752  1.00  0.00           C
ATOM   9280 6C31 POPE3 195      17.817  52.827  52.432  1.00  0.00           C
ATOM   9284  NH3 POPE4 196      36.507  -0.393  31.182  1.00  0.00           N
ATOM   9288  C12 POPE4 196      37.567  -0.213  30.132  1.00  0.00           C
ATOM   9291  C11 POPE4 196      38.797   0.527  30.722  1.00  0.00           C
ATOM   9294  P   POPE4 196      37.927   2.617  32.092  1.00  0.00           P
ATOM   9295  O13 POPE4 196      36.987   3.657  31.622  1.00  0.00           O
ATOM   9296  O14 POPE4 196      37.287   1.567  32.902  1.00  0.00           O
ATOM   9297  O11 POPE4 196      39.127   3.247  32.872  1.00  0.00           O
ATOM   9298  O12 POPE4 196      38.617   1.947  30.832  1.00  0.00           O
ATOM   9299  C1  POPE4 196      40.387   2.577  32.982  1.00  0.00           C
ATOM   9302  C2  POPE4 196      40.837   2.417  34.452  1.00  0.00           C
ATOM   9304  O21 POPE4 196      40.167   1.287  35.032  1.00  0.00           O
ATOM   9305  C21 POPE4 196      40.907   0.357  35.582  1.00  0.00           C
ATOM   9306  O22 POPE4 196      42.127   0.277  35.502  1.00  0.00           O
ATOM   9307  C22 POPE4 196      39.957  -0.613  36.322  1.00  0.00           C
ATOM   9310  C3  POPE4 196      40.487   3.687  35.252  1.00  0.00           C
ATOM   9313  O31 POPE4 196      41.157   3.647  36.532  1.00  0.00           O
ATOM   9314  C31 POPE4 196      41.027   4.787  37.182  1.00  0.00           C
ATOM   9315  O32 POPE4 196      40.397   5.757  36.772  1.00  0.00           O
ATOM   9316  C32 POPE4 196      41.737   4.707  38.522  1.00  0.00           C
ATOM   9319  C23 POPE4 196      40.587  -1.303  37.562  1.00  0.00           C
ATOM   9322  C24 POPE4 196      39.647  -2.298  38.282  1.00  0.00           C
ATOM   9325  C25 POPE4 196      40.317  -2.968  39.492  1.00  0.00           C
ATOM   9328  C26 POPE4 196      39.357  -3.848  40.322  1.00  0.00           C
ATOM   9331  C27 POPE4 196      39.697  -3.838  41.822  1.00  0.00           C
ATOM   9334  C28 POPE4 196      38.778  -4.718  42.702  1.00  0.00           C
ATOM   9337  C29 POPE4 196      37.357  -4.198  42.792  1.00  0.00           C
ATOM   9339 0C21 POPE4 196      36.727  -3.768  43.902  1.00  0.00           C
ATOM   9341 1C21 POPE4 196      37.297  -3.658  45.292  1.00  0.00           C
ATOM   9344 2C21 POPE4 196      36.697  -2.478  46.092  1.00  0.00           C
ATOM   9347 3C21 POPE4 196      37.107  -1.103  45.542  1.00  0.00           C
ATOM   9350 4C21 POPE4 196      36.447   0.067  46.282  1.00  0.00           C
ATOM   9353 5C21 POPE4 196      36.817   0.097  47.762  1.00  0.00           C
ATOM   9356 6C21 POPE4 196      36.177   1.237  48.562  1.00  0.00           C
ATOM   9359 7C21 POPE4 196      36.517   1.057  50.052  1.00  0.00           C
ATOM   9362 8C21 POPE4 196      35.927   2.087  50.992  1.00  0.00           C
ATOM   9366  C33 POPE4 196      42.057   6.117  39.072  1.00  0.00           C
ATOM   9369  C34 POPE4 196      42.857   6.027  40.372  1.00  0.00           C
ATOM   9372  C35 POPE4 196      43.047   7.367  41.072  1.00  0.00           C
ATOM   9375  C36 POPE4 196      41.787   7.887  41.772  1.00  0.00           C
ATOM   9378  C37 POPE4 196      41.527   7.197  43.122  1.00  0.00           C
ATOM   9381  C38 POPE4 196      40.307   7.807  43.822  1.00  0.00           C
ATOM   9384  C39 POPE4 196      40.297   7.568  45.332  1.00  0.00           C
ATOM   9387 0C31 POPE4 196      39.797   6.188  45.762  1.00  0.00           C
ATOM   9390 1C31 POPE4 196      39.447   6.188  47.262  1.00  0.00           C
ATOM   9393 2C31 POPE4 196      38.797   4.887  47.742  1.00  0.00           C
ATOM   9396 3C31 POPE4 196      38.187   5.027  49.142  1.00  0.00           C
ATOM   9399 4C31 POPE4 196      39.217   5.277  50.262  1.00  0.00           C
ATOM   9402 5C31 POPE4 196      38.567   5.587  51.612  1.00  0.00           C
ATOM   9405 6C31 POPE4 196      39.587   5.847  52.722  1.00  0.00           C
ATOM   9409  NH3 POPE5 197      48.047  69.449  37.392  1.00  0.00           N
ATOM   9413  C12 POPE5 197      47.977  70.658  36.502  1.00  0.00           C
ATOM   9416  C11 POPE5 197      49.387  71.137  36.122  1.00  0.00           C
ATOM   9419  P   POPE5 197      51.357  69.397  35.872  1.00  0.00           P
ATOM   9420  O13 POPE5 197      51.327  68.037  35.302  1.00  0.00           O
ATOM   9421  O14 POPE5 197      52.547  70.208  35.562  1.00  0.00           O
ATOM   9422  O11 POPE5 197      51.167  69.338  37.432  1.00  0.00           O
ATOM   9423  O12 POPE5 197      50.067  70.137  35.362  1.00  0.00           O
ATOM   9424  C1  POPE5 197      51.867  68.308  38.132  1.00  0.00           C
ATOM   9427  C2  POPE5 197      52.807  68.847  39.252  1.00  0.00           C
ATOM   9429  O21 POPE5 197      54.007  69.387  38.682  1.00  0.00           O
ATOM   9430  C21 POPE5 197      54.867  70.217  39.332  1.00  0.00           C
ATOM   9431  O22 POPE5 197      55.867  70.628  38.762  1.00  0.00           O
ATOM   9432  C22 POPE5 197      54.527  70.557  40.802  1.00  0.00           C
ATOM   9435  C3  POPE5 197      53.097  67.667  40.222  1.00  0.00           C
ATOM   9438  O31 POPE5 197      52.117  67.747  41.272  1.00  0.00           O
ATOM   9439  C31 POPE5 197      51.047  66.988  41.172  1.00  0.00           C
ATOM   9440  O32 POPE5 197      50.897  66.018  40.452  1.00  0.00           O
ATOM   9441  C32 POPE5 197      49.957  67.559  42.072  1.00  0.00           C
ATOM   9444  C23 POPE5 197      55.767  70.967  41.642  1.00  0.00           C
ATOM   9447  C24 POPE5 197      55.537  70.927  43.172  1.00  0.00           C
ATOM   9450  C25 POPE5 197      54.337  71.747  43.692  1.00  0.00           C
ATOM   9453  C26 POPE5 197      54.447  73.257  43.442  1.00  0.00           C
ATOM   9456  C27 POPE5 197      53.177  74.037  43.822  1.00  0.00           C
ATOM   9459  C28 POPE5 197      53.407  75.557  43.702  1.00  0.00           C
ATOM   9462  C29 POPE5 197      52.177  76.438  43.662  1.00  0.00           C
ATOM   9464 0C21 POPE5 197      51.427  76.818  44.702  1.00  0.00           C
ATOM   9466 1C21 POPE5 197      51.597  76.387  46.142  1.00  0.00           C
ATOM   9469 2C21 POPE5 197      51.847  77.568  47.102  1.00  0.00           C
ATOM   9472 3C21 POPE5 197      51.577  77.147  48.552  1.00  0.00           C
ATOM   9475 4C21 POPE5 197      51.707  78.298  49.562  1.00  0.00           C
ATOM   9478 5C21 POPE5 197      50.927  77.997  50.842  1.00  0.00           C
ATOM   9481 6C21 POPE5 197      51.147  79.027  51.952  1.00  0.00           C
ATOM   9484 7C21 POPE5 197      50.267  78.747  53.182  1.00  0.00           C
ATOM   9487 8C21 POPE5 197      50.577  79.658  54.372  1.00  0.00           C
ATOM   9491  C33 POPE5 197      50.067  66.997  43.492  1.00  0.00           C
ATOM   9494  C34 POPE5 197      51.327  67.467  44.242  1.00  0.00           C
ATOM   9497  C35 POPE5 197      51.377  66.868  45.652  1.00  0.00           C
ATOM   9500  C36 POPE5 197      52.417  67.548  46.552  1.00  0.00           C
ATOM   9503  C37 POPE5 197      52.187  67.228  48.032  1.00  0.00           C
ATOM   9506  C38 POPE5 197      52.467  65.757  48.402  1.00  0.00           C
ATOM   9509  C39 POPE5 197      51.857  65.348  49.752  1.00  0.00           C
ATOM   9512 0C31 POPE5 197      52.107  66.357  50.882  1.00  0.00           C
ATOM   9515 1C31 POPE5 197      51.647  65.837  52.242  1.00  0.00           C
ATOM   9518 2C31 POPE5 197      51.787  66.878  53.372  1.00  0.00           C
ATOM   9521 3C31 POPE5 197      50.847  68.088  53.232  1.00  0.00           C
ATOM   9524 4C31 POPE5 197      50.997  69.068  54.412  1.00  0.00           C
ATOM   9527 5C31 POPE5 197      49.997  70.228  54.352  1.00  0.00           C
ATOM   9530 6C31 POPE5 197      50.187  71.228  55.492  1.00  0.00           C
ATOM   9534  NH3 POPE6 198      97.107  34.138  32.702  1.00  0.00           N
ATOM   9538  C12 POPE6 198      96.727  35.397  33.422  1.00  0.00           C
ATOM   9541  C11 POPE6 198      96.217  36.458  32.422  1.00  0.00           C
ATOM   9544  P   POPE6 198      95.437  38.307  34.082  1.00  0.00           P
ATOM   9545  O13 POPE6 198      95.807  39.728  34.342  1.00  0.00           O
ATOM   9546  O14 POPE6 198      94.057  37.967  33.672  1.00  0.00           O
ATOM   9547  O11 POPE6 198      95.848  37.438  35.332  1.00  0.00           O
ATOM   9548  O12 POPE6 198      96.398  37.778  32.922  1.00  0.00           O
ATOM   9549  C1  POPE6 198      95.367  37.748  36.642  1.00  0.00           C
ATOM   9552  C2  POPE6 198      96.527  38.188  37.582  1.00  0.00           C
ATOM   9554  O21 POPE6 198      96.037  38.307  38.932  1.00  0.00           O
ATOM   9555  C21 POPE6 198      96.527  37.427  39.812  1.00  0.00           C
ATOM   9556  O22 POPE6 198      97.117  36.397  39.522  1.00  0.00           O
ATOM   9557  C22 POPE6 198      96.377  37.967  41.232  1.00  0.00           C
ATOM   9560  C3  POPE6 198      97.137  39.548  37.142  1.00  0.00           C
ATOM   9563  O31 POPE6 198      98.287  39.907  37.952  1.00  0.00           O
ATOM   9564  C31 POPE6 198      98.527  41.217  38.082  1.00  0.00           C
ATOM   9565  O32 POPE6 198      97.957  42.087  37.452  1.00  0.00           O
ATOM   9566  C32 POPE6 198      99.687  41.427  39.052  1.00  0.00           C
ATOM   9569  C23 POPE6 198      97.777  38.347  41.762  1.00  0.00           C
ATOM   9572  C24 POPE6 198      97.767  39.457  42.812  1.00  0.00           C
ATOM   9575  C25 POPE6 198      97.397  38.997  44.222  1.00  0.00           C
ATOM   9578  C26 POPE6 198      98.467  38.118  44.852  1.00  0.00           C
ATOM   9581  C27 POPE6 198      98.307  38.037  46.372  1.00  0.00           C
ATOM   9584  C28 POPE6 198      99.517  37.427  47.082  1.00  0.00           C
ATOM   9587  C29 POPE6 198      99.697  35.987  46.652  1.00  0.00           C
ATOM   9589 0C21 POPE6 198      99.738  34.897  47.422  1.00  0.00           C
ATOM   9591 1C21 POPE6 198      99.598  34.818  48.922  1.00  0.00           C
ATOM   9594 2C21 POPE6 198     100.907  34.397  49.622  1.00  0.00           C
ATOM   9597 3C21 POPE6 198     101.077  32.877  49.802  1.00  0.00           C
ATOM   9600 4C21 POPE6 198     101.387  32.077  48.532  1.00  0.00           C
ATOM   9603 5C21 POPE6 198     101.597  30.587  48.822  1.00  0.00           C
ATOM   9606 6C21 POPE6 198     102.067  29.778  47.612  1.00  0.00           C
ATOM   9609 7C21 POPE6 198     102.238  28.287  47.942  1.00  0.00           C
ATOM   9612 8C21 POPE6 198     102.697  27.427  46.762  1.00  0.00           C
ATOM   9616  C33 POPE6 198      99.667  42.728  39.902  1.00  0.00           C
ATOM   9619  C34 POPE6 198     100.597  42.577  41.112  1.00  0.00           C
ATOM   9622  C35 POPE6 198     100.597  43.708  42.152  1.00  0.00           C
ATOM   9625  C36 POPE6 198     101.727  43.467  43.182  1.00  0.00           C
ATOM   9628  C37 POPE6 198     101.627  44.347  44.432  1.00  0.00           C
ATOM   9631  C38 POPE6 198     102.617  43.948  45.542  1.00  0.00           C
ATOM   9634  C39 POPE6 198     102.388  44.688  46.872  1.00  0.00           C
ATOM   9637 0C31 POPE6 198     103.168  44.048  48.032  1.00  0.00           C
ATOM   9640 1C31 POPE6 198     102.827  44.657  49.392  1.00  0.00           C
ATOM   9643 2C31 POPE6 198     103.708  44.097  50.522  1.00  0.00           C
ATOM   9646 3C31 POPE6 198     103.407  44.738  51.892  1.00  0.00           C
ATOM   9649 4C31 POPE6 198     102.318  44.028  52.702  1.00  0.00           C
ATOM   9652 5C31 POPE6 198     101.907  44.858  53.932  1.00  0.00           C
ATOM   9655 6C31 POPE6 198     101.117  44.097  54.992  1.00  0.00           C
ATOM   9659  NH3 POPE7 199      70.737  62.327  77.542  1.00  0.00           N
ATOM   9663  C12 POPE7 199      71.727  61.677  78.472  1.00  0.00           C
ATOM   9666  C11 POPE7 199      72.767  60.798  77.722  1.00  0.00           C
ATOM   9669  P   POPE7 199      74.727  60.528  79.472  1.00  0.00           P
ATOM   9670  O13 POPE7 199      74.147  61.618  80.292  1.00  0.00           O
ATOM   9671  O14 POPE7 199      75.347  59.408  80.202  1.00  0.00           O
ATOM   9672  O11 POPE7 199      75.727  61.077  78.392  1.00  0.00           O
ATOM   9673  O12 POPE7 199      73.537  59.967  78.612  1.00  0.00           O
ATOM   9674  C1  POPE7 199      75.927  62.467  78.232  1.00  0.00           C
ATOM   9677  C2  POPE7 199      76.647  62.798  76.902  1.00  0.00           C
ATOM   9679  O21 POPE7 199      76.377  64.177  76.672  1.00  0.00           O
ATOM   9680  C21 POPE7 199      77.357  64.908  76.212  1.00  0.00           C
ATOM   9681  O22 POPE7 199      78.537  64.607  76.162  1.00  0.00           O
ATOM   9682  C22 POPE7 199      76.767  66.217  75.742  1.00  0.00           C
ATOM   9685  C3  POPE7 199      76.107  61.957  75.702  1.00  0.00           C
ATOM   9688  O31 POPE7 199      76.617  62.407  74.432  1.00  0.00           O
ATOM   9689  C31 POPE7 199      75.837  63.269  73.762  1.00  0.00           C
ATOM   9690  O32 POPE7 199      74.767  63.708  74.152  1.00  0.00           O
ATOM   9691  C32 POPE7 199      76.547  63.629  72.452  1.00  0.00           C
ATOM   9694  C23 POPE7 199      77.557  66.757  74.552  1.00  0.00           C
ATOM   9697  C24 POPE7 199      76.757  67.787  73.772  1.00  0.00           C
ATOM   9700  C25 POPE7 199      77.617  68.357  72.652  1.00  0.00           C
ATOM   9703  C26 POPE7 199      76.818  69.158  71.642  1.00  0.00           C
ATOM   9706  C27 POPE7 199      77.727  69.868  70.632  1.00  0.00           C
ATOM   9709  C28 POPE7 199      77.697  71.417  70.632  1.00  0.00           C
ATOM   9712  C29 POPE7 199      77.947  72.007  72.002  1.00  0.00           C
ATOM   9714 0C21 POPE7 199      77.958  73.327  72.292  1.00  0.00           C
ATOM   9716 1C21 POPE7 199      77.767  74.467  71.332  1.00  0.00           C
ATOM   9719 2C21 POPE7 199      77.217  75.717  72.052  1.00  0.00           C
ATOM   9722 3C21 POPE7 199      75.737  75.618  72.492  1.00  0.00           C
ATOM   9725 4C21 POPE7 199      75.507  76.207  73.892  1.00  0.00           C
ATOM   9728 5C21 POPE7 199      74.047  76.577  74.212  1.00  0.00           C
ATOM   9731 6C21 POPE7 199      73.107  75.408  74.552  1.00  0.00           C
ATOM   9734 7C21 POPE7 199      71.747  75.918  75.042  1.00  0.00           C
ATOM   9737 8C21 POPE7 199      70.737  74.827  75.412  1.00  0.00           C
ATOM   9741  C33 POPE7 199      76.017  64.857  71.662  1.00  0.00           C
ATOM   9744  C34 POPE7 199      75.537  64.497  70.242  1.00  0.00           C
ATOM   9747  C35 POPE7 199      75.647  65.647  69.222  1.00  0.00           C
ATOM   9750  C36 POPE7 199      75.037  65.277  67.862  1.00  0.00           C
ATOM   9753  C37 POPE7 199      75.277  66.298  66.742  1.00  0.00           C
ATOM   9756  C38 POPE7 199      74.437  65.957  65.502  1.00  0.00           C
ATOM   9759  C39 POPE7 199      74.717  66.807  64.252  1.00  0.00           C
ATOM   9762 0C31 POPE7 199      74.017  68.177  64.262  1.00  0.00           C
ATOM   9765 1C31 POPE7 199      73.997  68.818  62.862  1.00  0.00           C
ATOM   9768 2C31 POPE7 199      73.507  70.277  62.862  1.00  0.00           C
ATOM   9771 3C31 POPE7 199      73.727  70.978  61.512  1.00  0.00           C
ATOM   9774 4C31 POPE7 199      72.527  70.897  60.552  1.00  0.00           C
ATOM   9777 5C31 POPE7 199      72.877  71.449  59.162  1.00  0.00           C
ATOM   9780 6C31 POPE7 199      71.677  71.607  58.232  1.00  0.00           C
ATOM   9784  NH3 POPE8 200      88.317   5.087  33.722  1.00  0.00           N
ATOM   9788  C12 POPE8 200      89.717   4.657  33.322  1.00  0.00           C
ATOM   9791  C11 POPE8 200      90.717   5.827  33.292  1.00  0.00           C
ATOM   9794  P   POPE8 200      93.177   5.627  34.272  1.00  0.00           P
ATOM   9795  O13 POPE8 200      93.187   4.477  35.202  1.00  0.00           O
ATOM   9796  O14 POPE8 200      94.467   5.997  33.672  1.00  0.00           O
ATOM   9797  O11 POPE8 200      92.637   6.918  34.982  1.00  0.00           O
ATOM   9798  O12 POPE8 200      92.057   5.347  33.162  1.00  0.00           O
ATOM   9799  C1  POPE8 200      93.267   7.607  36.052  1.00  0.00           C
ATOM   9802  C2  POPE8 200      92.197   7.967  37.112  1.00  0.00           C
ATOM   9804  O21 POPE8 200      92.817   8.767  38.142  1.00  0.00           O
ATOM   9805  C21 POPE8 200      91.967   9.597  38.752  1.00  0.00           C
ATOM   9806  O22 POPE8 200      90.797   9.767  38.442  1.00  0.00           O
ATOM   9807  C22 POPE8 200      92.598  10.188  40.002  1.00  0.00           C
ATOM   9810  C3  POPE8 200      91.597   6.697  37.762  1.00  0.00           C
ATOM   9813  O31 POPE8 200      90.677   6.087  36.852  1.00  0.00           O
ATOM   9814  C31 POPE8 200      89.537   5.528  37.222  1.00  0.00           C
ATOM   9815  O32 POPE8 200      88.677   5.167  36.402  1.00  0.00           O
ATOM   9816  C32 POPE8 200      89.387   5.267  38.712  1.00  0.00           C
ATOM   9819  C23 POPE8 200      91.837  11.467  40.432  1.00  0.00           C
ATOM   9822  C24 POPE8 200      92.507  12.218  41.592  1.00  0.00           C
ATOM   9825  C25 POPE8 200      92.477  11.438  42.912  1.00  0.00           C
ATOM   9828  C26 POPE8 200      92.687  12.358  44.132  1.00  0.00           C
ATOM   9831  C27 POPE8 200      92.307  11.677  45.452  1.00  0.00           C
ATOM   9834  C28 POPE8 200      92.397  12.627  46.662  1.00  0.00           C
ATOM   9837  C29 POPE8 200      91.667  12.067  47.852  1.00  0.00           C
ATOM   9839 0C21 POPE8 200      92.137  11.927  49.112  1.00  0.00           C
ATOM   9841 1C21 POPE8 200      93.507  12.318  49.602  1.00  0.00           C
ATOM   9844 2C21 POPE8 200      93.557  13.757  50.172  1.00  0.00           C
ATOM   9847 3C21 POPE8 200      92.607  13.987  51.362  1.00  0.00           C
ATOM   9850 4C21 POPE8 200      92.587  15.427  51.882  1.00  0.00           C
ATOM   9853 5C21 POPE8 200      93.787  15.807  52.772  1.00  0.00           C
ATOM   9856 6C21 POPE8 200      94.917  16.507  52.012  1.00  0.00           C
ATOM   9859 7C21 POPE8 200      96.138  16.757  52.902  1.00  0.00           C
ATOM   9862 8C21 POPE8 200      97.267  17.487  52.162  1.00  0.00           C
ATOM   9866  C33 POPE8 200      88.068   4.557  39.052  1.00  0.00           C
ATOM   9869  C34 POPE8 200      87.997   4.227  40.542  1.00  0.00           C
ATOM   9872  C35 POPE8 200      86.807   3.347  40.952  1.00  0.00           C
ATOM   9875  C36 POPE8 200      86.827   1.967  40.292  1.00  0.00           C
ATOM   9878  C37 POPE8 200      86.697   0.807  41.292  1.00  0.00           C
ATOM   9881  C38 POPE8 200      86.717  -0.543  40.572  1.00  0.00           C
ATOM   9884  C39 POPE8 200      86.787  -1.748  41.512  1.00  0.00           C
ATOM   9887 0C31 POPE8 200      88.017  -1.718  42.422  1.00  0.00           C
ATOM   9890 1C31 POPE8 200      88.317  -3.068  43.072  1.00  0.00           C
ATOM   9893 2C31 POPE8 200      89.647  -3.098  43.822  1.00  0.00           C
ATOM   9896 3C31 POPE8 200      89.707  -2.228  45.082  1.00  0.00           C
ATOM   9899 4C31 POPE8 200      88.717  -2.678  46.172  1.00  0.00           C
ATOM   9902 5C31 POPE8 200      89.017  -2.038  47.532  1.00  0.00           C
ATOM   9905 6C31 POPE8 200      88.057  -2.498  48.632  1.00  0.00           C
ATOM   9909  NH3 POPE9 201      50.337  12.307  28.632  1.00  0.00           N
ATOM   9913  C12 POPE9 201      49.407  11.578  29.542  1.00  0.00           C
ATOM   9916  C11 POPE9 201      49.957  10.167  29.802  1.00  0.00           C
ATOM   9919  P   POPE9 201      52.097  10.617  31.272  1.00  0.00           P
ATOM   9920  O13 POPE9 201      53.397   9.917  31.332  1.00  0.00           O
ATOM   9921  O14 POPE9 201      52.167  12.097  31.202  1.00  0.00           O
ATOM   9922  O11 POPE9 201      51.147  10.188  32.482  1.00  0.00           O
ATOM   9923  O12 POPE9 201      51.367  10.167  29.962  1.00  0.00           O
ATOM   9924  C1  POPE9 201      50.137  11.017  33.092  1.00  0.00           C
ATOM   9927  C2  POPE9 201      49.287  10.177  34.102  1.00  0.00           C
ATOM   9929  O21 POPE9 201      48.147  10.887  34.652  1.00  0.00           O
ATOM   9930  C21 POPE9 201      47.017  10.807  33.942  1.00  0.00           C
ATOM   9931  O22 POPE9 201      46.947  10.458  32.772  1.00  0.00           O
ATOM   9932  C22 POPE9 201      45.827  11.188  34.822  1.00  0.00           C
ATOM   9935  C3  POPE9 201      50.177   9.747  35.282  1.00  0.00           C
ATOM   9938  O31 POPE9 201      49.617   8.648  36.022  1.00  0.00           O
ATOM   9939  C31 POPE9 201      49.257   8.857  37.282  1.00  0.00           C
ATOM   9940  O32 POPE9 201      49.287   9.927  37.862  1.00  0.00           O
ATOM   9941  C32 POPE9 201      48.817   7.527  37.902  1.00  0.00           C
ATOM   9944  C23 POPE9 201      45.427  10.118  35.872  1.00  0.00           C
ATOM   9947  C24 POPE9 201      44.467  10.677  36.922  1.00  0.00           C
ATOM   9950  C25 POPE9 201      44.157   9.727  38.082  1.00  0.00           C
ATOM   9953  C26 POPE9 201      45.257   9.727  39.162  1.00  0.00           C
ATOM   9956  C27 POPE9 201      44.967  10.697  40.312  1.00  0.00           C
ATOM   9959  C28 POPE9 201      46.227  11.027  41.152  1.00  0.00           C
ATOM   9962  C29 POPE9 201      45.927  11.737  42.452  1.00  0.00           C
ATOM   9964 0C21 POPE9 201      45.737  13.057  42.612  1.00  0.00           C
ATOM   9966 1C21 POPE9 201      45.747  14.097  41.512  1.00  0.00           C
ATOM   9969 2C21 POPE9 201      47.117  14.757  41.282  1.00  0.00           C
ATOM   9972 3C21 POPE9 201      47.727  15.398  42.532  1.00  0.00           C
ATOM   9975 4C21 POPE9 201      48.867  16.358  42.172  1.00  0.00           C
ATOM   9978 5C21 POPE9 201      49.657  16.887  43.372  1.00  0.00           C
ATOM   9981 6C21 POPE9 201      48.787  17.538  44.452  1.00  0.00           C
ATOM   9984 7C21 POPE9 201      49.617  18.147  45.582  1.00  0.00           C
ATOM   9987 8C21 POPE9 201      48.767  18.568  46.782  1.00  0.00           C
ATOM   9991  C33 POPE9 201      49.627   7.207  39.172  1.00  0.00           C
ATOM   9994  C34 POPE9 201      49.527   5.727  39.552  1.00  0.00           C
ATOM   9997  C35 POPE9 201      50.177   5.387  40.902  1.00  0.00           C
ATOM  10000  C36 POPE9 201      49.417   6.007  42.082  1.00  0.00           C
ATOM  10003  C37 POPE9 201      49.857   5.507  43.462  1.00  0.00           C
ATOM  10006  C38 POPE9 201      48.807   5.817  44.552  1.00  0.00           C
ATOM  10009  C39 POPE9 201      48.607   7.317  44.812  1.00  0.00           C
ATOM  10012 0C31 POPE9 201      47.307   7.617  45.572  1.00  0.00           C
ATOM  10015 1C31 POPE9 201      47.117   9.107  45.902  1.00  0.00           C
ATOM  10018 2C31 POPE9 201      45.757   9.377  46.562  1.00  0.00           C
ATOM  10021 3C31 POPE9 201      45.477  10.858  46.882  1.00  0.00           C
ATOM  10024 4C31 POPE9 201      46.477  11.497  47.852  1.00  0.00           C
ATOM  10027 5C31 POPE9 201      45.907  12.778  48.502  1.00  0.00           C
ATOM  10030 6C31 POPE9 201      46.897  13.527  49.402  1.00  0.00           C
ATOM  10034  NH3 POPE  202      11.067  17.318  74.982  1.00  0.00           N
ATOM  10038  C12 POPE  202      11.237  18.778  74.722  1.00  0.00           C
ATOM  10041  C11 POPE  202      10.007  19.537  75.222  1.00  0.00           C
ATOM  10044  P   POPE  202       9.157  21.897  74.442  1.00  0.00           P
ATOM  10045  O13 POPE  202       8.047  22.057  75.432  1.00  0.00           O
ATOM  10046  O14 POPE  202       9.877  23.097  73.942  1.00  0.00           O
ATOM  10047  O11 POPE  202       8.617  21.047  73.232  1.00  0.00           O
ATOM  10048  O12 POPE  202      10.227  20.928  75.062  1.00  0.00           O
ATOM  10049  C1  POPE  202       9.017  21.167  71.872  1.00  0.00           C
ATOM  10052  C2  POPE  202       8.097  22.087  71.012  1.00  0.00           C
ATOM  10054  O21 POPE  202       8.587  23.438  70.962  1.00  0.00           O
ATOM  10055  C21 POPE  202       9.707  23.568  70.242  1.00  0.00           C
ATOM  10056  O22 POPE  202      10.257  22.667  69.622  1.00  0.00           O
ATOM  10057  C22 POPE  202      10.237  24.987  70.322  1.00  0.00           C
ATOM  10060  C3  POPE  202       6.647  22.048  71.552  1.00  0.00           C
ATOM  10063  O31 POPE  202       5.717  22.927  70.892  1.00  0.00           O
ATOM  10064  C31 POPE  202       5.167  22.467  69.772  1.00  0.00           C
ATOM  10065  O32 POPE  202       5.597  21.528  69.112  1.00  0.00           O
ATOM  10066  C32 POPE  202       3.897  23.278  69.492  1.00  0.00           C
ATOM  10069  C23 POPE  202      10.347  25.638  68.922  1.00  0.00           C
ATOM  10072  C24 POPE  202      10.987  27.028  69.002  1.00  0.00           C
ATOM  10075  C25 POPE  202      10.757  27.897  67.762  1.00  0.00           C
ATOM  10078  C26 POPE  202      11.207  27.237  66.452  1.00  0.00           C
ATOM  10081  C27 POPE  202      11.017  28.167  65.242  1.00  0.00           C
ATOM  10084  C28 POPE  202      11.307  27.448  63.912  1.00  0.00           C
ATOM  10087  C29 POPE  202      11.327  28.347  62.702  1.00  0.00           C
ATOM  10089 0C21 POPE  202      10.287  29.007  62.152  1.00  0.00           C
ATOM  10091 1C21 POPE  202       8.847  29.047  62.592  1.00  0.00           C
ATOM  10094 2C21 POPE  202       7.897  28.528  61.482  1.00  0.00           C
ATOM  10097 3C21 POPE  202       6.447  28.977  61.682  1.00  0.00           C
ATOM  10100 4C21 POPE  202       5.507  28.457  60.582  1.00  0.00           C
ATOM  10103 5C21 POPE  202       4.127  29.128  60.632  1.00  0.00           C
ATOM  10106 6C21 POPE  202       3.137  28.538  59.622  1.00  0.00           C
ATOM  10109 7C21 POPE  202       1.767  29.237  59.652  1.00  0.00           C
ATOM  10112 8C21 POPE  202       0.757  28.597  58.702  1.00  0.00           C
ATOM  10116  C33 POPE  202       3.507  23.347  68.002  1.00  0.00           C
ATOM  10119  C34 POPE  202       2.257  24.237  67.772  1.00  0.00           C
ATOM  10122  C35 POPE  202       1.757  24.257  66.322  1.00  0.00           C
ATOM  10125  C36 POPE  202       2.827  24.688  65.312  1.00  0.00           C
ATOM  10128  C37 POPE  202       2.457  24.497  63.832  1.00  0.00           C
ATOM  10131  C38 POPE  202       3.717  24.467  62.962  1.00  0.00           C
ATOM  10134  C39 POPE  202       3.527  24.987  61.532  1.00  0.00           C
ATOM  10137 0C31 POPE  202       2.427  24.267  60.752  1.00  0.00           C
ATOM  10140 1C31 POPE  202       2.637  24.388  59.242  1.00  0.00           C
ATOM  10143 2C31 POPE  202       1.457  23.847  58.422  1.00  0.00           C
ATOM  10146 3C31 POPE  202       1.777  23.817  56.922  1.00  0.00           C
ATOM  10149 4C31 POPE  202       0.617  23.257  56.082  1.00  0.00           C
ATOM  10152 5C31 POPE  202       0.967  23.147  54.592  1.00  0.00           C
ATOM  10155 6C31 POPE  202      -0.133  22.487  53.762  1.00  0.00           C
ATOM  10159  NH3 POPE  203       0.627  97.048  78.652  1.00  0.00           N
ATOM  10163  C12 POPE  203       0.787  98.408  78.002  1.00  0.00           C
ATOM  10166  C11 POPE  203       0.347  99.537  78.962  1.00  0.00           C
ATOM  10169  P   POPE  203      -0.323 101.408  77.202  1.00  0.00           P
ATOM  10170  O13 POPE  203      -1.398 100.438  76.922  1.00  0.00           O
ATOM  10171  O14 POPE  203      -0.788 102.777  77.482  1.00  0.00           O
ATOM  10172  O11 POPE  203       0.817 101.357  76.072  1.00  0.00           O
ATOM  10173  O12 POPE  203       0.467 100.878  78.452  1.00  0.00           O
ATOM  10174  C1  POPE  203       1.347 102.588  75.542  1.00  0.00           C
ATOM  10177  C2  POPE  203       2.627 102.428  74.642  1.00  0.00           C
ATOM  10179  O21 POPE  203       2.937 103.688  74.042  1.00  0.00           O
ATOM  10180  C21 POPE  203       2.427 104.217  72.912  1.00  0.00           C
ATOM  10181  O22 POPE  203       2.977 105.137  72.332  1.00  0.00           O
ATOM  10182  C22 POPE  203       1.057 103.717  72.442  1.00  0.00           C
ATOM  10185  C3  POPE  203       2.657 101.208  73.652  1.00  0.00           C
ATOM  10188  O31 POPE  203       3.157 101.538  72.342  1.00  0.00           O
ATOM  10189  C31 POPE  203       4.437 101.338  72.042  1.00  0.00           C
ATOM  10190  O32 POPE  203       5.297 100.928  72.802  1.00  0.00           O
ATOM  10191  C32 POPE  203       4.637 101.738  70.562  1.00  0.00           C
ATOM  10194  C23 POPE  203       1.017 103.607  70.902  1.00  0.00           C
ATOM  10197  C24 POPE  203      -0.173 102.809  70.392  1.00  0.00           C
ATOM  10200  C25 POPE  203      -0.013 102.217  68.982  1.00  0.00           C
ATOM  10203  C26 POPE  203       0.107 103.258  67.862  1.00  0.00           C
ATOM  10206  C27 POPE  203       0.097 102.577  66.492  1.00  0.00           C
ATOM  10209  C28 POPE  203      -0.183 103.527  65.312  1.00  0.00           C
ATOM  10212  C29 POPE  203       0.967 104.467  65.062  1.00  0.00           C
ATOM  10214 0C21 POPE  203       1.897 104.357  64.102  1.00  0.00           C
ATOM  10216 1C21 POPE  203       1.967 103.268  63.052  1.00  0.00           C
ATOM  10219 2C21 POPE  203       1.887 103.868  61.642  1.00  0.00           C
ATOM  10222 3C21 POPE  203       1.667 102.788  60.572  1.00  0.00           C
ATOM  10225 4C21 POPE  203       1.557 103.368  59.152  1.00  0.00           C
ATOM  10228 5C21 POPE  203       2.547 102.739  58.172  1.00  0.00           C
ATOM  10231 6C21 POPE  203       2.427 103.317  56.752  1.00  0.00           C
ATOM  10234 7C21 POPE  203       3.547 102.827  55.822  1.00  0.00           C
ATOM  10237 8C21 POPE  203       3.357 103.247  54.362  1.00  0.00           C
ATOM  10241  C33 POPE  203       3.887 100.817  69.562  1.00  0.00           C
ATOM  10244  C34 POPE  203       3.787 101.387  68.132  1.00  0.00           C
ATOM  10247  C35 POPE  203       5.127 101.489  67.362  1.00  0.00           C
ATOM  10250  C36 POPE  203       5.367 100.327  66.372  1.00  0.00           C
ATOM  10253  C37 POPE  203       6.307 100.738  65.212  1.00  0.00           C
ATOM  10256  C38 POPE  203       5.617 101.618  64.162  1.00  0.00           C
ATOM  10259  C39 POPE  203       5.247 100.878  62.872  1.00  0.00           C
ATOM  10262 0C31 POPE  203       6.437 100.668  61.932  1.00  0.00           C
ATOM  10265 1C31 POPE  203       5.987 100.057  60.602  1.00  0.00           C
ATOM  10268 2C31 POPE  203       7.157  99.757  59.672  1.00  0.00           C
ATOM  10271 3C31 POPE  203       6.717  98.958  58.442  1.00  0.00           C
ATOM  10274 4C31 POPE  203       7.907  98.588  57.552  1.00  0.00           C
ATOM  10277 5C31 POPE  203       7.487  97.697  56.382  1.00  0.00           C
ATOM  10280 6C31 POPE  203       8.687  97.248  55.562  1.00  0.00           C
ATOM  10284  NH3 POPE  204      90.738  39.217  75.542  1.00  0.00           N
ATOM  10288  C12 POPE  204      90.547  40.667  75.212  1.00  0.00           C
ATOM  10291  C11 POPE  204      91.877  41.327  74.812  1.00  0.00           C
ATOM  10294  P   POPE  204      90.837  43.537  73.772  1.00  0.00           P
ATOM  10295  O13 POPE  204      89.587  43.818  74.482  1.00  0.00           O
ATOM  10296  O14 POPE  204      91.597  44.697  73.232  1.00  0.00           O
ATOM  10297  O11 POPE  204      90.617  42.477  72.622  1.00  0.00           O
ATOM  10298  O12 POPE  204      91.767  42.738  74.782  1.00  0.00           O
ATOM  10299  C1  POPE  204      91.488  42.257  71.512  1.00  0.00           C
ATOM  10302  C2  POPE  204      90.668  41.927  70.232  1.00  0.00           C
ATOM  10304  O21 POPE  204      91.527  41.408  69.212  1.00  0.00           O
ATOM  10305  C21 POPE  204      91.717  40.117  69.162  1.00  0.00           C
ATOM  10306  O22 POPE  204      91.427  39.298  70.022  1.00  0.00           O
ATOM  10307  C22 POPE  204      92.417  39.808  67.822  1.00  0.00           C
ATOM  10310  C3  POPE  204      89.987  43.199  69.662  1.00  0.00           C
ATOM  10313  O31 POPE  204      89.277  42.888  68.432  1.00  0.00           O
ATOM  10314  C31 POPE  204      89.947  43.097  67.312  1.00  0.00           C
ATOM  10315  O32 POPE  204      91.087  43.548  67.232  1.00  0.00           O
ATOM  10316  C32 POPE  204      89.077  42.658  66.122  1.00  0.00           C
ATOM  10319  C23 POPE  204      91.477  39.408  66.642  1.00  0.00           C
ATOM  10322  C24 POPE  204      92.248  39.357  65.302  1.00  0.00           C
ATOM  10325  C25 POPE  204      91.477  38.667  64.162  1.00  0.00           C
ATOM  10328  C26 POPE  204      92.307  38.397  62.892  1.00  0.00           C
ATOM  10331  C27 POPE  204      91.587  37.417  61.952  1.00  0.00           C
ATOM  10334  C28 POPE  204      92.248  37.197  60.572  1.00  0.00           C
ATOM  10337  C29 POPE  204      93.587  36.498  60.612  1.00  0.00           C
ATOM  10339 0C21 POPE  204      94.477  36.458  59.592  1.00  0.00           C
ATOM  10341 1C21 POPE  204      94.337  37.077  58.222  1.00  0.00           C
ATOM  10344 2C21 POPE  204      93.097  36.647  57.402  1.00  0.00           C
ATOM  10347 3C21 POPE  204      93.057  37.318  56.012  1.00  0.00           C
ATOM  10350 4C21 POPE  204      91.657  37.318  55.382  1.00  0.00           C
ATOM  10353 5C21 POPE  204      91.027  35.917  55.252  1.00  0.00           C
ATOM  10356 6C21 POPE  204      89.637  35.967  54.582  1.00  0.00           C
ATOM  10359 7C21 POPE  204      88.967  34.597  54.502  1.00  0.00           C
ATOM  10362 8C21 POPE  204      87.607  34.627  53.802  1.00  0.00           C
ATOM  10366  C33 POPE  204      89.467  43.327  64.772  1.00  0.00           C
ATOM  10369  C34 POPE  204      88.778  44.688  64.572  1.00  0.00           C
ATOM  10372  C35 POPE  204      89.627  45.757  63.882  1.00  0.00           C
ATOM  10375  C36 POPE  204      90.937  46.058  64.632  1.00  0.00           C
ATOM  10378  C37 POPE  204      91.447  47.477  64.372  1.00  0.00           C
ATOM  10381  C38 POPE  204      92.757  47.798  65.112  1.00  0.00           C
ATOM  10384  C39 POPE  204      94.017  47.118  64.542  1.00  0.00           C
ATOM  10387 0C31 POPE  204      94.837  47.997  63.582  1.00  0.00           C
ATOM  10390 1C31 POPE  204      94.307  48.018  62.142  1.00  0.00           C
ATOM  10393 2C31 POPE  204      94.827  49.228  61.362  1.00  0.00           C
ATOM  10396 3C31 POPE  204      94.297  49.298  59.922  1.00  0.00           C
ATOM  10399 4C31 POPE  204      94.818  48.148  59.042  1.00  0.00           C
ATOM  10402 5C31 POPE  204      94.537  48.358  57.552  1.00  0.00           C
ATOM  10405 6C31 POPE  204      95.017  47.178  56.712  1.00  0.00           C
ATOM  10409  NH3 POPE  205      67.897  16.507  76.692  1.00  0.00           N
ATOM  10413  C12 POPE  205      67.577  17.878  77.232  1.00  0.00           C
ATOM  10416  C11 POPE  205      67.477  18.917  76.122  1.00  0.00           C
ATOM  10419  P   POPE  205      65.697  20.717  76.812  1.00  0.00           P
ATOM  10420  O13 POPE  205      64.927  19.678  77.532  1.00  0.00           O
ATOM  10421  O14 POPE  205      65.727  22.037  77.482  1.00  0.00           O
ATOM  10422  O11 POPE  205      65.247  20.857  75.282  1.00  0.00           O
ATOM  10423  O12 POPE  205      67.197  20.208  76.692  1.00  0.00           O
ATOM  10424  C1  POPE  205      66.197  21.528  74.422  1.00  0.00           C
ATOM  10427  C2  POPE  205      65.587  21.948  73.052  1.00  0.00           C
ATOM  10429  O21 POPE  205      65.407  20.767  72.242  1.00  0.00           O
ATOM  10430  C21 POPE  205      64.347  20.778  71.472  1.00  0.00           C
ATOM  10431  O22 POPE  205      63.467  21.618  71.442  1.00  0.00           O
ATOM  10432  C22 POPE  205      64.367  19.557  70.562  1.00  0.00           C
ATOM  10435  C3  POPE  205      66.567  22.917  72.312  1.00  0.00           C
ATOM  10438  O31 POPE  205      66.087  23.387  71.042  1.00  0.00           O
ATOM  10439  C31 POPE  205      65.157  24.327  71.042  1.00  0.00           C
ATOM  10440  O32 POPE  205      64.577  24.767  72.022  1.00  0.00           O
ATOM  10441  C32 POPE  205      64.937  24.757  69.592  1.00  0.00           C
ATOM  10444  C23 POPE  205      65.667  19.497  69.732  1.00  0.00           C
ATOM  10447  C24 POPE  205      65.697  18.288  68.792  1.00  0.00           C
ATOM  10450  C25 POPE  205      64.717  18.397  67.612  1.00  0.00           C
ATOM  10453  C26 POPE  205      65.247  19.237  66.442  1.00  0.00           C
ATOM  10456  C27 POPE  205      64.277  19.247  65.252  1.00  0.00           C
ATOM  10459  C28 POPE  205      64.817  20.028  64.042  1.00  0.00           C
ATOM  10462  C29 POPE  205      63.797  20.147  62.932  1.00  0.00           C
ATOM  10464 0C21 POPE  205      63.857  19.667  61.672  1.00  0.00           C
ATOM  10466 1C21 POPE  205      64.977  18.888  61.032  1.00  0.00           C
ATOM  10469 2C21 POPE  205      64.567  17.448  60.662  1.00  0.00           C
ATOM  10472 3C21 POPE  205      63.507  17.358  59.542  1.00  0.00           C
ATOM  10475 4C21 POPE  205      63.117  15.897  59.242  1.00  0.00           C
ATOM  10478 5C21 POPE  205      61.977  15.747  58.222  1.00  0.00           C
ATOM  10481 6C21 POPE  205      61.507  14.278  58.122  1.00  0.00           C
ATOM  10484 7C21 POPE  205      60.227  14.047  57.312  1.00  0.00           C
ATOM  10487 8C21 POPE  205      59.807  12.568  57.312  1.00  0.00           C
ATOM  10491  C33 POPE  205      64.097  23.778  68.752  1.00  0.00           C
ATOM  10494  C34 POPE  205      64.848  23.198  67.542  1.00  0.00           C
ATOM  10497  C35 POPE  205      65.347  24.247  66.542  1.00  0.00           C
ATOM  10500  C36 POPE  205      64.237  24.927  65.722  1.00  0.00           C
ATOM  10503  C37 POPE  205      64.727  26.247  65.102  1.00  0.00           C
ATOM  10506  C38 POPE  205      63.917  26.658  63.872  1.00  0.00           C
ATOM  10509  C39 POPE  205      64.287  28.068  63.402  1.00  0.00           C
ATOM  10512 0C31 POPE  205      63.507  28.568  62.172  1.00  0.00           C
ATOM  10515 1C31 POPE  205      63.747  30.067  61.912  1.00  0.00           C
ATOM  10518 2C31 POPE  205      62.667  30.698  61.022  1.00  0.00           C
ATOM  10521 3C31 POPE  205      63.068  30.898  59.552  1.00  0.00           C
ATOM  10524 4C31 POPE  205      63.637  29.648  58.872  1.00  0.00           C
ATOM  10527 5C31 POPE  205      63.967  29.917  57.402  1.00  0.00           C
ATOM  10530 6C31 POPE  205      64.557  28.717  56.662  1.00  0.00           C
ATOM  10534  NH3 POPE  206      23.187  96.757  80.992  1.00  0.00           N
ATOM  10538  C12 POPE  206      21.907  97.318  80.442  1.00  0.00           C
ATOM  10541  C11 POPE  206      21.087  96.228  79.712  1.00  0.00           C
ATOM  10544  P   POPE  206      21.147  94.007  81.112  1.00  0.00           P
ATOM  10545  O13 POPE  206      22.387  94.357  81.862  1.00  0.00           O
ATOM  10546  O14 POPE  206      20.117  93.168  81.752  1.00  0.00           O
ATOM  10547  O11 POPE  206      21.547  93.308  79.752  1.00  0.00           O
ATOM  10548  O12 POPE  206      20.457  95.358  80.652  1.00  0.00           O
ATOM  10549  C1  POPE  206      20.517  93.088  78.772  1.00  0.00           C
ATOM  10552  C2  POPE  206      21.127  92.388  77.532  1.00  0.00           C
ATOM  10554  O21 POPE  206      20.327  92.607  76.352  1.00  0.00           O
ATOM  10555  C21 POPE  206      20.397  93.848  75.882  1.00  0.00           C
ATOM  10556  O22 POPE  206      21.107  94.748  76.332  1.00  0.00           O
ATOM  10557  C22 POPE  206      19.587  93.947  74.592  1.00  0.00           C
ATOM  10560  C3  POPE  206      21.337  90.857  77.762  1.00  0.00           C
ATOM  10563  O31 POPE  206      21.557  90.077  76.562  1.00  0.00           O
ATOM  10564  C31 POPE  206      22.647  90.379  75.882  1.00  0.00           C
ATOM  10565  O32 POPE  206      23.447  91.269  76.142  1.00  0.00           O
ATOM  10566  C32 POPE  206      22.807  89.427  74.712  1.00  0.00           C
ATOM  10569  C23 POPE  206      20.197  93.088  73.462  1.00  0.00           C
ATOM  10572  C24 POPE  206      19.287  92.907  72.242  1.00  0.00           C
ATOM  10575  C25 POPE  206      19.957  92.028  71.172  1.00  0.00           C
ATOM  10578  C26 POPE  206      19.077  91.717  69.952  1.00  0.00           C
ATOM  10581  C27 POPE  206      19.857  90.938  68.882  1.00  0.00           C
ATOM  10584  C28 POPE  206      19.037  90.677  67.602  1.00  0.00           C
ATOM  10587  C29 POPE  206      19.927  90.127  66.512  1.00  0.00           C
ATOM  10589 0C21 POPE  206      19.777  90.288  65.182  1.00  0.00           C
ATOM  10591 1C21 POPE  206      18.667  91.048  64.482  1.00  0.00           C
ATOM  10594 2C21 POPE  206      19.157  91.868  63.262  1.00  0.00           C
ATOM  10597 3C21 POPE  206      19.597  91.007  62.072  1.00  0.00           C
ATOM  10600 4C21 POPE  206      20.077  91.868  60.892  1.00  0.00           C
ATOM  10603 5C21 POPE  206      20.777  91.048  59.792  1.00  0.00           C
ATOM  10606 6C21 POPE  206      19.827  90.368  58.802  1.00  0.00           C
ATOM  10609 7C21 POPE  206      20.587  89.577  57.732  1.00  0.00           C
ATOM  10612 8C21 POPE  206      19.687  89.027  56.612  1.00  0.00           C
ATOM  10616  C33 POPE  206      23.827  90.008  73.712  1.00  0.00           C
ATOM  10619  C34 POPE  206      24.077  89.108  72.502  1.00  0.00           C
ATOM  10622  C35 POPE  206      25.117  89.717  71.552  1.00  0.00           C
ATOM  10625  C36 POPE  206      24.527  90.688  70.532  1.00  0.00           C
ATOM  10628  C37 POPE  206      25.607  91.497  69.802  1.00  0.00           C
ATOM  10631  C38 POPE  206      25.137  92.188  68.512  1.00  0.00           C
ATOM  10634  C39 POPE  206      23.697  92.708  68.562  1.00  0.00           C
ATOM  10637 0C31 POPE  206      23.337  93.548  67.332  1.00  0.00           C
ATOM  10640 1C31 POPE  206      21.867  93.989  67.372  1.00  0.00           C
ATOM  10643 2C31 POPE  206      21.597  95.148  66.412  1.00  0.00           C
ATOM  10646 3C31 POPE  206      21.307  94.678  64.992  1.00  0.00           C
ATOM  10649 4C31 POPE  206      21.407  95.827  63.992  1.00  0.00           C
ATOM  10652 5C31 POPE  206      20.947  95.449  62.582  1.00  0.00           C
ATOM  10655 6C31 POPE  206      21.057  96.608  61.592  1.00  0.00           C
ATOM  10659  NH3 POPE  207      71.147   6.567  33.202  1.00  0.00           N
ATOM  10663  C12 POPE  207      72.287   7.317  32.572  1.00  0.00           C
ATOM  10666  C11 POPE  207      73.097   8.147  33.592  1.00  0.00           C
ATOM  10669  P   POPE  207      72.177  10.567  33.412  1.00  0.00           P
ATOM  10670  O13 POPE  207      72.488  11.887  32.822  1.00  0.00           O
ATOM  10671  O14 POPE  207      70.887   9.957  33.062  1.00  0.00           O
ATOM  10672  O11 POPE  207      72.207  10.608  34.982  1.00  0.00           O
ATOM  10673  O12 POPE  207      73.287   9.488  33.112  1.00  0.00           O
ATOM  10674  C1  POPE  207      72.507  11.807  35.672  1.00  0.00           C
ATOM  10677  C2  POPE  207      73.257  11.417  36.942  1.00  0.00           C
ATOM  10679  O21 POPE  207      73.357  12.557  37.812  1.00  0.00           O
ATOM  10680  C21 POPE  207      72.837  12.327  39.012  1.00  0.00           C
ATOM  10681  O22 POPE  207      72.157  11.357  39.292  1.00  0.00           O
ATOM  10682  C22 POPE  207      73.417  13.327  40.022  1.00  0.00           C
ATOM  10685  C3  POPE  207      74.647  10.837  36.632  1.00  0.00           C
ATOM  10688  O31 POPE  207      74.897   9.627  37.392  1.00  0.00           O
ATOM  10689  C31 POPE  207      75.377   9.837  38.612  1.00  0.00           C
ATOM  10690  O32 POPE  207      75.477  10.917  39.172  1.00  0.00           O
ATOM  10691  C32 POPE  207      75.767   8.487  39.212  1.00  0.00           C
ATOM  10694  C23 POPE  207      73.257  12.857  41.482  1.00  0.00           C
ATOM  10697  C24 POPE  207      72.307  13.767  42.282  1.00  0.00           C
ATOM  10700  C25 POPE  207      72.937  15.097  42.732  1.00  0.00           C
ATOM  10703  C26 POPE  207      74.027  14.927  43.802  1.00  0.00           C
ATOM  10706  C27 POPE  207      74.517  16.267  44.382  1.00  0.00           C
ATOM  10709  C28 POPE  207      75.407  16.087  45.622  1.00  0.00           C
ATOM  10712  C29 POPE  207      75.767  17.407  46.262  1.00  0.00           C
ATOM  10714 0C21 POPE  207      76.867  17.688  46.982  1.00  0.00           C
ATOM  10716 1C21 POPE  207      77.987  16.747  47.342  1.00  0.00           C
ATOM  10719 2C21 POPE  207      78.287  16.717  48.852  1.00  0.00           C
ATOM  10722 3C21 POPE  207      77.217  15.988  49.682  1.00  0.00           C
ATOM  10725 4C21 POPE  207      77.667  15.677  51.122  1.00  0.00           C
ATOM  10728 5C21 POPE  207      77.357  16.808  52.112  1.00  0.00           C
ATOM  10731 6C21 POPE  207      77.928  16.537  53.512  1.00  0.00           C
ATOM  10734 7C21 POPE  207      77.387  17.517  54.562  1.00  0.00           C
ATOM  10737 8C21 POPE  207      78.177  17.507  55.882  1.00  0.00           C
ATOM  10741  C33 POPE  207      75.577   8.398  40.742  1.00  0.00           C
ATOM  10744  C34 POPE  207      76.077   7.037  41.242  1.00  0.00           C
ATOM  10747  C35 POPE  207      75.977   6.837  42.762  1.00  0.00           C
ATOM  10750  C36 POPE  207      76.867   7.787  43.572  1.00  0.00           C
ATOM  10753  C37 POPE  207      76.967   7.337  45.032  1.00  0.00           C
ATOM  10756  C38 POPE  207      77.797   8.257  45.922  1.00  0.00           C
ATOM  10759  C39 POPE  207      78.047   7.617  47.292  1.00  0.00           C
ATOM  10762 0C31 POPE  207      78.837   8.517  48.242  1.00  0.00           C
ATOM  10765 1C31 POPE  207      79.007   7.867  49.622  1.00  0.00           C
ATOM  10768 2C31 POPE  207      79.647   8.797  50.672  1.00  0.00           C
ATOM  10771 3C31 POPE  207      81.107   9.167  50.362  1.00  0.00           C
ATOM  10774 4C31 POPE  207      81.687  10.107  51.422  1.00  0.00           C
ATOM  10777 5C31 POPE  207      83.127  10.537  51.122  1.00  0.00           C
ATOM  10780 6C31 POPE  207      83.647  11.597  52.102  1.00  0.00           C
ATOM  10784  NH3 POPE  208      48.227  92.817  38.702  1.00  0.00           N
ATOM  10788  C12 POPE  208      48.827  93.818  37.762  1.00  0.00           C
ATOM  10791  C11 POPE  208      50.357  93.607  37.732  1.00  0.00           C
ATOM  10794  P   POPE  208      51.417  95.918  37.092  1.00  0.00           P
ATOM  10795  O13 POPE  208      52.887  95.957  37.152  1.00  0.00           O
ATOM  10796  O14 POPE  208      50.817  96.797  36.072  1.00  0.00           O
ATOM  10797  O11 POPE  208      50.777  96.228  38.502  1.00  0.00           O
ATOM  10798  O12 POPE  208      50.957  94.459  36.772  1.00  0.00           O
ATOM  10799  C1  POPE  208      51.057  97.417  39.252  1.00  0.00           C
ATOM  10802  C2  POPE  208      51.357  97.077  40.742  1.00  0.00           C
ATOM  10804  O21 POPE  208      50.327  97.537  41.652  1.00  0.00           O
ATOM  10805  C21 POPE  208      50.227  98.857  41.772  1.00  0.00           C
ATOM  10806  O22 POPE  208      50.807  99.678  41.092  1.00  0.00           O
ATOM  10807  C22 POPE  208      49.277  99.238  42.912  1.00  0.00           C
ATOM  10810  C3  POPE  208      52.787  97.497  41.202  1.00  0.00           C
ATOM  10813  O31 POPE  208      52.947  97.198  42.602  1.00  0.00           O
ATOM  10814  C31 POPE  208      53.977  97.777  43.192  1.00  0.00           C
ATOM  10815  O32 POPE  208      54.827  98.457  42.642  1.00  0.00           O
ATOM  10816  C32 POPE  208      53.907  97.487  44.692  1.00  0.00           C
ATOM  10819  C23 POPE  208      48.607 100.607  42.662  1.00  0.00           C
ATOM  10822  C24 POPE  208      47.847 101.188  43.872  1.00  0.00           C
ATOM  10825  C25 POPE  208      47.427 102.648  43.642  1.00  0.00           C
ATOM  10828  C26 POPE  208      46.877 103.337  44.892  1.00  0.00           C
ATOM  10831  C27 POPE  208      47.097 104.857  44.882  1.00  0.00           C
ATOM  10834  C28 POPE  208      46.707 105.569  46.192  1.00  0.00           C
ATOM  10837  C29 POPE  208      45.217 105.628  46.382  1.00  0.00           C
ATOM  10839 0C21 POPE  208      44.587 106.348  47.332  1.00  0.00           C
ATOM  10841 1C21 POPE  208      45.227 107.188  48.412  1.00  0.00           C
ATOM  10844 2C21 POPE  208      44.747 106.748  49.802  1.00  0.00           C
ATOM  10847 3C21 POPE  208      45.217 107.688  50.912  1.00  0.00           C
ATOM  10850 4C21 POPE  208      44.917 107.158  52.332  1.00  0.00           C
ATOM  10853 5C21 POPE  208      43.427 106.888  52.572  1.00  0.00           C
ATOM  10856 6C21 POPE  208      43.057 106.878  54.052  1.00  0.00           C
ATOM  10859 7C21 POPE  208      41.547 106.699  54.282  1.00  0.00           C
ATOM  10862 8C21 POPE  208      41.117 107.028  55.712  1.00  0.00           C
ATOM  10866  C33 POPE  208      52.657  98.107  45.352  1.00  0.00           C
ATOM  10869  C34 POPE  208      52.027  97.137  46.362  1.00  0.00           C
ATOM  10872  C35 POPE  208      52.897  96.807  47.572  1.00  0.00           C
ATOM  10875  C36 POPE  208      53.107  97.998  48.522  1.00  0.00           C
ATOM  10878  C37 POPE  208      53.847  97.588  49.792  1.00  0.00           C
ATOM  10881  C38 POPE  208      53.937  98.737  50.812  1.00  0.00           C
ATOM  10884  C39 POPE  208      54.697  98.357  52.092  1.00  0.00           C
ATOM  10887 0C31 POPE  208      56.157  98.827  52.122  1.00  0.00           C
ATOM  10890 1C31 POPE  208      57.067  98.158  51.072  1.00  0.00           C
ATOM  10893 2C31 POPE  208      58.517  98.647  51.182  1.00  0.00           C
ATOM  10896 3C31 POPE  208      58.727 100.048  50.582  1.00  0.00           C
ATOM  10899 4C31 POPE  208      59.817 100.837  51.322  1.00  0.00           C
ATOM  10902 5C31 POPE  208      60.097 102.198  50.692  1.00  0.00           C
ATOM  10905 6C31 POPE  208      61.247 102.917  51.382  1.00  0.00           C
ATOM  10909  NH3 POPE  209      82.697  49.808  74.922  1.00  0.00           N
ATOM  10913  C12 POPE  209      81.457  49.088  74.442  1.00  0.00           C
ATOM  10916  C11 POPE  209      81.657  47.568  74.432  1.00  0.00           C
ATOM  10919  P   POPE  209      80.457  45.388  73.712  1.00  0.00           P
ATOM  10920  O13 POPE  209      81.567  44.827  74.502  1.00  0.00           O
ATOM  10921  O14 POPE  209      79.138  44.767  73.932  1.00  0.00           O
ATOM  10922  O11 POPE  209      80.837  45.268  72.182  1.00  0.00           O
ATOM  10923  O12 POPE  209      80.428  46.949  74.032  1.00  0.00           O
ATOM  10924  C1  POPE  209      80.507  44.028  71.512  1.00  0.00           C
ATOM  10927  C2  POPE  209      79.147  44.097  70.772  1.00  0.00           C
ATOM  10929  O21 POPE  209      78.887  42.878  70.052  1.00  0.00           O
ATOM  10930  C21 POPE  209      78.667  41.827  70.812  1.00  0.00           C
ATOM  10931  O22 POPE  209      78.397  41.868  72.012  1.00  0.00           O
ATOM  10932  C22 POPE  209      78.737  40.557  69.992  1.00  0.00           C
ATOM  10935  C3  POPE  209      79.127  45.257  69.742  1.00  0.00           C
ATOM  10938  O31 POPE  209      77.917  45.198  68.952  1.00  0.00           O
ATOM  10939  C31 POPE  209      78.068  44.858  67.672  1.00  0.00           C
ATOM  10940  O32 POPE  209      79.077  44.967  67.002  1.00  0.00           O
ATOM  10941  C32 POPE  209      76.777  44.198  67.182  1.00  0.00           C
ATOM  10944  C23 POPE  209      77.707  40.448  68.842  1.00  0.00           C
ATOM  10947  C24 POPE  209      78.338  40.627  67.462  1.00  0.00           C
ATOM  10950  C25 POPE  209      77.297  40.357  66.372  1.00  0.00           C
ATOM  10953  C26 POPE  209      77.777  40.737  64.972  1.00  0.00           C
ATOM  10956  C27 POPE  209      78.737  39.717  64.342  1.00  0.00           C
ATOM  10959  C28 POPE  209      79.138  40.188  62.942  1.00  0.00           C
ATOM  10962  C29 POPE  209      79.807  39.138  62.092  1.00  0.00           C
ATOM  10964 0C21 POPE  209      79.267  38.537  61.012  1.00  0.00           C
ATOM  10966 1C21 POPE  209      77.867  38.708  60.492  1.00  0.00           C
ATOM  10969 2C21 POPE  209      77.788  39.457  59.142  1.00  0.00           C
ATOM  10972 3C21 POPE  209      78.447  38.717  57.972  1.00  0.00           C
ATOM  10975 4C21 POPE  209      78.168  39.357  56.602  1.00  0.00           C
ATOM  10978 5C21 POPE  209      78.737  38.558  55.412  1.00  0.00           C
ATOM  10981 6C21 POPE  209      78.157  37.137  55.292  1.00  0.00           C
ATOM  10984 7C21 POPE  209      78.657  36.377  54.062  1.00  0.00           C
ATOM  10987 8C21 POPE  209      78.348  34.878  54.112  1.00  0.00           C
ATOM  10991  C33 POPE  209      76.417  44.487  65.712  1.00  0.00           C
ATOM  10994  C34 POPE  209      75.247  45.478  65.562  1.00  0.00           C
ATOM  10997  C35 POPE  209      74.617  45.408  64.162  1.00  0.00           C
ATOM  11000  C36 POPE  209      73.377  46.308  63.992  1.00  0.00           C
ATOM  11003  C37 POPE  209      72.737  46.108  62.612  1.00  0.00           C
ATOM  11006  C38 POPE  209      71.607  47.098  62.282  1.00  0.00           C
ATOM  11009  C39 POPE  209      70.197  46.548  62.562  1.00  0.00           C
ATOM  11012 0C31 POPE  209      69.097  47.518  62.132  1.00  0.00           C
ATOM  11015 1C31 POPE  209      67.677  46.987  62.402  1.00  0.00           C
ATOM  11018 2C31 POPE  209      66.677  47.228  61.252  1.00  0.00           C
ATOM  11021 3C31 POPE  209      66.327  48.698  60.952  1.00  0.00           C
ATOM  11024 4C31 POPE  209      66.717  49.118  59.522  1.00  0.00           C
ATOM  11027 5C31 POPE  209      65.977  50.368  59.022  1.00  0.00           C
ATOM  11030 6C31 POPE  209      66.367  50.807  57.602  1.00  0.00           C
ATOM  11034  NH3 POPE  210     100.327  84.368  77.722  1.00  0.00           N
ATOM  11038  C12 POPE  210      99.017  84.059  78.382  1.00  0.00           C
ATOM  11041  C11 POPE  210      97.917  85.098  78.082  1.00  0.00           C
ATOM  11044  P   POPE  210      96.707  86.269  76.082  1.00  0.00           P
ATOM  11045  O13 POPE  210      95.247  86.038  76.082  1.00  0.00           O
ATOM  11046  O14 POPE  210      97.127  87.497  76.782  1.00  0.00           O
ATOM  11047  O11 POPE  210      97.257  86.269  74.602  1.00  0.00           O
ATOM  11048  O12 POPE  210      97.447  85.019  76.722  1.00  0.00           O
ATOM  11049  C1  POPE  210      96.377  86.387  73.472  1.00  0.00           C
ATOM  11052  C2  POPE  210      95.927  85.008  72.902  1.00  0.00           C
ATOM  11054  O21 POPE  210      95.727  85.197  71.482  1.00  0.00           O
ATOM  11055  C21 POPE  210      96.107  84.178  70.742  1.00  0.00           C
ATOM  11056  O22 POPE  210      96.607  83.147  71.152  1.00  0.00           O
ATOM  11057  C22 POPE  210      95.747  84.438  69.272  1.00  0.00           C
ATOM  11060  C3  POPE  210      94.647  84.467  73.622  1.00  0.00           C
ATOM  11063  O31 POPE  210      93.867  83.518  72.862  1.00  0.00           O
ATOM  11064  C31 POPE  210      93.267  82.548  73.532  1.00  0.00           C
ATOM  11065  O32 POPE  210      93.387  82.298  74.722  1.00  0.00           O
ATOM  11066  C32 POPE  210      92.427  81.688  72.592  1.00  0.00           C
ATOM  11069  C23 POPE  210      95.517  83.098  68.552  1.00  0.00           C
ATOM  11072  C24 POPE  210      94.897  83.209  67.152  1.00  0.00           C
ATOM  11075  C25 POPE  210      95.797  83.807  66.062  1.00  0.00           C
ATOM  11078  C26 POPE  210      95.267  83.457  64.652  1.00  0.00           C
ATOM  11081  C27 POPE  210      96.287  83.658  63.522  1.00  0.00           C
ATOM  11084  C28 POPE  210      95.807  83.128  62.142  1.00  0.00           C
ATOM  11087  C29 POPE  210      95.577  81.629  62.092  1.00  0.00           C
ATOM  11089 0C21 POPE  210      95.937  80.747  61.142  1.00  0.00           C
ATOM  11091 1C21 POPE  210      96.667  81.038  59.852  1.00  0.00           C
ATOM  11094 2C21 POPE  210      95.757  80.957  58.602  1.00  0.00           C
ATOM  11097 3C21 POPE  210      95.307  79.537  58.202  1.00  0.00           C
ATOM  11100 4C21 POPE  210      94.377  79.567  56.982  1.00  0.00           C
ATOM  11103 5C21 POPE  210      94.057  78.199  56.342  1.00  0.00           C
ATOM  11106 6C21 POPE  210      93.467  77.158  57.302  1.00  0.00           C
ATOM  11109 7C21 POPE  210      92.867  75.957  56.562  1.00  0.00           C
ATOM  11112 8C21 POPE  210      92.427  74.817  57.492  1.00  0.00           C
ATOM  11116  C33 POPE  210      93.157  80.368  72.262  1.00  0.00           C
ATOM  11119  C34 POPE  210      94.157  80.547  71.122  1.00  0.00           C
ATOM  11122  C35 POPE  210      94.888  79.248  70.732  1.00  0.00           C
ATOM  11125  C36 POPE  210      95.547  79.357  69.342  1.00  0.00           C
ATOM  11128  C37 POPE  210      96.377  78.128  68.972  1.00  0.00           C
ATOM  11131  C38 POPE  210      96.727  78.019  67.482  1.00  0.00           C
ATOM  11134  C39 POPE  210      97.257  79.319  66.842  1.00  0.00           C
ATOM  11137 0C31 POPE  210      97.957  79.067  65.502  1.00  0.00           C
ATOM  11140 1C31 POPE  210      98.498  80.337  64.832  1.00  0.00           C
ATOM  11143 2C31 POPE  210      99.137  80.068  63.462  1.00  0.00           C
ATOM  11146 3C31 POPE  210      99.697  81.338  62.812  1.00  0.00           C
ATOM  11149 4C31 POPE  210     100.387  81.058  61.472  1.00  0.00           C
ATOM  11152 5C31 POPE  210     100.897  82.338  60.792  1.00  0.00           C
ATOM  11155 6C31 POPE  210     101.607  82.067  59.462  1.00  0.00           C
ATOM  11159  NH3 POPE  211      10.407  69.957  76.152  1.00  0.00           N
ATOM  11163  C12 POPE  211      11.797  70.188  76.712  1.00  0.00           C
ATOM  11166  C11 POPE  211      12.767  69.018  76.482  1.00  0.00           C
ATOM  11169  P   POPE  211      15.317  68.488  76.742  1.00  0.00           P
ATOM  11170  O13 POPE  211      16.327  68.658  77.812  1.00  0.00           O
ATOM  11171  O14 POPE  211      14.987  67.107  76.332  1.00  0.00           O
ATOM  11172  O11 POPE  211      15.897  69.298  75.512  1.00  0.00           O
ATOM  11173  O12 POPE  211      14.027  69.348  77.092  1.00  0.00           O
ATOM  11174  C1  POPE  211      15.417  68.967  74.202  1.00  0.00           C
ATOM  11177  C2  POPE  211      16.167  69.698  73.052  1.00  0.00           C
ATOM  11179  O21 POPE  211      16.227  68.857  71.882  1.00  0.00           O
ATOM  11180  C21 POPE  211      15.127  68.908  71.132  1.00  0.00           C
ATOM  11181  O22 POPE  211      14.047  69.327  71.492  1.00  0.00           O
ATOM  11182  C22 POPE  211      15.487  68.438  69.722  1.00  0.00           C
ATOM  11185  C3  POPE  211      17.627  70.027  73.442  1.00  0.00           C
ATOM  11188  O31 POPE  211      18.407  70.449  72.302  1.00  0.00           O
ATOM  11189  C31 POPE  211      18.647  71.747  72.212  1.00  0.00           C
ATOM  11190  O32 POPE  211      18.357  72.588  73.052  1.00  0.00           O
ATOM  11191  C32 POPE  211      19.537  71.949  70.962  1.00  0.00           C
ATOM  11194  C23 POPE  211      14.297  68.467  68.732  1.00  0.00           C
ATOM  11197  C24 POPE  211      14.707  68.818  67.292  1.00  0.00           C
ATOM  11200  C25 POPE  211      14.757  67.618  66.352  1.00  0.00           C
ATOM  11203  C26 POPE  211      15.277  67.988  64.952  1.00  0.00           C
ATOM  11206  C27 POPE  211      15.297  66.787  63.992  1.00  0.00           C
ATOM  11209  C28 POPE  211      13.977  66.568  63.242  1.00  0.00           C
ATOM  11212  C29 POPE  211      13.827  67.387  61.972  1.00  0.00           C
ATOM  11214 0C21 POPE  211      14.337  67.048  60.772  1.00  0.00           C
ATOM  11216 1C21 POPE  211      15.177  65.817  60.502  1.00  0.00           C
ATOM  11219 2C21 POPE  211      14.357  64.647  59.932  1.00  0.00           C
ATOM  11222 3C21 POPE  211      14.057  64.757  58.422  1.00  0.00           C
ATOM  11225 4C21 POPE  211      12.947  63.797  57.942  1.00  0.00           C
ATOM  11228 5C21 POPE  211      13.137  62.327  58.362  1.00  0.00           C
ATOM  11231 6C21 POPE  211      11.957  61.448  57.922  1.00  0.00           C
ATOM  11234 7C21 POPE  211      11.957  60.037  58.532  1.00  0.00           C
ATOM  11237 8C21 POPE  211      13.167  59.188  58.182  1.00  0.00           C
ATOM  11241  C33 POPE  211      19.257  73.247  70.162  1.00  0.00           C
ATOM  11244  C34 POPE  211      20.197  73.457  68.962  1.00  0.00           C
ATOM  11247  C35 POPE  211      20.117  72.419  67.822  1.00  0.00           C
ATOM  11250  C36 POPE  211      18.707  72.247  67.212  1.00  0.00           C
ATOM  11253  C37 POPE  211      18.687  72.107  65.682  1.00  0.00           C
ATOM  11256  C38 POPE  211      17.277  71.738  65.182  1.00  0.00           C
ATOM  11259  C39 POPE  211      17.027  71.988  63.682  1.00  0.00           C
ATOM  11262 0C31 POPE  211      17.977  71.277  62.722  1.00  0.00           C
ATOM  11265 1C31 POPE  211      17.467  71.378  61.272  1.00  0.00           C
ATOM  11268 2C31 POPE  211      18.507  71.018  60.212  1.00  0.00           C
ATOM  11271 3C31 POPE  211      18.887  69.527  60.202  1.00  0.00           C
ATOM  11274 4C31 POPE  211      19.917  69.228  59.112  1.00  0.00           C
ATOM  11277 5C31 POPE  211      20.387  67.768  59.122  1.00  0.00           C
ATOM  11280 6C31 POPE  211      21.357  67.457  57.992  1.00  0.00           C
ATOM  11284  NH3 POPE  212      13.007  58.768  76.672  1.00  0.00           N
ATOM  11288  C12 POPE  212      11.917  57.757  76.402  1.00  0.00           C
ATOM  11291  C11 POPE  212      12.087  56.347  76.972  1.00  0.00           C
ATOM  11294  P   POPE  212      10.437  54.317  77.282  1.00  0.00           P
ATOM  11295  O13 POPE  212      11.547  53.688  78.032  1.00  0.00           O
ATOM  11296  O14 POPE  212       9.157  54.538  78.012  1.00  0.00           O
ATOM  11297  O11 POPE  212      10.057  53.397  76.062  1.00  0.00           O
ATOM  11298  O12 POPE  212      10.887  55.658  76.622  1.00  0.00           O
ATOM  11299  C1  POPE  212      10.677  53.537  74.782  1.00  0.00           C
ATOM  11302  C2  POPE  212       9.577  53.638  73.702  1.00  0.00           C
ATOM  11304  O21 POPE  212      10.187  53.418  72.422  1.00  0.00           O
ATOM  11305  C21 POPE  212      10.347  52.157  72.092  1.00  0.00           C
ATOM  11306  O22 POPE  212       9.887  51.188  72.672  1.00  0.00           O
ATOM  11307  C22 POPE  212      11.217  52.127  70.842  1.00  0.00           C
ATOM  11310  C3  POPE  212       8.827  54.998  73.702  1.00  0.00           C
ATOM  11313  O31 POPE  212       7.517  54.837  73.122  1.00  0.00           O
ATOM  11314  C31 POPE  212       7.247  55.028  71.822  1.00  0.00           C
ATOM  11315  O32 POPE  212       6.327  54.457  71.252  1.00  0.00           O
ATOM  11316  C32 POPE  212       8.177  55.998  71.112  1.00  0.00           C
ATOM  11319  C23 POPE  212      10.877  50.967  69.892  1.00  0.00           C
ATOM  11322  C24 POPE  212      11.437  51.208  68.492  1.00  0.00           C
ATOM  11325  C25 POPE  212      11.317  49.977  67.592  1.00  0.00           C
ATOM  11328  C26 POPE  212      11.917  50.208  66.202  1.00  0.00           C
ATOM  11331  C27 POPE  212      12.667  48.988  65.662  1.00  0.00           C
ATOM  11334  C28 POPE  212      13.487  49.287  64.392  1.00  0.00           C
ATOM  11337  C29 POPE  212      14.537  50.327  64.672  1.00  0.00           C
ATOM  11339 0C21 POPE  212      14.837  51.397  63.922  1.00  0.00           C
ATOM  11341 1C21 POPE  212      14.227  51.747  62.582  1.00  0.00           C
ATOM  11344 2C21 POPE  212      14.927  50.988  61.442  1.00  0.00           C
ATOM  11347 3C21 POPE  212      14.457  51.427  60.052  1.00  0.00           C
ATOM  11350 4C21 POPE  212      15.287  50.798  58.932  1.00  0.00           C
ATOM  11353 5C21 POPE  212      14.957  51.347  57.532  1.00  0.00           C
ATOM  11356 6C21 POPE  212      13.707  50.728  56.912  1.00  0.00           C
ATOM  11359 7C21 POPE  212      13.407  51.278  55.502  1.00  0.00           C
ATOM  11362 8C21 POPE  212      12.207  50.618  54.842  1.00  0.00           C
ATOM  11366  C33 POPE  212       7.607  56.367  69.722  1.00  0.00           C
ATOM  11369  C34 POPE  212       8.357  57.518  69.042  1.00  0.00           C
ATOM  11372  C35 POPE  212       7.597  58.037  67.812  1.00  0.00           C
ATOM  11375  C36 POPE  212       8.147  59.368  67.292  1.00  0.00           C
ATOM  11378  C37 POPE  212       7.217  60.007  66.252  1.00  0.00           C
ATOM  11381  C38 POPE  212       7.687  61.417  65.862  1.00  0.00           C
ATOM  11384  C39 POPE  212       6.597  62.217  65.152  1.00  0.00           C
ATOM  11387 0C31 POPE  212       7.037  63.668  64.902  1.00  0.00           C
ATOM  11390 1C31 POPE  212       5.947  64.507  64.242  1.00  0.00           C
ATOM  11393 2C31 POPE  212       6.337  65.978  64.042  1.00  0.00           C
ATOM  11396 3C31 POPE  212       5.337  66.738  63.172  1.00  0.00           C
ATOM  11399 4C31 POPE  212       5.537  68.257  63.212  1.00  0.00           C
ATOM  11402 5C31 POPE  212       4.617  68.989  62.222  1.00  0.00           C
ATOM  11405 6C31 POPE  212       4.607  70.507  62.412  1.00  0.00           C
ATOM  11409  NH3 POPE  213      63.587  32.467  74.392  1.00  0.00           N
ATOM  11413  C12 POPE  213      64.577  31.868  75.362  1.00  0.00           C
ATOM  11416  C11 POPE  213      65.997  31.888  74.782  1.00  0.00           C
ATOM  11419  P   POPE  213      67.507  33.757  73.662  1.00  0.00           P
ATOM  11420  O13 POPE  213      66.807  34.518  72.602  1.00  0.00           O
ATOM  11421  O14 POPE  213      68.557  34.458  74.432  1.00  0.00           O
ATOM  11422  O11 POPE  213      68.077  32.408  73.082  1.00  0.00           O
ATOM  11423  O12 POPE  213      66.417  33.247  74.702  1.00  0.00           O
ATOM  11424  C1  POPE  213      69.357  32.308  72.432  1.00  0.00           C
ATOM  11427  C2  POPE  213      69.247  31.858  70.942  1.00  0.00           C
ATOM  11429  O21 POPE  213      68.867  33.048  70.232  1.00  0.00           O
ATOM  11430  C21 POPE  213      69.657  33.447  69.272  1.00  0.00           C
ATOM  11431  O22 POPE  213      70.507  32.807  68.682  1.00  0.00           O
ATOM  11432  C22 POPE  213      69.307  34.917  69.012  1.00  0.00           C
ATOM  11435  C3  POPE  213      68.187  30.727  70.722  1.00  0.00           C
ATOM  11438  O31 POPE  213      67.757  30.577  69.352  1.00  0.00           O
ATOM  11439  C31 POPE  213      68.517  29.827  68.572  1.00  0.00           C
ATOM  11440  O32 POPE  213      69.507  29.218  68.912  1.00  0.00           O
ATOM  11441  C32 POPE  213      67.957  29.858  67.142  1.00  0.00           C
ATOM  11444  C23 POPE  213      67.887  35.097  68.452  1.00  0.00           C
ATOM  11447  C24 POPE  213      67.597  36.537  68.002  1.00  0.00           C
ATOM  11450  C25 POPE  213      68.437  36.948  66.792  1.00  0.00           C
ATOM  11453  C26 POPE  213      68.087  38.307  66.182  1.00  0.00           C
ATOM  11456  C27 POPE  213      68.767  38.568  64.822  1.00  0.00           C
ATOM  11459  C28 POPE  213      70.297  38.428  64.802  1.00  0.00           C
ATOM  11462  C29 POPE  213      70.997  39.327  65.792  1.00  0.00           C
ATOM  11464 0C21 POPE  213      71.717  40.427  65.522  1.00  0.00           C
ATOM  11466 1C21 POPE  213      71.997  41.037  64.172  1.00  0.00           C
ATOM  11469 2C21 POPE  213      73.507  41.248  63.962  1.00  0.00           C
ATOM  11472 3C21 POPE  213      73.817  41.847  62.592  1.00  0.00           C
ATOM  11475 4C21 POPE  213      75.327  42.067  62.412  1.00  0.00           C
ATOM  11478 5C21 POPE  213      75.677  43.167  61.412  1.00  0.00           C
ATOM  11481 6C21 POPE  213      77.087  43.727  61.652  1.00  0.00           C
ATOM  11484 7C21 POPE  213      77.297  45.077  60.942  1.00  0.00           C
ATOM  11487 8C21 POPE  213      78.497  45.877  61.462  1.00  0.00           C
ATOM  11491  C33 POPE  213      68.068  28.517  66.362  1.00  0.00           C
ATOM  11494  C34 POPE  213      69.037  28.587  65.172  1.00  0.00           C
ATOM  11497  C35 POPE  213      68.727  27.577  64.042  1.00  0.00           C
ATOM  11500  C36 POPE  213      69.677  27.727  62.842  1.00  0.00           C
ATOM  11503  C37 POPE  213      69.247  26.907  61.622  1.00  0.00           C
ATOM  11506  C38 POPE  213      70.217  27.057  60.442  1.00  0.00           C
ATOM  11509  C39 POPE  213      69.977  26.038  59.322  1.00  0.00           C
ATOM  11512 0C31 POPE  213      68.777  26.317  58.412  1.00  0.00           C
ATOM  11515 1C31 POPE  213      68.507  25.127  57.472  1.00  0.00           C
ATOM  11518 2C31 POPE  213      67.387  25.387  56.452  1.00  0.00           C
ATOM  11521 3C31 POPE  213      66.997  24.128  55.652  1.00  0.00           C
ATOM  11524 4C31 POPE  213      66.267  23.077  56.512  1.00  0.00           C
ATOM  11527 5C31 POPE  213      65.657  21.938  55.672  1.00  0.00           C
ATOM  11530 6C31 POPE  213      64.857  20.938  56.522  1.00  0.00           C
ATOM  11534  NH3 POPE  214      93.498 109.312  32.562  1.00  0.00           N
ATOM  11538  C12 POPE  214      94.557 108.743  31.652  1.00  0.00           C
ATOM  11541  C11 POPE  214      94.517 107.217  31.602  1.00  0.00           C
ATOM  11544  P   POPE  214      95.937 105.309  30.412  1.00  0.00           P
ATOM  11545  O13 POPE  214      95.028 104.777  29.372  1.00  0.00           O
ATOM  11546  O14 POPE  214      97.388 105.127  30.232  1.00  0.00           O
ATOM  11547  O11 POPE  214      95.557 104.567  31.782  1.00  0.00           O
ATOM  11548  O12 POPE  214      95.557 106.807  30.742  1.00  0.00           O
ATOM  11549  C1  POPE  214      96.047 103.238  32.032  1.00  0.00           C
ATOM  11552  C2  POPE  214      96.927 103.128  33.332  1.00  0.00           C
ATOM  11554  O21 POPE  214      96.047 103.118  34.482  1.00  0.00           O
ATOM  11555  C21 POPE  214      96.337 102.239  35.432  1.00  0.00           C
ATOM  11556  O22 POPE  214      97.367 101.608  35.542  1.00  0.00           O
ATOM  11557  C22 POPE  214      95.137 102.099  36.362  1.00  0.00           C
ATOM  11560  C3  POPE  214      97.967 104.287  33.412  1.00  0.00           C
ATOM  11563  O31 POPE  214      99.087 103.927  34.262  1.00  0.00           O
ATOM  11564  C31 POPE  214      99.467 104.818  35.162  1.00  0.00           C
ATOM  11565  O32 POPE  214      98.988 105.938  35.302  1.00  0.00           O
ATOM  11566  C32 POPE  214     100.597 104.199  36.012  1.00  0.00           C
ATOM  11569  C23 POPE  214      95.497 101.738  37.822  1.00  0.00           C
ATOM  11572  C24 POPE  214      94.647 100.598  38.412  1.00  0.00           C
ATOM  11575  C25 POPE  214      94.647 100.598  39.942  1.00  0.00           C
ATOM  11578  C26 POPE  214      94.237  99.248  40.552  1.00  0.00           C
ATOM  11581  C27 POPE  214      93.677  99.438  41.962  1.00  0.00           C
ATOM  11584  C28 POPE  214      93.457  98.138  42.752  1.00  0.00           C
ATOM  11587  C29 POPE  214      92.587  98.357  43.962  1.00  0.00           C
ATOM  11589 0C21 POPE  214      92.937  98.967  45.102  1.00  0.00           C
ATOM  11591 1C21 POPE  214      94.307  99.418  45.492  1.00  0.00           C
ATOM  11594 2C21 POPE  214      94.318  99.567  47.012  1.00  0.00           C
ATOM  11597 3C21 POPE  214      95.717  99.567  47.632  1.00  0.00           C
ATOM  11600 4C21 POPE  214      95.647  99.178  49.112  1.00  0.00           C
ATOM  11603 5C21 POPE  214      94.797 100.127  49.972  1.00  0.00           C
ATOM  11606 6C21 POPE  214      94.267  99.438  51.222  1.00  0.00           C
ATOM  11609 7C21 POPE  214      93.507 100.397  52.142  1.00  0.00           C
ATOM  11612 8C21 POPE  214      92.867  99.668  53.322  1.00  0.00           C
ATOM  11616  C33 POPE  214     100.697 104.757  37.452  1.00  0.00           C
ATOM  11619  C34 POPE  214     101.208 106.198  37.532  1.00  0.00           C
ATOM  11622  C35 POPE  214     100.797 106.897  38.842  1.00  0.00           C
ATOM  11625  C36 POPE  214     101.257 108.364  38.852  1.00  0.00           C
ATOM  11628  C37 POPE  214     100.647 109.213  39.972  1.00  0.00           C
ATOM  11631  C38 POPE  214     101.097 108.772  41.372  1.00  0.00           C
ATOM  11634  C39 POPE  214     100.557 109.663  42.492  1.00  0.00           C
ATOM  11637 0C31 POPE  214      99.117 109.353  42.922  1.00  0.00           C
ATOM  11640 1C31 POPE  214      98.037 109.842  41.942  1.00  0.00           C
ATOM  11643 2C31 POPE  214      96.707 110.224  42.602  1.00  0.00           C
ATOM  11646 3C31 POPE  214      96.827 111.512  43.412  1.00  0.00           C
ATOM  11649 4C31 POPE  214      96.208 111.462  44.812  1.00  0.00           C
ATOM  11652 5C31 POPE  214      96.337 112.803  45.532  1.00  0.00           C
ATOM  11655 6C31 POPE  214      95.967 112.743  47.012  1.00  0.00           C
ATOM  11659  NH3 POPE  215      95.307  96.608  76.992  1.00  0.00           N
ATOM  11663  C12 POPE  215      94.427  96.819  78.172  1.00  0.00           C
ATOM  11666  C11 POPE  215      93.217  97.677  77.772  1.00  0.00           C
ATOM  11669  P   POPE  215      92.687 100.168  77.262  1.00  0.00           P
ATOM  11670  O13 POPE  215      92.067 100.257  78.592  1.00  0.00           O
ATOM  11671  O14 POPE  215      93.417 101.377  76.792  1.00  0.00           O
ATOM  11672  O11 POPE  215      91.557  99.808  76.212  1.00  0.00           O
ATOM  11673  O12 POPE  215      93.657  98.898  77.142  1.00  0.00           O
ATOM  11674  C1  POPE  215      91.958  99.537  74.872  1.00  0.00           C
ATOM  11677  C2  POPE  215      90.738  99.307  73.952  1.00  0.00           C
ATOM  11679  O21 POPE  215      91.237  99.269  72.592  1.00  0.00           O
ATOM  11680  C21 POPE  215      90.447  98.588  71.772  1.00  0.00           C
ATOM  11681  O22 POPE  215      89.488  97.928  72.102  1.00  0.00           O
ATOM  11682  C22 POPE  215      90.887  98.798  70.312  1.00  0.00           C
ATOM  11685  C3  POPE  215      89.717 100.467  74.152  1.00  0.00           C
ATOM  11688  O31 POPE  215      88.427 100.197  73.542  1.00  0.00           O
ATOM  11689  C31 POPE  215      88.147 100.849  72.422  1.00  0.00           C
ATOM  11690  O32 POPE  215      88.898 101.608  71.852  1.00  0.00           O
ATOM  11691  C32 POPE  215      86.727 100.537  71.972  1.00  0.00           C
ATOM  11694  C23 POPE  215      89.697  99.157  69.392  1.00  0.00           C
ATOM  11697  C24 POPE  215      90.037  99.108  67.892  1.00  0.00           C
ATOM  11700  C25 POPE  215      90.937 100.247  67.372  1.00  0.00           C
ATOM  11703  C26 POPE  215      90.247 101.629  67.402  1.00  0.00           C
ATOM  11706  C27 POPE  215      91.007 102.717  66.622  1.00  0.00           C
ATOM  11709  C28 POPE  215      90.887 102.618  65.082  1.00  0.00           C
ATOM  11712  C29 POPE  215      92.037 101.927  64.382  1.00  0.00           C
ATOM  11714 0C21 POPE  215      92.997 102.519  63.632  1.00  0.00           C
ATOM  11716 1C21 POPE  215      93.147 103.989  63.332  1.00  0.00           C
ATOM  11719 2C21 POPE  215      93.348 104.307  61.832  1.00  0.00           C
ATOM  11722 3C21 POPE  215      92.087 104.147  60.972  1.00  0.00           C
ATOM  11725 4C21 POPE  215      91.877 102.728  60.412  1.00  0.00           C
ATOM  11728 5C21 POPE  215      90.617 102.697  59.532  1.00  0.00           C
ATOM  11731 6C21 POPE  215      90.307 101.318  58.962  1.00  0.00           C
ATOM  11734 7C21 POPE  215      88.957 101.307  58.232  1.00  0.00           C
ATOM  11737 8C21 POPE  215      88.807 100.068  57.362  1.00  0.00           C
ATOM  11741  C33 POPE  215      86.477  99.027  71.782  1.00  0.00           C
ATOM  11744  C34 POPE  215      85.217  98.717  70.982  1.00  0.00           C
ATOM  11747  C35 POPE  215      85.397  98.908  69.462  1.00  0.00           C
ATOM  11750  C36 POPE  215      85.297  97.577  68.692  1.00  0.00           C
ATOM  11753  C37 POPE  215      85.507  97.757  67.182  1.00  0.00           C
ATOM  11756  C38 POPE  215      85.307  96.447  66.392  1.00  0.00           C
ATOM  11759  C39 POPE  215      85.557  96.647  64.892  1.00  0.00           C
ATOM  11762 0C31 POPE  215      85.487  95.358  64.072  1.00  0.00           C
ATOM  11765 1C31 POPE  215      85.827  95.569  62.582  1.00  0.00           C
ATOM  11768 2C31 POPE  215      84.598  95.778  61.672  1.00  0.00           C
ATOM  11771 3C31 POPE  215      83.657  96.897  62.142  1.00  0.00           C
ATOM  11774 4C31 POPE  215      82.507  97.178  61.182  1.00  0.00           C
ATOM  11777 5C31 POPE  215      81.467  98.118  61.802  1.00  0.00           C
ATOM  11780 6C31 POPE  215      80.277  98.378  60.882  1.00  0.00           C
ATOM  11784  NH3 POPE  216     101.477  63.558  34.602  1.00  0.00           N
ATOM  11788  C12 POPE  216     100.037  63.927  34.742  1.00  0.00           C
ATOM  11791  C11 POPE  216      99.687  65.128  33.842  1.00  0.00           C
ATOM  11794  P   POPE  216     100.187  67.677  33.932  1.00  0.00           P
ATOM  11795  O13 POPE  216      99.977  68.048  32.522  1.00  0.00           O
ATOM  11796  O14 POPE  216      99.077  67.888  34.882  1.00  0.00           O
ATOM  11797  O11 POPE  216     101.488  68.397  34.472  1.00  0.00           O
ATOM  11798  O12 POPE  216     100.647  66.169  34.022  1.00  0.00           O
ATOM  11799  C1  POPE  216     101.657  68.728  35.852  1.00  0.00           C
ATOM  11802  C2  POPE  216     102.477  67.628  36.562  1.00  0.00           C
ATOM  11804  O21 POPE  216     102.137  67.667  37.952  1.00  0.00           O
ATOM  11805  C21 POPE  216     101.927  66.478  38.472  1.00  0.00           C
ATOM  11806  O22 POPE  216     102.047  65.408  37.892  1.00  0.00           O
ATOM  11807  C22 POPE  216     101.497  66.638  39.912  1.00  0.00           C
ATOM  11810  C3  POPE  216     104.007  67.838  36.372  1.00  0.00           C
ATOM  11813  O31 POPE  216     104.787  66.778  36.952  1.00  0.00           O
ATOM  11814  C31 POPE  216     105.437  66.848  38.122  1.00  0.00           C
ATOM  11815  O32 POPE  216     105.977  65.868  38.632  1.00  0.00           O
ATOM  11816  C32 POPE  216     105.527  68.247  38.722  1.00  0.00           C
ATOM  11819  C23 POPE  216     101.247  65.257  40.532  1.00  0.00           C
ATOM  11822  C24 POPE  216     100.837  65.397  41.992  1.00  0.00           C
ATOM  11825  C25 POPE  216     100.568  64.027  42.622  1.00  0.00           C
ATOM  11828  C26 POPE  216     100.087  64.147  44.062  1.00  0.00           C
ATOM  11831  C27 POPE  216      99.748  62.798  44.682  1.00  0.00           C
ATOM  11834  C28 POPE  216      99.257  62.997  46.112  1.00  0.00           C
ATOM  11837  C29 POPE  216      98.988  61.698  46.822  1.00  0.00           C
ATOM  11839 0C21 POPE  216      98.427  61.607  48.032  1.00  0.00           C
ATOM  11841 1C21 POPE  216      97.947  62.768  48.872  1.00  0.00           C
ATOM  11844 2C21 POPE  216      96.587  62.467  49.522  1.00  0.00           C
ATOM  11847 3C21 POPE  216      96.678  61.488  50.702  1.00  0.00           C
ATOM  11850 4C21 POPE  216      95.357  60.728  50.952  1.00  0.00           C
ATOM  11853 5C21 POPE  216      95.457  59.798  52.162  1.00  0.00           C
ATOM  11856 6C21 POPE  216      94.217  58.927  52.412  1.00  0.00           C
ATOM  11859 7C21 POPE  216      94.167  58.428  53.872  1.00  0.00           C
ATOM  11862 8C21 POPE  216      92.947  57.558  54.182  1.00  0.00           C
ATOM  11866  C33 POPE  216     106.278  68.238  40.072  1.00  0.00           C
ATOM  11869  C34 POPE  216     106.777  69.628  40.482  1.00  0.00           C
ATOM  11872  C35 POPE  216     107.547  69.637  41.822  1.00  0.00           C
ATOM  11875  C36 POPE  216     106.637  69.357  43.032  1.00  0.00           C
ATOM  11878  C37 POPE  216     107.397  69.298  44.362  1.00  0.00           C
ATOM  11881  C38 POPE  216     106.597  68.588  45.472  1.00  0.00           C
ATOM  11884  C39 POPE  216     107.098  68.927  46.882  1.00  0.00           C
ATOM  11887 0C31 POPE  216     106.407  68.068  47.942  1.00  0.00           C
ATOM  11890 1C31 POPE  216     106.807  68.478  49.362  1.00  0.00           C
ATOM  11893 2C31 POPE  216     106.157  67.577  50.432  1.00  0.00           C
ATOM  11896 3C31 POPE  216     106.637  67.879  51.852  1.00  0.00           C
ATOM  11899 4C31 POPE  216     106.278  69.278  52.382  1.00  0.00           C
ATOM  11902 5C31 POPE  216     106.807  69.488  53.812  1.00  0.00           C
ATOM  11905 6C31 POPE  216     106.367  70.817  54.432  1.00  0.00           C
ATOM  11909  NH3 POPE  217       9.517  75.908  35.372  1.00  0.00           N
ATOM  11913  C12 POPE  217      10.467  76.559  34.412  1.00  0.00           C
ATOM  11916  C11 POPE  217      11.737  77.048  35.132  1.00  0.00           C
ATOM  11919  P   POPE  217      14.107  78.137  34.762  1.00  0.00           P
ATOM  11920  O13 POPE  217      15.117  77.618  33.792  1.00  0.00           O
ATOM  11921  O14 POPE  217      14.127  79.567  35.102  1.00  0.00           O
ATOM  11922  O11 POPE  217      14.227  77.287  36.072  1.00  0.00           O
ATOM  11923  O12 POPE  217      12.647  77.739  34.252  1.00  0.00           O
ATOM  11924  C1  POPE  217      13.827  77.757  37.362  1.00  0.00           C
ATOM  11927  C2  POPE  217      14.607  76.927  38.392  1.00  0.00           C
ATOM  11929  O21 POPE  217      13.887  76.769  39.642  1.00  0.00           O
ATOM  11930  C21 POPE  217      12.897  75.878  39.562  1.00  0.00           C
ATOM  11931  O22 POPE  217      12.517  75.348  38.532  1.00  0.00           O
ATOM  11932  C22 POPE  217      12.337  75.528  40.942  1.00  0.00           C
ATOM  11935  C3  POPE  217      15.997  77.559  38.602  1.00  0.00           C
ATOM  11938  O31 POPE  217      16.987  76.518  38.582  1.00  0.00           O
ATOM  11939  C31 POPE  217      18.047  76.787  39.312  1.00  0.00           C
ATOM  11940  O32 POPE  217      18.347  77.868  39.782  1.00  0.00           O
ATOM  11941  C32 POPE  217      18.897  75.528  39.412  1.00  0.00           C
ATOM  11944  C23 POPE  217      13.457  75.107  41.922  1.00  0.00           C
ATOM  11947  C24 POPE  217      13.027  74.688  43.332  1.00  0.00           C
ATOM  11950  C25 POPE  217      14.267  74.387  44.202  1.00  0.00           C
ATOM  11953  C26 POPE  217      13.977  74.088  45.682  1.00  0.00           C
ATOM  11956  C27 POPE  217      15.237  73.607  46.412  1.00  0.00           C
ATOM  11959  C28 POPE  217      15.007  73.128  47.862  1.00  0.00           C
ATOM  11962  C29 POPE  217      14.877  74.247  48.872  1.00  0.00           C
ATOM  11964 0C21 POPE  217      15.627  74.408  49.992  1.00  0.00           C
ATOM  11966 1C21 POPE  217      16.757  73.518  50.432  1.00  0.00           C
ATOM  11969 2C21 POPE  217      16.337  72.158  51.022  1.00  0.00           C
ATOM  11972 3C21 POPE  217      17.547  71.269  51.372  1.00  0.00           C
ATOM  11975 4C21 POPE  217      17.167  69.838  51.772  1.00  0.00           C
ATOM  11978 5C21 POPE  217      16.417  69.738  53.102  1.00  0.00           C
ATOM  11981 6C21 POPE  217      16.207  68.277  53.542  1.00  0.00           C
ATOM  11984 7C21 POPE  217      15.527  68.168  54.922  1.00  0.00           C
ATOM  11987 8C21 POPE  217      15.407  66.728  55.432  1.00  0.00           C
ATOM  11991  C33 POPE  217      18.937  74.988  40.862  1.00  0.00           C
ATOM  11994  C34 POPE  217      18.487  73.529  40.942  1.00  0.00           C
ATOM  11997  C35 POPE  217      16.977  73.298  41.002  1.00  0.00           C
ATOM  12000  C36 POPE  217      16.667  72.107  41.912  1.00  0.00           C
ATOM  12003  C37 POPE  217      15.317  71.438  41.632  1.00  0.00           C
ATOM  12006  C38 POPE  217      15.087  70.199  42.502  1.00  0.00           C
ATOM  12009  C39 POPE  217      14.987  70.519  43.992  1.00  0.00           C
ATOM  12012 0C31 POPE  217      14.867  69.269  44.862  1.00  0.00           C
ATOM  12015 1C31 POPE  217      14.917  69.618  46.352  1.00  0.00           C
ATOM  12018 2C31 POPE  217      14.907  68.387  47.262  1.00  0.00           C
ATOM  12021 3C31 POPE  217      13.557  67.647  47.242  1.00  0.00           C
ATOM  12024 4C31 POPE  217      13.537  66.478  48.222  1.00  0.00           C
ATOM  12027 5C31 POPE  217      12.147  65.848  48.392  1.00  0.00           C
ATOM  12030 6C31 POPE  217      12.207  64.478  49.072  1.00  0.00           C
ATOM  12034  NH3 POPE  218     100.417  22.037  31.912  1.00  0.00           N
ATOM  12038  C12 POPE  218      99.517  23.048  31.262  1.00  0.00           C
ATOM  12041  C11 POPE  218      98.727  23.868  32.292  1.00  0.00           C
ATOM  12044  P   POPE  218      96.418  24.517  31.222  1.00  0.00           P
ATOM  12045  O13 POPE  218      95.817  25.708  30.572  1.00  0.00           O
ATOM  12046  O14 POPE  218      96.377  23.247  30.452  1.00  0.00           O
ATOM  12047  O11 POPE  218      95.738  24.198  32.602  1.00  0.00           O
ATOM  12048  O12 POPE  218      97.917  24.837  31.632  1.00  0.00           O
ATOM  12049  C1  POPE  218      94.748  25.057  33.122  1.00  0.00           C
ATOM  12052  C2  POPE  218      94.897  25.278  34.642  1.00  0.00           C
ATOM  12054  O21 POPE  218      94.178  26.497  34.852  1.00  0.00           O
ATOM  12055  C21 POPE  218      93.537  26.547  36.002  1.00  0.00           C
ATOM  12056  O22 POPE  218      93.517  25.677  36.852  1.00  0.00           O
ATOM  12057  C22 POPE  218      92.747  27.857  36.022  1.00  0.00           C
ATOM  12060  C3  POPE  218      96.377  25.448  35.112  1.00  0.00           C
ATOM  12063  O31 POPE  218      96.488  25.568  36.552  1.00  0.00           O
ATOM  12064  C31 POPE  218      96.297  24.417  37.202  1.00  0.00           C
ATOM  12065  O32 POPE  218      96.257  23.317  36.672  1.00  0.00           O
ATOM  12066  C32 POPE  218      96.227  24.667  38.702  1.00  0.00           C
ATOM  12069  C23 POPE  218      91.488  27.817  36.922  1.00  0.00           C
ATOM  12072  C24 POPE  218      91.697  28.438  38.312  1.00  0.00           C
ATOM  12075  C25 POPE  218      92.687  27.697  39.202  1.00  0.00           C
ATOM  12078  C26 POPE  218      92.528  28.097  40.672  1.00  0.00           C
ATOM  12081  C27 POPE  218      93.187  27.097  41.632  1.00  0.00           C
ATOM  12084  C28 POPE  218      92.827  27.358  43.112  1.00  0.00           C
ATOM  12087  C29 POPE  218      93.627  28.487  43.702  1.00  0.00           C
ATOM  12089 0C21 POPE  218      93.407  29.058  44.892  1.00  0.00           C
ATOM  12091 1C21 POPE  218      92.327  28.687  45.872  1.00  0.00           C
ATOM  12094 2C21 POPE  218      91.257  29.797  46.002  1.00  0.00           C
ATOM  12097 3C21 POPE  218      91.797  31.087  46.632  1.00  0.00           C
ATOM  12100 4C21 POPE  218      90.697  32.118  46.932  1.00  0.00           C
ATOM  12103 5C21 POPE  218      90.028  32.717  45.682  1.00  0.00           C
ATOM  12106 6C21 POPE  218      88.757  33.507  46.032  1.00  0.00           C
ATOM  12109 7C21 POPE  218      88.057  34.088  44.802  1.00  0.00           C
ATOM  12112 8C21 POPE  218      86.807  34.897  45.162  1.00  0.00           C
ATOM  12116  C33 POPE  218      94.977  23.988  39.302  1.00  0.00           C
ATOM  12119  C34 POPE  218      94.967  23.997  40.832  1.00  0.00           C
ATOM  12122  C35 POPE  218      93.737  23.298  41.422  1.00  0.00           C
ATOM  12125  C36 POPE  218      93.537  23.507  42.932  1.00  0.00           C
ATOM  12128  C37 POPE  218      94.307  22.537  43.832  1.00  0.00           C
ATOM  12131  C38 POPE  218      94.307  22.927  45.322  1.00  0.00           C
ATOM  12134  C39 POPE  218      92.897  23.087  45.922  1.00  0.00           C
ATOM  12137 0C31 POPE  218      92.047  21.827  45.742  1.00  0.00           C
ATOM  12140 1C31 POPE  218      90.587  21.987  46.202  1.00  0.00           C
ATOM  12143 2C31 POPE  218      89.777  20.737  45.842  1.00  0.00           C
ATOM  12146 3C31 POPE  218      88.277  20.857  46.142  1.00  0.00           C
ATOM  12149 4C31 POPE  218      87.928  20.568  47.602  1.00  0.00           C
ATOM  12152 5C31 POPE  218      86.427  20.308  47.812  1.00  0.00           C
ATOM  12155 6C31 POPE  218      86.087  19.808  49.212  1.00  0.00           C
ATOM  12159  NH3 POPE  219      46.637  23.807  29.452  1.00  0.00           N
ATOM  12163  C12 POPE  219      45.867  25.077  29.592  1.00  0.00           C
ATOM  12166  C11 POPE  219      45.497  25.638  28.232  1.00  0.00           C
ATOM  12169  P   POPE  219      45.537  28.217  28.092  1.00  0.00           P
ATOM  12170  O13 POPE  219      46.857  28.267  28.772  1.00  0.00           O
ATOM  12171  O14 POPE  219      45.517  28.317  26.622  1.00  0.00           O
ATOM  12172  O11 POPE  219      44.577  29.298  28.732  1.00  0.00           O
ATOM  12173  O12 POPE  219      44.797  26.868  28.452  1.00  0.00           O
ATOM  12174  C1  POPE  219      43.157  29.358  28.642  1.00  0.00           C
ATOM  12177  C2  POPE  219      42.607  29.917  29.972  1.00  0.00           C
ATOM  12179  O21 POPE  219      41.177  29.737  30.052  1.00  0.00           O
ATOM  12180  C21 POPE  219      40.817  28.628  30.692  1.00  0.00           C
ATOM  12181  O22 POPE  219      40.727  27.528  30.172  1.00  0.00           O
ATOM  12182  C22 POPE  219      40.617  28.958  32.162  1.00  0.00           C
ATOM  12185  C3  POPE  219      42.917  31.417  30.202  1.00  0.00           C
ATOM  12188  O31 POPE  219      42.807  31.707  31.622  1.00  0.00           O
ATOM  12189  C31 POPE  219      42.177  32.818  31.992  1.00  0.00           C
ATOM  12190  O32 POPE  219      41.677  33.647  31.252  1.00  0.00           O
ATOM  12191  C32 POPE  219      42.167  32.888  33.502  1.00  0.00           C
ATOM  12194  C23 POPE  219      40.387  27.688  32.982  1.00  0.00           C
ATOM  12197  C24 POPE  219      40.377  27.938  34.492  1.00  0.00           C
ATOM  12200  C25 POPE  219      41.747  28.157  35.142  1.00  0.00           C
ATOM  12203  C26 POPE  219      41.637  28.498  36.642  1.00  0.00           C
ATOM  12206  C27 POPE  219      42.967  28.428  37.402  1.00  0.00           C
ATOM  12209  C28 POPE  219      42.937  29.247  38.702  1.00  0.00           C
ATOM  12212  C29 POPE  219      44.227  29.167  39.482  1.00  0.00           C
ATOM  12214 0C21 POPE  219      45.157  30.127  39.652  1.00  0.00           C
ATOM  12216 1C21 POPE  219      45.147  31.528  39.082  1.00  0.00           C
ATOM  12219 2C21 POPE  219      45.217  32.608  40.182  1.00  0.00           C
ATOM  12222 3C21 POPE  219      45.627  33.987  39.642  1.00  0.00           C
ATOM  12225 4C21 POPE  219      45.787  35.028  40.752  1.00  0.00           C
ATOM  12228 5C21 POPE  219      46.537  36.298  40.322  1.00  0.00           C
ATOM  12231 6C21 POPE  219      45.807  37.118  39.242  1.00  0.00           C
ATOM  12234 7C21 POPE  219      46.547  38.408  38.892  1.00  0.00           C
ATOM  12237 8C21 POPE  219      45.817  39.278  37.882  1.00  0.00           C
ATOM  12241  C33 POPE  219      41.717  34.257  34.052  1.00  0.00           C
ATOM  12244  C34 POPE  219      41.987  34.269  35.552  1.00  0.00           C
ATOM  12247  C35 POPE  219      41.517  35.537  36.282  1.00  0.00           C
ATOM  12250  C36 POPE  219      41.787  35.377  37.772  1.00  0.00           C
ATOM  12253  C37 POPE  219      41.217  36.498  38.652  1.00  0.00           C
ATOM  12256  C38 POPE  219      41.137  36.007  40.102  1.00  0.00           C
ATOM  12259  C39 POPE  219      40.917  37.118  41.132  1.00  0.00           C
ATOM  12262 0C31 POPE  219      40.817  36.517  42.542  1.00  0.00           C
ATOM  12265 1C31 POPE  219      41.207  37.518  43.642  1.00  0.00           C
ATOM  12268 2C31 POPE  219      41.257  36.868  45.032  1.00  0.00           C
ATOM  12271 3C31 POPE  219      41.847  37.818  46.072  1.00  0.00           C
ATOM  12274 4C31 POPE  219      41.927  37.207  47.482  1.00  0.00           C
ATOM  12277 5C31 POPE  219      42.457  38.237  48.482  1.00  0.00           C
ATOM  12280 6C31 POPE  219      42.597  37.748  49.922  1.00  0.00           C
ATOM  12284  NH3 POPE  220      83.647  36.688  75.942  1.00  0.00           N
ATOM  12288  C12 POPE  220      84.097  35.887  74.742  1.00  0.00           C
ATOM  12291  C11 POPE  220      85.547  35.397  74.912  1.00  0.00           C
ATOM  12294  P   POPE  220      87.997  36.388  74.962  1.00  0.00           P
ATOM  12295  O13 POPE  220      88.617  37.728  75.152  1.00  0.00           O
ATOM  12296  O14 POPE  220      88.557  35.327  75.832  1.00  0.00           O
ATOM  12297  O11 POPE  220      88.107  36.007  73.442  1.00  0.00           O
ATOM  12298  O12 POPE  220      86.427  36.487  75.222  1.00  0.00           O
ATOM  12299  C1  POPE  220      87.937  36.958  72.382  1.00  0.00           C
ATOM  12302  C2  POPE  220      87.277  36.268  71.162  1.00  0.00           C
ATOM  12304  O21 POPE  220      87.847  36.757  69.912  1.00  0.00           O
ATOM  12305  C21 POPE  220      87.797  35.838  68.942  1.00  0.00           C
ATOM  12306  O22 POPE  220      87.528  34.658  69.092  1.00  0.00           O
ATOM  12307  C22 POPE  220      88.257  36.458  67.622  1.00  0.00           C
ATOM  12310  C3  POPE  220      85.738  36.467  71.152  1.00  0.00           C
ATOM  12313  O31 POPE  220      85.168  35.827  69.992  1.00  0.00           O
ATOM  12314  C31 POPE  220      83.957  35.347  70.122  1.00  0.00           C
ATOM  12315  O32 POPE  220      83.177  35.568  71.032  1.00  0.00           O
ATOM  12316  C32 POPE  220      83.687  34.438  68.932  1.00  0.00           C
ATOM  12319  C23 POPE  220      88.007  35.458  66.462  1.00  0.00           C
ATOM  12322  C24 POPE  220      88.447  35.998  65.092  1.00  0.00           C
ATOM  12325  C25 POPE  220      88.317  34.938  63.992  1.00  0.00           C
[truncated: 1,097,401 more chars]
