# Supplementary material for: Characterizing Membrane Association and Periplasmic Transfer of Bacterial Lipoproteins through Molecular Dynamics Simulations
Source: Structure. 2020 Apr 7;28(4):475–487.e3. doi: 10.1016/j.str.2020.01.012 (PMC7139219; doi:10.1016/j.str.2020.01.012)
Supplement: Data S1. Final Coordinates from Simulations (Y–Z), Related to Figure 3 [file mmc3.zip › Y-Z/YIIG-1-atomistic.pdb]

TITLE     Protein
REMARK    THIS IS A SIMULATION BOX
CRYST1  128.915  128.915  248.350  90.00  90.00  90.00 P 1           1
MODEL        1
ATOM      1  N   CYSTA   1      63.283  71.567 111.295  1.00  0.00           N
ATOM      3  CA  CYSTA   1      63.053  70.688 112.415  1.00  0.00           C
ATOM      5  C   CYSTA   1      62.093  71.327 113.405  1.00  0.00           C
ATOM      6  O   CYSTA   1      61.523  72.397 113.185  1.00  0.00           O
ATOM      7  CB  CYSTA   1      64.353  70.147 113.095  1.00  0.00           C
ATOM     10  SG  CYSTA   1      65.633  69.659 111.895  1.00  0.00           S
ATOM     11  C1  CYSTA   1      66.733  68.709 112.995  1.00  0.00           C
ATOM     14  CA1 CYSTA   1      63.913  72.747 111.315  1.00  0.00           C
ATOM     15  OA1 CYSTA   1      64.793  72.997 112.135  1.00  0.00           O
ATOM     16  CA2 CYSTA   1      63.473  73.807 110.345  1.00  0.00           C
ATOM     19  C11 CYSTA   1      68.153  68.479 112.405  1.00  0.00           C
ATOM     21  O11 CYSTA   1      68.763  69.769 112.305  1.00  0.00           O
ATOM     22  CX1 CYSTA   1      70.063  69.848 112.475  1.00  0.00           C
ATOM     23  OX1 CYSTA   1      70.773  68.958 112.945  1.00  0.00           O
ATOM     24  CX2 CYSTA   1      70.553  71.217 111.955  1.00  0.00           C
ATOM     27  C12 CYSTA   1      68.133  67.768 111.015  1.00  0.00           C
ATOM     30  O12 CYSTA   1      69.363  67.938 110.275  1.00  0.00           O
ATOM     31  CD1 CYSTA   1      69.372  68.989 109.455  1.00  0.00           C
ATOM     32  OD1 CYSTA   1      68.463  69.787 109.305  1.00  0.00           O
ATOM     33  CD2 CYSTA   1      70.733  69.118 108.775  1.00  0.00           C
ATOM     36  CA3 CYSTA   1      62.113  73.479 109.695  1.00  0.00           C
ATOM     39  CA4 CYSTA   1      62.173  72.327 108.665  1.00  0.00           C
ATOM     42  CA5 CYSTA   1      61.723  72.717 107.255  1.00  0.00           C
ATOM     45  CA6 CYSTA   1      62.823  72.529 106.205  1.00  0.00           C
ATOM     48  CA7 CYSTA   1      62.903  71.089 105.665  1.00  0.00           C
ATOM     51  CA8 CYSTA   1      64.243  70.379 105.915  1.00  0.00           C
ATOM     54  CA9 CYSTA   1      64.933  69.909 104.615  1.00  0.00           C
ATOM     57 0CA1 CYSTA   1      65.823  70.979 103.965  1.00  0.00           C
ATOM     60 1CA1 CYSTA   1      65.183  71.879 102.895  1.00  0.00           C
ATOM     63 2CA1 CYSTA   1      66.283  72.777 102.295  1.00  0.00           C
ATOM     66 3CA1 CYSTA   1      65.863  73.799 101.245  1.00  0.00           C
ATOM     69 4CA1 CYSTA   1      66.983  74.839 101.015  1.00  0.00           C
ATOM     72 5CA1 CYSTA   1      67.743  74.699  99.695  1.00  0.00           C
ATOM     75 6CA1 CYSTA   1      69.083  75.427  99.725  1.00  0.00           C
ATOM     79  CD3 CYSTA   1      70.622  68.799 107.265  1.00  0.00           C
ATOM     82  CD4 CYSTA   1      70.233  67.327 107.045  1.00  0.00           C
ATOM     85  CD5 CYSTA   1      70.053  66.918 105.585  1.00  0.00           C
ATOM     88  CD6 CYSTA   1      69.113  67.817 104.765  1.00  0.00           C
ATOM     91  CD7 CYSTA   1      68.463  67.007 103.635  1.00  0.00           C
ATOM     94  CD8 CYSTA   1      67.913  67.838 102.465  1.00  0.00           C
ATOM     97  CD9 CYSTA   1      67.523  66.918 101.295  1.00  0.00           C
ATOM    100 0CD1 CYSTA   1      67.843  67.497  99.915  1.00  0.00           C
ATOM    103 1CD1 CYSTA   1      66.823  68.537  99.435  1.00  0.00           C
ATOM    106 2CD1 CYSTA   1      66.913  68.747  97.915  1.00  0.00           C
ATOM    109 3CD1 CYSTA   1      65.643  69.339  97.275  1.00  0.00           C
ATOM    112 4CD1 CYSTA   1      64.363  68.497  97.455  1.00  0.00           C
ATOM    115 5CD1 CYSTA   1      64.533  67.019  97.075  1.00  0.00           C
ATOM    118 6CD1 CYSTA   1      63.223  66.229  96.995  1.00  0.00           C
ATOM    122  CX3 CYSTA   1      72.053  71.247 111.555  1.00  0.00           C
ATOM    125  CX4 CYSTA   1      72.683  72.659 111.495  1.00  0.00           C
ATOM    128  CX5 CYSTA   1      72.423  73.567 110.265  1.00  0.00           C
ATOM    131  CX6 CYSTA   1      73.413  74.769 110.345  1.00  0.00           C
ATOM    134  CX7 CYSTA   1      73.493  75.909 109.295  1.00  0.00           C
ATOM    137  CX8 CYSTA   1      74.763  76.747 109.685  1.00  0.00           C
ATOM    140  CX9 CYSTA   1      75.263  78.147 109.365  1.00  0.00           C
ATOM    142 0CX1 CYSTA   1      75.113  79.077 108.395  1.00  0.00           C
ATOM    144 1CX1 CYSTA   1      74.343  79.129 107.105  1.00  0.00           C
ATOM    147 2CX1 CYSTA   1      74.653  80.448 106.315  1.00  0.00           C
ATOM    150 3CX1 CYSTA   1      73.803  81.658 106.755  1.00  0.00           C
ATOM    153 4CX1 CYSTA   1      74.153  83.029 106.145  1.00  0.00           C
ATOM    156 5CX1 CYSTA   1      73.303  84.139 106.795  1.00  0.00           C
ATOM    159 6CX1 CYSTA   1      73.463  85.578 106.275  1.00  0.00           C
ATOM    162 7CX1 CYSTA   1      72.823  86.569 107.265  1.00  0.00           C
ATOM    165 8CX1 CYSTA   1      72.872  88.048 106.895  1.00  0.00           C
ATOM    169  N   ASP A   2      61.903  70.629 114.525  1.00  0.00           N
ATOM    171  CA  ASP A   2      61.973  71.177 115.855  1.00  0.00           C
ATOM    173  CB  ASP A   2      60.573  71.138 116.535  1.00  0.00           C
ATOM    176  CG  ASP A   2      59.623  72.308 116.245  1.00  0.00           C
ATOM    177  OD1 ASP A   2      58.393  72.019 116.235  1.00  0.00           O
ATOM    178  OD2 ASP A   2      60.063  73.479 116.235  1.00  0.00           O
ATOM    179  C   ASP A   2      62.973  70.147 116.445  1.00  0.00           C
ATOM    180  O   ASP A   2      63.093  69.037 115.895  1.00  0.00           O
ATOM    181  N   ASP A   3      63.783  70.438 117.475  1.00  0.00           N
ATOM    183  CA  ASP A   3      63.303  70.938 118.745  1.00  0.00           C
ATOM    185  CB  ASP A   3      64.233  70.497 119.935  1.00  0.00           C
ATOM    188  CG  ASP A   3      63.983  69.118 120.535  1.00  0.00           C
ATOM    189  OD1 ASP A   3      64.733  68.747 121.485  1.00  0.00           O
ATOM    190  OD2 ASP A   3      62.953  68.488 120.185  1.00  0.00           O
ATOM    191  C   ASP A   3      62.973  72.448 118.815  1.00  0.00           C
ATOM    192  O   ASP A   3      63.663  73.318 118.285  1.00  0.00           O
ATOM    193  N   LYS A   4      61.873  72.729 119.525  1.00  0.00           N
ATOM    195  CA  LYS A   4      61.233  74.007 119.715  1.00  0.00           C
ATOM    197  CB  LYS A   4      59.683  73.839 119.625  1.00  0.00           C
ATOM    200  CG  LYS A   4      59.153  72.529 120.265  1.00  0.00           C
ATOM    203  CD  LYS A   4      57.643  72.308 120.165  1.00  0.00           C
ATOM    206  CE  LYS A   4      57.333  71.098 119.265  1.00  0.00           C
ATOM    209  NZ  LYS A   4      55.913  70.979 118.945  1.00  0.00           N
ATOM    213  C   LYS A   4      61.573  74.488 121.105  1.00  0.00           C
ATOM    214  O   LYS A   4      61.373  73.729 122.065  1.00  0.00           O
ATOM    215  N   LYS A   5      62.073  75.729 121.335  1.00  0.00           N
ATOM    217  CA  LYS A   5      62.373  76.098 122.715  1.00  0.00           C
ATOM    219  CB  LYS A   5      63.443  77.208 122.925  1.00  0.00           C
ATOM    222  CG  LYS A   5      63.873  77.368 124.405  1.00  0.00           C
ATOM    225  CD  LYS A   5      63.883  78.799 124.985  1.00  0.00           C
ATOM    228  CE  LYS A   5      62.513  79.488 125.055  1.00  0.00           C
ATOM    231  NZ  LYS A   5      62.543  80.637 125.975  1.00  0.00           N
ATOM    235  C   LYS A   5      61.123  76.458 123.505  1.00  0.00           C
ATOM    236  O   LYS A   5      60.823  77.628 123.695  1.00  0.00           O
ATOM    237  N   ALA A   6      60.353  75.467 123.975  1.00  0.00           N
ATOM    239  CA  ALA A   6      59.253  75.707 124.905  1.00  0.00           C
ATOM    241  CB  ALA A   6      59.733  76.238 126.275  1.00  0.00           C
ATOM    245  C   ALA A   6      58.153  76.598 124.335  1.00  0.00           C
ATOM    246  O   ALA A   6      57.523  77.357 125.065  1.00  0.00           O
ATOM    247  N   GLU A   7      57.953  76.507 123.005  1.00  0.00           N
ATOM    249  CA  GLU A   7      57.383  77.549 122.195  1.00  0.00           C
ATOM    251  CB  GLU A   7      58.163  77.647 120.865  1.00  0.00           C
ATOM    254  CG  GLU A   7      58.103  79.059 120.215  1.00  0.00           C
ATOM    257  CD  GLU A   7      59.393  79.857 120.325  1.00  0.00           C
ATOM    258  OE1 GLU A   7      59.293  81.119 120.405  1.00  0.00           O
ATOM    259  OE2 GLU A   7      60.503  79.257 120.305  1.00  0.00           O
ATOM    260  C   GLU A   7      55.923  77.238 121.905  1.00  0.00           C
ATOM    261  O   GLU A   7      55.553  76.089 121.655  1.00  0.00           O
ATOM    262  N   THR A   8      55.063  78.269 122.085  1.00  0.00           N
ATOM    264  CA  THR A   8      53.683  78.059 122.505  1.00  0.00           C
ATOM    266  CB  THR A   8      53.483  78.379 123.995  1.00  0.00           C
ATOM    268  OG1 THR A   8      54.053  79.629 124.425  1.00  0.00           O
ATOM    270  CG2 THR A   8      54.233  77.299 124.765  1.00  0.00           C
ATOM    274  C   THR A   8      52.603  78.768 121.715  1.00  0.00           C
ATOM    275  O   THR A   8      52.393  79.979 121.805  1.00  0.00           O
ATOM    276  N   GLU A   9      51.723  78.028 121.005  1.00  0.00           N
ATOM    278  CA  GLU A   9      51.903  76.787 120.285  1.00  0.00           C
ATOM    280  CB  GLU A   9      50.493  76.349 119.775  1.00  0.00           C
ATOM    283  CG  GLU A   9      49.383  76.058 120.855  1.00  0.00           C
ATOM    286  CD  GLU A   9      48.683  77.257 121.505  1.00  0.00           C
ATOM    287  OE1 GLU A   9      47.823  77.068 122.425  1.00  0.00           O
ATOM    288  OE2 GLU A   9      48.923  78.417 121.085  1.00  0.00           O
ATOM    289  C   GLU A   9      52.973  76.848 119.155  1.00  0.00           C
ATOM    290  O   GLU A   9      53.533  77.908 118.885  1.00  0.00           O
ATOM    291  N   THR A  10      53.293  75.717 118.475  1.00  0.00           N
ATOM    293  CA  THR A  10      54.263  75.618 117.385  1.00  0.00           C
ATOM    295  CB  THR A  10      55.703  75.277 117.855  1.00  0.00           C
ATOM    297  OG1 THR A  10      56.643  76.257 117.445  1.00  0.00           O
ATOM    299  CG2 THR A  10      56.263  73.947 117.335  1.00  0.00           C
ATOM    303  C   THR A  10      53.663  74.568 116.465  1.00  0.00           C
ATOM    304  O   THR A  10      52.703  73.919 116.865  1.00  0.00           O
ATOM    305  N   LEU A  11      54.153  74.327 115.225  1.00  0.00           N
ATOM    307  CA  LEU A  11      53.543  73.339 114.365  1.00  0.00           C
ATOM    309  CB  LEU A  11      52.313  73.989 113.665  1.00  0.00           C
ATOM    312  CG  LEU A  11      52.293  74.379 112.165  1.00  0.00           C
ATOM    314  CD1 LEU A  11      51.143  75.379 112.005  1.00  0.00           C
ATOM    318  CD2 LEU A  11      53.543  75.049 111.575  1.00  0.00           C
ATOM    322  C   LEU A  11      54.543  72.717 113.405  1.00  0.00           C
ATOM    323  O   LEU A  11      55.543  73.368 113.075  1.00  0.00           O
ATOM    324  N   PRO A  12      54.343  71.518 112.895  1.00  0.00           N
ATOM    325  CD  PRO A  12      54.553  71.217 111.485  1.00  0.00           C
ATOM    328  CA  PRO A  12      54.073  70.309 113.645  1.00  0.00           C
ATOM    330  CB  PRO A  12      53.093  69.647 112.645  1.00  0.00           C
ATOM    333  CG  PRO A  12      53.523  70.118 111.235  1.00  0.00           C
ATOM    336  C   PRO A  12      55.453  69.647 113.925  1.00  0.00           C
ATOM    337  O   PRO A  12      56.333  70.478 114.155  1.00  0.00           O
ATOM    338  N   PRO A  13      55.793  68.339 113.935  1.00  0.00           N
ATOM    339  CD  PRO A  13      55.683  67.599 112.685  1.00  0.00           C
ATOM    342  CA  PRO A  13      57.093  67.868 114.455  1.00  0.00           C
ATOM    344  CB  PRO A  13      58.013  68.089 113.245  1.00  0.00           C
ATOM    347  CG  PRO A  13      57.083  67.768 112.055  1.00  0.00           C
ATOM    350  C   PRO A  13      57.653  68.217 115.845  1.00  0.00           C
ATOM    351  O   PRO A  13      56.973  68.757 116.715  1.00  0.00           O
ATOM    352  N   ALA A  14      58.903  67.729 116.075  1.00  0.00           N
ATOM    354  CA  ALA A  14      59.683  67.647 117.305  1.00  0.00           C
ATOM    356  CB  ALA A  14      59.293  68.577 118.465  1.00  0.00           C
ATOM    360  C   ALA A  14      59.693  66.247 117.865  1.00  0.00           C
ATOM    361  O   ALA A  14      60.753  65.659 118.045  1.00  0.00           O
ATOM    362  N   ASN A  15      58.503  65.678 118.175  1.00  0.00           N
ATOM    364  CA  ASN A  15      58.393  64.629 119.165  1.00  0.00           C
ATOM    366  CB  ASN A  15      57.603  65.068 120.425  1.00  0.00           C
ATOM    369  CG  ASN A  15      58.413  65.967 121.355  1.00  0.00           C
ATOM    370  OD1 ASN A  15      57.863  66.938 121.895  1.00  0.00           O
ATOM    371  ND2 ASN A  15      59.713  65.647 121.565  1.00  0.00           N
ATOM    374  C   ASN A  15      57.783  63.347 118.645  1.00  0.00           C
ATOM    375  O   ASN A  15      56.593  63.217 118.365  1.00  0.00           O
ATOM    376  N   SER A  16      58.623  62.308 118.685  1.00  0.00           N
ATOM    378  CA  SER A  16      58.233  61.007 119.195  1.00  0.00           C
ATOM    380  CB  SER A  16      58.793  59.818 118.375  1.00  0.00           C
ATOM    383  OG  SER A  16      60.163  59.528 118.645  1.00  0.00           O
ATOM    385  C   SER A  16      58.573  60.979 120.685  1.00  0.00           C
ATOM    386  O   SER A  16      58.693  62.028 121.325  1.00  0.00           O
ATOM    387  N   GLN A  17      58.503  59.799 121.325  1.00  0.00           N
ATOM    389  CA  GLN A  17      57.733  59.799 122.555  1.00  0.00           C
ATOM    391  CB  GLN A  17      56.273  59.389 122.195  1.00  0.00           C
ATOM    394  CG  GLN A  17      55.153  59.938 123.105  1.00  0.00           C
ATOM    397  CD  GLN A  17      55.453  61.268 123.785  1.00  0.00           C
ATOM    398  OE1 GLN A  17      55.423  61.388 125.005  1.00  0.00           O
ATOM    399  NE2 GLN A  17      55.753  62.327 122.995  1.00  0.00           N
ATOM    402  C   GLN A  17      58.313  59.028 123.725  1.00  0.00           C
ATOM    403  O   GLN A  17      59.253  59.537 124.335  1.00  0.00           O
ATOM    404  N   PRO A  18      57.733  57.908 124.135  1.00  0.00           N
ATOM    405  CD  PRO A  18      57.673  57.768 125.605  1.00  0.00           C
ATOM    408  CA  PRO A  18      58.233  56.658 123.555  1.00  0.00           C
ATOM    410  CB  PRO A  18      58.973  55.928 124.705  1.00  0.00           C
ATOM    413  CG  PRO A  18      58.823  56.819 125.945  1.00  0.00           C
ATOM    416  C   PRO A  18      57.083  55.839 122.995  1.00  0.00           C
ATOM    417  O   PRO A  18      57.153  55.467 121.825  1.00  0.00           O
ATOM    418  N   ALA A  19      56.013  55.618 123.785  1.00  0.00           N
ATOM    420  CA  ALA A  19      54.683  55.257 123.335  1.00  0.00           C
ATOM    422  CB  ALA A  19      54.133  56.318 122.355  1.00  0.00           C
ATOM    426  C   ALA A  19      54.453  53.818 122.815  1.00  0.00           C
ATOM    427  O   ALA A  19      55.313  53.147 122.255  1.00  0.00           O
ATOM    428  N   ALA A  20      53.253  53.228 122.975  1.00  0.00           N
ATOM    430  CA  ALA A  20      52.093  53.647 123.745  1.00  0.00           C
ATOM    432  CB  ALA A  20      51.013  54.179 122.775  1.00  0.00           C
ATOM    436  C   ALA A  20      51.513  52.438 124.505  1.00  0.00           C
ATOM    437  O   ALA A  20      50.693  51.739 123.895  1.00  0.00           O
ATOM    438  N   PRO A  21      51.863  52.077 125.775  1.00  0.00           N
ATOM    439  CD  PRO A  21      53.283  52.199 126.135  1.00  0.00           C
ATOM    442  CA  PRO A  21      51.443  50.728 126.185  1.00  0.00           C
ATOM    444  CB  PRO A  21      52.633  49.909 125.645  1.00  0.00           C
ATOM    447  CG  PRO A  21      53.873  50.839 125.725  1.00  0.00           C
ATOM    450  C   PRO A  21      51.323  50.489 127.685  1.00  0.00           C
ATOM    451  O   PRO A  21      52.123  49.787 128.295  1.00  0.00           O
ATOM    452  N   ALA A  22      50.193  50.889 128.295  1.00  0.00           N
ATOM    454  CA  ALA A  22      50.173  52.007 129.205  1.00  0.00           C
ATOM    456  CB  ALA A  22      48.783  52.647 129.155  1.00  0.00           C
ATOM    460  C   ALA A  22      50.573  51.549 130.605  1.00  0.00           C
ATOM    461  O   ALA A  22      51.753  51.567 130.955  1.00  0.00           O
ATOM    462  N   PRO A  23      49.623  51.037 131.385  1.00  0.00           N
ATOM    463  CD  PRO A  23      49.893  49.688 131.875  1.00  0.00           C
ATOM    466  CA  PRO A  23      48.983  51.799 132.465  1.00  0.00           C
ATOM    468  CB  PRO A  23      48.073  50.728 133.085  1.00  0.00           C
ATOM    471  CG  PRO A  23      48.893  49.438 133.005  1.00  0.00           C
ATOM    474  C   PRO A  23      49.933  52.467 133.475  1.00  0.00           C
ATOM    475  O   PRO A  23      51.013  51.949 133.745  1.00  0.00           O
ATOM    476  N   GLU A  24      49.573  53.607 134.095  1.00  0.00           N
ATOM    478  CA  GLU A  24      48.233  54.127 134.265  1.00  0.00           C
ATOM    480  CB  GLU A  24      47.613  53.528 135.555  1.00  0.00           C
ATOM    483  CG  GLU A  24      46.083  53.737 135.675  1.00  0.00           C
ATOM    486  CD  GLU A  24      45.263  52.507 136.025  1.00  0.00           C
ATOM    487  OE1 GLU A  24      44.033  52.677 136.265  1.00  0.00           O
ATOM    488  OE2 GLU A  24      45.833  51.388 136.145  1.00  0.00           O
ATOM    489  C   GLU A  24      48.313  55.639 134.435  1.00  0.00           C
ATOM    490  O   GLU A  24      49.103  56.138 135.225  1.00  0.00           O
ATOM    491  N   ALA A  25      47.513  56.458 133.765  1.00  0.00           N
ATOM    493  CA  ALA A  25      46.793  56.278 132.525  1.00  0.00           C
ATOM    495  CB  ALA A  25      45.303  55.958 132.775  1.00  0.00           C
ATOM    499  C   ALA A  25      46.883  57.667 131.945  1.00  0.00           C
ATOM    500  O   ALA A  25      46.783  58.618 132.705  1.00  0.00           O
ATOM    501  N   LYS A  26      47.163  57.827 130.645  1.00  0.00           N
ATOM    503  CA  LYS A  26      46.333  57.287 129.585  1.00  0.00           C
ATOM    505  CB  LYS A  26      45.163  58.287 129.375  1.00  0.00           C
ATOM    508  CG  LYS A  26      43.773  57.627 129.185  1.00  0.00           C
ATOM    511  CD  LYS A  26      42.863  58.558 128.365  1.00  0.00           C
ATOM    514  CE  LYS A  26      41.383  58.188 128.285  1.00  0.00           C
ATOM    517  NZ  LYS A  26      40.753  59.028 127.255  1.00  0.00           N
ATOM    521  C   LYS A  26      47.273  56.907 128.395  1.00  0.00           C
ATOM    522  O   LYS A  26      48.193  56.147 128.715  1.00  0.00           O
ATOM    523  N   PRO A  27      47.233  57.217 127.075  1.00  0.00           N
ATOM    524  CD  PRO A  27      46.053  57.747 126.395  1.00  0.00           C
ATOM    527  CA  PRO A  27      48.093  56.528 126.095  1.00  0.00           C
ATOM    529  CB  PRO A  27      47.543  56.978 124.735  1.00  0.00           C
ATOM    532  CG  PRO A  27      46.073  57.129 125.005  1.00  0.00           C
ATOM    535  C   PRO A  27      49.573  56.847 125.995  1.00  0.00           C
ATOM    536  O   PRO A  27      50.203  56.278 125.115  1.00  0.00           O
ATOM    537  N   THR A  28      50.143  57.778 126.765  1.00  0.00           N
ATOM    539  CA  THR A  28      51.503  58.249 126.475  1.00  0.00           C
ATOM    541  CB  THR A  28      51.403  59.667 125.895  1.00  0.00           C
ATOM    543  OG1 THR A  28      52.433  59.979 124.975  1.00  0.00           O
ATOM    545  CG2 THR A  28      51.313  60.737 126.975  1.00  0.00           C
ATOM    549  C   THR A  28      52.333  58.167 127.725  1.00  0.00           C
ATOM    550  O   THR A  28      53.323  58.857 127.905  1.00  0.00           O
ATOM    551  N   GLU A  29      51.863  57.327 128.665  1.00  0.00           N
ATOM    553  CA  GLU A  29      52.103  57.357 130.085  1.00  0.00           C
ATOM    555  CB  GLU A  29      51.313  56.208 130.765  1.00  0.00           C
ATOM    558  CG  GLU A  29      51.903  54.757 130.775  1.00  0.00           C
ATOM    561  CD  GLU A  29      53.263  54.438 130.135  1.00  0.00           C
ATOM    562  OE1 GLU A  29      54.183  53.997 130.875  1.00  0.00           O
ATOM    563  OE2 GLU A  29      53.443  54.589 128.905  1.00  0.00           O
ATOM    564  C   GLU A  29      53.533  57.448 130.625  1.00  0.00           C
ATOM    565  O   GLU A  29      54.543  57.347 129.945  1.00  0.00           O
ATOM    566  N   ALA A  30      53.683  57.597 131.955  1.00  0.00           N
ATOM    568  CA  ALA A  30      52.963  58.519 132.815  1.00  0.00           C
ATOM    570  CB  ALA A  30      52.403  57.789 134.055  1.00  0.00           C
ATOM    574  C   ALA A  30      53.933  59.678 133.065  1.00  0.00           C
ATOM    575  O   ALA A  30      55.083  59.569 132.655  1.00  0.00           O
ATOM    576  N   PRO A  31      53.533  60.827 133.605  1.00  0.00           N
ATOM    577  CD  PRO A  31      53.123  60.787 135.025  1.00  0.00           C
ATOM    580  CA  PRO A  31      54.293  62.057 133.475  1.00  0.00           C
ATOM    582  CB  PRO A  31      55.183  62.037 134.695  1.00  0.00           C
ATOM    585  CG  PRO A  31      54.123  61.717 135.745  1.00  0.00           C
ATOM    588  C   PRO A  31      54.903  62.688 132.225  1.00  0.00           C
ATOM    589  O   PRO A  31      55.223  63.857 132.375  1.00  0.00           O
ATOM    590  N   VAL A  32      55.113  62.089 131.035  1.00  0.00           N
ATOM    592  CA  VAL A  32      55.183  62.859 129.775  1.00  0.00           C
ATOM    594  CB  VAL A  32      56.483  63.667 129.495  1.00  0.00           C
ATOM    596  CG1 VAL A  32      57.073  63.618 128.055  1.00  0.00           C
ATOM    600  CG2 VAL A  32      56.243  65.147 129.815  1.00  0.00           C
ATOM    604  C   VAL A  32      54.963  61.917 128.625  1.00  0.00           C
ATOM    605  O   VAL A  32      55.453  60.798 128.705  1.00  0.00           O
ATOM    606  N   ALA A  33      54.343  62.318 127.495  1.00  0.00           N
ATOM    608  CA  ALA A  33      53.433  63.417 127.145  1.00  0.00           C
ATOM    610  CB  ALA A  33      53.543  64.839 127.735  1.00  0.00           C
ATOM    614  C   ALA A  33      53.603  63.618 125.675  1.00  0.00           C
ATOM    615  O   ALA A  33      54.553  64.257 125.205  1.00  0.00           O
ATOM    616  N   LYS A  34      52.723  63.059 124.865  1.00  0.00           N
ATOM    618  CA  LYS A  34      51.433  63.628 124.575  1.00  0.00           C
ATOM    620  CB  LYS A  34      51.603  64.888 123.665  1.00  0.00           C
ATOM    623  CG  LYS A  34      52.663  64.769 122.535  1.00  0.00           C
ATOM    626  CD  LYS A  34      53.153  66.089 121.875  1.00  0.00           C
ATOM    629  CE  LYS A  34      54.623  66.397 122.195  1.00  0.00           C
ATOM    632  NZ  LYS A  34      55.223  67.459 121.355  1.00  0.00           N
ATOM    636  C   LYS A  34      50.633  62.507 123.925  1.00  0.00           C
ATOM    637  O   LYS A  34      51.133  61.917 122.985  1.00  0.00           O
ATOM    638  N   ALA A  35      49.433  62.089 124.405  1.00  0.00           N
ATOM    640  CA  ALA A  35      48.543  62.568 125.455  1.00  0.00           C
ATOM    642  CB  ALA A  35      47.273  63.217 124.865  1.00  0.00           C
ATOM    646  C   ALA A  35      48.023  61.368 126.235  1.00  0.00           C
ATOM    647  O   ALA A  35      48.123  60.257 125.745  1.00  0.00           O
ATOM    648  N   GLU A  36      47.343  61.549 127.385  1.00  0.00           N
ATOM    650  CA  GLU A  36      47.833  61.707 128.745  1.00  0.00           C
ATOM    652  CB  GLU A  36      46.633  61.929 129.695  1.00  0.00           C
ATOM    655  CG  GLU A  36      45.753  63.118 129.245  1.00  0.00           C
ATOM    658  CD  GLU A  36      44.593  62.697 128.365  1.00  0.00           C
ATOM    659  OE1 GLU A  36      43.643  63.498 128.175  1.00  0.00           O
ATOM    660  OE2 GLU A  36      44.623  61.557 127.835  1.00  0.00           O
ATOM    661  C   GLU A  36      48.693  60.537 129.235  1.00  0.00           C
ATOM    662  O   GLU A  36      48.623  59.417 128.745  1.00  0.00           O
ATOM    663  N   ALA A  37      49.643  60.737 130.155  1.00  0.00           N
ATOM    665  CA  ALA A  37      49.453  61.557 131.315  1.00  0.00           C
ATOM    667  CB  ALA A  37      48.633  60.798 132.365  1.00  0.00           C
ATOM    671  C   ALA A  37      50.773  61.929 131.925  1.00  0.00           C
ATOM    672  O   ALA A  37      51.813  61.469 131.465  1.00  0.00           O
ATOM    673  N   LYS A  38      50.743  62.768 132.985  1.00  0.00           N
ATOM    675  CA  LYS A  38      49.793  63.857 133.075  1.00  0.00           C
ATOM    677  CB  LYS A  38      48.853  63.818 134.305  1.00  0.00           C
ATOM    680  CG  LYS A  38      47.393  64.038 133.865  1.00  0.00           C
ATOM    683  CD  LYS A  38      46.403  64.507 134.955  1.00  0.00           C
ATOM    686  CE  LYS A  38      45.203  65.159 134.255  1.00  0.00           C
ATOM    689  NZ  LYS A  38      44.173  65.769 135.135  1.00  0.00           N
ATOM    693  C   LYS A  38      50.523  65.169 132.935  1.00  0.00           C
ATOM    694  O   LYS A  38      50.923  65.857 133.865  1.00  0.00           O
ATOM    695  N   PRO A  39      50.683  65.457 131.665  1.00  0.00           N
ATOM    696  CD  PRO A  39      52.043  65.188 131.205  1.00  0.00           C
ATOM    699  CA  PRO A  39      50.323  66.799 131.235  1.00  0.00           C
ATOM    701  CB  PRO A  39      51.663  67.577 131.135  1.00  0.00           C
ATOM    704  CG  PRO A  39      52.773  66.527 131.335  1.00  0.00           C
ATOM    707  C   PRO A  39      49.633  66.637 129.895  1.00  0.00           C
ATOM    708  O   PRO A  39      50.263  66.147 128.945  1.00  0.00           O
ATOM    709  N   GLU A  40      48.353  67.049 129.735  1.00  0.00           N
ATOM    711  CA  GLU A  40      47.753  67.027 128.425  1.00  0.00           C
ATOM    713  CB  GLU A  40      46.263  66.567 128.415  1.00  0.00           C
ATOM    716  CG  GLU A  40      45.113  67.577 128.595  1.00  0.00           C
ATOM    719  CD  GLU A  40      44.863  67.848 130.065  1.00  0.00           C
ATOM    720  OE1 GLU A  40      43.793  68.438 130.385  1.00  0.00           O
ATOM    721  OE2 GLU A  40      45.683  67.417 130.915  1.00  0.00           O
ATOM    722  C   GLU A  40      48.133  68.308 127.655  1.00  0.00           C
ATOM    723  O   GLU A  40      47.363  69.188 127.305  1.00  0.00           O
ATOM    724  N   THR A  41      49.413  68.347 127.325  1.00  0.00           N
ATOM    726  CA  THR A  41      50.083  68.818 126.125  1.00  0.00           C
ATOM    728  CB  THR A  41      51.463  68.159 126.195  1.00  0.00           C
ATOM    730  OG1 THR A  41      52.123  68.577 127.385  1.00  0.00           O
ATOM    732  CG2 THR A  41      52.393  68.497 125.045  1.00  0.00           C
ATOM    736  C   THR A  41      49.373  68.667 124.745  1.00  0.00           C
ATOM    737  O   THR A  41      49.113  69.717 124.175  1.00  0.00           O
ATOM    738  N   PRO A  42      49.023  67.497 124.155  1.00  0.00           N
ATOM    739  CD  PRO A  42      48.513  66.427 124.995  1.00  0.00           C
ATOM    742  CA  PRO A  42      48.103  67.427 123.015  1.00  0.00           C
ATOM    744  CB  PRO A  42      46.743  67.479 123.685  1.00  0.00           C
ATOM    747  CG  PRO A  42      46.983  66.669 124.955  1.00  0.00           C
ATOM    750  C   PRO A  42      48.173  68.168 121.705  1.00  0.00           C
ATOM    751  O   PRO A  42      48.103  69.397 121.645  1.00  0.00           O
ATOM    752  N   ALA A  43      48.203  67.467 120.555  1.00  0.00           N
ATOM    754  CA  ALA A  43      48.633  66.107 120.255  1.00  0.00           C
ATOM    756  CB  ALA A  43      50.103  65.958 120.665  1.00  0.00           C
ATOM    760  C   ALA A  43      47.733  64.909 120.615  1.00  0.00           C
ATOM    761  O   ALA A  43      46.943  64.897 121.555  1.00  0.00           O
ATOM    762  N   GLN A  44      47.773  63.818 119.825  1.00  0.00           N
ATOM    764  CA  GLN A  44      48.973  63.167 119.325  1.00  0.00           C
ATOM    766  CB  GLN A  44      49.643  62.318 120.465  1.00  0.00           C
ATOM    769  CG  GLN A  44      49.753  60.757 120.435  1.00  0.00           C
ATOM    772  CD  GLN A  44      48.623  59.909 121.035  1.00  0.00           C
ATOM    773  OE1 GLN A  44      48.833  58.778 121.485  1.00  0.00           O
ATOM    774  NE2 GLN A  44      47.393  60.447 121.085  1.00  0.00           N
ATOM    777  C   GLN A  44      48.543  62.378 118.105  1.00  0.00           C
ATOM    778  O   GLN A  44      47.333  62.229 117.915  1.00  0.00           O
ATOM    779  N   PRO A  45      49.463  61.868 117.275  1.00  0.00           N
ATOM    780  CD  PRO A  45      49.163  60.489 116.885  1.00  0.00           C
ATOM    783  CA  PRO A  45      49.783  62.487 116.005  1.00  0.00           C
ATOM    785  CB  PRO A  45      48.683  62.007 115.045  1.00  0.00           C
ATOM    788  CG  PRO A  45      48.393  60.577 115.555  1.00  0.00           C
ATOM    791  C   PRO A  45      50.213  63.938 115.885  1.00  0.00           C
ATOM    792  O   PRO A  45      51.423  64.118 115.775  1.00  0.00           O
ATOM    793  N   VAL A  46      49.333  64.959 115.805  1.00  0.00           N
ATOM    795  CA  VAL A  46      49.693  66.299 115.315  1.00  0.00           C
ATOM    797  CB  VAL A  46      49.323  66.447 113.825  1.00  0.00           C
ATOM    799  CG1 VAL A  46      49.863  67.768 113.255  1.00  0.00           C
ATOM    803  CG2 VAL A  46      49.903  65.309 112.965  1.00  0.00           C
ATOM    807  C   VAL A  46      48.953  67.317 116.205  1.00  0.00           C
ATOM    808  O   VAL A  46      48.173  66.887 117.045  1.00  0.00           O
ATOM    809  N   VAL A  47      49.233  68.647 116.085  1.00  0.00           N
ATOM    811  CA  VAL A  47      48.693  69.848 116.785  1.00  0.00           C
ATOM    813  CB  VAL A  47      47.663  69.629 117.915  1.00  0.00           C
ATOM    815  CG1 VAL A  47      47.393  70.839 118.845  1.00  0.00           C
ATOM    819  CG2 VAL A  47      46.303  69.239 117.345  1.00  0.00           C
ATOM    823  C   VAL A  47      49.893  70.559 117.385  1.00  0.00           C
ATOM    824  O   VAL A  47      49.873  71.717 117.755  1.00  0.00           O
ATOM    825  N   ASP A  48      51.013  69.839 117.515  1.00  0.00           N
ATOM    827  CA  ASP A  48      51.653  69.757 118.795  1.00  0.00           C
ATOM    829  CB  ASP A  48      52.613  68.507 118.905  1.00  0.00           C
ATOM    832  CG  ASP A  48      52.723  67.467 117.795  1.00  0.00           C
ATOM    833  OD1 ASP A  48      53.193  66.349 118.125  1.00  0.00           O
ATOM    834  OD2 ASP A  48      52.563  67.799 116.595  1.00  0.00           O
ATOM    835  C   ASP A  48      52.323  71.089 119.235  1.00  0.00           C
ATOM    836  O   ASP A  48      53.223  71.577 118.565  1.00  0.00           O
ATOM    837  N   GLU A  49      51.923  71.739 120.355  1.00  0.00           N
ATOM    839  CA  GLU A  49      51.223  71.209 121.505  1.00  0.00           C
ATOM    841  CB  GLU A  49      51.753  69.839 121.975  1.00  0.00           C
ATOM    844  CG  GLU A  49      53.303  69.647 122.045  1.00  0.00           C
ATOM    847  CD  GLU A  49      54.243  70.808 122.375  1.00  0.00           C
ATOM    848  OE1 GLU A  49      54.523  71.077 123.565  1.00  0.00           O
ATOM    849  OE2 GLU A  49      54.883  71.268 121.395  1.00  0.00           O
ATOM    850  C   GLU A  49      51.203  72.097 122.745  1.00  0.00           C
ATOM    851  O   GLU A  49      51.823  71.799 123.765  1.00  0.00           O
ATOM    852  N   GLN A  50      50.423  73.199 122.725  1.00  0.00           N
ATOM    854  CA  GLN A  50      49.493  73.558 123.805  1.00  0.00           C
ATOM    856  CB  GLN A  50      48.153  72.848 123.545  1.00  0.00           C
ATOM    859  CG  GLN A  50      47.283  73.479 122.435  1.00  0.00           C
ATOM    862  CD  GLN A  50      45.943  72.747 122.315  1.00  0.00           C
ATOM    863  OE1 GLN A  50      44.883  73.339 122.125  1.00  0.00           O
ATOM    864  NE2 GLN A  50      45.993  71.409 122.465  1.00  0.00           N
ATOM    867  C   GLN A  50      49.893  73.427 125.295  1.00  0.00           C
ATOM    868  O   GLN A  50      50.203  72.357 125.815  1.00  0.00           O
ATOM    869  N   ALA A  51      49.863  74.467 126.145  1.00  0.00           N
ATOM    871  CA  ALA A  51      49.383  75.818 126.015  1.00  0.00           C
ATOM    873  CB  ALA A  51      48.163  75.997 126.935  1.00  0.00           C
ATOM    877  C   ALA A  51      50.573  76.688 126.385  1.00  0.00           C
ATOM    878  O   ALA A  51      51.643  76.497 125.855  1.00  0.00           O
ATOM    879  N   VAL A  52      50.473  77.669 127.295  1.00  0.00           N
ATOM    881  CA  VAL A  52      51.583  78.607 127.565  1.00  0.00           C
ATOM    883  CB  VAL A  52      51.093  79.997 127.965  1.00  0.00           C
ATOM    885  CG1 VAL A  52      49.573  80.089 127.715  1.00  0.00           C
ATOM    889  CG2 VAL A  52      51.383  80.427 129.415  1.00  0.00           C
ATOM    893  C   VAL A  52      52.613  78.037 128.545  1.00  0.00           C
ATOM    894  O   VAL A  52      52.273  77.497 129.595  1.00  0.00           O
ATOM    895  N   PHE A  53      53.923  78.107 128.205  1.00  0.00           N
ATOM    897  CA  PHE A  53      54.933  77.327 128.915  1.00  0.00           C
ATOM    899  CB  PHE A  53      55.613  76.177 128.105  1.00  0.00           C
ATOM    902  CG  PHE A  53      54.873  74.868 128.345  1.00  0.00           C
ATOM    903  CD1 PHE A  53      53.613  74.677 127.775  1.00  0.00           C
ATOM    905  CE1 PHE A  53      52.893  73.488 127.965  1.00  0.00           C
ATOM    907  CZ  PHE A  53      53.443  72.467 128.735  1.00  0.00           C
ATOM    909  CD2 PHE A  53      55.423  73.827 129.105  1.00  0.00           C
ATOM    911  CE2 PHE A  53      54.713  72.637 129.315  1.00  0.00           C
ATOM    913  C   PHE A  53      55.983  78.129 129.615  1.00  0.00           C
ATOM    914  O   PHE A  53      56.213  77.777 130.755  1.00  0.00           O
ATOM    915  N   ASP A  54      56.653  79.177 129.075  1.00  0.00           N
ATOM    917  CA  ASP A  54      57.823  79.757 129.765  1.00  0.00           C
ATOM    919  CB  ASP A  54      58.373  80.989 128.985  1.00  0.00           C
ATOM    922  CG  ASP A  54      59.043  80.607 127.685  1.00  0.00           C
ATOM    923  OD1 ASP A  54      59.883  79.688 127.645  1.00  0.00           O
ATOM    924  OD2 ASP A  54      58.863  81.409 126.715  1.00  0.00           O
ATOM    925  C   ASP A  54      57.553  80.189 131.215  1.00  0.00           C
ATOM    926  O   ASP A  54      58.273  79.839 132.145  1.00  0.00           O
ATOM    927  N   GLU A  55      56.443  80.887 131.465  1.00  0.00           N
ATOM    929  CA  GLU A  55      55.993  81.147 132.805  1.00  0.00           C
ATOM    931  CB  GLU A  55      54.763  82.068 132.715  1.00  0.00           C
ATOM    934  CG  GLU A  55      54.353  82.649 134.085  1.00  0.00           C
ATOM    937  CD  GLU A  55      52.893  83.057 134.095  1.00  0.00           C
ATOM    938  OE1 GLU A  55      52.493  83.927 133.285  1.00  0.00           O
ATOM    939  OE2 GLU A  55      52.183  82.589 135.035  1.00  0.00           O
ATOM    940  C   GLU A  55      55.623  79.909 133.645  1.00  0.00           C
ATOM    941  O   GLU A  55      56.063  79.757 134.785  1.00  0.00           O
ATOM    942  N   LYS A  56      54.823  78.958 133.085  1.00  0.00           N
ATOM    944  CA  LYS A  56      54.453  77.717 133.745  1.00  0.00           C
ATOM    946  CB  LYS A  56      53.323  76.938 133.015  1.00  0.00           C
ATOM    949  CG  LYS A  56      51.893  77.327 133.475  1.00  0.00           C
ATOM    952  CD  LYS A  56      51.273  78.558 132.785  1.00  0.00           C
ATOM    955  CE  LYS A  56      49.903  78.997 133.355  1.00  0.00           C
ATOM    958  NZ  LYS A  56      48.923  77.887 133.335  1.00  0.00           N
ATOM    962  C   LYS A  56      55.633  76.809 134.075  1.00  0.00           C
ATOM    963  O   LYS A  56      55.753  76.247 135.165  1.00  0.00           O
ATOM    964  N   MET A  57      56.573  76.707 133.125  1.00  0.00           N
ATOM    966  CA  MET A  57      57.853  76.077 133.245  1.00  0.00           C
ATOM    968  CB  MET A  57      58.583  76.327 131.915  1.00  0.00           C
ATOM    971  CG  MET A  57      60.093  76.058 131.875  1.00  0.00           C
ATOM    974  SD  MET A  57      61.013  77.409 131.095  1.00  0.00           S
ATOM    975  CE  MET A  57      60.343  77.049 129.445  1.00  0.00           C
ATOM    979  C   MET A  57      58.633  76.629 134.415  1.00  0.00           C
ATOM    980  O   MET A  57      59.083  75.897 135.305  1.00  0.00           O
ATOM    981  N   ASP A  58      58.753  77.957 134.515  1.00  0.00           N
ATOM    983  CA  ASP A  58      59.353  78.628 135.635  1.00  0.00           C
ATOM    985  CB  ASP A  58      59.473  80.137 135.335  1.00  0.00           C
ATOM    988  CG  ASP A  58      60.723  80.387 134.525  1.00  0.00           C
ATOM    989  OD1 ASP A  58      61.603  79.488 134.495  1.00  0.00           O
ATOM    990  OD2 ASP A  58      60.883  81.527 134.045  1.00  0.00           O
ATOM    991  C   ASP A  58      58.693  78.347 136.965  1.00  0.00           C
ATOM    992  O   ASP A  58      59.383  78.019 137.925  1.00  0.00           O
ATOM    993  N   VAL A  59      57.353  78.387 137.085  1.00  0.00           N
ATOM    995  CA  VAL A  59      56.723  78.118 138.375  1.00  0.00           C
ATOM    997  CB  VAL A  59      55.263  78.567 138.525  1.00  0.00           C
ATOM    999  CG1 VAL A  59      54.443  78.168 137.315  1.00  0.00           C
ATOM   1003  CG2 VAL A  59      54.603  77.997 139.795  1.00  0.00           C
ATOM   1007  C   VAL A  59      57.003  76.728 138.925  1.00  0.00           C
ATOM   1008  O   VAL A  59      57.113  76.549 140.135  1.00  0.00           O
ATOM   1009  N   TYR A  60      57.253  75.699 138.085  1.00  0.00           N
ATOM   1011  CA  TYR A  60      57.783  74.438 138.585  1.00  0.00           C
ATOM   1013  CB  TYR A  60      57.993  73.409 137.465  1.00  0.00           C
ATOM   1016  CG  TYR A  60      56.803  73.238 136.585  1.00  0.00           C
ATOM   1017  CD1 TYR A  60      55.573  72.827 137.085  1.00  0.00           C
ATOM   1019  CE1 TYR A  60      54.513  72.577 136.195  1.00  0.00           C
ATOM   1021  CZ  TYR A  60      54.683  72.739 134.815  1.00  0.00           C
ATOM   1022  OH  TYR A  60      53.633  72.459 133.935  1.00  0.00           O
ATOM   1024  CD2 TYR A  60      56.953  73.409 135.215  1.00  0.00           C
ATOM   1026  CE2 TYR A  60      55.913  73.147 134.315  1.00  0.00           C
ATOM   1028  C   TYR A  60      59.133  74.507 139.305  1.00  0.00           C
ATOM   1029  O   TYR A  60      59.303  73.878 140.345  1.00  0.00           O
ATOM   1030  N   ILE A  61      60.133  75.268 138.815  1.00  0.00           N
ATOM   1032  CA  ILE A  61      61.433  75.327 139.495  1.00  0.00           C
ATOM   1034  CB  ILE A  61      62.623  75.507 138.575  1.00  0.00           C
ATOM   1036  CG2 ILE A  61      62.713  76.938 137.995  1.00  0.00           C
ATOM   1040  CG1 ILE A  61      63.943  75.077 139.255  1.00  0.00           C
ATOM   1043  CD  ILE A  61      65.033  74.787 138.225  1.00  0.00           C
ATOM   1047  C   ILE A  61      61.443  76.397 140.545  1.00  0.00           C
ATOM   1048  O   ILE A  61      62.183  76.307 141.535  1.00  0.00           O
ATOM   1049  N   LYS A  62      60.533  77.397 140.455  1.00  0.00           N
ATOM   1051  CA  LYS A  62      60.183  78.199 141.605  1.00  0.00           C
ATOM   1053  CB  LYS A  62      59.123  79.299 141.345  1.00  0.00           C
ATOM   1056  CG  LYS A  62      59.483  80.387 140.325  1.00  0.00           C
ATOM   1059  CD  LYS A  62      58.283  81.339 140.115  1.00  0.00           C
ATOM   1062  CE  LYS A  62      58.263  81.959 138.715  1.00  0.00           C
ATOM   1065  NZ  LYS A  62      56.923  82.488 138.415  1.00  0.00           N
ATOM   1069  C   LYS A  62      59.603  77.327 142.695  1.00  0.00           C
ATOM   1070  O   LYS A  62      60.003  77.448 143.845  1.00  0.00           O
ATOM   1071  N   CYS A  63      58.673  76.409 142.355  1.00  0.00           N
ATOM   1073  CA  CYS A  63      58.083  75.438 143.275  1.00  0.00           C
ATOM   1075  CB  CYS A  63      56.903  74.677 142.605  1.00  0.00           C
ATOM   1078  SG  CYS A  63      56.173  73.318 143.585  1.00  0.00           S
ATOM   1080  C   CYS A  63      59.063  74.457 143.885  1.00  0.00           C
ATOM   1081  O   CYS A  63      59.073  74.228 145.095  1.00  0.00           O
ATOM   1082  N   TYR A  64      59.963  73.849 143.085  1.00  0.00           N
ATOM   1084  CA  TYR A  64      60.983  72.978 143.635  1.00  0.00           C
ATOM   1086  CB  TYR A  64      61.753  72.188 142.545  1.00  0.00           C
ATOM   1089  CG  TYR A  64      62.813  71.299 143.165  1.00  0.00           C
ATOM   1090  CD1 TYR A  64      62.463  70.327 144.115  1.00  0.00           C
ATOM   1092  CE1 TYR A  64      63.453  69.577 144.775  1.00  0.00           C
ATOM   1094  CZ  TYR A  64      64.803  69.799 144.485  1.00  0.00           C
ATOM   1095  OH  TYR A  64      65.803  69.088 145.195  1.00  0.00           O
ATOM   1097  CD2 TYR A  64      64.173  71.489 142.865  1.00  0.00           C
ATOM   1099  CE2 TYR A  64      65.163  70.747 143.525  1.00  0.00           C
ATOM   1101  C   TYR A  64      61.923  73.717 144.575  1.00  0.00           C
ATOM   1102  O   TYR A  64      62.183  73.287 145.685  1.00  0.00           O
ATOM   1103  N   ASN A  65      62.423  74.909 144.155  1.00  0.00           N
ATOM   1105  CA  ASN A  65      63.213  75.769 145.015  1.00  0.00           C
ATOM   1107  CB  ASN A  65      63.823  76.918 144.155  1.00  0.00           C
ATOM   1110  CG  ASN A  65      64.963  77.628 144.885  1.00  0.00           C
ATOM   1111  OD1 ASN A  65      64.713  78.497 145.705  1.00  0.00           O
ATOM   1112  ND2 ASN A  65      66.233  77.299 144.565  1.00  0.00           N
ATOM   1115  C   ASN A  65      62.443  76.229 146.255  1.00  0.00           C
ATOM   1116  O   ASN A  65      62.943  76.188 147.375  1.00  0.00           O
ATOM   1117  N   LYS A  66      61.163  76.598 146.095  1.00  0.00           N
ATOM   1119  CA  LYS A  66      60.243  76.938 147.145  1.00  0.00           C
ATOM   1121  CB  LYS A  66      58.913  77.427 146.555  1.00  0.00           C
ATOM   1124  CG  LYS A  66      57.833  77.768 147.595  1.00  0.00           C
ATOM   1127  CD  LYS A  66      56.733  78.667 147.035  1.00  0.00           C
ATOM   1130  CE  LYS A  66      57.203  79.967 146.365  1.00  0.00           C
ATOM   1133  NZ  LYS A  66      58.173  80.707 147.205  1.00  0.00           N
ATOM   1137  C   LYS A  66      59.913  75.868 148.145  1.00  0.00           C
ATOM   1138  O   LYS A  66      59.733  76.217 149.315  1.00  0.00           O
ATOM   1139  N   LEU A  67      59.773  74.597 147.735  1.00  0.00           N
ATOM   1141  CA  LEU A  67      59.533  73.479 148.625  1.00  0.00           C
ATOM   1143  CB  LEU A  67      58.753  72.378 147.865  1.00  0.00           C
ATOM   1146  CG  LEU A  67      57.903  71.397 148.725  1.00  0.00           C
ATOM   1148  CD1 LEU A  67      58.733  70.519 149.655  1.00  0.00           C
ATOM   1152  CD2 LEU A  67      56.813  72.118 149.535  1.00  0.00           C
ATOM   1156  C   LEU A  67      60.853  72.957 149.205  1.00  0.00           C
ATOM   1157  O   LEU A  67      60.963  72.669 150.395  1.00  0.00           O
ATOM   1158  N   GLN A  68      61.933  72.868 148.395  1.00  0.00           N
ATOM   1160  CA  GLN A  68      63.193  72.357 148.905  1.00  0.00           C
ATOM   1162  CB  GLN A  68      64.213  72.058 147.775  1.00  0.00           C
ATOM   1165  CG  GLN A  68      64.853  73.318 147.145  1.00  0.00           C
ATOM   1168  CD  GLN A  68      66.233  73.688 147.695  1.00  0.00           C
ATOM   1169  OE1 GLN A  68      66.963  72.809 148.185  1.00  0.00           O
ATOM   1170  NE2 GLN A  68      66.673  74.948 147.485  1.00  0.00           N
ATOM   1173  C   GLN A  68      63.813  73.277 149.925  1.00  0.00           C
ATOM   1174  O   GLN A  68      64.523  72.799 150.805  1.00  0.00           O
ATOM   1175  N   ILE A  69      63.563  74.618 149.885  1.00  0.00           N
ATOM   1177  CA  ILE A  69      63.993  75.489 150.975  1.00  0.00           C
ATOM   1179  CB  ILE A  69      63.893  76.988 150.665  1.00  0.00           C
ATOM   1181  CG2 ILE A  69      64.233  77.868 151.885  1.00  0.00           C
ATOM   1185  CG1 ILE A  69      64.833  77.397 149.525  1.00  0.00           C
ATOM   1188  CD  ILE A  69      64.313  78.688 148.875  1.00  0.00           C
ATOM   1192  C   ILE A  69      63.363  75.107 152.325  1.00  0.00           C
ATOM   1193  O   ILE A  69      64.143  74.777 153.205  1.00  0.00           O
ATOM   1194  N   PRO A  70      62.063  75.057 152.565  1.00  0.00           N
ATOM   1195  CD  PRO A  70      61.153  75.988 151.945  1.00  0.00           C
ATOM   1198  CA  PRO A  70      61.373  74.339 153.625  1.00  0.00           C
ATOM   1200  CB  PRO A  70      59.913  74.409 153.195  1.00  0.00           C
ATOM   1203  CG  PRO A  70      59.793  75.799 152.605  1.00  0.00           C
ATOM   1206  C   PRO A  70      61.773  72.938 153.965  1.00  0.00           C
ATOM   1207  O   PRO A  70      61.903  72.647 155.155  1.00  0.00           O
ATOM   1208  N   VAL A  71      61.983  72.027 153.005  1.00  0.00           N
ATOM   1210  CA  VAL A  71      62.533  70.717 153.335  1.00  0.00           C
ATOM   1212  CB  VAL A  71      62.443  69.738 152.175  1.00  0.00           C
ATOM   1214  CG1 VAL A  71      63.193  68.427 152.455  1.00  0.00           C
ATOM   1218  CG2 VAL A  71      60.943  69.409 151.995  1.00  0.00           C
ATOM   1222  C   VAL A  71      63.923  70.857 153.945  1.00  0.00           C
ATOM   1223  O   VAL A  71      64.293  70.208 154.925  1.00  0.00           O
ATOM   1224  N   GLN A  72      64.693  71.827 153.415  1.00  0.00           N
ATOM   1226  CA  GLN A  72      65.913  72.327 154.005  1.00  0.00           C
ATOM   1228  CB  GLN A  72      66.823  73.049 152.985  1.00  0.00           C
ATOM   1231  CG  GLN A  72      67.533  72.129 151.965  1.00  0.00           C
ATOM   1234  CD  GLN A  72      68.643  72.908 151.245  1.00  0.00           C
ATOM   1235  OE1 GLN A  72      69.133  73.927 151.745  1.00  0.00           O
ATOM   1236  NE2 GLN A  72      69.052  72.459 150.045  1.00  0.00           N
ATOM   1239  C   GLN A  72      65.793  73.207 155.265  1.00  0.00           C
ATOM   1240  O   GLN A  72      66.793  73.438 155.945  1.00  0.00           O
ATOM   1241  N   ARG A  73      64.613  73.729 155.655  1.00  0.00           N
ATOM   1243  CA  ARG A  73      64.383  74.397 156.925  1.00  0.00           C
ATOM   1245  CB  ARG A  73      63.153  75.357 156.875  1.00  0.00           C
ATOM   1248  CG  ARG A  73      63.383  76.607 155.995  1.00  0.00           C
ATOM   1251  CD  ARG A  73      62.133  77.488 155.835  1.00  0.00           C
ATOM   1254  NE  ARG A  73      62.513  78.688 155.005  1.00  0.00           N
ATOM   1256  CZ  ARG A  73      62.863  79.868 155.515  1.00  0.00           C
ATOM   1257  NH1 ARG A  73      62.833  80.107 156.805  1.00  0.00           N
ATOM   1260  NH2 ARG A  73      63.233  80.838 154.715  1.00  0.00           N
ATOM   1263  C   ARG A  73      64.193  73.417 158.065  1.00  0.00           C
ATOM   1264  O   ARG A  73      64.423  73.738 159.225  1.00  0.00           O
ATOM   1265  N   SER A  74      63.783  72.177 157.735  1.00  0.00           N
ATOM   1267  CA  SER A  74      63.443  71.147 158.695  1.00  0.00           C
ATOM   1269  CB  SER A  74      61.923  70.827 158.705  1.00  0.00           C
ATOM   1272  OG  SER A  74      61.163  71.979 159.075  1.00  0.00           O
ATOM   1274  C   SER A  74      64.213  69.888 158.345  1.00  0.00           C
ATOM   1275  O   SER A  74      63.653  68.839 158.045  1.00  0.00           O
ATOM   1276  N   LEU A  75      65.563  69.988 158.345  1.00  0.00           N
ATOM   1278  CA  LEU A  75      66.493  68.897 158.075  1.00  0.00           C
ATOM   1280  CB  LEU A  75      68.013  69.269 158.125  1.00  0.00           C
ATOM   1283  CG  LEU A  75      68.593  70.247 157.095  1.00  0.00           C
ATOM   1285  CD1 LEU A  75      67.903  70.089 155.755  1.00  0.00           C
ATOM   1289  CD2 LEU A  75      68.533  71.677 157.595  1.00  0.00           C
ATOM   1293  C   LEU A  75      66.393  67.688 158.985  1.00  0.00           C
ATOM   1294  O   LEU A  75      66.073  67.757 160.165  1.00  0.00           O
ATOM   1295  N   ALA A  76      66.893  66.588 158.405  1.00  0.00           N
ATOM   1297  CA  ALA A  76      67.793  65.629 159.025  1.00  0.00           C
ATOM   1299  CB  ALA A  76      68.713  65.107 157.905  1.00  0.00           C
ATOM   1303  C   ALA A  76      68.673  66.128 160.165  1.00  0.00           C
ATOM   1304  O   ALA A  76      68.433  65.857 161.325  1.00  0.00           O
ATOM   1305  N   ARG A  77      69.683  66.988 159.865  1.00  0.00           N
ATOM   1307  CA  ARG A  77      70.643  67.518 160.825  1.00  0.00           C
ATOM   1309  CB  ARG A  77      71.493  68.688 160.195  1.00  0.00           C
ATOM   1312  CG  ARG A  77      72.273  68.427 158.875  1.00  0.00           C
ATOM   1315  CD  ARG A  77      73.013  69.708 158.415  1.00  0.00           C
ATOM   1318  NE  ARG A  77      73.753  69.488 157.115  1.00  0.00           N
ATOM   1320  CZ  ARG A  77      74.573  70.379 156.565  1.00  0.00           C
ATOM   1321  NH1 ARG A  77      74.703  71.618 156.955  1.00  0.00           N
ATOM   1324  NH2 ARG A  77      75.273  70.068 155.495  1.00  0.00           N
ATOM   1327  C   ARG A  77      69.973  68.107 162.075  1.00  0.00           C
ATOM   1328  O   ARG A  77      70.363  67.848 163.205  1.00  0.00           O
ATOM   1329  N   TYR A  78      68.893  68.909 161.865  1.00  0.00           N
ATOM   1331  CA  TYR A  78      68.063  69.397 162.945  1.00  0.00           C
ATOM   1333  CB  TYR A  78      67.023  70.438 162.455  1.00  0.00           C
ATOM   1336  CG  TYR A  78      67.663  71.618 161.755  1.00  0.00           C
ATOM   1337  CD1 TYR A  78      68.933  72.097 162.105  1.00  0.00           C
ATOM   1339  CE1 TYR A  78      69.503  73.178 161.435  1.00  0.00           C
ATOM   1341  CZ  TYR A  78      68.823  73.779 160.375  1.00  0.00           C
ATOM   1342  OH  TYR A  78      69.473  74.729 159.575  1.00  0.00           O
ATOM   1344  CD2 TYR A  78      66.953  72.277 160.735  1.00  0.00           C
ATOM   1346  CE2 TYR A  78      67.523  73.368 160.065  1.00  0.00           C
ATOM   1348  C   TYR A  78      67.313  68.308 163.695  1.00  0.00           C
ATOM   1349  O   TYR A  78      67.343  68.287 164.915  1.00  0.00           O
ATOM   1350  N   ALA A  79      66.653  67.368 162.985  1.00  0.00           N
ATOM   1352  CA  ALA A  79      65.903  66.268 163.545  1.00  0.00           C
ATOM   1354  CB  ALA A  79      65.203  65.528 162.395  1.00  0.00           C
ATOM   1358  C   ALA A  79      66.723  65.268 164.345  1.00  0.00           C
ATOM   1359  O   ALA A  79      66.363  64.888 165.465  1.00  0.00           O
ATOM   1360  N   ASP A  80      67.883  64.897 163.805  1.00  0.00           N
ATOM   1362  CA  ASP A  80      68.933  64.108 164.415  1.00  0.00           C
ATOM   1364  CB  ASP A  80      70.123  64.007 163.435  1.00  0.00           C
ATOM   1367  CG  ASP A  80      69.793  63.217 162.185  1.00  0.00           C
ATOM   1368  OD1 ASP A  80      68.823  62.417 162.235  1.00  0.00           O
ATOM   1369  OD2 ASP A  80      70.563  63.327 161.195  1.00  0.00           O
ATOM   1370  C   ASP A  80      69.423  64.777 165.685  1.00  0.00           C
ATOM   1371  O   ASP A  80      69.613  64.169 166.735  1.00  0.00           O
ATOM   1372  N   TRP A  81      69.593  66.107 165.645  1.00  0.00           N
ATOM   1374  CA  TRP A  81      69.993  66.848 166.825  1.00  0.00           C
ATOM   1376  CB  TRP A  81      70.703  68.168 166.435  1.00  0.00           C
ATOM   1379  CG  TRP A  81      71.733  68.709 167.395  1.00  0.00           C
ATOM   1380  CD1 TRP A  81      73.063  68.368 167.345  1.00  0.00           C
ATOM   1382  NE1 TRP A  81      73.793  69.147 168.215  1.00  0.00           N
ATOM   1384  CE2 TRP A  81      72.933  70.007 168.855  1.00  0.00           C
ATOM   1385  CD2 TRP A  81      71.622  69.717 168.405  1.00  0.00           C
ATOM   1386  CE3 TRP A  81      70.563  70.368 169.005  1.00  0.00           C
ATOM   1388  CZ3 TRP A  81      70.803  71.368 169.955  1.00  0.00           C
ATOM   1390  CZ2 TRP A  81      73.193  70.979 169.815  1.00  0.00           C
ATOM   1392  CH2 TRP A  81      72.103  71.669 170.355  1.00  0.00           C
ATOM   1394  C   TRP A  81      68.823  67.089 167.775  1.00  0.00           C
ATOM   1395  O   TRP A  81      69.033  67.287 168.955  1.00  0.00           O
ATOM   1396  N   LEU A  82      67.533  66.979 167.365  1.00  0.00           N
ATOM   1398  CA  LEU A  82      66.443  66.839 168.325  1.00  0.00           C
ATOM   1400  CB  LEU A  82      65.013  66.827 167.705  1.00  0.00           C
ATOM   1403  CG  LEU A  82      64.603  67.957 166.725  1.00  0.00           C
ATOM   1405  CD1 LEU A  82      63.153  67.827 166.235  1.00  0.00           C
ATOM   1409  CD2 LEU A  82      64.793  69.357 167.285  1.00  0.00           C
ATOM   1413  C   LEU A  82      66.583  65.549 169.155  1.00  0.00           C
ATOM   1414  O   LEU A  82      66.413  65.528 170.375  1.00  0.00           O
ATOM   1415  N   LYS A  83      66.933  64.449 168.475  1.00  0.00           N
ATOM   1417  CA  LYS A  83      67.233  63.139 169.015  1.00  0.00           C
ATOM   1419  CB  LYS A  83      67.473  62.178 167.825  1.00  0.00           C
ATOM   1422  CG  LYS A  83      66.883  60.769 167.985  1.00  0.00           C
ATOM   1425  CD  LYS A  83      67.473  59.997 169.175  1.00  0.00           C
ATOM   1428  CE  LYS A  83      67.093  58.519 169.135  1.00  0.00           C
ATOM   1431  NZ  LYS A  83      67.813  57.807 170.195  1.00  0.00           N
ATOM   1435  C   LYS A  83      68.433  63.129 169.975  1.00  0.00           C
ATOM   1436  O   LYS A  83      68.333  62.618 171.085  1.00  0.00           O
ATOM   1437  N   ASP A  84      69.573  63.747 169.585  1.00  0.00           N
ATOM   1439  CA  ASP A  84      70.693  63.979 170.485  1.00  0.00           C
ATOM   1441  CB  ASP A  84      71.733  62.807 170.415  1.00  0.00           C
ATOM   1444  CG  ASP A  84      72.802  62.877 171.505  1.00  0.00           C
ATOM   1445  OD1 ASP A  84      72.543  63.519 172.555  1.00  0.00           O
ATOM   1446  OD2 ASP A  84      73.853  62.188 171.355  1.00  0.00           O
ATOM   1447  C   ASP A  84      71.373  65.309 170.165  1.00  0.00           C
ATOM   1448  O   ASP A  84      72.033  65.427 169.135  1.00  0.00           O
ATOM   1449  N   PHE A  85      71.303  66.339 171.025  1.00  0.00           N
ATOM   1451  CA  PHE A  85      70.302  66.588 172.025  1.00  0.00           C
ATOM   1453  CB  PHE A  85      70.983  66.647 173.435  1.00  0.00           C
ATOM   1456  CG  PHE A  85      71.863  67.848 173.685  1.00  0.00           C
ATOM   1457  CD1 PHE A  85      73.262  67.739 173.615  1.00  0.00           C
ATOM   1459  CE1 PHE A  85      74.083  68.857 173.765  1.00  0.00           C
ATOM   1461  CZ  PHE A  85      73.503  70.107 174.045  1.00  0.00           C
ATOM   1463  CD2 PHE A  85      71.323  69.098 174.025  1.00  0.00           C
ATOM   1465  CE2 PHE A  85      72.123  70.229 174.185  1.00  0.00           C
ATOM   1467  C   PHE A  85      69.483  67.848 171.695  1.00  0.00           C
ATOM   1468  O   PHE A  85      70.003  68.938 171.525  1.00  0.00           O
ATOM   1469  N   LYS A  86      68.153  67.688 171.605  1.00  0.00           N
ATOM   1471  CA  LYS A  86      67.103  68.698 171.465  1.00  0.00           C
ATOM   1473  CB  LYS A  86      66.383  68.818 172.825  1.00  0.00           C
ATOM   1476  CG  LYS A  86      65.983  67.459 173.425  1.00  0.00           C
ATOM   1479  CD  LYS A  86      65.372  67.607 174.825  1.00  0.00           C
ATOM   1482  CE  LYS A  86      65.223  66.287 175.565  1.00  0.00           C
ATOM   1485  NZ  LYS A  86      64.733  66.537 176.935  1.00  0.00           N
ATOM   1489  C   LYS A  86      67.383  70.118 170.915  1.00  0.00           C
ATOM   1490  O   LYS A  86      67.863  70.997 171.625  1.00  0.00           O
ATOM   1491  N   GLN A  87      66.993  70.408 169.645  1.00  0.00           N
ATOM   1493  CA  GLN A  87      66.733  71.769 169.185  1.00  0.00           C
ATOM   1495  CB  GLN A  87      67.023  72.049 167.665  1.00  0.00           C
ATOM   1498  CG  GLN A  87      68.443  71.757 167.135  1.00  0.00           C
ATOM   1501  CD  GLN A  87      68.663  72.397 165.765  1.00  0.00           C
ATOM   1502  OE1 GLN A  87      67.713  72.669 165.025  1.00  0.00           O
ATOM   1503  NE2 GLN A  87      69.933  72.659 165.405  1.00  0.00           N
ATOM   1506  C   GLN A  87      65.283  72.188 169.515  1.00  0.00           C
ATOM   1507  O   GLN A  87      64.713  71.739 170.515  1.00  0.00           O
ATOM   1508  N   GLY A  88      64.633  73.049 168.695  1.00  0.00           N
ATOM   1510  CA  GLY A  88      63.343  73.677 168.995  1.00  0.00           C
ATOM   1513  C   GLY A  88      62.373  73.647 167.835  1.00  0.00           C
ATOM   1514  O   GLY A  88      62.403  74.568 167.025  1.00  0.00           O
ATOM   1515  N   PRO A  89      61.493  72.647 167.695  1.00  0.00           N
ATOM   1516  CD  PRO A  89      61.453  71.458 168.535  1.00  0.00           C
ATOM   1519  CA  PRO A  89      60.503  72.568 166.615  1.00  0.00           C
ATOM   1521  CB  PRO A  89      59.723  71.268 166.905  1.00  0.00           C
ATOM   1524  CG  PRO A  89      60.723  70.427 167.695  1.00  0.00           C
ATOM   1527  C   PRO A  89      59.553  73.747 166.455  1.00  0.00           C
ATOM   1528  O   PRO A  89      58.973  74.199 167.435  1.00  0.00           O
ATOM   1529  N   THR A  90      59.363  74.207 165.195  1.00  0.00           N
ATOM   1531  CA  THR A  90      58.243  75.049 164.755  1.00  0.00           C
ATOM   1533  CB  THR A  90      57.713  76.177 165.665  1.00  0.00           C
ATOM   1535  OG1 THR A  90      58.763  76.967 166.195  1.00  0.00           O
ATOM   1537  CG2 THR A  90      56.703  77.129 164.985  1.00  0.00           C
ATOM   1541  C   THR A  90      58.423  75.567 163.345  1.00  0.00           C
ATOM   1542  O   THR A  90      59.443  76.147 162.965  1.00  0.00           O
ATOM   1543  N   GLY A  91      57.413  75.357 162.495  1.00  0.00           N
ATOM   1545  CA  GLY A  91      57.333  75.979 161.185  1.00  0.00           C
ATOM   1548  C   GLY A  91      55.943  75.777 160.655  1.00  0.00           C
ATOM   1549  O   GLY A  91      55.733  74.909 159.825  1.00  0.00           O
ATOM   1550  N   GLU A  92      54.963  76.518 161.205  1.00  0.00           N
ATOM   1552  CA  GLU A  92      53.553  76.327 160.895  1.00  0.00           C
ATOM   1554  CB  GLU A  92      52.653  77.177 161.815  1.00  0.00           C
ATOM   1557  CG  GLU A  92      52.593  76.607 163.235  1.00  0.00           C
ATOM   1560  CD  GLU A  92      51.623  77.339 164.155  1.00  0.00           C
ATOM   1561  OE1 GLU A  92      51.083  78.427 163.785  1.00  0.00           O
ATOM   1562  OE2 GLU A  92      51.403  76.769 165.245  1.00  0.00           O
ATOM   1563  C   GLU A  92      53.123  76.549 159.455  1.00  0.00           C
ATOM   1564  O   GLU A  92      52.483  75.688 158.865  1.00  0.00           O
ATOM   1565  N   GLU A  93      53.533  77.717 158.905  1.00  0.00           N
ATOM   1567  CA  GLU A  93      53.223  78.217 157.575  1.00  0.00           C
ATOM   1569  CB  GLU A  93      52.143  77.427 156.805  1.00  0.00           C
ATOM   1572  CG  GLU A  93      51.653  78.028 155.495  1.00  0.00           C
ATOM   1575  CD  GLU A  93      51.163  76.957 154.545  1.00  0.00           C
ATOM   1576  OE1 GLU A  93      50.113  76.327 154.805  1.00  0.00           O
ATOM   1577  OE2 GLU A  93      51.833  76.817 153.485  1.00  0.00           O
ATOM   1578  C   GLU A  93      52.953  79.729 157.625  1.00  0.00           C
ATOM   1579  O   GLU A  93      52.623  80.268 158.675  1.00  0.00           O
ATOM   1580  N   ARG A  94      53.153  80.489 156.525  1.00  0.00           N
ATOM   1582  CA  ARG A  94      52.993  81.947 156.525  1.00  0.00           C
ATOM   1584  CB  ARG A  94      53.863  82.528 155.375  1.00  0.00           C
ATOM   1587  CG  ARG A  94      53.973  84.069 155.185  1.00  0.00           C
ATOM   1590  CD  ARG A  94      54.583  84.827 156.365  1.00  0.00           C
ATOM   1593  NE  ARG A  94      54.533  86.308 156.065  1.00  0.00           N
ATOM   1595  CZ  ARG A  94      55.333  86.919 155.195  1.00  0.00           C
ATOM   1596  NH1 ARG A  94      56.203  86.269 154.475  1.00  0.00           N
ATOM   1599  NH2 ARG A  94      55.313  88.239 155.075  1.00  0.00           N
ATOM   1602  C   ARG A  94      51.523  82.369 156.385  1.00  0.00           C
ATOM   1603  O   ARG A  94      50.643  81.558 156.125  1.00  0.00           O
ATOM   1604  N   THR A  95      51.233  83.689 156.515  1.00  0.00           N
ATOM   1606  CA  THR A  95      49.973  84.328 156.145  1.00  0.00           C
ATOM   1608  CB  THR A  95      49.883  85.747 156.665  1.00  0.00           C
ATOM   1610  OG1 THR A  95      50.363  85.827 157.985  1.00  0.00           O
ATOM   1612  CG2 THR A  95      48.443  86.259 156.665  1.00  0.00           C
ATOM   1616  C   THR A  95      49.773  84.447 154.645  1.00  0.00           C
ATOM   1617  O   THR A  95      49.973  85.499 154.025  1.00  0.00           O
ATOM   1618  N   VAL A  96      49.393  83.337 153.995  1.00  0.00           N
ATOM   1620  CA  VAL A  96      49.153  83.258 152.565  1.00  0.00           C
ATOM   1622  CB  VAL A  96      50.423  83.489 151.725  1.00  0.00           C
ATOM   1624  CG1 VAL A  96      51.473  82.379 151.855  1.00  0.00           C
ATOM   1628  CG2 VAL A  96      50.083  83.729 150.255  1.00  0.00           C
ATOM   1632  C   VAL A  96      48.443  81.928 152.345  1.00  0.00           C
ATOM   1633  O   VAL A  96      48.223  81.178 153.285  1.00  0.00           O
ATOM   1634  N   TYR A  97      48.013  81.569 151.105  1.00  0.00           N
ATOM   1636  CA  TYR A  97      47.173  80.397 150.795  1.00  0.00           C
ATOM   1638  CB  TYR A  97      46.683  80.467 149.305  1.00  0.00           C
ATOM   1641  CG  TYR A  97      47.793  80.217 148.305  1.00  0.00           C
ATOM   1642  CD1 TYR A  97      48.633  81.247 147.835  1.00  0.00           C
ATOM   1644  CE1 TYR A  97      49.773  80.928 147.075  1.00  0.00           C
ATOM   1646  CZ  TYR A  97      50.053  79.597 146.745  1.00  0.00           C
ATOM   1647  OH  TYR A  97      51.243  79.217 146.085  1.00  0.00           O
ATOM   1649  CD2 TYR A  97      48.043  78.897 147.905  1.00  0.00           C
ATOM   1651  CE2 TYR A  97      49.173  78.589 147.135  1.00  0.00           C
ATOM   1653  C   TYR A  97      47.863  79.059 151.015  1.00  0.00           C
ATOM   1654  O   TYR A  97      47.233  77.997 150.965  1.00  0.00           O
ATOM   1655  N   GLY A  98      49.183  79.118 151.165  1.00  0.00           N
ATOM   1657  CA  GLY A  98      50.083  77.997 151.225  1.00  0.00           C
ATOM   1660  C   GLY A  98      51.373  78.409 150.575  1.00  0.00           C
ATOM   1661  O   GLY A  98      51.413  78.667 149.375  1.00  0.00           O
ATOM   1662  N   ILE A  99      52.493  78.449 151.335  1.00  0.00           N
ATOM   1664  CA  ILE A  99      53.823  78.607 150.745  1.00  0.00           C
ATOM   1666  CB  ILE A  99      54.863  79.287 151.655  1.00  0.00           C
ATOM   1668  CG2 ILE A  99      55.203  78.438 152.895  1.00  0.00           C
ATOM   1672  CG1 ILE A  99      56.143  79.677 150.835  1.00  0.00           C
ATOM   1675  CD  ILE A  99      57.323  80.277 151.605  1.00  0.00           C
ATOM   1679  C   ILE A  99      54.313  77.247 150.305  1.00  0.00           C
ATOM   1680  O   ILE A  99      55.113  77.097 149.385  1.00  0.00           O
ATOM   1681  N   TYR A 100      53.773  76.188 150.935  1.00  0.00           N
ATOM   1683  CA  TYR A 100      53.983  74.839 150.465  1.00  0.00           C
ATOM   1685  CB  TYR A 100      53.843  73.807 151.615  1.00  0.00           C
ATOM   1688  CG  TYR A 100      54.843  74.067 152.725  1.00  0.00           C
ATOM   1689  CD1 TYR A 100      54.633  75.089 153.675  1.00  0.00           C
ATOM   1691  CE1 TYR A 100      55.553  75.348 154.685  1.00  0.00           C
ATOM   1693  CZ  TYR A 100      56.673  74.537 154.825  1.00  0.00           C
ATOM   1694  OH  TYR A 100      57.613  74.848 155.835  1.00  0.00           O
ATOM   1696  CD2 TYR A 100      55.953  73.229 152.905  1.00  0.00           C
ATOM   1698  CE2 TYR A 100      56.853  73.449 153.965  1.00  0.00           C
ATOM   1700  C   TYR A 100      52.983  74.568 149.345  1.00  0.00           C
ATOM   1701  O   TYR A 100      53.303  73.927 148.345  1.00  0.00           O
ATOM   1702  N   GLY A 101      51.783  75.177 149.475  1.00  0.00           N
ATOM   1704  CA  GLY A 101      50.663  75.137 148.555  1.00  0.00           C
ATOM   1707  C   GLY A 101      50.983  75.397 147.115  1.00  0.00           C
ATOM   1708  O   GLY A 101      51.583  76.419 146.745  1.00  0.00           O
ATOM   1709  N   ILE A 102      50.543  74.488 146.235  1.00  0.00           N
ATOM   1711  CA  ILE A 102      51.073  74.409 144.895  1.00  0.00           C
ATOM   1713  CB  ILE A 102      51.473  72.997 144.545  1.00  0.00           C
ATOM   1715  CG2 ILE A 102      50.223  72.107 144.435  1.00  0.00           C
ATOM   1719  CG1 ILE A 102      52.403  72.949 143.305  1.00  0.00           C
ATOM   1722  CD  ILE A 102      53.243  71.677 143.285  1.00  0.00           C
ATOM   1726  C   ILE A 102      50.123  75.037 143.875  1.00  0.00           C
ATOM   1727  O   ILE A 102      48.933  75.169 144.115  1.00  0.00           O
ATOM   1728  N   SER A 103      50.643  75.497 142.725  1.00  0.00           N
ATOM   1730  CA  SER A 103      49.853  76.238 141.755  1.00  0.00           C
ATOM   1732  CB  SER A 103      50.563  77.529 141.265  1.00  0.00           C
ATOM   1735  OG  SER A 103      49.653  78.347 140.535  1.00  0.00           O
ATOM   1737  C   SER A 103      49.463  75.397 140.555  1.00  0.00           C
ATOM   1738  O   SER A 103      50.033  74.339 140.305  1.00  0.00           O
ATOM   1739  N   GLU A 104      48.493  75.949 139.745  1.00  0.00           N
ATOM   1741  CA  GLU A 104      47.783  75.419 138.585  1.00  0.00           C
ATOM   1743  CB  GLU A 104      46.853  76.489 137.895  1.00  0.00           C
ATOM   1746  CG  GLU A 104      47.543  77.717 137.205  1.00  0.00           C
ATOM   1749  CD  GLU A 104      46.743  78.368 136.055  1.00  0.00           C
ATOM   1750  OE1 GLU A 104      46.773  77.809 134.915  1.00  0.00           O
ATOM   1751  OE2 GLU A 104      46.153  79.449 136.255  1.00  0.00           O
ATOM   1752  C   GLU A 104      48.673  74.938 137.475  1.00  0.00           C
ATOM   1753  O   GLU A 104      48.243  74.299 136.515  1.00  0.00           O
ATOM   1754  N   SER A 105      49.973  75.257 137.585  1.00  0.00           N
ATOM   1756  CA  SER A 105      51.013  74.757 136.725  1.00  0.00           C
ATOM   1758  CB  SER A 105      52.363  75.368 137.145  1.00  0.00           C
ATOM   1761  OG  SER A 105      53.223  75.368 136.015  1.00  0.00           O
ATOM   1763  C   SER A 105      51.113  73.247 136.805  1.00  0.00           C
ATOM   1764  O   SER A 105      51.243  72.568 135.795  1.00  0.00           O
ATOM   1765  N   ASN A 106      51.003  72.697 138.025  1.00  0.00           N
ATOM   1767  CA  ASN A 106      50.963  71.279 138.245  1.00  0.00           C
ATOM   1769  CB  ASN A 106      51.743  70.847 139.505  1.00  0.00           C
ATOM   1772  CG  ASN A 106      53.193  71.229 139.285  1.00  0.00           C
ATOM   1773  OD1 ASN A 106      53.913  70.659 138.465  1.00  0.00           O
ATOM   1774  ND2 ASN A 106      53.673  72.238 140.055  1.00  0.00           N
ATOM   1777  C   ASN A 106      49.523  70.847 138.385  1.00  0.00           C
ATOM   1778  O   ASN A 106      48.623  71.629 138.675  1.00  0.00           O
ATOM   1779  N   LEU A 107      49.263  69.577 138.095  1.00  0.00           N
ATOM   1781  CA  LEU A 107      47.923  69.118 137.865  1.00  0.00           C
ATOM   1783  CB  LEU A 107      47.913  68.049 136.775  1.00  0.00           C
ATOM   1786  CG  LEU A 107      48.493  68.558 135.455  1.00  0.00           C
ATOM   1788  CD1 LEU A 107      48.183  67.529 134.375  1.00  0.00           C
ATOM   1792  CD2 LEU A 107      47.953  69.938 135.055  1.00  0.00           C
ATOM   1796  C   LEU A 107      47.293  68.537 139.095  1.00  0.00           C
ATOM   1797  O   LEU A 107      47.963  68.159 140.035  1.00  0.00           O
ATOM   1798  N   ALA A 108      45.953  68.409 139.085  1.00  0.00           N
ATOM   1800  CA  ALA A 108      45.143  68.067 140.225  1.00  0.00           C
ATOM   1802  CB  ALA A 108      43.693  67.838 139.765  1.00  0.00           C
ATOM   1806  C   ALA A 108      45.583  66.827 140.975  1.00  0.00           C
ATOM   1807  O   ALA A 108      45.563  66.809 142.205  1.00  0.00           O
ATOM   1808  N   GLU A 109      46.003  65.777 140.265  1.00  0.00           N
ATOM   1810  CA  GLU A 109      46.593  64.607 140.865  1.00  0.00           C
ATOM   1812  CB  GLU A 109      46.753  63.528 139.775  1.00  0.00           C
ATOM   1815  CG  GLU A 109      47.103  62.097 140.235  1.00  0.00           C
ATOM   1818  CD  GLU A 109      48.593  61.837 140.435  1.00  0.00           C
ATOM   1819  OE1 GLU A 109      49.313  61.857 139.405  1.00  0.00           O
ATOM   1820  OE2 GLU A 109      48.993  61.518 141.585  1.00  0.00           O
ATOM   1821  C   GLU A 109      47.913  64.888 141.605  1.00  0.00           C
ATOM   1822  O   GLU A 109      48.113  64.449 142.725  1.00  0.00           O
ATOM   1823  N   CYS A 110      48.813  65.688 140.995  1.00  0.00           N
ATOM   1825  CA  CYS A 110      50.113  66.058 141.535  1.00  0.00           C
ATOM   1827  CB  CYS A 110      51.013  66.707 140.455  1.00  0.00           C
ATOM   1830  SG  CYS A 110      50.983  65.827 138.865  1.00  0.00           S
ATOM   1832  C   CYS A 110      49.993  67.068 142.675  1.00  0.00           C
ATOM   1833  O   CYS A 110      50.793  67.049 143.615  1.00  0.00           O
ATOM   1834  N   GLU A 111      48.983  67.967 142.575  1.00  0.00           N
ATOM   1836  CA  GLU A 111      48.633  68.967 143.565  1.00  0.00           C
ATOM   1838  CB  GLU A 111      47.623  70.037 143.035  1.00  0.00           C
ATOM   1841  CG  GLU A 111      48.013  71.019 141.885  1.00  0.00           C
ATOM   1844  CD  GLU A 111      46.893  72.037 141.645  1.00  0.00           C
ATOM   1845  OE1 GLU A 111      45.713  71.588 141.705  1.00  0.00           O
ATOM   1846  OE2 GLU A 111      47.133  73.269 141.475  1.00  0.00           O
ATOM   1847  C   GLU A 111      48.023  68.347 144.815  1.00  0.00           C
ATOM   1848  O   GLU A 111      48.613  68.379 145.895  1.00  0.00           O
ATOM   1849  N   LYS A 112      46.813  67.777 144.685  1.00  0.00           N
ATOM   1851  CA  LYS A 112      45.953  67.497 145.825  1.00  0.00           C
ATOM   1853  CB  LYS A 112      45.023  68.688 146.165  1.00  0.00           C
ATOM   1856  CG  LYS A 112      43.823  68.997 145.245  1.00  0.00           C
ATOM   1859  CD  LYS A 112      44.183  69.527 143.855  1.00  0.00           C
ATOM   1862  CE  LYS A 112      42.953  69.878 143.035  1.00  0.00           C
ATOM   1865  NZ  LYS A 112      43.263  70.839 141.955  1.00  0.00           N
ATOM   1869  C   LYS A 112      45.133  66.268 145.535  1.00  0.00           C
ATOM   1870  O   LYS A 112      44.033  66.058 146.045  1.00  0.00           O
ATOM   1871  N   GLY A 113      45.673  65.427 144.635  1.00  0.00           N
ATOM   1873  CA  GLY A 113      45.083  64.228 144.065  1.00  0.00           C
ATOM   1876  C   GLY A 113      44.303  63.327 144.965  1.00  0.00           C
ATOM   1877  O   GLY A 113      44.773  62.817 145.985  1.00  0.00           O
ATOM   1878  N   VAL A 114      43.073  63.049 144.535  1.00  0.00           N
ATOM   1880  CA  VAL A 114      42.133  62.257 145.285  1.00  0.00           C
ATOM   1882  CB  VAL A 114      40.733  62.549 144.785  1.00  0.00           C
ATOM   1884  CG1 VAL A 114      39.673  61.787 145.585  1.00  0.00           C
ATOM   1888  CG2 VAL A 114      40.463  64.067 144.965  1.00  0.00           C
ATOM   1892  C   VAL A 114      42.533  60.787 145.175  1.00  0.00           C
ATOM   1893  O   VAL A 114      42.583  60.219 144.075  1.00  0.00           O
ATOM   1894  N   LYS A 115      42.903  60.177 146.315  1.00  0.00           N
ATOM   1896  CA  LYS A 115      43.183  58.768 146.455  1.00  0.00           C
ATOM   1898  CB  LYS A 115      44.683  58.339 146.375  1.00  0.00           C
ATOM   1901  CG  LYS A 115      45.333  58.467 144.985  1.00  0.00           C
ATOM   1904  CD  LYS A 115      45.923  59.857 144.685  1.00  0.00           C
ATOM   1907  CE  LYS A 115      46.183  60.159 143.205  1.00  0.00           C
ATOM   1910  NZ  LYS A 115      44.953  59.938 142.395  1.00  0.00           N
ATOM   1914  C   LYS A 115      42.613  58.379 147.795  1.00  0.00           C
ATOM   1915  O   LYS A 115      42.863  59.018 148.815  1.00  0.00           O
ATOM   1916  N   SER A 116      41.843  57.287 147.825  1.00  0.00           N
ATOM   1918  CA  SER A 116      41.583  56.518 149.035  1.00  0.00           C
ATOM   1920  CB  SER A 116      40.143  56.627 149.605  1.00  0.00           C
ATOM   1923  OG  SER A 116      39.913  57.877 150.235  1.00  0.00           O
ATOM   1925  C   SER A 116      41.783  55.107 148.575  1.00  0.00           C
ATOM   1926  O   SER A 116      41.663  54.888 147.375  1.00  0.00           O
ATOM   1927  N   ALA A 117      42.083  54.158 149.495  1.00  0.00           N
ATOM   1929  CA  ALA A 117      42.283  52.729 149.265  1.00  0.00           C
ATOM   1931  CB  ALA A 117      42.743  52.269 147.865  1.00  0.00           C
ATOM   1935  C   ALA A 117      43.333  52.229 150.225  1.00  0.00           C
ATOM   1936  O   ALA A 117      44.193  52.978 150.665  1.00  0.00           O
ATOM   1937  N   VAL A 118      43.323  50.917 150.535  1.00  0.00           N
ATOM   1939  CA  VAL A 118      44.423  50.257 151.215  1.00  0.00           C
ATOM   1941  CB  VAL A 118      44.083  49.708 152.595  1.00  0.00           C
ATOM   1943  CG1 VAL A 118      43.073  48.558 152.515  1.00  0.00           C
ATOM   1947  CG2 VAL A 118      45.353  49.239 153.315  1.00  0.00           C
ATOM   1951  C   VAL A 118      45.043  49.197 150.295  1.00  0.00           C
ATOM   1952  O   VAL A 118      44.363  48.368 149.685  1.00  0.00           O
ATOM   1953  N   ALA A 119      46.373  49.228 150.175  1.00  0.00           N
ATOM   1955  CA  ALA A 119      47.123  48.237 149.455  1.00  0.00           C
ATOM   1957  CB  ALA A 119      47.523  48.778 148.065  1.00  0.00           C
ATOM   1961  C   ALA A 119      48.363  47.868 150.255  1.00  0.00           C
ATOM   1962  O   ALA A 119      48.843  48.667 151.055  1.00  0.00           O
ATOM   1963  N   LEU A 120      48.913  46.658 150.035  1.00  0.00           N
ATOM   1965  CA  LEU A 120      50.093  46.167 150.735  1.00  0.00           C
ATOM   1967  CB  LEU A 120      50.303  44.647 150.475  1.00  0.00           C
ATOM   1970  CG  LEU A 120      49.113  43.708 150.765  1.00  0.00           C
ATOM   1972  CD1 LEU A 120      49.383  42.299 150.225  1.00  0.00           C
ATOM   1976  CD2 LEU A 120      48.823  43.638 152.275  1.00  0.00           C
ATOM   1980  C   LEU A 120      51.353  46.879 150.255  1.00  0.00           C
ATOM   1981  O   LEU A 120      52.363  46.958 150.955  1.00  0.00           O
ATOM   1982  N   THR A 121      51.293  47.417 149.035  1.00  0.00           N
ATOM   1984  CA  THR A 121      52.333  48.199 148.385  1.00  0.00           C
ATOM   1986  CB  THR A 121      52.303  48.007 146.865  1.00  0.00           C
ATOM   1988  OG1 THR A 121      50.983  48.049 146.315  1.00  0.00           O
ATOM   1990  CG2 THR A 121      52.833  46.597 146.555  1.00  0.00           C
ATOM   1994  C   THR A 121      52.173  49.678 148.755  1.00  0.00           C
ATOM   1995  O   THR A 121      51.053  50.077 149.075  1.00  0.00           O
ATOM   1996  N   PRO A 122      53.213  50.517 148.805  1.00  0.00           N
ATOM   1997  CD  PRO A 122      54.613  50.127 148.625  1.00  0.00           C
ATOM   2000  CA  PRO A 122      53.073  51.958 149.015  1.00  0.00           C
ATOM   2002  CB  PRO A 122      54.503  52.487 148.815  1.00  0.00           C
ATOM   2005  CG  PRO A 122      55.393  51.307 149.185  1.00  0.00           C
ATOM   2008  C   PRO A 122      52.123  52.708 148.115  1.00  0.00           C
ATOM   2009  O   PRO A 122      51.963  52.347 146.945  1.00  0.00           O
ATOM   2010  N   ALA A 123      51.513  53.787 148.615  1.00  0.00           N
ATOM   2012  CA  ALA A 123      50.813  54.738 147.785  1.00  0.00           C
ATOM   2014  CB  ALA A 123      49.433  55.107 148.375  1.00  0.00           C
ATOM   2018  C   ALA A 123      51.653  55.998 147.655  1.00  0.00           C
ATOM   2019  O   ALA A 123      52.483  56.299 148.515  1.00  0.00           O
ATOM   2020  N   LEU A 124      51.453  56.757 146.575  1.00  0.00           N
ATOM   2022  CA  LEU A 124      52.063  58.059 146.415  1.00  0.00           C
ATOM   2024  CB  LEU A 124      52.523  58.287 144.945  1.00  0.00           C
ATOM   2027  CG  LEU A 124      53.693  57.378 144.465  1.00  0.00           C
ATOM   2029  CD1 LEU A 124      53.263  55.938 144.155  1.00  0.00           C
ATOM   2033  CD2 LEU A 124      54.433  57.978 143.255  1.00  0.00           C
ATOM   2037  C   LEU A 124      51.043  59.097 146.815  1.00  0.00           C
ATOM   2038  O   LEU A 124      50.013  59.257 146.175  1.00  0.00           O
ATOM   2039  N   GLN A 125      51.293  59.839 147.915  1.00  0.00           N
ATOM   2041  CA  GLN A 125      50.603  61.068 148.165  1.00  0.00           C
ATOM   2043  CB  GLN A 125      50.583  61.447 149.665  1.00  0.00           C
ATOM   2046  CG  GLN A 125      49.723  60.457 150.505  1.00  0.00           C
ATOM   2049  CD  GLN A 125      49.643  60.879 151.975  1.00  0.00           C
ATOM   2050  OE1 GLN A 125      50.653  60.868 152.685  1.00  0.00           O
ATOM   2051  NE2 GLN A 125      48.413  61.229 152.445  1.00  0.00           N
ATOM   2054  C   GLN A 125      51.033  62.217 147.205  1.00  0.00           C
ATOM   2055  O   GLN A 125      52.193  62.308 146.815  1.00  0.00           O
ATOM   2056  N   PRO A 126      50.113  63.069 146.775  1.00  0.00           N
ATOM   2057  CD  PRO A 126      48.693  62.799 146.855  1.00  0.00           C
ATOM   2060  CA  PRO A 126      50.373  64.388 146.205  1.00  0.00           C
ATOM   2062  CB  PRO A 126      48.973  64.967 145.935  1.00  0.00           C
ATOM   2065  CG  PRO A 126      48.073  63.737 145.855  1.00  0.00           C
ATOM   2068  C   PRO A 126      51.173  65.327 147.095  1.00  0.00           C
ATOM   2069  O   PRO A 126      51.353  65.049 148.275  1.00  0.00           O
ATOM   2070  N   ILE A 127      51.613  66.489 146.565  1.00  0.00           N
ATOM   2072  CA  ILE A 127      52.423  67.438 147.325  1.00  0.00           C
ATOM   2074  CB  ILE A 127      52.963  68.628 146.505  1.00  0.00           C
ATOM   2076  CG2 ILE A 127      51.793  69.438 145.915  1.00  0.00           C
ATOM   2080  CG1 ILE A 127      53.913  69.519 147.345  1.00  0.00           C
ATOM   2083  CD  ILE A 127      54.443  70.787 146.665  1.00  0.00           C
ATOM   2087  C   ILE A 127      51.743  67.927 148.585  1.00  0.00           C
ATOM   2088  O   ILE A 127      52.373  67.967 149.645  1.00  0.00           O
ATOM   2089  N   ASP A 128      50.443  68.277 148.555  1.00  0.00           N
ATOM   2091  CA  ASP A 128      49.733  68.659 149.765  1.00  0.00           C
ATOM   2093  CB  ASP A 128      48.363  69.348 149.485  1.00  0.00           C
ATOM   2096  CG  ASP A 128      47.203  68.449 149.075  1.00  0.00           C
ATOM   2097  OD1 ASP A 128      47.433  67.269 148.715  1.00  0.00           O
ATOM   2098  OD2 ASP A 128      46.063  68.989 149.075  1.00  0.00           O
ATOM   2099  C   ASP A 128      49.653  67.529 150.795  1.00  0.00           C
ATOM   2100  O   ASP A 128      49.993  67.729 151.955  1.00  0.00           O
ATOM   2101  N   GLY A 129      49.283  66.299 150.385  1.00  0.00           N
ATOM   2103  CA  GLY A 129      49.113  65.147 151.255  1.00  0.00           C
ATOM   2106  C   GLY A 129      50.403  64.659 151.855  1.00  0.00           C
ATOM   2107  O   GLY A 129      50.453  64.267 153.015  1.00  0.00           O
ATOM   2108  N   VAL A 130      51.483  64.677 151.065  1.00  0.00           N
ATOM   2110  CA  VAL A 130      52.853  64.499 151.535  1.00  0.00           C
ATOM   2112  CB  VAL A 130      53.833  64.458 150.365  1.00  0.00           C
ATOM   2114  CG1 VAL A 130      55.283  64.458 150.865  1.00  0.00           C
ATOM   2118  CG2 VAL A 130      53.633  63.179 149.565  1.00  0.00           C
ATOM   2122  C   VAL A 130      53.303  65.567 152.495  1.00  0.00           C
ATOM   2123  O   VAL A 130      53.893  65.299 153.545  1.00  0.00           O
ATOM   2124  N   ALA A 131      53.063  66.857 152.185  1.00  0.00           N
ATOM   2126  CA  ALA A 131      53.363  67.938 153.095  1.00  0.00           C
ATOM   2128  CB  ALA A 131      53.203  69.287 152.395  1.00  0.00           C
ATOM   2132  C   ALA A 131      52.553  67.868 154.385  1.00  0.00           C
ATOM   2133  O   ALA A 131      53.083  68.028 155.465  1.00  0.00           O
ATOM   2134  N   VAL A 132      51.253  67.568 154.335  1.00  0.00           N
ATOM   2136  CA  VAL A 132      50.433  67.287 155.495  1.00  0.00           C
ATOM   2138  CB  VAL A 132      48.953  67.208 155.125  1.00  0.00           C
ATOM   2140  CG1 VAL A 132      48.083  66.787 156.325  1.00  0.00           C
ATOM   2144  CG2 VAL A 132      48.493  68.589 154.625  1.00  0.00           C
ATOM   2148  C   VAL A 132      50.893  66.077 156.295  1.00  0.00           C
ATOM   2149  O   VAL A 132      51.063  66.188 157.495  1.00  0.00           O
ATOM   2150  N   SER A 133      51.203  64.917 155.675  1.00  0.00           N
ATOM   2152  CA  SER A 133      51.783  63.787 156.395  1.00  0.00           C
ATOM   2154  CB  SER A 133      51.753  62.448 155.595  1.00  0.00           C
ATOM   2157  OG  SER A 133      52.373  62.528 154.315  1.00  0.00           O
ATOM   2159  C   SER A 133      53.153  64.057 157.015  1.00  0.00           C
ATOM   2160  O   SER A 133      53.403  63.717 158.165  1.00  0.00           O
ATOM   2161  N   TYR A 134      54.033  64.777 156.285  1.00  0.00           N
ATOM   2163  CA  TYR A 134      55.273  65.368 156.775  1.00  0.00           C
ATOM   2165  CB  TYR A 134      56.013  66.037 155.575  1.00  0.00           C
ATOM   2168  CG  TYR A 134      57.283  66.799 155.855  1.00  0.00           C
ATOM   2169  CD1 TYR A 134      58.523  66.138 155.875  1.00  0.00           C
ATOM   2171  CE1 TYR A 134      59.723  66.857 155.825  1.00  0.00           C
ATOM   2173  CZ  TYR A 134      59.703  68.247 155.845  1.00  0.00           C
ATOM   2174  OH  TYR A 134      60.923  68.938 155.785  1.00  0.00           O
ATOM   2176  CD2 TYR A 134      57.283  68.207 155.905  1.00  0.00           C
ATOM   2178  CE2 TYR A 134      58.493  68.927 155.925  1.00  0.00           C
ATOM   2180  C   TYR A 134      55.123  66.357 157.915  1.00  0.00           C
ATOM   2181  O   TYR A 134      55.823  66.257 158.915  1.00  0.00           O
ATOM   2182  N   ILE A 135      54.183  67.317 157.815  1.00  0.00           N
ATOM   2184  CA  ILE A 135      53.863  68.247 158.885  1.00  0.00           C
ATOM   2186  CB  ILE A 135      53.033  69.438 158.425  1.00  0.00           C
ATOM   2188  CG2 ILE A 135      52.523  70.247 159.625  1.00  0.00           C
ATOM   2192  CG1 ILE A 135      53.823  70.368 157.475  1.00  0.00           C
ATOM   2195  CD  ILE A 135      55.173  70.868 158.005  1.00  0.00           C
ATOM   2199  C   ILE A 135      53.223  67.589 160.075  1.00  0.00           C
ATOM   2200  O   ILE A 135      53.653  67.799 161.195  1.00  0.00           O
ATOM   2201  N   ASP A 136      52.223  66.717 159.865  1.00  0.00           N
ATOM   2203  CA  ASP A 136      51.603  65.917 160.895  1.00  0.00           C
ATOM   2205  CB  ASP A 136      50.473  65.037 160.315  1.00  0.00           C
ATOM   2208  CG  ASP A 136      49.253  65.827 159.875  1.00  0.00           C
ATOM   2209  OD1 ASP A 136      49.123  67.019 160.245  1.00  0.00           O
ATOM   2210  OD2 ASP A 136      48.353  65.128 159.325  1.00  0.00           O
ATOM   2211  C   ASP A 136      52.603  65.007 161.605  1.00  0.00           C
ATOM   2212  O   ASP A 136      52.613  64.938 162.835  1.00  0.00           O
ATOM   2213  N   ALA A 137      53.523  64.327 160.865  1.00  0.00           N
ATOM   2215  CA  ALA A 137      54.633  63.659 161.505  1.00  0.00           C
ATOM   2217  CB  ALA A 137      55.463  62.868 160.475  1.00  0.00           C
ATOM   2221  C   ALA A 137      55.523  64.629 162.275  1.00  0.00           C
ATOM   2222  O   ALA A 137      55.783  64.418 163.455  1.00  0.00           O
ATOM   2223  N   ALA A 138      55.933  65.757 161.685  1.00  0.00           N
ATOM   2225  CA  ALA A 138      56.763  66.778 162.305  1.00  0.00           C
ATOM   2227  CB  ALA A 138      57.083  67.887 161.285  1.00  0.00           C
ATOM   2231  C   ALA A 138      56.183  67.438 163.535  1.00  0.00           C
ATOM   2232  O   ALA A 138      56.863  67.637 164.535  1.00  0.00           O
ATOM   2233  N   VAL A 139      54.903  67.777 163.515  1.00  0.00           N
ATOM   2235  CA  VAL A 139      54.103  68.199 164.635  1.00  0.00           C
ATOM   2237  CB  VAL A 139      52.723  68.638 164.165  1.00  0.00           C
ATOM   2239  CG1 VAL A 139      51.763  68.868 165.345  1.00  0.00           C
ATOM   2243  CG2 VAL A 139      52.863  69.948 163.365  1.00  0.00           C
ATOM   2247  C   VAL A 139      54.013  67.118 165.685  1.00  0.00           C
ATOM   2248  O   VAL A 139      54.193  67.397 166.855  1.00  0.00           O
ATOM   2249  N   ALA A 140      53.803  65.847 165.305  1.00  0.00           N
ATOM   2251  CA  ALA A 140      53.913  64.717 166.215  1.00  0.00           C
ATOM   2253  CB  ALA A 140      53.523  63.397 165.545  1.00  0.00           C
ATOM   2257  C   ALA A 140      55.283  64.548 166.855  1.00  0.00           C
ATOM   2258  O   ALA A 140      55.363  64.368 168.065  1.00  0.00           O
ATOM   2259  N   LEU A 141      56.383  64.688 166.065  1.00  0.00           N
ATOM   2261  CA  LEU A 141      57.743  64.868 166.585  1.00  0.00           C
ATOM   2263  CB  LEU A 141      58.833  65.029 165.465  1.00  0.00           C
ATOM   2266  CG  LEU A 141      59.263  63.747 164.685  1.00  0.00           C
ATOM   2268  CD1 LEU A 141      58.693  63.628 163.265  1.00  0.00           C
ATOM   2272  CD2 LEU A 141      60.783  63.607 164.535  1.00  0.00           C
ATOM   2276  C   LEU A 141      57.813  66.067 167.525  1.00  0.00           C
ATOM   2277  O   LEU A 141      58.273  65.927 168.645  1.00  0.00           O
ATOM   2278  N   GLY A 142      57.273  67.247 167.165  1.00  0.00           N
ATOM   2280  CA  GLY A 142      57.253  68.438 167.995  1.00  0.00           C
ATOM   2283  C   GLY A 142      56.363  68.368 169.225  1.00  0.00           C
ATOM   2284  O   GLY A 142      56.493  69.158 170.155  1.00  0.00           O
ATOM   2285  N   ASN A 143      55.413  67.438 169.245  1.00  0.00           N
ATOM   2287  CA  ASN A 143      54.483  67.238 170.335  1.00  0.00           C
ATOM   2289  CB  ASN A 143      53.123  66.658 169.855  1.00  0.00           C
ATOM   2292  CG  ASN A 143      52.303  67.739 169.175  1.00  0.00           C
ATOM   2293  OD1 ASN A 143      52.613  68.927 169.245  1.00  0.00           O
ATOM   2294  ND2 ASN A 143      51.183  67.317 168.545  1.00  0.00           N
ATOM   2297  C   ASN A 143      55.043  66.257 171.325  1.00  0.00           C
ATOM   2298  O   ASN A 143      54.893  66.447 172.535  1.00  0.00           O
ATOM   2299  N   THR A 144      55.753  65.217 170.835  1.00  0.00           N
ATOM   2301  CA  THR A 144      56.623  64.428 171.685  1.00  0.00           C
ATOM   2303  CB  THR A 144      57.113  63.087 171.135  1.00  0.00           C
ATOM   2305  OG1 THR A 144      57.933  63.188 169.975  1.00  0.00           O
ATOM   2307  CG2 THR A 144      55.863  62.269 170.755  1.00  0.00           C
ATOM   2311  C   THR A 144      57.763  65.268 172.225  1.00  0.00           C
ATOM   2312  O   THR A 144      58.083  65.159 173.405  1.00  0.00           O
ATOM   2313  N   ILE A 145      58.323  66.198 171.425  1.00  0.00           N
ATOM   2315  CA  ILE A 145      59.163  67.247 171.985  1.00  0.00           C
ATOM   2317  CB  ILE A 145      59.923  68.098 170.935  1.00  0.00           C
ATOM   2319  CG2 ILE A 145      60.753  69.207 171.615  1.00  0.00           C
ATOM   2323  CG1 ILE A 145      60.833  67.299 169.965  1.00  0.00           C
ATOM   2326  CD  ILE A 145      61.953  66.458 170.565  1.00  0.00           C
ATOM   2330  C   ILE A 145      58.473  68.098 173.065  1.00  0.00           C
ATOM   2331  O   ILE A 145      59.053  68.299 174.125  1.00  0.00           O
ATOM   2332  N   ASN A 146      57.203  68.558 172.915  1.00  0.00           N
ATOM   2334  CA  ASN A 146      56.533  69.449 173.875  1.00  0.00           C
ATOM   2336  CB  ASN A 146      55.193  70.029 173.275  1.00  0.00           C
ATOM   2339  CG  ASN A 146      53.863  69.299 173.505  1.00  0.00           C
ATOM   2340  OD1 ASN A 146      53.543  68.688 174.525  1.00  0.00           O
ATOM   2341  ND2 ASN A 146      52.963  69.357 172.495  1.00  0.00           N
ATOM   2344  C   ASN A 146      56.393  68.897 175.295  1.00  0.00           C
ATOM   2345  O   ASN A 146      56.633  69.568 176.295  1.00  0.00           O
ATOM   2346  N   GLU A 147      56.043  67.599 175.445  1.00  0.00           N
ATOM   2348  CA  GLU A 147      55.903  66.988 176.765  1.00  0.00           C
ATOM   2350  CB  GLU A 147      55.023  65.717 176.695  1.00  0.00           C
ATOM   2353  CG  GLU A 147      55.573  64.558 175.835  1.00  0.00           C
ATOM   2356  CD  GLU A 147      54.623  63.379 175.835  1.00  0.00           C
ATOM   2357  OE1 GLU A 147      54.383  62.807 176.935  1.00  0.00           O
ATOM   2358  OE2 GLU A 147      54.073  63.028 174.755  1.00  0.00           O
ATOM   2359  C   GLU A 147      57.253  66.658 177.385  1.00  0.00           C
ATOM   2360  O   GLU A 147      57.413  66.438 178.585  1.00  0.00           O
ATOM   2361  N   MET A 148      58.273  66.658 176.525  1.00  0.00           N
ATOM   2363  CA  MET A 148      59.653  66.419 176.815  1.00  0.00           C
ATOM   2365  CB  MET A 148      60.163  65.618 175.625  1.00  0.00           C
ATOM   2368  CG  MET A 148      61.533  64.948 175.755  1.00  0.00           C
ATOM   2371  SD  MET A 148      62.253  64.607 174.125  1.00  0.00           S
ATOM   2372  CE  MET A 148      62.503  66.378 173.775  1.00  0.00           C
ATOM   2376  C   MET A 148      60.393  67.747 176.925  1.00  0.00           C
ATOM   2377  O   MET A 148      61.583  67.757 177.265  1.00  0.00           O
ATOM   2378  N   ASP A 149      59.693  68.887 176.685  1.00  0.00           N
ATOM   2380  CA  ASP A 149      60.153  70.239 176.955  1.00  0.00           C
ATOM   2382  CB  ASP A 149      59.433  71.327 176.135  1.00  0.00           C
ATOM   2385  CG  ASP A 149      59.863  71.349 174.685  1.00  0.00           C
ATOM   2386  OD1 ASP A 149      60.983  70.897 174.375  1.00  0.00           O
ATOM   2387  OD2 ASP A 149      59.133  71.997 173.895  1.00  0.00           O
ATOM   2388  C   ASP A 149      60.023  70.577 178.415  1.00  0.00           C
ATOM   2389  O   ASP A 149      60.793  71.357 178.965  1.00  0.00           O
ATOM   2390  N   LYS A 150      59.133  69.868 179.135  1.00  0.00           N
ATOM   2392  CA  LYS A 150      59.203  69.738 180.585  1.00  0.00           C
ATOM   2394  CB  LYS A 150      58.053  68.839 181.105  1.00  0.00           C
ATOM   2397  CG  LYS A 150      56.663  69.409 180.765  1.00  0.00           C
ATOM   2400  CD  LYS A 150      55.443  68.647 181.335  1.00  0.00           C
ATOM   2403  CE  LYS A 150      55.083  67.299 180.685  1.00  0.00           C
ATOM   2406  NZ  LYS A 150      56.043  66.257 181.065  1.00  0.00           N
ATOM   2410  C   LYS A 150      60.553  69.169 180.995  1.00  0.00           C
ATOM   2411  O   LYS A 150      61.233  69.688 181.855  1.00  0.00           O
ATOM   2412  N   TYR A 151      61.033  68.137 180.275  1.00  0.00           N
ATOM   2414  CA  TYR A 151      62.343  67.549 180.495  1.00  0.00           C
ATOM   2416  CB  TYR A 151      62.233  66.019 180.235  1.00  0.00           C
ATOM   2419  CG  TYR A 151      61.353  65.368 181.295  1.00  0.00           C
ATOM   2420  CD1 TYR A 151      61.903  65.037 182.545  1.00  0.00           C
ATOM   2422  CE1 TYR A 151      61.103  64.458 183.545  1.00  0.00           C
ATOM   2424  CZ  TYR A 151      59.753  64.197 183.305  1.00  0.00           C
ATOM   2425  OH  TYR A 151      58.963  63.597 184.315  1.00  0.00           O
ATOM   2427  CD2 TYR A 151      60.003  65.077 181.055  1.00  0.00           C
ATOM   2429  CE2 TYR A 151      59.203  64.499 182.055  1.00  0.00           C
ATOM   2431  C   TYR A 151      63.453  68.207 179.645  1.00  0.00           C
ATOM   2432  O   TYR A 151      64.583  67.697 179.545  1.00  0.00           O
ATOM   2433  N   TYR A 152      63.183  69.368 179.015  1.00  0.00           N
ATOM   2435  CA  TYR A 152      64.173  70.177 178.325  1.00  0.00           C
ATOM   2437  CB  TYR A 152      63.573  70.808 177.045  1.00  0.00           C
ATOM   2440  CG  TYR A 152      64.463  71.757 176.285  1.00  0.00           C
ATOM   2441  CD1 TYR A 152      65.513  71.268 175.505  1.00  0.00           C
ATOM   2443  CE1 TYR A 152      66.263  72.118 174.675  1.00  0.00           C
ATOM   2445  CZ  TYR A 152      65.963  73.488 174.655  1.00  0.00           C
ATOM   2446  OH  TYR A 152      66.643  74.357 173.785  1.00  0.00           O
ATOM   2448  CD2 TYR A 152      64.173  73.129 176.255  1.00  0.00           C
ATOM   2450  CE2 TYR A 152      64.933  73.997 175.455  1.00  0.00           C
ATOM   2452  C   TYR A 152      64.653  71.268 179.255  1.00  0.00           C
ATOM   2453  O   TYR A 152      65.843  71.577 179.315  1.00  0.00           O
ATOM   2454  N   THR A 153      63.763  71.817 180.095  1.00  0.00           N
ATOM   2456  CA  THR A 153      64.153  72.739 181.165  1.00  0.00           C
ATOM   2458  CB  THR A 153      62.973  73.458 181.795  1.00  0.00           C
ATOM   2460  OG1 THR A 153      62.023  72.577 182.395  1.00  0.00           O
ATOM   2462  CG2 THR A 153      62.233  74.217 180.685  1.00  0.00           C
ATOM   2466  C   THR A 153      64.993  72.058 182.225  1.00  0.00           C
ATOM   2467  O   THR A 153      65.913  72.618 182.815  1.00  0.00           O
ATOM   2468  N   GLN A 154      64.723  70.757 182.445  1.00  0.00           N
ATOM   2470  CA  GLN A 154      65.622  69.897 183.205  1.00  0.00           C
ATOM   2472  CB  GLN A 154      64.943  68.567 183.645  1.00  0.00           C
ATOM   2475  CG  GLN A 154      64.013  68.659 184.875  1.00  0.00           C
ATOM   2478  CD  GLN A 154      62.533  68.887 184.565  1.00  0.00           C
ATOM   2479  OE1 GLN A 154      61.803  67.938 184.295  1.00  0.00           O
ATOM   2480  NE2 GLN A 154      62.103  70.169 184.605  1.00  0.00           N
ATOM   2483  C   GLN A 154      66.953  69.577 182.515  1.00  0.00           C
ATOM   2484  O   GLN A 154      67.933  69.239 183.165  1.00  0.00           O
ATOM   2485  N   GLU A 155      67.043  69.647 181.165  1.00  0.00           N
ATOM   2487  CA  GLU A 155      68.262  69.257 180.465  1.00  0.00           C
ATOM   2489  CB  GLU A 155      69.413  70.268 180.675  1.00  0.00           C
ATOM   2492  CG  GLU A 155      69.052  71.669 180.085  1.00  0.00           C
ATOM   2495  CD  GLU A 155      70.233  72.618 180.095  1.00  0.00           C
ATOM   2496  OE1 GLU A 155      71.343  72.199 180.485  1.00  0.00           O
ATOM   2497  OE2 GLU A 155      70.063  73.818 179.755  1.00  0.00           O
ATOM   2498  C   GLU A 155      68.623  67.777 180.655  1.00  0.00           C
ATOM   2499  O   GLU A 155      69.773  67.348 180.735  1.00  0.00           O
ATOM   2500  N   ASN A 156      67.573  66.938 180.735  1.00  0.00           N
ATOM   2502  CA  ASN A 156      67.683  65.549 181.105  1.00  0.00           C
ATOM   2504  CB  ASN A 156      66.583  65.268 182.165  1.00  0.00           C
ATOM   2507  CG  ASN A 156      66.803  63.917 182.805  1.00  0.00           C
ATOM   2508  OD1 ASN A 156      67.883  63.339 182.695  1.00  0.00           O
ATOM   2509  ND2 ASN A 156      65.753  63.347 183.445  1.00  0.00           N
ATOM   2512  C   ASN A 156      67.583  64.699 179.825  1.00  0.00           C
ATOM   2513  O   ASN A 156      67.143  63.549 179.815  1.00  0.00           O
ATOM   2514  N   TYR A 157      67.963  65.327 178.695  1.00  0.00           N
ATOM   2516  CA  TYR A 157      68.333  64.799 177.395  1.00  0.00           C
ATOM   2518  CB  TYR A 157      69.673  65.387 176.905  1.00  0.00           C
ATOM   2521  CG  TYR A 157      69.603  66.897 176.875  1.00  0.00           C
ATOM   2522  CD1 TYR A 157      70.503  67.688 177.605  1.00  0.00           C
ATOM   2524  CE1 TYR A 157      70.433  69.088 177.555  1.00  0.00           C
ATOM   2526  CZ  TYR A 157      69.473  69.717 176.775  1.00  0.00           C
ATOM   2527  OH  TYR A 157      69.443  71.107 176.645  1.00  0.00           O
ATOM   2529  CD2 TYR A 157      68.663  67.549 176.065  1.00  0.00           C
ATOM   2531  CE2 TYR A 157      68.573  68.947 176.025  1.00  0.00           C
ATOM   2533  C   TYR A 157      68.122  63.307 177.105  1.00  0.00           C
ATOM   2534  O   TYR A 157      66.983  62.838 177.055  1.00  0.00           O
ATOM   2535  N   LYS A 158      69.213  62.557 176.905  1.00  0.00           N
ATOM   2537  CA  LYS A 158      69.243  61.128 177.115  1.00  0.00           C
ATOM   2539  CB  LYS A 158      70.023  60.368 175.985  1.00  0.00           C
ATOM   2542  CG  LYS A 158      71.363  60.979 175.505  1.00  0.00           C
ATOM   2545  CD  LYS A 158      72.693  60.377 176.015  1.00  0.00           C
ATOM   2548  CE  LYS A 158      73.003  58.938 175.565  1.00  0.00           C
ATOM   2551  NZ  LYS A 158      72.613  57.938 176.575  1.00  0.00           N
ATOM   2555  C   LYS A 158      69.773  60.798 178.495  1.00  0.00           C
ATOM   2556  O   LYS A 158      70.973  60.618 178.685  1.00  0.00           O
ATOM   2557  N   ASP A 159      68.883  60.657 179.515  1.00  0.00           N
ATOM   2559  CA  ASP A 159      69.283  60.159 180.815  1.00  0.00           C
ATOM   2561  CB  ASP A 159      68.113  60.167 181.855  1.00  0.00           C
ATOM   2564  CG  ASP A 159      68.573  60.097 183.315  1.00  0.00           C
ATOM   2565  OD1 ASP A 159      69.803  60.289 183.545  1.00  0.00           O
ATOM   2566  OD2 ASP A 159      67.743  59.847 184.215  1.00  0.00           O
ATOM   2567  C   ASP A 159      69.923  58.757 180.725  1.00  0.00           C
ATOM   2568  O   ASP A 159      69.512  57.897 179.945  1.00  0.00           O
ATOM   2569  N   ASP A 160      70.963  58.537 181.545  1.00  0.00           N
ATOM   2571  CA  ASP A 160      71.663  57.269 181.665  1.00  0.00           C
ATOM   2573  CB  ASP A 160      73.053  57.528 182.305  1.00  0.00           C
ATOM   2576  CG  ASP A 160      73.983  56.339 182.095  1.00  0.00           C
ATOM   2577  OD1 ASP A 160      74.133  55.928 180.915  1.00  0.00           O
ATOM   2578  OD2 ASP A 160      74.603  55.879 183.085  1.00  0.00           O
ATOM   2579  C   ASP A 160      70.853  56.299 182.535  1.00  0.00           C
ATOM   2580  O   ASP A 160      70.963  55.068 182.465  1.00  0.00           O
ATOM   2581  N   ALA A 161      69.963  56.847 183.385  1.00  0.00           N
ATOM   2583  CA  ALA A 161      69.343  56.077 184.435  1.00  0.00           C
ATOM   2585  CB  ALA A 161      69.253  56.978 185.675  1.00  0.00           C
ATOM   2589  C   ALA A 161      67.953  55.569 184.075  1.00  0.00           C
ATOM   2590  O   ALA A 161      67.323  54.897 184.895  1.00  0.00           O
ATOM   2591  N   PHE A 162      67.473  55.858 182.855  1.00  0.00           N
ATOM   2593  CA  PHE A 162      66.093  55.717 182.405  1.00  0.00           C
ATOM   2595  CB  PHE A 162      65.363  54.368 182.725  1.00  0.00           C
ATOM   2598  CG  PHE A 162      63.993  54.267 182.075  1.00  0.00           C
ATOM   2599  CD1 PHE A 162      63.793  53.458 180.945  1.00  0.00           C
ATOM   2601  CE1 PHE A 162      62.563  53.458 180.275  1.00  0.00           C
ATOM   2603  CZ  PHE A 162      61.513  54.267 180.735  1.00  0.00           C
ATOM   2605  CD2 PHE A 162      62.893  54.997 182.585  1.00  0.00           C
ATOM   2607  CE2 PHE A 162      61.673  55.037 181.895  1.00  0.00           C
ATOM   2609  C   PHE A 162      65.253  56.938 182.785  1.00  0.00           C
ATOM   2610  O   PHE A 162      64.973  57.199 183.955  1.00  0.00           O
ATOM   2611  N   ALA A 163      64.783  57.688 181.775  1.00  0.00           N
ATOM   2613  CA  ALA A 163      63.933  58.827 182.045  1.00  0.00           C
ATOM   2615  CB  ALA A 163      64.783  60.097 182.225  1.00  0.00           C
ATOM   2619  C   ALA A 163      62.973  59.049 180.905  1.00  0.00           C
ATOM   2620  O   ALA A 163      63.113  58.519 179.805  1.00  0.00           O
ATOM   2621  N   LYS A 164      61.963  59.897 181.135  1.00  0.00           N
ATOM   2623  CA  LYS A 164      61.053  60.359 180.115  1.00  0.00           C
ATOM   2625  CB  LYS A 164      59.863  61.147 180.705  1.00  0.00           C
ATOM   2628  CG  LYS A 164      58.853  60.208 181.395  1.00  0.00           C
ATOM   2631  CD  LYS A 164      57.693  60.949 182.065  1.00  0.00           C
ATOM   2634  CE  LYS A 164      56.773  60.077 182.945  1.00  0.00           C
ATOM   2637  NZ  LYS A 164      56.003  59.088 182.155  1.00  0.00           N
ATOM   2641  C   LYS A 164      61.673  61.019 178.885  1.00  0.00           C
ATOM   2642  O   LYS A 164      61.203  60.787 177.775  1.00  0.00           O
ATOM   2643  N   GLY A 165      62.753  61.819 178.995  1.00  0.00           N
ATOM   2645  CA  GLY A 165      63.493  62.339 177.845  1.00  0.00           C
ATOM   2648  C   GLY A 165      63.913  61.318 176.805  1.00  0.00           C
ATOM   2649  O   GLY A 165      63.613  61.479 175.625  1.00  0.00           O
ATOM   2650  N   LYS A 166      64.553  60.229 177.225  1.00  0.00           N
ATOM   2652  CA  LYS A 166      64.913  59.158 176.325  1.00  0.00           C
ATOM   2654  CB  LYS A 166      65.993  58.257 176.975  1.00  0.00           C
ATOM   2657  CG  LYS A 166      65.463  57.077 177.795  1.00  0.00           C
ATOM   2660  CD  LYS A 166      66.573  56.188 178.335  1.00  0.00           C
ATOM   2663  CE  LYS A 166      66.113  54.738 178.525  1.00  0.00           C
ATOM   2666  NZ  LYS A 166      65.993  54.109 177.195  1.00  0.00           N
ATOM   2670  C   LYS A 166      63.673  58.358 175.875  1.00  0.00           C
ATOM   2671  O   LYS A 166      63.613  57.859 174.755  1.00  0.00           O
ATOM   2672  N   THR A 167      62.623  58.217 176.715  1.00  0.00           N
ATOM   2674  CA  THR A 167      61.343  57.597 176.335  1.00  0.00           C
ATOM   2676  CB  THR A 167      60.413  57.388 177.515  1.00  0.00           C
ATOM   2678  OG1 THR A 167      61.063  56.549 178.465  1.00  0.00           O
ATOM   2680  CG2 THR A 167      59.093  56.697 177.135  1.00  0.00           C
ATOM   2684  C   THR A 167      60.593  58.327 175.225  1.00  0.00           C
ATOM   2685  O   THR A 167      60.053  57.729 174.285  1.00  0.00           O
ATOM   2686  N   LEU A 168      60.543  59.667 175.265  1.00  0.00           N
ATOM   2688  CA  LEU A 168      60.103  60.467 174.135  1.00  0.00           C
ATOM   2690  CB  LEU A 168      59.733  61.929 174.505  1.00  0.00           C
ATOM   2693  CG  LEU A 168      58.433  62.139 175.335  1.00  0.00           C
ATOM   2695  CD1 LEU A 168      57.253  61.247 174.925  1.00  0.00           C
ATOM   2699  CD2 LEU A 168      58.633  62.057 176.855  1.00  0.00           C
ATOM   2703  C   LEU A 168      61.043  60.387 172.935  1.00  0.00           C
ATOM   2704  O   LEU A 168      60.593  60.268 171.805  1.00  0.00           O
ATOM   2705  N   HIS A 169      62.383  60.327 173.155  1.00  0.00           N
ATOM   2707  CA  HIS A 169      63.343  60.007 172.105  1.00  0.00           C
ATOM   2709  CB  HIS A 169      64.813  60.018 172.595  1.00  0.00           C
ATOM   2712  ND1 HIS A 169      66.552  61.368 173.765  1.00  0.00           N
ATOM   2713  CG  HIS A 169      65.323  61.327 173.135  1.00  0.00           C
ATOM   2714  CE1 HIS A 169      66.823  62.659 173.895  1.00  0.00           C
ATOM   2716  NE2 HIS A 169      65.833  63.438 173.395  1.00  0.00           N
ATOM   2718  CD2 HIS A 169      64.853  62.589 172.925  1.00  0.00           C
ATOM   2720  C   HIS A 169      63.053  58.667 171.405  1.00  0.00           C
ATOM   2721  O   HIS A 169      63.183  58.549 170.185  1.00  0.00           O
ATOM   2722  N   GLN A 170      62.613  57.627 172.155  1.00  0.00           N
ATOM   2724  CA  GLN A 170      62.143  56.357 171.615  1.00  0.00           C
ATOM   2726  CB  GLN A 170      61.663  55.347 172.705  1.00  0.00           C
ATOM   2729  CG  GLN A 170      62.773  54.597 173.465  1.00  0.00           C
ATOM   2732  CD  GLN A 170      63.683  53.737 172.585  1.00  0.00           C
ATOM   2733  OE1 GLN A 170      64.773  53.358 173.015  1.00  0.00           O
ATOM   2734  NE2 GLN A 170      63.223  53.358 171.375  1.00  0.00           N
ATOM   2737  C   GLN A 170      60.983  56.427 170.655  1.00  0.00           C
ATOM   2738  O   GLN A 170      61.003  55.769 169.615  1.00  0.00           O
ATOM   2739  N   THR A 171      59.913  57.178 170.965  1.00  0.00           N
ATOM   2741  CA  THR A 171      58.803  57.347 170.025  1.00  0.00           C
ATOM   2743  CB  THR A 171      57.503  57.737 170.725  1.00  0.00           C
ATOM   2745  OG1 THR A 171      56.343  57.487 169.945  1.00  0.00           O
ATOM   2747  CG2 THR A 171      57.473  59.197 171.185  1.00  0.00           C
ATOM   2751  C   THR A 171      59.203  58.278 168.865  1.00  0.00           C
ATOM   2752  O   THR A 171      58.913  58.028 167.705  1.00  0.00           O
ATOM   2753  N   PHE A 172      60.003  59.327 169.165  1.00  0.00           N
ATOM   2755  CA  PHE A 172      60.523  60.307 168.225  1.00  0.00           C
ATOM   2757  CB  PHE A 172      61.333  61.368 169.025  1.00  0.00           C
ATOM   2760  CG  PHE A 172      62.023  62.397 168.185  1.00  0.00           C
ATOM   2761  CD1 PHE A 172      61.523  63.708 168.095  1.00  0.00           C
ATOM   2763  CE1 PHE A 172      62.143  64.647 167.265  1.00  0.00           C
ATOM   2765  CZ  PHE A 172      63.243  64.257 166.485  1.00  0.00           C
ATOM   2767  CD2 PHE A 172      63.203  62.077 167.495  1.00  0.00           C
ATOM   2769  CE2 PHE A 172      63.793  62.989 166.625  1.00  0.00           C
ATOM   2771  C   PHE A 172      61.323  59.667 167.085  1.00  0.00           C
ATOM   2772  O   PHE A 172      61.173  60.028 165.915  1.00  0.00           O
ATOM   2773  N   LEU A 173      62.143  58.647 167.395  1.00  0.00           N
ATOM   2775  CA  LEU A 173      62.903  57.887 166.415  1.00  0.00           C
ATOM   2777  CB  LEU A 173      63.633  56.767 167.205  1.00  0.00           C
ATOM   2780  CG  LEU A 173      64.423  55.778 166.345  1.00  0.00           C
ATOM   2782  CD1 LEU A 173      65.433  56.487 165.455  1.00  0.00           C
ATOM   2786  CD2 LEU A 173      65.123  54.699 167.195  1.00  0.00           C
ATOM   2790  C   LEU A 173      62.073  57.257 165.295  1.00  0.00           C
ATOM   2791  O   LEU A 173      62.443  57.299 164.125  1.00  0.00           O
ATOM   2792  N   LYS A 174      60.923  56.647 165.625  1.00  0.00           N
ATOM   2794  CA  LYS A 174      59.993  56.077 164.665  1.00  0.00           C
ATOM   2796  CB  LYS A 174      58.893  55.229 165.345  1.00  0.00           C
ATOM   2799  CG  LYS A 174      59.393  53.927 166.005  1.00  0.00           C
ATOM   2802  CD  LYS A 174      60.053  54.118 167.375  1.00  0.00           C
ATOM   2805  CE  LYS A 174      60.623  52.847 168.005  1.00  0.00           C
ATOM   2808  NZ  LYS A 174      61.913  52.518 167.365  1.00  0.00           N
ATOM   2812  C   LYS A 174      59.343  57.129 163.785  1.00  0.00           C
ATOM   2813  O   LYS A 174      59.183  56.978 162.575  1.00  0.00           O
ATOM   2814  N   ASN A 175      58.933  58.249 164.415  1.00  0.00           N
ATOM   2816  CA  ASN A 175      58.393  59.438 163.765  1.00  0.00           C
ATOM   2818  CB  ASN A 175      58.023  60.507 164.835  1.00  0.00           C
ATOM   2821  CG  ASN A 175      56.933  60.057 165.785  1.00  0.00           C
ATOM   2822  OD1 ASN A 175      56.043  59.287 165.405  1.00  0.00           O
ATOM   2823  ND2 ASN A 175      56.943  60.577 167.025  1.00  0.00           N
ATOM   2826  C   ASN A 175      59.353  60.089 162.765  1.00  0.00           C
ATOM   2827  O   ASN A 175      58.953  60.597 161.725  1.00  0.00           O
ATOM   2828  N   LEU A 176      60.663  60.089 163.085  1.00  0.00           N
ATOM   2830  CA  LEU A 176      61.723  60.549 162.205  1.00  0.00           C
ATOM   2832  CB  LEU A 176      63.073  60.467 162.965  1.00  0.00           C
ATOM   2835  CG  LEU A 176      64.313  60.949 162.195  1.00  0.00           C
ATOM   2837  CD1 LEU A 176      64.083  62.327 161.575  1.00  0.00           C
ATOM   2841  CD2 LEU A 176      65.543  60.979 163.115  1.00  0.00           C
ATOM   2845  C   LEU A 176      61.783  59.769 160.895  1.00  0.00           C
ATOM   2846  O   LEU A 176      61.763  60.327 159.805  1.00  0.00           O
ATOM   2847  N   GLU A 177      61.693  58.438 160.985  1.00  0.00           N
ATOM   2849  CA  GLU A 177      61.593  57.577 159.825  1.00  0.00           C
ATOM   2851  CB  GLU A 177      61.603  56.107 160.285  1.00  0.00           C
ATOM   2854  CG  GLU A 177      61.923  55.127 159.145  1.00  0.00           C
ATOM   2857  CD  GLU A 177      61.723  53.677 159.555  1.00  0.00           C
ATOM   2858  OE1 GLU A 177      61.303  53.397 160.705  1.00  0.00           O
ATOM   2859  OE2 GLU A 177      61.943  52.789 158.695  1.00  0.00           O
ATOM   2860  C   GLU A 177      60.353  57.827 158.965  1.00  0.00           C
ATOM   2861  O   GLU A 177      60.443  57.799 157.745  1.00  0.00           O
ATOM   2862  N   ALA A 178      59.173  58.077 159.565  1.00  0.00           N
ATOM   2864  CA  ALA A 178      57.973  58.479 158.845  1.00  0.00           C
ATOM   2866  CB  ALA A 178      56.803  58.597 159.835  1.00  0.00           C
ATOM   2870  C   ALA A 178      58.153  59.787 158.075  1.00  0.00           C
ATOM   2871  O   ALA A 178      57.733  59.927 156.925  1.00  0.00           O
ATOM   2872  N   PHE A 179      58.813  60.769 158.725  1.00  0.00           N
ATOM   2874  CA  PHE A 179      59.193  62.077 158.235  1.00  0.00           C
ATOM   2876  CB  PHE A 179      59.753  62.877 159.445  1.00  0.00           C
ATOM   2879  CG  PHE A 179      60.203  64.278 159.125  1.00  0.00           C
ATOM   2880  CD1 PHE A 179      59.253  65.309 159.085  1.00  0.00           C
ATOM   2882  CE1 PHE A 179      59.663  66.637 158.875  1.00  0.00           C
ATOM   2884  CZ  PHE A 179      61.023  66.928 158.725  1.00  0.00           C
ATOM   2886  CD2 PHE A 179      61.563  64.589 158.955  1.00  0.00           C
ATOM   2888  CE2 PHE A 179      61.973  65.909 158.765  1.00  0.00           C
ATOM   2890  C   PHE A 179      60.103  62.077 156.995  1.00  0.00           C
ATOM   2891  O   PHE A 179      59.983  62.929 156.115  1.00  0.00           O
ATOM   2892  N   GLU A 180      61.053  61.128 156.875  1.00  0.00           N
ATOM   2894  CA  GLU A 180      62.023  61.159 155.795  1.00  0.00           C
ATOM   2896  CB  GLU A 180      63.333  60.507 156.265  1.00  0.00           C
ATOM   2899  CG  GLU A 180      64.073  61.287 157.365  1.00  0.00           C
ATOM   2902  CD  GLU A 180      65.123  60.419 158.025  1.00  0.00           C
ATOM   2903  OE1 GLU A 180      65.263  59.228 157.645  1.00  0.00           O
ATOM   2904  OE2 GLU A 180      65.813  60.938 158.935  1.00  0.00           O
ATOM   2905  C   GLU A 180      61.483  60.587 154.475  1.00  0.00           C
ATOM   2906  O   GLU A 180      61.483  61.327 153.495  1.00  0.00           O
ATOM   2907  N   PRO A 181      60.943  59.368 154.375  1.00  0.00           N
ATOM   2908  CD  PRO A 181      61.633  58.199 154.875  1.00  0.00           C
ATOM   2911  CA  PRO A 181      60.063  58.917 153.325  1.00  0.00           C
ATOM   2913  CB  PRO A 181      59.513  57.618 153.905  1.00  0.00           C
ATOM   2916  CG  PRO A 181      60.783  56.987 154.475  1.00  0.00           C
ATOM   2919  C   PRO A 181      59.013  59.857 152.805  1.00  0.00           C
ATOM   2920  O   PRO A 181      58.793  59.839 151.605  1.00  0.00           O
ATOM   2921  N   VAL A 182      58.303  60.667 153.615  1.00  0.00           N
ATOM   2923  CA  VAL A 182      57.433  61.688 153.035  1.00  0.00           C
ATOM   2925  CB  VAL A 182      56.433  62.278 154.025  1.00  0.00           C
ATOM   2927  CG1 VAL A 182      55.423  61.208 154.485  1.00  0.00           C
ATOM   2931  CG2 VAL A 182      57.173  62.789 155.245  1.00  0.00           C
ATOM   2935  C   VAL A 182      58.203  62.757 152.255  1.00  0.00           C
ATOM   2936  O   VAL A 182      57.863  63.107 151.125  1.00  0.00           O
ATOM   2937  N   ALA A 183      59.343  63.257 152.765  1.00  0.00           N
ATOM   2939  CA  ALA A 183      60.213  64.127 151.995  1.00  0.00           C
ATOM   2941  CB  ALA A 183      61.333  64.639 152.925  1.00  0.00           C
ATOM   2945  C   ALA A 183      60.783  63.479 150.735  1.00  0.00           C
ATOM   2946  O   ALA A 183      60.853  64.088 149.665  1.00  0.00           O
ATOM   2947  N   GLU A 184      61.153  62.178 150.815  1.00  0.00           N
ATOM   2949  CA  GLU A 184      61.473  61.339 149.665  1.00  0.00           C
ATOM   2951  CB  GLU A 184      61.903  59.917 150.085  1.00  0.00           C
ATOM   2954  CG  GLU A 184      62.703  59.197 148.965  1.00  0.00           C
ATOM   2957  CD  GLU A 184      63.403  57.938 149.435  1.00  0.00           C
ATOM   2958  OE1 GLU A 184      62.683  57.057 149.985  1.00  0.00           O
ATOM   2959  OE2 GLU A 184      64.633  57.799 149.235  1.00  0.00           O
ATOM   2960  C   GLU A 184      60.333  61.167 148.665  1.00  0.00           C
ATOM   2961  O   GLU A 184      60.523  61.188 147.445  1.00  0.00           O
ATOM   2962  N   SER A 185      59.093  60.979 149.135  1.00  0.00           N
ATOM   2964  CA  SER A 185      57.943  60.839 148.255  1.00  0.00           C
ATOM   2966  CB  SER A 185      56.743  60.097 148.915  1.00  0.00           C
ATOM   2969  OG  SER A 185      56.073  60.847 149.935  1.00  0.00           O
ATOM   2971  C   SER A 185      57.523  62.147 147.635  1.00  0.00           C
ATOM   2972  O   SER A 185      57.053  62.167 146.495  1.00  0.00           O
ATOM   2973  N   TYR A 186      57.743  63.307 148.295  1.00  0.00           N
ATOM   2975  CA  TYR A 186      57.743  64.597 147.615  1.00  0.00           C
ATOM   2977  CB  TYR A 186      57.823  65.839 148.575  1.00  0.00           C
ATOM   2980  CG  TYR A 186      57.903  67.118 147.755  1.00  0.00           C
ATOM   2981  CD1 TYR A 186      56.833  67.479 146.925  1.00  0.00           C
ATOM   2983  CE1 TYR A 186      56.953  68.549 146.035  1.00  0.00           C
ATOM   2985  CZ  TYR A 186      58.133  69.299 145.985  1.00  0.00           C
ATOM   2986  OH  TYR A 186      58.203  70.457 145.195  1.00  0.00           O
ATOM   2988  CD2 TYR A 186      59.113  67.817 147.635  1.00  0.00           C
ATOM   2990  CE2 TYR A 186      59.233  68.909 146.755  1.00  0.00           C
ATOM   2992  C   TYR A 186      58.823  64.738 146.565  1.00  0.00           C
ATOM   2993  O   TYR A 186      58.533  65.118 145.425  1.00  0.00           O
ATOM   2994  N   HIS A 187      60.103  64.438 146.895  1.00  0.00           N
ATOM   2996  CA  HIS A 187      61.193  64.597 145.945  1.00  0.00           C
ATOM   2998  CB  HIS A 187      62.593  64.318 146.545  1.00  0.00           C
ATOM   3001  ND1 HIS A 187      63.393  66.618 147.125  1.00  0.00           N
ATOM   3002  CG  HIS A 187      63.073  65.338 147.545  1.00  0.00           C
ATOM   3003  CE1 HIS A 187      63.993  67.167 148.155  1.00  0.00           C
ATOM   3005  NE2 HIS A 187      64.063  66.339 149.215  1.00  0.00           N
ATOM   3007  CD2 HIS A 187      63.483  65.147 148.825  1.00  0.00           C
ATOM   3009  C   HIS A 187      60.963  63.757 144.705  1.00  0.00           C
ATOM   3010  O   HIS A 187      61.163  64.207 143.585  1.00  0.00           O
ATOM   3011  N   ALA A 188      60.433  62.537 144.885  1.00  0.00           N
ATOM   3013  CA  ALA A 188      59.983  61.688 143.805  1.00  0.00           C
ATOM   3015  CB  ALA A 188      59.343  60.429 144.425  1.00  0.00           C
ATOM   3019  C   ALA A 188      58.943  62.327 142.905  1.00  0.00           C
ATOM   3020  O   ALA A 188      59.063  62.278 141.675  1.00  0.00           O
ATOM   3021  N   ALA A 189      57.913  62.978 143.475  1.00  0.00           N
ATOM   3023  CA  ALA A 189      56.833  63.597 142.735  1.00  0.00           C
ATOM   3025  CB  ALA A 189      55.813  64.188 143.725  1.00  0.00           C
ATOM   3029  C   ALA A 189      57.293  64.688 141.775  1.00  0.00           C
ATOM   3030  O   ALA A 189      56.853  64.787 140.625  1.00  0.00           O
ATOM   3031  N   ILE A 190      58.233  65.528 142.215  1.00  0.00           N
ATOM   3033  CA  ILE A 190      58.703  66.629 141.395  1.00  0.00           C
ATOM   3035  CB  ILE A 190      58.983  67.887 142.195  1.00  0.00           C
ATOM   3037  CG2 ILE A 190      57.603  68.479 142.545  1.00  0.00           C
ATOM   3041  CG1 ILE A 190      59.853  67.677 143.465  1.00  0.00           C
ATOM   3044  CD  ILE A 190      61.333  67.378 143.215  1.00  0.00           C
ATOM   3048  C   ILE A 190      59.893  66.299 140.535  1.00  0.00           C
ATOM   3049  O   ILE A 190      60.283  67.118 139.715  1.00  0.00           O
ATOM   3050  N   GLN A 191      60.513  65.118 140.645  1.00  0.00           N
ATOM   3052  CA  GLN A 191      61.613  64.777 139.765  1.00  0.00           C
ATOM   3054  CB  GLN A 191      62.163  63.379 140.085  1.00  0.00           C
ATOM   3057  CG  GLN A 191      63.193  63.449 141.205  1.00  0.00           C
ATOM   3060  CD  GLN A 191      63.533  62.048 141.675  1.00  0.00           C
ATOM   3061  OE1 GLN A 191      63.293  61.679 142.825  1.00  0.00           O
ATOM   3062  NE2 GLN A 191      64.122  61.237 140.765  1.00  0.00           N
ATOM   3065  C   GLN A 191      61.283  64.757 138.305  1.00  0.00           C
ATOM   3066  O   GLN A 191      61.953  65.397 137.485  1.00  0.00           O
ATOM   3067  N   GLU A 192      60.193  64.077 137.945  1.00  0.00           N
ATOM   3069  CA  GLU A 192      59.713  64.088 136.585  1.00  0.00           C
ATOM   3071  CB  GLU A 192      58.553  63.069 136.505  1.00  0.00           C
ATOM   3074  CG  GLU A 192      59.043  61.637 136.885  1.00  0.00           C
ATOM   3077  CD  GLU A 192      57.953  60.577 136.975  1.00  0.00           C
ATOM   3078  OE1 GLU A 192      56.773  60.909 137.225  1.00  0.00           O
ATOM   3079  OE2 GLU A 192      58.283  59.379 136.775  1.00  0.00           O
ATOM   3080  C   GLU A 192      59.323  65.507 136.175  1.00  0.00           C
ATOM   3081  O   GLU A 192      59.813  66.037 135.185  1.00  0.00           O
ATOM   3082  N   ILE A 193      58.573  66.217 137.035  1.00  0.00           N
ATOM   3084  CA  ILE A 193      58.103  67.568 136.775  1.00  0.00           C
ATOM   3086  CB  ILE A 193      57.293  68.089 137.965  1.00  0.00           C
ATOM   3088  CG2 ILE A 193      56.893  69.558 137.725  1.00  0.00           C
ATOM   3092  CG1 ILE A 193      56.063  67.177 138.215  1.00  0.00           C
ATOM   3095  CD  ILE A 193      55.223  67.549 139.445  1.00  0.00           C
ATOM   3099  C   ILE A 193      59.253  68.527 136.495  1.00  0.00           C
ATOM   3100  O   ILE A 193      59.233  69.317 135.535  1.00  0.00           O
ATOM   3101  N   ASN A 194      60.303  68.458 137.325  1.00  0.00           N
ATOM   3103  CA  ASN A 194      61.503  69.257 137.215  1.00  0.00           C
ATOM   3105  CB  ASN A 194      62.353  69.199 138.515  1.00  0.00           C
ATOM   3108  CG  ASN A 194      63.023  70.537 138.805  1.00  0.00           C
ATOM   3109  OD1 ASN A 194      64.223  70.787 138.725  1.00  0.00           O
ATOM   3110  ND2 ASN A 194      62.163  71.518 139.195  1.00  0.00           N
ATOM   3113  C   ASN A 194      62.323  68.958 135.975  1.00  0.00           C
ATOM   3114  O   ASN A 194      62.823  69.888 135.355  1.00  0.00           O
ATOM   3115  N   ASP A 195      62.463  67.688 135.545  1.00  0.00           N
ATOM   3117  CA  ASP A 195      63.183  67.287 134.345  1.00  0.00           C
ATOM   3119  CB  ASP A 195      63.143  65.729 134.315  1.00  0.00           C
ATOM   3122  CG  ASP A 195      63.993  65.049 133.255  1.00  0.00           C
ATOM   3123  OD1 ASP A 195      64.993  65.659 132.825  1.00  0.00           O
ATOM   3124  OD2 ASP A 195      63.733  63.847 132.975  1.00  0.00           O
ATOM   3125  C   ASP A 195      62.573  67.919 133.105  1.00  0.00           C
ATOM   3126  O   ASP A 195      63.193  68.688 132.365  1.00  0.00           O
ATOM   3127  N   LYS A 196      61.263  67.747 132.955  1.00  0.00           N
ATOM   3129  CA  LYS A 196      60.513  68.229 131.825  1.00  0.00           C
ATOM   3131  CB  LYS A 196      59.063  67.739 131.915  1.00  0.00           C
ATOM   3134  CG  LYS A 196      58.833  66.257 131.515  1.00  0.00           C
ATOM   3137  CD  LYS A 196      59.363  65.197 132.485  1.00  0.00           C
ATOM   3140  CE  LYS A 196      59.323  63.729 132.065  1.00  0.00           C
ATOM   3143  NZ  LYS A 196      58.083  63.069 132.525  1.00  0.00           N
ATOM   3147  C   LYS A 196      60.573  69.738 131.645  1.00  0.00           C
ATOM   3148  O   LYS A 196      60.783  70.257 130.545  1.00  0.00           O
ATOM   3149  N   ARG A 197      60.453  70.519 132.725  1.00  0.00           N
ATOM   3151  CA  ARG A 197      60.543  71.957 132.625  1.00  0.00           C
ATOM   3153  CB  ARG A 197      59.873  72.589 133.845  1.00  0.00           C
ATOM   3156  CG  ARG A 197      60.463  72.208 135.215  1.00  0.00           C
ATOM   3159  CD  ARG A 197      61.513  73.118 135.885  1.00  0.00           C
ATOM   3162  NE  ARG A 197      61.353  74.558 135.475  1.00  0.00           N
ATOM   3164  CZ  ARG A 197      62.273  75.309 134.885  1.00  0.00           C
ATOM   3165  NH1 ARG A 197      63.373  74.817 134.375  1.00  0.00           N
ATOM   3168  NH2 ARG A 197      62.083  76.598 134.725  1.00  0.00           N
ATOM   3171  C   ARG A 197      61.953  72.497 132.485  1.00  0.00           C
ATOM   3172  O   ARG A 197      62.183  73.577 131.945  1.00  0.00           O
ATOM   3173  N   GLN A 198      62.963  71.769 132.975  1.00  0.00           N
ATOM   3175  CA  GLN A 198      64.343  72.037 132.665  1.00  0.00           C
ATOM   3177  CB  GLN A 198      65.273  71.318 133.645  1.00  0.00           C
ATOM   3180  CG  GLN A 198      65.183  72.007 135.025  1.00  0.00           C
ATOM   3183  CD  GLN A 198      66.493  71.938 135.765  1.00  0.00           C
ATOM   3184  OE1 GLN A 198      67.433  72.577 135.285  1.00  0.00           O
ATOM   3185  NE2 GLN A 198      66.552  71.268 136.925  1.00  0.00           N
ATOM   3188  C   GLN A 198      64.753  71.848 131.225  1.00  0.00           C
ATOM   3189  O   GLN A 198      65.313  72.768 130.635  1.00  0.00           O
ATOM   3190  N   LEU A 199      64.313  70.738 130.605  1.00  0.00           N
ATOM   3192  CA  LEU A 199      64.403  70.567 129.165  1.00  0.00           C
ATOM   3194  CB  LEU A 199      63.773  69.217 128.695  1.00  0.00           C
ATOM   3197  CG  LEU A 199      64.723  67.997 128.765  1.00  0.00           C
ATOM   3199  CD1 LEU A 199      64.953  67.488 130.185  1.00  0.00           C
ATOM   3203  CD2 LEU A 199      64.203  66.848 127.905  1.00  0.00           C
ATOM   3207  C   LEU A 199      63.713  71.717 128.445  1.00  0.00           C
ATOM   3208  O   LEU A 199      64.243  72.277 127.495  1.00  0.00           O
ATOM   3209  N   ALA A 200      62.533  72.137 128.925  1.00  0.00           N
ATOM   3211  CA  ALA A 200      61.833  73.269 128.385  1.00  0.00           C
ATOM   3213  CB  ALA A 200      60.443  73.339 129.035  1.00  0.00           C
ATOM   3217  C   ALA A 200      62.593  74.618 128.415  1.00  0.00           C
ATOM   3218  O   ALA A 200      62.693  75.287 127.385  1.00  0.00           O
ATOM   3219  N   GLU A 201      63.203  75.037 129.535  1.00  0.00           N
ATOM   3221  CA  GLU A 201      64.043  76.247 129.595  1.00  0.00           C
ATOM   3223  CB  GLU A 201      64.413  76.577 131.065  1.00  0.00           C
ATOM   3226  CG  GLU A 201      65.173  77.919 131.265  1.00  0.00           C
ATOM   3229  CD  GLU A 201      64.372  79.207 130.995  1.00  0.00           C
ATOM   3230  OE1 GLU A 201      63.973  79.467 129.835  1.00  0.00           O
ATOM   3231  OE2 GLU A 201      64.323  80.049 131.935  1.00  0.00           O
ATOM   3232  C   GLU A 201      65.333  76.147 128.775  1.00  0.00           C
ATOM   3233  O   GLU A 201      65.813  77.097 128.135  1.00  0.00           O
ATOM   3234  N   LEU A 202      65.953  74.959 128.825  1.00  0.00           N
ATOM   3236  CA  LEU A 202      67.333  74.757 128.425  1.00  0.00           C
ATOM   3238  CB  LEU A 202      68.023  73.768 129.405  1.00  0.00           C
ATOM   3241  CG  LEU A 202      68.163  74.299 130.855  1.00  0.00           C
ATOM   3243  CD1 LEU A 202      68.683  73.199 131.795  1.00  0.00           C
ATOM   3247  CD2 LEU A 202      69.093  75.519 130.915  1.00  0.00           C
ATOM   3251  C   LEU A 202      67.473  74.228 127.015  1.00  0.00           C
ATOM   3252  O   LEU A 202      68.593  74.007 126.575  1.00  0.00           O
ATOM   3253  N   LYS A 203      66.373  74.049 126.255  1.00  0.00           N
ATOM   3255  CA  LYS A 203      66.363  73.647 124.835  1.00  0.00           C
ATOM   3257  CB  LYS A 203      64.943  73.799 124.205  1.00  0.00           C
ATOM   3260  CG  LYS A 203      64.063  72.537 124.365  1.00  0.00           C
ATOM   3263  CD  LYS A 203      62.643  72.897 124.825  1.00  0.00           C
ATOM   3266  CE  LYS A 203      61.623  71.757 124.765  1.00  0.00           C
ATOM   3269  NZ  LYS A 203      60.283  72.339 124.935  1.00  0.00           N
ATOM   3273  C   LYS A 203      67.463  74.217 123.925  1.00  0.00           C
ATOM   3274  O   LYS A 203      68.153  73.507 123.195  1.00  0.00           O
ATOM   3275  N   ASN A 204      67.683  75.537 124.005  1.00  0.00           N
ATOM   3277  CA  ASN A 204      68.673  76.238 123.225  1.00  0.00           C
ATOM   3279  CB  ASN A 204      68.203  77.717 123.195  1.00  0.00           C
ATOM   3282  CG  ASN A 204      68.873  78.507 122.095  1.00  0.00           C
ATOM   3283  OD1 ASN A 204      68.423  78.589 120.955  1.00  0.00           O
ATOM   3284  ND2 ASN A 204      69.993  79.188 122.415  1.00  0.00           N
ATOM   3287  C   ASN A 204      70.123  76.107 123.755  1.00  0.00           C
ATOM   3288  O   ASN A 204      71.093  76.467 123.085  1.00  0.00           O
ATOM   3289  N   ILE A 205      70.343  75.598 124.985  1.00  0.00           N
ATOM   3291  CA  ILE A 205      71.673  75.519 125.585  1.00  0.00           C
ATOM   3293  CB  ILE A 205      71.643  75.537 127.125  1.00  0.00           C
ATOM   3295  CG2 ILE A 205      73.053  75.309 127.735  1.00  0.00           C
ATOM   3299  CG1 ILE A 205      71.043  76.857 127.675  1.00  0.00           C
ATOM   3302  CD  ILE A 205      71.843  78.107 127.295  1.00  0.00           C
ATOM   3306  C   ILE A 205      72.393  74.257 125.135  1.00  0.00           C
ATOM   3307  O   ILE A 205      71.913  73.147 125.345  1.00  0.00           O
ATOM   3308  N   GLU A 206      73.613  74.409 124.565  1.00  0.00           N
ATOM   3310  CA  GLU A 206      74.423  73.327 124.025  1.00  0.00           C
ATOM   3312  CB  GLU A 206      75.743  73.927 123.455  1.00  0.00           C
ATOM   3315  CG  GLU A 206      75.503  74.927 122.295  1.00  0.00           C
ATOM   3318  CD  GLU A 206      76.753  75.707 121.915  1.00  0.00           C
ATOM   3319  OE1 GLU A 206      77.673  75.107 121.285  1.00  0.00           O
ATOM   3320  OE2 GLU A 206      76.813  76.928 122.255  1.00  0.00           O
ATOM   3321  C   GLU A 206      74.713  72.208 125.025  1.00  0.00           C
ATOM   3322  O   GLU A 206      74.703  71.019 124.705  1.00  0.00           O
ATOM   3323  N   GLU A 207      74.883  72.589 126.305  1.00  0.00           N
ATOM   3325  CA  GLU A 207      75.133  71.658 127.395  1.00  0.00           C
ATOM   3327  CB  GLU A 207      75.793  72.427 128.575  1.00  0.00           C
ATOM   3330  CG  GLU A 207      77.103  73.168 128.215  1.00  0.00           C
ATOM   3333  CD  GLU A 207      78.083  72.299 127.455  1.00  0.00           C
ATOM   3334  OE1 GLU A 207      78.453  71.209 127.965  1.00  0.00           O
ATOM   3335  OE2 GLU A 207      78.463  72.688 126.325  1.00  0.00           O
ATOM   3336  C   GLU A 207      73.853  71.007 127.935  1.00  0.00           C
ATOM   3337  O   GLU A 207      73.873  70.327 128.955  1.00  0.00           O
ATOM   3338  N   ARG A 208      72.693  71.147 127.255  1.00  0.00           N
ATOM   3340  CA  ARG A 208      71.443  70.507 127.635  1.00  0.00           C
ATOM   3342  CB  ARG A 208      70.283  70.979 126.735  1.00  0.00           C
ATOM   3345  CG  ARG A 208      68.903  70.357 127.035  1.00  0.00           C
ATOM   3348  CD  ARG A 208      67.893  70.629 125.915  1.00  0.00           C
ATOM   3351  NE  ARG A 208      68.283  69.799 124.735  1.00  0.00           N
ATOM   3353  CZ  ARG A 208      67.453  69.317 123.815  1.00  0.00           C
ATOM   3354  NH1 ARG A 208      66.163  69.199 123.965  1.00  0.00           N
ATOM   3357  NH2 ARG A 208      67.963  68.887 122.685  1.00  0.00           N
ATOM   3360  C   ARG A 208      71.473  69.007 127.665  1.00  0.00           C
ATOM   3361  O   ARG A 208      70.783  68.417 128.485  1.00  0.00           O
ATOM   3362  N   GLU A 209      72.283  68.357 126.795  1.00  0.00           N
ATOM   3364  CA  GLU A 209      72.373  66.909 126.575  1.00  0.00           C
ATOM   3366  CB  GLU A 209      73.613  66.618 125.705  1.00  0.00           C
ATOM   3369  CG  GLU A 209      73.713  65.147 125.215  1.00  0.00           C
ATOM   3372  CD  GLU A 209      74.983  64.878 124.425  1.00  0.00           C
ATOM   3373  OE1 GLU A 209      75.893  65.738 124.475  1.00  0.00           O
ATOM   3374  OE2 GLU A 209      75.093  63.787 123.815  1.00  0.00           O
ATOM   3375  C   GLU A 209      72.383  65.988 127.795  1.00  0.00           C
ATOM   3376  O   GLU A 209      71.983  64.827 127.755  1.00  0.00           O
ATOM   3377  N   GLY A 210      72.773  66.518 128.965  1.00  0.00           N
ATOM   3379  CA  GLY A 210      72.903  65.799 130.215  1.00  0.00           C
ATOM   3382  C   GLY A 210      74.233  66.107 130.815  1.00  0.00           C
ATOM   3383  O   GLY A 210      74.643  65.559 131.825  1.00  0.00           O
ATOM   3384  N   LYS A 211      74.933  67.058 130.175  1.00  0.00           N
ATOM   3386  CA  LYS A 211      76.093  67.747 130.685  1.00  0.00           C
ATOM   3388  CB  LYS A 211      76.753  68.497 129.515  1.00  0.00           C
ATOM   3391  CG  LYS A 211      77.203  67.589 128.365  1.00  0.00           C
ATOM   3394  CD  LYS A 211      78.003  66.397 128.915  1.00  0.00           C
ATOM   3397  CE  LYS A 211      78.843  65.688 127.855  1.00  0.00           C
ATOM   3400  NZ  LYS A 211      79.523  64.537 128.465  1.00  0.00           N
ATOM   3404  C   LYS A 211      75.743  68.757 131.745  1.00  0.00           C
ATOM   3405  O   LYS A 211      76.503  69.018 132.675  1.00  0.00           O
ATOM   3406  N   THR A 212      74.543  69.348 131.605  1.00  0.00           N
ATOM   3408  CA  THR A 212      74.023  70.387 132.465  1.00  0.00           C
ATOM   3410  CB  THR A 212      72.673  70.949 131.995  1.00  0.00           C
ATOM   3412  OG1 THR A 212      72.213  71.997 132.825  1.00  0.00           O
ATOM   3414  CG2 THR A 212      71.573  69.878 131.935  1.00  0.00           C
ATOM   3418  C   THR A 212      73.993  69.959 133.915  1.00  0.00           C
ATOM   3419  O   THR A 212      73.593  68.849 134.265  1.00  0.00           O
ATOM   3420  N   PHE A 213      74.433  70.847 134.825  1.00  0.00           N
ATOM   3422  CA  PHE A 213      74.283  70.598 136.245  1.00  0.00           C
ATOM   3424  CB  PHE A 213      75.443  71.159 137.115  1.00  0.00           C
ATOM   3427  CG  PHE A 213      76.763  70.808 136.515  1.00  0.00           C
ATOM   3428  CD1 PHE A 213      77.243  69.488 136.525  1.00  0.00           C
ATOM   3430  CE1 PHE A 213      78.473  69.188 135.925  1.00  0.00           C
ATOM   3432  CZ  PHE A 213      79.223  70.217 135.335  1.00  0.00           C
ATOM   3434  CD2 PHE A 213      77.543  71.827 135.945  1.00  0.00           C
ATOM   3436  CE2 PHE A 213      78.773  71.527 135.355  1.00  0.00           C
ATOM   3438  C   PHE A 213      73.053  71.318 136.725  1.00  0.00           C
ATOM   3439  O   PHE A 213      72.623  71.089 137.855  1.00  0.00           O
ATOM   3440  N   HIS A 214      72.443  72.208 135.915  1.00  0.00           N
ATOM   3442  CA  HIS A 214      71.123  72.739 136.175  1.00  0.00           C
ATOM   3444  CB  HIS A 214      70.683  73.839 135.185  1.00  0.00           C
ATOM   3447  ND1 HIS A 214      72.693  74.888 134.195  1.00  0.00           N
ATOM   3448  CG  HIS A 214      71.663  74.967 135.105  1.00  0.00           C
ATOM   3449  CE1 HIS A 214      73.333  76.037 134.285  1.00  0.00           C
ATOM   3451  NE2 HIS A 214      72.753  76.857 135.185  1.00  0.00           N
ATOM   3453  CD2 HIS A 214      71.673  76.188 135.715  1.00  0.00           C
ATOM   3455  C   HIS A 214      70.083  71.647 136.195  1.00  0.00           C
ATOM   3456  O   HIS A 214      69.303  71.577 137.135  1.00  0.00           O
ATOM   3457  N   TYR A 215      70.103  70.707 135.215  1.00  0.00           N
ATOM   3459  CA  TYR A 215      69.372  69.467 135.445  1.00  0.00           C
ATOM   3461  CB  TYR A 215      68.723  68.768 134.205  1.00  0.00           C
ATOM   3464  CG  TYR A 215      67.733  67.777 134.785  1.00  0.00           C
ATOM   3465  CD1 TYR A 215      66.552  68.257 135.355  1.00  0.00           C
ATOM   3467  CE1 TYR A 215      65.783  67.467 136.215  1.00  0.00           C
ATOM   3469  CZ  TYR A 215      66.163  66.147 136.455  1.00  0.00           C
ATOM   3470  OH  TYR A 215      65.453  65.408 137.415  1.00  0.00           O
ATOM   3472  CD2 TYR A 215      68.063  66.427 134.975  1.00  0.00           C
ATOM   3474  CE2 TYR A 215      67.263  65.607 135.805  1.00  0.00           C
ATOM   3476  C   TYR A 215      70.293  68.527 136.205  1.00  0.00           C
ATOM   3477  O   TYR A 215      71.133  67.809 135.675  1.00  0.00           O
ATOM   3478  N   TYR A 216      70.163  68.558 137.535  1.00  0.00           N
ATOM   3480  CA  TYR A 216      71.053  67.887 138.435  1.00  0.00           C
ATOM   3482  CB  TYR A 216      71.313  68.709 139.735  1.00  0.00           C
ATOM   3485  CG  TYR A 216      70.093  69.449 140.235  1.00  0.00           C
ATOM   3486  CD1 TYR A 216      69.103  68.849 141.025  1.00  0.00           C
ATOM   3488  CE1 TYR A 216      67.883  69.507 141.285  1.00  0.00           C
ATOM   3490  CZ  TYR A 216      67.673  70.799 140.755  1.00  0.00           C
ATOM   3491  OH  TYR A 216      66.413  71.419 140.745  1.00  0.00           O
ATOM   3493  CD2 TYR A 216      69.923  70.799 139.875  1.00  0.00           C
ATOM   3495  CE2 TYR A 216      68.703  71.447 140.105  1.00  0.00           C
ATOM   3497  C   TYR A 216      70.653  66.447 138.685  1.00  0.00           C
ATOM   3498  O   TYR A 216      70.473  66.027 139.835  1.00  0.00           O
ATOM   3499  N   SER A 217      70.523  65.618 137.605  1.00  0.00           N
ATOM   3501  CA  SER A 217      69.963  64.257 137.665  1.00  0.00           C
ATOM   3503  CB  SER A 217      70.203  63.347 136.385  1.00  0.00           C
ATOM   3506  OG  SER A 217      69.743  63.839 135.135  1.00  0.00           O
ATOM   3508  C   SER A 217      70.663  63.428 138.715  1.00  0.00           C
ATOM   3509  O   SER A 217      70.073  62.729 139.535  1.00  0.00           O
ATOM   3510  N   LEU A 218      72.003  63.507 138.705  1.00  0.00           N
ATOM   3512  CA  LEU A 218      72.833  62.807 139.635  1.00  0.00           C
ATOM   3514  CB  LEU A 218      74.303  62.978 139.225  1.00  0.00           C
ATOM   3517  CG  LEU A 218      75.263  62.118 140.045  1.00  0.00           C
ATOM   3519  CD1 LEU A 218      75.333  60.699 139.465  1.00  0.00           C
ATOM   3523  CD2 LEU A 218      76.633  62.799 140.115  1.00  0.00           C
ATOM   3527  C   LEU A 218      72.643  63.257 141.065  1.00  0.00           C
ATOM   3528  O   LEU A 218      72.523  62.427 141.965  1.00  0.00           O
ATOM   3529  N   ALA A 219      72.573  64.577 141.305  1.00  0.00           N
ATOM   3531  CA  ALA A 219      72.463  65.177 142.615  1.00  0.00           C
ATOM   3533  CB  ALA A 219      72.613  66.699 142.575  1.00  0.00           C
ATOM   3537  C   ALA A 219      71.163  64.827 143.305  1.00  0.00           C
ATOM   3538  O   ALA A 219      71.133  64.639 144.515  1.00  0.00           O
ATOM   3539  N   VAL A 220      70.053  64.699 142.545  1.00  0.00           N
ATOM   3541  CA  VAL A 220      68.793  64.188 143.055  1.00  0.00           C
ATOM   3543  CB  VAL A 220      67.733  64.158 141.975  1.00  0.00           C
ATOM   3545  CG1 VAL A 220      66.423  63.568 142.525  1.00  0.00           C
ATOM   3549  CG2 VAL A 220      67.433  65.567 141.445  1.00  0.00           C
ATOM   3553  C   VAL A 220      68.943  62.789 143.625  1.00  0.00           C
ATOM   3554  O   VAL A 220      68.483  62.497 144.725  1.00  0.00           O
ATOM   3555  N   MET A 221      69.643  61.879 142.935  1.00  0.00           N
ATOM   3557  CA  MET A 221      69.883  60.537 143.425  1.00  0.00           C
ATOM   3559  CB  MET A 221      70.302  59.608 142.285  1.00  0.00           C
ATOM   3562  CG  MET A 221      69.173  59.337 141.285  1.00  0.00           C
ATOM   3565  SD  MET A 221      69.643  58.139 140.025  1.00  0.00           S
ATOM   3566  CE  MET A 221      70.783  59.188 139.125  1.00  0.00           C
ATOM   3570  C   MET A 221      70.973  60.457 144.485  1.00  0.00           C
ATOM   3571  O   MET A 221      71.003  59.537 145.305  1.00  0.00           O
ATOM   3572  N   ILE A 222      71.893  61.427 144.515  1.00  0.00           N
ATOM   3574  CA  ILE A 222      72.733  61.688 145.675  1.00  0.00           C
ATOM   3576  CB  ILE A 222      73.853  62.667 145.365  1.00  0.00           C
ATOM   3578  CG2 ILE A 222      74.593  63.028 146.665  1.00  0.00           C
ATOM   3582  CG1 ILE A 222      74.823  62.037 144.325  1.00  0.00           C
ATOM   3585  CD  ILE A 222      75.843  63.028 143.755  1.00  0.00           C
ATOM   3589  C   ILE A 222      71.923  62.118 146.885  1.00  0.00           C
ATOM   3590  O   ILE A 222      72.113  61.609 147.985  1.00  0.00           O
ATOM   3591  N   SER A 223      70.933  62.999 146.685  1.00  0.00           N
ATOM   3593  CA  SER A 223      70.123  63.568 147.745  1.00  0.00           C
ATOM   3595  CB  SER A 223      69.663  64.997 147.375  1.00  0.00           C
ATOM   3598  OG  SER A 223      69.143  65.678 148.515  1.00  0.00           O
ATOM   3600  C   SER A 223      68.883  62.719 148.025  1.00  0.00           C
ATOM   3601  O   SER A 223      68.122  63.017 148.955  1.00  0.00           O
ATOM   3602  N   ALA A 224      68.703  61.597 147.285  1.00  0.00           N
ATOM   3604  CA  ALA A 224      67.883  60.478 147.675  1.00  0.00           C
ATOM   3606  CB  ALA A 224      67.033  60.007 146.485  1.00  0.00           C
ATOM   3610  C   ALA A 224      68.693  59.309 148.255  1.00  0.00           C
ATOM   3611  O   ALA A 224      68.203  58.628 149.145  1.00  0.00           O
ATOM   3612  N   LYS A 225      70.003  59.169 147.955  1.00  0.00           N
ATOM   3614  CA  LYS A 225      70.843  58.237 148.715  1.00  0.00           C
ATOM   3616  CB  LYS A 225      72.073  57.768 147.885  1.00  0.00           C
ATOM   3619  CG  LYS A 225      72.823  56.577 148.535  1.00  0.00           C
ATOM   3622  CD  LYS A 225      73.943  55.988 147.655  1.00  0.00           C
ATOM   3625  CE  LYS A 225      75.203  56.868 147.595  1.00  0.00           C
ATOM   3628  NZ  LYS A 225      76.113  56.438 146.515  1.00  0.00           N
ATOM   3632  C   LYS A 225      71.313  58.787 150.065  1.00  0.00           C
ATOM   3633  O   LYS A 225      70.993  58.217 151.095  1.00  0.00           O
ATOM   3634  N   GLN A 226      72.043  59.927 150.145  1.00  0.00           N
ATOM   3636  CA  GLN A 226      72.863  60.289 151.295  1.00  0.00           C
ATOM   3638  CB  GLN A 226      74.193  60.868 150.705  1.00  0.00           C
ATOM   3641  CG  GLN A 226      75.443  61.028 151.605  1.00  0.00           C
ATOM   3644  CD  GLN A 226      75.313  62.037 152.745  1.00  0.00           C
ATOM   3645  OE1 GLN A 226      74.813  63.157 152.565  1.00  0.00           O
ATOM   3646  NE2 GLN A 226      75.773  61.669 153.955  1.00  0.00           N
ATOM   3649  C   GLN A 226      72.223  61.237 152.315  1.00  0.00           C
ATOM   3650  O   GLN A 226      72.623  61.339 153.475  1.00  0.00           O
ATOM   3651  N   ILE A 227      71.143  61.929 151.945  1.00  0.00           N
ATOM   3653  CA  ILE A 227      70.493  63.007 152.655  1.00  0.00           C
ATOM   3655  CB  ILE A 227      70.622  64.299 151.805  1.00  0.00           C
ATOM   3657  CG2 ILE A 227      70.183  65.528 152.635  1.00  0.00           C
ATOM   3661  CG1 ILE A 227      72.093  64.478 151.295  1.00  0.00           C
ATOM   3664  CD  ILE A 227      72.353  65.688 150.385  1.00  0.00           C
ATOM   3668  C   ILE A 227      69.052  62.568 152.995  1.00  0.00           C
ATOM   3669  O   ILE A 227      68.153  63.368 153.215  1.00  0.00           O
ATOM   3670  N   ASN A 228      68.783  61.229 153.025  1.00  0.00           N
ATOM   3672  CA  ASN A 228      67.443  60.647 153.075  1.00  0.00           C
ATOM   3674  CB  ASN A 228      66.723  60.807 151.695  1.00  0.00           C
ATOM   3677  CG  ASN A 228      65.213  60.847 151.815  1.00  0.00           C
ATOM   3678  OD1 ASN A 228      64.603  60.447 152.795  1.00  0.00           O
ATOM   3679  ND2 ASN A 228      64.563  61.458 150.795  1.00  0.00           N
ATOM   3682  C   ASN A 228      67.523  59.179 153.525  1.00  0.00           C
ATOM   3683  O   ASN A 228      67.123  58.839 154.635  1.00  0.00           O
ATOM   3684  N   ASN A 229      68.122  58.257 152.735  1.00  0.00           N
ATOM   3686  CA  ASN A 229      68.262  56.868 153.175  1.00  0.00           C
ATOM   3688  CB  ASN A 229      68.493  55.858 152.015  1.00  0.00           C
ATOM   3691  CG  ASN A 229      67.433  55.909 150.915  1.00  0.00           C
ATOM   3692  OD1 ASN A 229      67.802  55.787 149.745  1.00  0.00           O
ATOM   3693  ND2 ASN A 229      66.143  56.118 151.275  1.00  0.00           N
ATOM   3696  C   ASN A 229      69.372  56.618 154.195  1.00  0.00           C
ATOM   3697  O   ASN A 229      69.372  55.629 154.925  1.00  0.00           O
ATOM   3698  N   LEU A 230      70.372  57.507 154.275  1.00  0.00           N
ATOM   3700  CA  LEU A 230      71.453  57.318 155.235  1.00  0.00           C
ATOM   3702  CB  LEU A 230      72.823  57.799 154.715  1.00  0.00           C
ATOM   3705  CG  LEU A 230      73.262  57.257 153.345  1.00  0.00           C
ATOM   3707  CD1 LEU A 230      74.603  57.919 153.045  1.00  0.00           C
ATOM   3711  CD2 LEU A 230      73.383  55.749 153.235  1.00  0.00           C
ATOM   3715  C   LEU A 230      71.253  58.087 156.515  1.00  0.00           C
ATOM   3716  O   LEU A 230      71.943  57.789 157.475  1.00  0.00           O
ATOM   3717  N   ILE A 231      70.372  59.109 156.545  1.00  0.00           N
ATOM   3719  CA  ILE A 231      70.363  60.127 157.595  1.00  0.00           C
ATOM   3721  CB  ILE A 231      69.673  61.409 157.135  1.00  0.00           C
ATOM   3723  CG2 ILE A 231      70.622  62.118 156.155  1.00  0.00           C
ATOM   3727  CG1 ILE A 231      68.303  61.118 156.505  1.00  0.00           C
ATOM   3730  CD  ILE A 231      67.413  62.347 156.315  1.00  0.00           C
ATOM   3734  C   ILE A 231      69.683  59.667 158.865  1.00  0.00           C
ATOM   3735  O   ILE A 231      69.893  60.237 159.915  1.00  0.00           O
ATOM   3736  N   SER A 232      68.903  58.577 158.775  1.00  0.00           N
ATOM   3738  CA  SER A 232      67.723  58.339 159.575  1.00  0.00           C
ATOM   3740  CB  SER A 232      67.083  57.019 159.105  1.00  0.00           C
ATOM   3743  OG  SER A 232      66.743  57.108 157.725  1.00  0.00           O
ATOM   3745  C   SER A 232      67.883  58.228 161.065  1.00  0.00           C
ATOM   3746  O   SER A 232      66.893  58.217 161.785  1.00  0.00           O
ATOM   3747  N   GLN A 233      69.122  58.069 161.545  1.00  0.00           N
ATOM   3749  CA  GLN A 233      69.443  57.908 162.935  1.00  0.00           C
ATOM   3751  CB  GLN A 233      69.243  59.158 163.815  1.00  0.00           C
ATOM   3754  CG  GLN A 233      70.563  59.938 163.955  1.00  0.00           C
ATOM   3757  CD  GLN A 233      70.723  60.647 165.295  1.00  0.00           C
ATOM   3758  OE1 GLN A 233      70.003  60.457 166.275  1.00  0.00           O
ATOM   3759  NE2 GLN A 233      71.803  61.447 165.345  1.00  0.00           N
ATOM   3762  C   GLN A 233      68.933  56.647 163.585  1.00  0.00           C
ATOM   3763  O   GLN A 233      67.743  56.368 163.615  1.00  0.00           O
ATOM   3764  N   ASP A 234      69.833  55.798 164.105  1.00  0.00           N
ATOM   3766  CA  ASP A 234      69.563  54.519 164.755  1.00  0.00           C
ATOM   3768  CB  ASP A 234      68.753  54.699 166.075  1.00  0.00           C
ATOM   3771  CG  ASP A 234      69.493  55.457 167.165  1.00  0.00           C
ATOM   3772  OD1 ASP A 234      70.713  55.728 167.015  1.00  0.00           O
ATOM   3773  OD2 ASP A 234      68.873  55.688 168.235  1.00  0.00           O
ATOM   3774  C   ASP A 234      68.903  53.428 163.885  1.00  0.00           C
ATOM   3775  O   ASP A 234      69.133  52.229 164.065  1.00  0.00           O
ATOM   3776  N   LYS A 235      68.133  53.847 162.875  1.00  0.00           N
ATOM   3778  CA  LYS A 235      67.653  53.139 161.725  1.00  0.00           C
ATOM   3780  CB  LYS A 235      66.243  53.667 161.365  1.00  0.00           C
ATOM   3783  CG  LYS A 235      65.453  52.989 160.235  1.00  0.00           C
ATOM   3786  CD  LYS A 235      64.883  51.588 160.525  1.00  0.00           C
ATOM   3789  CE  LYS A 235      65.893  50.528 160.125  1.00  0.00           C
ATOM   3792  NZ  LYS A 235      65.543  49.188 160.585  1.00  0.00           N
ATOM   3796  C   LYS A 235      68.623  53.417 160.605  1.00  0.00           C
ATOM   3797  O   LYS A 235      69.183  54.507 160.485  1.00  0.00           O
ATOM   3798  N   PHE A 236      68.903  52.417 159.775  1.00  0.00           N
ATOM   3800  CA  PHE A 236      69.663  52.638 158.585  1.00  0.00           C
ATOM   3802  CB  PHE A 236      71.143  52.299 158.865  1.00  0.00           C
ATOM   3805  CG  PHE A 236      71.963  52.708 157.695  1.00  0.00           C
ATOM   3806  CD1 PHE A 236      72.543  53.987 157.625  1.00  0.00           C
ATOM   3808  CE1 PHE A 236      73.373  54.327 156.555  1.00  0.00           C
ATOM   3810  CZ  PHE A 236      73.583  53.409 155.525  1.00  0.00           C
ATOM   3812  CD2 PHE A 236      72.173  51.809 156.645  1.00  0.00           C
ATOM   3814  CE2 PHE A 236      72.953  52.167 155.545  1.00  0.00           C
ATOM   3816  C   PHE A 236      69.083  51.739 157.535  1.00  0.00           C
ATOM   3817  O   PHE A 236      69.093  50.507 157.665  1.00  0.00           O
ATOM   3818  N   ASP A 237      68.563  52.339 156.455  1.00  0.00           N
ATOM   3820  CA  ASP A 237      67.913  51.658 155.375  1.00  0.00           C
ATOM   3822  CB  ASP A 237      66.703  52.467 154.845  1.00  0.00           C
ATOM   3825  CG  ASP A 237      65.813  51.627 153.965  1.00  0.00           C
ATOM   3826  OD1 ASP A 237      66.253  50.537 153.525  1.00  0.00           O
ATOM   3827  OD2 ASP A 237      64.673  52.089 153.655  1.00  0.00           O
ATOM   3828  C   ASP A 237      68.983  51.377 154.355  1.00  0.00           C
ATOM   3829  O   ASP A 237      69.122  51.999 153.295  1.00  0.00           O
ATOM   3830  N   ALA A 238      69.803  50.368 154.685  1.00  0.00           N
ATOM   3832  CA  ALA A 238      70.773  49.818 153.785  1.00  0.00           C
ATOM   3834  CB  ALA A 238      71.583  48.708 154.475  1.00  0.00           C
ATOM   3838  C   ALA A 238      70.103  49.278 152.555  1.00  0.00           C
ATOM   3839  O   ALA A 238      70.593  49.487 151.455  1.00  0.00           O
ATOM   3840  N   GLU A 239      68.943  48.597 152.675  1.00  0.00           N
ATOM   3842  CA  GLU A 239      68.223  48.107 151.525  1.00  0.00           C
ATOM   3844  CB  GLU A 239      67.023  47.278 151.955  1.00  0.00           C
ATOM   3847  CG  GLU A 239      66.273  46.528 150.825  1.00  0.00           C
ATOM   3850  CD  GLU A 239      65.093  45.757 151.395  1.00  0.00           C
ATOM   3851  OE1 GLU A 239      64.663  46.097 152.525  1.00  0.00           O
ATOM   3852  OE2 GLU A 239      64.603  44.799 150.735  1.00  0.00           O
ATOM   3853  C   GLU A 239      67.793  49.197 150.555  1.00  0.00           C
ATOM   3854  O   GLU A 239      67.963  49.007 149.355  1.00  0.00           O
ATOM   3855  N   ALA A 240      67.273  50.368 150.995  1.00  0.00           N
ATOM   3857  CA  ALA A 240      67.043  51.549 150.185  1.00  0.00           C
ATOM   3859  CB  ALA A 240      66.183  52.597 150.895  1.00  0.00           C
ATOM   3863  C   ALA A 240      68.283  52.199 149.605  1.00  0.00           C
ATOM   3864  O   ALA A 240      68.313  52.589 148.445  1.00  0.00           O
ATOM   3865  N   ALA A 241      69.393  52.248 150.345  1.00  0.00           N
ATOM   3867  CA  ALA A 241      70.643  52.659 149.735  1.00  0.00           C
ATOM   3869  CB  ALA A 241      71.653  53.059 150.835  1.00  0.00           C
ATOM   3873  C   ALA A 241      71.203  51.597 148.755  1.00  0.00           C
ATOM   3874  O   ALA A 241      72.033  51.889 147.885  1.00  0.00           O
ATOM   3875  N   MET A 242      70.723  50.347 148.815  1.00  0.00           N
ATOM   3877  CA  MET A 242      70.893  49.327 147.795  1.00  0.00           C
ATOM   3879  CB  MET A 242      70.973  47.908 148.445  1.00  0.00           C
ATOM   3882  CG  MET A 242      72.073  47.647 149.495  1.00  0.00           C
ATOM   3885  SD  MET A 242      73.743  47.238 148.925  1.00  0.00           S
ATOM   3886  CE  MET A 242      73.303  45.728 148.015  1.00  0.00           C
ATOM   3890  C   MET A 242      69.733  49.327 146.785  1.00  0.00           C
ATOM   3891  O   MET A 242      69.693  48.488 145.895  1.00  0.00           O
ATOM   3892  N   LYS A 243      68.783  50.289 146.875  1.00  0.00           N
ATOM   3894  CA  LYS A 243      67.763  50.597 145.865  1.00  0.00           C
ATOM   3896  CB  LYS A 243      66.343  50.769 146.495  1.00  0.00           C
ATOM   3899  CG  LYS A 243      65.643  49.487 146.975  1.00  0.00           C
ATOM   3902  CD  LYS A 243      64.183  49.688 147.465  1.00  0.00           C
ATOM   3905  CE  LYS A 243      64.063  50.499 148.765  1.00  0.00           C
ATOM   3908  NZ  LYS A 243      62.673  50.587 149.245  1.00  0.00           N
ATOM   3912  C   LYS A 243      68.103  51.889 145.105  1.00  0.00           C
ATOM   3913  O   LYS A 243      67.493  52.208 144.085  1.00  0.00           O
ATOM   3914  N   LYS A 244      69.153  52.618 145.545  1.00  0.00           N
ATOM   3916  CA  LYS A 244      69.803  53.667 144.755  1.00  0.00           C
ATOM   3918  CB  LYS A 244      70.423  54.738 145.685  1.00  0.00           C
ATOM   3921  CG  LYS A 244      69.423  55.408 146.645  1.00  0.00           C
ATOM   3924  CD  LYS A 244      68.513  56.487 146.035  1.00  0.00           C
ATOM   3927  CE  LYS A 244      67.333  55.958 145.205  1.00  0.00           C
ATOM   3930  NZ  LYS A 244      66.493  57.048 144.665  1.00  0.00           N
ATOM   3934  C   LYS A 244      70.883  53.107 143.845  1.00  0.00           C
ATOM   3935  O   LYS A 244      71.203  53.698 142.815  1.00  0.00           O
ATOM   3936  N   VAL A 245      71.333  51.889 144.195  1.00  0.00           N
ATOM   3938  CA  VAL A 245      71.653  50.798 143.285  1.00  0.00           C
ATOM   3940  CB  VAL A 245      70.363  49.997 143.015  1.00  0.00           C
ATOM   3942  CG1 VAL A 245      69.323  50.629 142.045  1.00  0.00           C
ATOM   3946  CG2 VAL A 245      70.653  48.507 142.735  1.00  0.00           C
ATOM   3950  C   VAL A 245      72.483  51.147 142.035  1.00  0.00           C
ATOM   3951  O   VAL A 245      73.463  51.889 142.075  1.00  0.00           O
ATOM   3952  N   SER A 246      72.053  50.597 140.895  1.00  0.00           N
ATOM   3954  CA  SER A 246      72.533  50.879 139.575  1.00  0.00           C
ATOM   3956  CB  SER A 246      72.273  49.667 138.635  1.00  0.00           C
ATOM   3959  OG  SER A 246      72.733  48.458 139.225  1.00  0.00           O
ATOM   3961  C   SER A 246      71.753  52.028 138.975  1.00  0.00           C
ATOM   3962  O   SER A 246      72.043  52.438 137.855  1.00  0.00           O
ATOM   3963  N   GLU A 247      70.733  52.589 139.685  1.00  0.00           N
ATOM   3965  CA  GLU A 247      69.913  53.717 139.255  1.00  0.00           C
ATOM   3967  CB  GLU A 247      68.793  53.987 140.315  1.00  0.00           C
ATOM   3970  CG  GLU A 247      67.733  55.077 139.945  1.00  0.00           C
ATOM   3973  CD  GLU A 247      66.903  55.597 141.125  1.00  0.00           C
ATOM   3974  OE1 GLU A 247      66.083  54.808 141.675  1.00  0.00           O
ATOM   3975  OE2 GLU A 247      67.033  56.799 141.505  1.00  0.00           O
ATOM   3976  C   GLU A 247      70.793  54.938 139.055  1.00  0.00           C
ATOM   3977  O   GLU A 247      70.823  55.559 137.995  1.00  0.00           O
ATOM   3978  N   LEU A 248      71.673  55.177 140.055  1.00  0.00           N
ATOM   3980  CA  LEU A 248      72.763  56.128 139.995  1.00  0.00           C
ATOM   3982  CB  LEU A 248      73.413  56.097 141.405  1.00  0.00           C
ATOM   3985  CG  LEU A 248      74.403  57.217 141.815  1.00  0.00           C
ATOM   3987  CD1 LEU A 248      75.663  57.327 140.945  1.00  0.00           C
ATOM   3991  CD2 LEU A 248      73.683  58.568 141.905  1.00  0.00           C
ATOM   3995  C   LEU A 248      73.783  55.798 138.885  1.00  0.00           C
ATOM   3996  O   LEU A 248      74.143  56.658 138.085  1.00  0.00           O
ATOM   3997  N   GLU A 249      74.233  54.537 138.805  1.00  0.00           N
ATOM   3999  CA  GLU A 249      75.233  54.067 137.855  1.00  0.00           C
ATOM   4001  CB  GLU A 249      75.583  52.597 138.155  1.00  0.00           C
ATOM   4004  CG  GLU A 249      76.743  52.028 137.295  1.00  0.00           C
ATOM   4007  CD  GLU A 249      77.243  50.688 137.805  1.00  0.00           C
ATOM   4008  OE1 GLU A 249      76.603  50.147 138.745  1.00  0.00           O
ATOM   4009  OE2 GLU A 249      78.303  50.219 137.325  1.00  0.00           O
ATOM   4010  C   GLU A 249      74.823  54.179 136.395  1.00  0.00           C
ATOM   4011  O   GLU A 249      75.603  54.597 135.535  1.00  0.00           O
ATOM   4012  N   THR A 250      73.573  53.818 136.085  1.00  0.00           N
ATOM   4014  CA  THR A 250      72.953  53.897 134.765  1.00  0.00           C
ATOM   4016  CB  THR A 250      71.583  53.199 134.755  1.00  0.00           C
ATOM   4018  OG1 THR A 250      71.763  51.799 134.525  1.00  0.00           O
ATOM   4020  CG2 THR A 250      70.603  53.667 133.685  1.00  0.00           C
ATOM   4024  C   THR A 250      72.913  55.317 134.235  1.00  0.00           C
ATOM   4025  O   THR A 250      73.353  55.569 133.115  1.00  0.00           O
ATOM   4026  N   LEU A 251      72.513  56.318 135.055  1.00  0.00           N
ATOM   4028  CA  LEU A 251      72.653  57.708 134.675  1.00  0.00           C
ATOM   4030  CB  LEU A 251      72.183  58.628 135.825  1.00  0.00           C
ATOM   4033  CG  LEU A 251      72.323  60.138 135.535  1.00  0.00           C
ATOM   4035  CD1 LEU A 251      71.153  60.597 134.665  1.00  0.00           C
ATOM   4039  CD2 LEU A 251      72.473  60.928 136.835  1.00  0.00           C
ATOM   4043  C   LEU A 251      74.083  58.107 134.385  1.00  0.00           C
ATOM   4044  O   LEU A 251      74.383  58.778 133.395  1.00  0.00           O
ATOM   4045  N   VAL A 252      75.023  57.688 135.245  1.00  0.00           N
ATOM   4047  CA  VAL A 252      76.443  57.947 135.085  1.00  0.00           C
ATOM   4049  CB  VAL A 252      77.213  57.427 136.285  1.00  0.00           C
ATOM   4051  CG1 VAL A 252      78.733  57.518 136.085  1.00  0.00           C
ATOM   4055  CG2 VAL A 252      76.863  58.269 137.525  1.00  0.00           C
ATOM   4059  C   VAL A 252      76.963  57.378 133.765  1.00  0.00           C
ATOM   4060  O   VAL A 252      77.723  58.049 133.065  1.00  0.00           O
ATOM   4061  N   ALA A 253      76.513  56.167 133.355  1.00  0.00           N
ATOM   4063  CA  ALA A 253      76.713  55.639 132.025  1.00  0.00           C
ATOM   4065  CB  ALA A 253      76.073  54.239 131.965  1.00  0.00           C
ATOM   4069  C   ALA A 253      76.163  56.487 130.885  1.00  0.00           C
ATOM   4070  O   ALA A 253      76.903  56.799 129.955  1.00  0.00           O
ATOM   4071  N   GLN A 254      74.903  56.967 130.965  1.00  0.00           N
ATOM   4073  CA  GLN A 254      74.343  57.908 129.995  1.00  0.00           C
ATOM   4075  CB  GLN A 254      72.833  58.217 130.255  1.00  0.00           C
ATOM   4078  CG  GLN A 254      71.823  57.147 129.775  1.00  0.00           C
ATOM   4081  CD  GLN A 254      71.713  55.917 130.665  1.00  0.00           C
ATOM   4082  OE1 GLN A 254      70.833  55.868 131.535  1.00  0.00           O
ATOM   4083  NE2 GLN A 254      72.533  54.868 130.425  1.00  0.00           N
ATOM   4086  C   GLN A 254      75.063  59.249 129.885  1.00  0.00           C
ATOM   4087  O   GLN A 254      75.403  59.729 128.805  1.00  0.00           O
ATOM   4088  N   ALA A 255      75.383  59.878 131.035  1.00  0.00           N
ATOM   4090  CA  ALA A 255      76.103  61.128 131.135  1.00  0.00           C
ATOM   4092  CB  ALA A 255      76.193  61.479 132.635  1.00  0.00           C
ATOM   4096  C   ALA A 255      77.503  61.028 130.555  1.00  0.00           C
ATOM   4097  O   ALA A 255      78.023  61.907 129.855  1.00  0.00           O
ATOM   4098  N   LYS A 256      78.143  59.878 130.825  1.00  0.00           N
ATOM   4100  CA  LYS A 256      79.423  59.499 130.295  1.00  0.00           C
ATOM   4102  CB  LYS A 256      79.993  58.327 131.135  1.00  0.00           C
ATOM   4105  CG  LYS A 256      81.443  57.897 130.835  1.00  0.00           C
ATOM   4108  CD  LYS A 256      81.913  56.697 131.675  1.00  0.00           C
ATOM   4111  CE  LYS A 256      81.082  55.419 131.425  1.00  0.00           C
ATOM   4114  NZ  LYS A 256      81.553  54.278 132.235  1.00  0.00           N
ATOM   4118  C   LYS A 256      79.343  59.109 128.835  1.00  0.00           C
ATOM   4119  O   LYS A 256      80.373  59.097 128.165  1.00  0.00           O
ATOM   4120  N   GLU A 257      78.153  58.799 128.265  1.00  0.00           N
ATOM   4122  CA  GLU A 257      77.993  58.607 126.835  1.00  0.00           C
ATOM   4124  CB  GLU A 257      76.872  57.577 126.515  1.00  0.00           C
ATOM   4127  CG  GLU A 257      75.533  58.087 125.915  1.00  0.00           C
ATOM   4130  CD  GLU A 257      74.503  56.967 125.865  1.00  0.00           C
ATOM   4131  OE1 GLU A 257      74.913  55.827 125.535  1.00  0.00           O
ATOM   4132  OE2 GLU A 257      73.333  57.199 126.255  1.00  0.00           O
ATOM   4133  C   GLU A 257      77.783  59.917 126.105  1.00  0.00           C
ATOM   4134  O   GLU A 257      78.243  60.049 124.975  1.00  0.00           O
ATOM   4135  N   ALA A 258      77.153  60.949 126.755  1.00  0.00           N
ATOM   4137  CA  ALA A 258      76.813  62.238 126.175  1.00  0.00           C
ATOM   4139  CB  ALA A 258      76.223  63.139 127.295  1.00  0.00           C
ATOM   4143  C   ALA A 258      78.013  62.947 125.525  1.00  0.00           C
ATOM   4144  O   ALA A 258      79.083  63.007 126.125  1.00  0.00           O
ATOM   4145  N   ASP A 259      77.903  63.449 124.275  1.00  0.00           N
ATOM   4147  CA  ASP A 259      79.073  63.839 123.515  1.00  0.00           C
ATOM   4149  CB  ASP A 259      79.003  63.537 121.985  1.00  0.00           C
ATOM   4152  CG  ASP A 259      77.963  64.267 121.155  1.00  0.00           C
ATOM   4153  OD1 ASP A 259      77.263  65.169 121.675  1.00  0.00           O
ATOM   4154  OD2 ASP A 259      77.933  63.987 119.925  1.00  0.00           O
ATOM   4155  C   ASP A 259      79.603  65.208 123.935  1.00  0.00           C
ATOM   4156  O   ASP A 259      79.063  65.897 124.795  1.00  0.00           O
ATOM   4157  N   LYS A 260      80.793  65.598 123.455  1.00  0.00           N
ATOM   4159  CA  LYS A 260      81.432  66.827 123.885  1.00  0.00           C
ATOM   4161  CB  LYS A 260      82.962  66.669 124.135  1.00  0.00           C
ATOM   4164  CG  LYS A 260      83.913  66.458 122.945  1.00  0.00           C
ATOM   4167  CD  LYS A 260      83.692  65.197 122.095  1.00  0.00           C
ATOM   4170  CE  LYS A 260      84.423  65.188 120.735  1.00  0.00           C
ATOM   4173  NZ  LYS A 260      85.853  65.519 120.815  1.00  0.00           N
ATOM   4177  C   LYS A 260      81.152  67.887 122.845  1.00  0.00           C
ATOM   4178  O   LYS A 260      81.513  67.757 121.675  1.00  0.00           O
ATOM   4179  N   GLY A 261      80.453  68.979 123.225  1.00  0.00           N
ATOM   4181  CA  GLY A 261      80.143  70.057 122.305  1.00  0.00           C
ATOM   4184  C   GLY A 261      81.273  71.007 122.075  1.00  0.00           C
ATOM   4185  O   GLY A 261      82.192  71.107 122.895  1.00  0.00           O
ATOM   4186  N   GLY A 262      81.203  71.728 120.935  1.00  0.00           N
ATOM   4188  CA  GLY A 262      81.953  72.938 120.575  1.00  0.00           C
ATOM   4191  C   GLY A 262      83.243  73.299 121.285  1.00  0.00           C
ATOM   4192  O   GLY A 262      84.183  72.518 121.335  1.00  0.00           O
ATOM   4193  N   MET A 263      83.302  74.527 121.825  1.00  0.00           N
ATOM   4195  CA  MET A 263      84.493  75.007 122.515  1.00  0.00           C
ATOM   4197  CB  MET A 263      85.072  76.238 121.775  1.00  0.00           C
ATOM   4200  CG  MET A 263      86.523  76.598 122.165  1.00  0.00           C
ATOM   4203  SD  MET A 263      87.763  75.379 121.645  1.00  0.00           S
ATOM   4204  CE  MET A 263      88.023  75.958 119.945  1.00  0.00           C
ATOM   4208  C   MET A 263      84.102  75.327 123.955  1.00  0.00           C
ATOM   4209  O   MET A 263      84.173  76.467 124.425  1.00  0.00           O
ATOM   4210  N   ASN A 264      83.663  74.299 124.705  1.00  0.00           N
ATOM   4212  CA  ASN A 264      83.122  74.438 126.055  1.00  0.00           C
ATOM   4214  CB  ASN A 264      81.693  73.878 126.165  1.00  0.00           C
ATOM   4217  CG  ASN A 264      80.813  74.808 125.355  1.00  0.00           C
ATOM   4218  OD1 ASN A 264      80.583  75.949 125.775  1.00  0.00           O
ATOM   4219  ND2 ASN A 264      80.323  74.357 124.185  1.00  0.00           N
ATOM   4222  C   ASN A 264      84.023  73.738 127.065  1.00  0.00           C
ATOM   4223  O   ASN A 264      83.603  73.379 128.155  1.00  0.00           O
ATOM   4224  N   PHE A 265      85.303  73.558 126.705  1.00  0.00           N
ATOM   4226  CA  PHE A 265      86.283  72.729 127.375  1.00  0.00           C
ATOM   4228  CB  PHE A 265      87.673  72.908 126.705  1.00  0.00           C
ATOM   4231  CG  PHE A 265      87.673  72.159 125.415  1.00  0.00           C
ATOM   4232  CD1 PHE A 265      88.013  70.799 125.415  1.00  0.00           C
ATOM   4234  CE1 PHE A 265      87.983  70.068 124.225  1.00  0.00           C
ATOM   4236  CZ  PHE A 265      87.623  70.688 123.025  1.00  0.00           C
ATOM   4238  CD2 PHE A 265      87.332  72.787 124.195  1.00  0.00           C
ATOM   4240  CE2 PHE A 265      87.292  72.049 123.005  1.00  0.00           C
ATOM   4242  C   PHE A 265      86.403  72.919 128.875  1.00  0.00           C
ATOM   4243  O   PHE A 265      86.583  71.967 129.635  1.00  0.00           O
ATOM   4244  N   SER A 266      86.253  74.169 129.345  1.00  0.00           N
ATOM   4246  CA  SER A 266      86.152  74.537 130.745  1.00  0.00           C
ATOM   4248  CB  SER A 266      86.113  76.089 130.875  1.00  0.00           C
ATOM   4251  OG  SER A 266      85.012  76.669 130.175  1.00  0.00           O
ATOM   4253  C   SER A 266      84.963  73.927 131.485  1.00  0.00           C
ATOM   4254  O   SER A 266      85.083  73.479 132.625  1.00  0.00           O
ATOM   4255  N   PHE A 267      83.783  73.887 130.835  1.00  0.00           N
ATOM   4257  CA  PHE A 267      82.623  73.118 131.235  1.00  0.00           C
ATOM   4259  CB  PHE A 267      81.373  73.647 130.465  1.00  0.00           C
ATOM   4262  CG  PHE A 267      80.083  73.299 131.165  1.00  0.00           C
ATOM   4263  CD1 PHE A 267      79.433  74.228 132.005  1.00  0.00           C
ATOM   4265  CE1 PHE A 267      78.243  73.897 132.665  1.00  0.00           C
ATOM   4267  CZ  PHE A 267      77.663  72.637 132.455  1.00  0.00           C
ATOM   4269  CD2 PHE A 267      79.483  72.049 130.965  1.00  0.00           C
ATOM   4271  CE2 PHE A 267      78.283  71.717 131.605  1.00  0.00           C
ATOM   4273  C   PHE A 267      82.822  71.598 131.095  1.00  0.00           C
ATOM   4274  O   PHE A 267      82.432  70.847 131.975  1.00  0.00           O
ATOM   4275  N   ILE A 268      83.483  71.077 130.015  1.00  0.00           N
ATOM   4277  CA  ILE A 268      83.813  69.647 129.895  1.00  0.00           C
ATOM   4279  CB  ILE A 268      84.573  69.239 128.615  1.00  0.00           C
ATOM   4281  CG2 ILE A 268      84.883  67.717 128.605  1.00  0.00           C
ATOM   4285  CG1 ILE A 268      83.853  69.618 127.315  1.00  0.00           C
ATOM   4288  CD  ILE A 268      82.643  68.738 126.995  1.00  0.00           C
ATOM   4292  C   ILE A 268      84.652  69.158 131.055  1.00  0.00           C
ATOM   4293  O   ILE A 268      84.403  68.107 131.655  1.00  0.00           O
ATOM   4294  N   ASN A 269      85.683  69.927 131.445  1.00  0.00           N
ATOM   4296  CA  ASN A 269      86.513  69.629 132.595  1.00  0.00           C
ATOM   4298  CB  ASN A 269      87.593  70.707 132.785  1.00  0.00           C
ATOM   4301  CG  ASN A 269      88.643  70.629 131.685  1.00  0.00           C
ATOM   4302  OD1 ASN A 269      88.903  69.597 131.075  1.00  0.00           O
ATOM   4303  ND2 ASN A 269      89.303  71.787 131.425  1.00  0.00           N
ATOM   4306  C   ASN A 269      85.723  69.519 133.895  1.00  0.00           C
ATOM   4307  O   ASN A 269      85.923  68.558 134.645  1.00  0.00           O
ATOM   4308  N   SER A 270      84.783  70.457 134.165  1.00  0.00           N
ATOM   4310  CA  SER A 270      83.903  70.408 135.335  1.00  0.00           C
ATOM   4312  CB  SER A 270      83.223  71.769 135.645  1.00  0.00           C
ATOM   4315  OG  SER A 270      82.343  72.217 134.605  1.00  0.00           O
ATOM   4317  C   SER A 270      82.863  69.309 135.255  1.00  0.00           C
ATOM   4318  O   SER A 270      82.533  68.677 136.255  1.00  0.00           O
ATOM   4319  N   ALA A 271      82.363  68.979 134.055  1.00  0.00           N
ATOM   4321  CA  ALA A 271      81.553  67.809 133.805  1.00  0.00           C
ATOM   4323  CB  ALA A 271      80.963  67.908 132.385  1.00  0.00           C
ATOM   4327  C   ALA A 271      82.313  66.497 134.065  1.00  0.00           C
ATOM   4328  O   ALA A 271      81.803  65.567 134.675  1.00  0.00           O
ATOM   4329  N   GLY A 272      83.582  66.419 133.645  1.00  0.00           N
ATOM   4331  CA  GLY A 272      84.473  65.287 133.895  1.00  0.00           C
ATOM   4334  C   GLY A 272      84.802  65.057 135.355  1.00  0.00           C
ATOM   4335  O   GLY A 272      84.773  63.927 135.825  1.00  0.00           O
ATOM   4336  N   GLN A 273      85.112  66.107 136.115  1.00  0.00           N
ATOM   4338  CA  GLN A 273      85.333  66.007 137.555  1.00  0.00           C
ATOM   4340  CB  GLN A 273      85.912  67.308 138.155  1.00  0.00           C
ATOM   4343  CG  GLN A 273      84.863  68.347 138.625  1.00  0.00           C
ATOM   4346  CD  GLN A 273      85.473  69.677 139.005  1.00  0.00           C
ATOM   4347  OE1 GLN A 273      86.653  69.777 139.355  1.00  0.00           O
ATOM   4348  NE2 GLN A 273      84.622  70.738 139.015  1.00  0.00           N
ATOM   4351  C   GLN A 273      84.053  65.598 138.295  1.00  0.00           C
ATOM   4352  O   GLN A 273      84.113  64.827 139.255  1.00  0.00           O
ATOM   4353  N   TYR A 274      82.863  66.077 137.835  1.00  0.00           N
ATOM   4355  CA  TYR A 274      81.553  65.777 138.405  1.00  0.00           C
ATOM   4357  CB  TYR A 274      80.473  66.637 137.705  1.00  0.00           C
ATOM   4360  CG  TYR A 274      79.093  66.458 138.295  1.00  0.00           C
ATOM   4361  CD1 TYR A 274      78.753  67.137 139.475  1.00  0.00           C
ATOM   4363  CE1 TYR A 274      77.453  67.107 139.985  1.00  0.00           C
ATOM   4365  CZ  TYR A 274      76.463  66.397 139.305  1.00  0.00           C
ATOM   4366  OH  TYR A 274      75.133  66.467 139.745  1.00  0.00           O
ATOM   4368  CD2 TYR A 274      78.103  65.707 137.645  1.00  0.00           C
ATOM   4370  CE2 TYR A 274      76.793  65.678 138.145  1.00  0.00           C
ATOM   4372  C   TYR A 274      81.222  64.287 138.315  1.00  0.00           C
ATOM   4373  O   TYR A 274      80.733  63.659 139.255  1.00  0.00           O
ATOM   4374  N   GLN A 275      81.543  63.667 137.165  1.00  0.00           N
ATOM   4376  CA  GLN A 275      81.483  62.238 136.975  1.00  0.00           C
ATOM   4378  CB  GLN A 275      81.983  61.897 135.555  1.00  0.00           C
ATOM   4381  CG  GLN A 275      81.133  62.497 134.405  1.00  0.00           C
ATOM   4384  CD  GLN A 275      79.863  61.717 134.095  1.00  0.00           C
ATOM   4385  OE1 GLN A 275      79.233  61.089 134.945  1.00  0.00           O
ATOM   4386  NE2 GLN A 275      79.443  61.819 132.815  1.00  0.00           N
ATOM   4389  C   GLN A 275      82.353  61.479 137.965  1.00  0.00           C
ATOM   4390  O   GLN A 275      81.933  60.467 138.515  1.00  0.00           O
ATOM   4391  N   LEU A 276      83.593  61.938 138.215  1.00  0.00           N
ATOM   4393  CA  LEU A 276      84.493  61.368 139.205  1.00  0.00           C
ATOM   4395  CB  LEU A 276      85.942  61.889 139.055  1.00  0.00           C
ATOM   4398  CG  LEU A 276      86.583  61.658 137.665  1.00  0.00           C
ATOM   4400  CD1 LEU A 276      87.962  62.308 137.595  1.00  0.00           C
ATOM   4404  CD2 LEU A 276      86.673  60.177 137.245  1.00  0.00           C
ATOM   4408  C   LEU A 276      84.002  61.507 140.635  1.00  0.00           C
ATOM   4409  O   LEU A 276      84.093  60.569 141.425  1.00  0.00           O
ATOM   4410  N   GLU A 277      83.453  62.677 141.025  1.00  0.00           N
ATOM   4412  CA  GLU A 277      83.013  62.929 142.395  1.00  0.00           C
ATOM   4414  CB  GLU A 277      82.723  64.428 142.675  1.00  0.00           C
ATOM   4417  CG  GLU A 277      81.353  64.979 142.245  1.00  0.00           C
ATOM   4420  CD  GLU A 277      81.203  66.467 142.555  1.00  0.00           C
ATOM   4421  OE1 GLU A 277      80.963  66.809 143.745  1.00  0.00           O
ATOM   4422  OE2 GLU A 277      81.253  67.277 141.595  1.00  0.00           O
ATOM   4423  C   GLU A 277      81.803  62.077 142.715  1.00  0.00           C
ATOM   4424  O   GLU A 277      81.642  61.637 143.855  1.00  0.00           O
ATOM   4425  N   ALA A 278      80.973  61.749 141.695  1.00  0.00           N
ATOM   4427  CA  ALA A 278      79.923  60.757 141.735  1.00  0.00           C
ATOM   4429  CB  ALA A 278      79.243  60.688 140.355  1.00  0.00           C
ATOM   4433  C   ALA A 278      80.393  59.357 142.065  1.00  0.00           C
ATOM   4434  O   ALA A 278      79.763  58.659 142.855  1.00  0.00           O
ATOM   4435  N   LYS A 279      81.523  58.917 141.455  1.00  0.00           N
ATOM   4437  CA  LYS A 279      82.213  57.667 141.775  1.00  0.00           C
ATOM   4439  CB  LYS A 279      83.423  57.357 140.855  1.00  0.00           C
ATOM   4442  CG  LYS A 279      83.253  57.589 139.345  1.00  0.00           C
ATOM   4445  CD  LYS A 279      82.103  56.857 138.645  1.00  0.00           C
ATOM   4448  CE  LYS A 279      81.793  57.368 137.225  1.00  0.00           C
ATOM   4451  NZ  LYS A 279      83.023  57.627 136.455  1.00  0.00           N
ATOM   4455  C   LYS A 279      82.752  57.688 143.195  1.00  0.00           C
ATOM   4456  O   LYS A 279      82.572  56.757 143.955  1.00  0.00           O
ATOM   4457  N   LYS A 280      83.393  58.799 143.615  1.00  0.00           N
ATOM   4459  CA  LYS A 280      83.953  58.947 144.945  1.00  0.00           C
ATOM   4461  CB  LYS A 280      84.832  60.219 145.015  1.00  0.00           C
ATOM   4464  CG  LYS A 280      85.543  60.438 146.365  1.00  0.00           C
ATOM   4467  CD  LYS A 280      86.333  61.749 146.355  1.00  0.00           C
ATOM   4470  CE  LYS A 280      87.353  61.938 147.475  1.00  0.00           C
ATOM   4473  NZ  LYS A 280      88.132  63.167 147.205  1.00  0.00           N
ATOM   4477  C   LYS A 280      82.873  59.039 146.025  1.00  0.00           C
ATOM   4478  O   LYS A 280      83.093  58.708 147.185  1.00  0.00           O
ATOM   4479  N   TYR A 281      81.642  59.407 145.615  1.00  0.00           N
ATOM   4481  CA  TYR A 281      80.463  59.487 146.455  1.00  0.00           C
ATOM   4483  CB  TYR A 281      79.313  60.118 145.625  1.00  0.00           C
ATOM   4486  CG  TYR A 281      78.543  61.019 146.515  1.00  0.00           C
ATOM   4487  CD1 TYR A 281      78.953  62.357 146.665  1.00  0.00           C
ATOM   4489  CE1 TYR A 281      78.383  63.157 147.665  1.00  0.00           C
ATOM   4491  CZ  TYR A 281      77.393  62.638 148.495  1.00  0.00           C
ATOM   4492  OH  TYR A 281      76.943  63.417 149.575  1.00  0.00           O
ATOM   4494  CD2 TYR A 281      77.493  60.528 147.305  1.00  0.00           C
ATOM   4496  CE2 TYR A 281      76.933  61.327 148.295  1.00  0.00           C
ATOM   4498  C   TYR A 281      80.033  58.118 147.005  1.00  0.00           C
ATOM   4499  O   TYR A 281      79.223  57.999 147.925  1.00  0.00           O
ATOM   4500  N   VAL A 282      80.603  56.987 146.515  1.00  0.00           N
ATOM   4502  CA  VAL A 282      80.632  55.749 147.275  1.00  0.00           C
ATOM   4504  CB  VAL A 282      80.553  54.519 146.375  1.00  0.00           C
ATOM   4506  CG1 VAL A 282      81.882  54.207 145.665  1.00  0.00           C
ATOM   4510  CG2 VAL A 282      80.083  53.307 147.205  1.00  0.00           C
ATOM   4514  C   VAL A 282      81.753  55.728 148.335  1.00  0.00           C
ATOM   4515  O   VAL A 282      82.612  54.847 148.435  1.00  0.00           O
ATOM   4516  N   ARG A 283      81.613  56.688 149.295  1.00  0.00           N
ATOM   4518  CA  ARG A 283      82.233  56.697 150.615  1.00  0.00           C
ATOM   4520  CB  ARG A 283      81.813  57.947 151.455  1.00  0.00           C
ATOM   4523  CG  ARG A 283      82.693  58.157 152.715  1.00  0.00           C
ATOM   4526  CD  ARG A 283      82.402  59.337 153.665  1.00  0.00           C
ATOM   4529  NE  ARG A 283      83.512  59.407 154.685  1.00  0.00           N
ATOM   4531  CZ  ARG A 283      83.663  58.597 155.725  1.00  0.00           C
ATOM   4532  NH1 ARG A 283      82.803  57.667 156.035  1.00  0.00           N
ATOM   4535  NH2 ARG A 283      84.692  58.737 156.525  1.00  0.00           N
ATOM   4538  C   ARG A 283      81.872  55.408 151.345  1.00  0.00           C
ATOM   4539  O   ARG A 283      82.633  54.878 152.145  1.00  0.00           O
ATOM   4540  N   ARG A 284      80.673  54.878 151.035  1.00  0.00           N
ATOM   4542  CA  ARG A 284      80.173  53.549 151.345  1.00  0.00           C
ATOM   4544  CB  ARG A 284      81.042  52.318 150.935  1.00  0.00           C
ATOM   4547  CG  ARG A 284      82.253  51.949 151.825  1.00  0.00           C
ATOM   4550  CD  ARG A 284      83.573  51.907 151.065  1.00  0.00           C
ATOM   4553  NE  ARG A 284      83.453  50.749 150.135  1.00  0.00           N
ATOM   4555  CZ  ARG A 284      83.412  50.858 148.815  1.00  0.00           C
ATOM   4556  NH1 ARG A 284      83.552  51.967 148.135  1.00  0.00           N
ATOM   4559  NH2 ARG A 284      83.213  49.778 148.095  1.00  0.00           N
ATOM   4562  C   ARG A 284      79.663  53.498 152.745  1.00  0.00           C
ATOM   4563  O   ARG A 284      79.803  52.518 153.475  1.00  0.00           O
ATOM   4564  N   ILE A 285      78.933  54.557 153.105  1.00  0.00           N
ATOM   4566  CA  ILE A 285      78.153  54.729 154.315  1.00  0.00           C
ATOM   4568  CB  ILE A 285      77.313  55.998 154.205  1.00  0.00           C
ATOM   4570  CG2 ILE A 285      76.872  56.417 155.625  1.00  0.00           C
ATOM   4574  CG1 ILE A 285      78.023  57.159 153.465  1.00  0.00           C
ATOM   4577  CD  ILE A 285      79.283  57.667 154.125  1.00  0.00           C
ATOM   4581  C   ILE A 285      77.213  53.549 154.555  1.00  0.00           C
ATOM   4582  O   ILE A 285      77.012  53.017 155.645  1.00  0.00           O
ATOM   4583  N   ARG A 286      76.693  53.059 153.425  1.00  0.00           N
ATOM   4585  CA  ARG A 286      75.903  51.868 153.215  1.00  0.00           C
ATOM   4587  CB  ARG A 286      75.503  51.868 151.715  1.00  0.00           C
ATOM   4590  CG  ARG A 286      74.593  50.728 151.255  1.00  0.00           C
ATOM   4593  CD  ARG A 286      74.253  50.827 149.755  1.00  0.00           C
ATOM   4596  NE  ARG A 286      75.433  50.368 148.975  1.00  0.00           N
ATOM   4598  CZ  ARG A 286      75.503  50.338 147.655  1.00  0.00           C
ATOM   4599  NH1 ARG A 286      74.653  50.949 146.855  1.00  0.00           N
ATOM   4602  NH2 ARG A 286      76.463  49.618 147.115  1.00  0.00           N
ATOM   4605  C   ARG A 286      76.563  50.559 153.645  1.00  0.00           C
ATOM   4606  O   ARG A 286      75.883  49.618 154.055  1.00  0.00           O
ATOM   4607  N   ASP A 287      77.903  50.429 153.565  1.00  0.00           N
ATOM   4609  CA  ASP A 287      78.633  49.207 153.825  1.00  0.00           C
ATOM   4611  CB  ASP A 287      79.863  49.257 152.865  1.00  0.00           C
ATOM   4614  CG  ASP A 287      80.643  47.967 152.695  1.00  0.00           C
ATOM   4615  OD1 ASP A 287      80.083  46.868 152.935  1.00  0.00           O
ATOM   4616  OD2 ASP A 287      81.763  48.059 152.135  1.00  0.00           O
ATOM   4617  C   ASP A 287      79.083  49.179 155.305  1.00  0.00           C
ATOM   4618  O   ASP A 287      79.863  48.319 155.715  1.00  0.00           O
ATOM   4619  N   LYS A 288      78.613  50.138 156.125  1.00  0.00           N
ATOM   4621  CA  LYS A 288      79.033  50.359 157.495  1.00  0.00           C
ATOM   4623  CB  LYS A 288      79.293  51.868 157.795  1.00  0.00           C
ATOM   4626  CG  LYS A 288      80.313  52.627 156.945  1.00  0.00           C
ATOM   4629  CD  LYS A 288      80.223  54.147 157.235  1.00  0.00           C
ATOM   4632  CE  LYS A 288      80.453  54.589 158.685  1.00  0.00           C
ATOM   4635  NZ  LYS A 288      81.893  54.577 159.035  1.00  0.00           N
ATOM   4639  C   LYS A 288      77.973  49.917 158.495  1.00  0.00           C
ATOM   4640  O   LYS A 288      76.923  49.379 158.145  1.00  0.00           O
ATOM   4641  N   VAL A 289      78.223  50.188 159.795  1.00  0.00           N
ATOM   4643  CA  VAL A 289      77.333  49.888 160.905  1.00  0.00           C
ATOM   4645  CB  VAL A 289      78.113  49.678 162.205  1.00  0.00           C
ATOM   4647  CG1 VAL A 289      77.183  49.239 163.345  1.00  0.00           C
ATOM   4651  CG2 VAL A 289      79.183  48.597 161.965  1.00  0.00           C
ATOM   4655  C   VAL A 289      76.363  51.068 161.085  1.00  0.00           C
ATOM   4656  O   VAL A 289      76.773  52.048 161.705  1.00  0.00           O
ATOM   4657  N   PRO A 290      75.143  51.049 160.515  1.00  0.00           N
ATOM   4658  CD  PRO A 290      74.333  49.827 160.675  1.00  0.00           C
ATOM   4661  CA  PRO A 290      74.203  52.139 160.685  1.00  0.00           C
ATOM   4663  CB  PRO A 290      73.493  51.728 161.975  1.00  0.00           C
ATOM   4666  CG  PRO A 290      73.213  50.247 161.665  1.00  0.00           C
ATOM   4669  C   PRO A 290      74.613  53.597 160.515  1.00  0.00           C
ATOM   4670  O   PRO A 290      75.663  53.917 159.965  1.00  0.00           O
ATOM   4671  N   TYR A 291      73.743  54.528 160.965  1.00  0.00           N
ATOM   4673  CA  TYR A 291      74.052  55.949 161.035  1.00  0.00           C
ATOM   4675  CB  TYR A 291      72.783  56.767 161.415  1.00  0.00           C
ATOM   4678  CG  TYR A 291      73.053  58.257 161.495  1.00  0.00           C
ATOM   4679  CD1 TYR A 291      72.793  59.067 160.385  1.00  0.00           C
ATOM   4681  CE1 TYR A 291      73.003  60.447 160.425  1.00  0.00           C
ATOM   4683  CZ  TYR A 291      73.473  61.037 161.595  1.00  0.00           C
ATOM   4684  OH  TYR A 291      73.713  62.427 161.595  1.00  0.00           O
ATOM   4686  CD2 TYR A 291      73.513  58.868 162.675  1.00  0.00           C
ATOM   4688  CE2 TYR A 291      73.703  60.257 162.735  1.00  0.00           C
ATOM   4690  C   TYR A 291      75.253  56.247 161.945  1.00  0.00           C
ATOM   4691  O   TYR A 291      75.453  55.639 162.995  1.00  0.00           O
ATOM   4692  N   SER A 292      76.063  57.238 161.525  1.00  0.00           N
ATOM   4694  CA  SER A 292      77.123  57.807 162.345  1.00  0.00           C
ATOM   4696  CB  SER A 292      78.503  57.257 161.895  1.00  0.00           C
ATOM   4699  OG  SER A 292      79.603  57.947 162.475  1.00  0.00           O
ATOM   4701  C   SER A 292      77.083  59.309 162.165  1.00  0.00           C
ATOM   4702  O   SER A 292      77.283  59.799 161.065  1.00  0.00           O
ATOM   4703  N   ASP A 293      76.843  60.077 163.255  1.00  0.00           N
ATOM   4705  CA  ASP A 293      76.753  61.539 163.205  1.00  0.00           C
ATOM   4707  CB  ASP A 293      76.363  62.089 164.605  1.00  0.00           C
ATOM   4710  CG  ASP A 293      76.073  63.568 164.615  1.00  0.00           C
ATOM   4711  OD1 ASP A 293      75.773  64.188 163.565  1.00  0.00           O
ATOM   4712  OD2 ASP A 293      76.053  64.147 165.725  1.00  0.00           O
ATOM   4713  C   ASP A 293      78.053  62.167 162.705  1.00  0.00           C
ATOM   4714  O   ASP A 293      78.093  63.069 161.875  1.00  0.00           O
ATOM   4715  N   TRP A 294      79.173  61.588 163.175  1.00  0.00           N
ATOM   4717  CA  TRP A 294      80.503  61.868 162.705  1.00  0.00           C
ATOM   4719  CB  TRP A 294      81.473  60.858 163.355  1.00  0.00           C
ATOM   4722  CG  TRP A 294      81.583  60.938 164.845  1.00  0.00           C
ATOM   4723  CD1 TRP A 294      81.063  60.118 165.825  1.00  0.00           C
ATOM   4725  NE1 TRP A 294      81.602  60.447 167.035  1.00  0.00           N
ATOM   4727  CE2 TRP A 294      82.432  61.518 166.885  1.00  0.00           C
ATOM   4728  CD2 TRP A 294      82.423  61.879 165.515  1.00  0.00           C
ATOM   4729  CE3 TRP A 294      83.132  62.999 165.085  1.00  0.00           C
ATOM   4731  CZ3 TRP A 294      83.833  63.737 166.035  1.00  0.00           C
ATOM   4733  CZ2 TRP A 294      83.213  62.199 167.805  1.00  0.00           C
ATOM   4735  CH2 TRP A 294      83.903  63.327 167.365  1.00  0.00           C
ATOM   4737  C   TRP A 294      80.683  61.778 161.185  1.00  0.00           C
ATOM   4738  O   TRP A 294      81.203  62.688 160.555  1.00  0.00           O
ATOM   4739  N   ASP A 295      80.253  60.657 160.575  1.00  0.00           N
ATOM   4741  CA  ASP A 295      80.233  60.478 159.125  1.00  0.00           C
ATOM   4743  CB  ASP A 295      79.913  58.979 158.855  1.00  0.00           C
ATOM   4746  CG  ASP A 295      80.293  58.507 157.465  1.00  0.00           C
ATOM   4747  OD1 ASP A 295      80.463  59.309 156.515  1.00  0.00           O
ATOM   4748  OD2 ASP A 295      80.393  57.269 157.325  1.00  0.00           O
ATOM   4749  C   ASP A 295      79.273  61.409 158.375  1.00  0.00           C
ATOM   4750  O   ASP A 295      79.563  61.938 157.305  1.00  0.00           O
ATOM   4751  N   LYS A 296      78.063  61.609 158.935  1.00  0.00           N
ATOM   4753  CA  LYS A 296      77.083  62.479 158.335  1.00  0.00           C
ATOM   4755  CB  LYS A 296      75.713  62.299 159.015  1.00  0.00           C
ATOM   4758  CG  LYS A 296      74.573  63.139 158.415  1.00  0.00           C
ATOM   4761  CD  LYS A 296      74.293  62.789 156.945  1.00  0.00           C
ATOM   4764  CE  LYS A 296      73.623  63.947 156.235  1.00  0.00           C
ATOM   4767  NZ  LYS A 296      73.313  63.618 154.845  1.00  0.00           N
ATOM   4771  C   LYS A 296      77.463  63.958 158.255  1.00  0.00           C
ATOM   4772  O   LYS A 296      77.113  64.659 157.295  1.00  0.00           O
ATOM   4773  N   GLU A 297      78.153  64.458 159.285  1.00  0.00           N
ATOM   4775  CA  GLU A 297      78.653  65.818 159.345  1.00  0.00           C
ATOM   4777  CB  GLU A 297      78.793  66.159 160.855  1.00  0.00           C
ATOM   4780  CG  GLU A 297      79.083  67.637 161.185  1.00  0.00           C
ATOM   4783  CD  GLU A 297      79.063  67.857 162.695  1.00  0.00           C
ATOM   4784  OE1 GLU A 297      79.883  67.247 163.415  1.00  0.00           O
ATOM   4785  OE2 GLU A 297      78.173  68.647 163.145  1.00  0.00           O
ATOM   4786  C   GLU A 297      79.953  66.077 158.565  1.00  0.00           C
ATOM   4787  O   GLU A 297      80.083  67.147 157.965  1.00  0.00           O
ATOM   4788  N   GLN A 298      80.913  65.128 158.515  1.00  0.00           N
ATOM   4790  CA  GLN A 298      82.273  65.449 158.055  1.00  0.00           C
ATOM   4792  CB  GLN A 298      83.333  64.607 158.825  1.00  0.00           C
ATOM   4795  CG  GLN A 298      83.412  63.107 158.445  1.00  0.00           C
ATOM   4798  CD  GLN A 298      84.343  62.308 159.345  1.00  0.00           C
ATOM   4799  OE1 GLN A 298      85.133  61.479 158.885  1.00  0.00           O
ATOM   4800  NE2 GLN A 298      84.242  62.518 160.675  1.00  0.00           N
ATOM   4803  C   GLN A 298      82.583  65.309 156.535  1.00  0.00           C
ATOM   4804  OT1 GLN A 298      81.793  64.757 155.745  1.00  0.00           O
ATOM   4805  OT2 GLN A 298      83.722  65.717 156.145  1.00  0.00           O
ATOM   4806  NH3 POPEB 299     120.503  31.997 109.635  1.00  0.00           N
ATOM   4810  C12 POPEB 299     119.293  32.049 110.535  1.00  0.00           C
ATOM   4813  C11 POPEB 299     118.923  30.667 111.105  1.00  0.00           C
ATOM   4816  P   POPEB 299     116.322  30.028 111.205  1.00  0.00           P
ATOM   4817  O13 POPEB 299     116.633  28.587 111.055  1.00  0.00           O
ATOM   4818  O14 POPEB 299     115.223  30.438 112.105  1.00  0.00           O
ATOM   4819  O11 POPEB 299     116.113  30.677 109.795  1.00  0.00           O
ATOM   4820  O12 POPEB 299     117.633  30.757 111.705  1.00  0.00           O
ATOM   4821  C1  POPEB 299     116.623  30.077 108.615  1.00  0.00           C
ATOM   4824  C2  POPEB 299     116.413  31.028 107.415  1.00  0.00           C
ATOM   4826  O21 POPEB 299     117.283  30.688 106.325  1.00  0.00           O
ATOM   4827  C21 POPEB 299     118.582  30.967 106.325  1.00  0.00           C
ATOM   4828  O22 POPEB 299     119.253  31.337 107.275  1.00  0.00           O
ATOM   4829  C22 POPEB 299     119.063  30.778 104.875  1.00  0.00           C
ATOM   4832  C3  POPEB 299     116.473  32.538 107.815  1.00  0.00           C
ATOM   4835  O31 POPEB 299     115.733  33.417 106.935  1.00  0.00           O
ATOM   4836  C31 POPEB 299     116.502  33.917 105.965  1.00  0.00           C
ATOM   4837  O32 POPEB 299     117.542  33.429 105.565  1.00  0.00           O
ATOM   4838  C32 POPEB 299     116.073  35.307 105.625  1.00  0.00           C
ATOM   4841  C23 POPEB 299     120.583  30.947 104.625  1.00  0.00           C
ATOM   4844  C24 POPEB 299     120.872  31.038 103.115  1.00  0.00           C
ATOM   4847  C25 POPEB 299     121.943  30.067 102.615  1.00  0.00           C
ATOM   4850  C26 POPEB 299     122.103  30.167 101.095  1.00  0.00           C
ATOM   4853  C27 POPEB 299     123.272  29.358 100.525  1.00  0.00           C
ATOM   4856  C28 POPEB 299     123.323  29.487  98.985  1.00  0.00           C
ATOM   4859  C29 POPEB 299     124.652  29.057  98.425  1.00  0.00           C
ATOM   4861 0C21 POPEB 299     125.333  29.647  97.425  1.00  0.00           C
ATOM   4863 1C21 POPEB 299     124.913  30.887  96.685  1.00  0.00           C
ATOM   4866 2C21 POPEB 299     126.122  31.607  96.065  1.00  0.00           C
ATOM   4869 3C21 POPEB 299     126.593  30.947  94.755  1.00  0.00           C
ATOM   4872 4C21 POPEB 299     128.003  31.389  94.355  1.00  0.00           C
ATOM   4875 5C21 POPEB 299     129.093  30.597  95.105  1.00  0.00           C
ATOM   4878 6C21 POPEB 299     130.508  31.077  94.775  1.00  0.00           C
ATOM   4881 7C21 POPEB 299     131.588  30.357  95.595  1.00  0.00           C
ATOM   4884 8C21 POPEB 299     133.008  30.807  95.235  1.00  0.00           C
ATOM   4888  C33 POPEB 299     117.323  36.147 105.305  1.00  0.00           C
ATOM   4891  C34 POPEB 299     117.033  37.647 105.335  1.00  0.00           C
ATOM   4894  C35 POPEB 299     118.102  38.479 104.625  1.00  0.00           C
ATOM   4897  C36 POPEB 299     117.673  38.847 103.205  1.00  0.00           C
ATOM   4900  C37 POPEB 299     118.753  39.637 102.465  1.00  0.00           C
ATOM   4903  C38 POPEB 299     118.173  40.478 101.325  1.00  0.00           C
ATOM   4906  C39 POPEB 299     117.843  41.889 101.825  1.00  0.00           C
ATOM   4909 0C31 POPEB 299     117.052  42.697 100.795  1.00  0.00           C
ATOM   4912 1C31 POPEB 299     117.283  44.207 100.935  1.00  0.00           C
ATOM   4915 2C31 POPEB 299     116.513  44.979  99.875  1.00  0.00           C
ATOM   4918 3C31 POPEB 299     117.043  46.397  99.655  1.00  0.00           C
ATOM   4921 4C31 POPEB 299     116.313  47.077  98.495  1.00  0.00           C
ATOM   4924 5C31 POPEB 299     117.022  48.327  97.985  1.00  0.00           C
ATOM   4927 6C31 POPEB 299     116.403  48.839  96.685  1.00  0.00           C
ATOM   4931  NH3 POPEC 300      85.503 112.889  75.615  1.00  0.00           N
ATOM   4935  C12 POPEC 300      84.153 113.128  75.005  1.00  0.00           C
ATOM   4938  C11 POPEC 300      84.093 112.418  73.645  1.00  0.00           C
ATOM   4941  P   POPEC 300      81.712 111.508  73.115  1.00  0.00           P
ATOM   4942  O13 POPEC 300      80.443 112.099  72.645  1.00  0.00           O
ATOM   4943  O14 POPEC 300      82.243 110.368  72.365  1.00  0.00           O
ATOM   4944  O11 POPEC 300      81.653 111.168  74.655  1.00  0.00           O
ATOM   4945  O12 POPEC 300      82.822 112.637  73.055  1.00  0.00           O
ATOM   4946  C1  POPEC 300      81.093 109.918  75.065  1.00  0.00           C
ATOM   4949  C2  POPEC 300      81.093 109.809  76.615  1.00  0.00           C
ATOM   4951  O21 POPEC 300      80.483 108.549  76.985  1.00  0.00           O
ATOM   4952  C21 POPEC 300      80.352 108.258  78.265  1.00  0.00           C
ATOM   4953  O22 POPEC 300      79.283 108.078  78.835  1.00  0.00           O
ATOM   4954  C22 POPEC 300      81.703 107.967  78.925  1.00  0.00           C
ATOM   4957  C3  POPEC 300      80.363 111.049  77.225  1.00  0.00           C
ATOM   4960  O31 POPEC 300      80.253 111.038  78.665  1.00  0.00           O
ATOM   4961  C31 POPEC 300      81.333 111.409  79.325  1.00  0.00           C
ATOM   4962  O32 POPEC 300      82.423 111.648  78.835  1.00  0.00           O
ATOM   4963  C32 POPEC 300      81.053 111.387  80.825  1.00  0.00           C
ATOM   4966  C23 POPEC 300      81.553 107.357  80.335  1.00  0.00           C
ATOM   4969  C24 POPEC 300      82.852 106.798  80.925  1.00  0.00           C
ATOM   4972  C25 POPEC 300      82.712 106.308  82.385  1.00  0.00           C
ATOM   4975  C26 POPEC 300      82.833 107.449  83.415  1.00  0.00           C
ATOM   4978  C27 POPEC 300      82.623 107.008  84.875  1.00  0.00           C
ATOM   4981  C28 POPEC 300      82.243 108.197  85.785  1.00  0.00           C
ATOM   4984  C29 POPEC 300      81.983 107.878  87.245  1.00  0.00           C
ATOM   4986 0C21 POPEC 300      80.872 107.318  87.775  1.00  0.00           C
ATOM   4988 1C21 POPEC 300      79.663 106.819  87.025  1.00  0.00           C
ATOM   4991 2C21 POPEC 300      78.383 107.659  87.235  1.00  0.00           C
ATOM   4994 3C21 POPEC 300      77.213 107.169  86.365  1.00  0.00           C
ATOM   4997 4C21 POPEC 300      75.993 108.099  86.445  1.00  0.00           C
ATOM   5000 5C21 POPEC 300      74.803 107.668  85.565  1.00  0.00           C
ATOM   5003 6C21 POPEC 300      75.173 107.397  84.095  1.00  0.00           C
ATOM   5006 7C21 POPEC 300      73.963 107.379  83.155  1.00  0.00           C
ATOM   5009 8C21 POPEC 300      73.553 108.778  82.685  1.00  0.00           C
ATOM   5013  C33 POPEC 300      82.323 111.679  81.655  1.00  0.00           C
ATOM   5016  C34 POPEC 300      82.173 111.427  83.155  1.00  0.00           C
ATOM   5019  C35 POPEC 300      81.143 112.299  83.875  1.00  0.00           C
ATOM   5022  C36 POPEC 300      80.872 111.768  85.295  1.00  0.00           C
ATOM   5025  C37 POPEC 300      80.153 112.768  86.205  1.00  0.00           C
ATOM   5028  C38 POPEC 300      79.453 112.077  87.385  1.00  0.00           C
ATOM   5031  C39 POPEC 300      78.863 113.088  88.375  1.00  0.00           C
ATOM   5034 0C31 POPEC 300      78.083 112.439  89.515  1.00  0.00           C
ATOM   5037 1C31 POPEC 300      77.273 113.479  90.315  1.00  0.00           C
ATOM   5040 2C31 POPEC 300      77.023 113.069  91.775  1.00  0.00           C
ATOM   5043 3C31 POPEC 300      76.253 114.158  92.535  1.00  0.00           C
ATOM   5046 4C31 POPEC 300      76.493 114.139  94.045  1.00  0.00           C
ATOM   5049 5C31 POPEC 300      75.853 115.348  94.755  1.00  0.00           C
ATOM   5052 6C31 POPEC 300      76.103 115.368  96.265  1.00  0.00           C
ATOM   5056  NH3 POPED 301      57.543  55.229  74.325  1.00  0.00           N
ATOM   5060  C12 POPED 301      58.253  56.159  75.255  1.00  0.00           C
ATOM   5063  C11 POPED 301      59.573  56.658  74.675  1.00  0.00           C
ATOM   5066  P   POPED 301      62.013  55.889  75.205  1.00  0.00           P
ATOM   5067  O13 POPED 301      62.923  55.327  74.185  1.00  0.00           O
ATOM   5068  O14 POPED 301      62.193  57.308  75.585  1.00  0.00           O
ATOM   5069  O11 POPED 301      62.103  54.948  76.455  1.00  0.00           O
ATOM   5070  O12 POPED 301      60.533  55.597  74.735  1.00  0.00           O
ATOM   5071  C1  POPED 301      62.063  55.338  77.825  1.00  0.00           C
ATOM   5074  C2  POPED 301      62.983  54.389  78.625  1.00  0.00           C
ATOM   5076  O21 POPED 301      62.563  54.207  79.985  1.00  0.00           O
ATOM   5077  C21 POPED 301      63.183  54.847  80.965  1.00  0.00           C
ATOM   5078  O22 POPED 301      63.673  55.958  80.905  1.00  0.00           O
ATOM   5079  C22 POPED 301      63.193  53.927  82.185  1.00  0.00           C
ATOM   5082  C3  POPED 301      64.493  54.729  78.435  1.00  0.00           C
ATOM   5085  O31 POPED 301      65.283  53.787  79.195  1.00  0.00           O
ATOM   5086  C31 POPED 301      66.583  53.827  78.965  1.00  0.00           C
ATOM   5087  O32 POPED 301      67.163  54.557  78.195  1.00  0.00           O
ATOM   5088  C32 POPED 301      67.283  52.897  79.925  1.00  0.00           C
ATOM   5091  C23 POPED 301      63.743  54.608  83.455  1.00  0.00           C
ATOM   5094  C24 POPED 301      63.383  53.807  84.715  1.00  0.00           C
ATOM   5097  C25 POPED 301      63.753  54.519  86.035  1.00  0.00           C
ATOM   5100  C26 POPED 301      65.253  54.738  86.275  1.00  0.00           C
ATOM   5103  C27 POPED 301      65.483  55.667  87.485  1.00  0.00           C
ATOM   5106  C28 POPED 301      66.963  55.778  87.905  1.00  0.00           C
ATOM   5109  C29 POPED 301      67.423  54.537  88.635  1.00  0.00           C
ATOM   5111 0C21 POPED 301      67.503  54.368  89.975  1.00  0.00           C
ATOM   5113 1C21 POPED 301      67.153  55.377  91.045  1.00  0.00           C
ATOM   5116 2C21 POPED 301      66.103  54.818  92.025  1.00  0.00           C
ATOM   5119 3C21 POPED 301      65.713  55.839  93.095  1.00  0.00           C
ATOM   5122 4C21 POPED 301      64.773  55.289  94.175  1.00  0.00           C
ATOM   5125 5C21 POPED 301      65.463  54.347  95.175  1.00  0.00           C
ATOM   5128 6C21 POPED 301      64.543  53.927  96.335  1.00  0.00           C
ATOM   5131 7C21 POPED 301      65.273  53.147  97.435  1.00  0.00           C
ATOM   5134 8C21 POPED 301      64.403  52.757  98.635  1.00  0.00           C
ATOM   5138  C33 POPED 301      67.613  53.667  81.225  1.00  0.00           C
ATOM   5141  C34 POPED 301      67.943  52.677  82.335  1.00  0.00           C
ATOM   5144  C35 POPED 301      68.373  53.358  83.625  1.00  0.00           C
ATOM   5147  C36 POPED 301      68.983  52.327  84.585  1.00  0.00           C
ATOM   5150  C37 POPED 301      69.693  52.989  85.755  1.00  0.00           C
ATOM   5153  C38 POPED 301      70.463  51.987  86.615  1.00  0.00           C
ATOM   5156  C39 POPED 301      71.493  52.719  87.495  1.00  0.00           C
ATOM   5159 0C31 POPED 301      72.253  51.799  88.445  1.00  0.00           C
ATOM   5162 1C31 POPED 301      73.343  52.577  89.175  1.00  0.00           C
ATOM   5165 2C31 POPED 301      73.993  51.778  90.315  1.00  0.00           C
ATOM   5168 3C31 POPED 301      74.753  52.688  91.285  1.00  0.00           C
ATOM   5171 4C31 POPED 301      75.372  51.938  92.465  1.00  0.00           C
ATOM   5174 5C31 POPED 301      75.743  52.887  93.605  1.00  0.00           C
ATOM   5177 6C31 POPED 301      76.443  52.217  94.785  1.00  0.00           C
ATOM   5181  NH3 POPEE 302      77.012  29.378  69.825  1.00  0.00           N
ATOM   5185  C12 POPEE 302      77.773  29.107  68.535  1.00  0.00           C
ATOM   5188  C11 POPEE 302      78.713  27.887  68.675  1.00  0.00           C
ATOM   5191  P   POPEE 302      80.733  26.707  67.525  1.00  0.00           P
ATOM   5192  O13 POPEE 302      80.003  25.667  66.755  1.00  0.00           O
ATOM   5193  O14 POPEE 302      82.003  27.167  66.915  1.00  0.00           O
ATOM   5194  O11 POPEE 302      81.012  26.147  68.985  1.00  0.00           O
ATOM   5195  O12 POPEE 302      79.783  27.957  67.745  1.00  0.00           O
ATOM   5196  C1  POPEE 302      81.803  26.907  69.905  1.00  0.00           C
ATOM   5199  C2  POPEE 302      82.103  26.047  71.165  1.00  0.00           C
ATOM   5201  O21 POPEE 302      81.253  26.407  72.285  1.00  0.00           O
ATOM   5202  C21 POPEE 302      81.513  27.497  72.965  1.00  0.00           C
ATOM   5203  O22 POPEE 302      82.383  28.307  72.715  1.00  0.00           O
ATOM   5204  C22 POPEE 302      80.513  27.639  74.135  1.00  0.00           C
ATOM   5207  C3  POPEE 302      83.593  25.887  71.555  1.00  0.00           C
ATOM   5210  O31 POPEE 302      83.633  24.948  72.645  1.00  0.00           O
ATOM   5211  C31 POPEE 302      84.683  24.167  72.745  1.00  0.00           C
ATOM   5212  O32 POPEE 302      85.743  24.298  72.155  1.00  0.00           O
ATOM   5213  C32 POPEE 302      84.282  23.048  73.715  1.00  0.00           C
ATOM   5216  C23 POPEE 302      80.033  26.337  74.835  1.00  0.00           C
ATOM   5219  C24 POPEE 302      79.873  26.497  76.365  1.00  0.00           C
ATOM   5222  C25 POPEE 302      81.023  25.857  77.165  1.00  0.00           C
ATOM   5225  C26 POPEE 302      80.693  24.448  77.695  1.00  0.00           C
ATOM   5228  C27 POPEE 302      81.933  23.538  77.825  1.00  0.00           C
ATOM   5231  C28 POPEE 302      81.633  22.137  78.385  1.00  0.00           C
ATOM   5234  C29 POPEE 302      81.313  22.147  79.865  1.00  0.00           C
ATOM   5236 0C21 POPEE 302      81.993  21.517  80.845  1.00  0.00           C
ATOM   5238 1C21 POPEE 302      83.223  20.657  80.655  1.00  0.00           C
ATOM   5241 2C21 POPEE 302      84.123  20.597  81.915  1.00  0.00           C
ATOM   5244 3C21 POPEE 302      83.483  19.897  83.125  1.00  0.00           C
ATOM   5247 4C21 POPEE 302      84.522  19.347  84.115  1.00  0.00           C
ATOM   5250 5C21 POPEE 302      85.513  20.377  84.675  1.00  0.00           C
ATOM   5253 6C21 POPEE 302      84.932  21.257  85.795  1.00  0.00           C
ATOM   5256 7C21 POPEE 302      85.802  22.497  86.055  1.00  0.00           C
ATOM   5259 8C21 POPEE 302      85.462  23.247  87.345  1.00  0.00           C
ATOM   5263  C33 POPEE 302      83.393  21.979  73.055  1.00  0.00           C
ATOM   5266  C34 POPEE 302      82.943  20.877  74.025  1.00  0.00           C
ATOM   5269  C35 POPEE 302      82.262  19.688  73.345  1.00  0.00           C
ATOM   5272  C36 POPEE 302      80.723  19.677  73.405  1.00  0.00           C
ATOM   5275  C37 POPEE 302      80.243  18.317  72.885  1.00  0.00           C
ATOM   5278  C38 POPEE 302      78.733  18.087  72.735  1.00  0.00           C
ATOM   5281  C39 POPEE 302      78.122  17.197  73.835  1.00  0.00           C
ATOM   5284 0C31 POPEE 302      76.622  16.897  73.635  1.00  0.00           C
ATOM   5287 1C31 POPEE 302      76.373  15.557  72.915  1.00  0.00           C
ATOM   5290 2C31 POPEE 302      74.913  15.358  72.465  1.00  0.00           C
ATOM   5293 3C31 POPEE 302      74.093  14.407  73.345  1.00  0.00           C
ATOM   5296 4C31 POPEE 302      73.833  14.898  74.775  1.00  0.00           C
ATOM   5299 5C31 POPEE 302      72.833  13.987  75.505  1.00  0.00           C
ATOM   5302 6C31 POPEE 302      72.713  14.267  77.005  1.00  0.00           C
ATOM   5306  NH3 POPEF 303      52.013   3.867  68.615  1.00  0.00           N
ATOM   5310  C12 POPEF 303      50.723   3.677  67.885  1.00  0.00           C
ATOM   5313  C11 POPEF 303      50.443   4.947  67.085  1.00  0.00           C
ATOM   5316  P   POPEF 303      50.123   7.467  67.435  1.00  0.00           P
ATOM   5317  O13 POPEF 303      50.883   7.927  66.265  1.00  0.00           O
ATOM   5318  O14 POPEF 303      48.663   7.307  67.345  1.00  0.00           O
ATOM   5319  O11 POPEF 303      50.463   8.447  68.625  1.00  0.00           O
ATOM   5320  O12 POPEF 303      50.683   6.087  67.915  1.00  0.00           O
ATOM   5321  C1  POPEF 303      51.703   8.277  69.345  1.00  0.00           C
ATOM   5324  C2  POPEF 303      51.513   8.447  70.865  1.00  0.00           C
ATOM   5326  O21 POPEF 303      50.673   9.607  71.135  1.00  0.00           O
ATOM   5327  C21 POPEF 303      50.543  10.037  72.365  1.00  0.00           C
ATOM   5328  O22 POPEF 303      51.293   9.807  73.295  1.00  0.00           O
ATOM   5329  C22 POPEF 303      49.353  10.997  72.505  1.00  0.00           C
ATOM   5332  C3  POPEF 303      52.913   8.377  71.555  1.00  0.00           C
ATOM   5335  O31 POPEF 303      53.713   9.577  71.335  1.00  0.00           O
ATOM   5336  C31 POPEF 303      54.563   9.837  72.325  1.00  0.00           C
ATOM   5337  O32 POPEF 303      54.643   9.207  73.365  1.00  0.00           O
ATOM   5338  C32 POPEF 303      55.323  11.128  72.045  1.00  0.00           C
ATOM   5341  C23 POPEF 303      48.563  10.747  73.815  1.00  0.00           C
ATOM   5344  C24 POPEF 303      47.793  11.977  74.315  1.00  0.00           C
ATOM   5347  C25 POPEF 303      48.583  12.847  75.305  1.00  0.00           C
ATOM   5350  C26 POPEF 303      48.733  12.207  76.695  1.00  0.00           C
ATOM   5353  C27 POPEF 303      49.973  12.677  77.465  1.00  0.00           C
ATOM   5356  C28 POPEF 303      50.253  11.817  78.705  1.00  0.00           C
ATOM   5359  C29 POPEF 303      51.533  12.227  79.375  1.00  0.00           C
ATOM   5361 0C21 POPEF 303      51.693  12.597  80.665  1.00  0.00           C
ATOM   5363 1C21 POPEF 303      50.653  12.617  81.745  1.00  0.00           C
ATOM   5366 2C21 POPEF 303      51.213  12.057  83.065  1.00  0.00           C
ATOM   5369 3C21 POPEF 303      52.203  13.007  83.765  1.00  0.00           C
ATOM   5372 4C21 POPEF 303      51.583  13.698  84.985  1.00  0.00           C
ATOM   5375 5C21 POPEF 303      52.523  14.707  85.655  1.00  0.00           C
ATOM   5378 6C21 POPEF 303      51.773  15.557  86.695  1.00  0.00           C
ATOM   5381 7C21 POPEF 303      52.503  16.858  87.075  1.00  0.00           C
ATOM   5384 8C21 POPEF 303      51.693  17.717  88.045  1.00  0.00           C
ATOM   5388  C33 POPEF 303      55.293  12.077  73.275  1.00  0.00           C
ATOM   5391  C34 POPEF 303      56.643  12.737  73.575  1.00  0.00           C
ATOM   5394  C35 POPEF 303      56.983  12.757  75.085  1.00  0.00           C
ATOM   5397  C36 POPEF 303      55.983  13.547  75.935  1.00  0.00           C
ATOM   5400  C37 POPEF 303      56.483  13.787  77.375  1.00  0.00           C
ATOM   5403  C38 POPEF 303      55.383  13.957  78.435  1.00  0.00           C
ATOM   5406  C39 POPEF 303      54.233  14.877  77.985  1.00  0.00           C
ATOM   5409 0C31 POPEF 303      53.433  15.487  79.135  1.00  0.00           C
ATOM   5412 1C31 POPEF 303      54.063  16.788  79.665  1.00  0.00           C
ATOM   5415 2C31 POPEF 303      53.693  17.047  81.125  1.00  0.00           C
ATOM   5418 3C31 POPEF 303      52.203  17.299  81.355  1.00  0.00           C
ATOM   5421 4C31 POPEF 303      51.883  17.277  82.855  1.00  0.00           C
ATOM   5424 5C31 POPEF 303      50.443  17.657  83.205  1.00  0.00           C
ATOM   5427 6C31 POPEF 303      50.103  19.137  83.005  1.00  0.00           C
ATOM   5431  NH3 POPEG 304      91.823  59.708  71.385  1.00  0.00           N
ATOM   5435  C12 POPEG 304      92.723  60.819  70.925  1.00  0.00           C
ATOM   5438  C11 POPEG 304      92.313  61.339  69.535  1.00  0.00           C
ATOM   5441  P   POPEG 304      90.703  63.368  69.875  1.00  0.00           P
ATOM   5442  O13 POPEG 304      89.872  63.097  68.685  1.00  0.00           O
ATOM   5443  O14 POPEG 304      90.923  64.777  70.235  1.00  0.00           O
ATOM   5444  O11 POPEG 304      90.212  62.577  71.165  1.00  0.00           O
ATOM   5445  O12 POPEG 304      92.133  62.747  69.615  1.00  0.00           O
ATOM   5446  C1  POPEG 304      89.802  63.298  72.345  1.00  0.00           C
ATOM   5449  C2  POPEG 304      90.942  63.379  73.405  1.00  0.00           C
ATOM   5451  O21 POPEG 304      90.403  63.897  74.655  1.00  0.00           O
ATOM   5452  C21 POPEG 304      90.863  63.217  75.695  1.00  0.00           C
ATOM   5453  O22 POPEG 304      91.443  62.159  75.625  1.00  0.00           O
ATOM   5454  C22 POPEG 304      90.693  63.947  77.045  1.00  0.00           C
ATOM   5457  C3  POPEG 304      92.143  64.267  72.975  1.00  0.00           C
ATOM   5460  O31 POPEG 304      93.153  64.458  74.005  1.00  0.00           O
ATOM   5461  C31 POPEG 304      94.002  63.428  74.105  1.00  0.00           C
ATOM   5462  O32 POPEG 304      93.943  62.409  73.445  1.00  0.00           O
ATOM   5463  C32 POPEG 304      95.123  63.747  75.075  1.00  0.00           C
ATOM   5466  C23 POPEG 304      91.872  63.568  77.985  1.00  0.00           C
ATOM   5469  C24 POPEG 304      91.513  62.989  79.365  1.00  0.00           C
ATOM   5472  C25 POPEG 304      92.682  62.229  79.995  1.00  0.00           C
ATOM   5475  C26 POPEG 304      92.192  61.217  81.025  1.00  0.00           C
ATOM   5478  C27 POPEG 304      93.343  60.467  81.705  1.00  0.00           C
ATOM   5481  C28 POPEG 304      92.892  59.188  82.435  1.00  0.00           C
ATOM   5484  C29 POPEG 304      91.753  59.467  83.385  1.00  0.00           C
ATOM   5486 0C21 POPEG 304      91.872  59.967  84.615  1.00  0.00           C
ATOM   5488 1C21 POPEG 304      93.183  60.307  85.295  1.00  0.00           C
ATOM   5491 2C21 POPEG 304      93.023  60.429  86.815  1.00  0.00           C
ATOM   5494 3C21 POPEG 304      92.793  59.077  87.505  1.00  0.00           C
ATOM   5497 4C21 POPEG 304      92.393  59.207  88.985  1.00  0.00           C
ATOM   5500 5C21 POPEG 304      93.552  59.577  89.915  1.00  0.00           C
ATOM   5503 6C21 POPEG 304      93.063  59.857  91.345  1.00  0.00           C
ATOM   5506 7C21 POPEG 304      94.183  59.799  92.385  1.00  0.00           C
ATOM   5509 8C21 POPEG 304      93.722  60.237  93.775  1.00  0.00           C
ATOM   5513  C33 POPEG 304      95.173  62.778  76.275  1.00  0.00           C
ATOM   5516  C34 POPEG 304      96.373  62.967  77.215  1.00  0.00           C
ATOM   5519  C35 POPEG 304      96.192  62.188  78.525  1.00  0.00           C
ATOM   5522  C36 POPEG 304      97.353  62.339  79.525  1.00  0.00           C
ATOM   5525  C37 POPEG 304      97.173  61.487  80.785  1.00  0.00           C
ATOM   5528  C38 POPEG 304      97.673  62.178  82.055  1.00  0.00           C
ATOM   5531  C39 POPEG 304      97.313  61.388  83.325  1.00  0.00           C
ATOM   5534 0C31 POPEG 304      97.752  62.108  84.605  1.00  0.00           C
ATOM   5537 1C31 POPEG 304      97.192  61.458  85.885  1.00  0.00           C
ATOM   5540 2C31 POPEG 304      97.612  62.199  87.155  1.00  0.00           C
ATOM   5543 3C31 POPEG 304      96.983  63.589  87.315  1.00  0.00           C
ATOM   5546 4C31 POPEG 304      97.442  64.309  88.595  1.00  0.00           C
ATOM   5549 5C31 POPEG 304      96.773  65.668  88.785  1.00  0.00           C
ATOM   5552 6C31 POPEG 304      97.273  66.438  90.005  1.00  0.00           C
ATOM   5556  NH3 POPEH 305      35.353  44.347  72.365  1.00  0.00           N
ATOM   5560  C12 POPEH 305      34.343  45.429  72.105  1.00  0.00           C
ATOM   5563  C11 POPEH 305      32.923  45.007  72.505  1.00  0.00           C
ATOM   5566  P   POPEH 305      30.463  45.068  71.515  1.00  0.00           P
ATOM   5567  O13 POPEH 305      29.513  46.198  71.495  1.00  0.00           O
ATOM   5568  O14 POPEH 305      30.533  44.188  70.325  1.00  0.00           O
ATOM   5569  O11 POPEH 305      30.193  44.179  72.805  1.00  0.00           O
ATOM   5570  O12 POPEH 305      31.943  45.667  71.705  1.00  0.00           O
ATOM   5571  C1  POPEH 305      29.643  44.729  74.015  1.00  0.00           C
ATOM   5574  C2  POPEH 305      30.693  44.757  75.165  1.00  0.00           C
ATOM   5576  O21 POPEH 305      30.283  43.868  76.225  1.00  0.00           O
ATOM   5577  C21 POPEH 305      30.453  42.568  75.985  1.00  0.00           C
ATOM   5578  O22 POPEH 305      31.023  42.077  75.025  1.00  0.00           O
ATOM   5579  C22 POPEH 305      29.753  41.749  77.085  1.00  0.00           C
ATOM   5582  C3  POPEH 305      30.963  46.208  75.695  1.00  0.00           C
ATOM   5585  O31 POPEH 305      32.353  46.417  75.995  1.00  0.00           O
ATOM   5586  C31 POPEH 305      32.813  46.487  77.245  1.00  0.00           C
ATOM   5587  O32 POPEH 305      33.803  45.868  77.615  1.00  0.00           O
ATOM   5588  C32 POPEH 305      32.073  47.438  78.165  1.00  0.00           C
ATOM   5591  C23 POPEH 305      30.263  40.287  77.155  1.00  0.00           C
ATOM   5594  C24 POPEH 305      29.403  39.378  78.045  1.00  0.00           C
ATOM   5597  C25 POPEH 305      29.553  39.618  79.555  1.00  0.00           C
ATOM   5600  C26 POPEH 305      28.613  38.737  80.385  1.00  0.00           C
ATOM   5603  C27 POPEH 305      29.223  37.389  80.795  1.00  0.00           C
ATOM   5606  C28 POPEH 305      28.183  36.268  81.005  1.00  0.00           C
ATOM   5609  C29 POPEH 305      27.123  36.607  82.025  1.00  0.00           C
ATOM   5611 0C21 POPEH 305      26.873  35.967  83.185  1.00  0.00           C
ATOM   5613 1C21 POPEH 305      27.643  34.787  83.745  1.00  0.00           C
ATOM   5616 2C21 POPEH 305      27.783  34.889  85.275  1.00  0.00           C
ATOM   5619 3C21 POPEH 305      28.573  33.717  85.865  1.00  0.00           C
ATOM   5622 4C21 POPEH 305      28.573  33.768  87.405  1.00  0.00           C
ATOM   5625 5C21 POPEH 305      29.393  32.658  88.065  1.00  0.00           C
ATOM   5628 6C21 POPEH 305      29.293  32.737  89.595  1.00  0.00           C
ATOM   5631 7C21 POPEH 305      30.053  31.637  90.345  1.00  0.00           C
ATOM   5634 8C21 POPEH 305      29.843  31.719  91.865  1.00  0.00           C
ATOM   5638  C33 POPEH 305      33.073  48.139  79.125  1.00  0.00           C
ATOM   5641  C34 POPEH 305      32.363  48.717  80.345  1.00  0.00           C
ATOM   5644  C35 POPEH 305      33.253  49.589  81.225  1.00  0.00           C
ATOM   5647  C36 POPEH 305      32.463  50.177  82.395  1.00  0.00           C
ATOM   5650  C37 POPEH 305      33.263  51.198  83.215  1.00  0.00           C
ATOM   5653  C38 POPEH 305      32.413  51.787  84.345  1.00  0.00           C
ATOM   5656  C39 POPEH 305      33.133  52.908  85.095  1.00  0.00           C
ATOM   5659 0C31 POPEH 305      33.033  54.257  84.365  1.00  0.00           C
ATOM   5662 1C31 POPEH 305      34.013  55.299  84.915  1.00  0.00           C
ATOM   5665 2C31 POPEH 305      35.473  54.888  84.665  1.00  0.00           C
ATOM   5668 3C31 POPEH 305      36.473  56.028  84.845  1.00  0.00           C
ATOM   5671 4C31 POPEH 305      37.743  55.798  84.035  1.00  0.00           C
ATOM   5674 5C31 POPEH 305      38.803  56.879  84.265  1.00  0.00           C
ATOM   5677 6C31 POPEH 305      39.873  56.787  83.195  1.00  0.00           C
ATOM   5681  NH3 POPEI 306     104.743   3.267  70.775  1.00  0.00           N
ATOM   5685  C12 POPEI 306     104.282   4.497  70.065  1.00  0.00           C
ATOM   5688  C11 POPEI 306     105.462   5.207  69.395  1.00  0.00           C
ATOM   5691  P   POPEI 306     107.723   6.347  69.915  1.00  0.00           P
ATOM   5692  O13 POPEI 306     108.893   5.457  69.745  1.00  0.00           O
ATOM   5693  O14 POPEI 306     107.343   7.217  68.785  1.00  0.00           O
ATOM   5694  O11 POPEI 306     107.992   7.327  71.135  1.00  0.00           O
ATOM   5695  O12 POPEI 306     106.453   5.527  70.375  1.00  0.00           O
ATOM   5696  C1  POPEI 306     107.302   7.237  72.375  1.00  0.00           C
ATOM   5699  C2  POPEI 306     108.143   7.937  73.485  1.00  0.00           C
ATOM   5701  O21 POPEI 306     107.852   7.377  74.785  1.00  0.00           O
ATOM   5702  C21 POPEI 306     106.712   7.737  75.355  1.00  0.00           C
ATOM   5703  O22 POPEI 306     105.833   8.397  74.855  1.00  0.00           O
ATOM   5704  C22 POPEI 306     106.742   7.197  76.795  1.00  0.00           C
ATOM   5707  C3  POPEI 306     108.113   9.497  73.445  1.00  0.00           C
ATOM   5710  O31 POPEI 306     108.792  10.087  74.575  1.00  0.00           O
ATOM   5711  C31 POPEI 306     110.103  10.307  74.395  1.00  0.00           C
ATOM   5712  O32 POPEI 306     110.703  10.127  73.345  1.00  0.00           O
ATOM   5713  C32 POPEI 306     110.723  10.977  75.625  1.00  0.00           C
ATOM   5716  C23 POPEI 306     105.352   7.037  77.425  1.00  0.00           C
ATOM   5719  C24 POPEI 306     105.423   6.997  78.955  1.00  0.00           C
ATOM   5722  C25 POPEI 306     104.043   6.727  79.585  1.00  0.00           C
ATOM   5725  C26 POPEI 306     103.983   6.997  81.085  1.00  0.00           C
ATOM   5728  C27 POPEI 306     102.693   6.467  81.725  1.00  0.00           C
ATOM   5731  C28 POPEI 306     102.593   6.707  83.245  1.00  0.00           C
ATOM   5734  C29 POPEI 306     103.753   6.067  83.965  1.00  0.00           C
ATOM   5736 0C21 POPEI 306     104.463   6.587  84.985  1.00  0.00           C
ATOM   5738 1C21 POPEI 306     104.203   7.887  85.715  1.00  0.00           C
ATOM   5741 2C21 POPEI 306     103.993   7.597  87.215  1.00  0.00           C
ATOM   5744 3C21 POPEI 306     103.713   8.857  88.045  1.00  0.00           C
ATOM   5747 4C21 POPEI 306     103.593   8.537  89.545  1.00  0.00           C
ATOM   5750 5C21 POPEI 306     104.942   8.417  90.265  1.00  0.00           C
ATOM   5753 6C21 POPEI 306     105.583   9.797  90.535  1.00  0.00           C
ATOM   5756 7C21 POPEI 306     106.923   9.717  91.265  1.00  0.00           C
ATOM   5759 8C21 POPEI 306     107.572  11.097  91.435  1.00  0.00           C
ATOM   5763  C33 POPEI 306     110.492  10.207  76.935  1.00  0.00           C
ATOM   5766  C34 POPEI 306     110.993  10.977  78.165  1.00  0.00           C
ATOM   5769  C35 POPEI 306     110.593  10.297  79.485  1.00  0.00           C
ATOM   5772  C36 POPEI 306     110.823  11.167  80.725  1.00  0.00           C
ATOM   5775  C37 POPEI 306     112.033  10.727  81.555  1.00  0.00           C
ATOM   5778  C38 POPEI 306     112.302  11.637  82.765  1.00  0.00           C
ATOM   5781  C39 POPEI 306     111.133  11.737  83.775  1.00  0.00           C
ATOM   5784 0C31 POPEI 306     110.632  10.377  84.275  1.00  0.00           C
ATOM   5787 1C31 POPEI 306     109.473  10.477  85.275  1.00  0.00           C
ATOM   5790 2C31 POPEI 306     109.883  10.477  86.755  1.00  0.00           C
ATOM   5793 3C31 POPEI 306     110.553   9.157  87.175  1.00  0.00           C
ATOM   5796 4C31 POPEI 306     110.733   8.977  88.685  1.00  0.00           C
ATOM   5799 5C31 POPEI 306     111.553   7.727  88.985  1.00  0.00           C
ATOM   5802 6C31 POPEI 306     111.763   7.457  90.475  1.00  0.00           C
ATOM   5806  NH3 POPEJ 307      52.973  54.389 119.115  1.00  0.00           N
ATOM   5810  C12 POPEJ 307      53.603  53.287 118.325  1.00  0.00           C
ATOM   5813  C11 POPEJ 307      54.923  53.677 117.625  1.00  0.00           C
ATOM   5816  P   POPEJ 307      56.033  56.049 117.885  1.00  0.00           P
ATOM   5817  O13 POPEJ 307      55.323  57.037 118.715  1.00  0.00           O
ATOM   5818  O14 POPEJ 307      57.143  55.317 118.525  1.00  0.00           O
ATOM   5819  O11 POPEJ 307      56.643  56.837 116.665  1.00  0.00           O
ATOM   5820  O12 POPEJ 307      54.973  55.057 117.245  1.00  0.00           O
ATOM   5821  C1  POPEJ 307      57.803  56.377 115.955  1.00  0.00           C
ATOM   5824  C2  POPEJ 307      57.463  55.647 114.625  1.00  0.00           C
ATOM   5826  O21 POPEJ 307      56.433  56.388 113.945  1.00  0.00           O
ATOM   5827  C21 POPEJ 307      56.313  56.097 112.655  1.00  0.00           C
ATOM   5828  O22 POPEJ 307      57.123  55.467 112.005  1.00  0.00           O
ATOM   5829  C22 POPEJ 307      54.983  56.618 112.095  1.00  0.00           C
ATOM   5832  C3  POPEJ 307      57.003  54.179 114.895  1.00  0.00           C
ATOM   5835  O31 POPEJ 307      57.283  53.319 113.775  1.00  0.00           O
ATOM   5836  C31 POPEJ 307      56.213  52.859 113.125  1.00  0.00           C
ATOM   5837  O32 POPEJ 307      55.053  52.919 113.505  1.00  0.00           O
ATOM   5838  C32 POPEJ 307      56.613  52.347 111.735  1.00  0.00           C
ATOM   5841  C23 POPEJ 307      54.453  55.728 110.935  1.00  0.00           C
ATOM   5844  C24 POPEJ 307      53.343  56.397 110.105  1.00  0.00           C
ATOM   5847  C25 POPEJ 307      53.753  56.567 108.635  1.00  0.00           C
ATOM   5850  C26 POPEJ 307      52.583  56.958 107.705  1.00  0.00           C
ATOM   5853  C27 POPEJ 307      53.023  56.987 106.235  1.00  0.00           C
ATOM   5856  C28 POPEJ 307      51.913  56.567 105.245  1.00  0.00           C
ATOM   5859  C29 POPEJ 307      50.933  57.667 104.905  1.00  0.00           C
ATOM   5861 0C21 POPEJ 307      50.683  58.139 103.665  1.00  0.00           C
ATOM   5863 1C21 POPEJ 307      51.363  57.647 102.405  1.00  0.00           C
ATOM   5866 2C21 POPEJ 307      51.033  58.507 101.175  1.00  0.00           C
ATOM   5869 3C21 POPEJ 307      51.593  59.938 101.275  1.00  0.00           C
ATOM   5872 4C21 POPEJ 307      51.663  60.639  99.915  1.00  0.00           C
ATOM   5875 5C21 POPEJ 307      52.163  62.089 100.015  1.00  0.00           C
ATOM   5878 6C21 POPEJ 307      53.103  62.497  98.885  1.00  0.00           C
ATOM   5881 7C21 POPEJ 307      53.553  63.958  99.005  1.00  0.00           C
ATOM   5884 8C21 POPEJ 307      54.563  64.368  97.945  1.00  0.00           C
ATOM   5888  C33 POPEJ 307      55.383  51.897 110.895  1.00  0.00           C
ATOM   5891  C34 POPEJ 307      55.713  51.539 109.435  1.00  0.00           C
ATOM   5894  C35 POPEJ 307      55.803  52.757 108.495  1.00  0.00           C
ATOM   5897  C36 POPEJ 307      55.903  52.339 107.015  1.00  0.00           C
ATOM   5900  C37 POPEJ 307      56.163  53.528 106.085  1.00  0.00           C
ATOM   5903  C38 POPEJ 307      56.623  53.097 104.675  1.00  0.00           C
ATOM   5906  C39 POPEJ 307      55.523  52.427 103.855  1.00  0.00           C
ATOM   5909 0C31 POPEJ 307      55.933  52.129 102.405  1.00  0.00           C
ATOM   5912 1C31 POPEJ 307      54.773  51.528 101.605  1.00  0.00           C
ATOM   5915 2C31 POPEJ 307      55.133  51.188 100.155  1.00  0.00           C
ATOM   5918 3C31 POPEJ 307      55.073  52.388  99.195  1.00  0.00           C
ATOM   5921 4C31 POPEJ 307      55.193  51.949  97.735  1.00  0.00           C
ATOM   5924 5C31 POPEJ 307      55.163  53.139  96.775  1.00  0.00           C
ATOM   5927 6C31 POPEJ 307      55.763  52.807  95.405  1.00  0.00           C
ATOM   5931  NH3 POPEK 308     123.102   5.977  70.225  1.00  0.00           N
ATOM   5935  C12 POPEK 308     122.003   6.147  69.225  1.00  0.00           C
ATOM   5938  C11 POPEK 308     122.603   6.197  67.825  1.00  0.00           C
ATOM   5941  P   POPEK 308     124.902   5.057  67.335  1.00  0.00           P
ATOM   5942  O13 POPEK 308     125.453   3.717  66.995  1.00  0.00           O
ATOM   5943  O14 POPEK 308     125.153   6.107  66.335  1.00  0.00           O
ATOM   5944  O11 POPEK 308     125.443   5.517  68.755  1.00  0.00           O
ATOM   5945  O12 POPEK 308     123.343   4.997  67.555  1.00  0.00           O
ATOM   5946  C1  POPEK 308     126.322   4.637  69.485  1.00  0.00           C
ATOM   5949  C2  POPEK 308     126.613   5.137  70.945  1.00  0.00           C
ATOM   5951  O21 POPEK 308     125.403   5.227  71.705  1.00  0.00           O
ATOM   5952  C21 POPEK 308     124.853   4.087  72.085  1.00  0.00           C
ATOM   5953  O22 POPEK 308     123.913   3.567  71.495  1.00  0.00           O
ATOM   5954  C22 POPEK 308     125.403   3.667  73.445  1.00  0.00           C
ATOM   5957  C3  POPEK 308     127.302   6.537  70.975  1.00  0.00           C
ATOM   5960  O31 POPEK 308     127.933   6.827  72.255  1.00  0.00           O
ATOM   5961  C31 POPEK 308     127.133   7.347  73.195  1.00  0.00           C
ATOM   5962  O32 POPEK 308     125.933   7.497  73.105  1.00  0.00           O
ATOM   5963  C32 POPEK 308     127.943   7.717  74.445  1.00  0.00           C
ATOM   5966  C23 POPEK 308     124.313   3.157  74.415  1.00  0.00           C
ATOM   5969  C24 POPEK 308     124.923   2.547  75.695  1.00  0.00           C
ATOM   5972  C25 POPEK 308     124.652   3.337  76.985  1.00  0.00           C
ATOM   5975  C26 POPEK 308     123.563   2.677  77.865  1.00  0.00           C
ATOM   5978  C27 POPEK 308     123.302   3.407  79.195  1.00  0.00           C
ATOM   5981  C28 POPEK 308     122.512   2.557  80.195  1.00  0.00           C
ATOM   5984  C29 POPEK 308     122.113   3.347  81.415  1.00  0.00           C
ATOM   5986 0C21 POPEK 308     121.693   2.847  82.585  1.00  0.00           C
ATOM   5988 1C21 POPEK 308     121.543   1.377  82.915  1.00  0.00           C
ATOM   5991 2C21 POPEK 308     121.993   0.982  84.335  1.00  0.00           C
ATOM   5994 3C21 POPEK 308     120.843   0.492  85.235  1.00  0.00           C
ATOM   5997 4C21 POPEK 308     119.743   1.537  85.495  1.00  0.00           C
ATOM   6000 5C21 POPEK 308     118.743   1.072  86.565  1.00  0.00           C
ATOM   6003 6C21 POPEK 308     117.563   2.037  86.715  1.00  0.00           C
ATOM   6006 7C21 POPEK 308     116.623   1.697  87.875  1.00  0.00           C
ATOM   6009 8C21 POPEK 308     115.433   2.657  87.985  1.00  0.00           C
ATOM   6013  C33 POPEK 308     127.262   7.337  75.795  1.00  0.00           C
ATOM   6016  C34 POPEK 308     128.063   6.307  76.605  1.00  0.00           C
ATOM   6019  C35 POPEK 308     129.063   6.907  77.605  1.00  0.00           C
ATOM   6022  C36 POPEK 308     128.453   7.517  78.875  1.00  0.00           C
ATOM   6025  C37 POPEK 308     129.542   8.237  79.675  1.00  0.00           C
ATOM   6028  C38 POPEK 308     129.102   8.857  81.015  1.00  0.00           C
ATOM   6031  C39 POPEK 308     130.228   9.747  81.575  1.00  0.00           C
ATOM   6034 0C31 POPEK 308     129.902  10.317  82.955  1.00  0.00           C
ATOM   6037 1C31 POPEK 308     130.848  11.447  83.365  1.00  0.00           C
ATOM   6040 2C31 POPEK 308     130.458  12.118  84.675  1.00  0.00           C
ATOM   6043 3C31 POPEK 308     131.007  13.547  84.785  1.00  0.00           C
ATOM   6046 4C31 POPEK 308     130.998  14.067  86.215  1.00  0.00           C
ATOM   6049 5C31 POPEK 308     131.368  15.547  86.315  1.00  0.00           C
ATOM   6052 6C31 POPEK 308     131.238  16.067  87.735  1.00  0.00           C
ATOM   6056  NH3 POPEL 309      45.143  49.608  73.135  1.00  0.00           N
ATOM   6060  C12 POPEL 309      45.693  49.688  71.735  1.00  0.00           C
ATOM   6063  C11 POPEL 309      47.203  50.068  71.685  1.00  0.00           C
ATOM   6066  P   POPEL 309      48.513  49.319  73.865  1.00  0.00           P
ATOM   6067  O13 POPEL 309      49.623  48.409  74.225  1.00  0.00           O
ATOM   6068  O14 POPEL 309      48.593  50.757  74.185  1.00  0.00           O
ATOM   6069  O11 POPEL 309      47.203  48.717  74.515  1.00  0.00           O
ATOM   6070  O12 POPEL 309      48.073  49.137  72.345  1.00  0.00           O
ATOM   6071  C1  POPEL 309      46.823  48.827  75.885  1.00  0.00           C
ATOM   6074  C2  POPEL 309      46.883  47.448  76.605  1.00  0.00           C
ATOM   6076  O21 POPEL 309      46.263  47.577  77.895  1.00  0.00           O
ATOM   6077  C21 POPEL 309      45.023  47.118  77.995  1.00  0.00           C
ATOM   6078  O22 POPEL 309      44.373  46.637  77.085  1.00  0.00           O
ATOM   6079  C22 POPEL 309      44.563  47.199  79.455  1.00  0.00           C
ATOM   6082  C3  POPEL 309      48.363  46.978  76.795  1.00  0.00           C
ATOM   6085  O31 POPEL 309      48.493  45.757  77.565  1.00  0.00           O
ATOM   6086  C31 POPEL 309      48.363  44.639  76.855  1.00  0.00           C
ATOM   6087  O32 POPEL 309      48.173  44.597  75.645  1.00  0.00           O
ATOM   6088  C32 POPEL 309      48.433  43.417  77.755  1.00  0.00           C
ATOM   6091  C23 POPEL 309      43.943  48.558  79.845  1.00  0.00           C
ATOM   6094  C24 POPEL 309      43.483  48.589  81.315  1.00  0.00           C
ATOM   6097  C25 POPEL 309      42.313  47.638  81.605  1.00  0.00           C
ATOM   6100  C26 POPEL 309      41.853  47.708  83.065  1.00  0.00           C
ATOM   6103  C27 POPEL 309      40.833  46.618  83.425  1.00  0.00           C
ATOM   6106  C28 POPEL 309      40.613  46.528  84.945  1.00  0.00           C
ATOM   6109  C29 POPEL 309      39.743  45.359  85.365  1.00  0.00           C
ATOM   6111 0C21 POPEL 309      40.163  44.267  86.025  1.00  0.00           C
ATOM   6113 1C21 POPEL 309      41.583  43.979  86.435  1.00  0.00           C
ATOM   6116 2C21 POPEL 309      41.913  42.467  86.505  1.00  0.00           C
ATOM   6119 3C21 POPEL 309      41.373  41.767  87.765  1.00  0.00           C
ATOM   6122 4C21 POPEL 309      42.043  40.408  88.005  1.00  0.00           C
ATOM   6125 5C21 POPEL 309      41.753  39.819  89.385  1.00  0.00           C
ATOM   6128 6C21 POPEL 309      40.253  39.589  89.645  1.00  0.00           C
ATOM   6131 7C21 POPEL 309      39.993  38.817  90.935  1.00  0.00           C
ATOM   6134 8C21 POPEL 309      38.503  38.577  91.175  1.00  0.00           C
ATOM   6138  C33 POPEL 309      47.133  42.568  77.695  1.00  0.00           C
ATOM   6141  C34 POPEL 309      46.843  41.889  79.035  1.00  0.00           C
ATOM   6144  C35 POPEL 309      47.873  40.827  79.445  1.00  0.00           C
ATOM   6147  C36 POPEL 309      48.163  40.877  80.955  1.00  0.00           C
ATOM   6150  C37 POPEL 309      49.323  39.958  81.355  1.00  0.00           C
ATOM   6153  C38 POPEL 309      49.733  40.107  82.835  1.00  0.00           C
ATOM   6156  C39 POPEL 309      50.193  41.528  83.195  1.00  0.00           C
ATOM   6159 0C31 POPEL 309      51.173  41.539  84.375  1.00  0.00           C
ATOM   6162 1C31 POPEL 309      51.853  42.897  84.585  1.00  0.00           C
ATOM   6165 2C31 POPEL 309      53.203  42.799  85.315  1.00  0.00           C
ATOM   6168 3C31 POPEL 309      53.123  42.229  86.745  1.00  0.00           C
ATOM   6171 4C31 POPEL 309      53.513  40.747  86.785  1.00  0.00           C
ATOM   6174 5C31 POPEL 309      53.483  40.139  88.185  1.00  0.00           C
ATOM   6177 6C31 POPEL 309      53.993  38.697  88.205  1.00  0.00           C
ATOM   6181  NH3 POPEM 310     122.033  47.409  70.855  1.00  0.00           N
ATOM   6185  C12 POPEM 310     121.063  48.257  70.085  1.00  0.00           C
ATOM   6188  C11 POPEM 310     119.902  47.438  69.525  1.00  0.00           C
ATOM   6191  P   POPEM 310     117.363  48.257  69.235  1.00  0.00           P
ATOM   6192  O13 POPEM 310     116.703  48.729  68.005  1.00  0.00           O
ATOM   6193  O14 POPEM 310     116.973  46.907  69.705  1.00  0.00           O
ATOM   6194  O11 POPEM 310     117.083  49.239  70.455  1.00  0.00           O
ATOM   6195  O12 POPEM 310     118.943  48.347  69.035  1.00  0.00           O
ATOM   6196  C1  POPEM 310     117.563  48.868  71.765  1.00  0.00           C
ATOM   6199  C2  POPEM 310     116.683  49.407  72.945  1.00  0.00           C
ATOM   6201  O21 POPEM 310     116.683  48.558  74.115  1.00  0.00           O
ATOM   6202  C21 POPEM 310     117.813  48.097  74.595  1.00  0.00           C
ATOM   6203  O22 POPEM 310     118.932  48.389  74.205  1.00  0.00           O
ATOM   6204  C22 POPEM 310     117.503  47.069  75.675  1.00  0.00           C
ATOM   6207  C3  POPEM 310     115.193  49.577  72.545  1.00  0.00           C
ATOM   6210  O31 POPEM 310     114.463  50.127  73.665  1.00  0.00           O
ATOM   6211  C31 POPEM 310     113.862  49.249  74.455  1.00  0.00           C
ATOM   6212  O32 POPEM 310     113.593  48.087  74.165  1.00  0.00           O
ATOM   6213  C32 POPEM 310     113.563  49.909  75.805  1.00  0.00           C
ATOM   6216  C23 POPEM 310     118.722  46.809  76.585  1.00  0.00           C
ATOM   6219  C24 POPEM 310     118.943  47.938  77.595  1.00  0.00           C
ATOM   6222  C25 POPEM 310     118.483  47.557  79.005  1.00  0.00           C
ATOM   6225  C26 POPEM 310     118.703  48.667  80.035  1.00  0.00           C
ATOM   6228  C27 POPEM 310     118.203  48.249  81.415  1.00  0.00           C
ATOM   6231  C28 POPEM 310     118.503  49.278  82.515  1.00  0.00           C
ATOM   6234  C29 POPEM 310     119.872  49.077  83.125  1.00  0.00           C
ATOM   6236 0C21 POPEM 310     120.112  48.368  84.245  1.00  0.00           C
ATOM   6238 1C21 POPEM 310     119.063  47.688  85.085  1.00  0.00           C
ATOM   6241 2C21 POPEM 310     119.453  47.577  86.575  1.00  0.00           C
ATOM   6244 3C21 POPEM 310     118.233  47.248  87.445  1.00  0.00           C
ATOM   6247 4C21 POPEM 310     118.563  46.707  88.835  1.00  0.00           C
ATOM   6250 5C21 POPEM 310     119.583  47.557  89.595  1.00  0.00           C
ATOM   6253 6C21 POPEM 310     119.753  47.108  91.055  1.00  0.00           C
ATOM   6256 7C21 POPEM 310     121.003  47.697  91.705  1.00  0.00           C
ATOM   6259 8C21 POPEM 310     121.042  47.507  93.215  1.00  0.00           C
ATOM   6263  C33 POPEM 310     114.832  50.147  76.675  1.00  0.00           C
ATOM   6266  C34 POPEM 310     114.533  50.219  78.175  1.00  0.00           C
ATOM   6269  C35 POPEM 310     114.463  48.827  78.835  1.00  0.00           C
ATOM   6272  C36 POPEM 310     113.843  48.807  80.235  1.00  0.00           C
ATOM   6275  C37 POPEM 310     114.433  49.787  81.265  1.00  0.00           C
ATOM   6278  C38 POPEM 310     113.773  49.708  82.655  1.00  0.00           C
ATOM   6281  C39 POPEM 310     114.692  49.097  83.725  1.00  0.00           C
ATOM   6284 0C31 POPEM 310     114.183  49.309  85.165  1.00  0.00           C
ATOM   6287 1C31 POPEM 310     115.252  48.938  86.205  1.00  0.00           C
ATOM   6290 2C31 POPEM 310     114.913  49.347  87.645  1.00  0.00           C
ATOM   6293 3C31 POPEM 310     113.973  48.389  88.405  1.00  0.00           C
ATOM   6296 4C31 POPEM 310     114.503  46.949  88.495  1.00  0.00           C
ATOM   6299 5C31 POPEM 310     114.023  46.208  89.755  1.00  0.00           C
ATOM   6302 6C31 POPEM 310     114.512  44.769  89.865  1.00  0.00           C
ATOM   6306  NH3 POPEN 311     113.163  32.967 108.445  1.00  0.00           N
ATOM   6310  C12 POPEN 311     113.483  33.618 109.765  1.00  0.00           C
ATOM   6313  C11 POPEN 311     112.383  33.409 110.835  1.00  0.00           C
ATOM   6316  P   POPEN 311     112.063  35.657 112.125  1.00  0.00           P
ATOM   6317  O13 POPEN 311     110.703  35.557 112.685  1.00  0.00           O
ATOM   6318  O14 POPEN 311     112.962  36.577 112.855  1.00  0.00           O
ATOM   6319  O11 POPEN 311     111.963  36.107 110.605  1.00  0.00           O
ATOM   6320  O12 POPEN 311     112.673  34.188 112.005  1.00  0.00           O
ATOM   6321  C1  POPEN 311     110.802  36.827 110.175  1.00  0.00           C
ATOM   6324  C2  POPEN 311     110.793  36.907 108.625  1.00  0.00           C
ATOM   6326  O21 POPEN 311     110.273  38.157 108.145  1.00  0.00           O
ATOM   6327  C21 POPEN 311     109.033  38.507 108.495  1.00  0.00           C
ATOM   6328  O22 POPEN 311     108.283  37.868 109.195  1.00  0.00           O
ATOM   6329  C22 POPEN 311     108.753  39.857 107.815  1.00  0.00           C
ATOM   6332  C3  POPEN 311     110.103  35.688 107.935  1.00  0.00           C
ATOM   6335  O31 POPEN 311     110.313  35.747 106.505  1.00  0.00           O
ATOM   6336  C31 POPEN 311     109.303  36.268 105.795  1.00  0.00           C
ATOM   6337  O32 POPEN 311     108.183  36.467 106.205  1.00  0.00           O
ATOM   6338  C32 POPEN 311     109.832  36.677 104.405  1.00  0.00           C
ATOM   6341  C23 POPEN 311     108.663  39.697 106.285  1.00  0.00           C
ATOM   6344  C24 POPEN 311     108.883  40.967 105.465  1.00  0.00           C
ATOM   6347  C25 POPEN 311     108.603  40.717 103.965  1.00  0.00           C
ATOM   6350  C26 POPEN 311     109.303  41.697 103.015  1.00  0.00           C
ATOM   6353  C27 POPEN 311     108.843  41.518 101.565  1.00  0.00           C
ATOM   6356  C28 POPEN 311     109.263  42.697 100.675  1.00  0.00           C
ATOM   6359  C29 POPEN 311     108.813  42.537  99.245  1.00  0.00           C
ATOM   6361 0C21 POPEN 311     108.213  43.467  98.475  1.00  0.00           C
ATOM   6363 1C21 POPEN 311     107.923  44.909  98.835  1.00  0.00           C
ATOM   6366 2C21 POPEN 311     108.503  45.909  97.805  1.00  0.00           C
ATOM   6369 3C21 POPEN 311     107.442  46.549  96.895  1.00  0.00           C
ATOM   6372 4C21 POPEN 311     108.043  47.188  95.625  1.00  0.00           C
ATOM   6375 5C21 POPEN 311     109.053  48.307  95.895  1.00  0.00           C
ATOM   6378 6C21 POPEN 311     109.823  48.708  94.615  1.00  0.00           C
ATOM   6381 7C21 POPEN 311     111.003  49.629  94.905  1.00  0.00           C
ATOM   6384 8C21 POPEN 311     111.793  50.028  93.655  1.00  0.00           C
ATOM   6388  C33 POPEN 311     109.303  35.868 103.185  1.00  0.00           C
ATOM   6391  C34 POPEN 311     110.112  36.247 101.935  1.00  0.00           C
ATOM   6394  C35 POPEN 311     109.932  35.327 100.715  1.00  0.00           C
ATOM   6397  C36 POPEN 311     108.533  35.368 100.075  1.00  0.00           C
ATOM   6400  C37 POPEN 311     108.483  34.679  98.705  1.00  0.00           C
ATOM   6403  C38 POPEN 311     107.103  34.799  98.025  1.00  0.00           C
ATOM   6406  C39 POPEN 311     107.033  34.159  96.625  1.00  0.00           C
ATOM   6409 0C31 POPEN 311     106.362  32.769  96.615  1.00  0.00           C
ATOM   6412 1C31 POPEN 311     106.353  32.028  95.265  1.00  0.00           C
ATOM   6415 2C31 POPEN 311     105.303  32.507  94.245  1.00  0.00           C
ATOM   6418 3C31 POPEN 311     105.613  33.827  93.495  1.00  0.00           C
ATOM   6421 4C31 POPEN 311     107.052  33.897  92.965  1.00  0.00           C
ATOM   6424 5C31 POPEN 311     107.332  35.167  92.155  1.00  0.00           C
ATOM   6427 6C31 POPEN 311     108.803  35.287  91.755  1.00  0.00           C
ATOM   6431  NH3 POPEO 312     111.852 101.247 112.755  1.00  0.00           N
ATOM   6435  C12 POPEO 312     111.973 102.637 113.315  1.00  0.00           C
ATOM   6438  C11 POPEO 312     111.152 102.868 114.605  1.00  0.00           C
ATOM   6441  P   POPEO 312     108.722 101.889 114.195  1.00  0.00           P
ATOM   6442  O13 POPEO 312     109.093 100.779 115.085  1.00  0.00           O
ATOM   6443  O14 POPEO 312     107.393 102.509 114.345  1.00  0.00           O
ATOM   6444  O11 POPEO 312     109.013 101.518 112.675  1.00  0.00           O
ATOM   6445  O12 POPEO 312     109.762 103.057 114.355  1.00  0.00           O
ATOM   6446  C1  POPEO 312     107.903 101.077 111.865  1.00  0.00           C
ATOM   6449  C2  POPEO 312     108.132 101.357 110.345  1.00  0.00           C
ATOM   6451  O21 POPEO 312     109.123 100.467 109.795  1.00  0.00           O
ATOM   6452  C21 POPEO 312     108.622  99.328 109.335  1.00  0.00           C
ATOM   6453  O22 POPEO 312     107.512  98.899 109.555  1.00  0.00           O
ATOM   6454  C22 POPEO 312     109.613  98.729 108.325  1.00  0.00           C
ATOM   6457  C3  POPEO 312     108.533 102.848 110.095  1.00  0.00           C
ATOM   6460  O31 POPEO 312     109.263 102.999 108.845  1.00  0.00           O
ATOM   6461  C31 POPEO 312     110.573 102.719 108.995  1.00  0.00           C
ATOM   6462  O32 POPEO 312     111.122 102.558 110.065  1.00  0.00           O
ATOM   6463  C32 POPEO 312     111.182 102.579 107.595  1.00  0.00           C
ATOM   6466  C23 POPEO 312     108.853  97.917 107.245  1.00  0.00           C
ATOM   6469  C24 POPEO 312     109.692  97.589 105.995  1.00  0.00           C
ATOM   6472  C25 POPEO 312     110.063  98.787 105.115  1.00  0.00           C
ATOM   6475  C26 POPEO 312     110.693  98.318 103.795  1.00  0.00           C
ATOM   6478  C27 POPEO 312     110.823  99.438 102.755  1.00  0.00           C
ATOM   6481  C28 POPEO 312     111.023  98.909 101.325  1.00  0.00           C
ATOM   6484  C29 POPEO 312     112.423  98.409 101.065  1.00  0.00           C
ATOM   6486 0C21 POPEO 312     113.173  98.738  99.995  1.00  0.00           C
ATOM   6488 1C21 POPEO 312     112.682  99.637  98.885  1.00  0.00           C
ATOM   6491 2C21 POPEO 312     113.703  99.897  97.775  1.00  0.00           C
ATOM   6494 3C21 POPEO 312     114.863 100.798  98.225  1.00  0.00           C
ATOM   6497 4C21 POPEO 312     115.673 101.387  97.045  1.00  0.00           C
ATOM   6500 5C21 POPEO 312     114.853 102.369  96.195  1.00  0.00           C
ATOM   6503 6C21 POPEO 312     115.693 103.088  95.145  1.00  0.00           C
ATOM   6506 7C21 POPEO 312     114.823 103.997  94.265  1.00  0.00           C
ATOM   6509 8C21 POPEO 312     115.622 104.757  93.215  1.00  0.00           C
ATOM   6513  C33 POPEO 312     112.712 102.409 107.565  1.00  0.00           C
ATOM   6516  C34 POPEO 312     113.272 102.278 106.135  1.00  0.00           C
ATOM   6519  C35 POPEO 312     113.063 103.519 105.255  1.00  0.00           C
ATOM   6522  C36 POPEO 312     112.133 103.258 104.055  1.00  0.00           C
ATOM   6525  C37 POPEO 312     111.803 104.538 103.265  1.00  0.00           C
ATOM   6528  C38 POPEO 312     110.912 104.268 102.045  1.00  0.00           C
ATOM   6531  C39 POPEO 312     111.703 103.958 100.765  1.00  0.00           C
ATOM   6534 0C31 POPEO 312     110.813 103.288  99.715  1.00  0.00           C
ATOM   6537 1C31 POPEO 312     111.403 103.288  98.295  1.00  0.00           C
ATOM   6540 2C31 POPEO 312     110.643 104.249  97.355  1.00  0.00           C
ATOM   6543 3C31 POPEO 312     110.963 104.069  95.865  1.00  0.00           C
ATOM   6546 4C31 POPEO 312     110.622 102.659  95.355  1.00  0.00           C
ATOM   6549 5C31 POPEO 312     110.462 102.589  93.835  1.00  0.00           C
ATOM   6552 6C31 POPEO 312     109.662 101.378  93.355  1.00  0.00           C
ATOM   6556  NH3 POPEP 313      31.003   2.227  71.505  1.00  0.00           N
ATOM   6560  C12 POPEP 313      30.593   3.487  72.235  1.00  0.00           C
ATOM   6563  C11 POPEP 313      29.993   4.527  71.255  1.00  0.00           C
ATOM   6566  P   POPEP 313      28.043   6.197  71.965  1.00  0.00           P
ATOM   6567  O13 POPEP 313      27.993   7.677  71.865  1.00  0.00           O
ATOM   6568  O14 POPEP 313      27.283   5.467  70.935  1.00  0.00           O
ATOM   6569  O11 POPEP 313      27.473   5.737  73.355  1.00  0.00           O
ATOM   6570  O12 POPEP 313      29.543   5.687  71.965  1.00  0.00           O
ATOM   6571  C1  POPEP 313      28.033   6.277  74.565  1.00  0.00           C
ATOM   6574  C2  POPEP 313      27.013   6.147  75.735  1.00  0.00           C
ATOM   6576  O21 POPEP 313      27.473   5.157  76.685  1.00  0.00           O
ATOM   6577  C21 POPEP 313      28.203   5.647  77.685  1.00  0.00           C
ATOM   6578  O22 POPEP 313      28.493   6.827  77.825  1.00  0.00           O
ATOM   6579  C22 POPEP 313      28.653   4.547  78.655  1.00  0.00           C
ATOM   6582  C3  POPEP 313      25.603   5.777  75.185  1.00  0.00           C
ATOM   6585  O31 POPEP 313      24.523   5.637  76.145  1.00  0.00           O
ATOM   6586  C31 POPEP 313      24.613   6.327  77.275  1.00  0.00           C
ATOM   6587  O32 POPEP 313      24.703   5.807  78.375  1.00  0.00           O
ATOM   6588  C32 POPEP 313      24.523   7.837  77.025  1.00  0.00           C
ATOM   6591  C23 POPEP 313      29.713   5.127  79.625  1.00  0.00           C
ATOM   6594  C24 POPEP 313      30.363   4.137  80.605  1.00  0.00           C
ATOM   6597  C25 POPEP 313      31.383   4.827  81.545  1.00  0.00           C
ATOM   6600  C26 POPEP 313      32.663   5.327  80.845  1.00  0.00           C
ATOM   6603  C27 POPEP 313      33.283   6.627  81.415  1.00  0.00           C
ATOM   6606  C28 POPEP 313      34.173   6.497  82.665  1.00  0.00           C
ATOM   6609  C29 POPEP 313      33.463   5.997  83.895  1.00  0.00           C
ATOM   6611 0C21 POPEP 313      33.623   6.447  85.155  1.00  0.00           C
ATOM   6613 1C21 POPEP 313      34.523   7.567  85.635  1.00  0.00           C
ATOM   6616 2C21 POPEP 313      33.773   8.517  86.585  1.00  0.00           C
ATOM   6619 3C21 POPEP 313      33.193   7.847  87.845  1.00  0.00           C
ATOM   6622 4C21 POPEP 313      32.793   8.847  88.935  1.00  0.00           C
ATOM   6625 5C21 POPEP 313      31.713   9.847  88.495  1.00  0.00           C
ATOM   6628 6C21 POPEP 313      31.843  11.207  89.185  1.00  0.00           C
ATOM   6631 7C21 POPEP 313      30.803  12.227  88.695  1.00  0.00           C
ATOM   6634 8C21 POPEP 313      31.063  13.648  89.205  1.00  0.00           C
ATOM   6638  C33 POPEP 313      23.443   8.537  77.885  1.00  0.00           C
ATOM   6641  C34 POPEP 313      23.183   9.977  77.425  1.00  0.00           C
ATOM   6644  C35 POPEP 313      22.033  10.667  78.185  1.00  0.00           C
ATOM   6647  C36 POPEP 313      22.413  11.047  79.615  1.00  0.00           C
ATOM   6650  C37 POPEP 313      21.283  11.717  80.415  1.00  0.00           C
ATOM   6653  C38 POPEP 313      21.773  12.147  81.805  1.00  0.00           C
ATOM   6656  C39 POPEP 313      20.683  12.707  82.735  1.00  0.00           C
ATOM   6659 0C31 POPEP 313      19.563  11.717  83.075  1.00  0.00           C
ATOM   6662 1C31 POPEP 313      18.943  11.977  84.455  1.00  0.00           C
ATOM   6665 2C31 POPEP 313      17.643  11.198  84.685  1.00  0.00           C
ATOM   6668 3C31 POPEP 313      17.173  11.198  86.145  1.00  0.00           C
ATOM   6671 4C31 POPEP 313      16.583  12.547  86.595  1.00  0.00           C
ATOM   6674 5C31 POPEP 313      16.253  12.577  88.085  1.00  0.00           C
ATOM   6677 6C31 POPEP 313      15.503  13.847  88.525  1.00  0.00           C
ATOM   6681  NH3 POPEQ 314      91.533  28.977 112.765  1.00  0.00           N
ATOM   6685  C12 POPEQ 314      92.583  29.667 113.585  1.00  0.00           C
ATOM   6688  C11 POPEQ 314      92.763  31.108 113.065  1.00  0.00           C
ATOM   6691  P   POPEQ 314      91.322  33.077 112.105  1.00  0.00           P
ATOM   6692  O13 POPEQ 314      89.993  33.677 112.355  1.00  0.00           O
ATOM   6693  O14 POPEQ 314      92.503  33.938 112.325  1.00  0.00           O
ATOM   6694  O11 POPEQ 314      91.333  32.497 110.645  1.00  0.00           O
ATOM   6695  O12 POPEQ 314      91.483  31.749 112.965  1.00  0.00           O
ATOM   6696  C1  POPEQ 314      90.532  33.147 109.655  1.00  0.00           C
ATOM   6699  C2  POPEQ 314      90.823  32.479 108.305  1.00  0.00           C
ATOM   6701  O21 POPEQ 314      89.853  32.967 107.365  1.00  0.00           O
ATOM   6702  C21 POPEQ 314      90.293  33.118 106.135  1.00  0.00           C
ATOM   6703  O22 POPEQ 314      91.423  32.909 105.735  1.00  0.00           O
ATOM   6704  C22 POPEQ 314      89.113  33.577 105.275  1.00  0.00           C
ATOM   6707  C3  POPEQ 314      90.703  30.927 108.425  1.00  0.00           C
ATOM   6710  O31 POPEQ 314      91.693  30.257 107.615  1.00  0.00           O
ATOM   6711  C31 POPEQ 314      91.222  29.778 106.475  1.00  0.00           C
ATOM   6712  O32 POPEQ 314      90.063  29.817 106.115  1.00  0.00           O
ATOM   6713  C32 POPEQ 314      92.372  29.207 105.655  1.00  0.00           C
ATOM   6716  C23 POPEQ 314      89.453  33.827 103.785  1.00  0.00           C
ATOM   6719  C24 POPEQ 314      88.173  34.107 102.975  1.00  0.00           C
ATOM   6722  C25 POPEQ 314      88.363  34.967 101.715  1.00  0.00           C
ATOM   6725  C26 POPEQ 314      89.413  34.467 100.715  1.00  0.00           C
ATOM   6728  C27 POPEQ 314      89.633  35.507  99.595  1.00  0.00           C
ATOM   6731  C28 POPEQ 314      90.762  35.139  98.615  1.00  0.00           C
ATOM   6734  C29 POPEQ 314      90.413  33.947  97.765  1.00  0.00           C
ATOM   6736 0C21 POPEQ 314      91.192  32.877  97.505  1.00  0.00           C
ATOM   6738 1C21 POPEQ 314      92.593  32.639  97.995  1.00  0.00           C
ATOM   6741 2C21 POPEQ 314      92.673  31.327  98.795  1.00  0.00           C
ATOM   6744 3C21 POPEQ 314      94.072  31.059  99.345  1.00  0.00           C
ATOM   6747 4C21 POPEQ 314      94.173  29.667  99.995  1.00  0.00           C
ATOM   6750 5C21 POPEQ 314      95.593  29.288 100.415  1.00  0.00           C
ATOM   6753 6C21 POPEQ 314      96.543  29.167  99.215  1.00  0.00           C
ATOM   6756 7C21 POPEQ 314      97.843  28.407  99.515  1.00  0.00           C
ATOM   6759 8C21 POPEQ 314      98.663  28.157  98.245  1.00  0.00           C
ATOM   6763  C33 POPEQ 314      91.852  28.447 104.425  1.00  0.00           C
ATOM   6766  C34 POPEQ 314      91.423  29.389 103.295  1.00  0.00           C
ATOM   6769  C35 POPEQ 314      90.182  28.877 102.545  1.00  0.00           C
ATOM   6772  C36 POPEQ 314      90.273  27.409 102.105  1.00  0.00           C
ATOM   6775  C37 POPEQ 314      91.273  27.127 100.985  1.00  0.00           C
ATOM   6778  C38 POPEQ 314      91.143  25.677 100.515  1.00  0.00           C
ATOM   6781  C39 POPEQ 314      92.043  25.327  99.335  1.00  0.00           C
ATOM   6784 0C31 POPEQ 314      91.703  23.927  98.795  1.00  0.00           C
ATOM   6787 1C31 POPEQ 314      92.682  23.427  97.725  1.00  0.00           C
ATOM   6790 2C31 POPEQ 314      92.603  21.907  97.515  1.00  0.00           C
ATOM   6793 3C31 POPEQ 314      91.283  21.407  96.915  1.00  0.00           C
ATOM   6796 4C31 POPEQ 314      91.283  21.447  95.375  1.00  0.00           C
ATOM   6799 5C31 POPEQ 314      90.093  20.708  94.765  1.00  0.00           C
ATOM   6802 6C31 POPEQ 314      90.233  20.517  93.245  1.00  0.00           C
ATOM   6806  NH3 POPER 315      44.673 120.688 111.525  1.00  0.00           N
ATOM   6810  C12 POPER 315      43.603 120.887 112.585  1.00  0.00           C
ATOM   6813  C11 POPER 315      42.903 119.587 113.025  1.00  0.00           C
ATOM   6816  P   POPER 315      40.673 120.398 114.265  1.00  0.00           P
ATOM   6817  O13 POPER 315      39.673 119.319 114.245  1.00  0.00           O
ATOM   6818  O14 POPER 315      40.563 121.387 115.365  1.00  0.00           O
ATOM   6819  O11 POPER 315      40.553 121.217 112.915  1.00  0.00           O
ATOM   6820  O12 POPER 315      42.133 119.778 114.205  1.00  0.00           O
ATOM   6821  C1  POPER 315      39.243 121.448 112.365  1.00  0.00           C
ATOM   6824  C2  POPER 315      39.383 121.558 110.835  1.00  0.00           C
ATOM   6826  O21 POPER 315      38.153 122.029 110.225  1.00  0.00           O
ATOM   6827  C21 POPER 315      37.533 121.199 109.405  1.00  0.00           C
ATOM   6828  O22 POPER 315      37.173 120.068 109.665  1.00  0.00           O
ATOM   6829  C22 POPER 315      37.423 121.878 108.015  1.00  0.00           C
ATOM   6832  C3  POPER 315      40.013 120.238 110.305  1.00  0.00           C
ATOM   6835  O31 POPER 315      40.233 120.268 108.875  1.00  0.00           O
ATOM   6836  C31 POPER 315      41.163 119.389 108.525  1.00  0.00           C
ATOM   6837  O32 POPER 315      41.853 118.738 109.305  1.00  0.00           O
ATOM   6838  C32 POPER 315      41.183 119.228 107.015  1.00  0.00           C
ATOM   6841  C23 POPER 315      37.113 120.887 106.855  1.00  0.00           C
ATOM   6844  C24 POPER 315      37.243 121.539 105.465  1.00  0.00           C
ATOM   6847  C25 POPER 315      36.683 120.648 104.325  1.00  0.00           C
ATOM   6850  C26 POPER 315      36.793 121.259 102.905  1.00  0.00           C
ATOM   6853  C27 POPER 315      36.013 120.448 101.865  1.00  0.00           C
ATOM   6856  C28 POPER 315      36.043 121.007 100.425  1.00  0.00           C
ATOM   6859  C29 POPER 315      35.473 119.997  99.445  1.00  0.00           C
ATOM   6861 0C21 POPER 315      34.683 120.189  98.375  1.00  0.00           C
ATOM   6863 1C21 POPER 315      34.133 121.469  97.795  1.00  0.00           C
ATOM   6866 2C21 POPER 315      32.663 121.368  97.335  1.00  0.00           C
ATOM   6869 3C21 POPER 315      32.393 120.338  96.225  1.00  0.00           C
ATOM   6872 4C21 POPER 315      30.933 120.308  95.745  1.00  0.00           C
ATOM   6875 5C21 POPER 315      30.593 119.039  94.955  1.00  0.00           C
ATOM   6878 6C21 POPER 315      29.163 119.027  94.365  1.00  0.00           C
ATOM   6881 7C21 POPER 315      28.903 117.827  93.445  1.00  0.00           C
ATOM   6884 8C21 POPER 315      27.463 117.738  92.935  1.00  0.00           C
ATOM   6888  C33 POPER 315      42.293 118.239 106.585  1.00  0.00           C
ATOM   6891  C34 POPER 315      42.043 117.628 105.205  1.00  0.00           C
ATOM   6894  C35 POPER 315      41.683 118.647 104.125  1.00  0.00           C
ATOM   6897  C36 POPER 315      41.333 117.948 102.805  1.00  0.00           C
ATOM   6900  C37 POPER 315      40.553 118.878 101.865  1.00  0.00           C
ATOM   6903  C38 POPER 315      39.973 118.128 100.665  1.00  0.00           C
ATOM   6906  C39 POPER 315      41.023 117.799  99.595  1.00  0.00           C
ATOM   6909 0C31 POPER 315      40.413 116.968  98.465  1.00  0.00           C
ATOM   6912 1C31 POPER 315      41.353 116.779  97.275  1.00  0.00           C
ATOM   6915 2C31 POPER 315      40.673 116.138  96.045  1.00  0.00           C
ATOM   6918 3C31 POPER 315      39.463 116.928  95.545  1.00  0.00           C
ATOM   6921 4C31 POPER 315      38.843 116.368  94.265  1.00  0.00           C
ATOM   6924 5C31 POPER 315      37.453 116.968  94.005  1.00  0.00           C
ATOM   6927 6C31 POPER 315      36.803 116.458  92.725  1.00  0.00           C
ATOM   6931  NH3 POPES 316      13.223 118.209  71.855  1.00  0.00           N
ATOM   6935  C12 POPES 316      13.913 117.038  72.515  1.00  0.00           C
ATOM   6938  C11 POPES 316      15.153 117.519  73.285  1.00  0.00           C
ATOM   6941  P   POPES 316      16.253 119.428  71.815  1.00  0.00           P
ATOM   6942  O13 POPES 316      17.683 119.818  71.715  1.00  0.00           O
ATOM   6943  O14 POPES 316      15.483 119.319  70.565  1.00  0.00           O
ATOM   6944  O11 POPES 316      15.463 120.338  72.825  1.00  0.00           O
ATOM   6945  O12 POPES 316      16.213 117.988  72.455  1.00  0.00           O
ATOM   6946  C1  POPES 316      15.953 121.159  73.895  1.00  0.00           C
ATOM   6949  C2  POPES 316      15.463 120.607  75.275  1.00  0.00           C
ATOM   6951  O21 POPES 316      15.163 121.648  76.225  1.00  0.00           O
ATOM   6952  C21 POPES 316      14.023 121.518  76.905  1.00  0.00           C
ATOM   6953  O22 POPES 316      13.123 120.728  76.635  1.00  0.00           O
ATOM   6954  C22 POPES 316      14.023 122.379  78.175  1.00  0.00           C
ATOM   6957  C3  POPES 316      16.523 119.669  75.895  1.00  0.00           C
ATOM   6960  O31 POPES 316      15.893 118.489  76.435  1.00  0.00           O
ATOM   6961  C31 POPES 316      15.873 118.349  77.745  1.00  0.00           C
ATOM   6962  O32 POPES 316      16.373 119.098  78.555  1.00  0.00           O
ATOM   6963  C32 POPES 316      15.093 117.068  78.055  1.00  0.00           C
ATOM   6966  C23 POPES 316      13.713 121.577  79.475  1.00  0.00           C
ATOM   6969  C24 POPES 316      14.873 121.469  80.475  1.00  0.00           C
ATOM   6972  C25 POPES 316      14.493 120.538  81.645  1.00  0.00           C
ATOM   6975  C26 POPES 316      14.773 119.069  81.305  1.00  0.00           C
ATOM   6978  C27 POPES 316      13.943 117.999  82.045  1.00  0.00           C
ATOM   6981  C28 POPES 316      13.983 118.069  83.585  1.00  0.00           C
ATOM   6984  C29 POPES 316      13.043 119.118  84.125  1.00  0.00           C
ATOM   6986 0C21 POPES 316      13.203 119.818  85.265  1.00  0.00           C
ATOM   6988 1C21 POPES 316      14.323 119.659  86.265  1.00  0.00           C
ATOM   6991 2C21 POPES 316      13.793 119.179  87.625  1.00  0.00           C
ATOM   6994 3C21 POPES 316      12.783 120.128  88.285  1.00  0.00           C
ATOM   6997 4C21 POPES 316      12.563 119.788  89.755  1.00  0.00           C
ATOM   7000 5C21 POPES 316      11.403 120.557  90.395  1.00  0.00           C
ATOM   7003 6C21 POPES 316      11.253 120.229  91.885  1.00  0.00           C
ATOM   7006 7C21 POPES 316       9.883 120.618  92.425  1.00  0.00           C
ATOM   7009 8C21 POPES 316       9.743 120.389  93.935  1.00  0.00           C
ATOM   7013  C33 POPES 316      16.003 115.827  78.145  1.00  0.00           C
ATOM   7016  C34 POPES 316      16.543 115.548  79.555  1.00  0.00           C
ATOM   7019  C35 POPES 316      17.653 116.518  79.985  1.00  0.00           C
ATOM   7022  C36 POPES 316      18.463 115.989  81.175  1.00  0.00           C
ATOM   7025  C37 POPES 316      17.923 116.527  82.505  1.00  0.00           C
ATOM   7028  C38 POPES 316      18.803 116.129  83.685  1.00  0.00           C
ATOM   7031  C39 POPES 316      18.483 116.938  84.945  1.00  0.00           C
ATOM   7034 0C31 POPES 316      19.503 116.698  86.065  1.00  0.00           C
ATOM   7037 1C31 POPES 316      19.163 117.467  87.345  1.00  0.00           C
ATOM   7040 2C31 POPES 316      20.203 117.299  88.455  1.00  0.00           C
ATOM   7043 3C31 POPES 316      19.743 117.859  89.805  1.00  0.00           C
ATOM   7046 4C31 POPES 316      18.683 116.978  90.485  1.00  0.00           C
ATOM   7049 5C31 POPES 316      18.143 117.598  91.775  1.00  0.00           C
ATOM   7052 6C31 POPES 316      17.063 116.749  92.445  1.00  0.00           C
ATOM   7056  NH3 POPET 317      51.303 122.889 111.625  1.00  0.00           N
ATOM   7060  C12 POPET 317      50.243 121.868 111.935  1.00  0.00           C
ATOM   7063  C11 POPET 317      50.693 120.417 111.735  1.00  0.00           C
ATOM   7066  P   POPET 317      48.433 119.109 111.395  1.00  0.00           P
ATOM   7067  O13 POPET 317      47.173 119.637 111.955  1.00  0.00           O
ATOM   7068  O14 POPET 317      48.703 119.328 109.965  1.00  0.00           O
ATOM   7069  O11 POPET 317      48.493 117.549 111.645  1.00  0.00           O
ATOM   7070  O12 POPET 317      49.683 119.548 112.255  1.00  0.00           O
ATOM   7071  C1  POPET 317      47.293 116.779 111.715  1.00  0.00           C
ATOM   7074  C2  POPET 317      46.803 116.329 110.315  1.00  0.00           C
ATOM   7076  O21 POPET 317      45.503 115.739 110.445  1.00  0.00           O
ATOM   7077  C21 POPET 317      44.503 116.618 110.535  1.00  0.00           C
ATOM   7078  O22 POPET 317      44.633 117.827 110.455  1.00  0.00           O
ATOM   7079  C22 POPET 317      43.173 115.887 110.775  1.00  0.00           C
ATOM   7082  C3  POPET 317      47.813 115.319 109.675  1.00  0.00           C
ATOM   7085  O31 POPET 317      47.163 114.167 109.075  1.00  0.00           O
ATOM   7086  C31 POPET 317      46.583 114.398 107.915  1.00  0.00           C
ATOM   7087  O32 POPET 317      46.713 115.417 107.265  1.00  0.00           O
ATOM   7088  C32 POPET 317      45.713 113.197 107.485  1.00  0.00           C
ATOM   7091  C23 POPET 317      43.053 114.468 110.155  1.00  0.00           C
ATOM   7094  C24 POPET 317      41.723 114.238 109.435  1.00  0.00           C
ATOM   7097  C25 POPET 317      41.673 112.948 108.595  1.00  0.00           C
ATOM   7100  C26 POPET 317      40.243 112.668 108.105  1.00  0.00           C
ATOM   7103  C27 POPET 317      40.043 111.357 107.315  1.00  0.00           C
ATOM   7106  C28 POPET 317      38.683 111.278 106.585  1.00  0.00           C
ATOM   7109  C29 POPET 317      37.503 111.577 107.485  1.00  0.00           C
ATOM   7111 0C21 POPET 317      36.243 111.129 107.385  1.00  0.00           C
ATOM   7113 1C21 POPET 317      35.663 110.219 106.325  1.00  0.00           C
ATOM   7116 2C21 POPET 317      35.313 108.818 106.845  1.00  0.00           C
ATOM   7119 3C21 POPET 317      34.143 108.178 106.085  1.00  0.00           C
ATOM   7122 4C21 POPET 317      33.873 106.717 106.475  1.00  0.00           C
ATOM   7125 5C21 POPET 317      33.203 106.518 107.845  1.00  0.00           C
ATOM   7128 6C21 POPET 317      31.683 106.658 107.785  1.00  0.00           C
ATOM   7131 7C21 POPET 317      31.003 106.147 109.055  1.00  0.00           C
ATOM   7134 8C21 POPET 317      29.693 105.398 108.775  1.00  0.00           C
ATOM   7138  C33 POPET 317      45.623 112.967 105.945  1.00  0.00           C
ATOM   7141  C34 POPET 317      44.493 111.997 105.555  1.00  0.00           C
ATOM   7144  C35 POPET 317      44.623 111.427 104.135  1.00  0.00           C
ATOM   7147  C36 POPET 317      43.883 112.257 103.075  1.00  0.00           C
ATOM   7150  C37 POPET 317      42.383 111.947 103.005  1.00  0.00           C
ATOM   7153  C38 POPET 317      41.643 112.859 102.025  1.00  0.00           C
ATOM   7156  C39 POPET 317      40.113 112.819 102.215  1.00  0.00           C
ATOM   7159 0C31 POPET 317      39.473 111.439 101.985  1.00  0.00           C
ATOM   7162 1C31 POPET 317      37.963 111.488 102.255  1.00  0.00           C
ATOM   7165 2C31 POPET 317      37.263 110.137 102.055  1.00  0.00           C
ATOM   7168 3C31 POPET 317      35.743 110.289 102.215  1.00  0.00           C
ATOM   7171 4C31 POPET 317      34.983 108.979 101.995  1.00  0.00           C
ATOM   7174 5C31 POPET 317      33.473 109.128 102.185  1.00  0.00           C
ATOM   7177 6C31 POPET 317      32.673 107.959 101.615  1.00  0.00           C
ATOM   7181  NH3 POPEU 318      13.953  95.258  76.015  1.00  0.00           N
ATOM   7185  C12 POPEU 318      12.803  96.049  75.465  1.00  0.00           C
ATOM   7188  C11 POPEU 318      11.463  95.529  76.015  1.00  0.00           C
ATOM   7191  P   POPEU 318       9.043  96.479  75.725  1.00  0.00           P
ATOM   7192  O13 POPEU 318       8.313  97.659  76.235  1.00  0.00           O
ATOM   7193  O14 POPEU 318       8.973  96.189  74.285  1.00  0.00           O
ATOM   7194  O11 POPEU 318       8.623  95.198  76.575  1.00  0.00           O
ATOM   7195  O12 POPEU 318      10.573  96.628  76.125  1.00  0.00           O
ATOM   7196  C1  POPEU 318       8.333  95.448  77.955  1.00  0.00           C
ATOM   7199  C2  POPEU 318       7.773  94.179  78.645  1.00  0.00           C
ATOM   7201  O21 POPEU 318       7.433  94.497  80.015  1.00  0.00           O
ATOM   7202  C21 POPEU 318       8.423  94.729  80.845  1.00  0.00           C
ATOM   7203  O22 POPEU 318       9.613  94.688  80.605  1.00  0.00           O
ATOM   7204  C22 POPEU 318       7.843  95.089  82.215  1.00  0.00           C
ATOM   7207  C3  POPEU 318       8.723  92.948  78.495  1.00  0.00           C
ATOM   7210  O31 POPEU 318       8.443  91.947  79.495  1.00  0.00           O
ATOM   7211  C31 POPEU 318       9.483  91.488  80.185  1.00  0.00           C
ATOM   7212  O32 POPEU 318      10.653  91.758  79.955  1.00  0.00           O
ATOM   7213  C32 POPEU 318       8.983  90.538  81.285  1.00  0.00           C
ATOM   7216  C23 POPEU 318       8.933  95.639  83.165  1.00  0.00           C
ATOM   7219  C24 POPEU 318       8.473  95.938  84.605  1.00  0.00           C
ATOM   7222  C25 POPEU 318       7.743  97.278  84.795  1.00  0.00           C
ATOM   7225  C26 POPEU 318       7.343  97.488  86.275  1.00  0.00           C
ATOM   7228  C27 POPEU 318       6.523  98.747  86.545  1.00  0.00           C
ATOM   7231  C28 POPEU 318       6.323  98.988  88.055  1.00  0.00           C
ATOM   7234  C29 POPEU 318       5.623 100.289  88.375  1.00  0.00           C
ATOM   7236 0C21 POPEU 318       5.833 101.038  89.465  1.00  0.00           C
ATOM   7238 1C21 POPEU 318       6.793 100.678  90.585  1.00  0.00           C
ATOM   7241 2C21 POPEU 318       6.713 101.588  91.825  1.00  0.00           C
ATOM   7244 3C21 POPEU 318       7.593 102.848  91.745  1.00  0.00           C
ATOM   7247 4C21 POPEU 318       7.123 103.878  90.705  1.00  0.00           C
ATOM   7250 5C21 POPEU 318       7.823 105.238  90.855  1.00  0.00           C
ATOM   7253 6C21 POPEU 318       6.983 106.387  90.295  1.00  0.00           C
ATOM   7256 7C21 POPEU 318       7.513 107.768  90.715  1.00  0.00           C
ATOM   7259 8C21 POPEU 318       6.403 108.787  90.955  1.00  0.00           C
ATOM   7263  C33 POPEU 318       9.003  91.089  82.735  1.00  0.00           C
ATOM   7266  C34 POPEU 318       8.043  90.289  83.655  1.00  0.00           C
ATOM   7269  C35 POPEU 318       8.083  90.628  85.165  1.00  0.00           C
ATOM   7272  C36 POPEU 318       7.713  92.087  85.505  1.00  0.00           C
ATOM   7275  C37 POPEU 318       7.293  92.318  86.965  1.00  0.00           C
ATOM   7278  C38 POPEU 318       6.963  93.799  87.225  1.00  0.00           C
ATOM   7281  C39 POPEU 318       6.153  94.128  88.495  1.00  0.00           C
ATOM   7284 0C31 POPEU 318       6.923  94.069  89.815  1.00  0.00           C
ATOM   7287 1C31 POPEU 318       6.343  95.009  90.895  1.00  0.00           C
ATOM   7290 2C31 POPEU 318       7.063  94.869  92.245  1.00  0.00           C
ATOM   7293 3C31 POPEU 318       6.853  96.049  93.205  1.00  0.00           C
ATOM   7296 4C31 POPEU 318       5.503  96.059  93.935  1.00  0.00           C
ATOM   7299 5C31 POPEU 318       5.493  97.108  95.065  1.00  0.00           C
ATOM   7302 6C31 POPEU 318       4.243  97.077  95.945  1.00  0.00           C
ATOM   7306  NH3 POPEV 319      69.983  99.209 116.535  1.00  0.00           N
ATOM   7310  C12 POPEV 319      69.383 100.258 117.425  1.00  0.00           C
ATOM   7313  C11 POPEV 319      68.563  99.608 118.555  1.00  0.00           C
ATOM   7316  P   POPEV 319      66.083 100.229 119.015  1.00  0.00           P
ATOM   7317  O13 POPEV 319      65.783  99.167 120.005  1.00  0.00           O
ATOM   7318  O14 POPEV 319      65.302 101.479 119.135  1.00  0.00           O
ATOM   7319  O11 POPEV 319      65.913  99.599 117.575  1.00  0.00           O
ATOM   7320  O12 POPEV 319      67.623 100.548 119.055  1.00  0.00           O
ATOM   7321  C1  POPEV 319      65.863 100.319 116.345  1.00  0.00           C
ATOM   7324  C2  POPEV 319      66.053  99.249 115.235  1.00  0.00           C
ATOM   7326  O21 POPEV 319      66.483  99.699 113.945  1.00  0.00           O
ATOM   7327  C21 POPEV 319      65.913 100.709 113.325  1.00  0.00           C
ATOM   7328  O22 POPEV 319      65.163 101.539 113.805  1.00  0.00           O
ATOM   7329  C22 POPEV 319      66.283 100.618 111.835  1.00  0.00           C
ATOM   7332  C3  POPEV 319      64.833  98.288 115.165  1.00  0.00           C
ATOM   7335  O31 POPEV 319      63.673  98.909 114.555  1.00  0.00           O
ATOM   7336  C31 POPEV 319      63.393  98.498 113.325  1.00  0.00           C
ATOM   7337  O32 POPEV 319      63.943  97.579 112.745  1.00  0.00           O
ATOM   7338  C32 POPEV 319      62.303  99.368 112.725  1.00  0.00           C
ATOM   7341  C23 POPEV 319      65.823 101.819 110.985  1.00  0.00           C
ATOM   7344  C24 POPEV 319      65.563 101.439 109.525  1.00  0.00           C
ATOM   7347  C25 POPEV 319      66.823 100.979 108.795  1.00  0.00           C
ATOM   7350  C26 POPEV 319      66.552 100.718 107.305  1.00  0.00           C
ATOM   7353  C27 POPEV 319      67.823 100.338 106.545  1.00  0.00           C
ATOM   7356  C28 POPEV 319      67.573 100.128 105.035  1.00  0.00           C
ATOM   7359  C29 POPEV 319      67.213 101.368 104.265  1.00  0.00           C
ATOM   7361 0C21 POPEV 319      67.443 101.569 102.955  1.00  0.00           C
ATOM   7363 1C21 POPEV 319      68.113 100.578 102.035  1.00  0.00           C
ATOM   7366 2C21 POPEV 319      68.093 100.967 100.545  1.00  0.00           C
ATOM   7369 3C21 POPEV 319      66.723 100.827  99.845  1.00  0.00           C
ATOM   7372 4C21 POPEV 319      66.843 101.147  98.355  1.00  0.00           C
ATOM   7375 5C21 POPEV 319      65.573 100.858  97.525  1.00  0.00           C
ATOM   7378 6C21 POPEV 319      64.463 101.908  97.695  1.00  0.00           C
ATOM   7381 7C21 POPEV 319      63.403 101.807  96.595  1.00  0.00           C
ATOM   7384 8C21 POPEV 319      62.203 102.729  96.805  1.00  0.00           C
ATOM   7388  C33 POPEV 319      61.783  98.787 111.395  1.00  0.00           C
ATOM   7391  C34 POPEV 319      60.773  99.699 110.685  1.00  0.00           C
ATOM   7394  C35 POPEV 319      60.453  99.198 109.265  1.00  0.00           C
ATOM   7397  C36 POPEV 319      59.493 100.098 108.475  1.00  0.00           C
ATOM   7400  C37 POPEV 319      59.243  99.559 107.055  1.00  0.00           C
ATOM   7403  C38 POPEV 319      58.053 100.208 106.345  1.00  0.00           C
ATOM   7406  C39 POPEV 319      57.653  99.447 105.065  1.00  0.00           C
ATOM   7409 0C31 POPEV 319      58.323  99.949 103.775  1.00  0.00           C
ATOM   7412 1C31 POPEV 319      58.243  98.909 102.645  1.00  0.00           C
ATOM   7415 2C31 POPEV 319      58.373  99.538 101.245  1.00  0.00           C
ATOM   7418 3C31 POPEV 319      58.693  98.528 100.125  1.00  0.00           C
ATOM   7421 4C31 POPEV 319      57.653  97.409  99.955  1.00  0.00           C
ATOM   7424 5C31 POPEV 319      57.943  96.539  98.715  1.00  0.00           C
ATOM   7427 6C31 POPEV 319      56.963  95.378  98.525  1.00  0.00           C
ATOM   7431  NH3 POPEW 320      55.853 109.148 114.895  1.00  0.00           N
ATOM   7435  C12 POPEW 320      56.143 109.058 116.355  1.00  0.00           C
ATOM   7438  C11 POPEW 320      56.883 110.319 116.845  1.00  0.00           C
ATOM   7441  P   POPEW 320      59.383 109.748 117.185  1.00  0.00           P
ATOM   7442  O13 POPEW 320      59.963 111.107 117.135  1.00  0.00           O
ATOM   7443  O14 POPEW 320      60.093 108.689 117.935  1.00  0.00           O
ATOM   7444  O11 POPEW 320      59.183 109.279 115.685  1.00  0.00           O
ATOM   7445  O12 POPEW 320      57.903 109.897 117.745  1.00  0.00           O
ATOM   7446  C1  POPEW 320      60.253 109.618 114.785  1.00  0.00           C
ATOM   7449  C2  POPEW 320      59.913 109.139 113.355  1.00  0.00           C
ATOM   7451  O21 POPEW 320      60.953 109.548 112.435  1.00  0.00           O
ATOM   7452  C21 POPEW 320      62.133 108.927 112.535  1.00  0.00           C
ATOM   7453  O22 POPEW 320      63.183 109.478 112.815  1.00  0.00           O
ATOM   7454  C22 POPEW 320      62.013 107.467 112.125  1.00  0.00           C
ATOM   7457  C3  POPEW 320      58.543 109.757 112.945  1.00  0.00           C
ATOM   7460  O31 POPEW 320      57.533 108.747 112.745  1.00  0.00           O
ATOM   7461  C31 POPEW 320      57.383 108.128 111.575  1.00  0.00           C
ATOM   7462  O32 POPEW 320      56.523 107.278 111.365  1.00  0.00           O
ATOM   7463  C32 POPEW 320      58.343 108.577 110.465  1.00  0.00           C
ATOM   7466  C23 POPEW 320      63.173 107.018 111.205  1.00  0.00           C
ATOM   7469  C24 POPEW 320      63.133 105.508 110.935  1.00  0.00           C
ATOM   7472  C25 POPEW 320      61.993 105.037 110.025  1.00  0.00           C
ATOM   7475  C26 POPEW 320      62.553 104.328 108.795  1.00  0.00           C
ATOM   7478  C27 POPEW 320      61.503 103.878 107.765  1.00  0.00           C
ATOM   7481  C28 POPEW 320      61.783 104.447 106.365  1.00  0.00           C
ATOM   7484  C29 POPEW 320      63.083 103.958 105.765  1.00  0.00           C
ATOM   7486 0C21 POPEW 320      63.503 104.258 104.525  1.00  0.00           C
ATOM   7488 1C21 POPEW 320      62.753 105.128 103.545  1.00  0.00           C
ATOM   7491 2C21 POPEW 320      62.043 104.288 102.455  1.00  0.00           C
ATOM   7494 3C21 POPEW 320      61.343 105.177 101.415  1.00  0.00           C
ATOM   7497 4C21 POPEW 320      60.673 104.378 100.285  1.00  0.00           C
ATOM   7500 5C21 POPEW 320      60.103 105.308  99.205  1.00  0.00           C
ATOM   7503 6C21 POPEW 320      59.173 104.608  98.205  1.00  0.00           C
ATOM   7506 7C21 POPEW 320      58.403 105.607  97.345  1.00  0.00           C
ATOM   7509 8C21 POPEW 320      57.463 104.958  96.325  1.00  0.00           C
ATOM   7513  C33 POPEW 320      58.213 107.768 109.155  1.00  0.00           C
ATOM   7516  C34 POPEW 320      59.373 108.128 108.205  1.00  0.00           C
ATOM   7519  C35 POPEW 320      59.493 107.208 106.985  1.00  0.00           C
ATOM   7522  C36 POPEW 320      58.533 107.537 105.835  1.00  0.00           C
ATOM   7525  C37 POPEW 320      58.743 106.609 104.625  1.00  0.00           C
ATOM   7528  C38 POPEW 320      58.083 107.108 103.325  1.00  0.00           C
ATOM   7531  C39 POPEW 320      58.833 108.309 102.725  1.00  0.00           C
ATOM   7534 0C31 POPEW 320      58.373 108.689 101.305  1.00  0.00           C
ATOM   7537 1C31 POPEW 320      59.193 109.857 100.765  1.00  0.00           C
ATOM   7540 2C31 POPEW 320      58.913 110.258  99.315  1.00  0.00           C
ATOM   7543 3C31 POPEW 320      59.523 109.307  98.275  1.00  0.00           C
ATOM   7546 4C31 POPEW 320      59.373 109.827  96.845  1.00  0.00           C
ATOM   7549 5C31 POPEW 320      60.233 109.058  95.835  1.00  0.00           C
ATOM   7552 6C31 POPEW 320      59.533 108.818  94.495  1.00  0.00           C
ATOM   7556  NH3 POPEX 321       1.483  77.089 114.545  1.00  0.00           N
ATOM   7560  C12 POPEX 321       1.943  78.207 115.425  1.00  0.00           C
ATOM   7563  C11 POPEX 321       2.443  77.647 116.755  1.00  0.00           C
ATOM   7566  P   POPEX 321       1.803  75.357 117.895  1.00  0.00           P
ATOM   7567  O13 POPEX 321       3.243  75.348 118.265  1.00  0.00           O
ATOM   7568  O14 POPEX 321       0.808  74.909 118.885  1.00  0.00           O
ATOM   7569  O11 POPEX 321       1.613  74.497 116.575  1.00  0.00           O
ATOM   7570  O12 POPEX 321       1.443  76.809 117.355  1.00  0.00           O
ATOM   7571  C1  POPEX 321       2.223  73.199 116.435  1.00  0.00           C
ATOM   7574  C2  POPEX 321       2.873  73.129 115.045  1.00  0.00           C
ATOM   7576  O21 POPEX 321       3.183  71.769 114.685  1.00  0.00           O
ATOM   7577  C21 POPEX 321       2.953  71.507 113.405  1.00  0.00           C
ATOM   7578  O22 POPEX 321       2.113  72.077 112.725  1.00  0.00           O
ATOM   7579  C22 POPEX 321       3.903  70.467 112.865  1.00  0.00           C
ATOM   7582  C3  POPEX 321       4.193  73.938 114.975  1.00  0.00           C
ATOM   7585  O31 POPEX 321       4.763  73.958 113.645  1.00  0.00           O
ATOM   7586  C31 POPEX 321       4.103  74.787 112.825  1.00  0.00           C
ATOM   7587  O32 POPEX 321       3.223  75.549 113.195  1.00  0.00           O
ATOM   7588  C32 POPEX 321       4.543  74.607 111.375  1.00  0.00           C
ATOM   7591  C23 POPEX 321       3.503  70.118 111.415  1.00  0.00           C
ATOM   7594  C24 POPEX 321       4.363  69.018 110.805  1.00  0.00           C
ATOM   7597  C25 POPEX 321       5.623  69.497 110.095  1.00  0.00           C
ATOM   7600  C26 POPEX 321       6.383  68.318 109.475  1.00  0.00           C
ATOM   7603  C27 POPEX 321       7.483  68.738 108.495  1.00  0.00           C
ATOM   7606  C28 POPEX 321       8.103  67.529 107.785  1.00  0.00           C
ATOM   7609  C29 POPEX 321       9.293  67.857 106.925  1.00  0.00           C
ATOM   7611 0C21 POPEX 321       9.323  67.879 105.585  1.00  0.00           C
ATOM   7613 1C21 POPEX 321       8.133  67.628 104.685  1.00  0.00           C
ATOM   7616 2C21 POPEX 321       8.423  67.887 103.185  1.00  0.00           C
ATOM   7619 3C21 POPEX 321       8.803  69.339 102.865  1.00  0.00           C
ATOM   7622 4C21 POPEX 321       8.983  69.577 101.355  1.00  0.00           C
ATOM   7625 5C21 POPEX 321       9.253  71.037 100.995  1.00  0.00           C
ATOM   7628 6C21 POPEX 321      10.633  71.549 101.455  1.00  0.00           C
ATOM   7631 7C21 POPEX 321      10.813  73.049 101.205  1.00  0.00           C
ATOM   7634 8C21 POPEX 321      12.153  73.598 101.715  1.00  0.00           C
ATOM   7638  C33 POPEX 321       5.923  73.919 111.175  1.00  0.00           C
ATOM   7641  C34 POPEX 321       6.493  74.158 109.775  1.00  0.00           C
ATOM   7644  C35 POPEX 321       5.713  73.458 108.655  1.00  0.00           C
ATOM   7647  C36 POPEX 321       6.293  73.768 107.265  1.00  0.00           C
ATOM   7650  C37 POPEX 321       5.273  74.397 106.315  1.00  0.00           C
ATOM   7653  C38 POPEX 321       5.863  74.729 104.935  1.00  0.00           C
ATOM   7656  C39 POPEX 321       4.783  74.857 103.855  1.00  0.00           C
ATOM   7659 0C31 POPEX 321       5.313  75.217 102.465  1.00  0.00           C
ATOM   7662 1C31 POPEX 321       4.253  74.897 101.395  1.00  0.00           C
ATOM   7665 2C31 POPEX 321       4.453  75.589 100.045  1.00  0.00           C
ATOM   7668 3C31 POPEX 321       3.163  75.598  99.205  1.00  0.00           C
ATOM   7671 4C31 POPEX 321       2.763  74.228  98.655  1.00  0.00           C
ATOM   7674 5C31 POPEX 321       1.303  74.188  98.185  1.00  0.00           C
ATOM   7677 6C31 POPEX 321       0.918  72.897  97.455  1.00  0.00           C
ATOM   7681  NH3 POPEY 322      31.383  39.647  72.495  1.00  0.00           N
ATOM   7685  C12 POPEY 322      32.873  39.787  72.575  1.00  0.00           C
ATOM   7688  C11 POPEY 322      33.513  39.877  71.185  1.00  0.00           C
ATOM   7691  P   POPEY 322      35.863  40.917  70.615  1.00  0.00           P
ATOM   7692  O13 POPEY 322      36.293  40.327  69.325  1.00  0.00           O
ATOM   7693  O14 POPEY 322      35.173  42.229  70.545  1.00  0.00           O
ATOM   7694  O11 POPEY 322      37.073  41.097  71.615  1.00  0.00           O
ATOM   7695  O12 POPEY 322      34.923  39.889  71.335  1.00  0.00           O
ATOM   7696  C1  POPEY 322      37.043  40.527  72.925  1.00  0.00           C
ATOM   7699  C2  POPEY 322      38.053  41.229  73.895  1.00  0.00           C
ATOM   7701  O21 POPEY 322      37.533  41.347  75.245  1.00  0.00           O
ATOM   7702  C21 POPEY 322      36.443  42.097  75.355  1.00  0.00           C
ATOM   7703  O22 POPEY 322      35.933  42.719  74.435  1.00  0.00           O
ATOM   7704  C22 POPEY 322      35.843  42.007  76.775  1.00  0.00           C
ATOM   7707  C3  POPEY 322      38.653  42.557  73.355  1.00  0.00           C
ATOM   7710  O31 POPEY 322      39.213  43.379  74.395  1.00  0.00           O
ATOM   7711  C31 POPEY 322      40.343  42.938  74.955  1.00  0.00           C
ATOM   7712  O32 POPEY 322      41.013  41.999  74.585  1.00  0.00           O
ATOM   7713  C32 POPEY 322      40.553  43.698  76.265  1.00  0.00           C
ATOM   7716  C23 POPEY 322      36.513  41.058  77.805  1.00  0.00           C
ATOM   7719  C24 POPEY 322      35.523  40.408  78.795  1.00  0.00           C
ATOM   7722  C25 POPEY 322      35.223  41.217  80.075  1.00  0.00           C
ATOM   7725  C26 POPEY 322      34.183  40.487  80.945  1.00  0.00           C
ATOM   7728  C27 POPEY 322      33.933  41.118  82.335  1.00  0.00           C
ATOM   7731  C28 POPEY 322      32.903  40.338  83.185  1.00  0.00           C
ATOM   7734  C29 POPEY 322      31.493  40.448  82.665  1.00  0.00           C
ATOM   7736 0C21 POPEY 322      30.363  40.537  83.385  1.00  0.00           C
ATOM   7738 1C21 POPEY 322      30.273  40.478  84.895  1.00  0.00           C
ATOM   7741 2C21 POPEY 322      28.953  39.847  85.395  1.00  0.00           C
ATOM   7744 3C21 POPEY 322      28.993  39.679  86.925  1.00  0.00           C
ATOM   7747 4C21 POPEY 322      27.623  39.487  87.605  1.00  0.00           C
ATOM   7750 5C21 POPEY 322      26.943  38.139  87.335  1.00  0.00           C
ATOM   7753 6C21 POPEY 322      25.713  37.947  88.235  1.00  0.00           C
ATOM   7756 7C21 POPEY 322      24.973  36.627  88.015  1.00  0.00           C
ATOM   7759 8C21 POPEY 322      24.183  36.557  86.705  1.00  0.00           C
ATOM   7763  C33 POPEY 322      40.573  42.667  77.405  1.00  0.00           C
ATOM   7766  C34 POPEY 322      40.533  43.307  78.795  1.00  0.00           C
ATOM   7769  C35 POPEY 322      40.933  42.287  79.865  1.00  0.00           C
ATOM   7772  C36 POPEY 322      42.463  42.199  80.035  1.00  0.00           C
ATOM   7775  C37 POPEY 322      42.853  41.347  81.245  1.00  0.00           C
ATOM   7778  C38 POPEY 322      44.213  41.749  81.845  1.00  0.00           C
ATOM   7781  C39 POPEY 322      44.373  41.257  83.285  1.00  0.00           C
ATOM   7784 0C31 POPEY 322      45.723  41.627  83.915  1.00  0.00           C
ATOM   7787 1C31 POPEY 322      45.613  41.809  85.435  1.00  0.00           C
ATOM   7790 2C31 POPEY 322      46.953  42.077  86.145  1.00  0.00           C
ATOM   7793 3C31 POPEY 322      47.653  40.807  86.655  1.00  0.00           C
ATOM   7796 4C31 POPEY 322      48.543  41.097  87.875  1.00  0.00           C
ATOM   7799 5C31 POPEY 322      49.123  39.827  88.515  1.00  0.00           C
ATOM   7802 6C31 POPEY 322      49.783  40.088  89.875  1.00  0.00           C
ATOM   7806  NH3 POPEZ 323      35.563 120.168  72.255  1.00  0.00           N
ATOM   7810  C12 POPEZ 323      35.853 118.747  72.645  1.00  0.00           C
ATOM   7813  C11 POPEZ 323      35.753 117.789  71.445  1.00  0.00           C
ATOM   7816  P   POPEZ 323      35.343 115.518  72.925  1.00  0.00           P
ATOM   7817  O13 POPEZ 323      36.683 114.879  72.885  1.00  0.00           O
ATOM   7818  O14 POPEZ 323      34.133 114.678  72.895  1.00  0.00           O
ATOM   7819  O11 POPEZ 323      35.273 116.368  74.255  1.00  0.00           O
ATOM   7820  O12 POPEZ 323      35.173 116.527  71.725  1.00  0.00           O
ATOM   7821  C1  POPEZ 323      34.923 115.728  75.505  1.00  0.00           C
ATOM   7824  C2  POPEZ 323      33.613 116.269  76.165  1.00  0.00           C
ATOM   7826  O21 POPEZ 323      33.713 115.958  77.565  1.00  0.00           O
ATOM   7827  C21 POPEZ 323      33.033 116.749  78.385  1.00  0.00           C
ATOM   7828  O22 POPEZ 323      32.563 117.838  78.115  1.00  0.00           O
ATOM   7829  C22 POPEZ 323      32.973 116.068  79.755  1.00  0.00           C
ATOM   7832  C3  POPEZ 323      32.293 115.658  75.565  1.00  0.00           C
ATOM   7835  O31 POPEZ 323      31.363 115.198  76.575  1.00  0.00           O
ATOM   7836  C31 POPEZ 323      30.173 114.827  76.085  1.00  0.00           C
ATOM   7837  O32 POPEZ 323      29.853 114.918  74.925  1.00  0.00           O
ATOM   7838  C32 POPEZ 323      29.273 114.328  77.225  1.00  0.00           C
ATOM   7841  C23 POPEZ 323      31.893 116.698  80.675  1.00  0.00           C
ATOM   7844  C24 POPEZ 323      32.073 116.329  82.155  1.00  0.00           C
ATOM   7847  C25 POPEZ 323      33.213 117.077  82.865  1.00  0.00           C
ATOM   7850  C26 POPEZ 323      32.913 118.568  83.115  1.00  0.00           C
ATOM   7853  C27 POPEZ 323      33.473 119.529  82.045  1.00  0.00           C
ATOM   7856  C28 POPEZ 323      34.753 120.247  82.495  1.00  0.00           C
ATOM   7859  C29 POPEZ 323      35.133 121.308  81.505  1.00  0.00           C
ATOM   7861 0C21 POPEZ 323      36.293 121.989  81.475  1.00  0.00           C
ATOM   7863 1C21 POPEZ 323      37.473 121.838  82.395  1.00  0.00           C
ATOM   7866 2C21 POPEZ 323      38.663 121.199  81.645  1.00  0.00           C
ATOM   7869 3C21 POPEZ 323      39.943 121.159  82.485  1.00  0.00           C
ATOM   7872 4C21 POPEZ 323      41.183 120.798  81.665  1.00  0.00           C
ATOM   7875 5C21 POPEZ 323      42.103 119.769  82.345  1.00  0.00           C
ATOM   7878 6C21 POPEZ 323      41.443 118.387  82.485  1.00  0.00           C
ATOM   7881 7C21 POPEZ 323      42.383 117.318  83.065  1.00  0.00           C
ATOM   7884 8C21 POPEZ 323      41.723 115.938  83.115  1.00  0.00           C
ATOM   7888  C33 POPEZ 323      28.003 115.208  77.375  1.00  0.00           C
ATOM   7891  C34 POPEZ 323      27.213 114.997  78.675  1.00  0.00           C
ATOM   7894  C35 POPEZ 323      28.073 115.208  79.925  1.00  0.00           C
ATOM   7897  C36 POPEZ 323      27.283 115.299  81.235  1.00  0.00           C
ATOM   7900  C37 POPEZ 323      28.243 115.538  82.405  1.00  0.00           C
ATOM   7903  C38 POPEZ 323      27.513 115.658  83.745  1.00  0.00           C
ATOM   7906  C39 POPEZ 323      28.393 115.359  84.965  1.00  0.00           C
ATOM   7909 0C31 POPEZ 323      29.153 116.577  85.475  1.00  0.00           C
ATOM   7912 1C31 POPEZ 323      30.013 116.259  86.705  1.00  0.00           C
ATOM   7915 2C31 POPEZ 323      30.693 117.488  87.305  1.00  0.00           C
ATOM   7918 3C31 POPEZ 323      29.743 118.368  88.125  1.00  0.00           C
ATOM   7921 4C31 POPEZ 323      30.373 119.699  88.545  1.00  0.00           C
ATOM   7924 5C31 POPEZ 323      29.433 120.508  89.435  1.00  0.00           C
ATOM   7927 6C31 POPEZ 323      29.913 121.938  89.665  1.00  0.00           C
ATOM   7931  NH3 POPEa 324      86.572 128.247 115.765  1.00  0.00           N
ATOM   7935  C12 POPEa 324      86.073 126.838 115.895  1.00  0.00           C
ATOM   7938  C11 POPEa 324      86.742 125.837 114.925  1.00  0.00           C
ATOM   7941  P   POPEa 324      85.233 123.708 115.405  1.00  0.00           P
ATOM   7942  O13 POPEa 324      85.392 122.357 115.965  1.00  0.00           O
ATOM   7943  O14 POPEa 324      84.133 124.538 115.935  1.00  0.00           O
ATOM   7944  O11 POPEa 324      84.972 123.507 113.855  1.00  0.00           O
ATOM   7945  O12 POPEa 324      86.602 124.508 115.405  1.00  0.00           O
ATOM   7946  C1  POPEa 324      86.012 123.158 112.925  1.00  0.00           C
ATOM   7949  C2  POPEa 324      85.933 124.049 111.635  1.00  0.00           C
ATOM   7951  O21 POPEa 324      85.283 123.368 110.545  1.00  0.00           O
ATOM   7952  C21 POPEa 324      85.843 122.269 110.015  1.00  0.00           C
ATOM   7953  O22 POPEa 324      86.872 121.738 110.405  1.00  0.00           O
ATOM   7954  C22 POPEa 324      84.983 121.758 108.855  1.00  0.00           C
ATOM   7957  C3  POPEa 324      87.292 124.717 111.225  1.00  0.00           C
ATOM   7960  O31 POPEa 324      87.133 126.077 110.755  1.00  0.00           O
ATOM   7961  C31 POPEa 324      87.162 126.269 109.435  1.00  0.00           C
ATOM   7962  O32 POPEa 324      87.173 125.389 108.585  1.00  0.00           O
ATOM   7963  C32 POPEa 324      87.162 127.768 109.095  1.00  0.00           C
ATOM   7966  C23 POPEa 324      85.673 121.908 107.485  1.00  0.00           C
ATOM   7969  C24 POPEa 324      84.683 121.798 106.315  1.00  0.00           C
ATOM   7972  C25 POPEa 324      83.753 123.029 106.205  1.00  0.00           C
ATOM   7975  C26 POPEa 324      83.372 123.398 104.765  1.00  0.00           C
ATOM   7978  C27 POPEa 324      82.483 124.648 104.665  1.00  0.00           C
ATOM   7981  C28 POPEa 324      82.563 125.338 103.275  1.00  0.00           C
ATOM   7984  C29 POPEa 324      83.843 126.107 103.075  1.00  0.00           C
ATOM   7986 0C21 POPEa 324      84.053 127.129 102.215  1.00  0.00           C
ATOM   7988 1C21 POPEa 324      83.073 127.668 101.205  1.00  0.00           C
ATOM   7991 2C21 POPEa 324      83.743 128.087  99.875  1.00  0.00           C
ATOM   7994 3C21 POPEa 324      82.712 128.568  98.845  1.00  0.00           C
ATOM   7997 4C21 POPEa 324      83.283 128.878  97.455  1.00  0.00           C
ATOM   8000 5C21 POPEa 324      82.152 129.148  96.445  1.00  0.00           C
ATOM   8003 6C21 POPEa 324      82.653 129.699  95.105  1.00  0.00           C
ATOM   8006 7C21 POPEa 324      81.563 129.747  94.025  1.00  0.00           C
ATOM   8009 8C21 POPEa 324      82.113 130.058  92.635  1.00  0.00           C
ATOM   8013  C33 POPEa 324      88.512 128.488 109.305  1.00  0.00           C
ATOM   8016  C34 POPEa 324      88.493 129.958 108.835  1.00  0.00           C
ATOM   8019  C35 POPEa 324      89.872 130.634 108.925  1.00  0.00           C
ATOM   8022  C36 POPEa 324      89.893 132.152 109.085  1.00  0.00           C
ATOM   8025  C37 POPEa 324      89.902 132.973 107.785  1.00  0.00           C
ATOM   8028  C38 POPEa 324      90.383 134.402 108.065  1.00  0.00           C
ATOM   8031  C39 POPEa 324      90.072 135.432 106.975  1.00  0.00           C
ATOM   8034 0C31 POPEa 324      90.632 135.083 105.595  1.00  0.00           C
ATOM   8037 1C31 POPEa 324      90.683 136.312 104.685  1.00  0.00           C
ATOM   8040 2C31 POPEa 324      90.673 135.963 103.195  1.00  0.00           C
ATOM   8043 3C31 POPEa 324      91.953 135.284 102.685  1.00  0.00           C
ATOM   8046 4C31 POPEa 324      91.863 134.962 101.175  1.00  0.00           C
ATOM   8049 5C31 POPEa 324      93.193 135.173 100.445  1.00  0.00           C
ATOM   8052 6C31 POPEa 324      93.113 134.872  98.945  1.00  0.00           C
ATOM   8056  NH3 POPEb 325      55.003  59.569 117.915  1.00  0.00           N
ATOM   8060  C12 POPEb 325      54.263  60.517 118.815  1.00  0.00           C
ATOM   8063  C11 POPEb 325      52.843  60.018 119.185  1.00  0.00           C
ATOM   8066  P   POPEb 325      51.713  57.577 119.095  1.00  0.00           P
ATOM   8067  O13 POPEb 325      51.593  56.487 120.095  1.00  0.00           O
ATOM   8068  O14 POPEb 325      50.463  58.217 118.655  1.00  0.00           O
ATOM   8069  O11 POPEb 325      52.373  56.907 117.805  1.00  0.00           O
ATOM   8070  O12 POPEb 325      52.813  58.628 119.545  1.00  0.00           O
ATOM   8071  C1  POPEb 325      52.853  57.768 116.755  1.00  0.00           C
ATOM   8074  C2  POPEb 325      52.383  57.368 115.345  1.00  0.00           C
ATOM   8076  O21 POPEb 325      52.623  58.327 114.295  1.00  0.00           O
ATOM   8077  C21 POPEb 325      53.393  59.397 114.375  1.00  0.00           C
ATOM   8078  O22 POPEb 325      54.033  59.787 115.335  1.00  0.00           O
ATOM   8079  C22 POPEb 325      53.283  60.107 113.015  1.00  0.00           C
ATOM   8082  C3  POPEb 325      50.873  57.037 115.335  1.00  0.00           C
ATOM   8085  O31 POPEb 325      50.653  56.037 114.335  1.00  0.00           O
ATOM   8086  C31 POPEb 325      49.523  55.377 114.505  1.00  0.00           C
ATOM   8087  O32 POPEb 325      48.653  55.629 115.335  1.00  0.00           O
ATOM   8088  C32 POPEb 325      49.433  54.309 113.445  1.00  0.00           C
ATOM   8091  C23 POPEb 325      53.663  61.609 113.005  1.00  0.00           C
ATOM   8094  C24 POPEb 325      55.123  61.929 112.625  1.00  0.00           C
ATOM   8097  C25 POPEb 325      55.533  61.487 111.205  1.00  0.00           C
ATOM   8100  C26 POPEb 325      54.863  62.269 110.065  1.00  0.00           C
ATOM   8103  C27 POPEb 325      55.073  61.577 108.715  1.00  0.00           C
ATOM   8106  C28 POPEb 325      54.653  62.448 107.515  1.00  0.00           C
ATOM   8109  C29 POPEb 325      55.023  61.757 106.225  1.00  0.00           C
ATOM   8111 0C21 POPEb 325      54.193  61.237 105.305  1.00  0.00           C
ATOM   8113 1C21 POPEb 325      52.693  61.237 105.335  1.00  0.00           C
ATOM   8116 2C21 POPEb 325      52.083  62.007 104.145  1.00  0.00           C
ATOM   8119 3C21 POPEb 325      52.333  63.519 104.165  1.00  0.00           C
ATOM   8122 4C21 POPEb 325      51.353  64.248 103.235  1.00  0.00           C
ATOM   8125 5C21 POPEb 325      51.733  65.699 102.915  1.00  0.00           C
ATOM   8128 6C21 POPEb 325      50.683  66.357 102.005  1.00  0.00           C
ATOM   8131 7C21 POPEb 325      51.003  67.809 101.625  1.00  0.00           C
ATOM   8134 8C21 POPEb 325      49.913  68.488 100.795  1.00  0.00           C
ATOM   8138  C33 POPEb 325      48.573  54.827 112.275  1.00  0.00           C
ATOM   8141  C34 POPEb 325      49.273  55.967 111.535  1.00  0.00           C
ATOM   8144  C35 POPEb 325      48.523  56.377 110.265  1.00  0.00           C
ATOM   8147  C36 POPEb 325      48.673  55.368 109.135  1.00  0.00           C
ATOM   8150  C37 POPEb 325      47.693  55.569 107.975  1.00  0.00           C
ATOM   8153  C38 POPEb 325      48.133  54.748 106.755  1.00  0.00           C
ATOM   8156  C39 POPEb 325      46.983  54.067 106.005  1.00  0.00           C
ATOM   8159 0C31 POPEb 325      46.113  55.018 105.165  1.00  0.00           C
ATOM   8162 1C31 POPEb 325      45.323  54.207 104.125  1.00  0.00           C
ATOM   8165 2C31 POPEb 325      44.653  55.049 103.035  1.00  0.00           C
ATOM   8168 3C31 POPEb 325      44.093  54.158 101.925  1.00  0.00           C
ATOM   8171 4C31 POPEb 325      43.673  54.917 100.665  1.00  0.00           C
ATOM   8174 5C31 POPEb 325      43.393  53.979  99.475  1.00  0.00           C
ATOM   8177 6C31 POPEb 325      42.943  54.699  98.205  1.00  0.00           C
ATOM   8181  NH3 POPEc 326      48.913 117.099  72.495  1.00  0.00           N
ATOM   8185  C12 POPEc 326      49.293 115.837  71.755  1.00  0.00           C
ATOM   8188  C11 POPEc 326      48.143 114.799  71.685  1.00  0.00           C
ATOM   8191  P   POPEc 326      45.903 116.189  71.475  1.00  0.00           P
ATOM   8192  O13 POPEc 326      46.433 117.558  71.335  1.00  0.00           O
ATOM   8193  O14 POPEc 326      44.563 115.849  70.925  1.00  0.00           O
ATOM   8194  O11 POPEc 326      45.883 115.868  73.005  1.00  0.00           O
ATOM   8195  O12 POPEc 326      47.013 115.219  70.915  1.00  0.00           O
ATOM   8196  C1  POPEc 326      45.133 114.757  73.485  1.00  0.00           C
ATOM   8199  C2  POPEc 326      44.983 114.897  75.005  1.00  0.00           C
ATOM   8201  O21 POPEc 326      44.833 113.598  75.595  1.00  0.00           O
ATOM   8202  C21 POPEc 326      45.953 112.988  75.865  1.00  0.00           C
ATOM   8203  O22 POPEc 326      47.063 113.279  75.445  1.00  0.00           O
ATOM   8204  C22 POPEc 326      45.673 112.059  77.035  1.00  0.00           C
ATOM   8207  C3  POPEc 326      43.753 115.768  75.385  1.00  0.00           C
ATOM   8210  O31 POPEc 326      44.083 116.889  76.225  1.00  0.00           O
ATOM   8211  C31 POPEc 326      44.533 116.569  77.435  1.00  0.00           C
ATOM   8212  O32 POPEc 326      44.523 115.467  77.945  1.00  0.00           O
ATOM   8213  C32 POPEc 326      45.223 117.808  78.025  1.00  0.00           C
ATOM   8216  C23 POPEc 326      46.813 112.199  78.055  1.00  0.00           C
ATOM   8219  C24 POPEc 326      46.423 111.658  79.415  1.00  0.00           C
ATOM   8222  C25 POPEc 326      47.513 111.938  80.455  1.00  0.00           C
ATOM   8225  C26 POPEc 326      46.973 111.838  81.875  1.00  0.00           C
ATOM   8228  C27 POPEc 326      48.063 112.029  82.915  1.00  0.00           C
ATOM   8231  C28 POPEc 326      47.503 111.828  84.325  1.00  0.00           C
ATOM   8234  C29 POPEc 326      48.613 111.828  85.345  1.00  0.00           C
ATOM   8236 0C21 POPEc 326      48.493 112.229  86.615  1.00  0.00           C
ATOM   8238 1C21 POPEc 326      47.223 112.729  87.245  1.00  0.00           C
ATOM   8241 2C21 POPEc 326      47.463 113.387  88.615  1.00  0.00           C
ATOM   8244 3C21 POPEc 326      47.953 112.388  89.675  1.00  0.00           C
ATOM   8247 4C21 POPEc 326      48.013 112.999  91.085  1.00  0.00           C
ATOM   8250 5C21 POPEc 326      47.593 111.997  92.165  1.00  0.00           C
ATOM   8253 6C21 POPEc 326      47.683 112.607  93.565  1.00  0.00           C
ATOM   8256 7C21 POPEc 326      46.863 111.889  94.645  1.00  0.00           C
ATOM   8259 8C21 POPEc 326      47.173 110.398  94.795  1.00  0.00           C
ATOM   8263  C33 POPEc 326      46.453 117.467  78.915  1.00  0.00           C
ATOM   8266  C34 POPEc 326      47.423 116.479  78.255  1.00  0.00           C
ATOM   8269  C35 POPEc 326      48.793 116.387  78.925  1.00  0.00           C
ATOM   8272  C36 POPEc 326      49.823 117.357  78.315  1.00  0.00           C
ATOM   8275  C37 POPEc 326      51.273 116.908  78.575  1.00  0.00           C
ATOM   8278  C38 POPEc 326      52.323 117.868  78.015  1.00  0.00           C
ATOM   8281  C39 POPEc 326      53.783 117.488  78.305  1.00  0.00           C
ATOM   8284 0C31 POPEc 326      54.293 117.889  79.705  1.00  0.00           C
ATOM   8287 1C31 POPEc 326      55.823 117.768  79.805  1.00  0.00           C
ATOM   8290 2C31 POPEc 326      56.393 118.247  81.145  1.00  0.00           C
ATOM   8293 3C31 POPEc 326      57.933 118.279  81.135  1.00  0.00           C
ATOM   8296 4C31 POPEc 326      58.543 118.689  82.475  1.00  0.00           C
ATOM   8299 5C31 POPEc 326      60.023 118.309  82.595  1.00  0.00           C
ATOM   8302 6C31 POPEc 326      60.653 118.769  83.905  1.00  0.00           C
ATOM   8306  NH3 POPEd 327      46.963 104.757  71.545  1.00  0.00           N
ATOM   8310  C12 POPEd 327      46.793 103.258  71.525  1.00  0.00           C
ATOM   8313  C11 POPEd 327      46.623 102.579  72.895  1.00  0.00           C
ATOM   8316  P   POPEd 327      47.453 100.058  72.985  1.00  0.00           P
ATOM   8317  O13 POPEd 327      47.803  99.338  71.755  1.00  0.00           O
ATOM   8318  O14 POPEd 327      48.613 100.628  73.715  1.00  0.00           O
ATOM   8319  O11 POPEd 327      46.703  99.069  73.955  1.00  0.00           O
ATOM   8320  O12 POPEd 327      46.403 101.189  72.645  1.00  0.00           O
ATOM   8321  C1  POPEd 327      45.453  99.349  74.565  1.00  0.00           C
ATOM   8324  C2  POPEd 327      45.603  99.328  76.115  1.00  0.00           C
ATOM   8326  O21 POPEd 327      44.603 100.118  76.765  1.00  0.00           O
ATOM   8327  C21 POPEd 327      44.523 101.439  76.555  1.00  0.00           C
ATOM   8328  O22 POPEd 327      45.183 102.087  75.785  1.00  0.00           O
ATOM   8329  C22 POPEd 327      43.503 101.997  77.545  1.00  0.00           C
ATOM   8332  C3  POPEd 327      47.043  99.678  76.605  1.00  0.00           C
ATOM   8335  O31 POPEd 327      47.193  99.748  78.035  1.00  0.00           O
ATOM   8336  C31 POPEd 327      47.113  98.638  78.775  1.00  0.00           C
ATOM   8337  O32 POPEd 327      46.783  97.537  78.395  1.00  0.00           O
ATOM   8338  C32 POPEd 327      47.373  99.049  80.225  1.00  0.00           C
ATOM   8341  C23 POPEd 327      44.143 103.057  78.465  1.00  0.00           C
ATOM   8344  C24 POPEd 327      43.523 103.148  79.865  1.00  0.00           C
ATOM   8347  C25 POPEd 327      44.163 102.229  80.925  1.00  0.00           C
ATOM   8350  C26 POPEd 327      43.743 102.618  82.345  1.00  0.00           C
ATOM   8353  C27 POPEd 327      44.493 101.849  83.435  1.00  0.00           C
ATOM   8356  C28 POPEd 327      44.083 102.379  84.825  1.00  0.00           C
ATOM   8359  C29 POPEd 327      44.893 101.819  85.965  1.00  0.00           C
ATOM   8361 0C21 POPEd 327      44.603 102.008  87.265  1.00  0.00           C
ATOM   8363 1C21 POPEd 327      43.413 102.777  87.795  1.00  0.00           C
ATOM   8366 2C21 POPEd 327      43.813 104.049  88.585  1.00  0.00           C
ATOM   8369 3C21 POPEd 327      44.463 103.729  89.935  1.00  0.00           C
ATOM   8372 4C21 POPEd 327      44.663 104.939  90.865  1.00  0.00           C
ATOM   8375 5C21 POPEd 327      45.893 105.809  90.555  1.00  0.00           C
ATOM   8378 6C21 POPEd 327      45.653 106.898  89.495  1.00  0.00           C
ATOM   8381 7C21 POPEd 327      46.763 107.967  89.485  1.00  0.00           C
ATOM   8384 8C21 POPEd 327      46.603 108.958  88.335  1.00  0.00           C
ATOM   8388  C33 POPEd 327      46.933  98.078  81.355  1.00  0.00           C
ATOM   8391  C34 POPEd 327      48.063  97.898  82.375  1.00  0.00           C
ATOM   8394  C35 POPEd 327      47.673  97.217  83.695  1.00  0.00           C
ATOM   8397  C36 POPEd 327      48.823  97.299  84.715  1.00  0.00           C
ATOM   8400  C37 POPEd 327      48.483  96.749  86.105  1.00  0.00           C
ATOM   8403  C38 POPEd 327      49.733  96.679  86.995  1.00  0.00           C
ATOM   8406  C39 POPEd 327      49.453  96.259  88.455  1.00  0.00           C
ATOM   8409 0C31 POPEd 327      48.633  94.967  88.585  1.00  0.00           C
ATOM   8412 1C31 POPEd 327      48.513  94.489  90.035  1.00  0.00           C
ATOM   8415 2C31 POPEd 327      47.503  93.337  90.215  1.00  0.00           C
ATOM   8418 3C31 POPEd 327      46.053  93.778  89.985  1.00  0.00           C
ATOM   8421 4C31 POPEd 327      45.033  92.758  90.495  1.00  0.00           C
ATOM   8424 5C31 POPEd 327      43.623  92.999  89.935  1.00  0.00           C
ATOM   8427 6C31 POPEd 327      42.573  92.038  90.505  1.00  0.00           C
ATOM   8431  NH3 POPEe 328     112.953 115.359  72.135  1.00  0.00           N
ATOM   8435  C12 POPEe 328     113.893 116.508  72.325  1.00  0.00           C
ATOM   8438  C11 POPEe 328     115.053 116.119  73.235  1.00  0.00           C
ATOM   8441  P   POPEe 328     115.753 113.589  73.405  1.00  0.00           P
ATOM   8442  O13 POPEe 328     114.382 113.309  73.855  1.00  0.00           O
ATOM   8443  O14 POPEe 328     116.362 112.589  72.495  1.00  0.00           O
ATOM   8444  O11 POPEe 328     116.733 113.747  74.635  1.00  0.00           O
ATOM   8445  O12 POPEe 328     115.772 114.997  72.725  1.00  0.00           O
ATOM   8446  C1  POPEe 328     116.563 114.648  75.725  1.00  0.00           C
ATOM   8449  C2  POPEe 328     117.533 114.249  76.865  1.00  0.00           C
ATOM   8451  O21 POPEe 328     117.233 115.037  78.035  1.00  0.00           O
ATOM   8452  C21 POPEe 328     117.483 114.478  79.215  1.00  0.00           C
ATOM   8453  O22 POPEe 328     117.962 113.379  79.395  1.00  0.00           O
ATOM   8454  C22 POPEe 328     117.022 115.429  80.335  1.00  0.00           C
ATOM   8457  C3  POPEe 328     119.002 114.459  76.375  1.00  0.00           C
ATOM   8460  O31 POPEe 328     119.923 113.668  77.135  1.00  0.00           O
ATOM   8461  C31 POPEe 328     120.733 114.319  77.945  1.00  0.00           C
ATOM   8462  O32 POPEe 328     120.783 115.529  78.105  1.00  0.00           O
ATOM   8463  C32 POPEe 328     121.553 113.288  78.725  1.00  0.00           C
ATOM   8466  C23 POPEe 328     116.903 114.729  81.715  1.00  0.00           C
ATOM   8469  C24 POPEe 328     116.493 115.688  82.835  1.00  0.00           C
ATOM   8472  C25 POPEe 328     116.623 115.118  84.265  1.00  0.00           C
ATOM   8475  C26 POPEe 328     115.723 113.899  84.555  1.00  0.00           C
ATOM   8478  C27 POPEe 328     115.673 113.549  86.045  1.00  0.00           C
ATOM   8481  C28 POPEe 328     114.713 112.388  86.405  1.00  0.00           C
ATOM   8484  C29 POPEe 328     115.163 111.059  85.865  1.00  0.00           C
ATOM   8486 0C21 POPEe 328     114.603 109.857  86.125  1.00  0.00           C
ATOM   8488 1C21 POPEe 328     113.402 109.599  87.005  1.00  0.00           C
ATOM   8491 2C21 POPEe 328     113.622 108.498  88.055  1.00  0.00           C
ATOM   8494 3C21 POPEe 328     114.483 108.939  89.245  1.00  0.00           C
ATOM   8497 4C21 POPEe 328     114.783 107.777  90.205  1.00  0.00           C
ATOM   8500 5C21 POPEe 328     115.333 108.218  91.565  1.00  0.00           C
ATOM   8503 6C21 POPEe 328     116.553 109.139  91.475  1.00  0.00           C
ATOM   8506 7C21 POPEe 328     117.343 109.167  92.795  1.00  0.00           C
ATOM   8509 8C21 POPEe 328     118.533 110.118  92.755  1.00  0.00           C
ATOM   8513  C33 POPEe 328     122.693 113.909  79.575  1.00  0.00           C
ATOM   8516  C34 POPEe 328     123.003 113.099  80.835  1.00  0.00           C
ATOM   8519  C35 POPEe 328     123.792 111.819  80.565  1.00  0.00           C
ATOM   8522  C36 POPEe 328     123.893 110.949  81.835  1.00  0.00           C
ATOM   8525  C37 POPEe 328     124.652 109.637  81.635  1.00  0.00           C
ATOM   8528  C38 POPEe 328     124.983 108.939  82.965  1.00  0.00           C
ATOM   8531  C39 POPEe 328     123.753 108.647  83.825  1.00  0.00           C
ATOM   8534 0C31 POPEe 328     124.102 107.917  85.135  1.00  0.00           C
ATOM   8537 1C31 POPEe 328     122.913 107.929  86.105  1.00  0.00           C
ATOM   8540 2C31 POPEe 328     123.003 106.908  87.245  1.00  0.00           C
ATOM   8543 3C31 POPEe 328     122.612 105.488  86.805  1.00  0.00           C
ATOM   8546 4C31 POPEe 328     122.302 104.548  87.985  1.00  0.00           C
ATOM   8549 5C31 POPEe 328     121.583 103.268  87.545  1.00  0.00           C
ATOM   8552 6C31 POPEe 328     121.262 102.318  88.705  1.00  0.00           C
ATOM   8556  NH3 POPEf 329      46.983  43.667  73.415  1.00  0.00           N
ATOM   8560  C12 POPEf 329      45.963  44.738  73.095  1.00  0.00           C
ATOM   8563  C11 POPEf 329      44.543  44.347  73.525  1.00  0.00           C
ATOM   8566  P   POPEf 329      42.903  46.217  72.695  1.00  0.00           P
ATOM   8567  O13 POPEf 329      43.883  47.287  72.955  1.00  0.00           O
ATOM   8568  O14 POPEf 329      42.023  46.447  71.525  1.00  0.00           O
ATOM   8569  O11 POPEf 329      42.073  45.979  74.005  1.00  0.00           O
ATOM   8570  O12 POPEf 329      43.633  44.818  72.525  1.00  0.00           O
ATOM   8571  C1  POPEf 329      40.903  46.728  74.315  1.00  0.00           C
ATOM   8574  C2  POPEf 329      41.013  47.378  75.715  1.00  0.00           C
ATOM   8576  O21 POPEf 329      39.663  47.549  76.165  1.00  0.00           O
ATOM   8577  C21 POPEf 329      39.423  47.299  77.445  1.00  0.00           C
ATOM   8578  O22 POPEf 329      40.263  46.967  78.265  1.00  0.00           O
ATOM   8579  C22 POPEf 329      37.943  47.537  77.755  1.00  0.00           C
ATOM   8582  C3  POPEf 329      41.753  48.737  75.605  1.00  0.00           C
ATOM   8585  O31 POPEf 329      41.953  49.429  76.855  1.00  0.00           O
ATOM   8586  C31 POPEf 329      41.053  50.368  77.125  1.00  0.00           C
ATOM   8587  O32 POPEf 329      39.963  50.499  76.595  1.00  0.00           O
ATOM   8588  C32 POPEf 329      41.693  51.368  78.105  1.00  0.00           C
ATOM   8591  C23 POPEf 329      37.253  46.409  78.545  1.00  0.00           C
ATOM   8594  C24 POPEf 329      37.523  46.417  80.055  1.00  0.00           C
ATOM   8597  C25 POPEf 329      36.523  45.517  80.785  1.00  0.00           C
ATOM   8600  C26 POPEf 329      36.823  45.299  82.275  1.00  0.00           C
ATOM   8603  C27 POPEf 329      35.783  44.368  82.935  1.00  0.00           C
ATOM   8606  C28 POPEf 329      36.083  43.997  84.395  1.00  0.00           C
ATOM   8609  C29 POPEf 329      35.953  45.188  85.325  1.00  0.00           C
ATOM   8611 0C21 POPEf 329      35.773  45.138  86.655  1.00  0.00           C
ATOM   8613 1C21 POPEf 329      35.683  43.909  87.525  1.00  0.00           C
ATOM   8616 2C21 POPEf 329      37.013  43.528  88.195  1.00  0.00           C
ATOM   8619 3C21 POPEf 329      37.713  44.678  88.945  1.00  0.00           C
ATOM   8622 4C21 POPEf 329      39.033  44.267  89.605  1.00  0.00           C
ATOM   8625 5C21 POPEf 329      38.873  43.409  90.865  1.00  0.00           C
ATOM   8628 6C21 POPEf 329      38.413  44.217  92.095  1.00  0.00           C
ATOM   8631 7C21 POPEf 329      38.463  43.397  93.385  1.00  0.00           C
ATOM   8634 8C21 POPEf 329      38.463  44.239  94.665  1.00  0.00           C
ATOM   8638  C33 POPEf 329      40.733  52.057  79.105  1.00  0.00           C
ATOM   8641  C34 POPEf 329      40.623  51.327  80.455  1.00  0.00           C
ATOM   8644  C35 POPEf 329      39.943  52.188  81.525  1.00  0.00           C
ATOM   8647  C36 POPEf 329      39.983  51.567  82.925  1.00  0.00           C
ATOM   8650  C37 POPEf 329      38.743  50.749  83.255  1.00  0.00           C
ATOM   8653  C38 POPEf 329      38.913  49.917  84.545  1.00  0.00           C
ATOM   8656  C39 POPEf 329      38.153  50.478  85.755  1.00  0.00           C
ATOM   8659 0C31 POPEf 329      38.403  49.608  86.995  1.00  0.00           C
ATOM   8662 1C31 POPEf 329      37.603  50.049  88.225  1.00  0.00           C
ATOM   8665 2C31 POPEf 329      37.853  49.158  89.455  1.00  0.00           C
ATOM   8668 3C31 POPEf 329      39.293  49.217  89.985  1.00  0.00           C
ATOM   8671 4C31 POPEf 329      39.603  48.167  91.055  1.00  0.00           C
ATOM   8674 5C31 POPEf 329      41.123  47.919  91.175  1.00  0.00           C
ATOM   8677 6C31 POPEf 329      41.523  46.907  92.255  1.00  0.00           C
ATOM   8681  NH3 POPEg 330      20.583 113.559 116.295  1.00  0.00           N
ATOM   8685  C12 POPEg 330      19.153 113.629 116.725  1.00  0.00           C
ATOM   8688  C11 POPEg 330      18.193 113.607 115.515  1.00  0.00           C
ATOM   8691  P   POPEg 330      16.533 115.438 114.695  1.00  0.00           P
ATOM   8692  O13 POPEg 330      15.773 115.459 115.945  1.00  0.00           O
ATOM   8693  O14 POPEg 330      16.583 116.667 113.885  1.00  0.00           O
ATOM   8694  O11 POPEg 330      15.973 114.319 113.755  1.00  0.00           O
ATOM   8695  O12 POPEg 330      18.013 114.928 114.985  1.00  0.00           O
ATOM   8696  C1  POPEg 330      16.693 113.969 112.575  1.00  0.00           C
ATOM   8699  C2  POPEg 330      15.743 113.689 111.405  1.00  0.00           C
ATOM   8701  O21 POPEg 330      16.583 113.449 110.255  1.00  0.00           O
ATOM   8702  C21 POPEg 330      16.753 112.169 109.925  1.00  0.00           C
ATOM   8703  O22 POPEg 330      16.153 111.229 110.395  1.00  0.00           O
ATOM   8704  C22 POPEg 330      17.873 112.048 108.895  1.00  0.00           C
ATOM   8707  C3  POPEg 330      14.803 114.918 111.175  1.00  0.00           C
ATOM   8710  O31 POPEg 330      14.143 114.869 109.895  1.00  0.00           O
ATOM   8711  C31 POPEg 330      13.053 115.639 109.755  1.00  0.00           C
ATOM   8712  O32 POPEg 330      12.613 116.399 110.595  1.00  0.00           O
ATOM   8713  C32 POPEg 330      12.483 115.429 108.345  1.00  0.00           C
ATOM   8716  C23 POPEg 330      17.653 110.837 107.945  1.00  0.00           C
ATOM   8719  C24 POPEg 330      18.953 110.319 107.315  1.00  0.00           C
ATOM   8722  C25 POPEg 330      19.793 111.357 106.575  1.00  0.00           C
ATOM   8725  C26 POPEg 330      21.183 110.818 106.205  1.00  0.00           C
ATOM   8728  C27 POPEg 330      22.303 111.518 107.005  1.00  0.00           C
ATOM   8731  C28 POPEg 330      23.693 110.887 106.885  1.00  0.00           C
ATOM   8734  C29 POPEg 330      24.223 110.768 105.475  1.00  0.00           C
ATOM   8736 0C21 POPEg 330      24.963 111.679 104.835  1.00  0.00           C
ATOM   8738 1C21 POPEg 330      25.383 113.038 105.325  1.00  0.00           C
ATOM   8741 2C21 POPEg 330      25.963 113.878 104.155  1.00  0.00           C
ATOM   8744 3C21 POPEg 330      24.993 114.109 102.985  1.00  0.00           C
ATOM   8747 4C21 POPEg 330      25.053 115.529 102.385  1.00  0.00           C
ATOM   8750 5C21 POPEg 330      24.413 116.577 103.305  1.00  0.00           C
ATOM   8753 6C21 POPEg 330      24.183 117.948 102.655  1.00  0.00           C
ATOM   8756 7C21 POPEg 330      23.383 118.868 103.585  1.00  0.00           C
ATOM   8759 8C21 POPEg 330      23.223 120.299 103.065  1.00  0.00           C
ATOM   8763  C33 POPEg 330      11.153 114.637 108.315  1.00  0.00           C
ATOM   8766  C34 POPEg 330      10.603 114.468 106.895  1.00  0.00           C
ATOM   8769  C35 POPEg 330       9.273 113.699 106.845  1.00  0.00           C
ATOM   8772  C36 POPEg 330       9.453 112.178 106.675  1.00  0.00           C
ATOM   8775  C37 POPEg 330       8.133 111.409 106.805  1.00  0.00           C
ATOM   8778  C38 POPEg 330       8.283 109.888 106.655  1.00  0.00           C
ATOM   8781  C39 POPEg 330       7.003 109.148 107.045  1.00  0.00           C
ATOM   8784 0C31 POPEg 330       7.133 107.618 106.965  1.00  0.00           C
ATOM   8787 1C31 POPEg 330       5.853 106.908 107.395  1.00  0.00           C
ATOM   8790 2C31 POPEg 330       5.883 105.429 107.055  1.00  0.00           C
ATOM   8793 3C31 POPEg 330       4.783 104.587 107.705  1.00  0.00           C
ATOM   8796 4C31 POPEg 330       3.333 105.019 107.435  1.00  0.00           C
ATOM   8799 5C31 POPEg 330       2.343 104.217 108.295  1.00  0.00           C
ATOM   8802 6C31 POPEg 330       0.878 104.368 107.895  1.00  0.00           C
ATOM   8806  NH3 POPEh 331     104.923  94.258 112.775  1.00  0.00           N
ATOM   8810  C12 POPEh 331     103.822  94.717 113.685  1.00  0.00           C
ATOM   8813  C11 POPEh 331     104.382  95.648 114.775  1.00  0.00           C
ATOM   8816  P   POPEh 331     103.442  97.729 116.065  1.00  0.00           P
ATOM   8817  O13 POPEh 331     102.203  98.498 115.845  1.00  0.00           O
ATOM   8818  O14 POPEh 331     103.822  97.637 117.485  1.00  0.00           O
ATOM   8819  O11 POPEh 331     104.622  98.379 115.255  1.00  0.00           O
ATOM   8820  O12 POPEh 331     103.313  96.278 115.455  1.00  0.00           O
ATOM   8821  C1  POPEh 331     104.633  99.748 114.845  1.00  0.00           C
ATOM   8824  C2  POPEh 331     103.573 100.107 113.755  1.00  0.00           C
ATOM   8826  O21 POPEh 331     103.272  99.008 112.875  1.00  0.00           O
ATOM   8827  C21 POPEh 331     104.242  98.607 112.105  1.00  0.00           C
ATOM   8828  O22 POPEh 331     105.403  98.997 112.125  1.00  0.00           O
ATOM   8829  C22 POPEh 331     103.733  97.579 111.095  1.00  0.00           C
ATOM   8832  C3  POPEh 331     103.893 101.409 112.965  1.00  0.00           C
ATOM   8835  O31 POPEh 331     102.992 101.508 111.845  1.00  0.00           O
ATOM   8836  C31 POPEh 331     103.463 102.099 110.765  1.00  0.00           C
ATOM   8837  O32 POPEh 331     104.563 102.618 110.655  1.00  0.00           O
ATOM   8838  C32 POPEh 331     102.343 102.118 109.735  1.00  0.00           C
ATOM   8841  C23 POPEh 331     104.013  98.029 109.635  1.00  0.00           C
ATOM   8844  C24 POPEh 331     104.662  96.919 108.805  1.00  0.00           C
ATOM   8847  C25 POPEh 331     104.792  97.318 107.325  1.00  0.00           C
ATOM   8850  C26 POPEh 331     105.423  96.208 106.495  1.00  0.00           C
ATOM   8853  C27 POPEh 331     105.453  96.539 104.995  1.00  0.00           C
ATOM   8856  C28 POPEh 331     106.093  95.389 104.195  1.00  0.00           C
ATOM   8859  C29 POPEh 331     105.783  95.429 102.715  1.00  0.00           C
ATOM   8861 0C21 POPEh 331     106.393  96.178 101.785  1.00  0.00           C
ATOM   8863 1C21 POPEh 331     107.493  97.178 102.015  1.00  0.00           C
ATOM   8866 2C21 POPEh 331     107.063  98.607 101.615  1.00  0.00           C
ATOM   8869 3C21 POPEh 331     106.833  98.799 100.105  1.00  0.00           C
ATOM   8872 4C21 POPEh 331     105.762  99.848  99.815  1.00  0.00           C
ATOM   8875 5C21 POPEh 331     105.212  99.778  98.385  1.00  0.00           C
ATOM   8878 6C21 POPEh 331     103.962 100.639  98.215  1.00  0.00           C
ATOM   8881 7C21 POPEh 331     103.302 100.448  96.845  1.00  0.00           C
ATOM   8884 8C21 POPEh 331     102.143 101.418  96.585  1.00  0.00           C
ATOM   8888  C33 POPEh 331     102.682 102.859 108.435  1.00  0.00           C
ATOM   8891  C34 POPEh 331     103.313 101.978 107.355  1.00  0.00           C
ATOM   8894  C35 POPEh 331     104.843 102.068 107.255  1.00  0.00           C
ATOM   8897  C36 POPEh 331     105.322 101.549 105.895  1.00  0.00           C
ATOM   8900  C37 POPEh 331     106.813 101.758 105.605  1.00  0.00           C
ATOM   8903  C38 POPEh 331     107.093 101.857 104.085  1.00  0.00           C
ATOM   8906  C39 POPEh 331     106.663 103.209 103.495  1.00  0.00           C
ATOM   8909 0C31 POPEh 331     106.693 103.258 101.965  1.00  0.00           C
ATOM   8912 1C31 POPEh 331     106.042 104.538 101.435  1.00  0.00           C
ATOM   8915 2C31 POPEh 331     105.843 104.538  99.915  1.00  0.00           C
ATOM   8918 3C31 POPEh 331     105.042 105.747  99.385  1.00  0.00           C
ATOM   8921 4C31 POPEh 331     103.622 105.849  99.975  1.00  0.00           C
ATOM   8924 5C31 POPEh 331     102.743 106.868  99.235  1.00  0.00           C
ATOM   8927 6C31 POPEh 331     101.322 106.947  99.805  1.00  0.00           C
ATOM   8931  NH3 POPEi 332      18.263  50.537  72.575  1.00  0.00           N
ATOM   8935  C12 POPEi 332      16.863  50.057  72.365  1.00  0.00           C
ATOM   8938  C11 POPEi 332      16.103  50.897  71.345  1.00  0.00           C
ATOM   8941  P   POPEi 332      13.853  50.667  70.075  1.00  0.00           P
ATOM   8942  O13 POPEi 332      14.073  52.108  69.885  1.00  0.00           O
ATOM   8943  O14 POPEi 332      13.603  49.868  68.855  1.00  0.00           O
ATOM   8944  O11 POPEi 332      12.723  50.517  71.195  1.00  0.00           O
ATOM   8945  O12 POPEi 332      15.093  50.049  70.805  1.00  0.00           O
ATOM   8946  C1  POPEi 332      12.693  49.379  72.075  1.00  0.00           C
ATOM   8949  C2  POPEi 332      13.323  49.639  73.475  1.00  0.00           C
ATOM   8951  O21 POPEi 332      12.903  48.628  74.415  1.00  0.00           O
ATOM   8952  C21 POPEi 332      13.723  47.577  74.465  1.00  0.00           C
ATOM   8953  O22 POPEi 332      14.653  47.368  73.705  1.00  0.00           O
ATOM   8954  C22 POPEi 332      13.443  46.847  75.775  1.00  0.00           C
ATOM   8957  C3  POPEi 332      12.963  51.049  74.055  1.00  0.00           C
ATOM   8960  O31 POPEi 332      12.953  51.128  75.495  1.00  0.00           O
ATOM   8961  C31 POPEi 332      14.053  50.787  76.155  1.00  0.00           C
ATOM   8962  O32 POPEi 332      15.173  50.699  75.695  1.00  0.00           O
ATOM   8963  C32 POPEi 332      13.653  50.457  77.595  1.00  0.00           C
ATOM   8966  C23 POPEi 332      14.353  45.639  76.075  1.00  0.00           C
ATOM   8969  C24 POPEi 332      13.983  44.897  77.385  1.00  0.00           C
ATOM   8972  C25 POPEi 332      13.873  45.787  78.625  1.00  0.00           C
ATOM   8975  C26 POPEi 332      13.633  44.987  79.925  1.00  0.00           C
ATOM   8978  C27 POPEi 332      12.933  45.769  81.065  1.00  0.00           C
ATOM   8981  C28 POPEi 332      12.843  44.938  82.365  1.00  0.00           C
ATOM   8984  C29 POPEi 332      11.823  45.429  83.365  1.00  0.00           C
ATOM   8986 0C21 POPEi 332      12.043  45.979  84.585  1.00  0.00           C
ATOM   8988 1C21 POPEi 332      13.363  46.287  85.245  1.00  0.00           C
ATOM   8991 2C21 POPEi 332      13.633  45.537  86.565  1.00  0.00           C
ATOM   8994 3C21 POPEi 332      12.623  45.798  87.705  1.00  0.00           C
ATOM   8997 4C21 POPEi 332      13.153  45.268  89.055  1.00  0.00           C
ATOM   9000 5C21 POPEi 332      12.123  45.247  90.195  1.00  0.00           C
ATOM   9003 6C21 POPEi 332      12.753  44.769  91.515  1.00  0.00           C
ATOM   9006 7C21 POPEi 332      11.773  44.667  92.685  1.00  0.00           C
ATOM   9009 8C21 POPEi 332      12.433  44.137  93.965  1.00  0.00           C
ATOM   9013  C33 POPEi 332      14.843  50.499  78.565  1.00  0.00           C
ATOM   9016  C34 POPEi 332      14.523  50.197  80.045  1.00  0.00           C
ATOM   9019  C35 POPEi 332      15.803  50.359  80.885  1.00  0.00           C
ATOM   9022  C36 POPEi 332      15.713  49.868  82.335  1.00  0.00           C
ATOM   9025  C37 POPEi 332      17.013  50.167  83.105  1.00  0.00           C
ATOM   9028  C38 POPEi 332      16.933  49.909  84.615  1.00  0.00           C
ATOM   9031  C39 POPEi 332      15.973  50.847  85.355  1.00  0.00           C
ATOM   9034 0C31 POPEi 332      16.133  50.798  86.875  1.00  0.00           C
ATOM   9037 1C31 POPEi 332      15.223  51.787  87.615  1.00  0.00           C
ATOM   9040 2C31 POPEi 332      15.583  51.929  89.105  1.00  0.00           C
ATOM   9043 3C31 POPEi 332      15.093  50.769  89.975  1.00  0.00           C
ATOM   9046 4C31 POPEi 332      13.703  51.037  90.585  1.00  0.00           C
ATOM   9049 5C31 POPEi 332      13.163  49.857  91.395  1.00  0.00           C
ATOM   9052 6C31 POPEi 332      11.893  50.197  92.165  1.00  0.00           C
ATOM   9056  NH3 POPEj 333     100.783  78.409  72.315  1.00  0.00           N
ATOM   9060  C12 POPEj 333     102.262  78.129  72.305  1.00  0.00           C
ATOM   9063  C11 POPEj 333     102.693  77.647  70.905  1.00  0.00           C
ATOM   9066  P   POPEj 333     103.563  75.277  71.495  1.00  0.00           P
ATOM   9067  O13 POPEj 333     102.173  74.878  71.215  1.00  0.00           O
ATOM   9068  O14 POPEj 333     104.633  74.397  70.995  1.00  0.00           O
ATOM   9069  O11 POPEj 333     103.743  75.528  73.045  1.00  0.00           O
ATOM   9070  O12 POPEj 333     103.792  76.747  70.955  1.00  0.00           O
ATOM   9071  C1  POPEj 333     103.893  74.507  74.025  1.00  0.00           C
ATOM   9074  C2  POPEj 333     104.692  75.037  75.255  1.00  0.00           C
ATOM   9076  O21 POPEj 333     103.953  74.747  76.475  1.00  0.00           O
ATOM   9077  C21 POPEj 333     104.743  74.449  77.495  1.00  0.00           C
ATOM   9078  O22 POPEj 333     105.953  74.339  77.455  1.00  0.00           O
ATOM   9079  C22 POPEj 333     103.962  74.309  78.805  1.00  0.00           C
ATOM   9082  C3  POPEj 333     105.003  76.577  75.165  1.00  0.00           C
ATOM   9085  O31 POPEj 333     105.883  77.068  76.205  1.00  0.00           O
ATOM   9086  C31 POPEj 333     107.152  76.658  76.055  1.00  0.00           C
ATOM   9087  O32 POPEj 333     107.563  76.007  75.115  1.00  0.00           O
ATOM   9088  C32 POPEj 333     107.992  77.129  77.245  1.00  0.00           C
ATOM   9091  C23 POPEj 333     104.923  73.787  79.895  1.00  0.00           C
ATOM   9094  C24 POPEj 333     104.473  74.007  81.345  1.00  0.00           C
ATOM   9097  C25 POPEj 333     105.632  73.738  82.305  1.00  0.00           C
ATOM   9100  C26 POPEj 333     105.303  73.997  83.775  1.00  0.00           C
ATOM   9103  C27 POPEj 333     106.523  73.827  84.685  1.00  0.00           C
ATOM   9106  C28 POPEj 333     106.292  74.348  86.115  1.00  0.00           C
ATOM   9109  C29 POPEj 333     105.182  73.607  86.815  1.00  0.00           C
ATOM   9111 0C21 POPEj 333     105.313  72.497  87.575  1.00  0.00           C
ATOM   9113 1C21 POPEj 333     106.593  71.778  87.905  1.00  0.00           C
ATOM   9116 2C21 POPEj 333     106.483  71.138  89.305  1.00  0.00           C
ATOM   9119 3C21 POPEj 333     107.763  70.408  89.755  1.00  0.00           C
ATOM   9122 4C21 POPEj 333     107.542  69.647  91.065  1.00  0.00           C
ATOM   9125 5C21 POPEj 333     108.682  68.717  91.505  1.00  0.00           C
ATOM   9128 6C21 POPEj 333     109.872  69.428  92.165  1.00  0.00           C
ATOM   9131 7C21 POPEj 333     110.933  68.467  92.705  1.00  0.00           C
ATOM   9134 8C21 POPEj 333     112.022  69.177  93.515  1.00  0.00           C
ATOM   9138  C33 POPEj 333     109.512  76.909  77.045  1.00  0.00           C
ATOM   9141  C34 POPEj 333     110.033  75.507  77.435  1.00  0.00           C
ATOM   9144  C35 POPEj 333     109.802  75.099  78.895  1.00  0.00           C
ATOM   9147  C36 POPEj 333     110.322  76.118  79.925  1.00  0.00           C
ATOM   9150  C37 POPEj 333     109.993  75.757  81.375  1.00  0.00           C
ATOM   9153  C38 POPEj 333     110.443  76.868  82.335  1.00  0.00           C
ATOM   9156  C39 POPEj 333     109.613  76.997  83.625  1.00  0.00           C
ATOM   9159 0C31 POPEj 333     110.112  76.167  84.825  1.00  0.00           C
ATOM   9162 1C31 POPEj 333     109.382  76.598  86.105  1.00  0.00           C
ATOM   9165 2C31 POPEj 333     109.762  75.787  87.355  1.00  0.00           C
ATOM   9168 3C31 POPEj 333     108.943  76.238  88.575  1.00  0.00           C
ATOM   9171 4C31 POPEj 333     109.183  75.387  89.835  1.00  0.00           C
ATOM   9174 5C31 POPEj 333     108.483  75.997  91.055  1.00  0.00           C
ATOM   9177 6C31 POPEj 333     108.783  75.317  92.395  1.00  0.00           C
ATOM   9181  NH3 POPEk 334     120.823  84.559 117.235  1.00  0.00           N
ATOM   9185  C12 POPEk 334     121.593  84.389 115.965  1.00  0.00           C
ATOM   9188  C11 POPEk 334     121.502  85.648 115.095  1.00  0.00           C
ATOM   9191  P   POPEk 334     121.182  88.118 115.945  1.00  0.00           P
ATOM   9192  O13 POPEk 334     120.072  87.878 116.895  1.00  0.00           O
ATOM   9193  O14 POPEk 334     122.093  89.249 116.195  1.00  0.00           O
ATOM   9194  O11 POPEk 334     120.543  88.268 114.495  1.00  0.00           O
ATOM   9195  O12 POPEk 334     122.012  86.779 115.805  1.00  0.00           O
ATOM   9196  C1  POPEk 334     121.403  88.387 113.355  1.00  0.00           C
ATOM   9199  C2  POPEk 334     120.693  87.768 112.135  1.00  0.00           C
ATOM   9201  O21 POPEk 334     121.703  87.309 111.205  1.00  0.00           O
ATOM   9202  C21 POPEk 334     121.773  85.989 111.065  1.00  0.00           C
ATOM   9203  O22 POPEk 334     121.163  85.159 111.725  1.00  0.00           O
ATOM   9204  C22 POPEk 334     122.733  85.628 109.925  1.00  0.00           C
ATOM   9207  C3  POPEk 334     119.733  88.778 111.435  1.00  0.00           C
ATOM   9210  O31 POPEk 334     119.382  88.337 110.105  1.00  0.00           O
ATOM   9211  C31 POPEk 334     118.533  87.318 110.065  1.00  0.00           C
ATOM   9212  O32 POPEk 334     117.833  86.938 110.985  1.00  0.00           O
ATOM   9213  C32 POPEk 334     118.722  86.609 108.725  1.00  0.00           C
ATOM   9216  C23 POPEk 334     121.983  85.538 108.575  1.00  0.00           C
ATOM   9219  C24 POPEk 334     122.673  84.739 107.465  1.00  0.00           C
ATOM   9222  C25 POPEk 334     121.833  84.818 106.185  1.00  0.00           C
ATOM   9225  C26 POPEk 334     122.243  83.857 105.065  1.00  0.00           C
ATOM   9228  C27 POPEk 334     121.313  84.018 103.855  1.00  0.00           C
ATOM   9231  C28 POPEk 334     121.673  83.107 102.675  1.00  0.00           C
ATOM   9234  C29 POPEk 334     120.632  83.288 101.585  1.00  0.00           C
ATOM   9236 0C21 POPEk 334     119.703  82.397 101.215  1.00  0.00           C
ATOM   9238 1C21 POPEk 334     119.512  80.998 101.745  1.00  0.00           C
ATOM   9241 2C21 POPEk 334     119.233  80.007 100.605  1.00  0.00           C
ATOM   9244 3C21 POPEk 334     120.322  79.967  99.525  1.00  0.00           C
ATOM   9247 4C21 POPEk 334     120.193  78.709  98.665  1.00  0.00           C
ATOM   9250 5C21 POPEk 334     121.262  78.589  97.575  1.00  0.00           C
ATOM   9253 6C21 POPEk 334     121.773  77.147  97.435  1.00  0.00           C
ATOM   9256 7C21 POPEk 334     122.763  76.967  96.275  1.00  0.00           C
ATOM   9259 8C21 POPEk 334     123.622  75.707  96.425  1.00  0.00           C
ATOM   9263  C33 POPEk 334     117.483  86.577 107.805  1.00  0.00           C
ATOM   9266  C34 POPEk 334     117.763  85.618 106.645  1.00  0.00           C
ATOM   9269  C35 POPEk 334     116.623  85.438 105.645  1.00  0.00           C
ATOM   9272  C36 POPEk 334     117.022  84.389 104.605  1.00  0.00           C
ATOM   9275  C37 POPEk 334     115.973  84.098 103.525  1.00  0.00           C
ATOM   9278  C38 POPEk 334     116.483  83.018 102.565  1.00  0.00           C
ATOM   9281  C39 POPEk 334     115.443  82.428 101.605  1.00  0.00           C
ATOM   9284 0C31 POPEk 334     115.203  83.358 100.405  1.00  0.00           C
ATOM   9287 1C31 POPEk 334     114.142  82.827  99.425  1.00  0.00           C
ATOM   9290 2C31 POPEk 334     113.953  83.769  98.225  1.00  0.00           C
ATOM   9293 3C31 POPEk 334     112.953  83.258  97.185  1.00  0.00           C
ATOM   9296 4C31 POPEk 334     111.533  83.038  97.725  1.00  0.00           C
ATOM   9299 5C31 POPEk 334     110.513  82.758  96.615  1.00  0.00           C
ATOM   9302 6C31 POPEk 334     109.093  82.519  97.135  1.00  0.00           C
ATOM   9306  NH3 POPEl 335      97.953  35.807  72.875  1.00  0.00           N
ATOM   9310  C12 POPEl 335      97.292  34.597  73.465  1.00  0.00           C
ATOM   9313  C11 POPEl 335      96.773  33.697  72.345  1.00  0.00           C
ATOM   9316  P   POPEl 335      95.072  31.819  73.155  1.00  0.00           P
ATOM   9317  O13 POPEl 335      94.023  32.868  73.245  1.00  0.00           O
ATOM   9318  O14 POPEl 335      94.813  30.767  72.165  1.00  0.00           O
ATOM   9319  O11 POPEl 335      95.243  31.138  74.565  1.00  0.00           O
ATOM   9320  O12 POPEl 335      96.513  32.397  72.865  1.00  0.00           O
ATOM   9321  C1  POPEl 335      95.103  29.708  74.685  1.00  0.00           C
ATOM   9324  C2  POPEl 335      94.683  29.337  76.145  1.00  0.00           C
ATOM   9326  O21 POPEl 335      94.583  27.969  76.525  1.00  0.00           O
ATOM   9327  C21 POPEl 335      94.503  26.948  75.725  1.00  0.00           C
ATOM   9328  O22 POPEl 335      94.662  26.897  74.525  1.00  0.00           O
ATOM   9329  C22 POPEl 335      94.142  25.757  76.615  1.00  0.00           C
ATOM   9332  C3  POPEl 335      93.323  29.967  76.525  1.00  0.00           C
ATOM   9335  O31 POPEl 335      93.122  29.847  77.935  1.00  0.00           O
ATOM   9336  C31 POPEl 335      92.413  28.837  78.425  1.00  0.00           C
ATOM   9337  O32 POPEl 335      91.773  28.017  77.785  1.00  0.00           O
ATOM   9338  C32 POPEl 335      92.553  28.927  79.935  1.00  0.00           C
ATOM   9341  C23 POPEl 335      95.283  25.398  77.585  1.00  0.00           C
ATOM   9344  C24 POPEl 335      94.883  24.458  78.735  1.00  0.00           C
ATOM   9347  C25 POPEl 335      94.883  25.127  80.125  1.00  0.00           C
ATOM   9350  C26 POPEl 335      94.212  24.249  81.185  1.00  0.00           C
ATOM   9353  C27 POPEl 335      94.443  24.708  82.635  1.00  0.00           C
ATOM   9356  C28 POPEl 335      93.563  23.927  83.635  1.00  0.00           C
ATOM   9359  C29 POPEl 335      94.113  23.987  85.045  1.00  0.00           C
ATOM   9361 0C21 POPEl 335      93.412  24.097  86.185  1.00  0.00           C
ATOM   9363 1C21 POPEl 335      91.903  24.118  86.325  1.00  0.00           C
ATOM   9366 2C21 POPEl 335      91.493  23.868  87.795  1.00  0.00           C
ATOM   9369 3C21 POPEl 335      89.983  23.659  88.005  1.00  0.00           C
ATOM   9372 4C21 POPEl 335      89.643  23.587  89.495  1.00  0.00           C
ATOM   9375 5C21 POPEl 335      88.203  23.157  89.815  1.00  0.00           C
ATOM   9378 6C21 POPEl 335      87.983  23.007  91.325  1.00  0.00           C
ATOM   9381 7C21 POPEl 335      86.563  22.597  91.725  1.00  0.00           C
ATOM   9384 8C21 POPEl 335      86.432  22.317  93.225  1.00  0.00           C
ATOM   9388  C33 POPEl 335      91.623  28.017  80.775  1.00  0.00           C
ATOM   9391  C34 POPEl 335      92.003  28.048  82.275  1.00  0.00           C
ATOM   9394  C35 POPEl 335      92.332  29.448  82.815  1.00  0.00           C
ATOM   9397  C36 POPEl 335      92.943  29.458  84.225  1.00  0.00           C
ATOM   9400  C37 POPEl 335      91.923  29.249  85.345  1.00  0.00           C
ATOM   9403  C38 POPEl 335      92.623  29.288  86.715  1.00  0.00           C
ATOM   9406  C39 POPEl 335      91.753  28.747  87.855  1.00  0.00           C
ATOM   9409 0C31 POPEl 335      92.593  28.458  89.105  1.00  0.00           C
ATOM   9412 1C31 POPEl 335      91.913  27.517  90.105  1.00  0.00           C
ATOM   9415 2C31 POPEl 335      92.943  26.728  90.925  1.00  0.00           C
ATOM   9418 3C31 POPEl 335      92.372  25.448  91.545  1.00  0.00           C
ATOM   9421 4C31 POPEl 335      93.473  24.497  92.025  1.00  0.00           C
ATOM   9424 5C31 POPEl 335      92.953  23.069  92.205  1.00  0.00           C
ATOM   9427 6C31 POPEl 335      94.033  22.077  92.655  1.00  0.00           C
ATOM   9431  NH3 POPEm 336      11.053 124.298 113.425  1.00  0.00           N
ATOM   9435  C12 POPEm 336      12.373 124.298 112.705  1.00  0.00           C
ATOM   9438  C11 POPEm 336      12.793 122.868 112.355  1.00  0.00           C
ATOM   9441  P   POPEm 336      15.353 122.917 111.905  1.00  0.00           P
ATOM   9442  O13 POPEm 336      15.343 123.358 113.325  1.00  0.00           O
ATOM   9443  O14 POPEm 336      15.993 121.628 111.615  1.00  0.00           O
ATOM   9444  O11 POPEm 336      16.063 124.088 111.105  1.00  0.00           O
ATOM   9445  O12 POPEm 336      13.853 122.908 111.395  1.00  0.00           O
ATOM   9446  C1  POPEm 336      16.433 124.008 109.725  1.00  0.00           C
ATOM   9449  C2  POPEm 336      15.233 124.279 108.755  1.00  0.00           C
ATOM   9451  O21 POPEm 336      15.413 123.939 107.375  1.00  0.00           O
ATOM   9452  C21 POPEm 336      16.583 123.878 106.795  1.00  0.00           C
ATOM   9453  O22 POPEm 336      17.673 124.209 107.235  1.00  0.00           O
ATOM   9454  C22 POPEm 336      16.413 123.218 105.425  1.00  0.00           C
ATOM   9457  C3  POPEm 336      14.603 125.709 108.915  1.00  0.00           C
ATOM   9460  O31 POPEm 336      14.953 126.648 107.875  1.00  0.00           O
ATOM   9461  C31 POPEm 336      14.083 126.688 106.875  1.00  0.00           C
ATOM   9462  O32 POPEm 336      13.163 125.928 106.705  1.00  0.00           O
ATOM   9463  C32 POPEm 336      14.403 127.878 105.965  1.00  0.00           C
ATOM   9466  C23 POPEm 336      15.353 123.868 104.525  1.00  0.00           C
ATOM   9469  C24 POPEm 336      15.233 123.088 103.215  1.00  0.00           C
ATOM   9472  C25 POPEm 336      14.013 123.458 102.365  1.00  0.00           C
ATOM   9475  C26 POPEm 336      13.943 122.558 101.125  1.00  0.00           C
ATOM   9478  C27 POPEm 336      12.563 122.467 100.485  1.00  0.00           C
ATOM   9481  C28 POPEm 336      12.453 121.357  99.425  1.00  0.00           C
ATOM   9484  C29 POPEm 336      13.283 121.658  98.205  1.00  0.00           C
ATOM   9486 0C21 POPEm 336      13.233 120.967  97.045  1.00  0.00           C
ATOM   9488 1C21 POPEm 336      12.363 119.769  96.775  1.00  0.00           C
ATOM   9491 2C21 POPEm 336      13.203 118.549  96.365  1.00  0.00           C
ATOM   9494 3C21 POPEm 336      12.333 117.327  96.055  1.00  0.00           C
ATOM   9497 4C21 POPEm 336      13.153 116.059  95.825  1.00  0.00           C
ATOM   9500 5C21 POPEm 336      12.263 114.818  95.665  1.00  0.00           C
ATOM   9503 6C21 POPEm 336      13.033 113.507  95.855  1.00  0.00           C
ATOM   9506 7C21 POPEm 336      12.173 112.278  95.565  1.00  0.00           C
ATOM   9509 8C21 POPEm 336      12.803 110.949  95.995  1.00  0.00           C
ATOM   9513  C33 POPEm 336      13.383 128.048 104.805  1.00  0.00           C
ATOM   9516  C34 POPEm 336      13.503 126.959 103.735  1.00  0.00           C
ATOM   9519  C35 POPEm 336      13.093 127.409 102.335  1.00  0.00           C
ATOM   9522  C36 POPEm 336      14.213 128.178 101.635  1.00  0.00           C
ATOM   9525  C37 POPEm 336      13.823 128.788 100.275  1.00  0.00           C
ATOM   9528  C38 POPEm 336      13.363 127.777  99.215  1.00  0.00           C
ATOM   9531  C39 POPEm 336      14.453 126.779  98.805  1.00  0.00           C
ATOM   9534 0C31 POPEm 336      14.123 126.098  97.475  1.00  0.00           C
ATOM   9537 1C31 POPEm 336      15.163 125.058  97.055  1.00  0.00           C
ATOM   9540 2C31 POPEm 336      14.713 124.298  95.795  1.00  0.00           C
ATOM   9543 3C31 POPEm 336      15.763 123.337  95.235  1.00  0.00           C
ATOM   9546 4C31 POPEm 336      15.233 122.589  94.005  1.00  0.00           C
ATOM   9549 5C31 POPEm 336      16.283 121.658  93.375  1.00  0.00           C
ATOM   9552 6C31 POPEm 336      15.753 120.958  92.125  1.00  0.00           C
ATOM   9556  NH3 POPEn 337      23.863  33.847  71.775  1.00  0.00           N
ATOM   9560  C12 POPEn 337      24.103  32.958  70.595  1.00  0.00           C
ATOM   9563  C11 POPEn 337      24.653  31.618  71.075  1.00  0.00           C
ATOM   9566  P   POPEn 337      22.963  29.747  71.625  1.00  0.00           P
ATOM   9567  O13 POPEn 337      22.083  30.139  70.485  1.00  0.00           O
ATOM   9568  O14 POPEn 337      23.903  28.608  71.505  1.00  0.00           O
ATOM   9569  O11 POPEn 337      22.033  29.438  72.855  1.00  0.00           O
ATOM   9570  O12 POPEn 337      23.783  31.028  72.055  1.00  0.00           O
ATOM   9571  C1  POPEn 337      21.383  28.167  72.935  1.00  0.00           C
ATOM   9574  C2  POPEn 337      19.983  28.337  73.545  1.00  0.00           C
ATOM   9576  O21 POPEn 337      20.053  29.007  74.815  1.00  0.00           O
ATOM   9577  C21 POPEn 337      20.473  28.337  75.855  1.00  0.00           C
ATOM   9578  O22 POPEn 337      21.053  27.267  75.865  1.00  0.00           O
ATOM   9579  C22 POPEn 337      20.033  29.077  77.115  1.00  0.00           C
ATOM   9582  C3  POPEn 337      19.143  27.028  73.605  1.00  0.00           C
ATOM   9585  O31 POPEn 337      17.913  27.267  74.315  1.00  0.00           O
ATOM   9586  C31 POPEn 337      17.303  26.167  74.715  1.00  0.00           C
ATOM   9587  O32 POPEn 337      17.683  25.028  74.435  1.00  0.00           O
ATOM   9588  C32 POPEn 337      16.093  26.507  75.585  1.00  0.00           C
ATOM   9591  C23 POPEn 337      19.723  28.087  78.255  1.00  0.00           C
ATOM   9594  C24 POPEn 337      19.273  28.807  79.535  1.00  0.00           C
ATOM   9597  C25 POPEn 337      19.033  27.827  80.685  1.00  0.00           C
ATOM   9600  C26 POPEn 337      18.763  28.547  82.005  1.00  0.00           C
ATOM   9603  C27 POPEn 337      18.683  27.587  83.205  1.00  0.00           C
ATOM   9606  C28 POPEn 337      18.583  28.368  84.525  1.00  0.00           C
ATOM   9609  C29 POPEn 337      18.693  27.467  85.735  1.00  0.00           C
ATOM   9611 0C21 POPEn 337      18.413  27.827  86.995  1.00  0.00           C
ATOM   9613 1C21 POPEn 337      17.933  29.188  87.435  1.00  0.00           C
ATOM   9616 2C21 POPEn 337      18.943  29.938  88.335  1.00  0.00           C
ATOM   9619 3C21 POPEn 337      19.243  29.228  89.655  1.00  0.00           C
ATOM   9622 4C21 POPEn 337      19.213  30.177  90.865  1.00  0.00           C
ATOM   9625 5C21 POPEn 337      17.793  30.527  91.305  1.00  0.00           C
ATOM   9628 6C21 POPEn 337      17.733  31.547  92.455  1.00  0.00           C
ATOM   9631 7C21 POPEn 337      16.323  31.698  93.035  1.00  0.00           C
ATOM   9634 8C21 POPEn 337      16.203  32.798  94.095  1.00  0.00           C
ATOM   9638  C33 POPEn 337      16.123  25.868  77.005  1.00  0.00           C
ATOM   9641  C34 POPEn 337      14.823  26.177  77.775  1.00  0.00           C
ATOM   9644  C35 POPEn 337      14.743  25.587  79.195  1.00  0.00           C
ATOM   9647  C36 POPEn 337      14.803  24.057  79.245  1.00  0.00           C
ATOM   9650  C37 POPEn 337      14.343  23.477  80.585  1.00  0.00           C
ATOM   9653  C38 POPEn 337      14.403  21.948  80.575  1.00  0.00           C
ATOM   9656  C39 POPEn 337      13.143  21.247  81.105  1.00  0.00           C
ATOM   9659 0C31 POPEn 337      12.933  21.397  82.615  1.00  0.00           C
ATOM   9662 1C31 POPEn 337      11.963  20.337  83.155  1.00  0.00           C
ATOM   9665 2C31 POPEn 337      11.663  20.497  84.655  1.00  0.00           C
ATOM   9668 3C31 POPEn 337      10.293  21.127  84.935  1.00  0.00           C
ATOM   9671 4C31 POPEn 337       9.113  20.198  84.605  1.00  0.00           C
ATOM   9674 5C31 POPEn 337       7.773  20.737  85.105  1.00  0.00           C
ATOM   9677 6C31 POPEn 337       6.583  19.847  84.715  1.00  0.00           C
ATOM   9681  NH3 POPEo 338      25.073  62.467  71.525  1.00  0.00           N
ATOM   9685  C12 POPEo 338      26.363  62.427  72.285  1.00  0.00           C
ATOM   9688  C11 POPEo 338      27.543  62.208  71.335  1.00  0.00           C
ATOM   9691  P   POPEo 338      30.153  62.248  71.515  1.00  0.00           P
ATOM   9692  O13 POPEo 338      30.723  60.897  71.275  1.00  0.00           O
ATOM   9693  O14 POPEo 338      30.133  63.199  70.375  1.00  0.00           O
ATOM   9694  O11 POPEo 338      30.943  62.967  72.675  1.00  0.00           O
ATOM   9695  O12 POPEo 338      28.713  62.089  72.135  1.00  0.00           O
ATOM   9696  C1  POPEo 338      30.313  64.038  73.385  1.00  0.00           C
ATOM   9699  C2  POPEo 338      29.803  63.568  74.765  1.00  0.00           C
ATOM   9701  O21 POPEo 338      29.493  64.747  75.515  1.00  0.00           O
ATOM   9702  C21 POPEo 338      28.543  64.629  76.415  1.00  0.00           C
ATOM   9703  O22 POPEo 338      27.853  63.628  76.595  1.00  0.00           O
ATOM   9704  C22 POPEo 338      28.493  65.917  77.225  1.00  0.00           C
ATOM   9707  C3  POPEo 338      30.893  62.729  75.495  1.00  0.00           C
ATOM   9710  O31 POPEo 338      30.363  62.057  76.665  1.00  0.00           O
ATOM   9711  C31 POPEo 338      30.753  62.528  77.845  1.00  0.00           C
ATOM   9712  O32 POPEo 338      31.453  63.507  78.035  1.00  0.00           O
ATOM   9713  C32 POPEo 338      30.103  61.647  78.935  1.00  0.00           C
ATOM   9716  C23 POPEo 338      27.443  65.917  78.365  1.00  0.00           C
ATOM   9719  C24 POPEo 338      28.083  65.799  79.755  1.00  0.00           C
ATOM   9722  C25 POPEo 338      27.063  65.997  80.885  1.00  0.00           C
ATOM   9725  C26 POPEo 338      27.713  65.879  82.265  1.00  0.00           C
ATOM   9728  C27 POPEo 338      26.673  65.909  83.385  1.00  0.00           C
ATOM   9731  C28 POPEo 338      27.263  65.457  84.735  1.00  0.00           C
ATOM   9734  C29 POPEo 338      26.323  65.747  85.875  1.00  0.00           C
ATOM   9736 0C21 POPEo 338      26.523  66.629  86.875  1.00  0.00           C
ATOM   9738 1C21 POPEo 338      27.723  67.507  87.085  1.00  0.00           C
ATOM   9741 2C21 POPEo 338      27.363  68.989  87.315  1.00  0.00           C
ATOM   9744 3C21 POPEo 338      26.533  69.199  88.585  1.00  0.00           C
ATOM   9747 4C21 POPEo 338      26.773  70.549  89.275  1.00  0.00           C
ATOM   9750 5C21 POPEo 338      25.923  70.659  90.545  1.00  0.00           C
ATOM   9753 6C21 POPEo 338      26.163  71.918  91.365  1.00  0.00           C
ATOM   9756 7C21 POPEo 338      25.323  71.928  92.645  1.00  0.00           C
ATOM   9759 8C21 POPEo 338      25.513  73.188  93.495  1.00  0.00           C
ATOM   9763  C33 POPEo 338      30.923  61.588  80.245  1.00  0.00           C
ATOM   9766  C34 POPEo 338      30.723  62.817  81.135  1.00  0.00           C
ATOM   9769  C35 POPEo 338      31.943  63.147  82.005  1.00  0.00           C
ATOM   9772  C36 POPEo 338      33.053  63.818  81.185  1.00  0.00           C
ATOM   9775  C37 POPEo 338      34.333  64.188  81.965  1.00  0.00           C
ATOM   9778  C38 POPEo 338      34.313  65.577  82.645  1.00  0.00           C
ATOM   9781  C39 POPEo 338      33.373  65.707  83.845  1.00  0.00           C
ATOM   9784 0C31 POPEo 338      33.553  64.577  84.855  1.00  0.00           C
ATOM   9787 1C31 POPEo 338      32.583  64.667  86.035  1.00  0.00           C
ATOM   9790 2C31 POPEo 338      32.733  63.458  86.955  1.00  0.00           C
ATOM   9793 3C31 POPEo 338      31.793  63.528  88.155  1.00  0.00           C
ATOM   9796 4C31 POPEo 338      32.153  62.528  89.265  1.00  0.00           C
ATOM   9799 5C31 POPEo 338      31.363  62.789  90.545  1.00  0.00           C
ATOM   9802 6C31 POPEo 338      32.133  62.458  91.825  1.00  0.00           C
ATOM   9806  NH3 POPEp 339     102.563 109.559  72.135  1.00  0.00           N
ATOM   9810  C12 POPEp 339     102.873 108.689  70.935  1.00  0.00           C
ATOM   9813  C11 POPEp 339     104.372 108.689  70.575  1.00  0.00           C
ATOM   9816  P   POPEp 339     104.853 106.199  69.845  1.00  0.00           P
ATOM   9817  O13 POPEp 339     103.833 105.448  69.105  1.00  0.00           O
ATOM   9818  O14 POPEp 339     106.273 105.798  69.725  1.00  0.00           O
ATOM   9819  O11 POPEp 339     104.393 106.107  71.355  1.00  0.00           O
ATOM   9820  O12 POPEp 339     104.662 107.738  69.535  1.00  0.00           O
ATOM   9821  C1  POPEp 339     105.252 105.697  72.405  1.00  0.00           C
ATOM   9824  C2  POPEp 339     104.923 106.549  73.655  1.00  0.00           C
ATOM   9826  O21 POPEp 339     105.753 106.217  74.775  1.00  0.00           O
ATOM   9827  C21 POPEp 339     105.403 105.137  75.465  1.00  0.00           C
ATOM   9828  O22 POPEp 339     104.863 104.139  75.015  1.00  0.00           O
ATOM   9829  C22 POPEp 339     105.643 105.378  76.955  1.00  0.00           C
ATOM   9832  C3  POPEp 339     103.402 106.448  73.975  1.00  0.00           C
ATOM   9835  O31 POPEp 339     103.102 106.628  75.375  1.00  0.00           O
ATOM   9836  C31 POPEp 339     103.102 107.908  75.755  1.00  0.00           C
ATOM   9837  O32 POPEp 339     103.283 108.848  74.995  1.00  0.00           O
ATOM   9838  C32 POPEp 339     102.833 107.967  77.275  1.00  0.00           C
ATOM   9841  C23 POPEp 339     107.012 106.028  77.275  1.00  0.00           C
ATOM   9844  C24 POPEp 339     107.143 106.409  78.745  1.00  0.00           C
ATOM   9847  C25 POPEp 339     107.003 105.198  79.695  1.00  0.00           C
ATOM   9850  C26 POPEp 339     107.332 105.557  81.145  1.00  0.00           C
ATOM   9853  C27 POPEp 339     106.122 106.089  81.925  1.00  0.00           C
ATOM   9856  C28 POPEp 339     105.163 104.958  82.345  1.00  0.00           C
ATOM   9859  C29 POPEp 339     104.002 105.359  83.225  1.00  0.00           C
ATOM   9861 0C21 POPEp 339     102.752 105.538  82.795  1.00  0.00           C
ATOM   9863 1C21 POPEp 339     101.583 105.849  83.705  1.00  0.00           C
ATOM   9866 2C21 POPEp 339     101.723 107.178  84.475  1.00  0.00           C
ATOM   9869 3C21 POPEp 339     100.772 107.248  85.675  1.00  0.00           C
ATOM   9872 4C21 POPEp 339     101.073 108.438  86.595  1.00  0.00           C
ATOM   9875 5C21 POPEp 339     100.453 108.279  87.995  1.00  0.00           C
ATOM   9878 6C21 POPEp 339      98.962 108.647  88.035  1.00  0.00           C
ATOM   9881 7C21 POPEp 339      98.262 108.309  89.365  1.00  0.00           C
ATOM   9884 8C21 POPEp 339      98.083 106.807  89.605  1.00  0.00           C
ATOM   9888  C33 POPEp 339     103.743 108.887  78.135  1.00  0.00           C
ATOM   9891  C34 POPEp 339     103.643 108.528  79.635  1.00  0.00           C
ATOM   9894  C35 POPEp 339     104.533 109.389  80.565  1.00  0.00           C
ATOM   9897  C36 POPEp 339     104.263 109.148  82.075  1.00  0.00           C
ATOM   9900  C37 POPEp 339     105.403 109.678  82.965  1.00  0.00           C
ATOM   9903  C38 POPEp 339     105.153 109.568  84.485  1.00  0.00           C
ATOM   9906  C39 POPEp 339     105.653 108.268  85.155  1.00  0.00           C
ATOM   9909 0C31 POPEp 339     107.183 108.178  85.315  1.00  0.00           C
ATOM   9912 1C31 POPEp 339     107.643 106.968  86.145  1.00  0.00           C
ATOM   9915 2C31 POPEp 339     109.153 106.989  86.415  1.00  0.00           C
ATOM   9918 3C31 POPEp 339     109.673 105.697  87.075  1.00  0.00           C
ATOM   9921 4C31 POPEp 339     109.753 105.758  88.615  1.00  0.00           C
ATOM   9924 5C31 POPEp 339     110.163 104.408  89.205  1.00  0.00           C
ATOM   9927 6C31 POPEp 339     110.483 104.438  90.705  1.00  0.00           C
ATOM   9931  NH3 POPEq 340     117.752 104.939  74.225  1.00  0.00           N
ATOM   9935  C12 POPEq 340     119.183 105.398  74.205  1.00  0.00           C
ATOM   9938  C11 POPEq 340     119.293 106.919  74.035  1.00  0.00           C
ATOM   9941  P   POPEq 340     121.052 108.829  74.215  1.00  0.00           P
ATOM   9942  O13 POPEq 340     122.233 109.039  73.345  1.00  0.00           O
ATOM   9943  O14 POPEq 340     119.853 109.669  73.955  1.00  0.00           O
ATOM   9944  O11 POPEq 340     121.553 109.039  75.705  1.00  0.00           O
ATOM   9945  O12 POPEq 340     120.653 107.299  74.255  1.00  0.00           O
ATOM   9946  C1  POPEq 340     120.703 109.328  76.805  1.00  0.00           C
ATOM   9949  C2  POPEq 340     120.343 108.048  77.615  1.00  0.00           C
ATOM   9951  O21 POPEq 340     119.423 108.368  78.685  1.00  0.00           O
ATOM   9952  C21 POPEq 340     119.863 109.209  79.605  1.00  0.00           C
ATOM   9953  O22 POPEq 340     120.993 109.637  79.705  1.00  0.00           O
ATOM   9954  C22 POPEq 340     118.733 109.587  80.565  1.00  0.00           C
ATOM   9957  C3  POPEq 340     121.623 107.269  78.085  1.00  0.00           C
ATOM   9960  O31 POPEq 340     121.322 106.059  78.825  1.00  0.00           O
ATOM   9961  C31 POPEq 340     121.882 105.979  80.035  1.00  0.00           C
ATOM   9962  O32 POPEq 340     122.453 106.889  80.605  1.00  0.00           O
ATOM   9963  C32 POPEq 340     121.803 104.548  80.555  1.00  0.00           C
ATOM   9966  C23 POPEq 340     119.323 110.448  81.695  1.00  0.00           C
ATOM   9969  C24 POPEq 340     118.423 110.688  82.905  1.00  0.00           C
ATOM   9972  C25 POPEq 340     119.023 111.738  83.865  1.00  0.00           C
ATOM   9975  C26 POPEq 340     120.543 111.569  84.065  1.00  0.00           C
ATOM   9978  C27 POPEq 340     121.203 112.549  85.045  1.00  0.00           C
ATOM   9981  C28 POPEq 340     120.893 114.027  84.735  1.00  0.00           C
ATOM   9984  C29 POPEq 340     121.983 114.979  85.185  1.00  0.00           C
ATOM   9986 0C21 POPEq 340     122.203 115.378  86.445  1.00  0.00           C
ATOM   9988 1C21 POPEq 340     121.393 114.928  87.645  1.00  0.00           C
ATOM   9991 2C21 POPEq 340     120.352 115.967  88.085  1.00  0.00           C
ATOM   9994 3C21 POPEq 340     119.072 115.308  88.625  1.00  0.00           C
ATOM   9997 4C21 POPEq 340     118.512 115.938  89.915  1.00  0.00           C
ATOM  10000 5C21 POPEq 340     119.433 115.709  91.125  1.00  0.00           C
ATOM  10003 6C21 POPEq 340     118.713 115.849  92.465  1.00  0.00           C
ATOM  10006 7C21 POPEq 340     119.673 115.709  93.655  1.00  0.00           C
ATOM  10009 8C21 POPEq 340     118.962 115.747  95.015  1.00  0.00           C
ATOM  10013  C33 POPEq 340     122.943 104.198  81.545  1.00  0.00           C
ATOM  10016  C34 POPEq 340     123.143 102.677  81.645  1.00  0.00           C
ATOM  10019  C35 POPEq 340     124.352 102.229  82.475  1.00  0.00           C
ATOM  10022  C36 POPEq 340     124.393 102.747  83.925  1.00  0.00           C
ATOM  10025  C37 POPEq 340     125.293 101.889  84.835  1.00  0.00           C
ATOM  10028  C38 POPEq 340     125.343 102.439  86.265  1.00  0.00           C
ATOM  10031  C39 POPEq 340     125.843 101.427  87.305  1.00  0.00           C
ATOM  10034 0C31 POPEq 340     125.352 101.758  88.725  1.00  0.00           C
ATOM  10037 1C31 POPEq 340     125.753 100.728  89.785  1.00  0.00           C
ATOM  10040 2C31 POPEq 340     124.893 100.798  91.055  1.00  0.00           C
ATOM  10043 3C31 POPEq 340     125.423  99.909  92.185  1.00  0.00           C
ATOM  10046 4C31 POPEq 340     124.372  99.599  93.265  1.00  0.00           C
ATOM  10049 5C31 POPEq 340     124.972  98.887  94.495  1.00  0.00           C
ATOM  10052 6C31 POPEq 340     123.953  98.498  95.565  1.00  0.00           C
ATOM  10056  NH3 POPEr 341      20.563  90.037  76.725  1.00  0.00           N
ATOM  10060  C12 POPEr 341      19.413  90.928  76.295  1.00  0.00           C
ATOM  10063  C11 POPEr 341      18.143  90.128  75.915  1.00  0.00           C
ATOM  10066  P   POPEr 341      15.963  91.639  75.805  1.00  0.00           P
ATOM  10067  O13 POPEr 341      16.543  92.038  74.505  1.00  0.00           O
ATOM  10068  O14 POPEr 341      14.613  91.028  75.765  1.00  0.00           O
ATOM  10069  O11 POPEr 341      15.893  92.917  76.735  1.00  0.00           O
ATOM  10070  O12 POPEr 341      16.963  90.669  76.545  1.00  0.00           O
ATOM  10071  C1  POPEr 341      16.843  93.209  77.765  1.00  0.00           C
ATOM  10074  C2  POPEr 341      16.153  94.088  78.835  1.00  0.00           C
ATOM  10076  O21 POPEr 341      17.073  94.599  79.825  1.00  0.00           O
ATOM  10077  C21 POPEr 341      17.213  93.979  80.975  1.00  0.00           C
ATOM  10078  O22 POPEr 341      16.993  92.799  81.205  1.00  0.00           O
ATOM  10079  C22 POPEr 341      17.773  94.958  82.015  1.00  0.00           C
ATOM  10082  C3  POPEr 341      14.863  93.387  79.385  1.00  0.00           C
ATOM  10085  O31 POPEr 341      14.143  94.188  80.345  1.00  0.00           O
ATOM  10086  C31 POPEr 341      13.453  95.198  79.835  1.00  0.00           C
ATOM  10087  O32 POPEr 341      13.503  95.569  78.675  1.00  0.00           O
ATOM  10088  C32 POPEr 341      12.593  95.758  80.965  1.00  0.00           C
ATOM  10091  C23 POPEr 341      17.333  94.568  83.445  1.00  0.00           C
ATOM  10094  C24 POPEr 341      18.193  95.177  84.565  1.00  0.00           C
ATOM  10097  C25 POPEr 341      17.833  94.548  85.925  1.00  0.00           C
ATOM  10100  C26 POPEr 341      18.843  94.799  87.055  1.00  0.00           C
ATOM  10103  C27 POPEr 341      18.683  93.759  88.175  1.00  0.00           C
ATOM  10106  C28 POPEr 341      19.783  93.818  89.255  1.00  0.00           C
ATOM  10109  C29 POPEr 341      19.683  95.037  90.135  1.00  0.00           C
ATOM  10111 0C21 POPEr 341      18.743  95.258  91.075  1.00  0.00           C
ATOM  10113 1C21 POPEr 341      17.623  94.307  91.435  1.00  0.00           C
ATOM  10116 2C21 POPEr 341      17.193  94.389  92.905  1.00  0.00           C
ATOM  10119 3C21 POPEr 341      16.363  93.158  93.305  1.00  0.00           C
ATOM  10122 4C21 POPEr 341      15.693  93.268  94.675  1.00  0.00           C
ATOM  10125 5C21 POPEr 341      15.553  91.908  95.355  1.00  0.00           C
ATOM  10128 6C21 POPEr 341      14.963  91.989  96.775  1.00  0.00           C
ATOM  10131 7C21 POPEr 341      14.883  90.618  97.455  1.00  0.00           C
ATOM  10134 8C21 POPEr 341      14.313  90.669  98.865  1.00  0.00           C
ATOM  10138  C33 POPEr 341      11.783  97.029  80.625  1.00  0.00           C
ATOM  10141  C34 POPEr 341      12.563  98.337  80.775  1.00  0.00           C
ATOM  10144  C35 POPEr 341      13.303  98.458  82.115  1.00  0.00           C
ATOM  10147  C36 POPEr 341      13.723  99.888  82.445  1.00  0.00           C
ATOM  10150  C37 POPEr 341      14.473  99.958  83.775  1.00  0.00           C
ATOM  10153  C38 POPEr 341      14.813 101.399  84.185  1.00  0.00           C
ATOM  10156  C39 POPEr 341      15.293 101.527  85.635  1.00  0.00           C
ATOM  10159 0C31 POPEr 341      14.173 101.217  86.645  1.00  0.00           C
ATOM  10162 1C31 POPEr 341      14.453 101.738  88.055  1.00  0.00           C
ATOM  10165 2C31 POPEr 341      13.193 101.679  88.925  1.00  0.00           C
ATOM  10168 3C31 POPEr 341      13.453 102.048  90.395  1.00  0.00           C
ATOM  10171 4C31 POPEr 341      13.933 100.849  91.205  1.00  0.00           C
ATOM  10174 5C31 POPEr 341      14.343 101.217  92.635  1.00  0.00           C
ATOM  10177 6C31 POPEr 341      14.573 100.009  93.535  1.00  0.00           C
ATOM  10181  NH3 POPEs 342     117.262  87.848 116.745  1.00  0.00           N
ATOM  10185  C12 POPEs 342     117.463  86.378 116.515  1.00  0.00           C
ATOM  10188  C11 POPEs 342     117.653  86.049 115.015  1.00  0.00           C
ATOM  10191  P   POPEs 342     117.463  83.489 115.405  1.00  0.00           P
ATOM  10192  O13 POPEs 342     115.993  83.619 115.275  1.00  0.00           O
ATOM  10193  O14 POPEs 342     118.013  83.349 116.775  1.00  0.00           O
ATOM  10194  O11 POPEs 342     118.003  82.299 114.485  1.00  0.00           O
ATOM  10195  O12 POPEs 342     118.183  84.739 114.795  1.00  0.00           O
ATOM  10196  C1  POPEs 342     117.083  81.327 113.955  1.00  0.00           C
ATOM  10199  C2  POPEs 342     117.022  81.339 112.395  1.00  0.00           C
ATOM  10201  O21 POPEs 342     118.213  80.737 111.895  1.00  0.00           O
ATOM  10202  C21 POPEs 342     118.943  81.208 110.905  1.00  0.00           C
ATOM  10203  O22 POPEs 342     118.843  82.278 110.335  1.00  0.00           O
ATOM  10204  C22 POPEs 342     119.983  80.147 110.525  1.00  0.00           C
ATOM  10207  C3  POPEs 342     116.533  82.677 111.765  1.00  0.00           C
ATOM  10210  O31 POPEs 342     115.912  82.388 110.485  1.00  0.00           O
ATOM  10211  C31 POPEs 342     115.403  83.467 109.895  1.00  0.00           C
ATOM  10212  O32 POPEs 342     115.583  84.608 110.275  1.00  0.00           O
ATOM  10213  C32 POPEs 342     114.393  83.099 108.805  1.00  0.00           C
ATOM  10216  C23 POPEs 342     120.173  80.028 108.985  1.00  0.00           C
ATOM  10219  C24 POPEs 342     120.223  78.558 108.525  1.00  0.00           C
ATOM  10222  C25 POPEs 342     120.033  78.368 107.015  1.00  0.00           C
ATOM  10225  C26 POPEs 342     121.283  78.659 106.175  1.00  0.00           C
ATOM  10228  C27 POPEs 342     121.023  78.417 104.675  1.00  0.00           C
ATOM  10231  C28 POPEs 342     122.332  78.438 103.855  1.00  0.00           C
ATOM  10234  C29 POPEs 342     122.113  78.207 102.385  1.00  0.00           C
ATOM  10236 0C21 POPEs 342     123.083  78.118 101.465  1.00  0.00           C
ATOM  10238 1C21 POPEs 342     124.563  78.247 101.735  1.00  0.00           C
ATOM  10241 2C21 POPEs 342     125.233  79.348 100.895  1.00  0.00           C
ATOM  10244 3C21 POPEs 342     124.683  80.758 101.185  1.00  0.00           C
ATOM  10247 4C21 POPEs 342     125.532  81.878 100.565  1.00  0.00           C
ATOM  10250 5C21 POPEs 342     125.583  81.898  99.025  1.00  0.00           C
ATOM  10253 6C21 POPEs 342     124.212  82.099  98.365  1.00  0.00           C
ATOM  10256 7C21 POPEs 342     124.333  82.497  96.885  1.00  0.00           C
ATOM  10259 8C21 POPEs 342     122.983  82.579  96.165  1.00  0.00           C
ATOM  10263  C33 POPEs 342     114.453  81.667 108.215  1.00  0.00           C
ATOM  10266  C34 POPEs 342     113.173  81.327 107.435  1.00  0.00           C
ATOM  10269  C35 POPEs 342     113.132  79.897 106.865  1.00  0.00           C
ATOM  10272  C36 POPEs 342     111.882  79.677 106.015  1.00  0.00           C
ATOM  10275  C37 POPEs 342     111.863  78.339 105.265  1.00  0.00           C
ATOM  10278  C38 POPEs 342     110.673  78.269 104.285  1.00  0.00           C
ATOM  10281  C39 POPEs 342     110.753  77.118 103.275  1.00  0.00           C
ATOM  10284 0C31 POPEs 342     110.123  75.799 103.755  1.00  0.00           C
ATOM  10287 1C31 POPEs 342     110.193  74.708 102.685  1.00  0.00           C
ATOM  10290 2C31 POPEs 342     109.413  73.438 103.035  1.00  0.00           C
ATOM  10293 3C31 POPEs 342     107.913  73.519 102.715  1.00  0.00           C
ATOM  10296 4C31 POPEs 342     107.113  72.388 103.385  1.00  0.00           C
ATOM  10299 5C31 POPEs 342     105.622  72.409 103.065  1.00  0.00           C
ATOM  10302 6C31 POPEs 342     104.802  71.549 104.035  1.00  0.00           C
ATOM  10306  NH3 POPEt 343     115.902  86.168  73.495  1.00  0.00           N
ATOM  10310  C12 POPEt 343     115.653  86.819  74.825  1.00  0.00           C
ATOM  10313  C11 POPEt 343     115.243  88.309  74.685  1.00  0.00           C
ATOM  10316  P   POPEt 343     113.013  87.898  73.265  1.00  0.00           P
ATOM  10317  O13 POPEt 343     113.943  87.528  72.185  1.00  0.00           O
ATOM  10318  O14 POPEt 343     111.882  88.759  72.905  1.00  0.00           O
ATOM  10319  O11 POPEt 343     112.493  86.569  73.945  1.00  0.00           O
ATOM  10320  O12 POPEt 343     113.853  88.559  74.415  1.00  0.00           O
ATOM  10321  C1  POPEt 343     111.192  86.609  74.565  1.00  0.00           C
ATOM  10324  C2  POPEt 343     111.262  87.137  76.015  1.00  0.00           C
ATOM  10326  O21 POPEt 343     111.152  85.998  76.875  1.00  0.00           O
ATOM  10327  C21 POPEt 343     111.893  86.068  77.955  1.00  0.00           C
ATOM  10328  O22 POPEt 343     112.962  86.658  78.065  1.00  0.00           O
ATOM  10329  C22 POPEt 343     111.122  85.408  79.095  1.00  0.00           C
ATOM  10332  C3  POPEt 343     110.112  88.169  76.305  1.00  0.00           C
ATOM  10335  O31 POPEt 343     109.753  88.178  77.705  1.00  0.00           O
ATOM  10336  C31 POPEt 343     109.372  89.349  78.215  1.00  0.00           C
ATOM  10337  O32 POPEt 343     109.413  90.417  77.645  1.00  0.00           O
ATOM  10338  C32 POPEt 343     108.943  89.109  79.665  1.00  0.00           C
ATOM  10341  C23 POPEt 343     111.533  86.059  80.425  1.00  0.00           C
ATOM  10344  C24 POPEt 343     110.492  85.887  81.545  1.00  0.00           C
ATOM  10347  C25 POPEt 343     110.802  86.868  82.685  1.00  0.00           C
ATOM  10350  C26 POPEt 343     109.733  86.878  83.785  1.00  0.00           C
ATOM  10353  C27 POPEt 343     109.963  88.008  84.795  1.00  0.00           C
ATOM  10356  C28 POPEt 343     109.083  87.917  86.055  1.00  0.00           C
ATOM  10359  C29 POPEt 343     107.603  88.018  85.755  1.00  0.00           C
ATOM  10361 0C21 POPEt 343     106.642  88.419  86.605  1.00  0.00           C
ATOM  10363 1C21 POPEt 343     106.843  88.799  88.055  1.00  0.00           C
ATOM  10366 2C21 POPEt 343     105.613  88.467  88.905  1.00  0.00           C
ATOM  10369 3C21 POPEt 343     105.733  89.008  90.335  1.00  0.00           C
ATOM  10372 4C21 POPEt 343     104.713  88.398  91.305  1.00  0.00           C
ATOM  10375 5C21 POPEt 343     103.262  88.868  91.115  1.00  0.00           C
ATOM  10378 6C21 POPEt 343     102.343  88.148  92.115  1.00  0.00           C
ATOM  10381 7C21 POPEt 343     100.912  88.668  92.145  1.00  0.00           C
ATOM  10384 8C21 POPEt 343     100.063  87.948  93.205  1.00  0.00           C
ATOM  10388  C33 POPEt 343     107.572  89.708  80.025  1.00  0.00           C
ATOM  10391  C34 POPEt 343     107.083  89.158  81.365  1.00  0.00           C
ATOM  10394  C35 POPEt 343     105.823  89.848  81.915  1.00  0.00           C
ATOM  10397  C36 POPEt 343     104.483  89.158  81.615  1.00  0.00           C
ATOM  10400  C37 POPEt 343     103.652  88.979  82.895  1.00  0.00           C
ATOM  10403  C38 POPEt 343     102.183  88.589  82.665  1.00  0.00           C
ATOM  10406  C39 POPEt 343     101.322  89.778  82.215  1.00  0.00           C
ATOM  10409 0C31 POPEt 343      99.813  89.497  82.285  1.00  0.00           C
ATOM  10412 1C31 POPEt 343      99.013  90.798  82.295  1.00  0.00           C
ATOM  10415 2C31 POPEt 343      97.563  90.648  82.765  1.00  0.00           C
ATOM  10418 3C31 POPEt 343      96.623  89.988  81.755  1.00  0.00           C
ATOM  10421 4C31 POPEt 343      95.173  90.037  82.245  1.00  0.00           C
ATOM  10424 5C31 POPEt 343      94.173  89.438  81.245  1.00  0.00           C
ATOM  10427 6C31 POPEt 343      92.712  89.618  81.665  1.00  0.00           C
ATOM  10431  NH3 POPEu 344     117.663  79.098  70.665  1.00  0.00           N
ATOM  10435  C12 POPEu 344     116.523  78.287  70.135  1.00  0.00           C
ATOM  10438  C11 POPEu 344     115.223  78.449  70.925  1.00  0.00           C
ATOM  10441  P   POPEu 344     113.923  76.159  71.065  1.00  0.00           P
ATOM  10442  O13 POPEu 344     112.643  75.589  70.565  1.00  0.00           O
ATOM  10443  O14 POPEu 344     115.123  75.299  71.005  1.00  0.00           O
ATOM  10444  O11 POPEu 344     113.643  76.567  72.555  1.00  0.00           O
ATOM  10445  O12 POPEu 344     114.242  77.557  70.385  1.00  0.00           O
ATOM  10446  C1  POPEu 344     114.403  76.107  73.655  1.00  0.00           C
ATOM  10449  C2  POPEu 344     114.543  77.217  74.715  1.00  0.00           C
ATOM  10451  O21 POPEu 344     114.263  76.607  75.975  1.00  0.00           O
ATOM  10452  C21 POPEu 344     115.033  76.997  76.965  1.00  0.00           C
ATOM  10453  O22 POPEu 344     115.963  77.799  76.875  1.00  0.00           O
ATOM  10454  C22 POPEu 344     114.593  76.247  78.215  1.00  0.00           C
ATOM  10457  C3  POPEu 344     113.552  78.409  74.505  1.00  0.00           C
ATOM  10460  O31 POPEu 344     113.533  79.269  75.665  1.00  0.00           O
ATOM  10461  C31 POPEu 344     114.393  80.277  75.685  1.00  0.00           C
ATOM  10462  O32 POPEu 344     115.153  80.588  74.785  1.00  0.00           O
ATOM  10463  C32 POPEu 344     114.263  81.068  76.995  1.00  0.00           C
ATOM  10466  C23 POPEu 344     115.293  76.647  79.535  1.00  0.00           C
ATOM  10469  C24 POPEu 344     114.552  77.717  80.355  1.00  0.00           C
ATOM  10472  C25 POPEu 344     114.832  77.529  81.845  1.00  0.00           C
ATOM  10475  C26 POPEu 344     114.093  78.458  82.815  1.00  0.00           C
ATOM  10478  C27 POPEu 344     114.333  77.957  84.255  1.00  0.00           C
ATOM  10481  C28 POPEu 344     113.762  78.857  85.355  1.00  0.00           C
ATOM  10484  C29 POPEu 344     114.113  78.247  86.695  1.00  0.00           C
ATOM  10486 0C21 POPEu 344     114.382  78.909  87.835  1.00  0.00           C
ATOM  10488 1C21 POPEu 344     114.273  80.397  88.045  1.00  0.00           C
ATOM  10491 2C21 POPEu 344     113.552  80.717  89.365  1.00  0.00           C
ATOM  10494 3C21 POPEu 344     112.203  79.988  89.545  1.00  0.00           C
ATOM  10497 4C21 POPEu 344     111.362  80.559  90.695  1.00  0.00           C
ATOM  10500 5C21 POPEu 344     110.182  79.667  91.095  1.00  0.00           C
ATOM  10503 6C21 POPEu 344     109.343  80.299  92.225  1.00  0.00           C
ATOM  10506 7C21 POPEu 344     108.102  79.467  92.585  1.00  0.00           C
ATOM  10509 8C21 POPEu 344     107.393  79.979  93.845  1.00  0.00           C
ATOM  10513  C33 POPEu 344     113.293  80.427  78.015  1.00  0.00           C
ATOM  10516  C34 POPEu 344     112.973  81.308  79.225  1.00  0.00           C
ATOM  10519  C35 POPEu 344     114.212  81.738  80.025  1.00  0.00           C
ATOM  10522  C36 POPEu 344     113.873  82.708  81.165  1.00  0.00           C
ATOM  10525  C37 POPEu 344     115.133  83.218  81.885  1.00  0.00           C
ATOM  10528  C38 POPEu 344     115.042  84.699  82.285  1.00  0.00           C
ATOM  10531  C39 POPEu 344     114.183  84.997  83.515  1.00  0.00           C
ATOM  10534 0C31 POPEu 344     114.832  84.599  84.845  1.00  0.00           C
ATOM  10537 1C31 POPEu 344     114.453  85.569  85.965  1.00  0.00           C
ATOM  10540 2C31 POPEu 344     114.923  85.137  87.365  1.00  0.00           C
ATOM  10543 3C31 POPEu 344     116.443  84.958  87.515  1.00  0.00           C
ATOM  10546 4C31 POPEu 344     116.863  84.879  88.995  1.00  0.00           C
ATOM  10549 5C31 POPEu 344     117.113  86.259  89.615  1.00  0.00           C
ATOM  10552 6C31 POPEu 344     117.173  86.247  91.145  1.00  0.00           C
ATOM  10556  NH3 POPEv 345      78.163  26.917 108.985  1.00  0.00           N
ATOM  10560  C12 POPEv 345      79.613  26.847 109.365  1.00  0.00           C
ATOM  10563  C11 POPEv 345      80.233  28.229 109.625  1.00  0.00           C
ATOM  10566  P   POPEv 345      82.693  29.157 109.865  1.00  0.00           P
ATOM  10567  O13 POPEv 345      82.103  30.517 109.915  1.00  0.00           O
ATOM  10568  O14 POPEv 345      83.873  28.868 110.715  1.00  0.00           O
ATOM  10569  O11 POPEv 345      83.153  28.907 108.375  1.00  0.00           O
ATOM  10570  O12 POPEv 345      81.583  28.038 110.075  1.00  0.00           O
ATOM  10571  C1  POPEv 345      83.203  27.618 107.755  1.00  0.00           C
ATOM  10574  C2  POPEv 345      84.613  27.267 107.185  1.00  0.00           C
ATOM  10576  O21 POPEv 345      85.283  28.417 106.645  1.00  0.00           O
ATOM  10577  C21 POPEv 345      84.783  28.927 105.535  1.00  0.00           C
ATOM  10578  O22 POPEv 345      83.873  28.458 104.875  1.00  0.00           O
ATOM  10579  C22 POPEv 345      85.543  30.217 105.195  1.00  0.00           C
ATOM  10582  C3  POPEv 345      84.583  26.028 106.215  1.00  0.00           C
ATOM  10585  O31 POPEv 345      85.733  26.028 105.325  1.00  0.00           O
ATOM  10586  C31 POPEv 345      85.503  25.337 104.205  1.00  0.00           C
ATOM  10587  O32 POPEv 345      84.563  24.597 104.015  1.00  0.00           O
ATOM  10588  C32 POPEv 345      86.572  25.628 103.155  1.00  0.00           C
ATOM  10591  C23 POPEv 345      84.872  31.038 104.065  1.00  0.00           C
ATOM  10594  C24 POPEv 345      85.042  30.469 102.645  1.00  0.00           C
ATOM  10597  C25 POPEv 345      86.493  30.257 102.195  1.00  0.00           C
ATOM  10600  C26 POPEv 345      86.623  29.987 100.685  1.00  0.00           C
ATOM  10603  C27 POPEv 345      86.602  31.247  99.805  1.00  0.00           C
ATOM  10606  C28 POPEv 345      86.753  30.897  98.305  1.00  0.00           C
ATOM  10609  C29 POPEv 345      86.813  32.097  97.385  1.00  0.00           C
ATOM  10611 0C21 POPEv 345      87.093  32.049  96.075  1.00  0.00           C
ATOM  10613 1C21 POPEv 345      87.372  30.799  95.265  1.00  0.00           C
ATOM  10616 2C21 POPEv 345      88.822  30.698  94.755  1.00  0.00           C
ATOM  10619 3C21 POPEv 345      89.163  31.618  93.575  1.00  0.00           C
ATOM  10622 4C21 POPEv 345      90.632  31.467  93.145  1.00  0.00           C
ATOM  10625 5C21 POPEv 345      90.942  32.107  91.785  1.00  0.00           C
ATOM  10628 6C21 POPEv 345      92.402  31.938  91.355  1.00  0.00           C
ATOM  10631 7C21 POPEv 345      92.633  32.267  89.865  1.00  0.00           C
ATOM  10634 8C21 POPEv 345      94.093  32.147  89.425  1.00  0.00           C
ATOM  10638  C33 POPEv 345      85.993  25.548 101.725  1.00  0.00           C
ATOM  10641  C34 POPEv 345      87.073  25.688 100.645  1.00  0.00           C
ATOM  10644  C35 POPEv 345      86.493  25.747  99.225  1.00  0.00           C
ATOM  10647  C36 POPEv 345      87.542  25.698  98.115  1.00  0.00           C
ATOM  10650  C37 POPEv 345      86.923  26.038  96.755  1.00  0.00           C
ATOM  10653  C38 POPEv 345      87.712  25.548  95.535  1.00  0.00           C
ATOM  10656  C39 POPEv 345      88.722  26.557  94.975  1.00  0.00           C
ATOM  10659 0C31 POPEv 345      90.133  26.487  95.575  1.00  0.00           C
ATOM  10662 1C31 POPEv 345      91.052  27.528  94.935  1.00  0.00           C
ATOM  10665 2C31 POPEv 345      92.512  27.467  95.385  1.00  0.00           C
ATOM  10668 3C31 POPEv 345      93.333  28.617  94.775  1.00  0.00           C
ATOM  10671 4C31 POPEv 345      94.713  28.799  95.415  1.00  0.00           C
ATOM  10674 5C31 POPEv 345      95.462  29.997  94.835  1.00  0.00           C
ATOM  10677 6C31 POPEv 345      96.773  30.307  95.575  1.00  0.00           C
ATOM  10681  NH3 POPEw 346      49.003  35.318 114.695  1.00  0.00           N
ATOM  10685  C12 POPEw 346      49.903  35.938 115.715  1.00  0.00           C
ATOM  10688  C11 POPEw 346      51.273  36.268 115.115  1.00  0.00           C
ATOM  10691  P   POPEw 346      51.353  38.729 114.285  1.00  0.00           P
ATOM  10692  O13 POPEw 346      49.903  38.737 113.955  1.00  0.00           O
ATOM  10693  O14 POPEw 346      51.973  39.997 114.715  1.00  0.00           O
ATOM  10694  O11 POPEw 346      52.133  38.128 113.055  1.00  0.00           O
ATOM  10695  O12 POPEw 346      51.563  37.627 115.375  1.00  0.00           O
ATOM  10696  C1  POPEw 346      52.373  38.987 111.935  1.00  0.00           C
ATOM  10699  C2  POPEw 346      53.033  38.217 110.745  1.00  0.00           C
ATOM  10701  O21 POPEw 346      52.553  38.838 109.535  1.00  0.00           O
ATOM  10702  C21 POPEw 346      53.313  39.827 109.105  1.00  0.00           C
ATOM  10703  O22 POPEw 346      54.463  40.037 109.455  1.00  0.00           O
ATOM  10704  C22 POPEw 346      52.493  40.717 108.185  1.00  0.00           C
ATOM  10707  C3  POPEw 346      52.703  36.697 110.725  1.00  0.00           C
ATOM  10710  O31 POPEw 346      53.463  36.028 109.695  1.00  0.00           O
ATOM  10711  C31 POPEw 346      52.903  35.999 108.485  1.00  0.00           C
ATOM  10712  O32 POPEw 346      51.703  36.118 108.255  1.00  0.00           O
ATOM  10713  C32 POPEw 346      53.973  35.737 107.425  1.00  0.00           C
ATOM  10716  C23 POPEw 346      53.303  41.229 106.975  1.00  0.00           C
ATOM  10719  C24 POPEw 346      52.603  42.388 106.245  1.00  0.00           C
ATOM  10722  C25 POPEw 346      53.333  42.799 104.955  1.00  0.00           C
ATOM  10725  C26 POPEw 346      53.023  41.819 103.805  1.00  0.00           C
ATOM  10728  C27 POPEw 346      54.063  41.809 102.675  1.00  0.00           C
ATOM  10731  C28 POPEw 346      54.023  40.499 101.855  1.00  0.00           C
ATOM  10734  C29 POPEw 346      52.663  40.068 101.385  1.00  0.00           C
ATOM  10736 0C21 POPEw 346      51.953  40.607 100.375  1.00  0.00           C
ATOM  10738 1C21 POPEw 346      52.353  41.778  99.505  1.00  0.00           C
ATOM  10741 2C21 POPEw 346      52.893  41.388  98.115  1.00  0.00           C
ATOM  10744 3C21 POPEw 346      51.943  40.557  97.225  1.00  0.00           C
ATOM  10747 4C21 POPEw 346      52.023  39.037  97.485  1.00  0.00           C
ATOM  10750 5C21 POPEw 346      51.523  38.188  96.315  1.00  0.00           C
ATOM  10753 6C21 POPEw 346      51.543  36.688  96.665  1.00  0.00           C
ATOM  10756 7C21 POPEw 346      51.333  35.769  95.455  1.00  0.00           C
ATOM  10759 8C21 POPEw 346      51.343  34.287  95.825  1.00  0.00           C
ATOM  10763  C33 POPEw 346      53.563  36.299 106.045  1.00  0.00           C
ATOM  10766  C34 POPEw 346      54.573  35.909 104.955  1.00  0.00           C
ATOM  10769  C35 POPEw 346      54.143  36.317 103.535  1.00  0.00           C
ATOM  10772  C36 POPEw 346      55.213  35.987 102.485  1.00  0.00           C
ATOM  10775  C37 POPEw 346      54.903  36.577 101.105  1.00  0.00           C
ATOM  10778  C38 POPEw 346      56.143  36.847 100.245  1.00  0.00           C
ATOM  10781  C39 POPEw 346      56.623  35.688  99.345  1.00  0.00           C
ATOM  10784 0C31 POPEw 346      57.973  36.037  98.715  1.00  0.00           C
ATOM  10787 1C31 POPEw 346      58.533  34.917  97.825  1.00  0.00           C
ATOM  10790 2C31 POPEw 346      60.063  34.987  97.655  1.00  0.00           C
ATOM  10793 3C31 POPEw 346      60.573  36.278  97.025  1.00  0.00           C
ATOM  10796 4C31 POPEw 346      62.113  36.299  96.965  1.00  0.00           C
ATOM  10799 5C31 POPEw 346      62.663  37.549  96.285  1.00  0.00           C
ATOM  10802 6C31 POPEw 346      64.173  37.497  96.065  1.00  0.00           C
ATOM  10806  NH3 POPEx 347      58.613  84.258 117.765  1.00  0.00           N
ATOM  10810  C12 POPEx 347      58.043  82.878 117.615  1.00  0.00           C
ATOM  10813  C11 POPEx 347      56.733  82.917 116.805  1.00  0.00           C
ATOM  10816  P   POPEx 347      54.643  81.469 116.275  1.00  0.00           P
ATOM  10817  O13 POPEx 347      54.153  80.089 116.405  1.00  0.00           O
ATOM  10818  O14 POPEx 347      53.843  82.519 116.975  1.00  0.00           O
ATOM  10819  O11 POPEx 347      54.683  81.828 114.745  1.00  0.00           O
ATOM  10820  O12 POPEx 347      56.143  81.609 116.755  1.00  0.00           O
ATOM  10821  C1  POPEx 347      54.613  83.178 114.275  1.00  0.00           C
ATOM  10824  C2  POPEx 347      53.273  83.458 113.565  1.00  0.00           C
ATOM  10826  O21 POPEx 347      53.173  84.869 113.395  1.00  0.00           O
ATOM  10827  C21 POPEx 347      53.243  85.518 112.225  1.00  0.00           C
ATOM  10828  O22 POPEx 347      53.293  86.738 112.165  1.00  0.00           O
ATOM  10829  C22 POPEx 347      53.253  84.608 110.995  1.00  0.00           C
ATOM  10832  C3  POPEx 347      52.023  82.999 114.365  1.00  0.00           C
ATOM  10835  O31 POPEx 347      50.813  83.327 113.645  1.00  0.00           O
ATOM  10836  C31 POPEx 347      50.183  82.488 112.815  1.00  0.00           C
ATOM  10837  O32 POPEx 347      49.243  82.808 112.115  1.00  0.00           O
ATOM  10838  C32 POPEx 347      50.803  81.089 112.735  1.00  0.00           C
ATOM  10841  C23 POPEx 347      53.143  85.478 109.725  1.00  0.00           C
ATOM  10844  C24 POPEx 347      53.533  84.809 108.405  1.00  0.00           C
ATOM  10847  C25 POPEx 347      53.913  85.849 107.325  1.00  0.00           C
ATOM  10850  C26 POPEx 347      54.843  85.308 106.235  1.00  0.00           C
ATOM  10853  C27 POPEx 347      54.183  84.268 105.325  1.00  0.00           C
ATOM  10856  C28 POPEx 347      55.173  83.549 104.395  1.00  0.00           C
ATOM  10859  C29 POPEx 347      55.863  84.518 103.455  1.00  0.00           C
ATOM  10861 0C21 POPEx 347      55.953  84.438 102.115  1.00  0.00           C
ATOM  10863 1C21 POPEx 347      55.393  83.337 101.235  1.00  0.00           C
ATOM  10866 2C21 POPEx 347      54.253  83.848 100.345  1.00  0.00           C
ATOM  10869 3C21 POPEx 347      54.703  84.839  99.265  1.00  0.00           C
ATOM  10872 4C21 POPEx 347      53.573  85.219  98.305  1.00  0.00           C
ATOM  10875 5C21 POPEx 347      54.073  86.007  97.095  1.00  0.00           C
ATOM  10878 6C21 POPEx 347      53.033  86.147  95.975  1.00  0.00           C
ATOM  10881 7C21 POPEx 347      51.893  87.118  96.345  1.00  0.00           C
ATOM  10884 8C21 POPEx 347      50.883  87.309  95.215  1.00  0.00           C
ATOM  10888  C33 POPEx 347      50.203  80.299 111.555  1.00  0.00           C
ATOM  10891  C34 POPEx 347      51.013  79.037 111.235  1.00  0.00           C
ATOM  10894  C35 POPEx 347      50.733  78.409 109.865  1.00  0.00           C
ATOM  10897  C36 POPEx 347      51.523  79.037 108.715  1.00  0.00           C
ATOM  10900  C37 POPEx 347      51.553  78.129 107.475  1.00  0.00           C
ATOM  10903  C38 POPEx 347      52.393  78.667 106.315  1.00  0.00           C
ATOM  10906  C39 POPEx 347      52.483  77.688 105.125  1.00  0.00           C
ATOM  10909 0C31 POPEx 347      53.423  76.507 105.405  1.00  0.00           C
ATOM  10912 1C31 POPEx 347      53.613  75.549 104.215  1.00  0.00           C
ATOM  10915 2C31 POPEx 347      54.183  74.188 104.645  1.00  0.00           C
ATOM  10918 3C31 POPEx 347      55.563  74.257 105.315  1.00  0.00           C
ATOM  10921 4C31 POPEx 347      55.833  73.067 106.245  1.00  0.00           C
ATOM  10924 5C31 POPEx 347      57.123  73.229 107.065  1.00  0.00           C
ATOM  10927 6C31 POPEx 347      57.253  72.199 108.175  1.00  0.00           C
ATOM  10931  NH3 POPEy 348       1.363  20.408 110.135  1.00  0.00           N
ATOM  10935  C12 POPEy 348       1.793  20.198 108.715  1.00  0.00           C
ATOM  10938  C11 POPEy 348       2.783  21.288 108.265  1.00  0.00           C
ATOM  10941  P   POPEy 348       2.633  23.617 109.525  1.00  0.00           P
ATOM  10942  O13 POPEy 348       2.443  22.948 110.835  1.00  0.00           O
ATOM  10943  O14 POPEy 348       3.963  24.188 109.225  1.00  0.00           O
ATOM  10944  O11 POPEy 348       1.493  24.677 109.375  1.00  0.00           O
ATOM  10945  O12 POPEy 348       2.223  22.587 108.395  1.00  0.00           O
ATOM  10946  C1  POPEy 348       1.573  25.837 108.545  1.00  0.00           C
ATOM  10949  C2  POPEy 348       1.283  25.507 107.065  1.00  0.00           C
ATOM  10951  O21 POPEy 348       1.873  26.557 106.305  1.00  0.00           O
ATOM  10952  C21 POPEy 348       2.413  26.389 105.095  1.00  0.00           C
ATOM  10953  O22 POPEy 348       2.873  27.309 104.445  1.00  0.00           O
ATOM  10954  C22 POPEy 348       2.583  24.927 104.645  1.00  0.00           C
ATOM  10957  C3  POPEy 348      -0.232  25.377 106.735  1.00  0.00           C
ATOM  10960  O31 POPEy 348      -0.382  25.257 105.305  1.00  0.00           O
ATOM  10961  C31 POPEy 348      -1.472  24.688 104.855  1.00  0.00           C
ATOM  10962  O32 POPEy 348      -2.362  24.198 105.515  1.00  0.00           O
ATOM  10963  C32 POPEy 348      -1.422  24.688 103.325  1.00  0.00           C
ATOM  10966  C23 POPEy 348       3.343  24.757 103.295  1.00  0.00           C
ATOM  10969  C24 POPEy 348       2.543  23.907 102.295  1.00  0.00           C
ATOM  10972  C25 POPEy 348       3.303  23.708 100.985  1.00  0.00           C
ATOM  10975  C26 POPEy 348       2.383  23.708  99.755  1.00  0.00           C
ATOM  10978  C27 POPEy 348       3.173  23.597  98.435  1.00  0.00           C
ATOM  10981  C28 POPEy 348       2.293  23.659  97.175  1.00  0.00           C
ATOM  10984  C29 POPEy 348       1.663  25.007  96.965  1.00  0.00           C
ATOM  10986 0C21 POPEy 348       2.113  25.977  96.145  1.00  0.00           C
ATOM  10988 1C21 POPEy 348       3.343  25.917  95.275  1.00  0.00           C
ATOM  10991 2C21 POPEy 348       3.023  26.237  93.795  1.00  0.00           C
ATOM  10994 3C21 POPEy 348       2.153  25.177  93.095  1.00  0.00           C
ATOM  10997 4C21 POPEy 348       2.003  25.487  91.605  1.00  0.00           C
ATOM  11000 5C21 POPEy 348       1.263  24.397  90.805  1.00  0.00           C
ATOM  11003 6C21 POPEy 348       1.108  24.717  89.305  1.00  0.00           C
ATOM  11006 7C21 POPEy 348       0.418  26.067  89.045  1.00  0.00           C
ATOM  11009 8C21 POPEy 348      -0.082  26.237  87.605  1.00  0.00           C
ATOM  11013  C33 POPEy 348      -1.472  26.128 102.775  1.00  0.00           C
ATOM  11016  C34 POPEy 348      -1.192  26.198 101.265  1.00  0.00           C
ATOM  11019  C35 POPEy 348      -1.552  27.577 100.675  1.00  0.00           C
ATOM  11022  C36 POPEy 348      -0.882  28.737 101.415  1.00  0.00           C
ATOM  11025  C37 POPEy 348      -1.162  30.108 100.775  1.00  0.00           C
ATOM  11028  C38 POPEy 348      -0.432  31.237 101.515  1.00  0.00           C
ATOM  11031  C39 POPEy 348       0.838  31.749 100.825  1.00  0.00           C
ATOM  11034 0C31 POPEy 348       0.528  32.608  99.605  1.00  0.00           C
ATOM  11037 1C31 POPEy 348       1.793  33.278  99.055  1.00  0.00           C
ATOM  11040 2C31 POPEy 348       1.493  34.208  97.875  1.00  0.00           C
ATOM  11043 3C31 POPEy 348       2.663  35.158  97.555  1.00  0.00           C
ATOM  11046 4C31 POPEy 348       3.983  34.438  97.265  1.00  0.00           C
ATOM  11049 5C31 POPEy 348       5.133  35.417  96.995  1.00  0.00           C
ATOM  11052 6C31 POPEy 348       6.423  34.717  96.565  1.00  0.00           C
ATOM  11056  NH3 POPEz 349      14.293  63.017 115.105  1.00  0.00           N
ATOM  11060  C12 POPEz 349      14.663  64.158 114.205  1.00  0.00           C
ATOM  11063  C11 POPEz 349      13.383  64.948 113.895  1.00  0.00           C
ATOM  11066  P   POPEz 349      12.753  66.247 116.125  1.00  0.00           P
ATOM  11067  O13 POPEz 349      11.403  66.527 116.685  1.00  0.00           O
ATOM  11068  O14 POPEz 349      13.763  65.808 117.115  1.00  0.00           O
ATOM  11069  O11 POPEz 349      13.323  67.448 115.285  1.00  0.00           O
ATOM  11070  O12 POPEz 349      12.553  65.107 115.045  1.00  0.00           O
ATOM  11071  C1  POPEz 349      12.503  68.479 114.715  1.00  0.00           C
ATOM  11074  C2  POPEz 349      12.353  68.327 113.185  1.00  0.00           C
ATOM  11076  O21 POPEz 349      12.163  69.629 112.595  1.00  0.00           O
ATOM  11077  C21 POPEz 349      12.623  69.747 111.355  1.00  0.00           C
ATOM  11078  O22 POPEz 349      13.213  68.887 110.725  1.00  0.00           O
ATOM  11079  C22 POPEz 349      12.283  71.128 110.815  1.00  0.00           C
ATOM  11082  C3  POPEz 349      11.193  67.378 112.795  1.00  0.00           C
ATOM  11085  O31 POPEz 349      11.623  66.397 111.825  1.00  0.00           O
ATOM  11086  C31 POPEz 349      11.273  66.618 110.565  1.00  0.00           C
ATOM  11087  O32 POPEz 349      10.473  67.448 110.175  1.00  0.00           O
ATOM  11088  C32 POPEz 349      12.103  65.668 109.715  1.00  0.00           C
ATOM  11091  C23 POPEz 349      11.293  71.037 109.635  1.00  0.00           C
ATOM  11094  C24 POPEz 349      11.063  72.427 109.055  1.00  0.00           C
ATOM  11097  C25 POPEz 349      10.403  72.438 107.675  1.00  0.00           C
ATOM  11100  C26 POPEz 349      10.443  73.839 107.065  1.00  0.00           C
ATOM  11103  C27 POPEz 349       9.713  73.927 105.725  1.00  0.00           C
ATOM  11106  C28 POPEz 349       9.443  75.379 105.285  1.00  0.00           C
ATOM  11109  C29 POPEz 349      10.653  76.089 104.725  1.00  0.00           C
ATOM  11111 0C21 POPEz 349      10.733  76.618 103.485  1.00  0.00           C
ATOM  11113 1C21 POPEz 349       9.623  76.607 102.465  1.00  0.00           C
ATOM  11116 2C21 POPEz 349       9.793  77.607 101.305  1.00  0.00           C
ATOM  11119 3C21 POPEz 349      11.053  77.378 100.455  1.00  0.00           C
ATOM  11122 4C21 POPEz 349      10.973  77.989  99.045  1.00  0.00           C
ATOM  11125 5C21 POPEz 349      10.693  79.497  99.025  1.00  0.00           C
ATOM  11128 6C21 POPEz 349      10.413  80.068  97.625  1.00  0.00           C
ATOM  11131 7C21 POPEz 349      10.603  81.588  97.575  1.00  0.00           C
ATOM  11134 8C21 POPEz 349      10.243  82.239  96.245  1.00  0.00           C
ATOM  11138  C33 POPEz 349      12.463  66.287 108.355  1.00  0.00           C
ATOM  11141  C34 POPEz 349      13.523  65.457 107.625  1.00  0.00           C
ATOM  11144  C35 POPEz 349      13.913  66.089 106.285  1.00  0.00           C
ATOM  11147  C36 POPEz 349      12.883  65.879 105.165  1.00  0.00           C
ATOM  11150  C37 POPEz 349      13.253  66.717 103.945  1.00  0.00           C
ATOM  11153  C38 POPEz 349      12.403  66.467 102.695  1.00  0.00           C
ATOM  11156  C39 POPEz 349      12.903  67.348 101.535  1.00  0.00           C
ATOM  11159 0C31 POPEz 349      12.143  67.137 100.225  1.00  0.00           C
ATOM  11162 1C31 POPEz 349      12.573  68.147  99.145  1.00  0.00           C
ATOM  11165 2C31 POPEz 349      11.863  67.938  97.805  1.00  0.00           C
ATOM  11168 3C31 POPEz 349      12.223  68.958  96.715  1.00  0.00           C
ATOM  11171 4C31 POPEz 349      13.723  69.049  96.405  1.00  0.00           C
ATOM  11174 5C31 POPEz 349      14.013  69.637  95.025  1.00  0.00           C
ATOM  11177 6C31 POPEz 349      15.463  69.497  94.565  1.00  0.00           C
ATOM  11181  NH3 POPE0 350      81.863  49.067  71.505  1.00  0.00           N
ATOM  11185  C12 POPE0 350      82.873  48.037  71.035  1.00  0.00           C
ATOM  11188  C11 POPE0 350      83.783  48.577  69.915  1.00  0.00           C
ATOM  11191  P   POPE0 350      86.213  48.017  69.035  1.00  0.00           P
ATOM  11192  O13 POPE0 350      86.753  46.879  68.265  1.00  0.00           O
ATOM  11193  O14 POPE0 350      86.152  49.337  68.365  1.00  0.00           O
ATOM  11194  O11 POPE0 350      87.022  48.069  70.405  1.00  0.00           O
ATOM  11195  O12 POPE0 350      84.753  47.607  69.525  1.00  0.00           O
ATOM  11196  C1  POPE0 350      86.373  48.049  71.685  1.00  0.00           C
ATOM  11199  C2  POPE0 350      87.363  47.597  72.795  1.00  0.00           C
ATOM  11201  O21 POPE0 350      86.742  47.638  74.095  1.00  0.00           O
ATOM  11202  C21 POPE0 350      86.513  48.818  74.645  1.00  0.00           C
ATOM  11203  O22 POPE0 350      86.703  49.909  74.145  1.00  0.00           O
ATOM  11204  C22 POPE0 350      86.042  48.577  76.095  1.00  0.00           C
ATOM  11207  C3  POPE0 350      88.722  48.347  72.695  1.00  0.00           C
ATOM  11210  O31 POPE0 350      89.503  48.217  73.895  1.00  0.00           O
ATOM  11211  C31 POPE0 350      90.193  47.108  74.065  1.00  0.00           C
ATOM  11212  O32 POPE0 350      90.133  46.107  73.365  1.00  0.00           O
ATOM  11213  C32 POPE0 350      91.152  47.299  75.235  1.00  0.00           C
ATOM  11216  C23 POPE0 350      85.462  49.827  76.815  1.00  0.00           C
ATOM  11219  C24 POPE0 350      84.503  49.449  77.965  1.00  0.00           C
ATOM  11222  C25 POPE0 350      85.103  48.568  79.085  1.00  0.00           C
ATOM  11225  C26 POPE0 350      85.843  49.309  80.205  1.00  0.00           C
ATOM  11228  C27 POPE0 350      86.103  48.368  81.405  1.00  0.00           C
ATOM  11231  C28 POPE0 350      86.872  49.028  82.575  1.00  0.00           C
ATOM  11234  C29 POPE0 350      86.893  48.118  83.785  1.00  0.00           C
ATOM  11236 0C21 POPE0 350      86.432  48.389  85.025  1.00  0.00           C
ATOM  11238 1C21 POPE0 350      85.833  49.699  85.495  1.00  0.00           C
ATOM  11241 2C21 POPE0 350      86.303  50.107  86.915  1.00  0.00           C
ATOM  11244 3C21 POPE0 350      85.823  49.179  88.035  1.00  0.00           C
ATOM  11247 4C21 POPE0 350      85.902  49.878  89.405  1.00  0.00           C
ATOM  11250 5C21 POPE0 350      85.532  48.979  90.585  1.00  0.00           C
ATOM  11253 6C21 POPE0 350      85.413  49.778  91.895  1.00  0.00           C
ATOM  11256 7C21 POPE0 350      85.233  48.897  93.125  1.00  0.00           C
ATOM  11259 8C21 POPE0 350      84.923  49.699  94.395  1.00  0.00           C
ATOM  11263  C33 POPE0 350      90.823  46.469  76.495  1.00  0.00           C
ATOM  11266  C34 POPE0 350      89.613  47.007  77.275  1.00  0.00           C
ATOM  11269  C35 POPE0 350      89.473  46.377  78.665  1.00  0.00           C
ATOM  11272  C36 POPE0 350      90.453  46.958  79.715  1.00  0.00           C
ATOM  11275  C37 POPE0 350      90.872  45.909  80.755  1.00  0.00           C
ATOM  11278  C38 POPE0 350      91.602  46.497  81.965  1.00  0.00           C
ATOM  11281  C39 POPE0 350      90.632  47.129  82.975  1.00  0.00           C
ATOM  11284 0C31 POPE0 350      91.313  47.647  84.255  1.00  0.00           C
ATOM  11287 1C31 POPE0 350      90.273  48.257  85.205  1.00  0.00           C
ATOM  11290 2C31 POPE0 350      90.863  48.938  86.445  1.00  0.00           C
ATOM  11293 3C31 POPE0 350      91.423  47.957  87.485  1.00  0.00           C
ATOM  11296 4C31 POPE0 350      91.473  48.568  88.895  1.00  0.00           C
ATOM  11299 5C31 POPE0 350      92.073  47.607  89.925  1.00  0.00           C
ATOM  11302 6C31 POPE0 350      91.742  48.007  91.365  1.00  0.00           C
ATOM  11306  NH3 POPE1 351      39.993  64.959  76.275  1.00  0.00           N
ATOM  11310  C12 POPE1 351      39.443  63.778  77.005  1.00  0.00           C
ATOM  11313  C11 POPE1 351      40.493  63.257  77.985  1.00  0.00           C
ATOM  11316  P   POPE1 351      40.493  61.438  79.805  1.00  0.00           P
ATOM  11317  O13 POPE1 351      39.873  60.107  80.005  1.00  0.00           O
ATOM  11318  O14 POPE1 351      41.933  61.637  80.055  1.00  0.00           O
ATOM  11319  O11 POPE1 351      39.673  62.479  80.675  1.00  0.00           O
ATOM  11320  O12 POPE1 351      40.153  61.929  78.345  1.00  0.00           O
ATOM  11321  C1  POPE1 351      39.243  62.147  82.005  1.00  0.00           C
ATOM  11324  C2  POPE1 351      40.233  62.597  83.105  1.00  0.00           C
ATOM  11326  O21 POPE1 351      39.553  62.287  84.345  1.00  0.00           O
ATOM  11327  C21 POPE1 351      40.323  61.739  85.275  1.00  0.00           C
ATOM  11328  O22 POPE1 351      41.533  61.707  85.265  1.00  0.00           O
ATOM  11329  C22 POPE1 351      39.443  60.938  86.255  1.00  0.00           C
ATOM  11332  C3  POPE1 351      40.553  64.118  82.935  1.00  0.00           C
ATOM  11335  O31 POPE1 351      41.193  64.738  84.065  1.00  0.00           O
ATOM  11336  C31 POPE1 351      40.543  65.699  84.735  1.00  0.00           C
ATOM  11337  O32 POPE1 351      40.993  66.809  84.975  1.00  0.00           O
ATOM  11338  C32 POPE1 351      39.153  65.257  85.235  1.00  0.00           C
ATOM  11341  C23 POPE1 351      40.133  60.569  87.595  1.00  0.00           C
ATOM  11344  C24 POPE1 351      39.273  59.569  88.405  1.00  0.00           C
ATOM  11347  C25 POPE1 351      39.843  59.179  89.785  1.00  0.00           C
ATOM  11350  C26 POPE1 351      41.063  58.228  89.735  1.00  0.00           C
ATOM  11353  C27 POPE1 351      41.493  57.747  91.135  1.00  0.00           C
ATOM  11356  C28 POPE1 351      42.653  56.728  91.085  1.00  0.00           C
ATOM  11359  C29 POPE1 351      42.743  55.879  92.335  1.00  0.00           C
ATOM  11361 0C21 POPE1 351      43.663  55.928  93.305  1.00  0.00           C
ATOM  11363 1C21 POPE1 351      44.853  56.857  93.415  1.00  0.00           C
ATOM  11366 2C21 POPE1 351      44.603  58.037  94.375  1.00  0.00           C
ATOM  11369 3C21 POPE1 351      44.293  57.638  95.835  1.00  0.00           C
ATOM  11372 4C21 POPE1 351      43.973  58.877  96.675  1.00  0.00           C
ATOM  11375 5C21 POPE1 351      43.663  58.597  98.155  1.00  0.00           C
ATOM  11378 6C21 POPE1 351      44.903  58.307  98.995  1.00  0.00           C
ATOM  11381 7C21 POPE1 351      44.673  58.519 100.495  1.00  0.00           C
ATOM  11384 8C21 POPE1 351      45.923  58.319 101.345  1.00  0.00           C
ATOM  11388  C33 POPE1 351      39.203  64.708  86.675  1.00  0.00           C
ATOM  11391  C34 POPE1 351      37.893  64.018  87.085  1.00  0.00           C
ATOM  11394  C35 POPE1 351      36.823  64.967  87.635  1.00  0.00           C
ATOM  11397  C36 POPE1 351      36.173  64.379  88.895  1.00  0.00           C
ATOM  11400  C37 POPE1 351      35.183  65.317  89.585  1.00  0.00           C
ATOM  11403  C38 POPE1 351      35.353  65.317  91.115  1.00  0.00           C
ATOM  11406  C39 POPE1 351      34.513  66.397  91.805  1.00  0.00           C
ATOM  11409 0C31 POPE1 351      34.863  66.549  93.295  1.00  0.00           C
ATOM  11412 1C31 POPE1 351      34.013  67.618  93.995  1.00  0.00           C
ATOM  11415 2C31 POPE1 351      34.453  67.887  95.445  1.00  0.00           C
ATOM  11418 3C31 POPE1 351      35.633  68.868  95.555  1.00  0.00           C
ATOM  11421 4C31 POPE1 351      35.903  69.278  97.005  1.00  0.00           C
ATOM  11424 5C31 POPE1 351      37.193  70.099  97.165  1.00  0.00           C
ATOM  11427 6C31 POPE1 351      37.493  70.478  98.615  1.00  0.00           C
ATOM  11431  NH3 POPE2 352      24.773  49.197 114.295  1.00  0.00           N
ATOM  11435  C12 POPE2 352      25.573  50.387 113.835  1.00  0.00           C
ATOM  11438  C11 POPE2 352      26.403  51.019 114.985  1.00  0.00           C
ATOM  11441  P   POPE2 352      28.033  48.987 115.345  1.00  0.00           P
ATOM  11442  O13 POPE2 352      29.333  48.827 116.035  1.00  0.00           O
ATOM  11443  O14 POPE2 352      26.833  48.389 115.975  1.00  0.00           O
ATOM  11444  O11 POPE2 352      28.113  48.498 113.855  1.00  0.00           O
ATOM  11445  O12 POPE2 352      27.753  50.517 115.095  1.00  0.00           O
ATOM  11446  C1  POPE2 352      28.773  49.127 112.755  1.00  0.00           C
ATOM  11449  C2  POPE2 352      30.213  48.568 112.525  1.00  0.00           C
ATOM  11451  O21 POPE2 352      31.003  49.287 111.555  1.00  0.00           O
ATOM  11452  C21 POPE2 352      30.503  49.678 110.395  1.00  0.00           C
ATOM  11453  O22 POPE2 352      29.343  49.659 110.025  1.00  0.00           O
ATOM  11454  C22 POPE2 352      31.683  50.127 109.505  1.00  0.00           C
ATOM  11457  C3  POPE2 352      30.213  47.028 112.245  1.00  0.00           C
ATOM  11460  O31 POPE2 352      30.653  46.707 110.895  1.00  0.00           O
ATOM  11461  C31 POPE2 352      31.863  46.177 110.785  1.00  0.00           C
ATOM  11462  O32 POPE2 352      32.633  45.979 111.705  1.00  0.00           O
ATOM  11463  C32 POPE2 352      32.183  45.917 109.295  1.00  0.00           C
ATOM  11466  C23 POPE2 352      31.253  51.049 108.345  1.00  0.00           C
ATOM  11469  C24 POPE2 352      32.443  51.597 107.545  1.00  0.00           C
ATOM  11472  C25 POPE2 352      32.763  53.069 107.875  1.00  0.00           C
ATOM  11475  C26 POPE2 352      33.963  53.618 107.085  1.00  0.00           C
ATOM  11478  C27 POPE2 352      34.103  55.138 107.195  1.00  0.00           C
ATOM  11481  C28 POPE2 352      35.333  55.708 106.455  1.00  0.00           C
ATOM  11484  C29 POPE2 352      35.323  55.478 104.955  1.00  0.00           C
ATOM  11486 0C21 POPE2 352      36.383  55.618 104.155  1.00  0.00           C
ATOM  11488 1C21 POPE2 352      37.753  56.049 104.615  1.00  0.00           C
ATOM  11491 2C21 POPE2 352      38.603  56.739 103.545  1.00  0.00           C
ATOM  11494 3C21 POPE2 352      39.963  57.167 104.115  1.00  0.00           C
ATOM  11497 4C21 POPE2 352      40.913  57.778 103.085  1.00  0.00           C
ATOM  11500 5C21 POPE2 352      42.253  58.199 103.715  1.00  0.00           C
ATOM  11503 6C21 POPE2 352      42.183  59.507 104.515  1.00  0.00           C
ATOM  11506 7C21 POPE2 352      43.403  59.688 105.425  1.00  0.00           C
ATOM  11509 8C21 POPE2 352      43.413  60.998 106.215  1.00  0.00           C
ATOM  11513  C33 POPE2 352      33.623  46.339 108.885  1.00  0.00           C
ATOM  11516  C34 POPE2 352      34.103  45.708 107.565  1.00  0.00           C
ATOM  11519  C35 POPE2 352      35.513  46.177 107.125  1.00  0.00           C
ATOM  11522  C36 POPE2 352      36.133  45.307 106.015  1.00  0.00           C
ATOM  11525  C37 POPE2 352      37.463  45.798 105.405  1.00  0.00           C
ATOM  11528  C38 POPE2 352      37.973  44.778 104.365  1.00  0.00           C
ATOM  11531  C39 POPE2 352      39.283  45.159 103.665  1.00  0.00           C
ATOM  11534 0C31 POPE2 352      39.753  44.067 102.675  1.00  0.00           C
ATOM  11537 1C31 POPE2 352      40.923  44.528 101.795  1.00  0.00           C
ATOM  11540 2C31 POPE2 352      41.383  43.488 100.745  1.00  0.00           C
ATOM  11543 3C31 POPE2 352      42.023  42.229 101.355  1.00  0.00           C
ATOM  11546 4C31 POPE2 352      42.633  41.299 100.295  1.00  0.00           C
ATOM  11549 5C31 POPE2 352      43.253  40.028 100.905  1.00  0.00           C
ATOM  11552 6C31 POPE2 352      43.903  39.118  99.865  1.00  0.00           C
ATOM  11556  NH3 POPE3 353      72.753   4.057 110.775  1.00  0.00           N
ATOM  11560  C12 POPE3 353      73.643   3.617 111.905  1.00  0.00           C
ATOM  11563  C11 POPE3 353      74.693   4.677 112.275  1.00  0.00           C
ATOM  11566  P   POPE3 353      77.163   4.307 112.945  1.00  0.00           P
ATOM  11567  O13 POPE3 353      77.363   5.707 112.495  1.00  0.00           O
ATOM  11568  O14 POPE3 353      77.983   3.847 114.095  1.00  0.00           O
ATOM  11569  O11 POPE3 353      77.323   3.297 111.745  1.00  0.00           O
ATOM  11570  O12 POPE3 353      75.603   4.137 113.245  1.00  0.00           O
ATOM  11571  C1  POPE3 353      78.483   3.187 110.905  1.00  0.00           C
ATOM  11574  C2  POPE3 353      78.083   2.927 109.425  1.00  0.00           C
ATOM  11576  O21 POPE3 353      79.153   3.407 108.575  1.00  0.00           O
ATOM  11577  C21 POPE3 353      79.143   3.027 107.305  1.00  0.00           C
ATOM  11578  O22 POPE3 353      78.413   2.177 106.825  1.00  0.00           O
[truncated: 1,819,619 more chars]
