# Supplementary material for: Characterizing Membrane Association and Periplasmic Transfer of Bacterial Lipoproteins through Molecular Dynamics Simulations
Source: Structure. 2020 Apr 7;28(4):475–487.e3. doi: 10.1016/j.str.2020.01.012 (PMC7139219; doi:10.1016/j.str.2020.01.012)
Supplement: Data S1. Final Coordinates from Simulations (Y–Z), Related to Figure 3 [file mmc3.zip › Y-Z/YIIG-2-atomistic.pdb]

TITLE     Protein
REMARK    THIS IS A SIMULATION BOX
CRYST1  128.862  128.862  248.531  90.00  90.00  90.00 P 1           1
MODEL        1
ATOM      1  N   CYSTA   1      71.461  51.561 119.465  1.00  0.00           N
ATOM      3  CA  CYSTA   1      70.181  51.981 119.995  1.00  0.00           C
ATOM      5  C   CYSTA   1      70.381  53.251 120.775  1.00  0.00           C
ATOM      6  O   CYSTA   1      69.411  53.861 121.205  1.00  0.00           O
ATOM      7  CB  CYSTA   1      69.581  50.961 121.015  1.00  0.00           C
ATOM     10  SG  CYSTA   1      69.891  49.221 120.635  1.00  0.00           S
ATOM     11  C1  CYSTA   1      68.411  48.631 119.745  1.00  0.00           C
ATOM     14  CA1 CYSTA   1      71.871  51.741 118.215  1.00  0.00           C
ATOM     15  OA1 CYSTA   1      72.971  51.291 117.936  1.00  0.00           O
ATOM     16  CA2 CYSTA   1      71.011  52.371 117.156  1.00  0.00           C
ATOM     19  C11 CYSTA   1      68.161  49.071 118.275  1.00  0.00           C
ATOM     21  O11 CYSTA   1      69.371  49.331 117.556  1.00  0.00           O
ATOM     22  CX1 CYSTA   1      70.011  48.231 117.165  1.00  0.00           C
ATOM     23  OX1 CYSTA   1      69.691  47.091 117.476  1.00  0.00           O
ATOM     24  CX2 CYSTA   1      71.071  48.591 116.135  1.00  0.00           C
ATOM     27  C12 CYSTA   1      67.211  50.311 118.145  1.00  0.00           C
ATOM     30  O12 CYSTA   1      67.541  51.211 117.076  1.00  0.00           O
ATOM     31  CD1 CYSTA   1      67.411  50.991 115.756  1.00  0.00           C
ATOM     32  OD1 CYSTA   1      67.741  51.831 114.925  1.00  0.00           O
ATOM     33  CD2 CYSTA   1      66.781  49.651 115.386  1.00  0.00           C
ATOM     36  CA3 CYSTA   1      71.811  52.661 115.865  1.00  0.00           C
ATOM     39  CA4 CYSTA   1      70.891  52.901 114.656  1.00  0.00           C
ATOM     42  CA5 CYSTA   1      71.651  53.201 113.365  1.00  0.00           C
ATOM     45  CA6 CYSTA   1      72.621  54.391 113.465  1.00  0.00           C
ATOM     48  CA7 CYSTA   1      71.991  55.741 113.835  1.00  0.00           C
ATOM     51  CA8 CYSTA   1      73.071  56.821 113.946  1.00  0.00           C
ATOM     54  CA9 CYSTA   1      72.561  58.221 114.296  1.00  0.00           C
ATOM     57 0CA1 CYSTA   1      71.531  58.811 113.306  1.00  0.00           C
ATOM     60 1CA1 CYSTA   1      72.221  59.201 111.995  1.00  0.00           C
ATOM     63 2CA1 CYSTA   1      71.291  59.861 110.965  1.00  0.00           C
ATOM     66 3CA1 CYSTA   1      72.071  60.291 109.726  1.00  0.00           C
ATOM     69 4CA1 CYSTA   1      71.201  60.951 108.645  1.00  0.00           C
ATOM     72 5CA1 CYSTA   1      72.051  61.501 107.495  1.00  0.00           C
ATOM     75 6CA1 CYSTA   1      71.251  62.201 106.395  1.00  0.00           C
ATOM     79  CD3 CYSTA   1      66.701  49.391 113.866  1.00  0.00           C
ATOM     82  CD4 CYSTA   1      65.461  49.991 113.186  1.00  0.00           C
ATOM     85  CD5 CYSTA   1      65.751  51.141 112.215  1.00  0.00           C
ATOM     88  CD6 CYSTA   1      66.571  50.801 110.956  1.00  0.00           C
ATOM     91  CD7 CYSTA   1      66.001  49.651 110.116  1.00  0.00           C
ATOM     94  CD8 CYSTA   1      66.651  49.551 108.726  1.00  0.00           C
ATOM     97  CD9 CYSTA   1      66.351  48.211 108.035  1.00  0.00           C
ATOM    100 0CD1 CYSTA   1      67.561  47.271 107.936  1.00  0.00           C
ATOM    103 1CD1 CYSTA   1      68.371  47.451 106.645  1.00  0.00           C
ATOM    106 2CD1 CYSTA   1      69.611  46.541 106.616  1.00  0.00           C
ATOM    109 3CD1 CYSTA   1      70.171  46.331 105.196  1.00  0.00           C
ATOM    112 4CD1 CYSTA   1      71.511  45.581 105.165  1.00  0.00           C
ATOM    115 5CD1 CYSTA   1      72.681  46.381 105.756  1.00  0.00           C
ATOM    118 6CD1 CYSTA   1      74.021  45.671 105.626  1.00  0.00           C
ATOM    122  CX3 CYSTA   1      70.521  48.391 114.715  1.00  0.00           C
ATOM    125  CX4 CYSTA   1      71.441  48.951 113.625  1.00  0.00           C
ATOM    128  CX5 CYSTA   1      70.771  48.841 112.245  1.00  0.00           C
ATOM    131  CX6 CYSTA   1      71.491  49.611 111.135  1.00  0.00           C
ATOM    134  CX7 CYSTA   1      70.681  49.581 109.825  1.00  0.00           C
ATOM    137  CX8 CYSTA   1      71.191  50.551 108.745  1.00  0.00           C
ATOM    140  CX9 CYSTA   1      72.521  50.131 108.175  1.00  0.00           C
ATOM    142 0CX1 CYSTA   1      72.811  49.911 106.885  1.00  0.00           C
ATOM    144 1CX1 CYSTA   1      71.871  50.081 105.705  1.00  0.00           C
ATOM    147 2CX1 CYSTA   1      72.661  50.391 104.425  1.00  0.00           C
ATOM    150 3CX1 CYSTA   1      71.771  50.451 103.166  1.00  0.00           C
ATOM    153 4CX1 CYSTA   1      72.591  50.761 101.905  1.00  0.00           C
ATOM    156 5CX1 CYSTA   1      71.751  50.841 100.626  1.00  0.00           C
ATOM    159 6CX1 CYSTA   1      71.361  49.461 100.065  1.00  0.00           C
ATOM    162 7CX1 CYSTA   1      70.591  49.561  98.745  1.00  0.00           C
ATOM    165 8CX1 CYSTA   1      70.201  48.201  98.166  1.00  0.00           C
ATOM    169  N   ASP A   2      71.671  53.571 121.075  1.00  0.00           N
ATOM    171  CA  ASP A   2      72.201  53.771 122.405  1.00  0.00           C
ATOM    173  CB  ASP A   2      73.481  54.671 122.405  1.00  0.00           C
ATOM    176  CG  ASP A   2      74.611  54.271 121.455  1.00  0.00           C
ATOM    177  OD1 ASP A   2      75.711  54.851 121.625  1.00  0.00           O
ATOM    178  OD2 ASP A   2      74.411  53.431 120.535  1.00  0.00           O
ATOM    179  C   ASP A   2      71.221  54.271 123.476  1.00  0.00           C
ATOM    180  O   ASP A   2      70.611  55.321 123.355  1.00  0.00           O
ATOM    181  N   ASP A   3      71.141  53.561 124.595  1.00  0.00           N
ATOM    183  CA  ASP A   3      70.581  54.041 125.836  1.00  0.00           C
ATOM    185  CB  ASP A   3      69.131  54.641 125.855  1.00  0.00           C
ATOM    188  CG  ASP A   3      68.001  53.691 125.515  1.00  0.00           C
ATOM    189  OD1 ASP A   3      66.921  53.851 126.145  1.00  0.00           O
ATOM    190  OD2 ASP A   3      68.141  52.851 124.595  1.00  0.00           O
ATOM    191  C   ASP A   3      70.781  52.841 126.756  1.00  0.00           C
ATOM    192  O   ASP A   3      70.511  51.701 126.395  1.00  0.00           O
ATOM    193  N   LYS A   4      71.361  53.021 127.945  1.00  0.00           N
ATOM    195  CA  LYS A   4      72.021  54.211 128.425  1.00  0.00           C
ATOM    197  CB  LYS A   4      72.331  54.141 129.925  1.00  0.00           C
ATOM    200  CG  LYS A   4      71.041  54.211 130.756  1.00  0.00           C
ATOM    203  CD  LYS A   4      71.131  53.371 132.025  1.00  0.00           C
ATOM    206  CE  LYS A   4      69.771  52.981 132.616  1.00  0.00           C
ATOM    209  NZ  LYS A   4      70.001  51.911 133.575  1.00  0.00           N
ATOM    213  C   LYS A   4      73.241  54.661 127.645  1.00  0.00           C
ATOM    214  O   LYS A   4      73.991  53.891 127.066  1.00  0.00           O
ATOM    215  N   LYS A   5      73.441  55.991 127.635  1.00  0.00           N
ATOM    217  CA  LYS A   5      74.771  56.521 127.565  1.00  0.00           C
ATOM    219  CB  LYS A   5      74.821  57.831 126.745  1.00  0.00           C
ATOM    222  CG  LYS A   5      75.001  57.521 125.246  1.00  0.00           C
ATOM    225  CD  LYS A   5      73.971  58.041 124.226  1.00  0.00           C
ATOM    228  CE  LYS A   5      72.561  57.471 124.405  1.00  0.00           C
ATOM    231  NZ  LYS A   5      71.751  57.621 123.166  1.00  0.00           N
ATOM    235  C   LYS A   5      75.311  56.591 128.976  1.00  0.00           C
ATOM    236  O   LYS A   5      74.631  57.081 129.885  1.00  0.00           O
ATOM    237  N   ALA A   6      76.471  55.951 129.186  1.00  0.00           N
ATOM    239  CA  ALA A   6      76.801  55.181 130.366  1.00  0.00           C
ATOM    241  CB  ALA A   6      78.221  54.621 130.145  1.00  0.00           C
ATOM    245  C   ALA A   6      76.771  55.951 131.665  1.00  0.00           C
ATOM    246  O   ALA A   6      76.181  55.541 132.675  1.00  0.00           O
ATOM    247  N   GLU A   7      77.401  57.121 131.586  1.00  0.00           N
ATOM    249  CA  GLU A   7      77.931  57.831 132.715  1.00  0.00           C
ATOM    251  CB  GLU A   7      79.471  57.591 132.785  1.00  0.00           C
ATOM    254  CG  GLU A   7      79.951  56.901 134.086  1.00  0.00           C
ATOM    257  CD  GLU A   7      79.651  55.411 134.136  1.00  0.00           C
ATOM    258  OE1 GLU A   7      79.371  54.911 135.266  1.00  0.00           O
ATOM    259  OE2 GLU A   7      79.791  54.741 133.076  1.00  0.00           O
ATOM    260  C   GLU A   7      77.581  59.291 132.486  1.00  0.00           C
ATOM    261  O   GLU A   7      76.641  59.861 133.035  1.00  0.00           O
ATOM    262  N   THR A   8      78.311  59.891 131.535  1.00  0.00           N
ATOM    264  CA  THR A   8      77.791  60.741 130.486  1.00  0.00           C
ATOM    266  CB  THR A   8      76.691  60.091 129.636  1.00  0.00           C
ATOM    268  OG1 THR A   8      76.711  60.591 128.306  1.00  0.00           O
ATOM    270  CG2 THR A   8      75.261  60.231 130.185  1.00  0.00           C
ATOM    274  C   THR A   8      77.511  62.191 130.845  1.00  0.00           C
ATOM    275  O   THR A   8      77.861  63.061 130.056  1.00  0.00           O
ATOM    276  N   GLU A   9      76.911  62.501 132.025  1.00  0.00           N
ATOM    278  CA  GLU A   9      76.381  63.831 132.265  1.00  0.00           C
ATOM    280  CB  GLU A   9      74.871  63.891 131.946  1.00  0.00           C
ATOM    283  CG  GLU A   9      74.361  65.211 131.335  1.00  0.00           C
ATOM    286  CD  GLU A   9      75.201  65.801 130.215  1.00  0.00           C
ATOM    287  OE1 GLU A   9      75.581  66.991 130.336  1.00  0.00           O
ATOM    288  OE2 GLU A   9      75.421  65.071 129.205  1.00  0.00           O
ATOM    289  C   GLU A   9      76.521  64.281 133.705  1.00  0.00           C
ATOM    290  O   GLU A   9      76.831  63.511 134.615  1.00  0.00           O
ATOM    291  N   THR A  10      76.331  65.591 133.905  1.00  0.00           N
ATOM    293  CA  THR A  10      76.731  66.331 135.095  1.00  0.00           C
ATOM    295  CB  THR A  10      76.391  67.801 134.986  1.00  0.00           C
ATOM    297  OG1 THR A  10      76.831  68.261 133.726  1.00  0.00           O
ATOM    299  CG2 THR A  10      77.131  68.641 136.035  1.00  0.00           C
ATOM    303  C   THR A  10      76.211  65.841 136.415  1.00  0.00           C
ATOM    304  O   THR A  10      76.971  65.861 137.366  1.00  0.00           O
ATOM    305  N   LEU A  11      74.921  65.431 136.516  1.00  0.00           N
ATOM    307  CA  LEU A  11      74.361  65.051 137.815  1.00  0.00           C
ATOM    309  CB  LEU A  11      73.661  66.261 138.495  1.00  0.00           C
ATOM    312  CG  LEU A  11      74.221  66.541 139.905  1.00  0.00           C
ATOM    314  CD1 LEU A  11      73.181  67.261 140.766  1.00  0.00           C
ATOM    318  CD2 LEU A  11      75.521  67.331 139.895  1.00  0.00           C
ATOM    322  C   LEU A  11      73.461  63.801 137.866  1.00  0.00           C
ATOM    323  O   LEU A  11      73.041  63.451 138.976  1.00  0.00           O
ATOM    324  N   PRO A  12      73.091  63.041 136.835  1.00  0.00           N
ATOM    325  CD  PRO A  12      72.431  63.601 135.655  1.00  0.00           C
ATOM    328  CA  PRO A  12      72.911  61.581 136.936  1.00  0.00           C
ATOM    330  CB  PRO A  12      72.311  61.221 135.556  1.00  0.00           C
ATOM    333  CG  PRO A  12      71.491  62.471 135.226  1.00  0.00           C
ATOM    336  C   PRO A  12      74.201  60.821 137.346  1.00  0.00           C
ATOM    337  O   PRO A  12      74.961  61.441 138.076  1.00  0.00           O
ATOM    338  N   PRO A  13      74.531  59.591 137.006  1.00  0.00           N
ATOM    339  CD  PRO A  13      73.511  58.551 137.115  1.00  0.00           C
ATOM    342  CA  PRO A  13      75.841  59.051 137.455  1.00  0.00           C
ATOM    344  CB  PRO A  13      75.431  57.701 138.116  1.00  0.00           C
ATOM    347  CG  PRO A  13      73.941  57.851 138.386  1.00  0.00           C
ATOM    350  C   PRO A  13      76.751  58.751 136.275  1.00  0.00           C
ATOM    351  O   PRO A  13      76.431  57.821 135.556  1.00  0.00           O
ATOM    352  N   ALA A  14      77.911  59.411 136.015  1.00  0.00           N
ATOM    354  CA  ALA A  14      78.341  60.781 136.265  1.00  0.00           C
ATOM    356  CB  ALA A  14      79.001  61.011 137.635  1.00  0.00           C
ATOM    360  C   ALA A  14      79.331  61.101 135.145  1.00  0.00           C
ATOM    361  O   ALA A  14      79.621  60.231 134.326  1.00  0.00           O
ATOM    362  N   ASN A  15      79.861  62.311 134.925  1.00  0.00           N
ATOM    364  CA  ASN A  15      81.161  62.691 135.486  1.00  0.00           C
ATOM    366  CB  ASN A  15      82.201  61.531 135.666  1.00  0.00           C
ATOM    369  CG  ASN A  15      82.821  60.791 134.465  1.00  0.00           C
ATOM    370  OD1 ASN A  15      83.801  60.071 134.685  1.00  0.00           O
ATOM    371  ND2 ASN A  15      82.311  60.931 133.235  1.00  0.00           N
ATOM    374  C   ASN A  15      81.801  63.891 134.785  1.00  0.00           C
ATOM    375  O   ASN A  15      83.001  64.141 134.905  1.00  0.00           O
ATOM    376  N   SER A  16      81.011  64.711 134.055  1.00  0.00           N
ATOM    378  CA  SER A  16      81.531  65.781 133.215  1.00  0.00           C
ATOM    380  CB  SER A  16      81.551  65.411 131.705  1.00  0.00           C
ATOM    383  OG  SER A  16      80.411  64.631 131.335  1.00  0.00           O
ATOM    385  C   SER A  16      80.841  67.121 133.446  1.00  0.00           C
ATOM    386  O   SER A  16      80.311  67.761 132.545  1.00  0.00           O
ATOM    387  N   GLN A  17      80.831  67.681 134.665  1.00  0.00           N
ATOM    389  CA  GLN A  17      81.781  67.451 135.745  1.00  0.00           C
ATOM    391  CB  GLN A  17      83.261  68.071 135.546  1.00  0.00           C
ATOM    394  CG  GLN A  17      83.981  69.301 134.785  1.00  0.00           C
ATOM    397  CD  GLN A  17      83.191  70.451 134.105  1.00  0.00           C
ATOM    398  OE1 GLN A  17      83.551  71.591 134.395  1.00  0.00           O
ATOM    399  NE2 GLN A  17      82.181  70.211 133.245  1.00  0.00           N
ATOM    402  C   GLN A  17      81.101  67.331 137.125  1.00  0.00           C
ATOM    403  O   GLN A  17      80.411  66.321 137.175  1.00  0.00           O
ATOM    404  N   PRO A  18      81.191  68.111 138.256  1.00  0.00           N
ATOM    405  CD  PRO A  18      81.271  69.561 138.095  1.00  0.00           C
ATOM    408  CA  PRO A  18      80.301  67.951 139.405  1.00  0.00           C
ATOM    410  CB  PRO A  18      79.161  68.901 139.095  1.00  0.00           C
ATOM    413  CG  PRO A  18      79.931  70.131 138.616  1.00  0.00           C
ATOM    416  C   PRO A  18      79.921  66.611 139.976  1.00  0.00           C
ATOM    417  O   PRO A  18      78.821  66.491 140.516  1.00  0.00           O
ATOM    418  N   ALA A  19      80.821  65.621 139.905  1.00  0.00           N
ATOM    420  CA  ALA A  19      80.461  64.261 140.206  1.00  0.00           C
ATOM    422  CB  ALA A  19      81.281  63.301 139.326  1.00  0.00           C
ATOM    426  C   ALA A  19      80.711  63.941 141.655  1.00  0.00           C
ATOM    427  O   ALA A  19      81.701  64.381 142.226  1.00  0.00           O
ATOM    428  N   ALA A  20      79.851  63.181 142.326  1.00  0.00           N
ATOM    430  CA  ALA A  20      78.681  62.491 141.825  1.00  0.00           C
ATOM    432  CB  ALA A  20      78.901  61.001 142.135  1.00  0.00           C
ATOM    436  C   ALA A  20      77.451  63.121 142.485  1.00  0.00           C
ATOM    437  O   ALA A  20      77.641  64.091 143.226  1.00  0.00           O
ATOM    438  N   PRO A  21      76.191  62.721 142.326  1.00  0.00           N
ATOM    439  CD  PRO A  21      75.761  61.611 141.465  1.00  0.00           C
ATOM    442  CA  PRO A  21      75.061  63.341 142.995  1.00  0.00           C
ATOM    444  CB  PRO A  21      73.871  62.931 142.125  1.00  0.00           C
ATOM    447  CG  PRO A  21      74.251  61.531 141.636  1.00  0.00           C
ATOM    450  C   PRO A  21      74.951  62.871 144.436  1.00  0.00           C
ATOM    451  O   PRO A  21      73.911  62.421 144.915  1.00  0.00           O
ATOM    452  N   ALA A  22      76.051  63.041 145.166  1.00  0.00           N
ATOM    454  CA  ALA A  22      76.231  62.811 146.565  1.00  0.00           C
ATOM    456  CB  ALA A  22      77.351  61.761 146.696  1.00  0.00           C
ATOM    460  C   ALA A  22      76.551  64.201 147.135  1.00  0.00           C
ATOM    461  O   ALA A  22      76.371  65.191 146.416  1.00  0.00           O
ATOM    462  N   PRO A  23      76.941  64.361 148.405  1.00  0.00           N
ATOM    463  CD  PRO A  23      76.581  63.381 149.416  1.00  0.00           C
ATOM    466  CA  PRO A  23      77.301  65.641 149.026  1.00  0.00           C
ATOM    468  CB  PRO A  23      77.301  65.321 150.545  1.00  0.00           C
ATOM    471  CG  PRO A  23      76.271  64.241 150.625  1.00  0.00           C
ATOM    474  C   PRO A  23      78.661  66.221 148.696  1.00  0.00           C
ATOM    475  O   PRO A  23      78.811  67.021 147.785  1.00  0.00           O
ATOM    476  N   GLU A  24      79.671  65.741 149.425  1.00  0.00           N
ATOM    478  CA  GLU A  24      80.711  66.561 149.976  1.00  0.00           C
ATOM    480  CB  GLU A  24      80.321  67.021 151.425  1.00  0.00           C
ATOM    483  CG  GLU A  24      81.141  68.241 151.916  1.00  0.00           C
ATOM    486  CD  GLU A  24      80.501  69.121 152.995  1.00  0.00           C
ATOM    487  OE1 GLU A  24      81.091  70.181 153.355  1.00  0.00           O
ATOM    488  OE2 GLU A  24      79.421  68.771 153.525  1.00  0.00           O
ATOM    489  C   GLU A  24      81.951  65.671 149.885  1.00  0.00           C
ATOM    490  O   GLU A  24      82.381  65.051 150.855  1.00  0.00           O
ATOM    491  N   ALA A  25      82.541  65.501 148.685  1.00  0.00           N
ATOM    493  CA  ALA A  25      82.211  66.381 147.585  1.00  0.00           C
ATOM    495  CB  ALA A  25      82.991  67.671 147.695  1.00  0.00           C
ATOM    499  C   ALA A  25      82.271  65.881 146.176  1.00  0.00           C
ATOM    500  O   ALA A  25      83.111  65.121 145.715  1.00  0.00           O
ATOM    501  N   LYS A  26      81.331  66.481 145.435  1.00  0.00           N
ATOM    503  CA  LYS A  26      81.541  67.011 144.126  1.00  0.00           C
ATOM    505  CB  LYS A  26      80.151  67.161 143.446  1.00  0.00           C
ATOM    508  CG  LYS A  26      79.131  68.061 144.175  1.00  0.00           C
ATOM    511  CD  LYS A  26      77.671  67.751 143.826  1.00  0.00           C
ATOM    514  CE  LYS A  26      76.771  68.041 145.035  1.00  0.00           C
ATOM    517  NZ  LYS A  26      75.441  67.461 144.845  1.00  0.00           N
ATOM    521  C   LYS A  26      82.231  68.371 144.155  1.00  0.00           C
ATOM    522  O   LYS A  26      81.631  69.341 144.616  1.00  0.00           O
ATOM    523  N   PRO A  27      83.411  68.541 143.576  1.00  0.00           N
ATOM    524  CD  PRO A  27      83.301  69.191 142.256  1.00  0.00           C
ATOM    527  CA  PRO A  27      84.511  67.551 143.576  1.00  0.00           C
ATOM    529  CB  PRO A  27      85.241  67.941 142.275  1.00  0.00           C
ATOM    532  CG  PRO A  27      84.081  68.261 141.346  1.00  0.00           C
ATOM    535  C   PRO A  27      85.531  67.511 144.735  1.00  0.00           C
ATOM    536  O   PRO A  27      86.371  68.391 144.856  1.00  0.00           O
ATOM    537  N   THR A  28      85.541  66.421 145.545  1.00  0.00           N
ATOM    539  CA  THR A  28      86.601  66.011 146.476  1.00  0.00           C
ATOM    541  CB  THR A  28      88.001  65.811 145.855  1.00  0.00           C
ATOM    543  OG1 THR A  28      88.151  64.461 145.435  1.00  0.00           O
ATOM    545  CG2 THR A  28      89.171  66.081 146.815  1.00  0.00           C
ATOM    549  C   THR A  28      86.641  66.781 147.785  1.00  0.00           C
ATOM    550  O   THR A  28      86.421  66.231 148.856  1.00  0.00           O
ATOM    551  N   GLU A  29      86.891  68.091 147.695  1.00  0.00           N
ATOM    553  CA  GLU A  29      86.771  69.061 148.746  1.00  0.00           C
ATOM    555  CB  GLU A  29      87.801  70.221 148.525  1.00  0.00           C
ATOM    558  CG  GLU A  29      89.141  70.101 149.295  1.00  0.00           C
ATOM    561  CD  GLU A  29      90.421  70.031 148.455  1.00  0.00           C
ATOM    562  OE1 GLU A  29      91.511  70.101 149.075  1.00  0.00           O
ATOM    563  OE2 GLU A  29      90.361  69.961 147.196  1.00  0.00           O
ATOM    564  C   GLU A  29      85.371  69.621 148.595  1.00  0.00           C
ATOM    565  O   GLU A  29      85.041  69.941 147.466  1.00  0.00           O
ATOM    566  N   ALA A  30      84.541  69.721 149.666  1.00  0.00           N
ATOM    568  CA  ALA A  30      83.401  70.611 149.885  1.00  0.00           C
ATOM    570  CB  ALA A  30      83.911  71.821 150.675  1.00  0.00           C
ATOM    574  C   ALA A  30      82.421  71.031 148.735  1.00  0.00           C
ATOM    575  O   ALA A  30      82.851  71.131 147.606  1.00  0.00           O
ATOM    576  N   PRO A  31      81.131  71.351 148.815  1.00  0.00           N
ATOM    577  CD  PRO A  31      80.301  71.481 150.006  1.00  0.00           C
ATOM    580  CA  PRO A  31      80.401  71.731 147.616  1.00  0.00           C
ATOM    582  CB  PRO A  31      78.951  71.381 147.965  1.00  0.00           C
ATOM    585  CG  PRO A  31      78.851  71.471 149.495  1.00  0.00           C
ATOM    588  C   PRO A  31      80.621  73.231 147.345  1.00  0.00           C
ATOM    589  O   PRO A  31      80.251  74.061 148.166  1.00  0.00           O
ATOM    590  N   VAL A  32      81.271  73.661 146.256  1.00  0.00           N
ATOM    592  CA  VAL A  32      81.591  72.911 145.045  1.00  0.00           C
ATOM    594  CB  VAL A  32      81.311  73.821 143.846  1.00  0.00           C
ATOM    596  CG1 VAL A  32      81.591  73.141 142.496  1.00  0.00           C
ATOM    600  CG2 VAL A  32      79.851  74.281 143.856  1.00  0.00           C
ATOM    604  C   VAL A  32      83.051  72.501 144.946  1.00  0.00           C
ATOM    605  O   VAL A  32      83.381  71.631 144.155  1.00  0.00           O
ATOM    606  N   ALA A  33      83.951  73.151 145.696  1.00  0.00           N
ATOM    608  CA  ALA A  33      85.381  73.241 145.455  1.00  0.00           C
ATOM    610  CB  ALA A  33      86.201  72.801 146.675  1.00  0.00           C
ATOM    614  C   ALA A  33      86.001  72.581 144.225  1.00  0.00           C
ATOM    615  O   ALA A  33      86.381  71.411 144.215  1.00  0.00           O
ATOM    616  N   LYS A  34      86.271  73.381 143.175  1.00  0.00           N
ATOM    618  CA  LYS A  34      87.471  73.141 142.405  1.00  0.00           C
ATOM    620  CB  LYS A  34      87.331  72.021 141.326  1.00  0.00           C
ATOM    623  CG  LYS A  34      86.471  72.421 140.125  1.00  0.00           C
ATOM    626  CD  LYS A  34      85.611  71.301 139.556  1.00  0.00           C
ATOM    629  CE  LYS A  34      84.221  71.821 139.186  1.00  0.00           C
ATOM    632  NZ  LYS A  34      83.891  71.481 137.796  1.00  0.00           N
ATOM    636  C   LYS A  34      87.921  74.481 141.845  1.00  0.00           C
ATOM    637  O   LYS A  34      87.841  74.781 140.666  1.00  0.00           O
ATOM    638  N   ALA A  35      88.421  75.341 142.756  1.00  0.00           N
ATOM    640  CA  ALA A  35      89.081  76.571 142.405  1.00  0.00           C
ATOM    642  CB  ALA A  35      90.301  76.331 141.515  1.00  0.00           C
ATOM    646  C   ALA A  35      88.201  77.711 141.886  1.00  0.00           C
ATOM    647  O   ALA A  35      88.131  78.061 140.715  1.00  0.00           O
ATOM    648  N   GLU A  36      87.501  78.301 142.856  1.00  0.00           N
ATOM    650  CA  GLU A  36      86.211  78.901 142.685  1.00  0.00           C
ATOM    652  CB  GLU A  36      85.281  77.971 141.825  1.00  0.00           C
ATOM    655  CG  GLU A  36      83.751  78.201 141.836  1.00  0.00           C
ATOM    658  CD  GLU A  36      82.941  77.101 142.535  1.00  0.00           C
ATOM    659  OE1 GLU A  36      81.681  77.161 142.426  1.00  0.00           O
ATOM    660  OE2 GLU A  36      83.551  76.181 143.136  1.00  0.00           O
ATOM    661  C   GLU A  36      85.771  79.111 144.126  1.00  0.00           C
ATOM    662  O   GLU A  36      85.251  78.211 144.765  1.00  0.00           O
ATOM    663  N   ALA A  37      86.061  80.221 144.856  1.00  0.00           N
ATOM    665  CA  ALA A  37      86.771  81.481 144.686  1.00  0.00           C
ATOM    667  CB  ALA A  37      86.701  82.111 143.275  1.00  0.00           C
ATOM    671  C   ALA A  37      86.121  82.331 145.796  1.00  0.00           C
ATOM    672  O   ALA A  37      85.161  81.881 146.395  1.00  0.00           O
ATOM    673  N   LYS A  38      86.631  83.481 146.276  1.00  0.00           N
ATOM    675  CA  LYS A  38      87.131  84.631 145.556  1.00  0.00           C
ATOM    677  CB  LYS A  38      86.071  85.291 144.595  1.00  0.00           C
ATOM    680  CG  LYS A  38      84.561  85.211 144.976  1.00  0.00           C
ATOM    683  CD  LYS A  38      83.931  86.431 145.696  1.00  0.00           C
ATOM    686  CE  LYS A  38      83.691  86.261 147.205  1.00  0.00           C
ATOM    689  NZ  LYS A  38      82.661  87.221 147.685  1.00  0.00           N
ATOM    693  C   LYS A  38      87.661  85.701 146.515  1.00  0.00           C
ATOM    694  O   LYS A  38      86.891  86.591 146.886  1.00  0.00           O
ATOM    695  N   PRO A  39      88.911  85.761 146.976  1.00  0.00           N
ATOM    696  CD  PRO A  39      89.411  87.031 147.506  1.00  0.00           C
ATOM    699  CA  PRO A  39      89.991  84.771 146.845  1.00  0.00           C
ATOM    701  CB  PRO A  39      91.271  85.631 147.065  1.00  0.00           C
ATOM    704  CG  PRO A  39      90.821  87.091 146.946  1.00  0.00           C
ATOM    707  C   PRO A  39      89.971  83.621 147.865  1.00  0.00           C
ATOM    708  O   PRO A  39      91.041  83.241 148.355  1.00  0.00           O
ATOM    709  N   GLU A  40      88.821  83.031 148.235  1.00  0.00           N
ATOM    711  CA  GLU A  40      88.711  82.031 149.295  1.00  0.00           C
ATOM    713  CB  GLU A  40      87.231  81.641 149.446  1.00  0.00           C
ATOM    716  CG  GLU A  40      86.861  80.671 150.595  1.00  0.00           C
ATOM    719  CD  GLU A  40      85.361  80.701 150.905  1.00  0.00           C
ATOM    720  OE1 GLU A  40      84.981  80.121 151.955  1.00  0.00           O
ATOM    721  OE2 GLU A  40      84.621  81.351 150.125  1.00  0.00           O
ATOM    722  C   GLU A  40      89.571  80.781 149.145  1.00  0.00           C
ATOM    723  O   GLU A  40      90.211  80.391 150.116  1.00  0.00           O
ATOM    724  N   THR A  41      89.611  80.191 147.925  1.00  0.00           N
ATOM    726  CA  THR A  41      90.551  79.171 147.446  1.00  0.00           C
ATOM    728  CB  THR A  41      91.911  79.721 146.976  1.00  0.00           C
ATOM    730  OG1 THR A  41      91.831  80.071 145.605  1.00  0.00           O
ATOM    732  CG2 THR A  41      93.081  78.741 147.046  1.00  0.00           C
ATOM    736  C   THR A  41      90.611  77.851 148.226  1.00  0.00           C
ATOM    737  O   THR A  41      90.941  77.801 149.416  1.00  0.00           O
ATOM    738  N   PRO A  42      90.271  76.701 147.616  1.00  0.00           N
ATOM    739  CD  PRO A  42      90.421  76.391 146.196  1.00  0.00           C
ATOM    742  CA  PRO A  42      89.801  75.541 148.345  1.00  0.00           C
ATOM    744  CB  PRO A  42      90.341  74.341 147.555  1.00  0.00           C
ATOM    747  CG  PRO A  42      90.711  74.881 146.155  1.00  0.00           C
ATOM    750  C   PRO A  42      88.291  75.581 148.375  1.00  0.00           C
ATOM    751  O   PRO A  42      87.691  74.621 148.846  1.00  0.00           O
ATOM    752  N   ALA A  43      87.661  76.691 147.935  1.00  0.00           N
ATOM    754  CA  ALA A  43      86.291  77.051 148.235  1.00  0.00           C
ATOM    756  CB  ALA A  43      85.371  76.241 147.296  1.00  0.00           C
ATOM    760  C   ALA A  43      86.061  77.081 149.775  1.00  0.00           C
ATOM    761  O   ALA A  43      87.031  77.141 150.535  1.00  0.00           O
ATOM    762  N   GLN A  44      84.851  77.151 150.345  1.00  0.00           N
ATOM    764  CA  GLN A  44      83.581  76.961 149.705  1.00  0.00           C
ATOM    766  CB  GLN A  44      83.251  75.441 149.525  1.00  0.00           C
ATOM    769  CG  GLN A  44      82.261  74.771 150.535  1.00  0.00           C
ATOM    772  CD  GLN A  44      82.631  74.831 152.016  1.00  0.00           C
ATOM    773  OE1 GLN A  44      81.781  74.961 152.905  1.00  0.00           O
ATOM    774  NE2 GLN A  44      83.941  74.701 152.326  1.00  0.00           N
ATOM    777  C   GLN A  44      82.511  77.601 150.565  1.00  0.00           C
ATOM    778  O   GLN A  44      82.681  77.801 151.776  1.00  0.00           O
ATOM    779  N   PRO A  45      81.371  77.861 149.935  1.00  0.00           N
ATOM    780  CD  PRO A  45      80.171  78.221 150.656  1.00  0.00           C
ATOM    783  CA  PRO A  45      81.161  77.841 148.485  1.00  0.00           C
ATOM    785  CB  PRO A  45      79.661  77.561 148.336  1.00  0.00           C
ATOM    788  CG  PRO A  45      79.051  77.801 149.726  1.00  0.00           C
ATOM    791  C   PRO A  45      81.501  79.221 148.006  1.00  0.00           C
ATOM    792  O   PRO A  45      81.981  80.021 148.795  1.00  0.00           O
ATOM    793  N   VAL A  46      81.281  79.561 146.715  1.00  0.00           N
ATOM    795  CA  VAL A  46      81.381  80.961 146.346  1.00  0.00           C
ATOM    797  CB  VAL A  46      81.531  81.211 144.856  1.00  0.00           C
ATOM    799  CG1 VAL A  46      81.701  82.721 144.586  1.00  0.00           C
ATOM    803  CG2 VAL A  46      82.791  80.461 144.425  1.00  0.00           C
ATOM    807  C   VAL A  46      80.241  81.761 146.936  1.00  0.00           C
ATOM    808  O   VAL A  46      79.061  81.621 146.606  1.00  0.00           O
ATOM    809  N   VAL A  47      80.601  82.621 147.905  1.00  0.00           N
ATOM    811  CA  VAL A  47      79.671  83.531 148.495  1.00  0.00           C
ATOM    813  CB  VAL A  47      80.091  83.931 149.915  1.00  0.00           C
ATOM    815  CG1 VAL A  47      79.041  84.851 150.565  1.00  0.00           C
ATOM    819  CG2 VAL A  47      80.291  82.661 150.766  1.00  0.00           C
ATOM    823  C   VAL A  47      79.611  84.741 147.585  1.00  0.00           C
ATOM    824  O   VAL A  47      80.531  85.561 147.565  1.00  0.00           O
ATOM    825  N   ASP A  48      78.511  84.911 146.815  1.00  0.00           N
ATOM    827  CA  ASP A  48      78.271  86.131 146.065  1.00  0.00           C
ATOM    829  CB  ASP A  48      76.921  86.141 145.265  1.00  0.00           C
ATOM    832  CG  ASP A  48      76.641  84.971 144.345  1.00  0.00           C
ATOM    833  OD1 ASP A  48      75.511  84.911 143.805  1.00  0.00           O
ATOM    834  OD2 ASP A  48      77.511  84.091 144.166  1.00  0.00           O
ATOM    835  C   ASP A  48      78.231  87.321 147.025  1.00  0.00           C
ATOM    836  O   ASP A  48      77.591  87.281 148.086  1.00  0.00           O
ATOM    837  N   GLU A  49      78.901  88.421 146.675  1.00  0.00           N
ATOM    839  CA  GLU A  49      78.761  89.671 147.385  1.00  0.00           C
ATOM    841  CB  GLU A  49      80.101  90.111 148.045  1.00  0.00           C
ATOM    844  CG  GLU A  49      81.061  91.091 147.315  1.00  0.00           C
ATOM    847  CD  GLU A  49      82.241  90.361 146.685  1.00  0.00           C
ATOM    848  OE1 GLU A  49      83.401  90.741 146.955  1.00  0.00           O
ATOM    849  OE2 GLU A  49      81.991  89.341 145.995  1.00  0.00           O
ATOM    850  C   GLU A  49      78.141  90.621 146.375  1.00  0.00           C
ATOM    851  O   GLU A  49      78.321  90.481 145.175  1.00  0.00           O
ATOM    852  N   GLN A  50      77.251  91.551 146.776  1.00  0.00           N
ATOM    854  CA  GLN A  50      77.091  92.081 148.115  1.00  0.00           C
ATOM    856  CB  GLN A  50      77.701  93.501 148.035  1.00  0.00           C
ATOM    859  CG  GLN A  50      78.401  93.991 149.315  1.00  0.00           C
ATOM    862  CD  GLN A  50      79.211  95.271 149.095  1.00  0.00           C
ATOM    863  OE1 GLN A  50      78.991  96.281 149.756  1.00  0.00           O
ATOM    864  NE2 GLN A  50      80.171  95.261 148.136  1.00  0.00           N
ATOM    867  C   GLN A  50      75.581  92.081 148.416  1.00  0.00           C
ATOM    868  O   GLN A  50      74.841  92.961 147.986  1.00  0.00           O
ATOM    869  N   ALA A  51      75.051  91.051 149.106  1.00  0.00           N
ATOM    871  CA  ALA A  51      73.671  90.691 148.866  1.00  0.00           C
ATOM    873  CB  ALA A  51      73.591  89.911 147.545  1.00  0.00           C
ATOM    877  C   ALA A  51      72.921  89.881 149.915  1.00  0.00           C
ATOM    878  O   ALA A  51      73.471  89.121 150.715  1.00  0.00           O
ATOM    879  N   VAL A  52      71.581  90.031 149.826  1.00  0.00           N
ATOM    881  CA  VAL A  52      70.441  89.311 150.365  1.00  0.00           C
ATOM    883  CB  VAL A  52      69.211  89.981 149.735  1.00  0.00           C
ATOM    885  CG1 VAL A  52      69.371  90.051 148.196  1.00  0.00           C
ATOM    889  CG2 VAL A  52      67.851  89.371 150.136  1.00  0.00           C
ATOM    893  C   VAL A  52      70.461  87.791 150.185  1.00  0.00           C
ATOM    894  O   VAL A  52      69.681  87.181 149.455  1.00  0.00           O
ATOM    895  N   PHE A  53      71.411  87.091 150.845  1.00  0.00           N
ATOM    897  CA  PHE A  53      71.491  85.651 150.705  1.00  0.00           C
ATOM    899  CB  PHE A  53      72.941  85.151 150.896  1.00  0.00           C
ATOM    902  CG  PHE A  53      73.501  85.041 149.506  1.00  0.00           C
ATOM    903  CD1 PHE A  53      73.801  86.201 148.765  1.00  0.00           C
ATOM    905  CE1 PHE A  53      73.981  86.121 147.385  1.00  0.00           C
ATOM    907  CZ  PHE A  53      73.911  84.881 146.745  1.00  0.00           C
ATOM    909  CD2 PHE A  53      73.441  83.801 148.856  1.00  0.00           C
ATOM    911  CE2 PHE A  53      73.651  83.721 147.476  1.00  0.00           C
ATOM    913  C   PHE A  53      70.521  84.821 151.506  1.00  0.00           C
ATOM    914  O   PHE A  53      70.081  83.801 150.985  1.00  0.00           O
ATOM    915  N   ASP A  54      70.171  85.181 152.746  1.00  0.00           N
ATOM    917  CA  ASP A  54      69.371  84.321 153.616  1.00  0.00           C
ATOM    919  CB  ASP A  54      69.471  84.781 155.096  1.00  0.00           C
ATOM    922  CG  ASP A  54      70.911  84.981 155.506  1.00  0.00           C
ATOM    923  OD1 ASP A  54      71.781  84.171 155.106  1.00  0.00           O
ATOM    924  OD2 ASP A  54      71.231  85.991 156.196  1.00  0.00           O
ATOM    925  C   ASP A  54      67.941  84.131 153.115  1.00  0.00           C
ATOM    926  O   ASP A  54      67.421  83.021 153.065  1.00  0.00           O
ATOM    927  N   GLU A  55      67.281  85.211 152.655  1.00  0.00           N
ATOM    929  CA  GLU A  55      65.961  85.071 152.035  1.00  0.00           C
ATOM    931  CB  GLU A  55      65.331  86.461 151.756  1.00  0.00           C
ATOM    934  CG  GLU A  55      63.861  86.391 151.246  1.00  0.00           C
ATOM    937  CD  GLU A  55      63.421  87.621 150.495  1.00  0.00           C
ATOM    938  OE1 GLU A  55      64.081  88.691 150.605  1.00  0.00           O
ATOM    939  OE2 GLU A  55      62.431  87.521 149.716  1.00  0.00           O
ATOM    940  C   GLU A  55      65.981  84.261 150.745  1.00  0.00           C
ATOM    941  O   GLU A  55      65.131  83.391 150.506  1.00  0.00           O
ATOM    942  N   LYS A  56      66.981  84.511 149.875  1.00  0.00           N
ATOM    944  CA  LYS A  56      67.211  83.751 148.655  1.00  0.00           C
ATOM    946  CB  LYS A  56      68.351  84.401 147.825  1.00  0.00           C
ATOM    949  CG  LYS A  56      67.841  85.311 146.696  1.00  0.00           C
ATOM    952  CD  LYS A  56      67.461  86.731 147.155  1.00  0.00           C
ATOM    955  CE  LYS A  56      66.561  87.511 146.185  1.00  0.00           C
ATOM    958  NZ  LYS A  56      66.991  87.341 144.785  1.00  0.00           N
ATOM    962  C   LYS A  56      67.501  82.281 148.886  1.00  0.00           C
ATOM    963  O   LYS A  56      66.961  81.391 148.245  1.00  0.00           O
ATOM    964  N   MET A  57      68.351  82.001 149.885  1.00  0.00           N
ATOM    966  CA  MET A  57      68.671  80.691 150.376  1.00  0.00           C
ATOM    968  CB  MET A  57      69.711  80.891 151.506  1.00  0.00           C
ATOM    971  CG  MET A  57      69.981  79.731 152.476  1.00  0.00           C
ATOM    974  SD  MET A  57      69.721  80.201 154.215  1.00  0.00           S
ATOM    975  CE  MET A  57      71.281  81.121 154.306  1.00  0.00           C
ATOM    979  C   MET A  57      67.451  79.911 150.836  1.00  0.00           C
ATOM    980  O   MET A  57      67.211  78.781 150.395  1.00  0.00           O
ATOM    981  N   ASP A  58      66.571  80.481 151.666  1.00  0.00           N
ATOM    983  CA  ASP A  58      65.321  79.851 152.025  1.00  0.00           C
ATOM    985  CB  ASP A  58      64.581  80.701 153.056  1.00  0.00           C
ATOM    988  CG  ASP A  58      65.161  80.501 154.446  1.00  0.00           C
ATOM    989  OD1 ASP A  58      66.171  79.761 154.595  1.00  0.00           O
ATOM    990  OD2 ASP A  58      64.531  81.061 155.376  1.00  0.00           O
ATOM    991  C   ASP A  58      64.371  79.511 150.896  1.00  0.00           C
ATOM    992  O   ASP A  58      63.801  78.421 150.885  1.00  0.00           O
ATOM    993  N   VAL A  59      64.171  80.361 149.875  1.00  0.00           N
ATOM    995  CA  VAL A  59      63.291  80.011 148.765  1.00  0.00           C
ATOM    997  CB  VAL A  59      62.901  81.161 147.835  1.00  0.00           C
ATOM    999  CG1 VAL A  59      64.131  81.961 147.426  1.00  0.00           C
ATOM   1003  CG2 VAL A  59      62.131  80.661 146.595  1.00  0.00           C
ATOM   1007  C   VAL A  59      63.691  78.721 148.045  1.00  0.00           C
ATOM   1008  O   VAL A  59      62.831  77.961 147.625  1.00  0.00           O
ATOM   1009  N   TYR A  60      64.981  78.361 147.935  1.00  0.00           N
ATOM   1011  CA  TYR A  60      65.331  77.031 147.455  1.00  0.00           C
ATOM   1013  CB  TYR A  60      66.861  76.841 147.385  1.00  0.00           C
ATOM   1016  CG  TYR A  60      67.581  77.911 146.626  1.00  0.00           C
ATOM   1017  CD1 TYR A  60      67.591  77.971 145.215  1.00  0.00           C
ATOM   1019  CE1 TYR A  60      68.471  78.841 144.546  1.00  0.00           C
ATOM   1021  CZ  TYR A  60      69.291  79.681 145.285  1.00  0.00           C
ATOM   1022  OH  TYR A  60      70.211  80.521 144.655  1.00  0.00           O
ATOM   1024  CD2 TYR A  60      68.411  78.781 147.326  1.00  0.00           C
ATOM   1026  CE2 TYR A  60      69.251  79.691 146.675  1.00  0.00           C
ATOM   1028  C   TYR A  60      64.791  75.851 148.296  1.00  0.00           C
ATOM   1029  O   TYR A  60      64.371  74.831 147.746  1.00  0.00           O
ATOM   1030  N   ILE A  61      64.781  75.901 149.646  1.00  0.00           N
ATOM   1032  CA  ILE A  61      64.221  74.811 150.446  1.00  0.00           C
ATOM   1034  CB  ILE A  61      64.911  74.631 151.806  1.00  0.00           C
ATOM   1036  CG2 ILE A  61      64.481  75.691 152.845  1.00  0.00           C
ATOM   1040  CG1 ILE A  61      64.771  73.181 152.356  1.00  0.00           C
ATOM   1043  CD  ILE A  61      65.861  72.831 153.385  1.00  0.00           C
ATOM   1047  C   ILE A  61      62.711  74.941 150.605  1.00  0.00           C
ATOM   1048  O   ILE A  61      62.011  73.951 150.796  1.00  0.00           O
ATOM   1049  N   LYS A  62      62.141  76.161 150.435  1.00  0.00           N
ATOM   1051  CA  LYS A  62      60.721  76.321 150.185  1.00  0.00           C
ATOM   1053  CB  LYS A  62      60.241  77.801 150.096  1.00  0.00           C
ATOM   1056  CG  LYS A  62      60.481  78.741 151.305  1.00  0.00           C
ATOM   1059  CD  LYS A  62      60.091  80.201 150.976  1.00  0.00           C
ATOM   1062  CE  LYS A  62      60.831  81.301 151.756  1.00  0.00           C
ATOM   1065  NZ  LYS A  62      60.561  82.651 151.176  1.00  0.00           N
ATOM   1069  C   LYS A  62      60.321  75.651 148.866  1.00  0.00           C
ATOM   1070  O   LYS A  62      59.361  74.901 148.826  1.00  0.00           O
ATOM   1071  N   CYS A  63      61.081  75.911 147.776  1.00  0.00           N
ATOM   1073  CA  CYS A  63      60.891  75.361 146.435  1.00  0.00           C
ATOM   1075  CB  CYS A  63      61.841  76.041 145.405  1.00  0.00           C
ATOM   1078  SG  CYS A  63      61.731  75.381 143.696  1.00  0.00           S
ATOM   1080  C   CYS A  63      61.061  73.861 146.346  1.00  0.00           C
ATOM   1081  O   CYS A  63      60.231  73.151 145.785  1.00  0.00           O
ATOM   1082  N   TYR A  64      62.131  73.301 146.955  1.00  0.00           N
ATOM   1084  CA  TYR A  64      62.311  71.871 147.046  1.00  0.00           C
ATOM   1086  CB  TYR A  64      63.681  71.491 147.685  1.00  0.00           C
ATOM   1089  CG  TYR A  64      63.791  69.991 147.785  1.00  0.00           C
ATOM   1090  CD1 TYR A  64      63.761  69.261 146.595  1.00  0.00           C
ATOM   1092  CE1 TYR A  64      63.631  67.871 146.606  1.00  0.00           C
ATOM   1094  CZ  TYR A  64      63.501  67.191 147.806  1.00  0.00           C
ATOM   1095  OH  TYR A  64      63.261  65.811 147.726  1.00  0.00           O
ATOM   1097  CD2 TYR A  64      63.721  69.301 149.006  1.00  0.00           C
ATOM   1099  CE2 TYR A  64      63.581  67.901 149.026  1.00  0.00           C
ATOM   1101  C   TYR A  64      61.171  71.201 147.795  1.00  0.00           C
ATOM   1102  O   TYR A  64      60.591  70.231 147.315  1.00  0.00           O
ATOM   1103  N   ASN A  65      60.791  71.761 148.956  1.00  0.00           N
ATOM   1105  CA  ASN A  65      59.661  71.281 149.716  1.00  0.00           C
ATOM   1107  CB  ASN A  65      59.621  72.011 151.065  1.00  0.00           C
ATOM   1110  CG  ASN A  65      58.561  71.451 152.016  1.00  0.00           C
ATOM   1111  OD1 ASN A  65      57.581  72.121 152.326  1.00  0.00           O
ATOM   1112  ND2 ASN A  65      58.831  70.231 152.545  1.00  0.00           N
ATOM   1115  C   ASN A  65      58.341  71.381 148.935  1.00  0.00           C
ATOM   1116  O   ASN A  65      57.501  70.491 148.945  1.00  0.00           O
ATOM   1117  N   LYS A  66      58.181  72.481 148.186  1.00  0.00           N
ATOM   1119  CA  LYS A  66      57.031  72.801 147.366  1.00  0.00           C
ATOM   1121  CB  LYS A  66      57.101  74.291 146.985  1.00  0.00           C
ATOM   1124  CG  LYS A  66      56.001  74.801 146.035  1.00  0.00           C
ATOM   1127  CD  LYS A  66      56.081  76.321 145.866  1.00  0.00           C
ATOM   1130  CE  LYS A  66      55.991  77.121 147.155  1.00  0.00           C
ATOM   1133  NZ  LYS A  66      54.821  76.651 147.916  1.00  0.00           N
ATOM   1137  C   LYS A  66      56.911  72.021 146.086  1.00  0.00           C
ATOM   1138  O   LYS A  66      55.831  71.951 145.506  1.00  0.00           O
ATOM   1139  N   LEU A  67      58.021  71.421 145.615  1.00  0.00           N
ATOM   1141  CA  LEU A  67      58.031  70.551 144.465  1.00  0.00           C
ATOM   1143  CB  LEU A  67      59.301  70.861 143.616  1.00  0.00           C
ATOM   1146  CG  LEU A  67      59.251  70.401 142.146  1.00  0.00           C
ATOM   1148  CD1 LEU A  67      59.161  68.871 142.025  1.00  0.00           C
ATOM   1152  CD2 LEU A  67      58.131  71.081 141.356  1.00  0.00           C
ATOM   1156  C   LEU A  67      58.001  69.111 144.955  1.00  0.00           C
ATOM   1157  O   LEU A  67      57.271  68.281 144.406  1.00  0.00           O
ATOM   1158  N   GLN A  68      58.711  68.751 146.046  1.00  0.00           N
ATOM   1160  CA  GLN A  68      58.681  67.421 146.615  1.00  0.00           C
ATOM   1162  CB  GLN A  68      59.751  67.151 147.726  1.00  0.00           C
ATOM   1165  CG  GLN A  68      59.491  67.751 149.136  1.00  0.00           C
ATOM   1168  CD  GLN A  68      58.721  66.841 150.096  1.00  0.00           C
ATOM   1169  OE1 GLN A  68      58.531  65.651 149.845  1.00  0.00           O
ATOM   1170  NE2 GLN A  68      58.301  67.401 151.256  1.00  0.00           N
ATOM   1173  C   GLN A  68      57.311  67.041 147.105  1.00  0.00           C
ATOM   1174  O   GLN A  68      56.881  65.921 146.825  1.00  0.00           O
ATOM   1175  N   ILE A  69      56.531  67.941 147.746  1.00  0.00           N
ATOM   1177  CA  ILE A  69      55.141  67.651 148.145  1.00  0.00           C
ATOM   1179  CB  ILE A  69      54.471  68.731 149.026  1.00  0.00           C
ATOM   1181  CG2 ILE A  69      52.971  68.401 149.266  1.00  0.00           C
ATOM   1185  CG1 ILE A  69      55.171  68.921 150.395  1.00  0.00           C
ATOM   1188  CD  ILE A  69      54.871  70.281 151.035  1.00  0.00           C
ATOM   1192  C   ILE A  69      54.271  67.281 146.925  1.00  0.00           C
ATOM   1193  O   ILE A  69      53.591  66.271 146.976  1.00  0.00           O
ATOM   1194  N   PRO A  70      54.321  67.971 145.785  1.00  0.00           N
ATOM   1195  CD  PRO A  70      54.281  69.421 145.826  1.00  0.00           C
ATOM   1198  CA  PRO A  70      53.751  67.511 144.535  1.00  0.00           C
ATOM   1200  CB  PRO A  70      54.001  68.671 143.586  1.00  0.00           C
ATOM   1203  CG  PRO A  70      53.701  69.841 144.476  1.00  0.00           C
ATOM   1206  C   PRO A  70      54.311  66.281 143.916  1.00  0.00           C
ATOM   1207  O   PRO A  70      53.511  65.531 143.355  1.00  0.00           O
ATOM   1208  N   VAL A  71      55.611  66.011 143.945  1.00  0.00           N
ATOM   1210  CA  VAL A  71      56.121  64.701 143.535  1.00  0.00           C
ATOM   1212  CB  VAL A  71      57.641  64.781 143.396  1.00  0.00           C
ATOM   1214  CG1 VAL A  71      58.321  63.411 143.205  1.00  0.00           C
ATOM   1218  CG2 VAL A  71      57.921  65.641 142.146  1.00  0.00           C
ATOM   1222  C   VAL A  71      55.551  63.601 144.446  1.00  0.00           C
ATOM   1223  O   VAL A  71      55.031  62.571 144.015  1.00  0.00           O
ATOM   1224  N   GLN A  72      55.471  63.921 145.766  1.00  0.00           N
ATOM   1226  CA  GLN A  72      54.711  63.191 146.766  1.00  0.00           C
ATOM   1228  CB  GLN A  72      55.141  63.551 148.226  1.00  0.00           C
ATOM   1231  CG  GLN A  72      56.581  63.111 148.586  1.00  0.00           C
ATOM   1234  CD  GLN A  72      56.871  63.171 150.096  1.00  0.00           C
ATOM   1235  OE1 GLN A  72      56.061  63.551 150.946  1.00  0.00           O
ATOM   1236  NE2 GLN A  72      58.111  62.751 150.465  1.00  0.00           N
ATOM   1239  C   GLN A  72      53.181  63.191 146.645  1.00  0.00           C
ATOM   1240  O   GLN A  72      52.501  62.461 147.366  1.00  0.00           O
ATOM   1241  N   ARG A  73      52.581  63.991 145.735  1.00  0.00           N
ATOM   1243  CA  ARG A  73      51.141  63.991 145.475  1.00  0.00           C
ATOM   1245  CB  ARG A  73      50.571  65.391 145.055  1.00  0.00           C
ATOM   1248  CG  ARG A  73      50.401  66.411 146.196  1.00  0.00           C
ATOM   1251  CD  ARG A  73      50.091  67.831 145.686  1.00  0.00           C
ATOM   1254  NE  ARG A  73      50.021  68.771 146.855  1.00  0.00           N
ATOM   1256  CZ  ARG A  73      48.941  68.891 147.625  1.00  0.00           C
ATOM   1257  NH1 ARG A  73      47.821  68.261 147.345  1.00  0.00           N
ATOM   1260  NH2 ARG A  73      48.941  69.651 148.705  1.00  0.00           N
ATOM   1263  C   ARG A  73      50.771  63.011 144.375  1.00  0.00           C
ATOM   1264  O   ARG A  73      49.661  62.491 144.336  1.00  0.00           O
ATOM   1265  N   SER A  74      51.721  62.731 143.466  1.00  0.00           N
ATOM   1267  CA  SER A  74      51.541  61.831 142.345  1.00  0.00           C
ATOM   1269  CB  SER A  74      51.461  62.581 140.985  1.00  0.00           C
ATOM   1272  OG  SER A  74      50.271  63.371 140.885  1.00  0.00           O
ATOM   1274  C   SER A  74      52.661  60.811 142.366  1.00  0.00           C
ATOM   1275  O   SER A  74      53.481  60.711 141.456  1.00  0.00           O
ATOM   1276  N   LEU A  75      52.711  60.011 143.466  1.00  0.00           N
ATOM   1278  CA  LEU A  75      53.591  58.861 143.665  1.00  0.00           C
ATOM   1280  CB  LEU A  75      53.371  58.081 145.006  1.00  0.00           C
ATOM   1283  CG  LEU A  75      53.631  58.791 146.346  1.00  0.00           C
ATOM   1285  CD1 LEU A  75      54.851  59.691 146.285  1.00  0.00           C
ATOM   1289  CD2 LEU A  75      52.361  59.491 146.845  1.00  0.00           C
ATOM   1293  C   LEU A  75      53.491  57.761 142.625  1.00  0.00           C
ATOM   1294  O   LEU A  75      52.441  57.491 142.056  1.00  0.00           O
ATOM   1295  N   ALA A  76      54.611  57.001 142.506  1.00  0.00           N
ATOM   1297  CA  ALA A  76      54.681  55.581 142.245  1.00  0.00           C
ATOM   1299  CB  ALA A  76      55.961  55.011 142.886  1.00  0.00           C
ATOM   1303  C   ALA A  76      53.521  54.801 142.795  1.00  0.00           C
ATOM   1304  O   ALA A  76      52.691  54.341 142.046  1.00  0.00           O
ATOM   1305  N   ARG A  77      53.351  54.781 144.136  1.00  0.00           N
ATOM   1307  CA  ARG A  77      52.251  54.151 144.845  1.00  0.00           C
ATOM   1309  CB  ARG A  77      52.151  54.731 146.285  1.00  0.00           C
ATOM   1312  CG  ARG A  77      53.451  54.681 147.105  1.00  0.00           C
ATOM   1315  CD  ARG A  77      53.281  55.311 148.485  1.00  0.00           C
ATOM   1318  NE  ARG A  77      54.431  54.851 149.325  1.00  0.00           N
ATOM   1320  CZ  ARG A  77      54.521  55.141 150.605  1.00  0.00           C
ATOM   1321  NH1 ARG A  77      53.551  55.611 151.346  1.00  0.00           N
ATOM   1324  NH2 ARG A  77      55.701  54.991 151.176  1.00  0.00           N
ATOM   1327  C   ARG A  77      50.881  54.341 144.215  1.00  0.00           C
ATOM   1328  O   ARG A  77      50.111  53.411 144.015  1.00  0.00           O
ATOM   1329  N   TYR A  78      50.551  55.601 143.846  1.00  0.00           N
ATOM   1331  CA  TYR A  78      49.351  55.921 143.105  1.00  0.00           C
ATOM   1333  CB  TYR A  78      49.051  57.441 143.136  1.00  0.00           C
ATOM   1336  CG  TYR A  78      48.921  57.971 144.556  1.00  0.00           C
ATOM   1337  CD1 TYR A  78      48.481  57.161 145.615  1.00  0.00           C
ATOM   1339  CE1 TYR A  78      48.351  57.661 146.906  1.00  0.00           C
ATOM   1341  CZ  TYR A  78      48.681  58.981 147.175  1.00  0.00           C
ATOM   1342  OH  TYR A  78      48.581  59.391 148.515  1.00  0.00           O
ATOM   1344  CD2 TYR A  78      49.211  59.321 144.826  1.00  0.00           C
ATOM   1346  CE2 TYR A  78      49.101  59.821 146.135  1.00  0.00           C
ATOM   1348  C   TYR A  78      49.331  55.411 141.685  1.00  0.00           C
ATOM   1349  O   TYR A  78      48.321  54.861 141.276  1.00  0.00           O
ATOM   1350  N   ALA A  79      50.431  55.571 140.925  1.00  0.00           N
ATOM   1352  CA  ALA A  79      50.651  55.101 139.566  1.00  0.00           C
ATOM   1354  CB  ALA A  79      52.001  55.681 139.116  1.00  0.00           C
ATOM   1358  C   ALA A  79      50.651  53.581 139.376  1.00  0.00           C
ATOM   1359  O   ALA A  79      49.981  53.031 138.515  1.00  0.00           O
ATOM   1360  N   ASP A  80      51.361  52.881 140.265  1.00  0.00           N
ATOM   1362  CA  ASP A  80      51.451  51.461 140.475  1.00  0.00           C
ATOM   1364  CB  ASP A  80      52.441  51.281 141.666  1.00  0.00           C
ATOM   1367  CG  ASP A  80      53.871  51.661 141.276  1.00  0.00           C
ATOM   1368  OD1 ASP A  80      54.151  51.831 140.066  1.00  0.00           O
ATOM   1369  OD2 ASP A  80      54.701  51.741 142.226  1.00  0.00           O
ATOM   1370  C   ASP A  80      50.081  50.871 140.806  1.00  0.00           C
ATOM   1371  O   ASP A  80      49.651  49.851 140.265  1.00  0.00           O
ATOM   1372  N   TRP A  81      49.311  51.571 141.645  1.00  0.00           N
ATOM   1374  CA  TRP A  81      47.941  51.191 141.925  1.00  0.00           C
ATOM   1376  CB  TRP A  81      47.531  51.671 143.345  1.00  0.00           C
ATOM   1379  CG  TRP A  81      46.461  50.851 144.015  1.00  0.00           C
ATOM   1380  CD1 TRP A  81      46.721  49.781 144.826  1.00  0.00           C
ATOM   1382  NE1 TRP A  81      45.551  49.251 145.306  1.00  0.00           N
ATOM   1384  CE2 TRP A  81      44.501  49.991 144.836  1.00  0.00           C
ATOM   1385  CD2 TRP A  81      45.031  51.011 144.015  1.00  0.00           C
ATOM   1386  CE3 TRP A  81      44.171  51.881 143.375  1.00  0.00           C
ATOM   1388  CZ3 TRP A  81      42.801  51.811 143.635  1.00  0.00           C
ATOM   1390  CZ2 TRP A  81      43.141  49.851 145.026  1.00  0.00           C
ATOM   1392  CH2 TRP A  81      42.291  50.791 144.436  1.00  0.00           C
ATOM   1394  C   TRP A  81      46.961  51.721 140.875  1.00  0.00           C
ATOM   1395  O   TRP A  81      45.821  51.301 140.815  1.00  0.00           O
ATOM   1396  N   LEU A  82      47.331  52.641 139.945  1.00  0.00           N
ATOM   1398  CA  LEU A  82      46.581  52.831 138.705  1.00  0.00           C
ATOM   1400  CB  LEU A  82      47.041  54.011 137.805  1.00  0.00           C
ATOM   1403  CG  LEU A  82      47.031  55.431 138.386  1.00  0.00           C
ATOM   1405  CD1 LEU A  82      47.311  56.471 137.305  1.00  0.00           C
ATOM   1409  CD2 LEU A  82      45.711  55.781 139.035  1.00  0.00           C
ATOM   1413  C   LEU A  82      46.651  51.601 137.805  1.00  0.00           C
ATOM   1414  O   LEU A  82      45.661  51.141 137.235  1.00  0.00           O
ATOM   1415  N   LYS A  83      47.881  51.061 137.705  1.00  0.00           N
ATOM   1417  CA  LYS A  83      48.251  49.871 136.975  1.00  0.00           C
ATOM   1419  CB  LYS A  83      49.791  49.711 137.115  1.00  0.00           C
ATOM   1422  CG  LYS A  83      50.501  49.211 135.855  1.00  0.00           C
ATOM   1425  CD  LYS A  83      49.861  47.961 135.256  1.00  0.00           C
ATOM   1428  CE  LYS A  83      50.641  47.461 134.046  1.00  0.00           C
ATOM   1431  NZ  LYS A  83      50.031  46.201 133.586  1.00  0.00           N
ATOM   1435  C   LYS A  83      47.511  48.641 137.495  1.00  0.00           C
ATOM   1436  O   LYS A  83      47.001  47.821 136.726  1.00  0.00           O
ATOM   1437  N   ASP A  84      47.401  48.501 138.835  1.00  0.00           N
ATOM   1439  CA  ASP A  84      46.611  47.441 139.436  1.00  0.00           C
ATOM   1441  CB  ASP A  84      47.461  46.141 139.475  1.00  0.00           C
ATOM   1444  CG  ASP A  84      46.671  44.851 139.366  1.00  0.00           C
ATOM   1445  OD1 ASP A  84      45.521  44.871 138.856  1.00  0.00           O
ATOM   1446  OD2 ASP A  84      47.301  43.801 139.645  1.00  0.00           O
ATOM   1447  C   ASP A  84      46.141  47.871 140.836  1.00  0.00           C
ATOM   1448  O   ASP A  84      46.881  47.751 141.815  1.00  0.00           O
ATOM   1449  N   PHE A  85      44.921  48.401 141.036  1.00  0.00           N
ATOM   1451  CA  PHE A  85      43.891  48.641 140.045  1.00  0.00           C
ATOM   1453  CB  PHE A  85      42.811  47.521 140.155  1.00  0.00           C
ATOM   1456  CG  PHE A  85      42.001  47.511 141.445  1.00  0.00           C
ATOM   1457  CD1 PHE A  85      42.331  46.661 142.506  1.00  0.00           C
ATOM   1459  CE1 PHE A  85      41.561  46.621 143.676  1.00  0.00           C
ATOM   1461  CZ  PHE A  85      40.441  47.451 143.815  1.00  0.00           C
ATOM   1463  CD2 PHE A  85      40.841  48.311 141.595  1.00  0.00           C
ATOM   1465  CE2 PHE A  85      40.081  48.301 142.765  1.00  0.00           C
ATOM   1467  C   PHE A  85      43.311  50.061 140.145  1.00  0.00           C
ATOM   1468  O   PHE A  85      42.631  50.431 141.086  1.00  0.00           O
ATOM   1469  N   LYS A  86      43.541  50.911 139.116  1.00  0.00           N
ATOM   1471  CA  LYS A  86      42.961  52.221 138.885  1.00  0.00           C
ATOM   1473  CB  LYS A  86      41.781  52.101 137.906  1.00  0.00           C
ATOM   1476  CG  LYS A  86      42.071  51.191 136.705  1.00  0.00           C
ATOM   1479  CD  LYS A  86      40.821  50.971 135.855  1.00  0.00           C
ATOM   1482  CE  LYS A  86      41.031  49.931 134.755  1.00  0.00           C
ATOM   1485  NZ  LYS A  86      39.771  49.661 134.046  1.00  0.00           N
ATOM   1489  C   LYS A  86      42.551  53.121 140.066  1.00  0.00           C
ATOM   1490  O   LYS A  86      41.381  53.191 140.425  1.00  0.00           O
ATOM   1491  N   GLN A  87      43.481  53.911 140.635  1.00  0.00           N
ATOM   1493  CA  GLN A  87      43.121  55.191 141.246  1.00  0.00           C
ATOM   1495  CB  GLN A  87      44.201  55.861 142.175  1.00  0.00           C
ATOM   1498  CG  GLN A  87      44.631  55.051 143.416  1.00  0.00           C
ATOM   1501  CD  GLN A  87      45.161  55.951 144.535  1.00  0.00           C
ATOM   1502  OE1 GLN A  87      45.011  57.171 144.525  1.00  0.00           O
ATOM   1503  NE2 GLN A  87      45.771  55.341 145.575  1.00  0.00           N
ATOM   1506  C   GLN A  87      42.641  56.241 140.215  1.00  0.00           C
ATOM   1507  O   GLN A  87      42.591  56.031 138.996  1.00  0.00           O
ATOM   1508  N   GLY A  88      42.281  57.431 140.715  1.00  0.00           N
ATOM   1510  CA  GLY A  88      42.051  58.631 139.926  1.00  0.00           C
ATOM   1513  C   GLY A  88      43.301  59.431 139.625  1.00  0.00           C
ATOM   1514  O   GLY A  88      44.001  59.781 140.565  1.00  0.00           O
ATOM   1515  N   PRO A  89      43.581  59.821 138.395  1.00  0.00           N
ATOM   1516  CD  PRO A  89      43.381  58.961 137.235  1.00  0.00           C
ATOM   1519  CA  PRO A  89      44.551  60.881 138.116  1.00  0.00           C
ATOM   1521  CB  PRO A  89      45.081  60.551 136.705  1.00  0.00           C
ATOM   1524  CG  PRO A  89      44.711  59.081 136.506  1.00  0.00           C
ATOM   1527  C   PRO A  89      43.901  62.251 138.105  1.00  0.00           C
ATOM   1528  O   PRO A  89      42.731  62.351 137.726  1.00  0.00           O
ATOM   1529  N   THR A  90      44.691  63.281 138.465  1.00  0.00           N
ATOM   1531  CA  THR A  90      44.391  64.701 138.295  1.00  0.00           C
ATOM   1533  CB  THR A  90      42.921  65.181 138.365  1.00  0.00           C
ATOM   1535  OG1 THR A  90      42.251  64.721 139.516  1.00  0.00           O
ATOM   1537  CG2 THR A  90      42.781  66.711 138.336  1.00  0.00           C
ATOM   1541  C   THR A  90      45.301  65.541 139.175  1.00  0.00           C
ATOM   1542  O   THR A  90      45.541  65.311 140.365  1.00  0.00           O
ATOM   1543  N   GLY A  91      45.931  66.551 138.555  1.00  0.00           N
ATOM   1545  CA  GLY A  91      46.601  67.591 139.306  1.00  0.00           C
ATOM   1548  C   GLY A  91      47.111  68.621 138.345  1.00  0.00           C
ATOM   1549  O   GLY A  91      48.281  68.581 137.965  1.00  0.00           O
ATOM   1550  N   GLU A  92      46.211  69.521 137.915  1.00  0.00           N
ATOM   1552  CA  GLU A  92      46.481  70.491 136.885  1.00  0.00           C
ATOM   1554  CB  GLU A  92      45.131  71.001 136.335  1.00  0.00           C
ATOM   1557  CG  GLU A  92      44.291  69.881 135.686  1.00  0.00           C
ATOM   1560  CD  GLU A  92      42.971  70.411 135.135  1.00  0.00           C
ATOM   1561  OE1 GLU A  92      42.551  71.491 135.626  1.00  0.00           O
ATOM   1562  OE2 GLU A  92      42.371  69.771 134.245  1.00  0.00           O
ATOM   1563  C   GLU A  92      47.321  71.681 137.296  1.00  0.00           C
ATOM   1564  O   GLU A  92      48.321  71.941 136.625  1.00  0.00           O
ATOM   1565  N   GLU A  93      46.941  72.381 138.406  1.00  0.00           N
ATOM   1567  CA  GLU A  93      47.531  73.611 138.955  1.00  0.00           C
ATOM   1569  CB  GLU A  93      48.211  74.521 137.895  1.00  0.00           C
ATOM   1572  CG  GLU A  93      48.941  75.811 138.345  1.00  0.00           C
ATOM   1575  CD  GLU A  93      50.441  75.611 138.285  1.00  0.00           C
ATOM   1576  OE1 GLU A  93      51.061  75.851 137.226  1.00  0.00           O
ATOM   1577  OE2 GLU A  93      51.011  75.281 139.366  1.00  0.00           O
ATOM   1578  C   GLU A  93      46.521  74.441 139.796  1.00  0.00           C
ATOM   1579  O   GLU A  93      45.301  74.401 139.595  1.00  0.00           O
ATOM   1580  N   ARG A  94      47.011  75.201 140.806  1.00  0.00           N
ATOM   1582  CA  ARG A  94      46.231  76.151 141.595  1.00  0.00           C
ATOM   1584  CB  ARG A  94      46.831  76.271 143.035  1.00  0.00           C
ATOM   1587  CG  ARG A  94      46.131  77.201 144.075  1.00  0.00           C
ATOM   1590  CD  ARG A  94      44.761  76.741 144.625  1.00  0.00           C
ATOM   1593  NE  ARG A  94      44.251  77.791 145.586  1.00  0.00           N
ATOM   1595  CZ  ARG A  94      44.611  77.931 146.855  1.00  0.00           C
ATOM   1596  NH1 ARG A  94      45.501  77.111 147.356  1.00  0.00           N
ATOM   1599  NH2 ARG A  94      44.071  78.811 147.675  1.00  0.00           N
ATOM   1602  C   ARG A  94      46.161  77.511 140.896  1.00  0.00           C
ATOM   1603  O   ARG A  94      46.921  77.811 139.976  1.00  0.00           O
ATOM   1604  N   THR A  95      45.211  78.391 141.295  1.00  0.00           N
ATOM   1606  CA  THR A  95      45.071  79.751 140.785  1.00  0.00           C
ATOM   1608  CB  THR A  95      43.811  80.401 141.366  1.00  0.00           C
ATOM   1610  OG1 THR A  95      42.681  79.551 141.186  1.00  0.00           O
ATOM   1612  CG2 THR A  95      43.501  81.761 140.715  1.00  0.00           C
ATOM   1616  C   THR A  95      46.261  80.681 141.076  1.00  0.00           C
ATOM   1617  O   THR A  95      46.261  81.481 141.995  1.00  0.00           O
ATOM   1618  N   VAL A  96      47.361  80.571 140.306  1.00  0.00           N
ATOM   1620  CA  VAL A  96      48.621  81.211 140.626  1.00  0.00           C
ATOM   1622  CB  VAL A  96      49.271  80.581 141.875  1.00  0.00           C
ATOM   1624  CG1 VAL A  96      49.761  79.141 141.666  1.00  0.00           C
ATOM   1628  CG2 VAL A  96      50.361  81.481 142.476  1.00  0.00           C
ATOM   1632  C   VAL A  96      49.461  81.231 139.326  1.00  0.00           C
ATOM   1633  O   VAL A  96      48.981  80.811 138.275  1.00  0.00           O
ATOM   1634  N   TYR A  97      50.691  81.801 139.315  1.00  0.00           N
ATOM   1636  CA  TYR A  97      51.571  81.841 138.145  1.00  0.00           C
ATOM   1638  CB  TYR A  97      52.661  82.961 138.316  1.00  0.00           C
ATOM   1641  CG  TYR A  97      53.701  82.621 139.355  1.00  0.00           C
ATOM   1642  CD1 TYR A  97      53.501  82.921 140.715  1.00  0.00           C
ATOM   1644  CE1 TYR A  97      54.391  82.431 141.696  1.00  0.00           C
ATOM   1646  CZ  TYR A  97      55.501  81.681 141.305  1.00  0.00           C
ATOM   1647  OH  TYR A  97      56.351  81.101 142.256  1.00  0.00           O
ATOM   1649  CD2 TYR A  97      54.871  81.931 138.985  1.00  0.00           C
ATOM   1651  CE2 TYR A  97      55.761  81.451 139.955  1.00  0.00           C
ATOM   1653  C   TYR A  97      52.251  80.481 137.945  1.00  0.00           C
ATOM   1654  O   TYR A  97      52.901  80.231 136.936  1.00  0.00           O
ATOM   1655  N   GLY A  98      52.111  79.621 138.965  1.00  0.00           N
ATOM   1657  CA  GLY A  98      52.591  78.261 139.035  1.00  0.00           C
ATOM   1660  C   GLY A  98      52.921  77.971 140.465  1.00  0.00           C
ATOM   1661  O   GLY A  98      53.661  78.731 141.095  1.00  0.00           O
ATOM   1662  N   ILE A  99      52.391  76.871 141.055  1.00  0.00           N
ATOM   1664  CA  ILE A  99      52.901  76.461 142.356  1.00  0.00           C
ATOM   1666  CB  ILE A  99      51.891  75.761 143.266  1.00  0.00           C
ATOM   1668  CG2 ILE A  99      51.381  74.441 142.645  1.00  0.00           C
ATOM   1672  CG1 ILE A  99      52.531  75.581 144.675  1.00  0.00           C
ATOM   1675  CD  ILE A  99      51.551  75.281 145.815  1.00  0.00           C
ATOM   1679  C   ILE A  99      54.161  75.621 142.155  1.00  0.00           C
ATOM   1680  O   ILE A  99      55.091  75.661 142.965  1.00  0.00           O
ATOM   1681  N   TYR A 100      54.241  74.891 141.025  1.00  0.00           N
ATOM   1683  CA  TYR A 100      55.491  74.321 140.565  1.00  0.00           C
ATOM   1685  CB  TYR A 100      55.311  73.241 139.455  1.00  0.00           C
ATOM   1688  CG  TYR A 100      54.371  72.141 139.875  1.00  0.00           C
ATOM   1689  CD1 TYR A 100      52.981  72.341 139.976  1.00  0.00           C
ATOM   1691  CE1 TYR A 100      52.111  71.281 140.265  1.00  0.00           C
ATOM   1693  CZ  TYR A 100      52.631  70.001 140.425  1.00  0.00           C
ATOM   1694  OH  TYR A 100      51.791  68.911 140.696  1.00  0.00           O
ATOM   1696  CD2 TYR A 100      54.861  70.841 140.015  1.00  0.00           C
ATOM   1698  CE2 TYR A 100      54.001  69.781 140.285  1.00  0.00           C
ATOM   1700  C   TYR A 100      56.431  75.411 140.076  1.00  0.00           C
ATOM   1701  O   TYR A 100      57.631  75.361 140.355  1.00  0.00           O
ATOM   1702  N   GLY A 101      55.891  76.421 139.345  1.00  0.00           N
ATOM   1704  CA  GLY A 101      56.531  77.651 138.885  1.00  0.00           C
ATOM   1707  C   GLY A 101      57.531  78.271 139.826  1.00  0.00           C
ATOM   1708  O   GLY A 101      57.261  78.591 140.985  1.00  0.00           O
ATOM   1709  N   ILE A 102      58.751  78.461 139.315  1.00  0.00           N
ATOM   1711  CA  ILE A 102      59.891  78.731 140.155  1.00  0.00           C
ATOM   1713  CB  ILE A 102      61.081  77.871 139.756  1.00  0.00           C
ATOM   1715  CG2 ILE A 102      61.611  78.301 138.375  1.00  0.00           C
ATOM   1719  CG1 ILE A 102      62.201  77.781 140.826  1.00  0.00           C
ATOM   1722  CD  ILE A 102      63.031  76.501 140.726  1.00  0.00           C
ATOM   1726  C   ILE A 102      60.191  80.221 140.215  1.00  0.00           C
ATOM   1727  O   ILE A 102      59.681  81.021 139.436  1.00  0.00           O
ATOM   1728  N   SER A 103      60.961  80.601 141.246  1.00  0.00           N
ATOM   1730  CA  SER A 103      61.301  81.951 141.626  1.00  0.00           C
ATOM   1732  CB  SER A 103      61.261  82.081 143.186  1.00  0.00           C
ATOM   1735  OG  SER A 103      61.711  83.331 143.705  1.00  0.00           O
ATOM   1737  C   SER A 103      62.691  82.291 141.165  1.00  0.00           C
ATOM   1738  O   SER A 103      63.531  81.381 141.076  1.00  0.00           O
ATOM   1739  N   GLU A 104      62.961  83.601 140.946  1.00  0.00           N
ATOM   1741  CA  GLU A 104      64.181  84.251 140.455  1.00  0.00           C
ATOM   1743  CB  GLU A 104      64.041  85.791 140.595  1.00  0.00           C
ATOM   1746  CG  GLU A 104      63.851  86.281 142.065  1.00  0.00           C
ATOM   1749  CD  GLU A 104      64.251  87.731 142.226  1.00  0.00           C
ATOM   1750  OE1 GLU A 104      65.351  87.991 142.806  1.00  0.00           O
ATOM   1751  OE2 GLU A 104      63.511  88.611 141.736  1.00  0.00           O
ATOM   1752  C   GLU A 104      65.461  83.891 141.176  1.00  0.00           C
ATOM   1753  O   GLU A 104      66.581  84.171 140.745  1.00  0.00           O
ATOM   1754  N   SER A 105      65.301  83.211 142.326  1.00  0.00           N
ATOM   1756  CA  SER A 105      66.311  82.581 143.125  1.00  0.00           C
ATOM   1758  CB  SER A 105      65.591  81.811 144.266  1.00  0.00           C
ATOM   1761  OG  SER A 105      66.521  81.171 145.145  1.00  0.00           O
ATOM   1763  C   SER A 105      67.141  81.621 142.326  1.00  0.00           C
ATOM   1764  O   SER A 105      68.371  81.631 142.395  1.00  0.00           O
ATOM   1765  N   ASN A 106      66.491  80.801 141.475  1.00  0.00           N
ATOM   1767  CA  ASN A 106      67.211  79.931 140.575  1.00  0.00           C
ATOM   1769  CB  ASN A 106      66.391  78.671 140.276  1.00  0.00           C
ATOM   1772  CG  ASN A 106      66.431  77.881 141.565  1.00  0.00           C
ATOM   1773  OD1 ASN A 106      67.421  77.211 141.845  1.00  0.00           O
ATOM   1774  ND2 ASN A 106      65.361  77.981 142.385  1.00  0.00           N
ATOM   1777  C   ASN A 106      67.581  80.651 139.306  1.00  0.00           C
ATOM   1778  O   ASN A 106      66.901  81.561 138.835  1.00  0.00           O
ATOM   1779  N   LEU A 107      68.711  80.281 138.695  1.00  0.00           N
ATOM   1781  CA  LEU A 107      69.141  80.861 137.445  1.00  0.00           C
ATOM   1783  CB  LEU A 107      70.631  80.551 137.185  1.00  0.00           C
ATOM   1786  CG  LEU A 107      71.591  81.081 138.275  1.00  0.00           C
ATOM   1788  CD1 LEU A 107      73.061  80.821 137.925  1.00  0.00           C
ATOM   1792  CD2 LEU A 107      71.361  82.571 138.546  1.00  0.00           C
ATOM   1796  C   LEU A 107      68.281  80.471 136.265  1.00  0.00           C
ATOM   1797  O   LEU A 107      67.651  79.411 136.245  1.00  0.00           O
ATOM   1798  N   ALA A 108      68.211  81.321 135.226  1.00  0.00           N
ATOM   1800  CA  ALA A 108      67.341  81.131 134.086  1.00  0.00           C
ATOM   1802  CB  ALA A 108      67.561  82.281 133.095  1.00  0.00           C
ATOM   1806  C   ALA A 108      67.501  79.781 133.395  1.00  0.00           C
ATOM   1807  O   ALA A 108      66.521  79.171 132.976  1.00  0.00           O
ATOM   1808  N   GLU A 109      68.751  79.261 133.316  1.00  0.00           N
ATOM   1810  CA  GLU A 109      69.021  77.901 132.875  1.00  0.00           C
ATOM   1812  CB  GLU A 109      70.551  77.631 132.886  1.00  0.00           C
ATOM   1815  CG  GLU A 109      71.031  76.351 132.125  1.00  0.00           C
ATOM   1818  CD  GLU A 109      70.781  75.031 132.836  1.00  0.00           C
ATOM   1819  OE1 GLU A 109      70.921  74.961 134.086  1.00  0.00           O
ATOM   1820  OE2 GLU A 109      70.461  74.051 132.115  1.00  0.00           O
ATOM   1821  C   GLU A 109      68.291  76.841 133.716  1.00  0.00           C
ATOM   1822  O   GLU A 109      67.571  76.021 133.155  1.00  0.00           O
ATOM   1823  N   CYS A 110      68.371  76.911 135.056  1.00  0.00           N
ATOM   1825  CA  CYS A 110      67.701  76.021 136.015  1.00  0.00           C
ATOM   1827  CB  CYS A 110      68.051  76.431 137.466  1.00  0.00           C
ATOM   1830  SG  CYS A 110      69.801  76.781 137.726  1.00  0.00           S
ATOM   1832  C   CYS A 110      66.191  76.061 135.935  1.00  0.00           C
ATOM   1833  O   CYS A 110      65.491  75.061 136.105  1.00  0.00           O
ATOM   1834  N   GLU A 111      65.661  77.281 135.715  1.00  0.00           N
ATOM   1836  CA  GLU A 111      64.251  77.591 135.705  1.00  0.00           C
ATOM   1838  CB  GLU A 111      64.051  79.121 135.725  1.00  0.00           C
ATOM   1841  CG  GLU A 111      64.451  79.911 136.995  1.00  0.00           C
ATOM   1844  CD  GLU A 111      64.131  81.381 136.765  1.00  0.00           C
ATOM   1845  OE1 GLU A 111      63.771  81.751 135.616  1.00  0.00           O
ATOM   1846  OE2 GLU A 111      64.251  82.191 137.705  1.00  0.00           O
ATOM   1847  C   GLU A 111      63.531  77.091 134.455  1.00  0.00           C
ATOM   1848  O   GLU A 111      62.621  76.271 134.535  1.00  0.00           O
ATOM   1849  N   LYS A 112      63.951  77.611 133.285  1.00  0.00           N
ATOM   1851  CA  LYS A 112      63.181  77.521 132.045  1.00  0.00           C
ATOM   1853  CB  LYS A 112      62.061  78.601 131.936  1.00  0.00           C
ATOM   1856  CG  LYS A 112      62.471  80.051 131.616  1.00  0.00           C
ATOM   1859  CD  LYS A 112      63.231  80.781 132.726  1.00  0.00           C
ATOM   1862  CE  LYS A 112      63.881  82.091 132.265  1.00  0.00           C
ATOM   1865  NZ  LYS A 112      63.901  83.071 133.375  1.00  0.00           N
ATOM   1869  C   LYS A 112      64.141  77.631 130.886  1.00  0.00           C
ATOM   1870  O   LYS A 112      63.801  78.001 129.765  1.00  0.00           O
ATOM   1871  N   GLY A 113      65.421  77.321 131.175  1.00  0.00           N
ATOM   1873  CA  GLY A 113      66.571  77.431 130.296  1.00  0.00           C
ATOM   1876  C   GLY A 113      66.331  77.031 128.876  1.00  0.00           C
ATOM   1877  O   GLY A 113      65.741  75.991 128.605  1.00  0.00           O
ATOM   1878  N   VAL A 114      66.831  77.811 127.925  1.00  0.00           N
ATOM   1880  CA  VAL A 114      66.541  77.541 126.535  1.00  0.00           C
ATOM   1882  CB  VAL A 114      66.571  78.831 125.735  1.00  0.00           C
ATOM   1884  CG1 VAL A 114      66.281  78.551 124.256  1.00  0.00           C
ATOM   1888  CG2 VAL A 114      65.511  79.781 126.335  1.00  0.00           C
ATOM   1892  C   VAL A 114      67.521  76.491 126.065  1.00  0.00           C
ATOM   1893  O   VAL A 114      68.731  76.611 126.265  1.00  0.00           O
ATOM   1894  N   LYS A 115      67.021  75.361 125.556  1.00  0.00           N
ATOM   1896  CA  LYS A 115      67.801  74.311 124.945  1.00  0.00           C
ATOM   1898  CB  LYS A 115      68.081  73.051 125.836  1.00  0.00           C
ATOM   1901  CG  LYS A 115      68.961  73.271 127.086  1.00  0.00           C
ATOM   1904  CD  LYS A 115      68.171  73.781 128.295  1.00  0.00           C
ATOM   1907  CE  LYS A 115      68.991  74.501 129.366  1.00  0.00           C
ATOM   1910  NZ  LYS A 115      69.651  75.671 128.775  1.00  0.00           N
ATOM   1914  C   LYS A 115      66.991  73.871 123.765  1.00  0.00           C
ATOM   1915  O   LYS A 115      65.781  73.681 123.895  1.00  0.00           O
ATOM   1916  N   SER A 116      67.621  73.711 122.595  1.00  0.00           N
ATOM   1918  CA  SER A 116      67.031  73.011 121.485  1.00  0.00           C
ATOM   1920  CB  SER A 116      66.321  73.911 120.436  1.00  0.00           C
ATOM   1923  OG  SER A 116      65.441  74.861 121.055  1.00  0.00           O
ATOM   1925  C   SER A 116      68.211  72.351 120.806  1.00  0.00           C
ATOM   1926  O   SER A 116      69.221  73.001 120.546  1.00  0.00           O
ATOM   1927  N   ALA A 117      68.091  71.041 120.535  1.00  0.00           N
ATOM   1929  CA  ALA A 117      69.091  70.221 119.905  1.00  0.00           C
ATOM   1931  CB  ALA A 117      70.471  70.261 120.626  1.00  0.00           C
ATOM   1935  C   ALA A 117      68.531  68.821 119.986  1.00  0.00           C
ATOM   1936  O   ALA A 117      67.771  68.491 120.895  1.00  0.00           O
ATOM   1937  N   VAL A 118      68.851  67.951 119.006  1.00  0.00           N
ATOM   1939  CA  VAL A 118      68.801  66.511 119.236  1.00  0.00           C
ATOM   1941  CB  VAL A 118      68.281  65.681 118.065  1.00  0.00           C
ATOM   1943  CG1 VAL A 118      69.221  65.671 116.845  1.00  0.00           C
ATOM   1947  CG2 VAL A 118      67.971  64.251 118.546  1.00  0.00           C
ATOM   1951  C   VAL A 118      70.191  66.101 119.615  1.00  0.00           C
ATOM   1952  O   VAL A 118      71.161  66.781 119.306  1.00  0.00           O
ATOM   1953  N   ALA A 119      70.321  65.001 120.366  1.00  0.00           N
ATOM   1955  CA  ALA A 119      71.591  64.471 120.745  1.00  0.00           C
ATOM   1957  CB  ALA A 119      72.091  65.051 122.086  1.00  0.00           C
ATOM   1961  C   ALA A 119      71.351  63.001 120.895  1.00  0.00           C
ATOM   1962  O   ALA A 119      70.211  62.581 121.086  1.00  0.00           O
ATOM   1963  N   LEU A 120      72.421  62.171 120.816  1.00  0.00           N
ATOM   1965  CA  LEU A 120      72.341  60.851 121.395  1.00  0.00           C
ATOM   1967  CB  LEU A 120      73.591  60.001 121.046  1.00  0.00           C
ATOM   1970  CG  LEU A 120      73.691  59.581 119.556  1.00  0.00           C
ATOM   1972  CD1 LEU A 120      74.831  58.571 119.376  1.00  0.00           C
ATOM   1976  CD2 LEU A 120      72.371  59.011 119.025  1.00  0.00           C
ATOM   1980  C   LEU A 120      72.181  60.881 122.906  1.00  0.00           C
ATOM   1981  O   LEU A 120      71.321  60.201 123.456  1.00  0.00           O
ATOM   1982  N   THR A 121      73.001  61.681 123.616  1.00  0.00           N
ATOM   1984  CA  THR A 121      73.011  61.741 125.085  1.00  0.00           C
ATOM   1986  CB  THR A 121      74.141  62.601 125.666  1.00  0.00           C
ATOM   1988  OG1 THR A 121      74.231  63.871 125.035  1.00  0.00           O
ATOM   1990  CG2 THR A 121      75.481  61.881 125.386  1.00  0.00           C
ATOM   1994  C   THR A 121      71.671  62.111 125.696  1.00  0.00           C
ATOM   1995  O   THR A 121      70.901  62.851 125.085  1.00  0.00           O
ATOM   1996  N   PRO A 122      71.281  61.621 126.885  1.00  0.00           N
ATOM   1997  CD  PRO A 122      71.871  60.491 127.595  1.00  0.00           C
ATOM   2000  CA  PRO A 122      70.221  62.251 127.665  1.00  0.00           C
ATOM   2002  CB  PRO A 122      70.211  61.501 129.016  1.00  0.00           C
ATOM   2005  CG  PRO A 122      70.861  60.151 128.705  1.00  0.00           C
ATOM   2008  C   PRO A 122      70.441  63.741 127.836  1.00  0.00           C
ATOM   2009  O   PRO A 122      71.571  64.201 127.925  1.00  0.00           O
ATOM   2010  N   ALA A 123      69.381  64.521 127.886  1.00  0.00           N
ATOM   2012  CA  ALA A 123      69.501  65.911 128.205  1.00  0.00           C
ATOM   2014  CB  ALA A 123      68.921  66.731 127.056  1.00  0.00           C
ATOM   2018  C   ALA A 123      68.841  66.111 129.556  1.00  0.00           C
ATOM   2019  O   ALA A 123      68.161  65.241 130.106  1.00  0.00           O
ATOM   2020  N   LEU A 124      69.071  67.281 130.185  1.00  0.00           N
ATOM   2022  CA  LEU A 124      68.431  67.611 131.446  1.00  0.00           C
ATOM   2024  CB  LEU A 124      69.401  67.991 132.606  1.00  0.00           C
ATOM   2027  CG  LEU A 124      70.461  66.951 133.026  1.00  0.00           C
ATOM   2029  CD1 LEU A 124      71.411  66.451 131.946  1.00  0.00           C
ATOM   2033  CD2 LEU A 124      71.381  67.531 134.105  1.00  0.00           C
ATOM   2037  C   LEU A 124      67.551  68.781 131.155  1.00  0.00           C
ATOM   2038  O   LEU A 124      68.021  69.871 130.806  1.00  0.00           O
ATOM   2039  N   GLN A 125      66.211  68.601 131.226  1.00  0.00           N
ATOM   2041  CA  GLN A 125      65.301  69.731 131.155  1.00  0.00           C
ATOM   2043  CB  GLN A 125      63.851  69.361 130.675  1.00  0.00           C
ATOM   2046  CG  GLN A 125      63.771  68.881 129.186  1.00  0.00           C
ATOM   2049  CD  GLN A 125      62.381  68.421 128.716  1.00  0.00           C
ATOM   2050  OE1 GLN A 125      61.661  67.741 129.455  1.00  0.00           O
ATOM   2051  NE2 GLN A 125      62.021  68.691 127.445  1.00  0.00           N
ATOM   2054  C   GLN A 125      65.371  70.581 132.455  1.00  0.00           C
ATOM   2055  O   GLN A 125      65.651  70.031 133.526  1.00  0.00           O
ATOM   2056  N   PRO A 126      65.181  71.901 132.416  1.00  0.00           N
ATOM   2057  CD  PRO A 126      65.311  72.661 131.186  1.00  0.00           C
ATOM   2060  CA  PRO A 126      64.901  72.781 133.555  1.00  0.00           C
ATOM   2062  CB  PRO A 126      64.731  74.151 132.895  1.00  0.00           C
ATOM   2065  CG  PRO A 126      65.601  74.061 131.645  1.00  0.00           C
ATOM   2068  C   PRO A 126      63.691  72.381 134.395  1.00  0.00           C
ATOM   2069  O   PRO A 126      63.001  71.441 134.035  1.00  0.00           O
ATOM   2070  N   ILE A 127      63.391  73.051 135.535  1.00  0.00           N
ATOM   2072  CA  ILE A 127      62.241  72.671 136.356  1.00  0.00           C
ATOM   2074  CB  ILE A 127      62.151  73.381 137.715  1.00  0.00           C
ATOM   2076  CG2 ILE A 127      62.131  74.911 137.525  1.00  0.00           C
ATOM   2080  CG1 ILE A 127      60.961  72.851 138.575  1.00  0.00           C
ATOM   2083  CD  ILE A 127      60.831  73.511 139.955  1.00  0.00           C
ATOM   2087  C   ILE A 127      60.901  72.761 135.666  1.00  0.00           C
ATOM   2088  O   ILE A 127      60.131  71.811 135.756  1.00  0.00           O
ATOM   2089  N   ASP A 128      60.611  73.851 134.936  1.00  0.00           N
ATOM   2091  CA  ASP A 128      59.351  74.041 134.256  1.00  0.00           C
ATOM   2093  CB  ASP A 128      59.251  75.531 133.785  1.00  0.00           C
ATOM   2096  CG  ASP A 128      59.921  75.801 132.445  1.00  0.00           C
ATOM   2097  OD1 ASP A 128      61.011  75.241 132.185  1.00  0.00           O
ATOM   2098  OD2 ASP A 128      59.361  76.601 131.665  1.00  0.00           O
ATOM   2099  C   ASP A 128      59.171  73.011 133.145  1.00  0.00           C
ATOM   2100  O   ASP A 128      58.091  72.461 132.945  1.00  0.00           O
ATOM   2101  N   GLY A 129      60.261  72.721 132.416  1.00  0.00           N
ATOM   2103  CA  GLY A 129      60.321  71.811 131.306  1.00  0.00           C
ATOM   2106  C   GLY A 129      60.271  70.371 131.686  1.00  0.00           C
ATOM   2107  O   GLY A 129      59.601  69.581 131.026  1.00  0.00           O
ATOM   2108  N   VAL A 130      60.961  69.971 132.766  1.00  0.00           N
ATOM   2110  CA  VAL A 130      60.751  68.671 133.395  1.00  0.00           C
ATOM   2112  CB  VAL A 130      61.741  68.421 134.516  1.00  0.00           C
ATOM   2114  CG1 VAL A 130      61.381  67.191 135.345  1.00  0.00           C
ATOM   2118  CG2 VAL A 130      63.111  68.171 133.895  1.00  0.00           C
ATOM   2122  C   VAL A 130      59.341  68.531 133.915  1.00  0.00           C
ATOM   2123  O   VAL A 130      58.671  67.531 133.655  1.00  0.00           O
ATOM   2124  N   ALA A 131      58.821  69.551 134.625  1.00  0.00           N
ATOM   2126  CA  ALA A 131      57.461  69.541 135.106  1.00  0.00           C
ATOM   2128  CB  ALA A 131      57.201  70.771 135.995  1.00  0.00           C
ATOM   2132  C   ALA A 131      56.431  69.441 133.976  1.00  0.00           C
ATOM   2133  O   ALA A 131      55.511  68.631 134.065  1.00  0.00           O
ATOM   2134  N   VAL A 132      56.591  70.171 132.855  1.00  0.00           N
ATOM   2136  CA  VAL A 132      55.771  69.971 131.665  1.00  0.00           C
ATOM   2138  CB  VAL A 132      55.991  71.001 130.565  1.00  0.00           C
ATOM   2140  CG1 VAL A 132      55.251  70.691 129.245  1.00  0.00           C
ATOM   2144  CG2 VAL A 132      55.441  72.341 131.055  1.00  0.00           C
ATOM   2148  C   VAL A 132      55.881  68.591 131.086  1.00  0.00           C
ATOM   2149  O   VAL A 132      54.871  67.951 130.886  1.00  0.00           O
ATOM   2150  N   SER A 133      57.091  68.031 130.865  1.00  0.00           N
ATOM   2152  CA  SER A 133      57.191  66.661 130.345  1.00  0.00           C
ATOM   2154  CB  SER A 133      58.591  66.271 129.796  1.00  0.00           C
ATOM   2157  OG  SER A 133      59.641  66.401 130.766  1.00  0.00           O
ATOM   2159  C   SER A 133      56.631  65.591 131.265  1.00  0.00           C
ATOM   2160  O   SER A 133      55.901  64.701 130.826  1.00  0.00           O
ATOM   2161  N   TYR A 134      56.851  65.731 132.595  1.00  0.00           N
ATOM   2163  CA  TYR A 134      56.201  65.001 133.675  1.00  0.00           C
ATOM   2165  CB  TYR A 134      56.861  65.461 135.015  1.00  0.00           C
ATOM   2168  CG  TYR A 134      56.221  65.001 136.295  1.00  0.00           C
ATOM   2169  CD1 TYR A 134      56.681  63.871 137.006  1.00  0.00           C
ATOM   2171  CE1 TYR A 134      56.151  63.531 138.256  1.00  0.00           C
ATOM   2173  CZ  TYR A 134      55.121  64.301 138.795  1.00  0.00           C
ATOM   2174  OH  TYR A 134      54.561  63.961 140.035  1.00  0.00           O
ATOM   2176  CD2 TYR A 134      55.201  65.781 136.876  1.00  0.00           C
ATOM   2178  CE2 TYR A 134      54.641  65.411 138.095  1.00  0.00           C
ATOM   2180  C   TYR A 134      54.681  65.101 133.705  1.00  0.00           C
ATOM   2181  O   TYR A 134      53.981  64.091 133.736  1.00  0.00           O
ATOM   2182  N   ILE A 135      54.111  66.321 133.635  1.00  0.00           N
ATOM   2184  CA  ILE A 135      52.681  66.561 133.435  1.00  0.00           C
ATOM   2186  CB  ILE A 135      52.251  68.011 133.705  1.00  0.00           C
ATOM   2188  CG2 ILE A 135      50.761  68.261 133.336  1.00  0.00           C
ATOM   2192  CG1 ILE A 135      52.501  68.471 135.165  1.00  0.00           C
ATOM   2195  CD  ILE A 135      51.771  67.681 136.265  1.00  0.00           C
ATOM   2199  C   ILE A 135      52.151  66.031 132.105  1.00  0.00           C
ATOM   2200  O   ILE A 135      51.121  65.391 132.066  1.00  0.00           O
ATOM   2201  N   ASP A 136      52.851  66.241 130.965  1.00  0.00           N
ATOM   2203  CA  ASP A 136      52.471  65.731 129.665  1.00  0.00           C
ATOM   2205  CB  ASP A 136      53.451  66.181 128.546  1.00  0.00           C
ATOM   2208  CG  ASP A 136      53.341  67.651 128.155  1.00  0.00           C
ATOM   2209  OD1 ASP A 136      52.411  68.351 128.625  1.00  0.00           O
ATOM   2210  OD2 ASP A 136      54.131  68.051 127.255  1.00  0.00           O
ATOM   2211  C   ASP A 136      52.391  64.201 129.615  1.00  0.00           C
ATOM   2212  O   ASP A 136      51.441  63.641 129.075  1.00  0.00           O
ATOM   2213  N   ALA A 137      53.381  63.511 130.205  1.00  0.00           N
ATOM   2215  CA  ALA A 137      53.291  62.091 130.476  1.00  0.00           C
ATOM   2217  CB  ALA A 137      54.641  61.571 131.015  1.00  0.00           C
ATOM   2221  C   ALA A 137      52.161  61.751 131.435  1.00  0.00           C
ATOM   2222  O   ALA A 137      51.331  60.911 131.135  1.00  0.00           O
ATOM   2223  N   ALA A 138      52.031  62.451 132.576  1.00  0.00           N
ATOM   2225  CA  ALA A 138      50.961  62.251 133.535  1.00  0.00           C
ATOM   2227  CB  ALA A 138      51.151  63.221 134.715  1.00  0.00           C
ATOM   2231  C   ALA A 138      49.561  62.451 132.976  1.00  0.00           C
ATOM   2232  O   ALA A 138      48.631  61.721 133.295  1.00  0.00           O
ATOM   2233  N   VAL A 139      49.361  63.461 132.145  1.00  0.00           N
ATOM   2235  CA  VAL A 139      48.191  63.681 131.326  1.00  0.00           C
ATOM   2237  CB  VAL A 139      48.211  65.071 130.705  1.00  0.00           C
ATOM   2239  CG1 VAL A 139      47.061  65.221 129.706  1.00  0.00           C
ATOM   2243  CG2 VAL A 139      48.061  66.101 131.845  1.00  0.00           C
ATOM   2247  C   VAL A 139      47.991  62.581 130.305  1.00  0.00           C
ATOM   2248  O   VAL A 139      46.891  62.061 130.175  1.00  0.00           O
ATOM   2249  N   ALA A 140      49.031  62.101 129.605  1.00  0.00           N
ATOM   2251  CA  ALA A 140      48.951  60.901 128.785  1.00  0.00           C
ATOM   2253  CB  ALA A 140      50.251  60.691 127.986  1.00  0.00           C
ATOM   2257  C   ALA A 140      48.571  59.641 129.566  1.00  0.00           C
ATOM   2258  O   ALA A 140      47.661  58.921 129.145  1.00  0.00           O
ATOM   2259  N   LEU A 141      49.161  59.391 130.766  1.00  0.00           N
ATOM   2261  CA  LEU A 141      48.651  58.511 131.806  1.00  0.00           C
ATOM   2263  CB  LEU A 141      49.441  58.641 133.166  1.00  0.00           C
ATOM   2266  CG  LEU A 141      50.791  57.891 133.225  1.00  0.00           C
ATOM   2268  CD1 LEU A 141      52.061  58.611 132.746  1.00  0.00           C
ATOM   2272  CD2 LEU A 141      51.111  57.391 134.645  1.00  0.00           C
ATOM   2276  C   LEU A 141      47.161  58.691 132.095  1.00  0.00           C
ATOM   2277  O   LEU A 141      46.371  57.781 131.916  1.00  0.00           O
ATOM   2278  N   GLY A 142      46.741  59.901 132.506  1.00  0.00           N
ATOM   2280  CA  GLY A 142      45.351  60.231 132.815  1.00  0.00           C
ATOM   2283  C   GLY A 142      44.381  60.141 131.675  1.00  0.00           C
ATOM   2284  O   GLY A 142      43.201  59.851 131.876  1.00  0.00           O
ATOM   2285  N   ASN A 143      44.841  60.431 130.445  1.00  0.00           N
ATOM   2287  CA  ASN A 143      44.111  60.231 129.215  1.00  0.00           C
ATOM   2289  CB  ASN A 143      44.801  60.961 128.026  1.00  0.00           C
ATOM   2292  CG  ASN A 143      44.751  62.481 128.215  1.00  0.00           C
ATOM   2293  OD1 ASN A 143      44.021  63.031 129.055  1.00  0.00           O
ATOM   2294  ND2 ASN A 143      45.541  63.201 127.395  1.00  0.00           N
ATOM   2297  C   ASN A 143      43.891  58.771 128.866  1.00  0.00           C
ATOM   2298  O   ASN A 143      42.761  58.381 128.565  1.00  0.00           O
ATOM   2299  N   THR A 144      44.911  57.901 129.006  1.00  0.00           N
ATOM   2301  CA  THR A 144      44.721  56.471 128.795  1.00  0.00           C
ATOM   2303  CB  THR A 144      45.991  55.681 128.505  1.00  0.00           C
ATOM   2305  OG1 THR A 144      46.891  55.651 129.615  1.00  0.00           O
ATOM   2307  CG2 THR A 144      46.711  56.311 127.296  1.00  0.00           C
ATOM   2311  C   THR A 144      43.991  55.821 129.945  1.00  0.00           C
ATOM   2312  O   THR A 144      43.331  54.801 129.796  1.00  0.00           O
ATOM   2313  N   ILE A 145      44.011  56.451 131.135  1.00  0.00           N
ATOM   2315  CA  ILE A 145      43.001  56.241 132.156  1.00  0.00           C
ATOM   2317  CB  ILE A 145      43.391  56.741 133.555  1.00  0.00           C
ATOM   2319  CG2 ILE A 145      42.231  56.541 134.566  1.00  0.00           C
ATOM   2323  CG1 ILE A 145      44.711  56.131 134.086  1.00  0.00           C
ATOM   2326  CD  ILE A 145      44.701  54.651 134.475  1.00  0.00           C
ATOM   2330  C   ILE A 145      41.571  56.661 131.756  1.00  0.00           C
ATOM   2331  O   ILE A 145      40.631  55.931 131.995  1.00  0.00           O
ATOM   2332  N   ASN A 146      41.361  57.821 131.105  1.00  0.00           N
ATOM   2334  CA  ASN A 146      40.051  58.341 130.705  1.00  0.00           C
ATOM   2336  CB  ASN A 146      40.151  59.861 130.296  1.00  0.00           C
ATOM   2339  CG  ASN A 146      40.071  60.271 128.815  1.00  0.00           C
ATOM   2340  OD1 ASN A 146      39.311  59.711 128.015  1.00  0.00           O
ATOM   2341  ND2 ASN A 146      40.811  61.321 128.406  1.00  0.00           N
ATOM   2344  C   ASN A 146      39.281  57.451 129.715  1.00  0.00           C
ATOM   2345  O   ASN A 146      38.081  57.221 129.846  1.00  0.00           O
ATOM   2346  N   GLU A 147      39.951  56.901 128.695  1.00  0.00           N
ATOM   2348  CA  GLU A 147      39.311  56.051 127.696  1.00  0.00           C
ATOM   2350  CB  GLU A 147      40.161  56.031 126.395  1.00  0.00           C
ATOM   2353  CG  GLU A 147      41.641  55.581 126.555  1.00  0.00           C
ATOM   2356  CD  GLU A 147      42.521  56.041 125.386  1.00  0.00           C
ATOM   2357  OE1 GLU A 147      42.051  55.901 124.236  1.00  0.00           O
ATOM   2358  OE2 GLU A 147      43.631  56.591 125.626  1.00  0.00           O
ATOM   2359  C   GLU A 147      39.041  54.661 128.245  1.00  0.00           C
ATOM   2360  O   GLU A 147      38.181  53.901 127.796  1.00  0.00           O
ATOM   2361  N   MET A 148      39.741  54.371 129.345  1.00  0.00           N
ATOM   2363  CA  MET A 148      39.621  53.221 130.185  1.00  0.00           C
ATOM   2365  CB  MET A 148      41.051  52.951 130.666  1.00  0.00           C
ATOM   2368  CG  MET A 148      41.381  51.581 131.245  1.00  0.00           C
ATOM   2371  SD  MET A 148      42.961  51.611 132.136  1.00  0.00           S
ATOM   2372  CE  MET A 148      42.281  52.661 133.446  1.00  0.00           C
ATOM   2376  C   MET A 148      38.751  53.501 131.415  1.00  0.00           C
ATOM   2377  O   MET A 148      38.521  52.581 132.196  1.00  0.00           O
ATOM   2378  N   ASP A 149      38.211  54.741 131.586  1.00  0.00           N
ATOM   2380  CA  ASP A 149      37.171  55.081 132.545  1.00  0.00           C
ATOM   2382  CB  ASP A 149      37.081  56.601 132.866  1.00  0.00           C
ATOM   2385  CG  ASP A 149      37.961  56.961 134.035  1.00  0.00           C
ATOM   2386  OD1 ASP A 149      38.041  56.151 134.995  1.00  0.00           O
ATOM   2387  OD2 ASP A 149      38.351  58.151 134.165  1.00  0.00           O
ATOM   2388  C   ASP A 149      35.821  54.571 132.095  1.00  0.00           C
ATOM   2389  O   ASP A 149      34.971  54.191 132.906  1.00  0.00           O
ATOM   2390  N   LYS A 150      35.651  54.391 130.775  1.00  0.00           N
ATOM   2392  CA  LYS A 150      34.601  53.541 130.226  1.00  0.00           C
ATOM   2394  CB  LYS A 150      34.651  53.571 128.666  1.00  0.00           C
ATOM   2397  CG  LYS A 150      34.461  54.991 128.095  1.00  0.00           C
ATOM   2400  CD  LYS A 150      34.391  55.111 126.555  1.00  0.00           C
ATOM   2403  CE  LYS A 150      35.721  55.051 125.785  1.00  0.00           C
ATOM   2406  NZ  LYS A 150      36.121  53.651 125.526  1.00  0.00           N
ATOM   2410  C   LYS A 150      34.731  52.121 130.766  1.00  0.00           C
ATOM   2411  O   LYS A 150      33.791  51.531 131.285  1.00  0.00           O
ATOM   2412  N   TYR A 151      35.961  51.571 130.806  1.00  0.00           N
ATOM   2414  CA  TYR A 151      36.241  50.241 131.315  1.00  0.00           C
ATOM   2416  CB  TYR A 151      37.421  49.631 130.506  1.00  0.00           C
ATOM   2419  CG  TYR A 151      36.911  49.281 129.136  1.00  0.00           C
ATOM   2420  CD1 TYR A 151      36.141  48.121 129.006  1.00  0.00           C
ATOM   2422  CE1 TYR A 151      35.651  47.721 127.766  1.00  0.00           C
ATOM   2424  CZ  TYR A 151      35.901  48.481 126.625  1.00  0.00           C
ATOM   2425  OH  TYR A 151      35.401  47.971 125.406  1.00  0.00           O
ATOM   2427  CD2 TYR A 151      37.181  50.051 127.986  1.00  0.00           C
ATOM   2429  CE2 TYR A 151      36.651  49.661 126.736  1.00  0.00           C
ATOM   2431  C   TYR A 151      36.561  50.201 132.815  1.00  0.00           C
ATOM   2432  O   TYR A 151      37.041  49.201 133.365  1.00  0.00           O
ATOM   2433  N   TYR A 152      36.311  51.311 133.546  1.00  0.00           N
ATOM   2435  CA  TYR A 152      36.491  51.421 134.986  1.00  0.00           C
ATOM   2437  CB  TYR A 152      36.991  52.851 135.325  1.00  0.00           C
ATOM   2440  CG  TYR A 152      37.111  53.231 136.776  1.00  0.00           C
ATOM   2441  CD1 TYR A 152      37.991  52.531 137.626  1.00  0.00           C
ATOM   2443  CE1 TYR A 152      38.281  53.021 138.905  1.00  0.00           C
ATOM   2445  CZ  TYR A 152      37.681  54.201 139.345  1.00  0.00           C
ATOM   2446  OH  TYR A 152      38.021  54.701 140.615  1.00  0.00           O
ATOM   2448  CD2 TYR A 152      36.471  54.381 137.265  1.00  0.00           C
ATOM   2450  CE2 TYR A 152      36.761  54.871 138.546  1.00  0.00           C
ATOM   2452  C   TYR A 152      35.171  51.141 135.666  1.00  0.00           C
ATOM   2453  O   TYR A 152      35.111  50.321 136.575  1.00  0.00           O
ATOM   2454  N   THR A 153      34.101  51.781 135.135  1.00  0.00           N
ATOM   2456  CA  THR A 153      32.701  51.671 135.535  1.00  0.00           C
ATOM   2458  CB  THR A 153      31.781  52.601 134.735  1.00  0.00           C
ATOM   2460  OG1 THR A 153      31.921  52.391 133.345  1.00  0.00           O
ATOM   2462  CG2 THR A 153      32.171  54.061 134.995  1.00  0.00           C
ATOM   2466  C   THR A 153      32.161  50.261 135.415  1.00  0.00           C
ATOM   2467  O   THR A 153      31.371  49.801 136.226  1.00  0.00           O
ATOM   2468  N   GLN A 154      32.601  49.521 134.385  1.00  0.00           N
ATOM   2470  CA  GLN A 154      32.451  48.071 134.315  1.00  0.00           C
ATOM   2472  CB  GLN A 154      32.851  47.521 132.925  1.00  0.00           C
ATOM   2475  CG  GLN A 154      31.771  47.731 131.835  1.00  0.00           C
ATOM   2478  CD  GLN A 154      31.911  49.061 131.086  1.00  0.00           C
ATOM   2479  OE1 GLN A 154      32.761  49.131 130.185  1.00  0.00           O
ATOM   2480  NE2 GLN A 154      31.081  50.071 131.395  1.00  0.00           N
ATOM   2483  C   GLN A 154      33.131  47.271 135.436  1.00  0.00           C
ATOM   2484  O   GLN A 154      32.631  46.211 135.816  1.00  0.00           O
ATOM   2485  N   GLU A 155      34.291  47.761 135.915  1.00  0.00           N
ATOM   2487  CA  GLU A 155      35.211  47.121 136.845  1.00  0.00           C
ATOM   2489  CB  GLU A 155      34.631  46.591 138.175  1.00  0.00           C
ATOM   2492  CG  GLU A 155      34.321  47.721 139.195  1.00  0.00           C
ATOM   2495  CD  GLU A 155      33.871  47.161 140.535  1.00  0.00           C
ATOM   2496  OE1 GLU A 155      34.151  45.981 140.875  1.00  0.00           O
ATOM   2497  OE2 GLU A 155      33.141  47.901 141.235  1.00  0.00           O
ATOM   2498  C   GLU A 155      36.181  46.151 136.186  1.00  0.00           C
ATOM   2499  O   GLU A 155      36.611  45.161 136.776  1.00  0.00           O
ATOM   2500  N   ASN A 156      36.551  46.431 134.916  1.00  0.00           N
ATOM   2502  CA  ASN A 156      37.131  45.401 134.065  1.00  0.00           C
ATOM   2504  CB  ASN A 156      36.631  45.581 132.595  1.00  0.00           C
ATOM   2507  CG  ASN A 156      36.781  44.261 131.826  1.00  0.00           C
ATOM   2508  OD1 ASN A 156      36.991  43.211 132.425  1.00  0.00           O
ATOM   2509  ND2 ASN A 156      36.751  44.351 130.476  1.00  0.00           N
ATOM   2512  C   ASN A 156      38.651  45.441 134.116  1.00  0.00           C
ATOM   2513  O   ASN A 156      39.321  44.811 133.306  1.00  0.00           O
ATOM   2514  N   TYR A 157      39.211  46.181 135.076  1.00  0.00           N
ATOM   2516  CA  TYR A 157      40.591  46.181 135.526  1.00  0.00           C
ATOM   2518  CB  TYR A 157      40.661  45.821 137.025  1.00  0.00           C
ATOM   2521  CG  TYR A 157      39.821  46.801 137.815  1.00  0.00           C
ATOM   2522  CD1 TYR A 157      38.711  46.371 138.565  1.00  0.00           C
ATOM   2524  CE1 TYR A 157      37.941  47.281 139.296  1.00  0.00           C
ATOM   2526  CZ  TYR A 157      38.291  48.631 139.306  1.00  0.00           C
ATOM   2527  OH  TYR A 157      37.591  49.571 140.096  1.00  0.00           O
ATOM   2529  CD2 TYR A 157      40.161  48.151 137.845  1.00  0.00           C
ATOM   2531  CE2 TYR A 157      39.401  49.071 138.586  1.00  0.00           C
ATOM   2533  C   TYR A 157      41.671  45.551 134.665  1.00  0.00           C
ATOM   2534  O   TYR A 157      41.871  45.971 133.515  1.00  0.00           O
ATOM   2535  N   LYS A 158      42.411  44.561 135.185  1.00  0.00           N
ATOM   2537  CA  LYS A 158      43.161  43.621 134.385  1.00  0.00           C
ATOM   2539  CB  LYS A 158      44.581  43.331 134.955  1.00  0.00           C
ATOM   2542  CG  LYS A 158      44.741  43.051 136.465  1.00  0.00           C
ATOM   2545  CD  LYS A 158      44.671  41.591 136.975  1.00  0.00           C
ATOM   2548  CE  LYS A 158      45.681  40.591 136.366  1.00  0.00           C
ATOM   2551  NZ  LYS A 158      45.121  39.881 135.205  1.00  0.00           N
ATOM   2555  C   LYS A 158      42.361  42.351 134.125  1.00  0.00           C
ATOM   2556  O   LYS A 158      42.461  41.371 134.866  1.00  0.00           O
ATOM   2557  N   ASP A 159      41.571  42.331 133.035  1.00  0.00           N
ATOM   2559  CA  ASP A 159      40.851  41.141 132.616  1.00  0.00           C
ATOM   2561  CB  ASP A 159      39.841  41.511 131.476  1.00  0.00           C
ATOM   2564  CG  ASP A 159      39.021  40.361 130.925  1.00  0.00           C
ATOM   2565  OD1 ASP A 159      38.951  39.291 131.575  1.00  0.00           O
ATOM   2566  OD2 ASP A 159      38.401  40.501 129.846  1.00  0.00           O
ATOM   2567  C   ASP A 159      41.801  39.971 132.305  1.00  0.00           C
ATOM   2568  O   ASP A 159      42.931  40.141 131.876  1.00  0.00           O
ATOM   2569  N   ASP A 160      41.351  38.751 132.585  1.00  0.00           N
ATOM   2571  CA  ASP A 160      42.111  37.561 132.405  1.00  0.00           C
ATOM   2573  CB  ASP A 160      41.581  36.551 133.456  1.00  0.00           C
ATOM   2576  CG  ASP A 160      42.591  35.471 133.726  1.00  0.00           C
ATOM   2577  OD1 ASP A 160      43.811  35.771 133.635  1.00  0.00           O
ATOM   2578  OD2 ASP A 160      42.191  34.351 134.116  1.00  0.00           O
ATOM   2579  C   ASP A 160      41.971  37.021 130.976  1.00  0.00           C
ATOM   2580  O   ASP A 160      42.801  36.261 130.486  1.00  0.00           O
ATOM   2581  N   ALA A 161      40.921  37.421 130.235  1.00  0.00           N
ATOM   2583  CA  ALA A 161      40.671  36.831 128.925  1.00  0.00           C
ATOM   2585  CB  ALA A 161      39.161  36.601 128.775  1.00  0.00           C
ATOM   2589  C   ALA A 161      41.231  37.641 127.746  1.00  0.00           C
ATOM   2590  O   ALA A 161      41.441  37.081 126.675  1.00  0.00           O
ATOM   2591  N   PHE A 162      41.511  38.941 127.976  1.00  0.00           N
ATOM   2593  CA  PHE A 162      41.901  39.981 127.016  1.00  0.00           C
ATOM   2595  CB  PHE A 162      42.311  39.541 125.565  1.00  0.00           C
ATOM   2598  CG  PHE A 162      42.861  40.691 124.735  1.00  0.00           C
ATOM   2599  CD1 PHE A 162      44.241  40.851 124.675  1.00  0.00           C
ATOM   2601  CE1 PHE A 162      44.821  41.941 124.035  1.00  0.00           C
ATOM   2603  CZ  PHE A 162      44.011  42.881 123.395  1.00  0.00           C
ATOM   2605  CD2 PHE A 162      42.051  41.621 124.065  1.00  0.00           C
ATOM   2607  CE2 PHE A 162      42.621  42.721 123.406  1.00  0.00           C
ATOM   2609  C   PHE A 162      40.821  41.031 126.916  1.00  0.00           C
ATOM   2610  O   PHE A 162      39.761  40.811 126.326  1.00  0.00           O
ATOM   2611  N   ALA A 163      41.071  42.251 127.405  1.00  0.00           N
ATOM   2613  CA  ALA A 163      40.151  43.341 127.215  1.00  0.00           C
ATOM   2615  CB  ALA A 163      39.151  43.371 128.365  1.00  0.00           C
ATOM   2619  C   ALA A 163      40.881  44.661 127.206  1.00  0.00           C
ATOM   2620  O   ALA A 163      42.051  44.771 127.545  1.00  0.00           O
ATOM   2621  N   LYS A 164      40.181  45.741 126.796  1.00  0.00           N
ATOM   2623  CA  LYS A 164      40.761  47.051 126.645  1.00  0.00           C
ATOM   2625  CB  LYS A 164      39.781  48.061 126.005  1.00  0.00           C
ATOM   2628  CG  LYS A 164      39.701  47.951 124.475  1.00  0.00           C
ATOM   2631  CD  LYS A 164      38.651  48.951 123.965  1.00  0.00           C
ATOM   2634  CE  LYS A 164      38.401  48.991 122.455  1.00  0.00           C
ATOM   2637  NZ  LYS A 164      39.601  49.431 121.715  1.00  0.00           N
ATOM   2641  C   LYS A 164      41.401  47.641 127.886  1.00  0.00           C
ATOM   2642  O   LYS A 164      42.411  48.331 127.796  1.00  0.00           O
ATOM   2643  N   GLY A 165      40.881  47.381 129.105  1.00  0.00           N
ATOM   2645  CA  GLY A 165      41.541  47.821 130.336  1.00  0.00           C
ATOM   2648  C   GLY A 165      42.961  47.371 130.515  1.00  0.00           C
ATOM   2649  O   GLY A 165      43.821  48.211 130.806  1.00  0.00           O
ATOM   2650  N   LYS A 166      43.281  46.081 130.285  1.00  0.00           N
ATOM   2652  CA  LYS A 166      44.671  45.631 130.296  1.00  0.00           C
ATOM   2654  CB  LYS A 166      44.861  44.081 130.296  1.00  0.00           C
ATOM   2657  CG  LYS A 166      44.971  43.361 128.925  1.00  0.00           C
ATOM   2660  CD  LYS A 166      45.511  41.911 129.006  1.00  0.00           C
ATOM   2663  CE  LYS A 166      45.751  41.271 127.626  1.00  0.00           C
ATOM   2666  NZ  LYS A 166      46.891  41.881 126.885  1.00  0.00           N
ATOM   2670  C   LYS A 166      45.451  46.271 129.145  1.00  0.00           C
ATOM   2671  O   LYS A 166      46.621  46.601 129.265  1.00  0.00           O
ATOM   2672  N   THR A 167      44.821  46.461 127.976  1.00  0.00           N
ATOM   2674  CA  THR A 167      45.421  47.151 126.826  1.00  0.00           C
ATOM   2676  CB  THR A 167      44.551  47.061 125.595  1.00  0.00           C
ATOM   2678  OG1 THR A 167      44.381  45.691 125.266  1.00  0.00           O
ATOM   2680  CG2 THR A 167      45.191  47.741 124.376  1.00  0.00           C
ATOM   2684  C   THR A 167      45.801  48.601 127.066  1.00  0.00           C
ATOM   2685  O   THR A 167      46.911  49.021 126.715  1.00  0.00           O
ATOM   2686  N   LEU A 168      44.941  49.411 127.696  1.00  0.00           N
ATOM   2688  CA  LEU A 168      45.301  50.741 128.186  1.00  0.00           C
ATOM   2690  CB  LEU A 168      44.071  51.551 128.695  1.00  0.00           C
ATOM   2693  CG  LEU A 168      43.101  52.121 127.616  1.00  0.00           C
ATOM   2695  CD1 LEU A 168      43.801  52.671 126.395  1.00  0.00           C
ATOM   2699  CD2 LEU A 168      41.991  51.171 127.145  1.00  0.00           C
ATOM   2703  C   LEU A 168      46.401  50.671 129.245  1.00  0.00           C
ATOM   2704  O   LEU A 168      47.371  51.431 129.236  1.00  0.00           O
ATOM   2705  N   HIS A 169      46.341  49.651 130.145  1.00  0.00           N
ATOM   2707  CA  HIS A 169      47.451  49.301 131.015  1.00  0.00           C
ATOM   2709  CB  HIS A 169      47.151  48.171 132.025  1.00  0.00           C
ATOM   2712  ND1 HIS A 169      45.481  47.361 133.655  1.00  0.00           N
ATOM   2713  CG  HIS A 169      46.071  48.441 133.015  1.00  0.00           C
ATOM   2714  CE1 HIS A 169      44.651  47.901 134.525  1.00  0.00           C
ATOM   2716  NE2 HIS A 169      44.701  49.251 134.516  1.00  0.00           N
ATOM   2718  CD2 HIS A 169      45.611  49.611 133.535  1.00  0.00           C
ATOM   2720  C   HIS A 169      48.771  48.991 130.305  1.00  0.00           C
ATOM   2721  O   HIS A 169      49.831  49.271 130.845  1.00  0.00           O
ATOM   2722  N   GLN A 170      48.771  48.401 129.086  1.00  0.00           N
ATOM   2724  CA  GLN A 170      49.981  48.261 128.285  1.00  0.00           C
ATOM   2726  CB  GLN A 170      49.771  47.461 126.965  1.00  0.00           C
ATOM   2729  CG  GLN A 170      49.581  45.951 127.145  1.00  0.00           C
ATOM   2732  CD  GLN A 170      50.681  45.281 127.976  1.00  0.00           C
ATOM   2733  OE1 GLN A 170      50.421  44.321 128.695  1.00  0.00           O
ATOM   2734  NE2 GLN A 170      51.941  45.751 127.895  1.00  0.00           N
ATOM   2737  C   GLN A 170      50.691  49.551 127.906  1.00  0.00           C
ATOM   2738  O   GLN A 170      51.891  49.671 128.126  1.00  0.00           O
ATOM   2739  N   THR A 171      49.971  50.551 127.366  1.00  0.00           N
ATOM   2741  CA  THR A 171      50.571  51.861 127.066  1.00  0.00           C
ATOM   2743  CB  THR A 171      49.731  52.741 126.145  1.00  0.00           C
ATOM   2745  OG1 THR A 171      50.461  53.871 125.675  1.00  0.00           O
ATOM   2747  CG2 THR A 171      48.471  53.291 126.796  1.00  0.00           C
ATOM   2751  C   THR A 171      50.981  52.571 128.345  1.00  0.00           C
ATOM   2752  O   THR A 171      52.061  53.131 128.476  1.00  0.00           O
ATOM   2753  N   PHE A 172      50.141  52.461 129.385  1.00  0.00           N
ATOM   2755  CA  PHE A 172      50.411  52.881 130.725  1.00  0.00           C
ATOM   2757  CB  PHE A 172      49.111  52.611 131.525  1.00  0.00           C
ATOM   2760  CG  PHE A 172      49.121  53.201 132.895  1.00  0.00           C
ATOM   2761  CD1 PHE A 172      48.431  54.401 133.166  1.00  0.00           C
ATOM   2763  CE1 PHE A 172      48.541  54.981 134.436  1.00  0.00           C
ATOM   2765  CZ  PHE A 172      49.341  54.381 135.406  1.00  0.00           C
ATOM   2767  CD2 PHE A 172      49.831  52.561 133.915  1.00  0.00           C
ATOM   2769  CE2 PHE A 172      49.961  53.151 135.165  1.00  0.00           C
ATOM   2771  C   PHE A 172      51.681  52.241 131.345  1.00  0.00           C
ATOM   2772  O   PHE A 172      52.341  52.821 132.196  1.00  0.00           O
ATOM   2773  N   LEU A 173      52.141  51.051 130.946  1.00  0.00           N
ATOM   2775  CA  LEU A 173      53.481  50.661 131.395  1.00  0.00           C
ATOM   2777  CB  LEU A 173      53.761  49.201 130.995  1.00  0.00           C
ATOM   2780  CG  LEU A 173      55.181  48.701 131.306  1.00  0.00           C
ATOM   2782  CD1 LEU A 173      55.541  48.971 132.756  1.00  0.00           C
ATOM   2786  CD2 LEU A 173      55.311  47.201 131.035  1.00  0.00           C
ATOM   2790  C   LEU A 173      54.611  51.601 130.925  1.00  0.00           C
ATOM   2791  O   LEU A 173      55.461  52.041 131.695  1.00  0.00           O
ATOM   2792  N   LYS A 174      54.631  51.981 129.636  1.00  0.00           N
ATOM   2794  CA  LYS A 174      55.781  52.681 129.075  1.00  0.00           C
ATOM   2796  CB  LYS A 174      55.841  52.551 127.535  1.00  0.00           C
ATOM   2799  CG  LYS A 174      55.981  51.131 126.975  1.00  0.00           C
ATOM   2802  CD  LYS A 174      54.731  50.241 127.035  1.00  0.00           C
ATOM   2805  CE  LYS A 174      54.951  48.841 126.455  1.00  0.00           C
ATOM   2808  NZ  LYS A 174      55.951  48.131 127.276  1.00  0.00           N
ATOM   2812  C   LYS A 174      55.771  54.161 129.416  1.00  0.00           C
ATOM   2813  O   LYS A 174      56.801  54.761 129.735  1.00  0.00           O
ATOM   2814  N   ASN A 175      54.581  54.781 129.455  1.00  0.00           N
ATOM   2816  CA  ASN A 175      54.391  56.141 129.936  1.00  0.00           C
ATOM   2818  CB  ASN A 175      52.921  56.601 129.675  1.00  0.00           C
ATOM   2821  CG  ASN A 175      52.501  56.551 128.196  1.00  0.00           C
ATOM   2822  OD1 ASN A 175      53.281  56.601 127.245  1.00  0.00           O
ATOM   2823  ND2 ASN A 175      51.171  56.391 127.986  1.00  0.00           N
ATOM   2826  C   ASN A 175      54.801  56.331 131.415  1.00  0.00           C
ATOM   2827  O   ASN A 175      55.261  57.401 131.835  1.00  0.00           O
ATOM   2828  N   LEU A 176      54.641  55.281 132.265  1.00  0.00           N
ATOM   2830  CA  LEU A 176      55.071  55.271 133.655  1.00  0.00           C
ATOM   2832  CB  LEU A 176      54.561  54.051 134.455  1.00  0.00           C
ATOM   2835  CG  LEU A 176      54.941  54.061 135.965  1.00  0.00           C
ATOM   2837  CD1 LEU A 176      54.491  55.351 136.665  1.00  0.00           C
ATOM   2841  CD2 LEU A 176      54.391  52.841 136.705  1.00  0.00           C
ATOM   2845  C   LEU A 176      56.571  55.361 133.785  1.00  0.00           C
ATOM   2846  O   LEU A 176      57.091  56.201 134.506  1.00  0.00           O
ATOM   2847  N   GLU A 177      57.321  54.571 132.986  1.00  0.00           N
ATOM   2849  CA  GLU A 177      58.771  54.701 132.945  1.00  0.00           C
ATOM   2851  CB  GLU A 177      59.471  53.631 132.056  1.00  0.00           C
ATOM   2854  CG  GLU A 177      61.021  53.731 132.156  1.00  0.00           C
ATOM   2857  CD  GLU A 177      61.801  52.781 131.256  1.00  0.00           C
ATOM   2858  OE1 GLU A 177      61.221  51.821 130.675  1.00  0.00           O
ATOM   2859  OE2 GLU A 177      63.041  52.981 131.135  1.00  0.00           O
ATOM   2860  C   GLU A 177      59.231  56.081 132.506  1.00  0.00           C
ATOM   2861  O   GLU A 177      60.161  56.641 133.065  1.00  0.00           O
ATOM   2862  N   ALA A 178      58.561  56.721 131.525  1.00  0.00           N
ATOM   2864  CA  ALA A 178      58.861  58.111 131.216  1.00  0.00           C
ATOM   2866  CB  ALA A 178      57.971  58.551 130.045  1.00  0.00           C
ATOM   2870  C   ALA A 178      58.681  59.081 132.395  1.00  0.00           C
ATOM   2871  O   ALA A 178      59.531  59.921 132.645  1.00  0.00           O
ATOM   2872  N   PHE A 179      57.581  58.911 133.145  1.00  0.00           N
ATOM   2874  CA  PHE A 179      57.161  59.681 134.306  1.00  0.00           C
ATOM   2876  CB  PHE A 179      55.701  59.231 134.656  1.00  0.00           C
ATOM   2879  CG  PHE A 179      55.091  59.961 135.826  1.00  0.00           C
ATOM   2880  CD1 PHE A 179      54.531  61.231 135.645  1.00  0.00           C
ATOM   2882  CE1 PHE A 179      53.911  61.881 136.726  1.00  0.00           C
ATOM   2884  CZ  PHE A 179      53.821  61.261 137.965  1.00  0.00           C
ATOM   2886  CD2 PHE A 179      55.001  59.331 137.076  1.00  0.00           C
ATOM   2888  CE2 PHE A 179      54.371  59.981 138.145  1.00  0.00           C
ATOM   2890  C   PHE A 179      58.131  59.661 135.506  1.00  0.00           C
ATOM   2891  O   PHE A 179      58.241  60.631 136.265  1.00  0.00           O
ATOM   2892  N   GLU A 180      58.881  58.571 135.725  1.00  0.00           N
ATOM   2894  CA  GLU A 180      59.781  58.441 136.855  1.00  0.00           C
ATOM   2896  CB  GLU A 180      59.841  56.981 137.296  1.00  0.00           C
ATOM   2899  CG  GLU A 180      58.501  56.451 137.866  1.00  0.00           C
ATOM   2902  CD  GLU A 180      58.611  54.961 138.095  1.00  0.00           C
ATOM   2903  OE1 GLU A 180      59.671  54.361 137.746  1.00  0.00           O
ATOM   2904  OE2 GLU A 180      57.641  54.391 138.645  1.00  0.00           O
ATOM   2905  C   GLU A 180      61.181  59.061 136.636  1.00  0.00           C
ATOM   2906  O   GLU A 180      61.551  59.931 137.425  1.00  0.00           O
ATOM   2907  N   PRO A 181      61.971  58.741 135.616  1.00  0.00           N
ATOM   2908  CD  PRO A 181      62.281  57.361 135.266  1.00  0.00           C
ATOM   2911  CA  PRO A 181      63.031  59.591 135.095  1.00  0.00           C
ATOM   2913  CB  PRO A 181      63.321  58.931 133.745  1.00  0.00           C
ATOM   2916  CG  PRO A 181      63.271  57.441 134.095  1.00  0.00           C
ATOM   2919  C   PRO A 181      62.821  61.091 135.035  1.00  0.00           C
ATOM   2920  O   PRO A 181      63.721  61.821 135.445  1.00  0.00           O
ATOM   2921  N   VAL A 182      61.701  61.641 134.545  1.00  0.00           N
ATOM   2923  CA  VAL A 182      61.441  63.071 134.706  1.00  0.00           C
ATOM   2925  CB  VAL A 182      60.291  63.571 133.845  1.00  0.00           C
ATOM   2927  CG1 VAL A 182      60.631  63.421 132.355  1.00  0.00           C
ATOM   2931  CG2 VAL A 182      59.021  62.781 134.175  1.00  0.00           C
ATOM   2935  C   VAL A 182      61.331  63.521 136.186  1.00  0.00           C
ATOM   2936  O   VAL A 182      61.841  64.581 136.565  1.00  0.00           O
ATOM   2937  N   ALA A 183      60.741  62.721 137.095  1.00  0.00           N
ATOM   2939  CA  ALA A 183      60.861  62.951 138.535  1.00  0.00           C
ATOM   2941  CB  ALA A 183      59.921  62.001 139.306  1.00  0.00           C
ATOM   2945  C   ALA A 183      62.301  62.891 139.065  1.00  0.00           C
ATOM   2946  O   ALA A 183      62.731  63.711 139.875  1.00  0.00           O
ATOM   2947  N   GLU A 184      63.111  61.931 138.555  1.00  0.00           N
ATOM   2949  CA  GLU A 184      64.551  61.841 138.806  1.00  0.00           C
ATOM   2951  CB  GLU A 184      65.171  60.611 138.065  1.00  0.00           C
ATOM   2954  CG  GLU A 184      66.601  60.231 138.526  1.00  0.00           C
ATOM   2957  CD  GLU A 184      67.231  59.131 137.675  1.00  0.00           C
ATOM   2958  OE1 GLU A 184      67.251  59.291 136.425  1.00  0.00           O
ATOM   2959  OE2 GLU A 184      67.791  58.161 138.245  1.00  0.00           O
ATOM   2960  C   GLU A 184      65.311  63.071 138.355  1.00  0.00           C
ATOM   2961  O   GLU A 184      66.111  63.631 139.095  1.00  0.00           O
ATOM   2962  N   SER A 185      65.051  63.561 137.125  1.00  0.00           N
ATOM   2964  CA  SER A 185      65.791  64.661 136.516  1.00  0.00           C
ATOM   2966  CB  SER A 185      65.591  64.781 134.986  1.00  0.00           C
ATOM   2969  OG  SER A 185      64.301  65.251 134.595  1.00  0.00           O
ATOM   2971  C   SER A 185      65.591  65.991 137.215  1.00  0.00           C
ATOM   2972  O   SER A 185      66.541  66.731 137.405  1.00  0.00           O
ATOM   2973  N   TYR A 186      64.361  66.291 137.696  1.00  0.00           N
ATOM   2975  CA  TYR A 186      64.131  67.361 138.666  1.00  0.00           C
ATOM   2977  CB  TYR A 186      62.611  67.591 139.016  1.00  0.00           C
ATOM   2980  CG  TYR A 186      62.491  68.641 140.116  1.00  0.00           C
ATOM   2981  CD1 TYR A 186      62.801  69.971 139.826  1.00  0.00           C
ATOM   2983  CE1 TYR A 186      62.921  70.921 140.855  1.00  0.00           C
ATOM   2985  CZ  TYR A 186      62.681  70.541 142.186  1.00  0.00           C
ATOM   2986  OH  TYR A 186      62.681  71.501 143.215  1.00  0.00           O
ATOM   2988  CD2 TYR A 186      62.301  68.261 141.456  1.00  0.00           C
ATOM   2990  CE2 TYR A 186      62.401  69.211 142.485  1.00  0.00           C
ATOM   2992  C   TYR A 186      64.901  67.171 139.966  1.00  0.00           C
ATOM   2993  O   TYR A 186      65.541  68.111 140.435  1.00  0.00           O
ATOM   2994  N   HIS A 187      64.851  65.961 140.565  1.00  0.00           N
ATOM   2996  CA  HIS A 187      65.561  65.701 141.806  1.00  0.00           C
ATOM   2998  CB  HIS A 187      65.311  64.271 142.345  1.00  0.00           C
ATOM   3001  ND1 HIS A 187      63.651  64.821 144.136  1.00  0.00           N
ATOM   3002  CG  HIS A 187      63.971  64.081 143.006  1.00  0.00           C
ATOM   3003  CE1 HIS A 187      62.501  64.321 144.556  1.00  0.00           C
ATOM   3005  NE2 HIS A 187      62.071  63.311 143.756  1.00  0.00           N
ATOM   3007  CD2 HIS A 187      63.011  63.151 142.765  1.00  0.00           C
ATOM   3009  C   HIS A 187      67.041  65.971 141.626  1.00  0.00           C
ATOM   3010  O   HIS A 187      67.611  66.791 142.345  1.00  0.00           O
ATOM   3011  N   ALA A 188      67.651  65.441 140.556  1.00  0.00           N
ATOM   3013  CA  ALA A 188      69.011  65.771 140.155  1.00  0.00           C
ATOM   3015  CB  ALA A 188      69.321  65.031 138.835  1.00  0.00           C
ATOM   3019  C   ALA A 188      69.241  67.271 139.976  1.00  0.00           C
ATOM   3020  O   ALA A 188      70.271  67.811 140.365  1.00  0.00           O
ATOM   3021  N   ALA A 189      68.291  68.011 139.376  1.00  0.00           N
ATOM   3023  CA  ALA A 189      68.401  69.441 139.186  1.00  0.00           C
ATOM   3025  CB  ALA A 189      67.151  70.001 138.476  1.00  0.00           C
ATOM   3029  C   ALA A 189      68.611  70.201 140.486  1.00  0.00           C
ATOM   3030  O   ALA A 189      69.511  71.031 140.595  1.00  0.00           O
ATOM   3031  N   ILE A 190      67.851  69.881 141.545  1.00  0.00           N
ATOM   3033  CA  ILE A 190      67.951  70.661 142.765  1.00  0.00           C
ATOM   3035  CB  ILE A 190      66.591  70.951 143.366  1.00  0.00           C
ATOM   3037  CG2 ILE A 190      65.941  71.981 142.426  1.00  0.00           C
ATOM   3041  CG1 ILE A 190      65.701  69.701 143.495  1.00  0.00           C
ATOM   3044  CD  ILE A 190      66.151  68.651 144.506  1.00  0.00           C
ATOM   3048  C   ILE A 190      68.891  70.041 143.765  1.00  0.00           C
ATOM   3049  O   ILE A 190      69.121  70.601 144.836  1.00  0.00           O
ATOM   3050  N   GLN A 191      69.521  68.881 143.446  1.00  0.00           N
ATOM   3052  CA  GLN A 191      70.501  68.271 144.315  1.00  0.00           C
ATOM   3054  CB  GLN A 191      71.031  66.911 143.785  1.00  0.00           C
ATOM   3057  CG  GLN A 191      70.081  65.721 144.065  1.00  0.00           C
ATOM   3060  CD  GLN A 191      70.751  64.371 143.826  1.00  0.00           C
ATOM   3061  OE1 GLN A 191      70.471  63.621 142.886  1.00  0.00           O
ATOM   3062  NE2 GLN A 191      71.701  64.071 144.735  1.00  0.00           N
ATOM   3065  C   GLN A 191      71.711  69.121 144.625  1.00  0.00           C
ATOM   3066  O   GLN A 191      72.101  69.251 145.775  1.00  0.00           O
ATOM   3067  N   GLU A 192      72.331  69.771 143.616  1.00  0.00           N
ATOM   3069  CA  GLU A 192      73.291  70.821 143.895  1.00  0.00           C
ATOM   3071  CB  GLU A 192      74.031  71.311 142.625  1.00  0.00           C
ATOM   3074  CG  GLU A 192      75.171  70.391 142.116  1.00  0.00           C
ATOM   3077  CD  GLU A 192      76.141  71.141 141.195  1.00  0.00           C
ATOM   3078  OE1 GLU A 192      76.811  72.071 141.725  1.00  0.00           O
ATOM   3079  OE2 GLU A 192      76.221  70.821 139.985  1.00  0.00           O
ATOM   3080  C   GLU A 192      72.671  72.021 144.586  1.00  0.00           C
ATOM   3081  O   GLU A 192      73.171  72.501 145.595  1.00  0.00           O
ATOM   3082  N   ILE A 193      71.551  72.531 144.065  1.00  0.00           N
ATOM   3084  CA  ILE A 193      70.941  73.771 144.506  1.00  0.00           C
ATOM   3086  CB  ILE A 193      69.731  74.051 143.625  1.00  0.00           C
ATOM   3088  CG2 ILE A 193      69.141  75.421 143.986  1.00  0.00           C
ATOM   3092  CG1 ILE A 193      70.151  73.981 142.125  1.00  0.00           C
ATOM   3095  CD  ILE A 193      69.031  74.261 141.125  1.00  0.00           C
ATOM   3099  C   ILE A 193      70.551  73.771 145.985  1.00  0.00           C
ATOM   3100  O   ILE A 193      70.811  74.711 146.745  1.00  0.00           O
ATOM   3101  N   ASN A 194      69.931  72.671 146.435  1.00  0.00           N
ATOM   3103  CA  ASN A 194      69.601  72.431 147.815  1.00  0.00           C
ATOM   3105  CB  ASN A 194      68.631  71.231 147.946  1.00  0.00           C
ATOM   3108  CG  ASN A 194      67.741  71.421 149.166  1.00  0.00           C
ATOM   3109  OD1 ASN A 194      68.021  70.981 150.285  1.00  0.00           O
ATOM   3110  ND2 ASN A 194      66.601  72.121 148.976  1.00  0.00           N
ATOM   3113  C   ASN A 194      70.821  72.261 148.716  1.00  0.00           C
ATOM   3114  O   ASN A 194      70.801  72.721 149.856  1.00  0.00           O
ATOM   3115  N   ASP A 195      71.911  71.631 148.235  1.00  0.00           N
ATOM   3117  CA  ASP A 195      73.201  71.531 148.925  1.00  0.00           C
ATOM   3119  CB  ASP A 195      74.121  70.711 147.955  1.00  0.00           C
ATOM   3122  CG  ASP A 195      75.231  69.821 148.515  1.00  0.00           C
ATOM   3123  OD1 ASP A 195      75.541  69.881 149.716  1.00  0.00           O
ATOM   3124  OD2 ASP A 195      75.751  69.031 147.675  1.00  0.00           O
ATOM   3125  C   ASP A 195      73.781  72.911 149.245  1.00  0.00           C
ATOM   3126  O   ASP A 195      74.031  73.271 150.395  1.00  0.00           O
ATOM   3127  N   LYS A 196      73.891  73.801 148.226  1.00  0.00           N
ATOM   3129  CA  LYS A 196      74.491  75.121 148.396  1.00  0.00           C
ATOM   3131  CB  LYS A 196      74.701  75.901 147.065  1.00  0.00           C
ATOM   3134  CG  LYS A 196      75.881  75.401 146.196  1.00  0.00           C
ATOM   3137  CD  LYS A 196      75.591  74.071 145.506  1.00  0.00           C
ATOM   3140  CE  LYS A 196      76.681  73.481 144.625  1.00  0.00           C
ATOM   3143  NZ  LYS A 196      76.741  74.141 143.306  1.00  0.00           N
ATOM   3147  C   LYS A 196      73.751  75.991 149.386  1.00  0.00           C
ATOM   3148  O   LYS A 196      74.331  76.511 150.335  1.00  0.00           O
ATOM   3149  N   ARG A 197      72.421  76.121 149.276  1.00  0.00           N
ATOM   3151  CA  ARG A 197      71.631  76.861 150.236  1.00  0.00           C
ATOM   3153  CB  ARG A 197      70.201  77.051 149.696  1.00  0.00           C
ATOM   3156  CG  ARG A 197      69.421  75.731 149.506  1.00  0.00           C
ATOM   3159  CD  ARG A 197      68.371  75.301 150.556  1.00  0.00           C
ATOM   3162  NE  ARG A 197      67.961  76.451 151.435  1.00  0.00           N
ATOM   3164  CZ  ARG A 197      68.031  76.491 152.765  1.00  0.00           C
ATOM   3165  NH1 ARG A 197      68.611  75.581 153.485  1.00  0.00           N
ATOM   3168  NH2 ARG A 197      67.501  77.491 153.446  1.00  0.00           N
ATOM   3171  C   ARG A 197      71.601  76.301 151.645  1.00  0.00           C
ATOM   3172  O   ARG A 197      71.591  77.031 152.636  1.00  0.00           O
ATOM   3173  N   GLN A 198      71.601  74.961 151.815  1.00  0.00           N
ATOM   3175  CA  GLN A 198      71.771  74.351 153.115  1.00  0.00           C
ATOM   3177  CB  GLN A 198      71.451  72.851 153.105  1.00  0.00           C
ATOM   3180  CG  GLN A 198      69.931  72.621 153.065  1.00  0.00           C
ATOM   3183  CD  GLN A 198      69.571  71.291 153.685  1.00  0.00           C
ATOM   3184  OE1 GLN A 198      69.941  71.081 154.836  1.00  0.00           O
ATOM   3185  NE2 GLN A 198      68.841  70.421 152.955  1.00  0.00           N
ATOM   3188  C   GLN A 198      73.051  74.631 153.856  1.00  0.00           C
ATOM   3189  O   GLN A 198      73.011  74.971 155.045  1.00  0.00           O
ATOM   3190  N   LEU A 199      74.211  74.581 153.175  1.00  0.00           N
ATOM   3192  CA  LEU A 199      75.481  74.921 153.795  1.00  0.00           C
ATOM   3194  CB  LEU A 199      76.691  74.691 152.865  1.00  0.00           C
ATOM   3197  CG  LEU A 199      77.261  73.261 152.946  1.00  0.00           C
ATOM   3199  CD1 LEU A 199      76.481  72.271 152.076  1.00  0.00           C
ATOM   3203  CD2 LEU A 199      78.751  73.281 152.585  1.00  0.00           C
ATOM   3207  C   LEU A 199      75.491  76.341 154.336  1.00  0.00           C
ATOM   3208  O   LEU A 199      75.971  76.591 155.435  1.00  0.00           O
ATOM   3209  N   ALA A 200      74.911  77.281 153.576  1.00  0.00           N
ATOM   3211  CA  ALA A 200      74.681  78.641 153.976  1.00  0.00           C
ATOM   3213  CB  ALA A 200      74.131  79.421 152.776  1.00  0.00           C
ATOM   3217  C   ALA A 200      73.791  78.841 155.206  1.00  0.00           C
ATOM   3218  O   ALA A 200      74.151  79.601 156.116  1.00  0.00           O
ATOM   3219  N   GLU A 201      72.631  78.161 155.285  1.00  0.00           N
ATOM   3221  CA  GLU A 201      71.741  78.221 156.435  1.00  0.00           C
ATOM   3223  CB  GLU A 201      70.461  77.381 156.205  1.00  0.00           C
ATOM   3226  CG  GLU A 201      69.451  77.401 157.385  1.00  0.00           C
ATOM   3229  CD  GLU A 201      68.841  78.761 157.736  1.00  0.00           C
ATOM   3230  OE1 GLU A 201      69.601  79.711 158.056  1.00  0.00           O
ATOM   3231  OE2 GLU A 201      67.591  78.801 157.825  1.00  0.00           O
ATOM   3232  C   GLU A 201      72.411  77.721 157.706  1.00  0.00           C
ATOM   3233  O   GLU A 201      72.381  78.331 158.776  1.00  0.00           O
ATOM   3234  N   LEU A 202      73.121  76.601 157.545  1.00  0.00           N
ATOM   3236  CA  LEU A 202      73.651  75.821 158.625  1.00  0.00           C
ATOM   3238  CB  LEU A 202      73.671  74.321 158.205  1.00  0.00           C
ATOM   3241  CG  LEU A 202      72.281  73.711 157.925  1.00  0.00           C
ATOM   3243  CD1 LEU A 202      72.401  72.351 157.226  1.00  0.00           C
ATOM   3247  CD2 LEU A 202      71.451  73.601 159.215  1.00  0.00           C
ATOM   3251  C   LEU A 202      75.071  76.241 158.965  1.00  0.00           C
ATOM   3252  O   LEU A 202      75.691  75.601 159.805  1.00  0.00           O
ATOM   3253  N   LYS A 203      75.621  77.321 158.345  1.00  0.00           N
ATOM   3255  CA  LYS A 203      76.991  77.851 158.525  1.00  0.00           C
ATOM   3257  CB  LYS A 203      77.191  79.291 157.955  1.00  0.00           C
ATOM   3260  CG  LYS A 203      77.471  79.371 156.445  1.00  0.00           C
ATOM   3263  CD  LYS A 203      77.401  80.831 155.925  1.00  0.00           C
ATOM   3266  CE  LYS A 203      77.691  81.031 154.425  1.00  0.00           C
ATOM   3269  NZ  LYS A 203      77.071  82.291 153.956  1.00  0.00           N
ATOM   3273  C   LYS A 203      77.551  77.801 159.935  1.00  0.00           C
ATOM   3274  O   LYS A 203      78.711  77.461 160.175  1.00  0.00           O
ATOM   3275  N   ASN A 204      76.711  78.151 160.916  1.00  0.00           N
ATOM   3277  CA  ASN A 204      77.041  78.261 162.315  1.00  0.00           C
ATOM   3279  CB  ASN A 204      76.151  79.411 162.845  1.00  0.00           C
ATOM   3282  CG  ASN A 204      76.631  79.981 164.166  1.00  0.00           C
ATOM   3283  OD1 ASN A 204      77.421  80.921 164.166  1.00  0.00           O
ATOM   3284  ND2 ASN A 204      76.061  79.521 165.295  1.00  0.00           N
ATOM   3287  C   ASN A 204      76.761  76.981 163.105  1.00  0.00           C
ATOM   3288  O   ASN A 204      77.081  76.921 164.285  1.00  0.00           O
ATOM   3289  N   ILE A 205      76.171  75.921 162.526  1.00  0.00           N
ATOM   3291  CA  ILE A 205      75.841  74.701 163.256  1.00  0.00           C
ATOM   3293  CB  ILE A 205      74.581  74.021 162.706  1.00  0.00           C
ATOM   3295  CG2 ILE A 205      74.241  72.721 163.476  1.00  0.00           C
ATOM   3299  CG1 ILE A 205      73.351  74.971 162.695  1.00  0.00           C
ATOM   3302  CD  ILE A 205      72.941  75.521 164.065  1.00  0.00           C
ATOM   3306  C   ILE A 205      77.021  73.721 163.235  1.00  0.00           C
ATOM   3307  O   ILE A 205      77.621  73.461 162.186  1.00  0.00           O
ATOM   3308  N   GLU A 206      77.391  73.101 164.386  1.00  0.00           N
ATOM   3310  CA  GLU A 206      78.571  72.251 164.516  1.00  0.00           C
ATOM   3312  CB  GLU A 206      78.891  71.971 166.015  1.00  0.00           C
ATOM   3315  CG  GLU A 206      78.901  73.231 166.916  1.00  0.00           C
ATOM   3318  CD  GLU A 206      78.971  72.921 168.416  1.00  0.00           C
ATOM   3319  OE1 GLU A 206      79.681  71.961 168.805  1.00  0.00           O
ATOM   3320  OE2 GLU A 206      78.371  73.671 169.215  1.00  0.00           O
ATOM   3321  C   GLU A 206      78.381  70.911 163.795  1.00  0.00           C
ATOM   3322  O   GLU A 206      79.321  70.221 163.385  1.00  0.00           O
ATOM   3323  N   GLU A 207      77.111  70.531 163.555  1.00  0.00           N
ATOM   3325  CA  GLU A 207      76.761  69.281 162.905  1.00  0.00           C
ATOM   3327  CB  GLU A 207      75.411  68.741 163.446  1.00  0.00           C
ATOM   3330  CG  GLU A 207      75.361  68.561 164.985  1.00  0.00           C
ATOM   3333  CD  GLU A 207      76.661  68.061 165.605  1.00  0.00           C
ATOM   3334  OE1 GLU A 207      77.131  66.961 165.206  1.00  0.00           O
ATOM   3335  OE2 GLU A 207      77.211  68.781 166.486  1.00  0.00           O
ATOM   3336  C   GLU A 207      76.661  69.451 161.395  1.00  0.00           C
ATOM   3337  O   GLU A 207      76.421  68.501 160.656  1.00  0.00           O
ATOM   3338  N   ARG A 208      76.941  70.671 160.885  1.00  0.00           N
ATOM   3340  CA  ARG A 208      76.941  71.051 159.465  1.00  0.00           C
ATOM   3342  CB  ARG A 208      77.231  72.561 159.266  1.00  0.00           C
ATOM   3345  CG  ARG A 208      77.361  73.081 157.806  1.00  0.00           C
ATOM   3348  CD  ARG A 208      77.981  74.481 157.675  1.00  0.00           C
ATOM   3351  NE  ARG A 208      79.451  74.461 158.035  1.00  0.00           N
ATOM   3353  CZ  ARG A 208      80.391  75.081 157.315  1.00  0.00           C
ATOM   3354  NH1 ARG A 208      80.171  75.481 156.086  1.00  0.00           N
ATOM   3357  NH2 ARG A 208      81.591  75.281 157.806  1.00  0.00           N
ATOM   3360  C   ARG A 208      77.851  70.221 158.586  1.00  0.00           C
ATOM   3361  O   ARG A 208      77.531  70.011 157.415  1.00  0.00           O
ATOM   3362  N   GLU A 209      78.981  69.711 159.106  1.00  0.00           N
ATOM   3364  CA  GLU A 209      79.951  68.881 158.396  1.00  0.00           C
ATOM   3366  CB  GLU A 209      80.901  68.201 159.416  1.00  0.00           C
ATOM   3369  CG  GLU A 209      82.001  67.351 158.735  1.00  0.00           C
ATOM   3372  CD  GLU A 209      83.051  66.811 159.696  1.00  0.00           C
ATOM   3373  OE1 GLU A 209      82.811  66.821 160.925  1.00  0.00           O
ATOM   3374  OE2 GLU A 209      84.101  66.371 159.175  1.00  0.00           O
ATOM   3375  C   GLU A 209      79.441  67.811 157.426  1.00  0.00           C
ATOM   3376  O   GLU A 209      80.091  67.471 156.456  1.00  0.00           O
ATOM   3377  N   GLY A 210      78.231  67.271 157.666  1.00  0.00           N
ATOM   3379  CA  GLY A 210      77.711  66.111 156.965  1.00  0.00           C
ATOM   3382  C   GLY A 210      77.161  65.121 157.935  1.00  0.00           C
ATOM   3383  O   GLY A 210      76.641  64.071 157.576  1.00  0.00           O
ATOM   3384  N   LYS A 211      77.181  65.481 159.225  1.00  0.00           N
ATOM   3386  CA  LYS A 211      76.411  64.801 160.256  1.00  0.00           C
ATOM   3388  CB  LYS A 211      77.001  65.171 161.626  1.00  0.00           C
ATOM   3391  CG  LYS A 211      78.491  64.831 161.736  1.00  0.00           C
ATOM   3394  CD  LYS A 211      78.731  63.341 161.506  1.00  0.00           C
ATOM   3397  CE  LYS A 211      80.001  62.801 162.155  1.00  0.00           C
ATOM   3400  NZ  LYS A 211      79.931  61.321 162.175  1.00  0.00           N
ATOM   3404  C   LYS A 211      74.951  65.221 160.215  1.00  0.00           C
ATOM   3405  O   LYS A 211      74.041  64.481 160.586  1.00  0.00           O
ATOM   3406  N   THR A 212      74.721  66.451 159.726  1.00  0.00           N
ATOM   3408  CA  THR A 212      73.441  67.091 159.535  1.00  0.00           C
ATOM   3410  CB  THR A 212      73.611  68.571 159.126  1.00  0.00           C
ATOM   3412  OG1 THR A 212      72.401  69.281 158.976  1.00  0.00           O
ATOM   3414  CG2 THR A 212      74.351  68.741 157.785  1.00  0.00           C
ATOM   3418  C   THR A 212      72.541  66.321 158.595  1.00  0.00           C
ATOM   3419  O   THR A 212      72.851  66.101 157.426  1.00  0.00           O
ATOM   3420  N   PHE A 213      71.371  65.861 159.075  1.00  0.00           N
ATOM   3422  CA  PHE A 213      70.411  65.161 158.235  1.00  0.00           C
ATOM   3424  CB  PHE A 213      69.451  64.201 158.976  1.00  0.00           C
ATOM   3427  CG  PHE A 213      70.221  63.401 159.935  1.00  0.00           C
ATOM   3428  CD1 PHE A 213      71.091  62.381 159.516  1.00  0.00           C
ATOM   3430  CE1 PHE A 213      71.771  61.611 160.455  1.00  0.00           C
ATOM   3432  CZ  PHE A 213      71.531  61.821 161.815  1.00  0.00           C
ATOM   3434  CD2 PHE A 213      70.041  63.631 161.295  1.00  0.00           C
ATOM   3436  CE2 PHE A 213      70.651  62.821 162.235  1.00  0.00           C
ATOM   3438  C   PHE A 213      69.451  66.131 157.636  1.00  0.00           C
ATOM   3439  O   PHE A 213      68.611  65.761 156.815  1.00  0.00           O
ATOM   3440  N   HIS A 214      69.551  67.421 158.016  1.00  0.00           N
ATOM   3442  CA  HIS A 214      68.861  68.491 157.345  1.00  0.00           C
ATOM   3444  CB  HIS A 214      69.181  69.841 157.975  1.00  0.00           C
ATOM   3447  ND1 HIS A 214      69.701  69.311 160.356  1.00  0.00           N
ATOM   3448  CG  HIS A 214      68.811  69.811 159.416  1.00  0.00           C
ATOM   3449  CE1 HIS A 214      69.171  69.641 161.515  1.00  0.00           C
ATOM   3451  NE2 HIS A 214      68.001  70.321 161.366  1.00  0.00           N
ATOM   3453  CD2 HIS A 214      67.771  70.421 160.026  1.00  0.00           C
ATOM   3455  C   HIS A 214      69.231  68.501 155.885  1.00  0.00           C
ATOM   3456  O   HIS A 214      68.371  68.551 155.015  1.00  0.00           O
ATOM   3457  N   TYR A 215      70.531  68.291 155.615  1.00  0.00           N
ATOM   3459  CA  TYR A 215      70.971  67.901 154.306  1.00  0.00           C
ATOM   3461  CB  TYR A 215      72.371  68.471 153.976  1.00  0.00           C
ATOM   3464  CG  TYR A 215      72.621  68.331 152.496  1.00  0.00           C
ATOM   3465  CD1 TYR A 215      71.761  68.981 151.595  1.00  0.00           C
ATOM   3467  CE1 TYR A 215      71.801  68.711 150.226  1.00  0.00           C
ATOM   3469  CZ  TYR A 215      72.801  67.871 149.735  1.00  0.00           C
ATOM   3470  OH  TYR A 215      72.891  67.561 148.366  1.00  0.00           O
ATOM   3472  CD2 TYR A 215      73.641  67.511 151.976  1.00  0.00           C
ATOM   3474  CE2 TYR A 215      73.761  67.341 150.595  1.00  0.00           C
ATOM   3476  C   TYR A 215      70.921  66.381 154.215  1.00  0.00           C
ATOM   3477  O   TYR A 215      71.881  65.661 154.465  1.00  0.00           O
ATOM   3478  N   TYR A 216      69.741  65.871 153.846  1.00  0.00           N
ATOM   3480  CA  TYR A 216      69.311  64.481 153.856  1.00  0.00           C
ATOM   3482  CB  TYR A 216      67.751  64.391 153.916  1.00  0.00           C
ATOM   3485  CG  TYR A 216      67.151  65.471 153.056  1.00  0.00           C
ATOM   3486  CD1 TYR A 216      67.241  65.431 151.655  1.00  0.00           C
ATOM   3488  CE1 TYR A 216      66.941  66.561 150.896  1.00  0.00           C
ATOM   3490  CZ  TYR A 216      66.501  67.731 151.526  1.00  0.00           C
ATOM   3491  OH  TYR A 216      66.271  68.881 150.756  1.00  0.00           O
ATOM   3493  CD2 TYR A 216      66.651  66.621 153.665  1.00  0.00           C
ATOM   3495  CE2 TYR A 216      66.341  67.761 152.905  1.00  0.00           C
ATOM   3497  C   TYR A 216      69.851  63.681 152.685  1.00  0.00           C
ATOM   3498  O   TYR A 216      69.181  62.881 152.046  1.00  0.00           O
ATOM   3499  N   SER A 217      71.111  63.921 152.336  1.00  0.00           N
ATOM   3501  CA  SER A 217      71.741  63.491 151.106  1.00  0.00           C
ATOM   3503  CB  SER A 217      73.201  63.891 151.176  1.00  0.00           C
ATOM   3506  OG  SER A 217      73.791  63.611 152.446  1.00  0.00           O
ATOM   3508  C   SER A 217      71.781  62.031 150.796  1.00  0.00           C
ATOM   3509  O   SER A 217      71.461  61.601 149.696  1.00  0.00           O
ATOM   3510  N   LEU A 218      72.141  61.211 151.795  1.00  0.00           N
ATOM   3512  CA  LEU A 218      71.991  59.781 151.705  1.00  0.00           C
ATOM   3514  CB  LEU A 218      72.491  59.151 153.006  1.00  0.00           C
ATOM   3517  CG  LEU A 218      72.441  57.631 152.986  1.00  0.00           C
ATOM   3519  CD1 LEU A 218      73.831  57.081 152.666  1.00  0.00           C
ATOM   3523  CD2 LEU A 218      71.851  57.131 154.306  1.00  0.00           C
ATOM   3527  C   LEU A 218      70.551  59.391 151.465  1.00  0.00           C
ATOM   3528  O   LEU A 218      70.261  58.531 150.636  1.00  0.00           O
ATOM   3529  N   ALA A 219      69.611  60.081 152.116  1.00  0.00           N
ATOM   3531  CA  ALA A 219      68.201  59.961 151.825  1.00  0.00           C
ATOM   3533  CB  ALA A 219      67.341  60.691 152.876  1.00  0.00           C
ATOM   3537  C   ALA A 219      67.811  60.351 150.395  1.00  0.00           C
ATOM   3538  O   ALA A 219      66.961  59.691 149.815  1.00  0.00           O
ATOM   3539  N   VAL A 220      68.431  61.391 149.775  1.00  0.00           N
ATOM   3541  CA  VAL A 220      68.281  61.701 148.355  1.00  0.00           C
ATOM   3543  CB  VAL A 220      69.091  62.921 147.876  1.00  0.00           C
ATOM   3545  CG1 VAL A 220      68.771  63.211 146.395  1.00  0.00           C
ATOM   3549  CG2 VAL A 220      68.781  64.161 148.716  1.00  0.00           C
ATOM   3553  C   VAL A 220      68.721  60.561 147.455  1.00  0.00           C
ATOM   3554  O   VAL A 220      68.021  60.151 146.535  1.00  0.00           O
ATOM   3555  N   MET A 221      69.911  60.001 147.726  1.00  0.00           N
ATOM   3557  CA  MET A 221      70.441  58.891 146.965  1.00  0.00           C
ATOM   3559  CB  MET A 221      71.931  58.701 147.285  1.00  0.00           C
ATOM   3562  CG  MET A 221      72.791  59.871 146.795  1.00  0.00           C
ATOM   3565  SD  MET A 221      74.561  59.571 146.946  1.00  0.00           S
ATOM   3566  CE  MET A 221      74.641  59.601 148.746  1.00  0.00           C
ATOM   3570  C   MET A 221      69.671  57.601 147.166  1.00  0.00           C
ATOM   3571  O   MET A 221      69.441  56.831 146.235  1.00  0.00           O
ATOM   3572  N   ILE A 222      69.201  57.361 148.396  1.00  0.00           N
ATOM   3574  CA  ILE A 222      68.201  56.371 148.716  1.00  0.00           C
ATOM   3576  CB  ILE A 222      67.941  56.331 150.215  1.00  0.00           C
ATOM   3578  CG2 ILE A 222      66.601  55.661 150.545  1.00  0.00           C
ATOM   3582  CG1 ILE A 222      69.111  55.661 150.976  1.00  0.00           C
ATOM   3585  CD  ILE A 222      69.071  55.931 152.485  1.00  0.00           C
ATOM   3589  C   ILE A 222      66.891  56.591 147.975  1.00  0.00           C
ATOM   3590  O   ILE A 222      66.341  55.641 147.415  1.00  0.00           O
ATOM   3591  N   SER A 223      66.361  57.831 147.955  1.00  0.00           N
ATOM   3593  CA  SER A 223      65.131  58.201 147.275  1.00  0.00           C
ATOM   3595  CB  SER A 223      64.721  59.681 147.545  1.00  0.00           C
ATOM   3598  OG  SER A 223      63.401  59.971 147.086  1.00  0.00           O
ATOM   3600  C   SER A 223      65.231  57.961 145.785  1.00  0.00           C
ATOM   3601  O   SER A 223      64.381  57.301 145.195  1.00  0.00           O
ATOM   3602  N   ALA A 224      66.341  58.381 145.155  1.00  0.00           N
ATOM   3604  CA  ALA A 224      66.671  58.011 143.795  1.00  0.00           C
ATOM   3606  CB  ALA A 224      67.961  58.731 143.375  1.00  0.00           C
ATOM   3610  C   ALA A 224      66.821  56.501 143.586  1.00  0.00           C
ATOM   3611  O   ALA A 224      66.261  55.941 142.655  1.00  0.00           O
ATOM   3612  N   LYS A 225      67.511  55.761 144.476  1.00  0.00           N
ATOM   3614  CA  LYS A 225      67.541  54.321 144.345  1.00  0.00           C
ATOM   3616  CB  LYS A 225      68.511  53.651 145.376  1.00  0.00           C
ATOM   3619  CG  LYS A 225      68.711  52.151 145.096  1.00  0.00           C
ATOM   3622  CD  LYS A 225      69.821  51.471 145.925  1.00  0.00           C
ATOM   3625  CE  LYS A 225      69.421  51.051 147.345  1.00  0.00           C
ATOM   3628  NZ  LYS A 225      70.591  50.461 148.026  1.00  0.00           N
ATOM   3632  C   LYS A 225      66.171  53.681 144.465  1.00  0.00           C
ATOM   3633  O   LYS A 225      65.701  53.041 143.535  1.00  0.00           O
ATOM   3634  N   GLN A 226      65.461  53.871 145.595  1.00  0.00           N
ATOM   3636  CA  GLN A 226      64.431  52.941 146.035  1.00  0.00           C
ATOM   3638  CB  GLN A 226      64.751  52.611 147.535  1.00  0.00           C
ATOM   3641  CG  GLN A 226      64.051  51.431 148.266  1.00  0.00           C
ATOM   3644  CD  GLN A 226      62.551  51.571 148.485  1.00  0.00           C
ATOM   3645  OE1 GLN A 226      62.061  52.661 148.795  1.00  0.00           O
ATOM   3646  NE2 GLN A 226      61.781  50.471 148.375  1.00  0.00           N
ATOM   3649  C   GLN A 226      63.041  53.511 145.836  1.00  0.00           C
ATOM   3650  O   GLN A 226      62.041  52.791 145.745  1.00  0.00           O
ATOM   3651  N   ILE A 227      62.941  54.841 145.675  1.00  0.00           N
ATOM   3653  CA  ILE A 227      61.701  55.561 145.516  1.00  0.00           C
ATOM   3655  CB  ILE A 227      61.541  56.601 146.645  1.00  0.00           C
ATOM   3657  CG2 ILE A 227      60.151  57.271 146.575  1.00  0.00           C
ATOM   3661  CG1 ILE A 227      61.761  55.941 148.035  1.00  0.00           C
ATOM   3664  CD  ILE A 227      61.741  56.921 149.215  1.00  0.00           C
ATOM   3668  C   ILE A 227      61.681  56.121 144.095  1.00  0.00           C
ATOM   3669  O   ILE A 227      60.851  56.941 143.716  1.00  0.00           O
ATOM   3670  N   ASN A 228      62.611  55.621 143.235  1.00  0.00           N
ATOM   3672  CA  ASN A 228      62.671  55.991 141.836  1.00  0.00           C
ATOM   3674  CB  ASN A 228      63.511  57.281 141.696  1.00  0.00           C
ATOM   3677  CG  ASN A 228      63.051  58.071 140.486  1.00  0.00           C
ATOM   3678  OD1 ASN A 228      62.281  57.631 139.645  1.00  0.00           O
ATOM   3679  ND2 ASN A 228      63.481  59.351 140.435  1.00  0.00           N
ATOM   3682  C   ASN A 228      63.141  54.821 140.955  1.00  0.00           C
ATOM   3683  O   ASN A 228      62.361  54.281 140.195  1.00  0.00           O
ATOM   3684  N   ASN A 229      64.391  54.311 141.015  1.00  0.00           N
ATOM   3686  CA  ASN A 229      64.761  53.221 140.085  1.00  0.00           C
ATOM   3688  CB  ASN A 229      66.281  53.091 139.905  1.00  0.00           C
ATOM   3691  CG  ASN A 229      66.881  54.411 139.475  1.00  0.00           C
ATOM   3692  OD1 ASN A 229      67.761  54.911 140.175  1.00  0.00           O
ATOM   3693  ND2 ASN A 229      66.441  55.011 138.355  1.00  0.00           N
ATOM   3696  C   ASN A 229      64.241  51.821 140.425  1.00  0.00           C
ATOM   3697  O   ASN A 229      64.291  50.911 139.605  1.00  0.00           O
ATOM   3698  N   LEU A 230      63.731  51.581 141.636  1.00  0.00           N
ATOM   3700  CA  LEU A 230      63.121  50.291 141.955  1.00  0.00           C
ATOM   3702  CB  LEU A 230      63.381  49.871 143.416  1.00  0.00           C
ATOM   3705  CG  LEU A 230      64.851  49.901 143.875  1.00  0.00           C
ATOM   3707  CD1 LEU A 230      64.861  49.631 145.376  1.00  0.00           C
ATOM   3711  CD2 LEU A 230      65.781  48.941 143.156  1.00  0.00           C
ATOM   3715  C   LEU A 230      61.611  50.301 141.825  1.00  0.00           C
ATOM   3716  O   LEU A 230      60.991  49.251 141.925  1.00  0.00           O
ATOM   3717  N   ILE A 231      60.971  51.481 141.636  1.00  0.00           N
ATOM   3719  CA  ILE A 231      59.521  51.591 141.736  1.00  0.00           C
ATOM   3721  CB  ILE A 231      59.021  52.971 142.196  1.00  0.00           C
ATOM   3723  CG2 ILE A 231      59.291  53.101 143.705  1.00  0.00           C
ATOM   3727  CG1 ILE A 231      59.721  54.091 141.416  1.00  0.00           C
ATOM   3730  CD  ILE A 231      59.021  55.451 141.416  1.00  0.00           C
ATOM   3734  C   ILE A 231      58.791  51.211 140.465  1.00  0.00           C
ATOM   3735  O   ILE A 231      57.701  50.671 140.565  1.00  0.00           O
ATOM   3736  N   SER A 232      59.411  51.421 139.296  1.00  0.00           N
ATOM   3738  CA  SER A 232      58.841  51.381 137.936  1.00  0.00           C
ATOM   3740  CB  SER A 232      59.991  51.111 136.936  1.00  0.00           C
ATOM   3743  OG  SER A 232      60.581  52.301 136.435  1.00  0.00           O
ATOM   3745  C   SER A 232      57.721  50.461 137.515  1.00  0.00           C
ATOM   3746  O   SER A 232      57.071  50.721 136.506  1.00  0.00           O
ATOM   3747  N   GLN A 233      57.471  49.341 138.196  1.00  0.00           N
ATOM   3749  CA  GLN A 233      56.461  48.391 137.805  1.00  0.00           C
ATOM   3751  CB  GLN A 233      55.021  48.851 138.076  1.00  0.00           C
ATOM   3754  CG  GLN A 233      54.631  48.571 139.535  1.00  0.00           C
ATOM   3757  CD  GLN A 233      53.161  48.211 139.716  1.00  0.00           C
ATOM   3758  OE1 GLN A 233      52.451  47.941 138.745  1.00  0.00           O
ATOM   3759  NE2 GLN A 233      52.751  48.061 140.985  1.00  0.00           N
ATOM   3762  C   GLN A 233      56.611  47.711 136.455  1.00  0.00           C
ATOM   3763  O   GLN A 233      56.481  48.311 135.395  1.00  0.00           O
ATOM   3764  N   ASP A 234      56.881  46.391 136.446  1.00  0.00           N
ATOM   3766  CA  ASP A 234      57.021  45.561 135.256  1.00  0.00           C
ATOM   3768  CB  ASP A 234      55.741  45.551 134.355  1.00  0.00           C
ATOM   3771  CG  ASP A 234      54.521  45.021 135.076  1.00  0.00           C
ATOM   3772  OD1 ASP A 234      54.721  44.211 136.015  1.00  0.00           O
ATOM   3773  OD2 ASP A 234      53.361  45.311 134.685  1.00  0.00           O
ATOM   3774  C   ASP A 234      58.271  45.871 134.416  1.00  0.00           C
ATOM   3775  O   ASP A 234      58.821  45.031 133.716  1.00  0.00           O
ATOM   3776  N   LYS A 235      58.801  47.101 134.506  1.00  0.00           N
ATOM   3778  CA  LYS A 235      60.141  47.481 134.165  1.00  0.00           C
ATOM   3780  CB  LYS A 235      60.091  48.901 133.565  1.00  0.00           C
ATOM   3783  CG  LYS A 235      61.441  49.531 133.166  1.00  0.00           C
ATOM   3786  CD  LYS A 235      61.941  49.051 131.796  1.00  0.00           C
ATOM   3789  CE  LYS A 235      62.831  47.811 131.776  1.00  0.00           C
ATOM   3792  NZ  LYS A 235      63.131  47.491 130.366  1.00  0.00           N
ATOM   3796  C   LYS A 235      60.941  47.501 135.455  1.00  0.00           C
ATOM   3797  O   LYS A 235      60.431  47.881 136.506  1.00  0.00           O
ATOM   3798  N   PHE A 236      62.211  47.071 135.436  1.00  0.00           N
ATOM   3800  CA  PHE A 236      63.011  47.261 136.616  1.00  0.00           C
ATOM   3802  CB  PHE A 236      63.071  45.921 137.385  1.00  0.00           C
ATOM   3805  CG  PHE A 236      63.771  46.101 138.695  1.00  0.00           C
ATOM   3806  CD1 PHE A 236      63.101  46.641 139.796  1.00  0.00           C
ATOM   3808  CE1 PHE A 236      63.751  46.781 141.015  1.00  0.00           C
ATOM   3810  CZ  PHE A 236      65.081  46.361 141.135  1.00  0.00           C
ATOM   3812  CD2 PHE A 236      65.111  45.721 138.815  1.00  0.00           C
ATOM   3814  CE2 PHE A 236      65.781  45.861 140.035  1.00  0.00           C
ATOM   3816  C   PHE A 236      64.391  47.711 136.205  1.00  0.00           C
ATOM   3817  O   PHE A 236      65.141  46.951 135.585  1.00  0.00           O
ATOM   3818  N   ASP A 237      64.791  48.951 136.555  1.00  0.00           N
ATOM   3820  CA  ASP A 237      66.111  49.411 136.226  1.00  0.00           C
ATOM   3822  CB  ASP A 237      66.161  50.911 135.875  1.00  0.00           C
ATOM   3825  CG  ASP A 237      67.391  51.221 135.076  1.00  0.00           C
ATOM   3826  OD1 ASP A 237      68.291  50.331 134.905  1.00  0.00           O
ATOM   3827  OD2 ASP A 237      67.551  52.381 134.625  1.00  0.00           O
ATOM   3828  C   ASP A 237      67.121  49.041 137.296  1.00  0.00           C
ATOM   3829  O   ASP A 237      67.621  49.831 138.105  1.00  0.00           O
ATOM   3830  N   ALA A 238      67.511  47.751 137.265  1.00  0.00           N
ATOM   3832  CA  ALA A 238      68.611  47.231 138.035  1.00  0.00           C
ATOM   3834  CB  ALA A 238      68.831  45.741 137.805  1.00  0.00           C
ATOM   3838  C   ALA A 238      69.901  47.921 137.726  1.00  0.00           C
ATOM   3839  O   ALA A 238      70.661  48.251 138.625  1.00  0.00           O
ATOM   3840  N   GLU A 239      70.191  48.201 136.446  1.00  0.00           N
ATOM   3842  CA  GLU A 239      71.391  48.911 136.046  1.00  0.00           C
ATOM   3844  CB  GLU A 239      71.501  48.911 134.516  1.00  0.00           C
ATOM   3847  CG  GLU A 239      72.721  49.631 133.866  1.00  0.00           C
ATOM   3850  CD  GLU A 239      72.411  50.081 132.445  1.00  0.00           C
ATOM   3851  OE1 GLU A 239      71.191  50.081 132.115  1.00  0.00           O
ATOM   3852  OE2 GLU A 239      73.331  50.531 131.705  1.00  0.00           O
ATOM   3853  C   GLU A 239      71.491  50.311 136.616  1.00  0.00           C
ATOM   3854  O   GLU A 239      72.571  50.711 137.045  1.00  0.00           O
ATOM   3855  N   ALA A 240      70.401  51.111 136.675  1.00  0.00           N
ATOM   3857  CA  ALA A 240      70.411  52.381 137.375  1.00  0.00           C
ATOM   3859  CB  ALA A 240      69.231  53.291 136.995  1.00  0.00           C
ATOM   3863  C   ALA A 240      70.471  52.241 138.885  1.00  0.00           C
ATOM   3864  O   ALA A 240      71.111  53.031 139.566  1.00  0.00           O
ATOM   3865  N   ALA A 241      69.901  51.171 139.465  1.00  0.00           N
ATOM   3867  CA  ALA A 241      70.181  50.821 140.855  1.00  0.00           C
ATOM   3869  CB  ALA A 241      69.121  49.811 141.335  1.00  0.00           C
ATOM   3873  C   ALA A 241      71.611  50.291 141.055  1.00  0.00           C
ATOM   3874  O   ALA A 241      72.161  50.291 142.155  1.00  0.00           O
ATOM   3875  N   MET A 242      72.291  49.891 139.966  1.00  0.00           N
ATOM   3877  CA  MET A 242      73.721  49.641 139.895  1.00  0.00           C
ATOM   3879  CB  MET A 242      74.081  48.511 138.876  1.00  0.00           C
ATOM   3882  CG  MET A 242      73.621  47.081 139.236  1.00  0.00           C
ATOM   3885  SD  MET A 242      74.461  46.371 140.666  1.00  0.00           S
ATOM   3886  CE  MET A 242      76.031  46.081 139.836  1.00  0.00           C
ATOM   3890  C   MET A 242      74.491  50.891 139.475  1.00  0.00           C
ATOM   3891  O   MET A 242      75.711  50.831 139.436  1.00  0.00           O
ATOM   3892  N   LYS A 243      73.831  52.031 139.215  1.00  0.00           N
ATOM   3894  CA  LYS A 243      74.451  53.331 139.006  1.00  0.00           C
ATOM   3896  CB  LYS A 243      73.831  54.131 137.825  1.00  0.00           C
ATOM   3899  CG  LYS A 243      74.091  53.621 136.395  1.00  0.00           C
ATOM   3902  CD  LYS A 243      73.651  54.641 135.315  1.00  0.00           C
ATOM   3905  CE  LYS A 243      72.181  55.071 135.375  1.00  0.00           C
ATOM   3908  NZ  LYS A 243      71.911  56.151 134.405  1.00  0.00           N
ATOM   3912  C   LYS A 243      74.301  54.201 140.246  1.00  0.00           C
ATOM   3913  O   LYS A 243      74.901  55.261 140.376  1.00  0.00           O
ATOM   3914  N   LYS A 244      73.531  53.721 141.256  1.00  0.00           N
ATOM   3916  CA  LYS A 244      73.551  54.241 142.616  1.00  0.00           C
ATOM   3918  CB  LYS A 244      72.181  54.031 143.355  1.00  0.00           C
ATOM   3921  CG  LYS A 244      70.911  54.581 142.655  1.00  0.00           C
ATOM   3924  CD  LYS A 244      70.661  56.111 142.736  1.00  0.00           C
ATOM   3927  CE  LYS A 244      71.771  56.921 142.056  1.00  0.00           C
ATOM   3930  NZ  LYS A 244      71.661  58.381 142.135  1.00  0.00           N
ATOM   3934  C   LYS A 244      74.651  53.571 143.405  1.00  0.00           C
ATOM   3935  O   LYS A 244      75.101  54.081 144.436  1.00  0.00           O
ATOM   3936  N   VAL A 245      75.141  52.441 142.856  1.00  0.00           N
ATOM   3938  CA  VAL A 245      76.541  52.011 142.835  1.00  0.00           C
ATOM   3940  CB  VAL A 245      77.261  52.581 141.595  1.00  0.00           C
ATOM   3942  CG1 VAL A 245      77.551  54.091 141.595  1.00  0.00           C
ATOM   3946  CG2 VAL A 245      78.471  51.731 141.186  1.00  0.00           C
ATOM   3950  C   VAL A 245      77.291  52.191 144.136  1.00  0.00           C
ATOM   3951  O   VAL A 245      76.781  51.941 145.226  1.00  0.00           O
ATOM   3952  N   SER A 246      78.531  52.651 144.075  1.00  0.00           N
ATOM   3954  CA  SER A 246      79.311  53.081 145.195  1.00  0.00           C
ATOM   3956  CB  SER A 246      80.821  52.831 144.985  1.00  0.00           C
ATOM   3959  OG  SER A 246      81.041  51.591 144.315  1.00  0.00           O
ATOM   3961  C   SER A 246      79.181  54.581 145.345  1.00  0.00           C
ATOM   3962  O   SER A 246      79.871  55.181 146.155  1.00  0.00           O
ATOM   3963  N   GLU A 247      78.251  55.221 144.605  1.00  0.00           N
ATOM   3965  CA  GLU A 247      77.851  56.611 144.756  1.00  0.00           C
ATOM   3967  CB  GLU A 247      76.771  56.951 143.685  1.00  0.00           C
ATOM   3970  CG  GLU A 247      76.071  58.321 143.805  1.00  0.00           C
ATOM   3973  CD  GLU A 247      74.701  58.361 143.136  1.00  0.00           C
ATOM   3974  OE1 GLU A 247      74.621  58.131 141.906  1.00  0.00           O
ATOM   3975  OE2 GLU A 247      73.681  58.621 143.835  1.00  0.00           O
ATOM   3976  C   GLU A 247      77.291  56.841 146.145  1.00  0.00           C
ATOM   3977  O   GLU A 247      77.741  57.711 146.895  1.00  0.00           O
ATOM   3978  N   LEU A 248      76.381  55.951 146.556  1.00  0.00           N
ATOM   3980  CA  LEU A 248      75.901  55.841 147.925  1.00  0.00           C
ATOM   3982  CB  LEU A 248      74.801  54.751 147.886  1.00  0.00           C
ATOM   3985  CG  LEU A 248      73.841  54.611 149.085  1.00  0.00           C
ATOM   3987  CD1 LEU A 248      74.491  54.341 150.446  1.00  0.00           C
ATOM   3991  CD2 LEU A 248      72.901  55.821 149.185  1.00  0.00           C
ATOM   3995  C   LEU A 248      77.021  55.491 148.916  1.00  0.00           C
ATOM   3996  O   LEU A 248      77.181  56.111 149.966  1.00  0.00           O
ATOM   3997  N   GLU A 249      77.861  54.501 148.576  1.00  0.00           N
ATOM   3999  CA  GLU A 249      78.921  53.971 149.416  1.00  0.00           C
ATOM   4001  CB  GLU A 249      79.581  52.781 148.685  1.00  0.00           C
ATOM   4004  CG  GLU A 249      80.651  51.991 149.465  1.00  0.00           C
ATOM   4007  CD  GLU A 249      81.171  50.851 148.595  1.00  0.00           C
ATOM   4008  OE1 GLU A 249      80.331  50.231 147.895  1.00  0.00           O
ATOM   4009  OE2 GLU A 249      82.401  50.581 148.586  1.00  0.00           O
ATOM   4010  C   GLU A 249      80.001  54.981 149.765  1.00  0.00           C
ATOM   4011  O   GLU A 249      80.501  55.061 150.885  1.00  0.00           O
ATOM   4012  N   THR A 250      80.351  55.801 148.756  1.00  0.00           N
ATOM   4014  CA  THR A 250      81.301  56.901 148.805  1.00  0.00           C
ATOM   4016  CB  THR A 250      81.621  57.421 147.405  1.00  0.00           C
ATOM   4018  OG1 THR A 250      82.631  56.571 146.875  1.00  0.00           O
ATOM   4020  CG2 THR A 250      82.171  58.851 147.326  1.00  0.00           C
ATOM   4024  C   THR A 250      80.911  57.981 149.765  1.00  0.00           C
ATOM   4025  O   THR A 250      81.701  58.321 150.636  1.00  0.00           O
ATOM   4026  N   LEU A 251      79.641  58.441 149.765  1.00  0.00           N
ATOM   4028  CA  LEU A 251      79.171  59.291 150.855  1.00  0.00           C
ATOM   4030  CB  LEU A 251      77.681  59.671 150.696  1.00  0.00           C
ATOM   4033  CG  LEU A 251      77.061  60.371 151.936  1.00  0.00           C
ATOM   4035  CD1 LEU A 251      77.881  61.611 152.356  1.00  0.00           C
ATOM   4039  CD2 LEU A 251      75.591  60.721 151.725  1.00  0.00           C
ATOM   4043  C   LEU A 251      79.271  58.611 152.196  1.00  0.00           C
ATOM   4044  O   LEU A 251      79.751  59.191 153.166  1.00  0.00           O
ATOM   4045  N   VAL A 252      78.861  57.341 152.285  1.00  0.00           N
ATOM   4047  CA  VAL A 252      78.871  56.611 153.546  1.00  0.00           C
ATOM   4049  CB  VAL A 252      78.231  55.241 153.375  1.00  0.00           C
ATOM   4051  CG1 VAL A 252      78.411  54.381 154.646  1.00  0.00           C
ATOM   4055  CG2 VAL A 252      76.731  55.441 153.125  1.00  0.00           C
ATOM   4059  C   VAL A 252      80.271  56.541 154.126  1.00  0.00           C
ATOM   4060  O   VAL A 252      80.471  56.671 155.335  1.00  0.00           O
ATOM   4061  N   ALA A 253      81.301  56.351 153.266  1.00  0.00           N
ATOM   4063  CA  ALA A 253      82.681  56.531 153.625  1.00  0.00           C
ATOM   4065  CB  ALA A 253      83.531  55.961 152.485  1.00  0.00           C
ATOM   4069  C   ALA A 253      83.091  57.951 154.065  1.00  0.00           C
ATOM   4070  O   ALA A 253      83.661  58.091 155.136  1.00  0.00           O
ATOM   4071  N   GLN A 254      82.731  59.031 153.326  1.00  0.00           N
ATOM   4073  CA  GLN A 254      82.961  60.411 153.756  1.00  0.00           C
ATOM   4075  CB  GLN A 254      82.521  61.481 152.706  1.00  0.00           C
ATOM   4078  CG  GLN A 254      83.601  61.801 151.645  1.00  0.00           C
ATOM   4081  CD  GLN A 254      83.321  61.191 150.285  1.00  0.00           C
ATOM   4082  OE1 GLN A 254      82.621  61.761 149.446  1.00  0.00           O
ATOM   4083  NE2 GLN A 254      83.961  60.051 149.996  1.00  0.00           N
ATOM   4086  C   GLN A 254      82.331  60.801 155.065  1.00  0.00           C
ATOM   4087  O   GLN A 254      82.921  61.441 155.925  1.00  0.00           O
ATOM   4088  N   ALA A 255      81.081  60.371 155.295  1.00  0.00           N
ATOM   4090  CA  ALA A 255      80.331  60.671 156.486  1.00  0.00           C
ATOM   4092  CB  ALA A 255      78.921  60.141 156.196  1.00  0.00           C
ATOM   4096  C   ALA A 255      80.881  59.981 157.715  1.00  0.00           C
ATOM   4097  O   ALA A 255      80.741  60.411 158.866  1.00  0.00           O
ATOM   4098  N   LYS A 256      81.561  58.851 157.485  1.00  0.00           N
ATOM   4100  CA  LYS A 256      82.261  58.081 158.476  1.00  0.00           C
ATOM   4102  CB  LYS A 256      82.281  56.631 157.916  1.00  0.00           C
ATOM   4105  CG  LYS A 256      82.771  55.511 158.835  1.00  0.00           C
ATOM   4108  CD  LYS A 256      82.471  54.121 158.235  1.00  0.00           C
ATOM   4111  CE  LYS A 256      83.211  53.851 156.916  1.00  0.00           C
ATOM   4114  NZ  LYS A 256      82.901  52.511 156.366  1.00  0.00           N
ATOM   4118  C   LYS A 256      83.641  58.631 158.805  1.00  0.00           C
ATOM   4119  O   LYS A 256      84.161  58.351 159.885  1.00  0.00           O
ATOM   4120  N   GLU A 257      84.241  59.471 157.935  1.00  0.00           N
ATOM   4122  CA  GLU A 257      85.501  60.181 158.166  1.00  0.00           C
ATOM   4124  CB  GLU A 257      86.251  60.511 156.825  1.00  0.00           C
ATOM   4127  CG  GLU A 257      86.221  61.991 156.315  1.00  0.00           C
ATOM   4130  CD  GLU A 257      87.021  62.221 155.045  1.00  0.00           C
ATOM   4131  OE1 GLU A 257      87.741  61.301 154.605  1.00  0.00           O
ATOM   4132  OE2 GLU A 257      86.951  63.351 154.465  1.00  0.00           O
ATOM   4133  C   GLU A 257      85.291  61.481 158.916  1.00  0.00           C
ATOM   4134  O   GLU A 257      86.241  62.011 159.506  1.00  0.00           O
ATOM   4135  N   ALA A 258      84.061  62.021 158.905  1.00  0.00           N
ATOM   4137  CA  ALA A 258      83.651  63.211 159.605  1.00  0.00           C
ATOM   4139  CB  ALA A 258      82.181  63.511 159.276  1.00  0.00           C
ATOM   4143  C   ALA A 258      83.841  63.041 161.095  1.00  0.00           C
ATOM   4144  O   ALA A 258      83.581  61.971 161.645  1.00  0.00           O
ATOM   4145  N   ASP A 259      84.331  64.071 161.815  1.00  0.00           N
ATOM   4147  CA  ASP A 259      84.711  63.871 163.196  1.00  0.00           C
ATOM   4149  CB  ASP A 259      85.961  64.671 163.625  1.00  0.00           C
ATOM   4152  CG  ASP A 259      85.781  66.161 163.826  1.00  0.00           C
ATOM   4153  OD1 ASP A 259      85.011  66.831 163.105  1.00  0.00           O
ATOM   4154  OD2 ASP A 259      86.571  66.691 164.655  1.00  0.00           O
ATOM   4155  C   ASP A 259      83.521  63.961 164.136  1.00  0.00           C
ATOM   4156  O   ASP A 259      82.361  64.101 163.735  1.00  0.00           O
ATOM   4157  N   LYS A 260      83.751  63.771 165.435  1.00  0.00           N
ATOM   4159  CA  LYS A 260      82.711  63.891 166.425  1.00  0.00           C
ATOM   4161  CB  LYS A 260      82.761  62.731 167.455  1.00  0.00           C
ATOM   4164  CG  LYS A 260      83.931  62.701 168.455  1.00  0.00           C
ATOM   4167  CD  LYS A 260      85.321  62.411 167.835  1.00  0.00           C
ATOM   4170  CE  LYS A 260      86.471  62.291 168.835  1.00  0.00           C
ATOM   4173  NZ  LYS A 260      86.161  61.221 169.805  1.00  0.00           N
ATOM   4177  C   LYS A 260      82.921  65.211 167.116  1.00  0.00           C
ATOM   4178  O   LYS A 260      84.041  65.611 167.385  1.00  0.00           O
ATOM   4179  N   GLY A 261      81.831  65.941 167.415  1.00  0.00           N
ATOM   4181  CA  GLY A 261      81.901  67.211 168.136  1.00  0.00           C
ATOM   4184  C   GLY A 261      81.571  67.121 169.605  1.00  0.00           C
ATOM   4185  O   GLY A 261      81.171  66.091 170.136  1.00  0.00           O
ATOM   4186  N   GLY A 262      81.741  68.291 170.265  1.00  0.00           N
ATOM   4188  CA  GLY A 262      81.381  68.721 171.615  1.00  0.00           C
ATOM   4191  C   GLY A 262      80.771  67.751 172.585  1.00  0.00           C
ATOM   4192  O   GLY A 262      81.371  66.791 173.056  1.00  0.00           O
ATOM   4193  N   MET A 263      79.521  68.031 172.965  1.00  0.00           N
ATOM   4195  CA  MET A 263      78.791  67.191 173.875  1.00  0.00           C
ATOM   4197  CB  MET A 263      78.681  67.831 175.285  1.00  0.00           C
ATOM   4200  CG  MET A 263      78.101  66.931 176.395  1.00  0.00           C
ATOM   4203  SD  MET A 263      79.071  65.451 176.825  1.00  0.00           S
ATOM   4204  CE  MET A 263      80.411  66.321 177.695  1.00  0.00           C
ATOM   4208  C   MET A 263      77.441  66.981 173.215  1.00  0.00           C
ATOM   4209  O   MET A 263      76.381  67.121 173.805  1.00  0.00           O
ATOM   4210  N   ASN A 264      77.491  66.621 171.916  1.00  0.00           N
ATOM   4212  CA  ASN A 264      76.321  66.411 171.076  1.00  0.00           C
ATOM   4214  CB  ASN A 264      76.421  67.191 169.735  1.00  0.00           C
ATOM   4217  CG  ASN A 264      76.681  68.671 170.015  1.00  0.00           C
ATOM   4218  OD1 ASN A 264      76.241  69.251 171.015  1.00  0.00           O
ATOM   4219  ND2 ASN A 264      77.511  69.291 169.155  1.00  0.00           N
ATOM   4222  C   ASN A 264      76.161  64.911 170.885  1.00  0.00           C
ATOM   4223  O   ASN A 264      75.691  64.411 169.866  1.00  0.00           O
ATOM   4224  N   PHE A 265      76.551  64.121 171.916  1.00  0.00           N
ATOM   4226  CA  PHE A 265      76.601  62.661 171.895  1.00  0.00           C
ATOM   4228  CB  PHE A 265      77.151  62.071 173.226  1.00  0.00           C
ATOM   4231  CG  PHE A 265      78.651  62.261 173.315  1.00  0.00           C
ATOM   4232  CD1 PHE A 265      79.521  61.211 172.986  1.00  0.00           C
ATOM   4234  CE1 PHE A 265      80.911  61.341 173.145  1.00  0.00           C
ATOM   4236  CZ  PHE A 265      81.441  62.531 173.645  1.00  0.00           C
ATOM   4238  CD2 PHE A 265      79.201  63.441 173.826  1.00  0.00           C
ATOM   4240  CE2 PHE A 265      80.591  63.591 173.986  1.00  0.00           C
ATOM   4242  C   PHE A 265      75.311  61.951 171.526  1.00  0.00           C
ATOM   4243  O   PHE A 265      75.351  60.911 170.875  1.00  0.00           O
ATOM   4244  N   SER A 266      74.141  62.511 171.906  1.00  0.00           N
ATOM   4246  CA  SER A 266      72.831  62.051 171.435  1.00  0.00           C
ATOM   4248  CB  SER A 266      71.681  62.841 172.105  1.00  0.00           C
ATOM   4251  OG  SER A 266      71.781  64.241 171.825  1.00  0.00           O
ATOM   4253  C   SER A 266      72.701  62.111 169.915  1.00  0.00           C
ATOM   4254  O   SER A 266      72.331  61.131 169.285  1.00  0.00           O
ATOM   4255  N   PHE A 267      73.131  63.241 169.306  1.00  0.00           N
ATOM   4257  CA  PHE A 267      73.331  63.421 167.876  1.00  0.00           C
ATOM   4259  CB  PHE A 267      73.701  64.911 167.606  1.00  0.00           C
ATOM   4262  CG  PHE A 267      73.351  65.321 166.196  1.00  0.00           C
ATOM   4263  CD1 PHE A 267      72.101  65.921 165.916  1.00  0.00           C
ATOM   4265  CE1 PHE A 267      71.771  66.291 164.605  1.00  0.00           C
ATOM   4267  CZ  PHE A 267      72.671  66.061 163.565  1.00  0.00           C
ATOM   4269  CD2 PHE A 267      74.261  65.131 165.145  1.00  0.00           C
ATOM   4271  CE2 PHE A 267      73.911  65.471 163.835  1.00  0.00           C
ATOM   4273  C   PHE A 267      74.381  62.451 167.296  1.00  0.00           C
ATOM   4274  O   PHE A 267      74.211  61.891 166.226  1.00  0.00           O
ATOM   4275  N   ILE A 268      75.511  62.211 167.995  1.00  0.00           N
ATOM   4277  CA  ILE A 268      76.541  61.261 167.526  1.00  0.00           C
ATOM   4279  CB  ILE A 268      77.781  61.201 168.425  1.00  0.00           C
ATOM   4281  CG2 ILE A 268      78.851  60.261 167.815  1.00  0.00           C
ATOM   4285  CG1 ILE A 268      78.411  62.591 168.676  1.00  0.00           C
ATOM   4288  CD  ILE A 268      78.891  63.321 167.426  1.00  0.00           C
ATOM   4292  C   ILE A 268      76.001  59.851 167.375  1.00  0.00           C
ATOM   4293  O   ILE A 268      76.251  59.131 166.405  1.00  0.00           O
ATOM   4294  N   ASN A 269      75.201  59.401 168.345  1.00  0.00           N
ATOM   4296  CA  ASN A 269      74.481  58.151 168.326  1.00  0.00           C
ATOM   4298  CB  ASN A 269      73.691  58.021 169.635  1.00  0.00           C
ATOM   4301  CG  ASN A 269      74.691  57.811 170.756  1.00  0.00           C
ATOM   4302  OD1 ASN A 269      75.841  57.421 170.556  1.00  0.00           O
ATOM   4303  ND2 ASN A 269      74.221  58.061 172.006  1.00  0.00           N
ATOM   4306  C   ASN A 269      73.491  58.041 167.205  1.00  0.00           C
ATOM   4307  O   ASN A 269      73.481  57.081 166.435  1.00  0.00           O
ATOM   4308  N   SER A 270      72.671  59.081 167.025  1.00  0.00           N
ATOM   4310  CA  SER A 270      71.621  59.081 166.046  1.00  0.00           C
ATOM   4312  CB  SER A 270      70.501  60.071 166.456  1.00  0.00           C
ATOM   4315  OG  SER A 270      70.971  61.391 166.705  1.00  0.00           O
ATOM   4317  C   SER A 270      72.131  59.301 164.635  1.00  0.00           C
ATOM   4318  O   SER A 270      71.441  59.011 163.655  1.00  0.00           O
ATOM   4319  N   ALA A 271      73.401  59.771 164.495  1.00  0.00           N
ATOM   4321  CA  ALA A 271      74.221  59.661 163.296  1.00  0.00           C
ATOM   4323  CB  ALA A 271      75.371  60.671 163.375  1.00  0.00           C
ATOM   4327  C   ALA A 271      74.751  58.261 163.026  1.00  0.00           C
ATOM   4328  O   ALA A 271      74.721  57.781 161.895  1.00  0.00           O
ATOM   4329  N   GLY A 272      75.201  57.521 164.065  1.00  0.00           N
ATOM   4331  CA  GLY A 272      75.711  56.161 163.905  1.00  0.00           C
ATOM   4334  C   GLY A 272      74.661  55.171 163.455  1.00  0.00           C
ATOM   4335  O   GLY A 272      74.911  54.311 162.625  1.00  0.00           O
ATOM   4336  N   GLN A 273      73.441  55.301 163.976  1.00  0.00           N
ATOM   4338  CA  GLN A 273      72.331  54.501 163.515  1.00  0.00           C
ATOM   4340  CB  GLN A 273      71.181  54.641 164.535  1.00  0.00           C
ATOM   4343  CG  GLN A 273      70.331  55.921 164.365  1.00  0.00           C
ATOM   4346  CD  GLN A 273      69.481  56.261 165.595  1.00  0.00           C
ATOM   4347  OE1 GLN A 273      69.791  55.871 166.725  1.00  0.00           O
ATOM   4348  NE2 GLN A 273      68.431  57.071 165.356  1.00  0.00           N
ATOM   4351  C   GLN A 273      71.891  54.881 162.095  1.00  0.00           C
ATOM   4352  O   GLN A 273      71.451  54.021 161.346  1.00  0.00           O
ATOM   4353  N   TYR A 274      72.041  56.161 161.666  1.00  0.00           N
ATOM   4355  CA  TYR A 274      71.871  56.581 160.295  1.00  0.00           C
ATOM   4357  CB  TYR A 274      71.831  58.121 160.206  1.00  0.00           C
ATOM   4360  CG  TYR A 274      71.381  58.611 158.846  1.00  0.00           C
ATOM   4361  CD1 TYR A 274      70.011  58.731 158.546  1.00  0.00           C
ATOM   4363  CE1 TYR A 274      69.581  59.331 157.356  1.00  0.00           C
ATOM   4365  CZ  TYR A 274      70.531  59.821 156.445  1.00  0.00           C
ATOM   4366  OH  TYR A 274      70.101  60.421 155.256  1.00  0.00           O
ATOM   4368  CD2 TYR A 274      72.311  59.041 157.895  1.00  0.00           C
ATOM   4370  CE2 TYR A 274      71.891  59.651 156.705  1.00  0.00           C
ATOM   4372  C   TYR A 274      72.901  55.971 159.325  1.00  0.00           C
ATOM   4373  O   TYR A 274      72.581  55.521 158.226  1.00  0.00           O
ATOM   4374  N   GLN A 275      74.181  55.871 159.765  1.00  0.00           N
ATOM   4376  CA  GLN A 275      75.201  55.111 159.056  1.00  0.00           C
ATOM   4378  CB  GLN A 275      76.551  55.101 159.826  1.00  0.00           C
ATOM   4381  CG  GLN A 275      77.221  56.481 159.955  1.00  0.00           C
ATOM   4384  CD  GLN A 275      78.101  56.801 158.746  1.00  0.00           C
ATOM   4385  OE1 GLN A 275      78.451  55.951 157.925  1.00  0.00           O
ATOM   4386  NE2 GLN A 275      78.531  58.081 158.685  1.00  0.00           N
ATOM   4389  C   GLN A 275      74.861  53.641 158.835  1.00  0.00           C
ATOM   4390  O   GLN A 275      75.021  53.121 157.736  1.00  0.00           O
ATOM   4391  N   LEU A 276      74.401  52.971 159.905  1.00  0.00           N
ATOM   4393  CA  LEU A 276      73.941  51.591 159.905  1.00  0.00           C
ATOM   4395  CB  LEU A 276      73.861  51.041 161.335  1.00  0.00           C
ATOM   4398  CG  LEU A 276      75.241  50.951 162.025  1.00  0.00           C
ATOM   4400  CD1 LEU A 276      75.051  50.431 163.446  1.00  0.00           C
ATOM   4404  CD2 LEU A 276      76.211  50.041 161.276  1.00  0.00           C
ATOM   4408  C   LEU A 276      72.671  51.291 159.145  1.00  0.00           C
ATOM   4409  O   LEU A 276      72.591  50.291 158.446  1.00  0.00           O
ATOM   4410  N   GLU A 277      71.641  52.171 159.236  1.00  0.00           N
ATOM   4412  CA  GLU A 277      70.441  52.021 158.436  1.00  0.00           C
ATOM   4414  CB  GLU A 277      69.291  52.951 158.935  1.00  0.00           C
ATOM   4417  CG  GLU A 277      69.301  54.451 158.535  1.00  0.00           C
ATOM   4420  CD  GLU A 277      68.201  55.221 159.266  1.00  0.00           C
ATOM   4421  OE1 GLU A 277      67.061  54.701 159.196  1.00  0.00           O
ATOM   4422  OE2 GLU A 277      68.431  56.281 159.915  1.00  0.00           O
ATOM   4423  C   GLU A 277      70.731  52.101 156.946  1.00  0.00           C
ATOM   4424  O   GLU A 277      70.181  51.321 156.176  1.00  0.00           O
ATOM   4425  N   ALA A 278      71.671  52.961 156.506  1.00  0.00           N
ATOM   4427  CA  ALA A 278      72.171  52.971 155.145  1.00  0.00           C
ATOM   4429  CB  ALA A 278      73.231  54.061 155.035  1.00  0.00           C
ATOM   4433  C   ALA A 278      72.821  51.681 154.625  1.00  0.00           C
ATOM   4434  O   ALA A 278      72.601  51.281 153.485  1.00  0.00           O
ATOM   4435  N   LYS A 279      73.621  51.001 155.465  1.00  0.00           N
ATOM   4437  CA  LYS A 279      74.161  49.671 155.175  1.00  0.00           C
ATOM   4439  CB  LYS A 279      75.091  49.131 156.295  1.00  0.00           C
ATOM   4442  CG  LYS A 279      76.071  50.111 156.965  1.00  0.00           C
ATOM   4445  CD  LYS A 279      77.141  50.731 156.055  1.00  0.00           C
ATOM   4448  CE  LYS A 279      78.021  51.791 156.745  1.00  0.00           C
ATOM   4451  NZ  LYS A 279      78.651  51.271 157.975  1.00  0.00           N
ATOM   4455  C   LYS A 279      73.051  48.641 155.035  1.00  0.00           C
ATOM   4456  O   LYS A 279      73.021  47.821 154.126  1.00  0.00           O
ATOM   4457  N   LYS A 280      72.061  48.701 155.955  1.00  0.00           N
ATOM   4459  CA  LYS A 280      70.931  47.801 155.995  1.00  0.00           C
ATOM   4461  CB  LYS A 280      70.161  47.941 157.345  1.00  0.00           C
ATOM   4464  CG  LYS A 280      68.911  47.071 157.466  1.00  0.00           C
ATOM   4467  CD  LYS A 280      68.301  47.131 158.866  1.00  0.00           C
ATOM   4470  CE  LYS A 280      66.981  46.351 158.976  1.00  0.00           C
ATOM   4473  NZ  LYS A 280      66.531  46.421 160.376  1.00  0.00           N
ATOM   4477  C   LYS A 280      69.971  48.051 154.856  1.00  0.00           C
ATOM   4478  O   LYS A 280      69.171  47.191 154.465  1.00  0.00           O
ATOM   4479  N   TYR A 281      70.051  49.251 154.256  1.00  0.00           N
ATOM   4481  CA  TYR A 281      69.151  49.741 153.235  1.00  0.00           C
ATOM   4483  CB  TYR A 281      69.461  51.231 152.935  1.00  0.00           C
ATOM   4486  CG  TYR A 281      68.211  51.851 152.415  1.00  0.00           C
ATOM   4487  CD1 TYR A 281      67.261  52.311 153.345  1.00  0.00           C
ATOM   4489  CE1 TYR A 281      66.011  52.741 152.916  1.00  0.00           C
ATOM   4491  CZ  TYR A 281      65.701  52.751 151.556  1.00  0.00           C
ATOM   4492  OH  TYR A 281      64.471  53.341 151.185  1.00  0.00           O
ATOM   4494  CD2 TYR A 281      67.911  51.891 151.046  1.00  0.00           C
ATOM   4496  CE2 TYR A 281      66.651  52.311 150.625  1.00  0.00           C
ATOM   4498  C   TYR A 281      69.261  48.951 151.936  1.00  0.00           C
ATOM   4499  O   TYR A 281      68.341  48.921 151.116  1.00  0.00           O
ATOM   4500  N   VAL A 282      70.391  48.251 151.725  1.00  0.00           N
ATOM   4502  CA  VAL A 282      70.481  47.201 150.726  1.00  0.00           C
ATOM   4504  CB  VAL A 282      71.921  46.991 150.246  1.00  0.00           C
ATOM   4506  CG1 VAL A 282      72.791  46.331 151.315  1.00  0.00           C
ATOM   4510  CG2 VAL A 282      71.981  46.161 148.956  1.00  0.00           C
ATOM   4514  C   VAL A 282      69.721  45.941 151.185  1.00  0.00           C
ATOM   4515  O   VAL A 282      70.251  44.861 151.435  1.00  0.00           O
ATOM   4516  N   ARG A 283      68.371  46.041 151.185  1.00  0.00           N
ATOM   4518  CA  ARG A 283      67.451  44.911 151.265  1.00  0.00           C
ATOM   4520  CB  ARG A 283      66.001  45.461 151.285  1.00  0.00           C
ATOM   4523  CG  ARG A 283      64.921  44.391 151.565  1.00  0.00           C
ATOM   4526  CD  ARG A 283      63.461  44.881 151.595  1.00  0.00           C
ATOM   4529  NE  ARG A 283      62.631  43.811 152.235  1.00  0.00           N
ATOM   4531  CZ  ARG A 283      62.181  42.721 151.626  1.00  0.00           C
ATOM   4532  NH1 ARG A 283      62.521  42.411 150.395  1.00  0.00           N
ATOM   4535  NH2 ARG A 283      61.311  41.951 152.245  1.00  0.00           N
ATOM   4538  C   ARG A 283      67.601  44.011 150.045  1.00  0.00           C
ATOM   4539  O   ARG A 283      67.131  42.881 149.996  1.00  0.00           O
ATOM   4540  N   ARG A 284      68.281  44.571 149.026  1.00  0.00           N
ATOM   4542  CA  ARG A 284      68.791  43.991 147.806  1.00  0.00           C
ATOM   4544  CB  ARG A 284      69.901  42.921 147.916  1.00  0.00           C
ATOM   4547  CG  ARG A 284      69.481  41.511 148.366  1.00  0.00           C
ATOM   4550  CD  ARG A 284      70.261  41.031 149.595  1.00  0.00           C
ATOM   4553  NE  ARG A 284      71.681  40.901 149.155  1.00  0.00           N
ATOM   4555  CZ  ARG A 284      72.691  41.621 149.605  1.00  0.00           C
ATOM   4556  NH1 ARG A 284      72.621  42.441 150.636  1.00  0.00           N
ATOM   4559  NH2 ARG A 284      73.851  41.591 148.996  1.00  0.00           N
ATOM   4562  C   ARG A 284      67.701  43.721 146.815  1.00  0.00           C
ATOM   4563  O   ARG A 284      67.731  42.751 146.065  1.00  0.00           O
ATOM   4564  N   ILE A 285      66.761  44.661 146.745  1.00  0.00           N
ATOM   4566  CA  ILE A 285      65.661  44.791 145.815  1.00  0.00           C
ATOM   4568  CB  ILE A 285      65.081  46.201 146.006  1.00  0.00           C
ATOM   4570  CG2 ILE A 285      63.671  46.221 145.386  1.00  0.00           C
ATOM   4574  CG1 ILE A 285      65.061  46.721 147.466  1.00  0.00           C
ATOM   4577  CD  ILE A 285      64.111  45.951 148.355  1.00  0.00           C
ATOM   4581  C   ILE A 285      66.121  44.701 144.365  1.00  0.00           C
ATOM   4582  O   ILE A 285      65.521  44.111 143.466  1.00  0.00           O
ATOM   4583  N   ARG A 286      67.281  45.331 144.136  1.00  0.00           N
ATOM   4585  CA  ARG A 286      68.091  45.351 142.935  1.00  0.00           C
ATOM   4587  CB  ARG A 286      69.311  46.231 143.226  1.00  0.00           C
ATOM   4590  CG  ARG A 286      70.341  46.331 142.086  1.00  0.00           C
ATOM   4593  CD  ARG A 286      71.511  47.231 142.455  1.00  0.00           C
ATOM   4596  NE  ARG A 286      72.401  46.511 143.425  1.00  0.00           N
ATOM   4598  CZ  ARG A 286      73.531  47.051 143.856  1.00  0.00           C
ATOM   4599  NH1 ARG A 286      73.841  48.311 143.635  1.00  0.00           N
ATOM   4602  NH2 ARG A 286      74.361  46.331 144.565  1.00  0.00           N
ATOM   4605  C   ARG A 286      68.511  43.971 142.455  1.00  0.00           C
ATOM   4606  O   ARG A 286      68.571  43.701 141.256  1.00  0.00           O
ATOM   4607  N   ASP A 287      68.791  43.081 143.425  1.00  0.00           N
ATOM   4609  CA  ASP A 287      69.341  41.751 143.285  1.00  0.00           C
ATOM   4611  CB  ASP A 287      70.331  41.571 144.485  1.00  0.00           C
ATOM   4614  CG  ASP A 287      71.511  40.621 144.345  1.00  0.00           C
ATOM   4615  OD1 ASP A 287      72.081  40.471 143.235  1.00  0.00           O
ATOM   4616  OD2 ASP A 287      71.971  40.161 145.425  1.00  0.00           O
ATOM   4617  C   ASP A 287      68.151  40.771 143.315  1.00  0.00           C
ATOM   4618  O   ASP A 287      68.261  39.601 143.696  1.00  0.00           O
ATOM   4619  N   LYS A 288      66.941  41.271 142.965  1.00  0.00           N
ATOM   4621  CA  LYS A 288      65.721  40.511 142.845  1.00  0.00           C
ATOM   4623  CB  LYS A 288      64.551  41.041 143.735  1.00  0.00           C
ATOM   4626  CG  LYS A 288      64.761  41.021 145.256  1.00  0.00           C
ATOM   4629  CD  LYS A 288      63.511  41.521 145.995  1.00  0.00           C
ATOM   4632  CE  LYS A 288      62.221  40.691 145.796  1.00  0.00           C
ATOM   4635  NZ  LYS A 288      62.331  39.341 146.386  1.00  0.00           N
ATOM   4639  C   LYS A 288      65.171  40.461 141.425  1.00  0.00           C
ATOM   4640  O   LYS A 288      65.701  41.001 140.446  1.00  0.00           O
ATOM   4641  N   VAL A 289      64.041  39.751 141.335  1.00  0.00           N
ATOM   4643  CA  VAL A 289      63.231  39.551 140.166  1.00  0.00           C
ATOM   4645  CB  VAL A 289      62.481  38.241 140.315  1.00  0.00           C
ATOM   4647  CG1 VAL A 289      61.571  38.001 139.095  1.00  0.00           C
ATOM   4651  CG2 VAL A 289      63.531  37.121 140.446  1.00  0.00           C
ATOM   4655  C   VAL A 289      62.261  40.721 140.015  1.00  0.00           C
ATOM   4656  O   VAL A 289      61.171  40.641 140.595  1.00  0.00           O
ATOM   4657  N   PRO A 290      62.621  41.831 139.326  1.00  0.00           N
ATOM   4658  CD  PRO A 290      63.271  41.601 138.026  1.00  0.00           C
ATOM   4661  CA  PRO A 290      61.721  42.961 139.075  1.00  0.00           C
ATOM   4663  CB  PRO A 290      60.991  42.481 137.836  1.00  0.00           C
ATOM   4666  CG  PRO A 290      62.191  42.001 137.006  1.00  0.00           C
ATOM   4669  C   PRO A 290      60.911  43.611 140.175  1.00  0.00           C
ATOM   4670  O   PRO A 290      61.001  43.201 141.326  1.00  0.00           O
ATOM   4671  N   TYR A 291      60.101  44.661 139.895  1.00  0.00           N
ATOM   4673  CA  TYR A 291      59.271  45.251 140.946  1.00  0.00           C
ATOM   4675  CB  TYR A 291      58.451  46.471 140.435  1.00  0.00           C
ATOM   4678  CG  TYR A 291      57.461  47.021 141.456  1.00  0.00           C
ATOM   4679  CD1 TYR A 291      57.771  48.191 142.166  1.00  0.00           C
ATOM   4681  CE1 TYR A 291      56.841  48.771 143.045  1.00  0.00           C
ATOM   4683  CZ  TYR A 291      55.611  48.161 143.275  1.00  0.00           C
ATOM   4684  OH  TYR A 291      54.721  48.711 144.225  1.00  0.00           O
ATOM   4686  CD2 TYR A 291      56.201  46.421 141.675  1.00  0.00           C
ATOM   4688  CE2 TYR A 291      55.281  47.001 142.565  1.00  0.00           C
ATOM   4690  C   TYR A 291      58.351  44.231 141.626  1.00  0.00           C
ATOM   4691  O   TYR A 291      57.671  43.441 140.966  1.00  0.00           O
ATOM   4692  N   SER A 292      58.281  44.291 142.965  1.00  0.00           N
ATOM   4694  CA  SER A 292      57.361  43.481 143.746  1.00  0.00           C
ATOM   4696  CB  SER A 292      58.111  42.461 144.625  1.00  0.00           C
ATOM   4699  OG  SER A 292      57.221  41.651 145.405  1.00  0.00           O
ATOM   4701  C   SER A 292      56.561  44.381 144.625  1.00  0.00           C
ATOM   4702  O   SER A 292      57.101  45.131 145.435  1.00  0.00           O
ATOM   4703  N   ASP A 293      55.231  44.321 144.465  1.00  0.00           N
ATOM   4705  CA  ASP A 293      54.321  45.231 145.125  1.00  0.00           C
ATOM   4707  CB  ASP A 293      52.921  44.961 144.516  1.00  0.00           C
ATOM   4710  CG  ASP A 293      52.011  46.111 144.826  1.00  0.00           C
ATOM   4711  OD1 ASP A 293      52.451  47.281 144.675  1.00  0.00           O
ATOM   4712  OD2 ASP A 293      50.861  45.831 145.226  1.00  0.00           O
ATOM   4713  C   ASP A 293      54.371  45.111 146.636  1.00  0.00           C
ATOM   4714  O   ASP A 293      54.571  46.081 147.356  1.00  0.00           O
ATOM   4715  N   TRP A 294      54.371  43.831 147.086  1.00  0.00           N
ATOM   4717  CA  TRP A 294      54.661  43.431 148.446  1.00  0.00           C
ATOM   4719  CB  TRP A 294      54.831  41.881 148.535  1.00  0.00           C
ATOM   4722  CG  TRP A 294      53.651  41.021 148.166  1.00  0.00           C
ATOM   4723  CD1 TRP A 294      53.511  40.301 147.016  1.00  0.00           C
ATOM   4725  NE1 TRP A 294      52.391  39.511 147.105  1.00  0.00           N
ATOM   4727  CE2 TRP A 294      51.791  39.691 148.296  1.00  0.00           C
ATOM   4728  CD2 TRP A 294      52.541  40.661 149.006  1.00  0.00           C
ATOM   4729  CE3 TRP A 294      52.101  41.051 150.265  1.00  0.00           C
ATOM   4731  CZ3 TRP A 294      50.881  40.561 150.735  1.00  0.00           C
ATOM   4733  CZ2 TRP A 294      50.671  39.091 148.826  1.00  0.00           C
ATOM   4735  CH2 TRP A 294      50.201  39.561 150.045  1.00  0.00           C
ATOM   4737  C   TRP A 294      55.961  44.011 148.996  1.00  0.00           C
ATOM   4738  O   TRP A 294      55.981  44.591 150.076  1.00  0.00           O
ATOM   4739  N   ASP A 295      57.091  43.881 148.275  1.00  0.00           N
ATOM   4741  CA  ASP A 295      58.391  44.351 148.716  1.00  0.00           C
ATOM   4743  CB  ASP A 295      59.431  43.771 147.726  1.00  0.00           C
ATOM   4746  CG  ASP A 295      60.871  43.871 148.175  1.00  0.00           C
ATOM   4747  OD1 ASP A 295      61.251  44.841 148.866  1.00  0.00           O
ATOM   4748  OD2 ASP A 295      61.671  43.001 147.736  1.00  0.00           O
ATOM   4749  C   ASP A 295      58.451  45.881 148.866  1.00  0.00           C
ATOM   4750  O   ASP A 295      59.031  46.441 149.796  1.00  0.00           O
ATOM   4751  N   LYS A 296      57.851  46.591 147.886  1.00  0.00           N
ATOM   4753  CA  LYS A 296      57.841  48.031 147.895  1.00  0.00           C
ATOM   4755  CB  LYS A 296      57.311  48.581 146.556  1.00  0.00           C
ATOM   4758  CG  LYS A 296      57.231  50.121 146.486  1.00  0.00           C
ATOM   4761  CD  LYS A 296      58.591  50.811 146.696  1.00  0.00           C
ATOM   4764  CE  LYS A 296      58.421  52.281 147.065  1.00  0.00           C
ATOM   4767  NZ  LYS A 296      59.741  52.921 147.245  1.00  0.00           N
ATOM   4771  C   LYS A 296      57.051  48.621 149.056  1.00  0.00           C
ATOM   4772  O   LYS A 296      57.481  49.581 149.686  1.00  0.00           O
ATOM   4773  N   GLU A 297      55.871  48.031 149.325  1.00  0.00           N
ATOM   4775  CA  GLU A 297      54.991  48.431 150.395  1.00  0.00           C
ATOM   4777  CB  GLU A 297      53.561  47.821 150.206  1.00  0.00           C
ATOM   4780  CG  GLU A 297      52.501  48.321 151.226  1.00  0.00           C
ATOM   4783  CD  GLU A 297      51.101  47.731 151.046  1.00  0.00           C
ATOM   4784  OE1 GLU A 297      50.921  46.501 151.246  1.00  0.00           O
ATOM   4785  OE2 GLU A 297      50.151  48.531 150.796  1.00  0.00           O
ATOM   4786  C   GLU A 297      55.561  48.191 151.795  1.00  0.00           C
ATOM   4787  O   GLU A 297      55.431  49.051 152.666  1.00  0.00           O
ATOM   4788  N   GLN A 298      56.201  47.021 152.046  1.00  0.00           N
ATOM   4790  CA  GLN A 298      56.261  46.391 153.366  1.00  0.00           C
ATOM   4792  CB  GLN A 298      56.261  44.851 153.205  1.00  0.00           C
ATOM   4795  CG  GLN A 298      57.571  44.251 152.606  1.00  0.00           C
ATOM   4798  CD  GLN A 298      57.461  42.761 152.285  1.00  0.00           C
ATOM   4799  OE1 GLN A 298      58.431  41.991 152.285  1.00  0.00           O
ATOM   4800  NE2 GLN A 298      56.231  42.331 151.965  1.00  0.00           N
ATOM   4803  C   GLN A 298      57.471  46.721 154.295  1.00  0.00           C
ATOM   4804  OT1 GLN A 298      58.431  47.411 153.866  1.00  0.00           O
ATOM   4805  OT2 GLN A 298      57.441  46.221 155.465  1.00  0.00           O
ATOM   4806  NH3 POPEB 299      25.431  19.131 122.315  1.00  0.00           N
ATOM   4810  C12 POPEB 299      25.081  20.411 123.035  1.00  0.00           C
ATOM   4813  C11 POPEB 299      26.351  21.181 123.456  1.00  0.00           C
ATOM   4816  P   POPEB 299      25.671  23.731 123.495  1.00  0.00           P
ATOM   4817  O13 POPEB 299      24.281  23.731 122.986  1.00  0.00           O
ATOM   4818  O14 POPEB 299      26.061  24.811 124.436  1.00  0.00           O
ATOM   4819  O11 POPEB 299      26.641  23.761 122.255  1.00  0.00           O
ATOM   4820  O12 POPEB 299      25.981  22.341 124.186  1.00  0.00           O
ATOM   4821  C1  POPEB 299      26.221  24.431 121.065  1.00  0.00           C
ATOM   4824  C2  POPEB 299      25.981  23.451 119.885  1.00  0.00           C
ATOM   4826  O21 POPEB 299      24.841  22.621 120.196  1.00  0.00           O
ATOM   4827  C21 POPEB 299      24.541  21.641 119.355  1.00  0.00           C
ATOM   4828  O22 POPEB 299      24.491  20.461 119.665  1.00  0.00           O
ATOM   4829  C22 POPEB 299      24.181  22.191 117.955  1.00  0.00           C
ATOM   4832  C3  POPEB 299      27.271  22.641 119.625  1.00  0.00           C
ATOM   4835  O31 POPEB 299      27.191  21.871 118.406  1.00  0.00           O
ATOM   4836  C31 POPEB 299      27.551  20.601 118.535  1.00  0.00           C
ATOM   4837  O32 POPEB 299      27.991  20.101 119.545  1.00  0.00           O
ATOM   4838  C32 POPEB 299      27.321  19.831 117.235  1.00  0.00           C
ATOM   4841  C23 POPEB 299      23.591  21.121 116.995  1.00  0.00           C
ATOM   4844  C24 POPEB 299      23.791  21.431 115.506  1.00  0.00           C
ATOM   4847  C25 POPEB 299      23.051  22.681 114.986  1.00  0.00           C
ATOM   4850  C26 POPEB 299      23.281  22.891 113.476  1.00  0.00           C
ATOM   4853  C27 POPEB 299      22.751  24.241 112.965  1.00  0.00           C
ATOM   4856  C28 POPEB 299      23.231  24.631 111.546  1.00  0.00           C
ATOM   4859  C29 POPEB 299      22.561  23.901 110.406  1.00  0.00           C
ATOM   4861 0C21 POPEB 299      21.741  24.421 109.465  1.00  0.00           C
ATOM   4863 1C21 POPEB 299      21.301  25.861 109.376  1.00  0.00           C
ATOM   4866 2C21 POPEB 299      20.721  26.311 108.015  1.00  0.00           C
ATOM   4869 3C21 POPEB 299      19.311  25.751 107.766  1.00  0.00           C
ATOM   4872 4C21 POPEB 299      18.541  26.471 106.656  1.00  0.00           C
ATOM   4875 5C21 POPEB 299      19.061  26.171 105.246  1.00  0.00           C
ATOM   4878 6C21 POPEB 299      18.151  25.171 104.495  1.00  0.00           C
ATOM   4881 7C21 POPEB 299      18.711  24.751 103.135  1.00  0.00           C
ATOM   4884 8C21 POPEB 299      17.751  23.841 102.355  1.00  0.00           C
ATOM   4888  C33 POPEB 299      28.621  19.621 116.425  1.00  0.00           C
ATOM   4891  C34 POPEB 299      28.541  18.401 115.495  1.00  0.00           C
ATOM   4894  C35 POPEB 299      27.381  18.421 114.475  1.00  0.00           C
ATOM   4897  C36 POPEB 299      27.501  19.511 113.406  1.00  0.00           C
ATOM   4900  C37 POPEB 299      26.391  19.391 112.355  1.00  0.00           C
ATOM   4903  C38 POPEB 299      26.221  20.681 111.525  1.00  0.00           C
ATOM   4906  C39 POPEB 299      25.381  20.511 110.246  1.00  0.00           C
ATOM   4909 0C31 POPEB 299      24.021  19.821 110.445  1.00  0.00           C
ATOM   4912 1C31 POPEB 299      23.271  19.671 109.105  1.00  0.00           C
ATOM   4915 2C31 POPEB 299      22.101  18.691 109.215  1.00  0.00           C
ATOM   4918 3C31 POPEB 299      21.501  18.281 107.866  1.00  0.00           C
ATOM   4921 4C31 POPEB 299      20.631  19.371 107.206  1.00  0.00           C
ATOM   4924 5C31 POPEB 299      19.941  18.831 105.946  1.00  0.00           C
ATOM   4927 6C31 POPEB 299      18.871  19.761 105.395  1.00  0.00           C
ATOM   4931  NH3 POPEC 300      20.911  81.201  83.645  1.00  0.00           N
ATOM   4935  C12 POPEC 300      20.111  80.931  82.385  1.00  0.00           C
ATOM   4938  C11 POPEC 300      20.471  79.601  81.686  1.00  0.00           C
ATOM   4941  P   POPEC 300      18.561  77.851  81.806  1.00  0.00           P
ATOM   4942  O13 POPEC 300      17.201  77.691  81.236  1.00  0.00           O
ATOM   4943  O14 POPEC 300      19.411  76.641  81.785  1.00  0.00           O
ATOM   4944  O11 POPEC 300      18.491  78.351  83.295  1.00  0.00           O
ATOM   4945  O12 POPEC 300      19.321  79.011  81.055  1.00  0.00           O
ATOM   4946  C1  POPEC 300      17.241  78.481  83.976  1.00  0.00           C
ATOM   4949  C2  POPEC 300      17.201  79.761  84.855  1.00  0.00           C
ATOM   4951  O21 POPEC 300      17.611  79.431  86.195  1.00  0.00           O
ATOM   4952  C21 POPEC 300      18.581  80.181  86.705  1.00  0.00           C
ATOM   4953  O22 POPEC 300      19.301  80.931  86.075  1.00  0.00           O
ATOM   4954  C22 POPEC 300      18.631  79.941  88.225  1.00  0.00           C
ATOM   4957  C3  POPEC 300      15.761  80.351  84.836  1.00  0.00           C
ATOM   4960  O31 POPEC 300      15.571  81.391  85.816  1.00  0.00           O
ATOM   4961  C31 POPEC 300      14.731  81.251  86.845  1.00  0.00           C
ATOM   4962  O32 POPEC 300      14.281  82.201  87.466  1.00  0.00           O
ATOM   4963  C32 POPEC 300      14.411  79.811  87.235  1.00  0.00           C
ATOM   4966  C23 POPEC 300      18.121  81.111  89.105  1.00  0.00           C
ATOM   4969  C24 POPEC 300      17.611  80.581  90.455  1.00  0.00           C
ATOM   4972  C25 POPEC 300      17.091  81.621  91.455  1.00  0.00           C
ATOM   4975  C26 POPEC 300      16.481  80.961  92.715  1.00  0.00           C
ATOM   4978  C27 POPEC 300      15.991  81.971  93.756  1.00  0.00           C
ATOM   4981  C28 POPEC 300      15.781  81.381  95.155  1.00  0.00           C
ATOM   4984  C29 POPEC 300      14.701  80.321  95.215  1.00  0.00           C
ATOM   4986 0C21 POPEC 300      13.521  80.401  95.855  1.00  0.00           C
ATOM   4988 1C21 POPEC 300      13.001  81.591  96.636  1.00  0.00           C
ATOM   4991 2C21 POPEC 300      13.161  81.441  98.166  1.00  0.00           C
ATOM   4994 3C21 POPEC 300      14.621  81.271  98.616  1.00  0.00           C
ATOM   4997 4C21 POPEC 300      14.791  81.221 100.135  1.00  0.00           C
ATOM   5000 5C21 POPEC 300      16.191  80.711 100.495  1.00  0.00           C
ATOM   5003 6C21 POPEC 300      16.461  80.651 101.995  1.00  0.00           C
ATOM   5006 7C21 POPEC 300      17.791  79.961 102.315  1.00  0.00           C
ATOM   5009 8C21 POPEC 300      18.171  80.031 103.795  1.00  0.00           C
ATOM   5013  C33 POPEC 300      14.031  79.681  88.726  1.00  0.00           C
ATOM   5016  C34 POPEC 300      13.901  78.211  89.136  1.00  0.00           C
ATOM   5019  C35 POPEC 300      13.771  78.041  90.645  1.00  0.00           C
ATOM   5022  C36 POPEC 300      14.041  76.611  91.105  1.00  0.00           C
ATOM   5025  C37 POPEC 300      14.041  76.511  92.635  1.00  0.00           C
ATOM   5028  C38 POPEC 300      14.211  75.081  93.155  1.00  0.00           C
ATOM   5031  C39 POPEC 300      13.771  74.941  94.615  1.00  0.00           C
ATOM   5034 0C31 POPEC 300      14.571  75.781  95.616  1.00  0.00           C
ATOM   5037 1C31 POPEC 300      13.741  76.091  96.855  1.00  0.00           C
ATOM   5040 2C31 POPEC 300      14.581  76.451  98.085  1.00  0.00           C
ATOM   5043 3C31 POPEC 300      13.691  76.581  99.326  1.00  0.00           C
ATOM   5046 4C31 POPEC 300      14.491  76.601 100.626  1.00  0.00           C
ATOM   5049 5C31 POPEC 300      13.561  76.531 101.835  1.00  0.00           C
ATOM   5052 6C31 POPEC 300      14.331  76.641 103.155  1.00  0.00           C
ATOM   5056  NH3 POPED 301     118.891 128.101  76.116  1.00  0.00           N
ATOM   5060  C12 POPED 301     119.401 127.131  75.095  1.00  0.00           C
ATOM   5063  C11 POPED 301     119.511 125.761  75.736  1.00  0.00           C
ATOM   5066  P   POPED 301     120.461 123.411  75.215  1.00  0.00           P
ATOM   5067  O13 POPED 301     119.091 122.851  75.325  1.00  0.00           O
ATOM   5068  O14 POPED 301     121.401 122.911  74.206  1.00  0.00           O
ATOM   5069  O11 POPED 301     121.221 123.421  76.586  1.00  0.00           O
ATOM   5070  O12 POPED 301     120.341 124.961  74.916  1.00  0.00           O
ATOM   5071  C1  POPED 301     120.831 122.661  77.735  1.00  0.00           C
ATOM   5074  C2  POPED 301     120.711 123.601  78.946  1.00  0.00           C
ATOM   5076  O21 POPED 301     121.541 123.231  80.056  1.00  0.00           O
ATOM   5077  C21 POPED 301     121.411 122.051  80.616  1.00  0.00           C
ATOM   5078  O22 POPED 301     120.581 121.211  80.325  1.00  0.00           O
ATOM   5079  C22 POPED 301     122.431 121.991  81.756  1.00  0.00           C
ATOM   5082  C3  POPED 301     119.271 123.941  79.376  1.00  0.00           C
ATOM   5085  O31 POPED 301     119.351 125.181  80.106  1.00  0.00           O
ATOM   5086  C31 POPED 301     118.611 125.261  81.195  1.00  0.00           C
ATOM   5087  O32 POPED 301     117.581 124.641  81.395  1.00  0.00           O
ATOM   5088  C32 POPED 301     119.241 126.191  82.206  1.00  0.00           C
ATOM   5091  C23 POPED 301     122.361 120.711  82.616  1.00  0.00           C
ATOM   5094  C24 POPED 301     122.991 120.901  84.006  1.00  0.00           C
ATOM   5097  C25 POPED 301     122.971 119.621  84.855  1.00  0.00           C
ATOM   5100  C26 POPED 301     121.571 119.001  84.986  1.00  0.00           C
ATOM   5103  C27 POPED 301     121.521 117.801  85.935  1.00  0.00           C
ATOM   5106  C28 POPED 301     120.081 117.271  86.065  1.00  0.00           C
ATOM   5109  C29 POPED 301     119.981 115.991  86.845  1.00  0.00           C
ATOM   5111 0C21 POPED 301     119.951 115.871  88.186  1.00  0.00           C
ATOM   5113 1C21 POPED 301     120.051 116.971  89.205  1.00  0.00           C
ATOM   5116 2C21 POPED 301     120.921 116.521  90.406  1.00  0.00           C
ATOM   5119 3C21 POPED 301     120.481 117.121  91.756  1.00  0.00           C
ATOM   5122 4C21 POPED 301     121.211 116.421  92.906  1.00  0.00           C
ATOM   5125 5C21 POPED 301     120.771 116.861  94.306  1.00  0.00           C
ATOM   5128 6C21 POPED 301     121.561 116.121  95.395  1.00  0.00           C
ATOM   5131 7C21 POPED 301     121.271 116.611  96.815  1.00  0.00           C
ATOM   5134 8C21 POPED 301     122.331 116.161  97.836  1.00  0.00           C
ATOM   5138  C33 POPED 301     119.081 125.581  83.596  1.00  0.00           C
ATOM   5141  C34 POPED 301     120.141 124.491  83.845  1.00  0.00           C
ATOM   5144  C35 POPED 301     120.101 123.921  85.256  1.00  0.00           C
ATOM   5147  C36 POPED 301     120.251 124.981  86.356  1.00  0.00           C
ATOM   5150  C37 POPED 301     120.151 124.381  87.756  1.00  0.00           C
ATOM   5153  C38 POPED 301     119.621 125.371  88.795  1.00  0.00           C
ATOM   5156  C39 POPED 301     119.421 124.751  90.185  1.00  0.00           C
ATOM   5159 0C31 POPED 301     118.731 123.371  90.135  1.00  0.00           C
ATOM   5162 1C31 POPED 301     118.371 122.781  91.496  1.00  0.00           C
ATOM   5165 2C31 POPED 301     118.271 121.251  91.385  1.00  0.00           C
ATOM   5168 3C31 POPED 301     117.561 120.561  92.556  1.00  0.00           C
ATOM   5171 4C31 POPED 301     118.411 120.421  93.826  1.00  0.00           C
ATOM   5174 5C31 POPED 301     117.681 119.551  94.855  1.00  0.00           C
ATOM   5177 6C31 POPED 301     118.411 119.441  96.186  1.00  0.00           C
ATOM   5181  NH3 POPEE 302      35.331 123.401  79.715  1.00  0.00           N
ATOM   5185  C12 POPEE 302      34.721 124.631  80.325  1.00  0.00           C
ATOM   5188  C11 POPEE 302      34.131 124.321  81.715  1.00  0.00           C
ATOM   5191  P   POPEE 302      31.611 123.631  81.395  1.00  0.00           P
ATOM   5192  O13 POPEE 302      31.491 125.011  80.875  1.00  0.00           O
ATOM   5193  O14 POPEE 302      31.051 122.541  80.576  1.00  0.00           O
ATOM   5194  O11 POPEE 302      30.961 123.541  82.836  1.00  0.00           O
ATOM   5195  O12 POPEE 302      33.131 123.311  81.656  1.00  0.00           O
ATOM   5196  C1  POPEE 302      31.221 124.471  83.895  1.00  0.00           C
ATOM   5199  C2  POPEE 302      31.771 123.821  85.196  1.00  0.00           C
ATOM   5201  O21 POPEE 302      32.431 124.811  86.015  1.00  0.00           O
ATOM   5202  C21 POPEE 302      31.621 125.581  86.726  1.00  0.00           C
ATOM   5203  O22 POPEE 302      30.401 125.521  86.705  1.00  0.00           O
ATOM   5204  C22 POPEE 302      32.441 126.521  87.616  1.00  0.00           C
ATOM   5207  C3  POPEE 302      32.771 122.661  84.895  1.00  0.00           C
ATOM   5210  O31 POPEE 302      33.881 122.531  85.816  1.00  0.00           O
ATOM   5211  C31 POPEE 302      33.561 122.301  87.086  1.00  0.00           C
ATOM   5212  O32 POPEE 302      32.441 122.291  87.545  1.00  0.00           O
ATOM   5213  C32 POPEE 302      34.861 121.931  87.815  1.00  0.00           C
ATOM   5216  C23 POPEE 302      31.991 126.451  89.095  1.00  0.00           C
ATOM   5219  C24 POPEE 302      32.891 127.251  90.065  1.00  0.00           C
ATOM   5222  C25 POPEE 302      32.551 126.921  91.525  1.00  0.00           C
ATOM   5225  C26 POPEE 302      33.361 127.691  92.576  1.00  0.00           C
ATOM   5228  C27 POPEE 302      32.881 129.131  92.825  1.00  0.00           C
ATOM   5231  C28 POPEE 302      33.281 129.613  94.236  1.00  0.00           C
ATOM   5234  C29 POPEE 302      33.181 131.103  94.446  1.00  0.00           C
ATOM   5236 0C21 POPEE 302      34.191 131.973  94.326  1.00  0.00           C
ATOM   5238 1C21 POPEE 302      35.581 131.633  93.866  1.00  0.00           C
ATOM   5241 2C21 POPEE 302      36.131 132.673  92.875  1.00  0.00           C
ATOM   5244 3C21 POPEE 302      37.321 132.163  92.076  1.00  0.00           C
ATOM   5247 4C21 POPEE 302      37.821 133.163  91.026  1.00  0.00           C
ATOM   5250 5C21 POPEE 302      38.751 134.243  91.586  1.00  0.00           C
ATOM   5253 6C21 POPEE 302      39.181 135.213  90.476  1.00  0.00           C
ATOM   5256 7C21 POPEE 302      40.081 136.343  90.985  1.00  0.00           C
ATOM   5259 8C21 POPEE 302      40.491 137.293  89.866  1.00  0.00           C
ATOM   5263  C33 POPEE 302      35.031 122.611  89.195  1.00  0.00           C
ATOM   5266  C34 POPEE 302      35.761 123.951  89.095  1.00  0.00           C
ATOM   5269  C35 POPEE 302      36.041 124.621  90.455  1.00  0.00           C
ATOM   5272  C36 POPEE 302      36.811 123.731  91.435  1.00  0.00           C
ATOM   5275  C37 POPEE 302      37.231 124.491  92.705  1.00  0.00           C
ATOM   5278  C38 POPEE 302      37.641 123.551  93.845  1.00  0.00           C
ATOM   5281  C39 POPEE 302      36.451 122.831  94.516  1.00  0.00           C
ATOM   5284 0C31 POPEE 302      35.471 123.791  95.215  1.00  0.00           C
ATOM   5287 1C31 POPEE 302      34.961 123.251  96.555  1.00  0.00           C
ATOM   5290 2C31 POPEE 302      34.071 124.261  97.305  1.00  0.00           C
ATOM   5293 3C31 POPEE 302      32.621 124.231  96.806  1.00  0.00           C
ATOM   5296 4C31 POPEE 302      31.691 125.201  97.545  1.00  0.00           C
ATOM   5299 5C31 POPEE 302      30.261 125.161  96.995  1.00  0.00           C
ATOM   5302 6C31 POPEE 302      29.281 126.031  97.796  1.00  0.00           C
ATOM   5306  NH3 POPEF 303      94.641  93.201  79.326  1.00  0.00           N
ATOM   5310  C12 POPEF 303      94.221  91.851  78.815  1.00  0.00           C
ATOM   5313  C11 POPEF 303      92.721  91.591  79.046  1.00  0.00           C
ATOM   5316  P   POPEF 303      92.951  88.951  78.736  1.00  0.00           P
ATOM   5317  O13 POPEF 303      92.051  87.941  78.145  1.00  0.00           O
ATOM   5318  O14 POPEF 303      94.331  88.991  78.215  1.00  0.00           O
ATOM   5319  O11 POPEF 303      92.981  88.861  80.325  1.00  0.00           O
ATOM   5320  O12 POPEF 303      92.301  90.371  78.476  1.00  0.00           O
ATOM   5321  C1  POPEF 303      94.091  88.311  81.065  1.00  0.00           C
ATOM   5324  C2  POPEF 303      94.301  89.041  82.445  1.00  0.00           C
ATOM   5326  O21 POPEF 303      93.791  88.261  83.535  1.00  0.00           O
ATOM   5327  C21 POPEF 303      94.171  88.651  84.745  1.00  0.00           C
ATOM   5328  O22 POPEF 303      95.141  89.341  85.015  1.00  0.00           O
ATOM   5329  C22 POPEF 303      93.141  88.151  85.756  1.00  0.00           C
ATOM   5332  C3  POPEF 303      93.581  90.421  82.375  1.00  0.00           C
ATOM   5335  O31 POPEF 303      93.841  91.301  83.485  1.00  0.00           O
ATOM   5336  C31 POPEF 303      94.161  92.551  83.145  1.00  0.00           C
ATOM   5337  O32 POPEF 303      94.401  92.941  82.016  1.00  0.00           O
ATOM   5338  C32 POPEF 303      94.111  93.491  84.366  1.00  0.00           C
ATOM   5341  C23 POPEF 303      93.431  88.541  87.226  1.00  0.00           C
ATOM   5344  C24 POPEF 303      92.411  87.931  88.196  1.00  0.00           C
ATOM   5347  C25 POPEF 303      92.891  87.821  89.656  1.00  0.00           C
ATOM   5350  C26 POPEF 303      93.241  89.151  90.345  1.00  0.00           C
ATOM   5353  C27 POPEF 303      92.011  89.761  91.035  1.00  0.00           C
ATOM   5356  C28 POPEF 303      92.361  90.991  91.885  1.00  0.00           C
ATOM   5359  C29 POPEF 303      91.131  91.361  92.685  1.00  0.00           C
ATOM   5361 0C21 POPEF 303      91.061  91.451  94.025  1.00  0.00           C
ATOM   5363 1C21 POPEF 303      92.191  91.261  94.995  1.00  0.00           C
ATOM   5366 2C21 POPEF 303      91.771  91.731  96.395  1.00  0.00           C
ATOM   5369 3C21 POPEF 303      92.871  91.541  97.445  1.00  0.00           C
ATOM   5372 4C21 POPEF 303      92.351  91.791  98.866  1.00  0.00           C
ATOM   5375 5C21 POPEF 303      91.571  90.601  99.436  1.00  0.00           C
ATOM   5378 6C21 POPEF 303      91.121  90.781 100.895  1.00  0.00           C
ATOM   5381 7C21 POPEF 303      89.881  89.941 101.226  1.00  0.00           C
ATOM   5384 8C21 POPEF 303      89.341  90.161 102.645  1.00  0.00           C
ATOM   5388  C33 POPEF 303      93.721  92.841  85.715  1.00  0.00           C
ATOM   5391  C34 POPEF 303      94.951  92.461  86.555  1.00  0.00           C
ATOM   5394  C35 POPEF 303      95.671  93.681  87.145  1.00  0.00           C
ATOM   5397  C36 POPEF 303      94.871  94.371  88.256  1.00  0.00           C
ATOM   5400  C37 POPEF 303      95.691  95.361  89.086  1.00  0.00           C
ATOM   5403  C38 POPEF 303      94.821  96.111  90.095  1.00  0.00           C
ATOM   5406  C39 POPEF 303      95.611  97.121  90.925  1.00  0.00           C
ATOM   5409 0C31 POPEF 303      94.701  97.991  91.796  1.00  0.00           C
ATOM   5412 1C31 POPEF 303      95.491  98.971  92.655  1.00  0.00           C
ATOM   5415 2C31 POPEF 303      94.621 100.121  93.175  1.00  0.00           C
ATOM   5418 3C31 POPEF 303      95.441 101.221  93.876  1.00  0.00           C
ATOM   5421 4C31 POPEF 303      95.721 100.941  95.355  1.00  0.00           C
ATOM   5424 5C31 POPEF 303      96.411 102.121  96.046  1.00  0.00           C
ATOM   5427 6C31 POPEF 303      96.301 102.091  97.565  1.00  0.00           C
ATOM   5431  NH3 POPEG 304       4.531  93.331  80.775  1.00  0.00           N
ATOM   5435  C12 POPEG 304       5.211  94.051  81.895  1.00  0.00           C
ATOM   5438  C11 POPEG 304       6.621  94.501  81.476  1.00  0.00           C
ATOM   5441  P   POPEG 304       7.831  92.301  80.576  1.00  0.00           P
ATOM   5442  O13 POPEG 304       9.191  92.471  80.006  1.00  0.00           O
ATOM   5443  O14 POPEG 304       6.681  92.161  79.665  1.00  0.00           O
ATOM   5444  O11 POPEG 304       7.831  91.061  81.546  1.00  0.00           O
ATOM   5445  O12 POPEG 304       7.551  93.441  81.636  1.00  0.00           O
ATOM   5446  C1  POPEG 304       8.951  90.801  82.405  1.00  0.00           C
ATOM   5449  C2  POPEG 304       8.891  91.621  83.726  1.00  0.00           C
ATOM   5451  O21 POPEG 304      10.081  91.451  84.506  1.00  0.00           O
ATOM   5452  C21 POPEG 304      10.301  90.341  85.165  1.00  0.00           C
ATOM   5453  O22 POPEG 304       9.571  89.361  85.226  1.00  0.00           O
ATOM   5454  C22 POPEG 304      11.681  90.441  85.836  1.00  0.00           C
ATOM   5457  C3  POPEG 304       7.581  91.301  84.475  1.00  0.00           C
ATOM   5460  O31 POPEG 304       7.711  91.641  85.875  1.00  0.00           O
ATOM   5461  C31 POPEG 304       6.621  92.141  86.405  1.00  0.00           C
ATOM   5462  O32 POPEG 304       5.551  92.281  85.836  1.00  0.00           O
ATOM   5463  C32 POPEG 304       6.921  92.561  87.836  1.00  0.00           C
ATOM   5466  C23 POPEG 304      11.701  90.111  87.346  1.00  0.00           C
ATOM   5469  C24 POPEG 304      13.111  89.831  87.886  1.00  0.00           C
ATOM   5472  C25 POPEG 304      13.191  89.911  89.425  1.00  0.00           C
ATOM   5475  C26 POPEG 304      12.361  88.861  90.165  1.00  0.00           C
ATOM   5478  C27 POPEG 304      12.461  89.041  91.686  1.00  0.00           C
ATOM   5481  C28 POPEG 304      11.701  87.961  92.486  1.00  0.00           C
ATOM   5484  C29 POPEG 304      12.051  88.031  93.955  1.00  0.00           C
ATOM   5486 0C21 POPEG 304      13.001  87.311  94.576  1.00  0.00           C
ATOM   5488 1C21 POPEG 304      13.921  86.301  93.935  1.00  0.00           C
ATOM   5491 2C21 POPEG 304      15.431  86.541  94.095  1.00  0.00           C
ATOM   5494 3C21 POPEG 304      16.081  85.691  95.205  1.00  0.00           C
ATOM   5497 4C21 POPEG 304      15.441  85.851  96.595  1.00  0.00           C
ATOM   5500 5C21 POPEG 304      16.221  85.121  97.705  1.00  0.00           C
ATOM   5503 6C21 POPEG 304      17.651  85.651  97.895  1.00  0.00           C
ATOM   5506 7C21 POPEG 304      18.371  85.021  99.086  1.00  0.00           C
ATOM   5509 8C21 POPEG 304      19.871  85.291  99.095  1.00  0.00           C
ATOM   5513  C33 POPEG 304       5.701  92.501  88.775  1.00  0.00           C
ATOM   5516  C34 POPEG 304       5.991  93.241  90.085  1.00  0.00           C
ATOM   5519  C35 POPEG 304       7.181  92.651  90.865  1.00  0.00           C
ATOM   5522  C36 POPEG 304       6.911  91.221  91.335  1.00  0.00           C
ATOM   5525  C37 POPEG 304       8.131  90.561  91.985  1.00  0.00           C
ATOM   5528  C38 POPEG 304       7.761  89.331  92.825  1.00  0.00           C
ATOM   5531  C39 POPEG 304       6.951  89.681  94.075  1.00  0.00           C
ATOM   5534 0C31 POPEG 304       6.701  88.471  94.986  1.00  0.00           C
ATOM   5537 1C31 POPEG 304       5.631  88.791  96.035  1.00  0.00           C
ATOM   5540 2C31 POPEG 304       5.501  87.741  97.136  1.00  0.00           C
ATOM   5543 3C31 POPEG 304       4.371  88.111  98.105  1.00  0.00           C
ATOM   5546 4C31 POPEG 304       4.331  87.221  99.355  1.00  0.00           C
ATOM   5549 5C31 POPEG 304       3.101  87.491 100.246  1.00  0.00           C
ATOM   5552 6C31 POPEG 304       2.951  88.961 100.686  1.00  0.00           C
ATOM   5556  NH3 POPEH 305      93.551   8.701  78.116  1.00  0.00           N
ATOM   5560  C12 POPEH 305      92.931   9.621  77.105  1.00  0.00           C
ATOM   5563  C11 POPEH 305      91.621   9.061  76.535  1.00  0.00           C
ATOM   5566  P   POPEH 305      90.561  11.291  75.725  1.00  0.00           P
ATOM   5567  O13 POPEH 305      91.651  12.261  75.925  1.00  0.00           O
ATOM   5568  O14 POPEH 305      89.591  11.601  74.645  1.00  0.00           O
ATOM   5569  O11 POPEH 305      89.761  11.131  77.086  1.00  0.00           O
ATOM   5570  O12 POPEH 305      91.181   9.871  75.465  1.00  0.00           O
ATOM   5571  C1  POPEH 305      88.631  11.931  77.455  1.00  0.00           C
ATOM   5574  C2  POPEH 305      88.871  12.751  78.785  1.00  0.00           C
ATOM   5576  O21 POPEH 305      87.761  12.791  79.696  1.00  0.00           O
ATOM   5577  C21 POPEH 305      86.511  13.011  79.296  1.00  0.00           C
ATOM   5578  O22 POPEH 305      86.121  13.121  78.145  1.00  0.00           O
ATOM   5579  C22 POPEH 305      85.601  12.921  80.556  1.00  0.00           C
ATOM   5582  C3  POPEH 305      89.461  14.181  78.586  1.00  0.00           C
ATOM   5585  O31 POPEH 305      90.311  14.581  79.696  1.00  0.00           O
ATOM   5586  C31 POPEH 305      89.971  15.701  80.375  1.00  0.00           C
ATOM   5587  O32 POPEH 305      88.961  16.341  80.205  1.00  0.00           O
ATOM   5588  C32 POPEH 305      91.091  16.061  81.345  1.00  0.00           C
ATOM   5591  C23 POPEH 305      84.171  13.531  80.465  1.00  0.00           C
ATOM   5594  C24 POPEH 305      83.411  13.401  81.796  1.00  0.00           C
ATOM   5597  C25 POPEH 305      82.071  14.161  81.835  1.00  0.00           C
ATOM   5600  C26 POPEH 305      82.171  15.621  82.315  1.00  0.00           C
ATOM   5603  C27 POPEH 305      80.781  16.211  82.616  1.00  0.00           C
ATOM   5606  C28 POPEH 305      80.801  17.681  83.095  1.00  0.00           C
ATOM   5609  C29 POPEH 305      79.411  18.251  83.215  1.00  0.00           C
ATOM   5611 0C21 POPEH 305      79.041  19.531  82.965  1.00  0.00           C
ATOM   5613 1C21 POPEH 305      79.911  20.691  82.556  1.00  0.00           C
ATOM   5616 2C21 POPEH 305      79.721  21.921  83.476  1.00  0.00           C
ATOM   5619 3C21 POPEH 305      80.511  21.861  84.785  1.00  0.00           C
ATOM   5622 4C21 POPEH 305      80.001  22.901  85.785  1.00  0.00           C
ATOM   5625 5C21 POPEH 305      80.911  23.141  86.995  1.00  0.00           C
ATOM   5628 6C21 POPEH 305      80.211  23.991  88.065  1.00  0.00           C
ATOM   5631 7C21 POPEH 305      81.071  24.271  89.315  1.00  0.00           C
ATOM   5634 8C21 POPEH 305      80.251  24.481  90.585  1.00  0.00           C
ATOM   5638  C33 POPEH 305      90.551  16.731  82.626  1.00  0.00           C
ATOM   5641  C34 POPEH 305      91.681  17.251  83.526  1.00  0.00           C
ATOM   5644  C35 POPEH 305      91.201  18.241  84.586  1.00  0.00           C
ATOM   5647  C36 POPEH 305      90.181  17.661  85.585  1.00  0.00           C
ATOM   5650  C37 POPEH 305      89.421  18.741  86.366  1.00  0.00           C
ATOM   5653  C38 POPEH 305      90.051  19.111  87.726  1.00  0.00           C
ATOM   5656  C39 POPEH 305      90.411  20.601  87.855  1.00  0.00           C
ATOM   5659 0C31 POPEH 305      89.211  21.551  87.785  1.00  0.00           C
ATOM   5662 1C31 POPEH 305      89.651  23.021  87.635  1.00  0.00           C
ATOM   5665 2C31 POPEH 305      88.521  23.901  87.076  1.00  0.00           C
ATOM   5668 3C31 POPEH 305      88.981  25.301  86.656  1.00  0.00           C
ATOM   5671 4C31 POPEH 305      88.061  25.891  85.585  1.00  0.00           C
ATOM   5674 5C31 POPEH 305      88.461  27.311  85.155  1.00  0.00           C
ATOM   5677 6C31 POPEH 305      87.671  27.811  83.946  1.00  0.00           C
ATOM   5681  NH3 POPEI 306      18.581 123.651  81.636  1.00  0.00           N
ATOM   5685  C12 POPEI 306      19.091 122.591  80.705  1.00  0.00           C
ATOM   5688  C11 POPEI 306      20.621 122.531  80.675  1.00  0.00           C
ATOM   5691  P   POPEI 306      21.921 124.751  81.275  1.00  0.00           P
ATOM   5692  O13 POPEI 306      23.291 124.201  81.405  1.00  0.00           O
ATOM   5693  O14 POPEI 306      21.721 126.161  80.886  1.00  0.00           O
ATOM   5694  O11 POPEI 306      21.171 124.561  82.665  1.00  0.00           O
ATOM   5695  O12 POPEI 306      21.131 123.801  80.285  1.00  0.00           O
ATOM   5696  C1  POPEI 306      21.861 124.781  83.915  1.00  0.00           C
ATOM   5699  C2  POPEI 306      22.141 126.301  84.265  1.00  0.00           C
ATOM   5701  O21 POPEI 306      23.471 126.751  84.605  1.00  0.00           O
ATOM   5702  C21 POPEI 306      24.521 126.011  84.895  1.00  0.00           C
ATOM   5703  O22 POPEI 306      24.571 124.801  85.015  1.00  0.00           O
ATOM   5704  C22 POPEI 306      25.761 126.891  85.035  1.00  0.00           C
ATOM   5707  C3  POPEI 306      21.101 126.891  85.285  1.00  0.00           C
ATOM   5710  O31 POPEI 306      21.141 126.271  86.595  1.00  0.00           O
ATOM   5711  C31 POPEI 306      22.061 126.771  87.416  1.00  0.00           C
ATOM   5712  O32 POPEI 306      22.751 127.751  87.185  1.00  0.00           O
ATOM   5713  C32 POPEI 306      22.111 125.961  88.705  1.00  0.00           C
ATOM   5716  C23 POPEI 306      26.061 127.271  86.506  1.00  0.00           C
ATOM   5719  C24 POPEI 306      27.341 128.111  86.665  1.00  0.00           C
ATOM   5722  C25 POPEI 306      28.151 127.851  87.955  1.00  0.00           C
ATOM   5725  C26 POPEI 306      27.341 127.581  89.236  1.00  0.00           C
ATOM   5728  C27 POPEI 306      28.241 127.131  90.395  1.00  0.00           C
ATOM   5731  C28 POPEI 306      27.471 126.501  91.565  1.00  0.00           C
ATOM   5734  C29 POPEI 306      26.541 127.501  92.196  1.00  0.00           C
ATOM   5736 0C21 POPEI 306      26.171 127.561  93.485  1.00  0.00           C
ATOM   5738 1C21 POPEI 306      26.561 126.621  94.595  1.00  0.00           C
ATOM   5741 2C21 POPEI 306      25.271 126.081  95.226  1.00  0.00           C
ATOM   5744 3C21 POPEI 306      25.541 125.171  96.435  1.00  0.00           C
ATOM   5747 4C21 POPEI 306      24.241 124.631  97.056  1.00  0.00           C
ATOM   5750 5C21 POPEI 306      23.441 125.681  97.825  1.00  0.00           C
ATOM   5753 6C21 POPEI 306      22.011 125.201  98.105  1.00  0.00           C
ATOM   5756 7C21 POPEI 306      21.281 126.061  99.136  1.00  0.00           C
ATOM   5759 8C21 POPEI 306      19.811 125.651  99.265  1.00  0.00           C
ATOM   5763  C33 POPEI 306      23.521 125.981  89.376  1.00  0.00           C
ATOM   5766  C34 POPEI 306      23.461 125.701  90.875  1.00  0.00           C
ATOM   5769  C35 POPEI 306      22.951 124.301  91.256  1.00  0.00           C
ATOM   5772  C36 POPEI 306      21.931 124.331  92.405  1.00  0.00           C
ATOM   5775  C37 POPEI 306      21.321 122.961  92.746  1.00  0.00           C
ATOM   5778  C38 POPEI 306      20.071 123.031  93.645  1.00  0.00           C
ATOM   5781  C39 POPEI 306      20.311 123.711  94.995  1.00  0.00           C
ATOM   5784 0C31 POPEI 306      19.021 123.931  95.785  1.00  0.00           C
ATOM   5787 1C31 POPEI 306      18.721 122.841  96.815  1.00  0.00           C
ATOM   5790 2C31 POPEI 306      17.431 123.151  97.595  1.00  0.00           C
ATOM   5793 3C31 POPEI 306      17.411 122.591  99.025  1.00  0.00           C
ATOM   5796 4C31 POPEI 306      17.301 121.061  99.116  1.00  0.00           C
ATOM   5799 5C31 POPEI 306      17.311 120.621 100.576  1.00  0.00           C
ATOM   5802 6C31 POPEI 306      17.261 119.111 100.816  1.00  0.00           C
ATOM   5806  NH3 POPEJ 307      71.221  31.031 122.405  1.00  0.00           N
ATOM   5810  C12 POPEJ 307      70.761  32.391 122.866  1.00  0.00           C
ATOM   5813  C11 POPEJ 307      69.241  32.601 122.715  1.00  0.00           C
ATOM   5816  P   POPEJ 307      68.711  35.191 121.955  1.00  0.00           P
ATOM   5817  O13 POPEJ 307      69.971  35.451 121.205  1.00  0.00           O
ATOM   5818  O14 POPEJ 307      68.161  36.291 122.785  1.00  0.00           O
ATOM   5819  O11 POPEJ 307      67.531  34.851 120.976  1.00  0.00           O
ATOM   5820  O12 POPEJ 307      68.891  33.961 122.925  1.00  0.00           O
ATOM   5821  C1  POPEJ 307      67.511  33.901 119.916  1.00  0.00           C
ATOM   5824  C2  POPEJ 307      66.051  33.381 119.696  1.00  0.00           C
ATOM   5826  O21 POPEJ 307      65.931  32.081 119.095  1.00  0.00           O
ATOM   5827  C21 POPEJ 307      66.591  31.781 117.995  1.00  0.00           C
ATOM   5828  O22 POPEJ 307      67.621  32.271 117.585  1.00  0.00           O
ATOM   5829  C22 POPEJ 307      65.851  30.661 117.245  1.00  0.00           C
ATOM   5832  C3  POPEJ 307      65.221  34.391 118.885  1.00  0.00           C
ATOM   5835  O31 POPEJ 307      65.761  34.501 117.556  1.00  0.00           O
ATOM   5836  C31 POPEJ 307      65.461  35.621 116.925  1.00  0.00           C
ATOM   5837  O32 POPEJ 307      64.701  36.481 117.346  1.00  0.00           O
ATOM   5838  C32 POPEJ 307      66.201  35.651 115.576  1.00  0.00           C
ATOM   5841  C23 POPEJ 307      65.911  30.891 115.715  1.00  0.00           C
ATOM   5844  C24 POPEJ 307      65.761  29.611 114.895  1.00  0.00           C
ATOM   5847  C25 POPEJ 307      66.281  29.781 113.465  1.00  0.00           C
ATOM   5850  C26 POPEJ 307      66.041  28.541 112.606  1.00  0.00           C
ATOM   5853  C27 POPEJ 307      66.521  28.701 111.155  1.00  0.00           C
ATOM   5856  C28 POPEJ 307      66.091  27.481 110.315  1.00  0.00           C
ATOM   5859  C29 POPEJ 307      66.701  27.401 108.946  1.00  0.00           C
ATOM   5861 0C21 POPEJ 307      66.281  26.551 107.995  1.00  0.00           C
ATOM   5863 1C21 POPEJ 307      65.181  25.521 108.186  1.00  0.00           C
ATOM   5866 2C21 POPEJ 307      65.601  24.121 107.685  1.00  0.00           C
ATOM   5869 3C21 POPEJ 307      65.431  23.951 106.166  1.00  0.00           C
ATOM   5872 4C21 POPEJ 307      66.501  23.041 105.546  1.00  0.00           C
ATOM   5875 5C21 POPEJ 307      66.161  22.601 104.116  1.00  0.00           C
ATOM   5878 6C21 POPEJ 307      65.471  21.231 104.065  1.00  0.00           C
ATOM   5881 7C21 POPEJ 307      65.001  20.841 102.655  1.00  0.00           C
ATOM   5884 8C21 POPEJ 307      64.551  19.381 102.545  1.00  0.00           C
ATOM   5888  C33 POPEJ 307      67.001  34.381 115.126  1.00  0.00           C
ATOM   5891  C34 POPEJ 307      67.751  34.611 113.795  1.00  0.00           C
ATOM   5894  C35 POPEJ 307      68.431  33.331 113.245  1.00  0.00           C
ATOM   5897  C36 POPEJ 307      68.941  33.451 111.796  1.00  0.00           C
ATOM   5900  C37 POPEJ 307      69.571  32.141 111.275  1.00  0.00           C
ATOM   5903  C38 POPEJ 307      69.821  32.101 109.755  1.00  0.00           C
ATOM   5906  C39 POPEJ 307      68.591  31.711 108.925  1.00  0.00           C
ATOM   5909 0C31 POPEJ 307      68.871  31.691 107.405  1.00  0.00           C
ATOM   5912 1C31 POPEJ 307      67.621  31.361 106.565  1.00  0.00           C
ATOM   5915 2C31 POPEJ 307      67.571  29.921 106.035  1.00  0.00           C
ATOM   5918 3C31 POPEJ 307      68.461  29.701 104.796  1.00  0.00           C
ATOM   5921 4C31 POPEJ 307      68.561  28.231 104.366  1.00  0.00           C
ATOM   5924 5C31 POPEJ 307      69.651  28.001 103.306  1.00  0.00           C
ATOM   5927 6C31 POPEJ 307      69.951  26.521 103.035  1.00  0.00           C
ATOM   5931  NH3 POPEK 308      11.701   9.771  81.845  1.00  0.00           N
ATOM   5935  C12 POPEK 308      13.121  10.061  81.455  1.00  0.00           C
ATOM   5938  C11 POPEK 308      13.951   8.771  81.425  1.00  0.00           C
ATOM   5941  P   POPEK 308      16.481   8.111  81.265  1.00  0.00           P
ATOM   5942  O13 POPEK 308      16.021   6.711  81.216  1.00  0.00           O
ATOM   5943  O14 POPEK 308      17.551   8.481  80.325  1.00  0.00           O
ATOM   5944  O11 POPEK 308      16.911   8.531  82.715  1.00  0.00           O
ATOM   5945  O12 POPEK 308      15.271   9.101  81.055  1.00  0.00           O
ATOM   5946  C1  POPEK 308      18.301   8.531  83.065  1.00  0.00           C
ATOM   5949  C2  POPEK 308      18.531   8.061  84.525  1.00  0.00           C
ATOM   5951  O21 POPEK 308      17.941   9.001  85.436  1.00  0.00           O
ATOM   5952  C21 POPEK 308      16.651   8.891  85.626  1.00  0.00           C
ATOM   5953  O22 POPEK 308      15.911   8.011  85.196  1.00  0.00           O
ATOM   5954  C22 POPEK 308      16.161  10.101  86.435  1.00  0.00           C
ATOM   5957  C3  POPEK 308      20.061   7.941  84.805  1.00  0.00           C
ATOM   5960  O31 POPEK 308      20.451   8.061  86.186  1.00  0.00           O
ATOM   5961  C31 POPEK 308      20.021   7.121  87.006  1.00  0.00           C
ATOM   5962  O32 POPEK 308      19.221   6.251  86.726  1.00  0.00           O
ATOM   5963  C32 POPEK 308      20.661   7.321  88.365  1.00  0.00           C
ATOM   5966  C23 POPEK 308      15.251   9.731  87.635  1.00  0.00           C
ATOM   5969  C24 POPEK 308      16.041   9.501  88.935  1.00  0.00           C
ATOM   5972  C25 POPEK 308      15.121   9.141  90.106  1.00  0.00           C
ATOM   5975  C26 POPEK 308      15.771   9.391  91.476  1.00  0.00           C
ATOM   5978  C27 POPEK 308      14.851   9.011  92.645  1.00  0.00           C
ATOM   5981  C28 POPEK 308      15.501   9.171  94.035  1.00  0.00           C
ATOM   5984  C29 POPEK 308      15.861  10.591  94.385  1.00  0.00           C
ATOM   5986 0C21 POPEK 308      17.111  11.081  94.495  1.00  0.00           C
ATOM   5988 1C21 POPEK 308      18.371  10.301  94.245  1.00  0.00           C
ATOM   5991 2C21 POPEK 308      19.641  11.181  94.205  1.00  0.00           C
ATOM   5994 3C21 POPEK 308      19.991  11.821  95.556  1.00  0.00           C
ATOM   5997 4C21 POPEK 308      21.361  12.501  95.546  1.00  0.00           C
ATOM   6000 5C21 POPEK 308      21.611  13.341  96.796  1.00  0.00           C
ATOM   6003 6C21 POPEK 308      22.981  14.031  96.806  1.00  0.00           C
ATOM   6006 7C21 POPEK 308      23.211  14.831  98.095  1.00  0.00           C
ATOM   6009 8C21 POPEK 308      24.621  15.421  98.196  1.00  0.00           C
ATOM   6013  C33 POPEK 308      19.741   8.121  89.315  1.00  0.00           C
ATOM   6016  C34 POPEK 308      20.511   8.661  90.526  1.00  0.00           C
ATOM   6019  C35 POPEK 308      21.221   7.571  91.335  1.00  0.00           C
ATOM   6022  C36 POPEK 308      21.831   8.151  92.606  1.00  0.00           C
ATOM   6025  C37 POPEK 308      22.481   7.121  93.526  1.00  0.00           C
ATOM   6028  C38 POPEK 308      23.011   7.811  94.785  1.00  0.00           C
ATOM   6031  C39 POPEK 308      23.441   6.851  95.906  1.00  0.00           C
ATOM   6034 0C31 POPEK 308      22.321   6.531  96.916  1.00  0.00           C
ATOM   6037 1C31 POPEK 308      21.471   5.301  96.555  1.00  0.00           C
ATOM   6040 2C31 POPEK 308      20.601   4.791  97.735  1.00  0.00           C
ATOM   6043 3C31 POPEK 308      21.411   4.151  98.876  1.00  0.00           C
ATOM   6046 4C31 POPEK 308      20.521   3.741 100.056  1.00  0.00           C
ATOM   6049 5C31 POPEK 308      21.311   3.231 101.275  1.00  0.00           C
ATOM   6052 6C31 POPEK 308      20.421   2.931 102.486  1.00  0.00           C
ATOM   6056  NH3 POPEL 309     104.631   5.441  78.046  1.00  0.00           N
ATOM   6060  C12 POPEL 309     105.321   6.391  77.086  1.00  0.00           C
ATOM   6063  C11 POPEL 309     106.501   5.771  76.306  1.00  0.00           C
ATOM   6066  P   POPEL 309     108.171   7.821  75.935  1.00  0.00           P
ATOM   6067  O13 POPEL 309     109.551   7.521  75.495  1.00  0.00           O
ATOM   6068  O14 POPEL 309     107.611   9.141  75.605  1.00  0.00           O
ATOM   6069  O11 POPEL 309     108.021   7.671  77.486  1.00  0.00           O
ATOM   6070  O12 POPEL 309     107.131   6.731  75.445  1.00  0.00           O
ATOM   6071  C1  POPEL 309     109.001   8.141  78.406  1.00  0.00           C
ATOM   6074  C2  POPEL 309     108.401   8.031  79.825  1.00  0.00           C
ATOM   6076  O21 POPEL 309     109.411   8.441  80.775  1.00  0.00           O
ATOM   6077  C21 POPEL 309     108.931   8.831  81.946  1.00  0.00           C
ATOM   6078  O22 POPEL 309     107.761   9.111  82.165  1.00  0.00           O
ATOM   6079  C22 POPEL 309     110.041   8.851  82.995  1.00  0.00           C
ATOM   6082  C3  POPEL 309     107.941   6.571  80.085  1.00  0.00           C
ATOM   6085  O31 POPEL 309     107.391   6.371  81.395  1.00  0.00           O
ATOM   6086  C31 POPEL 309     106.091   6.591  81.535  1.00  0.00           C
ATOM   6087  O32 POPEL 309     105.301   6.781  80.616  1.00  0.00           O
ATOM   6088  C32 POPEL 309     105.771   6.601  83.026  1.00  0.00           C
ATOM   6091  C23 POPEL 309     109.491   8.471  84.385  1.00  0.00           C
ATOM   6094  C24 POPEL 309     110.561   8.511  85.486  1.00  0.00           C
ATOM   6097  C25 POPEL 309     110.861   9.931  86.015  1.00  0.00           C
ATOM   6100  C26 POPEL 309     111.621   9.891  87.355  1.00  0.00           C
ATOM   6103  C27 POPEL 309     111.891  11.271  87.955  1.00  0.00           C
ATOM   6106  C28 POPEL 309     111.591  11.361  89.475  1.00  0.00           C
ATOM   6109  C29 POPEL 309     110.111  11.331  89.755  1.00  0.00           C
ATOM   6111 0C21 POPEL 309     109.511  10.911  90.895  1.00  0.00           C
ATOM   6113 1C21 POPEL 309     110.211  10.491  92.156  1.00  0.00           C
ATOM   6116 2C21 POPEL 309     109.291  10.561  93.395  1.00  0.00           C
ATOM   6119 3C21 POPEL 309     108.651   9.211  93.756  1.00  0.00           C
ATOM   6122 4C21 POPEL 309     107.721   9.291  94.986  1.00  0.00           C
ATOM   6125 5C21 POPEL 309     107.791   8.041  95.875  1.00  0.00           C
ATOM   6128 6C21 POPEL 309     106.971   8.171  97.165  1.00  0.00           C
ATOM   6131 7C21 POPEL 309     107.211   7.011  98.135  1.00  0.00           C
ATOM   6134 8C21 POPEL 309     106.501   7.161  99.485  1.00  0.00           C
ATOM   6138  C33 POPEL 309     104.631   7.561  83.446  1.00  0.00           C
ATOM   6141  C34 POPEL 309     103.251   6.901  83.375  1.00  0.00           C
ATOM   6144  C35 POPEL 309     102.191   7.611  84.226  1.00  0.00           C
ATOM   6147  C36 POPEL 309     102.371   7.381  85.735  1.00  0.00           C
ATOM   6150  C37 POPEL 309     101.231   7.981  86.575  1.00  0.00           C
ATOM   6153  C38 POPEL 309     101.391   7.731  88.085  1.00  0.00           C
ATOM   6156  C39 POPEL 309     102.341   8.731  88.765  1.00  0.00           C
ATOM   6159 0C31 POPEL 309     101.631  10.011  89.226  1.00  0.00           C
ATOM   6162 1C31 POPEL 309     102.611  11.171  89.485  1.00  0.00           C
ATOM   6165 2C31 POPEL 309     101.951  12.401  90.116  1.00  0.00           C
ATOM   6168 3C31 POPEL 309     102.651  13.721  89.776  1.00  0.00           C
ATOM   6171 4C31 POPEL 309     102.431  14.091  88.306  1.00  0.00           C
ATOM   6174 5C31 POPEL 309     102.621  15.581  88.006  1.00  0.00           C
ATOM   6177 6C31 POPEL 309     102.131  15.931  86.605  1.00  0.00           C
ATOM   6181  NH3 POPEM 310      95.901  70.911  78.546  1.00  0.00           N
ATOM   6185  C12 POPEM 310      96.361  70.401  77.206  1.00  0.00           C
ATOM   6188  C11 POPEM 310      95.341  69.491  76.516  1.00  0.00           C
ATOM   6191  P   POPEM 310      96.781  67.281  76.356  1.00  0.00           P
ATOM   6192  O13 POPEM 310      96.031  66.071  75.945  1.00  0.00           O
ATOM   6193  O14 POPEM 310      98.231  67.311  76.026  1.00  0.00           O
ATOM   6194  O11 POPEM 310      96.661  67.551  77.915  1.00  0.00           O
ATOM   6195  O12 POPEM 310      96.011  68.521  75.715  1.00  0.00           O
ATOM   6196  C1  POPEM 310      95.661  67.051  78.795  1.00  0.00           C
ATOM   6199  C2  POPEM 310      96.131  67.031  80.285  1.00  0.00           C
ATOM   6201  O21 POPEM 310      94.971  67.141  81.145  1.00  0.00           O
ATOM   6202  C21 POPEM 310      95.201  66.711  82.366  1.00  0.00           C
ATOM   6203  O22 POPEM 310      96.171  66.051  82.726  1.00  0.00           O
ATOM   6204  C22 POPEM 310      94.061  67.111  83.295  1.00  0.00           C
ATOM   6207  C3  POPEM 310      97.131  68.171  80.645  1.00  0.00           C
ATOM   6210  O31 POPEM 310      98.221  67.671  81.455  1.00  0.00           O
ATOM   6211  C31 POPEM 310      98.271  68.021  82.735  1.00  0.00           C
ATOM   6212  O32 POPEM 310      97.411  68.671  83.336  1.00  0.00           O
ATOM   6213  C32 POPEM 310      99.541  67.471  83.365  1.00  0.00           C
ATOM   6216  C23 POPEM 310      94.591  67.131  84.745  1.00  0.00           C
ATOM   6219  C24 POPEM 310      93.481  67.301  85.785  1.00  0.00           C
ATOM   6222  C25 POPEM 310      93.911  66.821  87.175  1.00  0.00           C
ATOM   6225  C26 POPEM 310      94.841  67.791  87.936  1.00  0.00           C
ATOM   6228  C27 POPEM 310      94.161  68.401  89.175  1.00  0.00           C
ATOM   6231  C28 POPEM 310      95.121  69.031  90.205  1.00  0.00           C
ATOM   6234  C29 POPEM 310      96.121  68.071  90.785  1.00  0.00           C
ATOM   6236 0C21 POPEM 310      95.871  66.991  91.546  1.00  0.00           C
ATOM   6238 1C21 POPEM 310      94.521  66.521  92.056  1.00  0.00           C
ATOM   6241 2C21 POPEM 310      94.621  65.821  93.425  1.00  0.00           C
ATOM   6244 3C21 POPEM 310      95.071  66.751  94.566  1.00  0.00           C
ATOM   6247 4C21 POPEM 310      95.181  66.041  95.925  1.00  0.00           C
ATOM   6250 5C21 POPEM 310      95.671  67.001  97.016  1.00  0.00           C
ATOM   6253 6C21 POPEM 310      95.861  66.321  98.386  1.00  0.00           C
ATOM   6256 7C21 POPEM 310      96.301  67.311  99.465  1.00  0.00           C
ATOM   6259 8C21 POPEM 310      96.491  66.681 100.855  1.00  0.00           C
ATOM   6263  C33 POPEM 310      99.951  68.181  84.685  1.00  0.00           C
ATOM   6266  C34 POPEM 310     100.151  67.201  85.845  1.00  0.00           C
ATOM   6269  C35 POPEM 310      98.841  66.551  86.315  1.00  0.00           C
ATOM   6272  C36 POPEM 310      98.981  65.021  86.435  1.00  0.00           C
ATOM   6275  C37 POPEM 310      97.711  64.341  86.975  1.00  0.00           C
ATOM   6278  C38 POPEM 310      97.461  64.591  88.476  1.00  0.00           C
ATOM   6281  C39 POPEM 310      98.431  63.841  89.395  1.00  0.00           C
ATOM   6284 0C31 POPEM 310      98.171  64.161  90.875  1.00  0.00           C
ATOM   6287 1C31 POPEM 310      98.861  63.201  91.855  1.00  0.00           C
ATOM   6290 2C31 POPEM 310      98.511  63.571  93.306  1.00  0.00           C
ATOM   6293 3C31 POPEM 310      98.831  62.471  94.326  1.00  0.00           C
ATOM   6296 4C31 POPEM 310      98.281  62.841  95.715  1.00  0.00           C
ATOM   6299 5C31 POPEM 310      98.511  61.761  96.785  1.00  0.00           C
ATOM   6302 6C31 POPEM 310      97.851  62.101  98.126  1.00  0.00           C
ATOM   6306  NH3 POPEN 311      49.891  -1.921 121.435  1.00  0.00           N
ATOM   6310  C12 POPEN 311      48.661  -2.001 122.305  1.00  0.00           C
ATOM   6313  C11 POPEN 311      47.881  -3.301 122.025  1.00  0.00           C
ATOM   6316  P   POPEN 311      45.291  -3.021 122.305  1.00  0.00           P
ATOM   6317  O13 POPEN 311      44.801  -4.161 121.496  1.00  0.00           O
ATOM   6318  O14 POPEN 311      44.441  -2.561 123.415  1.00  0.00           O
ATOM   6319  O11 POPEN 311      45.631  -1.791 121.395  1.00  0.00           O
ATOM   6320  O12 POPEN 311      46.721  -3.421 122.825  1.00  0.00           O
ATOM   6321  C1  POPEN 311      45.301  -1.791 120.025  1.00  0.00           C
ATOM   6324  C2  POPEN 311      45.281  -0.341 119.525  1.00  0.00           C
ATOM   6326  O21 POPEN 311      45.391  -0.401 118.095  1.00  0.00           O
ATOM   6327  C21 POPEN 311      44.731   0.519 117.416  1.00  0.00           C
ATOM   6328  O22 POPEN 311      43.961   1.341 117.875  1.00  0.00           O
ATOM   6329  C22 POPEN 311      45.201   0.429 115.965  1.00  0.00           C
ATOM   6332  C3  POPEN 311      46.481   0.429 120.155  1.00  0.00           C
ATOM   6335  O31 POPEN 311      46.331   1.851 120.085  1.00  0.00           O
ATOM   6336  C31 POPEN 311      46.841   2.411 119.025  1.00  0.00           C
ATOM   6337  O32 POPEN 311      47.381   1.851 118.085  1.00  0.00           O
ATOM   6338  C32 POPEN 311      46.681   3.901 119.145  1.00  0.00           C
ATOM   6341  C23 POPEN 311      44.151   0.941 114.955  1.00  0.00           C
ATOM   6344  C24 POPEN 311      44.711   0.991 113.526  1.00  0.00           C
ATOM   6347  C25 POPEN 311      43.671   1.391 112.466  1.00  0.00           C
ATOM   6350  C26 POPEN 311      42.511   0.399 112.366  1.00  0.00           C
ATOM   6353  C27 POPEN 311      41.571   0.629 111.166  1.00  0.00           C
ATOM   6356  C28 POPEN 311      40.731  -0.611 110.816  1.00  0.00           C
ATOM   6359  C29 POPEN 311      41.561  -1.691 110.165  1.00  0.00           C
ATOM   6361 0C21 POPEN 311      41.111  -2.771 109.516  1.00  0.00           C
ATOM   6363 1C21 POPEN 311      39.661  -3.171 109.326  1.00  0.00           C
ATOM   6366 2C21 POPEN 311      39.221  -4.231 110.355  1.00  0.00           C
ATOM   6369 3C21 POPEN 311      39.931  -5.591 110.196  1.00  0.00           C
ATOM   6372 4C21 POPEN 311      39.621  -6.591 111.326  1.00  0.00           C
ATOM   6375 5C21 POPEN 311      40.121  -6.121 112.696  1.00  0.00           C
ATOM   6378 6C21 POPEN 311      40.181  -7.241 113.736  1.00  0.00           C
ATOM   6381 7C21 POPEN 311      40.681  -6.761 115.106  1.00  0.00           C
ATOM   6384 8C21 POPEN 311      40.861  -7.901 116.105  1.00  0.00           C
ATOM   6388  C33 POPEN 311      46.451   4.481 117.756  1.00  0.00           C
ATOM   6391  C34 POPEN 311      46.281   5.991 117.805  1.00  0.00           C
ATOM   6394  C35 POPEN 311      45.731   6.511 116.496  1.00  0.00           C
ATOM   6397  C36 POPEN 311      46.491   5.961 115.296  1.00  0.00           C
ATOM   6400  C37 POPEN 311      46.451   6.871 114.086  1.00  0.00           C
ATOM   6403  C38 POPEN 311      46.891   6.141 112.815  1.00  0.00           C
ATOM   6406  C39 POPEN 311      46.701   7.041 111.605  1.00  0.00           C
ATOM   6409 0C31 POPEN 311      46.731   6.331 110.266  1.00  0.00           C
ATOM   6412 1C31 POPEN 311      46.431   7.351 109.165  1.00  0.00           C
ATOM   6415 2C31 POPEN 311      46.481   6.751 107.775  1.00  0.00           C
ATOM   6418 3C31 POPEN 311      46.131   7.791 106.715  1.00  0.00           C
ATOM   6421 4C31 POPEN 311      46.191   7.211 105.305  1.00  0.00           C
ATOM   6424 5C31 POPEN 311      45.771   8.211 104.236  1.00  0.00           C
ATOM   6427 6C31 POPEN 311      45.661   7.561 102.866  1.00  0.00           C
ATOM   6431  NH3 POPEO 312       1.601  96.061 122.346  1.00  0.00           N
ATOM   6435  C12 POPEO 312       1.341  97.371 122.995  1.00  0.00           C
ATOM   6438  C11 POPEO 312       1.971  98.531 122.215  1.00  0.00           C
ATOM   6441  P   POPEO 312       2.541 100.911 123.126  1.00  0.00           P
ATOM   6442  O13 POPEO 312       1.721 102.131 123.116  1.00  0.00           O
ATOM   6443  O14 POPEO 312       3.351 100.631 124.326  1.00  0.00           O
ATOM   6444  O11 POPEO 312       3.471 100.881 121.835  1.00  0.00           O
ATOM   6445  O12 POPEO 312       1.571  99.711 122.875  1.00  0.00           O
ATOM   6446  C1  POPEO 312       4.301 102.001 121.516  1.00  0.00           C
ATOM   6449  C2  POPEO 312       4.961 101.791 120.135  1.00  0.00           C
ATOM   6451  O21 POPEO 312       6.141 102.581 119.905  1.00  0.00           O
ATOM   6452  C21 POPEO 312       6.171 103.881 120.095  1.00  0.00           C
ATOM   6453  O22 POPEO 312       5.291 104.591 120.535  1.00  0.00           O
ATOM   6454  C22 POPEO 312       7.561 104.381 119.656  1.00  0.00           C
ATOM   6457  C3  POPEO 312       3.991 101.911 118.935  1.00  0.00           C
ATOM   6460  O31 POPEO 312       4.551 101.221 117.785  1.00  0.00           O
ATOM   6461  C31 POPEO 312       5.421 101.931 117.066  1.00  0.00           C
ATOM   6462  O32 POPEO 312       5.521 103.151 117.086  1.00  0.00           O
ATOM   6463  C32 POPEO 312       6.411 100.961 116.415  1.00  0.00           C
ATOM   6466  C23 POPEO 312       7.521 105.761 118.935  1.00  0.00           C
ATOM   6469  C24 POPEO 312       8.921 106.301 118.596  1.00  0.00           C
ATOM   6472  C25 POPEO 312       9.571 105.701 117.336  1.00  0.00           C
ATOM   6475  C26 POPEO 312       9.481 106.601 116.096  1.00  0.00           C
ATOM   6478  C27 POPEO 312      10.271 106.041 114.895  1.00  0.00           C
ATOM   6481  C28 POPEO 312      10.091 106.821 113.575  1.00  0.00           C
ATOM   6484  C29 POPEO 312       8.761 106.521 112.915  1.00  0.00           C
ATOM   6486 0C21 POPEO 312       8.151 107.251 111.965  1.00  0.00           C
ATOM   6488 1C21 POPEO 312       8.671 108.521 111.335  1.00  0.00           C
ATOM   6491 2C21 POPEO 312       7.741 109.701 111.665  1.00  0.00           C
ATOM   6494 3C21 POPEO 312       8.091 110.971 110.875  1.00  0.00           C
ATOM   6497 4C21 POPEO 312       9.111 111.881 111.565  1.00  0.00           C
ATOM   6500 5C21 POPEO 312       9.831 112.821 110.585  1.00  0.00           C
ATOM   6503 6C21 POPEO 312       8.891 113.621 109.675  1.00  0.00           C
ATOM   6506 7C21 POPEO 312       9.661 114.381 108.586  1.00  0.00           C
ATOM   6509 8C21 POPEO 312       8.771 114.891 107.445  1.00  0.00           C
ATOM   6513  C33 POPEO 312       6.311 100.761 114.875  1.00  0.00           C
ATOM   6516  C34 POPEO 312       7.261  99.621 114.425  1.00  0.00           C
ATOM   6519  C35 POPEO 312       7.271  99.281 112.936  1.00  0.00           C
ATOM   6522  C36 POPEO 312       5.911  98.921 112.325  1.00  0.00           C
ATOM   6525  C37 POPEO 312       6.071  98.201 110.976  1.00  0.00           C
ATOM   6528  C38 POPEO 312       4.931  98.471 109.976  1.00  0.00           C
ATOM   6531  C39 POPEO 312       4.941  99.911 109.446  1.00  0.00           C
ATOM   6534 0C31 POPEO 312       5.121 100.021 107.925  1.00  0.00           C
ATOM   6537 1C31 POPEO 312       3.981  99.391 107.115  1.00  0.00           C
ATOM   6540 2C31 POPEO 312       3.931  99.891 105.655  1.00  0.00           C
ATOM   6543 3C31 POPEO 312       5.171  99.511 104.825  1.00  0.00           C
ATOM   6546 4C31 POPEO 312       5.471 100.551 103.736  1.00  0.00           C
ATOM   6549 5C31 POPEO 312       6.831 100.311 103.065  1.00  0.00           C
ATOM   6552 6C31 POPEO 312       7.241 101.431 102.105  1.00  0.00           C
ATOM   6556  NH3 POPEP 313      48.731  88.321  79.836  1.00  0.00           N
ATOM   6560  C12 POPEP 313      48.611  86.841  79.745  1.00  0.00           C
ATOM   6563  C11 POPEP 313      47.991  86.301  81.035  1.00  0.00           C
ATOM   6566  P   POPEP 313      48.351  84.021  82.226  1.00  0.00           P
ATOM   6567  O13 POPEP 313      47.871  82.651  81.975  1.00  0.00           O
ATOM   6568  O14 POPEP 313      47.821  84.731  83.406  1.00  0.00           O
ATOM   6569  O11 POPEP 313      49.941  83.971  82.315  1.00  0.00           O
ATOM   6570  O12 POPEP 313      48.041  84.881  80.946  1.00  0.00           O
ATOM   6571  C1  POPEP 313      50.601  82.891  82.995  1.00  0.00           C
ATOM   6574  C2  POPEP 313      51.491  83.431  84.156  1.00  0.00           C
ATOM   6576  O21 POPEP 313      52.291  82.411  84.796  1.00  0.00           O
ATOM   6577  C21 POPEP 313      51.661  81.501  85.515  1.00  0.00           C
ATOM   6578  O22 POPEP 313      50.471  81.231  85.436  1.00  0.00           O
ATOM   6579  C22 POPEP 313      52.571  80.841  86.546  1.00  0.00           C
ATOM   6582  C3  POPEP 313      50.681  84.291  85.205  1.00  0.00           C
ATOM   6585  O31 POPEP 313      51.531  84.751  86.285  1.00  0.00           O
ATOM   6586  C31 POPEP 313      52.421  85.661  85.906  1.00  0.00           C
ATOM   6587  O32 POPEP 313      52.381  86.301  84.875  1.00  0.00           O
ATOM   6588  C32 POPEP 313      53.591  85.691  86.895  1.00  0.00           C
ATOM   6591  C23 POPEP 313      51.871  80.861  87.936  1.00  0.00           C
ATOM   6594  C24 POPEP 313      52.641  80.091  89.025  1.00  0.00           C
ATOM   6597  C25 POPEP 313      52.101  80.311  90.455  1.00  0.00           C
ATOM   6600  C26 POPEP 313      52.171  81.771  90.956  1.00  0.00           C
ATOM   6603  C27 POPEP 313      52.251  81.911  92.486  1.00  0.00           C
ATOM   6606  C28 POPEP 313      53.691  81.791  93.006  1.00  0.00           C
ATOM   6609  C29 POPEP 313      53.821  81.981  94.506  1.00  0.00           C
ATOM   6611 0C21 POPEP 313      54.161  81.061  95.415  1.00  0.00           C
ATOM   6613 1C21 POPEP 313      54.451  79.591  95.175  1.00  0.00           C
ATOM   6616 2C21 POPEP 313      55.791  79.121  95.766  1.00  0.00           C
ATOM   6619 3C21 POPEP 313      56.001  77.621  95.526  1.00  0.00           C
ATOM   6622 4C21 POPEP 313      57.211  77.011  96.256  1.00  0.00           C
ATOM   6625 5C21 POPEP 313      58.571  77.591  95.816  1.00  0.00           C
ATOM   6628 6C21 POPEP 313      59.751  76.821  96.446  1.00  0.00           C
ATOM   6631 7C21 POPEP 313      61.111  77.481  96.166  1.00  0.00           C
ATOM   6634 8C21 POPEP 313      62.191  76.491  95.725  1.00  0.00           C
ATOM   6638  C33 POPEP 313      53.231  86.161  88.326  1.00  0.00           C
ATOM   6641  C34 POPEP 313      54.271  85.731  89.366  1.00  0.00           C
ATOM   6644  C35 POPEP 313      54.491  86.731  90.495  1.00  0.00           C
ATOM   6647  C36 POPEP 313      53.201  87.031  91.275  1.00  0.00           C
ATOM   6650  C37 POPEP 313      53.491  87.771  92.576  1.00  0.00           C
ATOM   6653  C38 POPEP 313      52.211  88.241  93.266  1.00  0.00           C
ATOM   6656  C39 POPEP 313      52.321  88.241  94.796  1.00  0.00           C
ATOM   6659 0C31 POPEP 313      53.391  89.191  95.345  1.00  0.00           C
ATOM   6662 1C31 POPEP 313      53.581  89.041  96.866  1.00  0.00           C
ATOM   6665 2C31 POPEP 313      54.601  90.041  97.445  1.00  0.00           C
ATOM   6668 3C31 POPEP 313      54.051  91.461  97.515  1.00  0.00           C
ATOM   6671 4C31 POPEP 313      55.111  92.521  97.845  1.00  0.00           C
ATOM   6674 5C31 POPEP 313      54.551  93.941  97.766  1.00  0.00           C
ATOM   6677 6C31 POPEP 313      55.481  95.011  98.316  1.00  0.00           C
ATOM   6681  NH3 POPEQ 314     105.851 125.911 119.385  1.00  0.00           N
ATOM   6685  C12 POPEQ 314     104.741 126.741 119.966  1.00  0.00           C
ATOM   6688  C11 POPEQ 314     103.441 126.331 119.276  1.00  0.00           C
ATOM   6691  P   POPEQ 314     102.991 123.861 118.406  1.00  0.00           P
ATOM   6692  O13 POPEQ 314     104.331 123.391 118.006  1.00  0.00           O
ATOM   6693  O14 POPEQ 314     102.011 122.831 118.785  1.00  0.00           O
ATOM   6694  O11 POPEQ 314     102.371 124.701 117.215  1.00  0.00           O
ATOM   6695  O12 POPEQ 314     103.181 124.951 119.525  1.00  0.00           O
ATOM   6696  C1  POPEQ 314     103.181 124.971 116.065  1.00  0.00           C
ATOM   6699  C2  POPEQ 314     102.451 126.001 115.196  1.00  0.00           C
ATOM   6701  O21 POPEQ 314     103.341 126.301 114.105  1.00  0.00           O
ATOM   6702  C21 POPEQ 314     102.791 126.711 112.986  1.00  0.00           C
ATOM   6703  O22 POPEQ 314     103.121 127.711 112.375  1.00  0.00           O
ATOM   6704  C22 POPEQ 314     101.711 125.741 112.506  1.00  0.00           C
ATOM   6707  C3  POPEQ 314     102.101 127.281 116.015  1.00  0.00           C
ATOM   6710  O31 POPEQ 314     101.621 128.371 115.215  1.00  0.00           O
ATOM   6711  C31 POPEQ 314     100.321 128.631 115.256  1.00  0.00           C
ATOM   6712  O32 POPEQ 314      99.461 127.931 115.756  1.00  0.00           O
ATOM   6713  C32 POPEQ 314     100.051 129.923 114.485  1.00  0.00           C
ATOM   6716  C23 POPEQ 314     101.481 125.811 110.995  1.00  0.00           C
ATOM   6719  C24 POPEQ 314     102.571 125.101 110.175  1.00  0.00           C
ATOM   6722  C25 POPEQ 314     102.461 125.441 108.675  1.00  0.00           C
ATOM   6725  C26 POPEQ 314     101.061 125.191 108.085  1.00  0.00           C
ATOM   6728  C27 POPEQ 314     100.881 125.851 106.715  1.00  0.00           C
ATOM   6731  C28 POPEQ 314      99.441 126.301 106.435  1.00  0.00           C
ATOM   6734  C29 POPEQ 314      98.461 125.161 106.395  1.00  0.00           C
ATOM   6736 0C21 POPEQ 314      97.251 125.181 105.795  1.00  0.00           C
ATOM   6738 1C21 POPEQ 314      96.641 126.351 105.065  1.00  0.00           C
ATOM   6741 2C21 POPEQ 314      96.991 126.351 103.575  1.00  0.00           C
ATOM   6744 3C21 POPEQ 314      96.461 125.131 102.796  1.00  0.00           C
ATOM   6747 4C21 POPEQ 314      97.381 124.741 101.636  1.00  0.00           C
ATOM   6750 5C21 POPEQ 314      96.991 123.421 100.965  1.00  0.00           C
ATOM   6753 6C21 POPEQ 314      98.071 122.941  99.995  1.00  0.00           C
ATOM   6756 7C21 POPEQ 314      97.721 121.591  99.366  1.00  0.00           C
ATOM   6759 8C21 POPEQ 314      98.911 120.961  98.635  1.00  0.00           C
ATOM   6763  C33 POPEQ 314      99.961 129.613 112.986  1.00  0.00           C
ATOM   6766  C34 POPEQ 314     100.401 130.783 112.095  1.00  0.00           C
ATOM   6769  C35 POPEQ 314     100.841 130.283 110.715  1.00  0.00           C
ATOM   6772  C36 POPEQ 314      99.911 130.693 109.576  1.00  0.00           C
ATOM   6775  C37 POPEQ 314      99.711 129.531 108.596  1.00  0.00           C
ATOM   6778  C38 POPEQ 314      98.931 129.933 107.336  1.00  0.00           C
ATOM   6781  C39 POPEQ 314      99.841 130.283 106.145  1.00  0.00           C
ATOM   6784 0C31 POPEQ 314      99.211 129.903 104.805  1.00  0.00           C
ATOM   6787 1C31 POPEQ 314     100.191 129.963 103.635  1.00  0.00           C
ATOM   6790 2C31 POPEQ 314      99.701 129.191 102.395  1.00  0.00           C
ATOM   6793 3C31 POPEQ 314      98.311 129.613 101.916  1.00  0.00           C
ATOM   6796 4C31 POPEQ 314      97.871 128.851 100.666  1.00  0.00           C
ATOM   6799 5C31 POPEQ 314      96.411 129.121 100.285  1.00  0.00           C
ATOM   6802 6C31 POPEQ 314      95.941 128.301  99.075  1.00  0.00           C
ATOM   6806  NH3 POPER 315      59.981 121.531 120.696  1.00  0.00           N
ATOM   6810  C12 POPER 315      61.081 120.521 120.476  1.00  0.00           C
ATOM   6813  C11 POPER 315      60.891 119.221 121.306  1.00  0.00           C
ATOM   6816  P   POPER 315      58.401 118.401 121.476  1.00  0.00           P
ATOM   6817  O13 POPER 315      57.441 117.471 120.826  1.00  0.00           O
ATOM   6818  O14 POPER 315      58.531 118.271 122.936  1.00  0.00           O
ATOM   6819  O11 POPER 315      58.061 119.891 121.175  1.00  0.00           O
ATOM   6820  O12 POPER 315      59.831 118.381 120.816  1.00  0.00           O
ATOM   6821  C1  POPER 315      56.781 120.471 121.035  1.00  0.00           C
ATOM   6824  C2  POPER 315      56.461 120.761 119.556  1.00  0.00           C
ATOM   6826  O21 POPER 315      57.681 120.901 118.785  1.00  0.00           O
ATOM   6827  C21 POPER 315      57.511 120.601 117.506  1.00  0.00           C
ATOM   6828  O22 POPER 315      56.571 119.981 117.025  1.00  0.00           O
ATOM   6829  C22 POPER 315      58.671 121.211 116.715  1.00  0.00           C
ATOM   6832  C3  POPER 315      55.631 122.061 119.455  1.00  0.00           C
ATOM   6835  O31 POPER 315      55.141 122.301 118.116  1.00  0.00           O
ATOM   6836  C31 POPER 315      55.701 123.311 117.466  1.00  0.00           C
ATOM   6837  O32 POPER 315      56.741 123.871 117.756  1.00  0.00           O
ATOM   6838  C32 POPER 315      54.821 123.691 116.285  1.00  0.00           C
ATOM   6841  C23 POPER 315      58.381 121.491 115.215  1.00  0.00           C
ATOM   6844  C24 POPER 315      58.811 120.351 114.276  1.00  0.00           C
ATOM   6847  C25 POPER 315      58.891 120.761 112.796  1.00  0.00           C
ATOM   6850  C26 POPER 315      57.551 120.941 112.056  1.00  0.00           C
ATOM   6853  C27 POPER 315      57.701 120.811 110.526  1.00  0.00           C
ATOM   6856  C28 POPER 315      56.521 121.401 109.726  1.00  0.00           C
ATOM   6859  C29 POPER 315      56.841 122.801 109.236  1.00  0.00           C
ATOM   6861 0C21 POPER 315      57.021 123.201 107.955  1.00  0.00           C
ATOM   6863 1C21 POPER 315      56.921 122.371 106.695  1.00  0.00           C
ATOM   6866 2C21 POPER 315      58.161 122.481 105.795  1.00  0.00           C
ATOM   6869 3C21 POPER 315      57.921 121.831 104.425  1.00  0.00           C
ATOM   6872 4C21 POPER 315      59.191 121.471 103.635  1.00  0.00           C
ATOM   6875 5C21 POPER 315      60.121 120.491 104.376  1.00  0.00           C
ATOM   6878 6C21 POPER 315      61.171 119.841 103.465  1.00  0.00           C
ATOM   6881 7C21 POPER 315      62.301 119.171 104.265  1.00  0.00           C
ATOM   6884 8C21 POPER 315      63.351 118.481 103.395  1.00  0.00           C
ATOM   6888  C33 POPER 315      55.101 125.131 115.826  1.00  0.00           C
ATOM   6891  C34 POPER 315      54.161 125.611 114.715  1.00  0.00           C
ATOM   6894  C35 POPER 315      54.081 127.141 114.595  1.00  0.00           C
ATOM   6897  C36 POPER 315      55.441 127.841 114.615  1.00  0.00           C
ATOM   6900  C37 POPER 315      55.331 129.371 114.545  1.00  0.00           C
ATOM   6903  C38 POPER 315      56.701 130.043 114.785  1.00  0.00           C
ATOM   6906  C39 POPER 315      56.821 131.453 114.175  1.00  0.00           C
ATOM   6909 0C31 POPER 315      56.681 131.413 112.645  1.00  0.00           C
ATOM   6912 1C31 POPER 315      57.321 132.593 111.916  1.00  0.00           C
ATOM   6915 2C31 POPER 315      57.321 132.343 110.395  1.00  0.00           C
ATOM   6918 3C31 POPER 315      57.721 133.553 109.556  1.00  0.00           C
ATOM   6921 4C31 POPER 315      56.711 134.713 109.645  1.00  0.00           C
ATOM   6924 5C31 POPER 315      57.021 135.853 108.666  1.00  0.00           C
ATOM   6927 6C31 POPER 315      56.141 137.083 108.866  1.00  0.00           C
ATOM   6931  NH3 POPES 316      54.341 111.891  79.345  1.00  0.00           N
ATOM   6935  C12 POPES 316      54.861 111.331  78.056  1.00  0.00           C
ATOM   6938  C11 POPES 316      53.751 110.641  77.265  1.00  0.00           C
ATOM   6941  P   POPES 316      52.011 109.141  78.565  1.00  0.00           P
ATOM   6942  O13 POPES 316      51.901 107.711  78.925  1.00  0.00           O
ATOM   6943  O14 POPES 316      50.971 109.671  77.645  1.00  0.00           O
ATOM   6944  O11 POPES 316      52.121 110.131  79.805  1.00  0.00           O
ATOM   6945  O12 POPES 316      53.411 109.411  77.906  1.00  0.00           O
ATOM   6946  C1  POPES 316      51.981 109.751  81.175  1.00  0.00           C
ATOM   6949  C2  POPES 316      51.291 110.901  81.975  1.00  0.00           C
ATOM   6951  O21 POPES 316      51.911 111.121  83.256  1.00  0.00           O
ATOM   6952  C21 POPES 316      51.441 110.511  84.335  1.00  0.00           C
ATOM   6953  O22 POPES 316      50.871 109.441  84.355  1.00  0.00           O
ATOM   6954  C22 POPES 316      51.721 111.371  85.576  1.00  0.00           C
ATOM   6957  C3  POPES 316      49.731 110.821  81.975  1.00  0.00           C
ATOM   6960  O31 POPES 316      49.071 112.101  81.855  1.00  0.00           O
ATOM   6961  C31 POPES 316      49.011 112.891  82.915  1.00  0.00           C
ATOM   6962  O32 POPES 316      49.611 112.761  83.965  1.00  0.00           O
ATOM   6963  C32 POPES 316      48.041 114.021  82.635  1.00  0.00           C
ATOM   6966  C23 POPES 316      50.601 111.431  86.636  1.00  0.00           C
ATOM   6969  C24 POPES 316      50.801 112.691  87.495  1.00  0.00           C
ATOM   6972  C25 POPES 316      49.721 112.951  88.555  1.00  0.00           C
ATOM   6975  C26 POPES 316      50.041 114.271  89.285  1.00  0.00           C
ATOM   6978  C27 POPES 316      49.071 114.671  90.406  1.00  0.00           C
ATOM   6981  C28 POPES 316      49.561 115.901  91.216  1.00  0.00           C
ATOM   6984  C29 POPES 316      50.731 115.571  92.105  1.00  0.00           C
ATOM   6986 0C21 POPES 316      50.821 115.761  93.435  1.00  0.00           C
ATOM   6988 1C21 POPES 316      49.761 116.341  94.326  1.00  0.00           C
ATOM   6991 2C21 POPES 316      50.121 116.191  95.826  1.00  0.00           C
ATOM   6994 3C21 POPES 316      51.301 117.071  96.256  1.00  0.00           C
ATOM   6997 4C21 POPES 316      51.751 116.821  97.705  1.00  0.00           C
ATOM   7000 5C21 POPES 316      52.861 115.771  97.836  1.00  0.00           C
ATOM   7003 6C21 POPES 316      53.291 115.561  99.285  1.00  0.00           C
ATOM   7006 7C21 POPES 316      54.561 114.721  99.425  1.00  0.00           C
ATOM   7009 8C21 POPES 316      55.001 114.551 100.886  1.00  0.00           C
ATOM   7013  C33 POPES 316      46.581 113.531  82.665  1.00  0.00           C
ATOM   7016  C34 POPES 316      45.921 113.531  84.055  1.00  0.00           C
ATOM   7019  C35 POPES 316      46.391 112.491  85.085  1.00  0.00           C
ATOM   7022  C36 POPES 316      45.331 112.361  86.186  1.00  0.00           C
ATOM   7025  C37 POPES 316      45.741 111.671  87.495  1.00  0.00           C
ATOM   7028  C38 POPES 316      44.881 112.191  88.666  1.00  0.00           C
ATOM   7031  C39 POPES 316      44.841 111.291  89.916  1.00  0.00           C
ATOM   7034 0C31 POPES 316      43.731 110.231  89.855  1.00  0.00           C
ATOM   7037 1C31 POPES 316      43.571 109.481  91.186  1.00  0.00           C
ATOM   7040 2C31 POPES 316      42.441 108.431  91.186  1.00  0.00           C
ATOM   7043 3C31 POPES 316      41.031 109.031  91.055  1.00  0.00           C
ATOM   7046 4C31 POPES 316      40.471 109.601  92.366  1.00  0.00           C
ATOM   7049 5C31 POPES 316      39.271 110.521  92.145  1.00  0.00           C
ATOM   7052 6C31 POPES 316      38.471 110.801  93.415  1.00  0.00           C
ATOM   7056  NH3 POPET 317       1.801  56.281 123.155  1.00  0.00           N
ATOM   7060  C12 POPET 317       0.361  55.961 122.945  1.00  0.00           C
ATOM   7063  C11 POPET 317      -0.529  57.121 123.375  1.00  0.00           C
ATOM   7066  P   POPET 317      -1.309  59.391 122.535  1.00  0.00           P
ATOM   7067  O13 POPET 317      -2.729  58.981 122.476  1.00  0.00           O
ATOM   7068  O14 POPET 317      -0.949  60.281 123.645  1.00  0.00           O
ATOM   7069  O11 POPET 317      -0.949  60.181 121.195  1.00  0.00           O
ATOM   7070  O12 POPET 317      -0.329  58.171 122.445  1.00  0.00           O
ATOM   7071  C1  POPET 317      -1.289  59.631 119.916  1.00  0.00           C
ATOM   7074  C2  POPET 317      -0.039  59.331 119.025  1.00  0.00           C
ATOM   7076  O21 POPET 317      -0.459  59.191 117.645  1.00  0.00           O
ATOM   7077  C21 POPET 317      -1.299  58.201 117.375  1.00  0.00           C
ATOM   7078  O22 POPET 317      -1.569  57.261 118.105  1.00  0.00           O
ATOM   7079  C22 POPET 317      -1.939  58.391 116.005  1.00  0.00           C
ATOM   7082  C3  POPET 317       0.861  58.161 119.556  1.00  0.00           C
ATOM   7085  O31 POPET 317       1.871  57.791 118.596  1.00  0.00           O
ATOM   7086  C31 POPET 317       2.701  56.831 119.006  1.00  0.00           C
ATOM   7087  O32 POPET 317       2.801  56.421 120.155  1.00  0.00           O
ATOM   7088  C32 POPET 317       3.371  56.221 117.766  1.00  0.00           C
ATOM   7091  C23 POPET 317      -2.979  57.271 115.756  1.00  0.00           C
ATOM   7094  C24 POPET 317      -3.861  57.461 114.516  1.00  0.00           C
ATOM   7097  C25 POPET 317      -3.099  57.291 113.196  1.00  0.00           C
ATOM   7100  C26 POPET 317      -2.649  58.631 112.585  1.00  0.00           C
ATOM   7103  C27 POPET 317      -1.729  58.441 111.376  1.00  0.00           C
ATOM   7106  C28 POPET 317      -1.319  59.771 110.735  1.00  0.00           C
ATOM   7109  C29 POPET 317      -0.369  59.551 109.586  1.00  0.00           C
ATOM   7111 0C21 POPET 317      -0.489  60.061 108.345  1.00  0.00           C
ATOM   7113 1C21 POPET 317      -1.559  61.001 107.855  1.00  0.00           C
ATOM   7116 2C21 POPET 317      -1.049  61.891 106.705  1.00  0.00           C
ATOM   7119 3C21 POPET 317      -2.109  62.891 106.236  1.00  0.00           C
ATOM   7122 4C21 POPET 317      -1.679  63.771 105.045  1.00  0.00           C
ATOM   7125 5C21 POPET 317      -0.579  64.781 105.406  1.00  0.00           C
ATOM   7128 6C21 POPET 317      -0.259  65.741 104.245  1.00  0.00           C
ATOM   7131 7C21 POPET 317       0.801  66.781 104.625  1.00  0.00           C
ATOM   7134 8C21 POPET 317       1.061  67.801 103.515  1.00  0.00           C
ATOM   7138  C33 POPET 317       4.821  55.671 117.906  1.00  0.00           C
ATOM   7141  C34 POPET 317       4.971  54.311 117.206  1.00  0.00           C
ATOM   7144  C35 POPET 317       6.411  53.821 116.995  1.00  0.00           C
ATOM   7147  C36 POPET 317       6.451  52.461 116.275  1.00  0.00           C
ATOM   7150  C37 POPET 317       7.861  51.991 115.886  1.00  0.00           C
ATOM   7153  C38 POPET 317       7.861  50.651 115.106  1.00  0.00           C
ATOM   7156  C39 POPET 317       8.041  49.411 115.995  1.00  0.00           C
ATOM   7159 0C31 POPET 317       9.511  49.151 116.376  1.00  0.00           C
ATOM   7162 1C31 POPET 317       9.751  48.941 117.886  1.00  0.00           C
ATOM   7165 2C31 POPET 317      11.241  48.821 118.266  1.00  0.00           C
ATOM   7168 3C31 POPET 317      12.031  50.071 117.845  1.00  0.00           C
ATOM   7171 4C31 POPET 317      13.491  50.101 118.295  1.00  0.00           C
ATOM   7174 5C31 POPET 317      14.351  50.841 117.265  1.00  0.00           C
ATOM   7177 6C31 POPET 317      15.751  51.211 117.766  1.00  0.00           C
ATOM   7181  NH3 POPEU 318      68.041  34.861  78.196  1.00  0.00           N
ATOM   7185  C12 POPEU 318      66.711  35.511  77.895  1.00  0.00           C
ATOM   7188  C11 POPEU 318      66.771  37.021  78.186  1.00  0.00           C
ATOM   7191  P   POPEU 318      64.361  37.701  79.035  1.00  0.00           P
ATOM   7192  O13 POPEU 318      64.651  38.701  80.095  1.00  0.00           O
ATOM   7193  O14 POPEU 318      63.051  37.891  78.365  1.00  0.00           O
ATOM   7194  O11 POPEU 318      64.341  36.261  79.656  1.00  0.00           O
ATOM   7195  O12 POPEU 318      65.521  37.681  77.976  1.00  0.00           O
ATOM   7196  C1  POPEU 318      65.111  35.911  80.795  1.00  0.00           C
ATOM   7199  C2  POPEU 318      64.251  35.991  82.066  1.00  0.00           C
ATOM   7201  O21 POPEU 318      65.171  35.841  83.145  1.00  0.00           O
ATOM   7202  C21 POPEU 318      64.981  36.591  84.205  1.00  0.00           C
ATOM   7203  O22 POPEU 318      64.051  37.361  84.366  1.00  0.00           O
ATOM   7204  C22 POPEU 318      66.161  36.381  85.155  1.00  0.00           C
ATOM   7207  C3  POPEU 318      63.171  34.871  82.076  1.00  0.00           C
ATOM   7210  O31 POPEU 318      62.261  35.041  83.186  1.00  0.00           O
ATOM   7211  C31 POPEU 318      62.661  34.471  84.315  1.00  0.00           C
ATOM   7212  O32 POPEU 318      63.601  33.721  84.455  1.00  0.00           O
ATOM   7213  C32 POPEU 318      61.701  34.931  85.415  1.00  0.00           C
ATOM   7216  C23 POPEU 318      65.781  36.131  86.625  1.00  0.00           C
ATOM   7219  C24 POPEU 318      67.051  36.121  87.495  1.00  0.00           C
ATOM   7222  C25 POPEU 318      66.801  36.091  89.016  1.00  0.00           C
ATOM   7225  C26 POPEU 318      66.111  34.811  89.495  1.00  0.00           C
ATOM   7228  C27 POPEU 318      66.151  34.691  91.035  1.00  0.00           C
ATOM   7231  C28 POPEU 318      65.461  33.451  91.625  1.00  0.00           C
ATOM   7234  C29 POPEU 318      63.961  33.461  91.455  1.00  0.00           C
ATOM   7236 0C21 POPEU 318      63.091  32.761  92.206  1.00  0.00           C
ATOM   7238 1C21 POPEU 318      63.431  31.851  93.365  1.00  0.00           C
ATOM   7241 2C21 POPEU 318      62.341  31.891  94.455  1.00  0.00           C
ATOM   7244 3C21 POPEU 318      62.791  31.131  95.715  1.00  0.00           C
ATOM   7247 4C21 POPEU 318      61.741  31.171  96.835  1.00  0.00           C
ATOM   7250 5C21 POPEU 318      62.161  30.371  98.085  1.00  0.00           C
ATOM   7253 6C21 POPEU 318      63.101  31.161  98.996  1.00  0.00           C
ATOM   7256 7C21 POPEU 318      63.641  30.321 100.165  1.00  0.00           C
ATOM   7259 8C21 POPEU 318      64.441  31.151 101.186  1.00  0.00           C
ATOM   7263  C33 POPEU 318      62.151  34.711  86.885  1.00  0.00           C
ATOM   7266  C34 POPEU 318      60.931  34.931  87.785  1.00  0.00           C
ATOM   7269  C35 POPEU 318      61.091  34.721  89.285  1.00  0.00           C
ATOM   7272  C36 POPEU 318      59.731  34.941  89.966  1.00  0.00           C
ATOM   7275  C37 POPEU 318      59.711  34.611  91.465  1.00  0.00           C
ATOM   7278  C38 POPEU 318      58.281  34.451  92.006  1.00  0.00           C
ATOM   7281  C39 POPEU 318      58.091  34.901  93.456  1.00  0.00           C
ATOM   7284 0C31 POPEU 318      58.961  34.191  94.495  1.00  0.00           C
ATOM   7287 1C31 POPEU 318      58.281  34.241  95.875  1.00  0.00           C
ATOM   7290 2C31 POPEU 318      59.221  34.041  97.066  1.00  0.00           C
ATOM   7293 3C31 POPEU 318      59.331  35.261  97.995  1.00  0.00           C
ATOM   7296 4C31 POPEU 318      58.021  35.661  98.686  1.00  0.00           C
ATOM   7299 5C31 POPEU 318      58.211  36.831  99.665  1.00  0.00           C
ATOM   7302 6C31 POPEU 318      56.911  37.421 100.185  1.00  0.00           C
ATOM   7306  NH3 POPEV 319       5.961  42.171 122.796  1.00  0.00           N
ATOM   7310  C12 POPEV 319       5.831  43.121 123.946  1.00  0.00           C
ATOM   7313  C11 POPEV 319       5.121  44.401 123.485  1.00  0.00           C
ATOM   7316  P   POPEV 319       6.731  46.181 124.556  1.00  0.00           P
ATOM   7317  O13 POPEV 319       6.481  47.641 124.485  1.00  0.00           O
ATOM   7318  O14 POPEV 319       7.531  45.641 125.666  1.00  0.00           O
ATOM   7319  O11 POPEV 319       7.401  45.721 123.196  1.00  0.00           O
ATOM   7320  O12 POPEV 319       5.321  45.431 124.446  1.00  0.00           O
ATOM   7321  C1  POPEV 319       8.281  46.541 122.436  1.00  0.00           C
ATOM   7324  C2  POPEV 319       8.251  46.181 120.915  1.00  0.00           C
ATOM   7326  O21 POPEV 319       6.921  46.131 120.366  1.00  0.00           O
ATOM   7327  C21 POPEV 319       6.291  47.291 120.235  1.00  0.00           C
ATOM   7328  O22 POPEV 319       6.641  48.351 120.735  1.00  0.00           O
ATOM   7329  C22 POPEV 319       5.091  47.141 119.285  1.00  0.00           C
ATOM   7332  C3  POPEV 319       8.991  44.831 120.666  1.00  0.00           C
ATOM   7335  O31 POPEV 319       8.601  44.191 119.416  1.00  0.00           O
ATOM   7336  C31 POPEV 319       7.701  43.201 119.566  1.00  0.00           C
ATOM   7337  O32 POPEV 319       7.461  42.651 120.635  1.00  0.00           O
ATOM   7338  C32 POPEV 319       6.981  42.971 118.245  1.00  0.00           C
ATOM   7341  C23 POPEV 319       5.171  48.111 118.065  1.00  0.00           C
ATOM   7344  C24 POPEV 319       3.911  48.071 117.175  1.00  0.00           C
ATOM   7347  C25 POPEV 319       4.071  48.851 115.855  1.00  0.00           C
ATOM   7350  C26 POPEV 319       2.871  48.641 114.916  1.00  0.00           C
ATOM   7353  C27 POPEV 319       2.781  49.621 113.726  1.00  0.00           C
ATOM   7356  C28 POPEV 319       4.071  49.781 112.895  1.00  0.00           C
ATOM   7359  C29 POPEV 319       3.791  50.461 111.575  1.00  0.00           C
ATOM   7361 0C21 POPEV 319       4.301  51.611 111.096  1.00  0.00           C
ATOM   7363 1C21 POPEV 319       5.321  52.511 111.736  1.00  0.00           C
ATOM   7366 2C21 POPEV 319       6.411  53.001 110.735  1.00  0.00           C
ATOM   7369 3C21 POPEV 319       7.371  51.911 110.235  1.00  0.00           C
ATOM   7372 4C21 POPEV 319       8.161  51.231 111.366  1.00  0.00           C
ATOM   7375 5C21 POPEV 319       9.291  50.331 110.855  1.00  0.00           C
ATOM   7378 6C21 POPEV 319      10.051  49.661 112.006  1.00  0.00           C
ATOM   7381 7C21 POPEV 319      11.321  48.951 111.546  1.00  0.00           C
ATOM   7384 8C21 POPEV 319      12.071  48.291 112.696  1.00  0.00           C
ATOM   7388  C33 POPEV 319       7.831  42.251 117.165  1.00  0.00           C
ATOM   7391  C34 POPEV 319       7.471  42.711 115.745  1.00  0.00           C
ATOM   7394  C35 POPEV 319       8.621  43.411 115.015  1.00  0.00           C
ATOM   7397  C36 POPEV 319       8.151  44.211 113.795  1.00  0.00           C
ATOM   7400  C37 POPEV 319       7.801  45.661 114.175  1.00  0.00           C
ATOM   7403  C38 POPEV 319       6.991  46.411 113.116  1.00  0.00           C
ATOM   7406  C39 POPEV 319       7.671  46.451 111.745  1.00  0.00           C
ATOM   7409 0C31 POPEV 319       6.851  47.261 110.735  1.00  0.00           C
ATOM   7412 1C31 POPEV 319       7.351  47.071 109.296  1.00  0.00           C
ATOM   7415 2C31 POPEV 319       6.481  47.821 108.285  1.00  0.00           C
ATOM   7418 3C31 POPEV 319       6.821  47.451 106.835  1.00  0.00           C
ATOM   7421 4C31 POPEV 319       5.761  47.951 105.855  1.00  0.00           C
ATOM   7424 5C31 POPEV 319       6.071  47.541 104.416  1.00  0.00           C
ATOM   7427 6C31 POPEV 319       4.911  47.841 103.465  1.00  0.00           C
ATOM   7431  NH3 POPEW 320      66.021  37.611 121.616  1.00  0.00           N
ATOM   7435  C12 POPEW 320      66.271  39.041 121.205  1.00  0.00           C
ATOM   7438  C11 POPEW 320      65.461  40.041 122.045  1.00  0.00           C
ATOM   7441  P   POPEW 320      63.021  40.951 122.276  1.00  0.00           P
ATOM   7442  O13 POPEW 320      62.141  40.461 123.365  1.00  0.00           O
ATOM   7443  O14 POPEW 320      63.741  42.221 122.495  1.00  0.00           O
ATOM   7444  O11 POPEW 320      62.151  41.071 120.956  1.00  0.00           O
ATOM   7445  O12 POPEW 320      64.051  39.791 121.936  1.00  0.00           O
ATOM   7446  C1  POPEW 320      62.481  40.281 119.815  1.00  0.00           C
ATOM   7449  C2  POPEW 320      61.731  40.801 118.565  1.00  0.00           C
ATOM   7451  O21 POPEW 320      62.251  40.221 117.355  1.00  0.00           O
ATOM   7452  C21 POPEW 320      63.461  40.591 116.955  1.00  0.00           C
ATOM   7453  O22 POPEW 320      64.221  41.311 117.585  1.00  0.00           O
ATOM   7454  C22 POPEW 320      63.761  40.031 115.585  1.00  0.00           C
ATOM   7457  C3  POPEW 320      61.701  42.361 118.526  1.00  0.00           C
ATOM   7460  O31 POPEW 320      61.091  42.831 117.296  1.00  0.00           O
ATOM   7461  C31 POPEW 320      61.081  44.151 117.196  1.00  0.00           C
ATOM   7462  O32 POPEW 320      61.471  44.911 118.076  1.00  0.00           O
ATOM   7463  C32 POPEW 320      60.461  44.581 115.865  1.00  0.00           C
ATOM   7466  C23 POPEW 320      63.031  40.801 114.455  1.00  0.00           C
ATOM   7469  C24 POPEW 320      63.311  40.171 113.085  1.00  0.00           C
ATOM   7472  C25 POPEW 320      62.561  40.791 111.905  1.00  0.00           C
ATOM   7475  C26 POPEW 320      62.861  40.071 110.576  1.00  0.00           C
ATOM   7478  C27 POPEW 320      62.421  40.901 109.355  1.00  0.00           C
ATOM   7481  C28 POPEW 320      62.141  40.071 108.085  1.00  0.00           C
ATOM   7484  C29 POPEW 320      63.231  39.101 107.705  1.00  0.00           C
ATOM   7486 0C21 POPEW 320      63.091  37.771 107.495  1.00  0.00           C
ATOM   7488 1C21 POPEW 320      61.811  36.971 107.595  1.00  0.00           C
ATOM   7491 2C21 POPEW 320      61.131  36.731 106.236  1.00  0.00           C
ATOM   7494 3C21 POPEW 320      61.741  35.581 105.415  1.00  0.00           C
ATOM   7497 4C21 POPEW 320      60.991  35.401 104.086  1.00  0.00           C
ATOM   7500 5C21 POPEW 320      61.141  34.011 103.476  1.00  0.00           C
ATOM   7503 6C21 POPEW 320      60.331  33.891 102.175  1.00  0.00           C
ATOM   7506 7C21 POPEW 320      60.251  32.461 101.636  1.00  0.00           C
ATOM   7509 8C21 POPEW 320      59.391  32.371 100.375  1.00  0.00           C
ATOM   7513  C33 POPEW 320      61.451  44.601 114.665  1.00  0.00           C
ATOM   7516  C34 POPEW 320      61.031  43.671 113.495  1.00  0.00           C
ATOM   7519  C35 POPEW 320      59.691  43.961 112.815  1.00  0.00           C
ATOM   7522  C36 POPEW 320      59.561  43.081 111.555  1.00  0.00           C
ATOM   7525  C37 POPEW 320      58.251  43.281 110.785  1.00  0.00           C
ATOM   7528  C38 POPEW 320      58.111  42.271 109.636  1.00  0.00           C
ATOM   7531  C39 POPEW 320      56.811  42.451 108.856  1.00  0.00           C
ATOM   7534 0C31 POPEW 320      56.861  43.611 107.845  1.00  0.00           C
ATOM   7537 1C31 POPEW 320      55.471  43.921 107.296  1.00  0.00           C
ATOM   7540 2C31 POPEW 320      55.441  45.001 106.205  1.00  0.00           C
ATOM   7543 3C31 POPEW 320      53.991  45.291 105.795  1.00  0.00           C
ATOM   7546 4C31 POPEW 320      53.841  46.111 104.516  1.00  0.00           C
ATOM   7549 5C31 POPEW 320      52.381  46.101 104.046  1.00  0.00           C
ATOM   7552 6C31 POPEW 320      52.141  46.781 102.696  1.00  0.00           C
ATOM   7556  NH3 POPEX 321      -5.111  95.281 120.605  1.00  0.00           N
ATOM   7560  C12 POPEX 321      -4.161  95.071 121.745  1.00  0.00           C
ATOM   7563  C11 POPEX 321      -2.709  95.241 121.315  1.00  0.00           C
ATOM   7566  P   POPEX 321      -1.049  93.271 121.005  1.00  0.00           P
ATOM   7567  O13 POPEX 321      -0.069  94.191 121.595  1.00  0.00           O
ATOM   7568  O14 POPEX 321      -1.489  92.111 121.826  1.00  0.00           O
ATOM   7569  O11 POPEX 321      -0.469  92.761 119.636  1.00  0.00           O
ATOM   7570  O12 POPEX 321      -2.319  94.091 120.556  1.00  0.00           O
ATOM   7571  C1  POPEX 321      -0.449  91.371 119.326  1.00  0.00           C
ATOM   7574  C2  POPEX 321       0.421  91.151 118.076  1.00  0.00           C
ATOM   7576  O21 POPEX 321       0.461  89.721 117.825  1.00  0.00           O
ATOM   7577  C21 POPEX 321       0.261  89.381 116.555  1.00  0.00           C
ATOM   7578  O22 POPEX 321       0.101  90.141 115.626  1.00  0.00           O
ATOM   7579  C22 POPEX 321       0.221  87.871 116.425  1.00  0.00           C
ATOM   7582  C3  POPEX 321       1.861  91.681 118.266  1.00  0.00           C
ATOM   7585  O31 POPEX 321       2.631  91.441 117.076  1.00  0.00           O
ATOM   7586  C31 POPEX 321       3.911  91.131 117.196  1.00  0.00           C
ATOM   7587  O32 POPEX 321       4.511  91.021 118.245  1.00  0.00           O
ATOM   7588  C32 POPEX 321       4.521  90.971 115.816  1.00  0.00           C
ATOM   7591  C23 POPEX 321       1.201  87.411 115.325  1.00  0.00           C
ATOM   7594  C24 POPEX 321       1.101  85.911 115.025  1.00  0.00           C
ATOM   7597  C25 POPEX 321      -0.099  85.551 114.136  1.00  0.00           C
ATOM   7600  C26 POPEX 321       0.061  86.001 112.675  1.00  0.00           C
ATOM   7603  C27 POPEX 321      -1.089  85.521 111.785  1.00  0.00           C
ATOM   7606  C28 POPEX 321      -1.149  86.191 110.406  1.00  0.00           C
ATOM   7609  C29 POPEX 321      -0.049  85.781 109.465  1.00  0.00           C
ATOM   7611 0C21 POPEX 321      -0.169  85.591 108.135  1.00  0.00           C
ATOM   7613 1C21 POPEX 321      -1.439  85.741 107.346  1.00  0.00           C
ATOM   7616 2C21 POPEX 321      -1.949  87.191 107.175  1.00  0.00           C
ATOM   7619 3C21 POPEX 321      -0.999  88.121 106.395  1.00  0.00           C
ATOM   7622 4C21 POPEX 321      -1.729  89.201 105.565  1.00  0.00           C
ATOM   7625 5C21 POPEX 321      -2.049  90.521 106.295  1.00  0.00           C
ATOM   7628 6C21 POPEX 321      -2.789  90.401 107.635  1.00  0.00           C
ATOM   7631 7C21 POPEX 321      -3.349  91.751 108.126  1.00  0.00           C
ATOM   7634 8C21 POPEX 321      -4.201  91.641 109.385  1.00  0.00           C
ATOM   7638  C33 POPEX 321       5.421  89.731 115.666  1.00  0.00           C
ATOM   7641  C34 POPEX 321       6.141  89.701 114.306  1.00  0.00           C
ATOM   7644  C35 POPEX 321       7.181  90.821 114.116  1.00  0.00           C
ATOM   7647  C36 POPEX 321       7.901  90.711 112.775  1.00  0.00           C
ATOM   7650  C37 POPEX 321       8.811  91.911 112.476  1.00  0.00           C
ATOM   7653  C38 POPEX 321       9.671  91.711 111.216  1.00  0.00           C
ATOM   7656  C39 POPEX 321       8.851  91.321 109.966  1.00  0.00           C
ATOM   7659 0C31 POPEX 321       9.641  91.541 108.666  1.00  0.00           C
ATOM   7662 1C31 POPEX 321       8.891  91.071 107.416  1.00  0.00           C
ATOM   7665 2C31 POPEX 321       9.451  91.731 106.135  1.00  0.00           C
ATOM   7668 3C31 POPEX 321       9.311  90.861 104.875  1.00  0.00           C
ATOM   7671 4C31 POPEX 321       7.881  90.411 104.545  1.00  0.00           C
ATOM   7674 5C31 POPEX 321       7.811  89.681 103.196  1.00  0.00           C
ATOM   7677 6C31 POPEX 321       6.411  89.191 102.815  1.00  0.00           C
ATOM   7681  NH3 POPEY 322      48.051  71.051  81.726  1.00  0.00           N
ATOM   7685  C12 POPEY 322      48.251  70.671  80.285  1.00  0.00           C
ATOM   7688  C11 POPEY 322      49.731  70.431  79.905  1.00  0.00           C
ATOM   7691  P   POPEY 322      51.981  71.731  80.495  1.00  0.00           P
ATOM   7692  O13 POPEY 322      52.481  71.271  79.186  1.00  0.00           O
ATOM   7693  O14 POPEY 322      51.791  73.191  80.666  1.00  0.00           O
ATOM   7694  O11 POPEY 322      52.981  71.251  81.616  1.00  0.00           O
ATOM   7695  O12 POPEY 322      50.641  70.991  80.845  1.00  0.00           O
ATOM   7696  C1  POPEY 322      52.971  69.931  82.156  1.00  0.00           C
ATOM   7699  C2  POPEY 322      53.131  69.921  83.716  1.00  0.00           C
ATOM   7701  O21 POPEY 322      52.351  68.901  84.366  1.00  0.00           O
ATOM   7702  C21 POPEY 322      51.041  68.901  84.306  1.00  0.00           C
ATOM   7703  O22 POPEY 322      50.321  69.621  83.616  1.00  0.00           O
ATOM   7704  C22 POPEY 322      50.521  67.771  85.185  1.00  0.00           C
ATOM   7707  C3  POPEY 322      52.881  71.321  84.345  1.00  0.00           C
ATOM   7710  O31 POPEY 322      53.261  71.341  85.735  1.00  0.00           O
ATOM   7711  C31 POPEY 322      52.271  71.491  86.605  1.00  0.00           C
ATOM   7712  O32 POPEY 322      51.081  71.391  86.356  1.00  0.00           O
ATOM   7713  C32 POPEY 322      52.831  71.831  87.986  1.00  0.00           C
ATOM   7716  C23 POPEY 322      50.311  68.271  86.636  1.00  0.00           C
ATOM   7719  C24 POPEY 322      49.571  67.261  87.515  1.00  0.00           C
ATOM   7722  C25 POPEY 322      50.371  66.021  87.915  1.00  0.00           C
ATOM   7725  C26 POPEY 322      51.351  66.321  89.055  1.00  0.00           C
ATOM   7728  C27 POPEY 322      51.981  65.051  89.645  1.00  0.00           C
ATOM   7731  C28 POPEY 322      52.981  65.381  90.756  1.00  0.00           C
ATOM   7734  C29 POPEY 322      53.431  64.141  91.485  1.00  0.00           C
ATOM   7736 0C21 POPEY 322      53.791  64.061  92.775  1.00  0.00           C
ATOM   7738 1C21 POPEY 322      53.861  65.191  93.765  1.00  0.00           C
ATOM   7741 2C21 POPEY 322      53.071  64.931  95.056  1.00  0.00           C
ATOM   7744 3C21 POPEY 322      51.551  64.971  94.866  1.00  0.00           C
ATOM   7747 4C21 POPEY 322      50.771  64.661  96.155  1.00  0.00           C
ATOM   7750 5C21 POPEY 322      51.061  65.651  97.296  1.00  0.00           C
ATOM   7753 6C21 POPEY 322      50.241  65.351  98.555  1.00  0.00           C
ATOM   7756 7C21 POPEY 322      50.371  66.461  99.605  1.00  0.00           C
ATOM   7759 8C21 POPEY 322      49.371  66.311 100.756  1.00  0.00           C
ATOM   7763  C33 POPEY 322      52.651  70.711  89.025  1.00  0.00           C
ATOM   7766  C34 POPEY 322      53.991  70.171  89.566  1.00  0.00           C
ATOM   7769  C35 POPEY 322      53.791  69.311  90.826  1.00  0.00           C
ATOM   7772  C36 POPEY 322      53.361  70.151  92.045  1.00  0.00           C
ATOM   7775  C37 POPEY 322      54.381  70.101  93.186  1.00  0.00           C
ATOM   7778  C38 POPEY 322      54.101  71.131  94.285  1.00  0.00           C
ATOM   7781  C39 POPEY 322      54.931  70.851  95.556  1.00  0.00           C
ATOM   7784 0C31 POPEY 322      54.151  69.991  96.565  1.00  0.00           C
ATOM   7787 1C31 POPEY 322      55.031  69.441  97.696  1.00  0.00           C
ATOM   7790 2C31 POPEY 322      54.201  68.741  98.765  1.00  0.00           C
ATOM   7793 3C31 POPEY 322      55.031  67.891  99.735  1.00  0.00           C
ATOM   7796 4C31 POPEY 322      56.131  68.651 100.486  1.00  0.00           C
ATOM   7799 5C31 POPEY 322      56.641  67.861 101.705  1.00  0.00           C
ATOM   7802 6C31 POPEY 322      58.071  68.231 102.115  1.00  0.00           C
ATOM   7806  NH3 POPEZ 323      34.161  51.551  80.756  1.00  0.00           N
ATOM   7810  C12 POPEZ 323      34.541  52.441  79.605  1.00  0.00           C
ATOM   7813  C11 POPEZ 323      35.691  51.861  78.765  1.00  0.00           C
ATOM   7816  P   POPEZ 323      37.011  54.041  78.076  1.00  0.00           P
ATOM   7817  O13 POPEZ 323      38.361  53.721  77.576  1.00  0.00           O
ATOM   7818  O14 POPEZ 323      36.341  55.281  77.616  1.00  0.00           O
ATOM   7819  O11 POPEZ 323      37.011  54.101  79.645  1.00  0.00           O
ATOM   7820  O12 POPEZ 323      36.081  52.791  77.766  1.00  0.00           O
ATOM   7821  C1  POPEZ 323      38.151  53.991  80.495  1.00  0.00           C
ATOM   7824  C2  POPEZ 323      37.771  53.111  81.726  1.00  0.00           C
ATOM   7826  O21 POPEZ 323      36.951  53.851  82.645  1.00  0.00           O
ATOM   7827  C21 POPEZ 323      37.601  54.781  83.345  1.00  0.00           C
ATOM   7828  O22 POPEZ 323      38.731  55.181  83.155  1.00  0.00           O
ATOM   7829  C22 POPEZ 323      36.691  55.251  84.465  1.00  0.00           C
ATOM   7832  C3  POPEZ 323      38.931  52.341  82.445  1.00  0.00           C
ATOM   7835  O31 POPEZ 323      38.361  51.381  83.375  1.00  0.00           O
ATOM   7836  C31 POPEZ 323      38.601  51.571  84.675  1.00  0.00           C
ATOM   7837  O32 POPEZ 323      39.311  52.421  85.155  1.00  0.00           O
ATOM   7838  C32 POPEZ 323      37.821  50.501  85.455  1.00  0.00           C
ATOM   7841  C23 POPEZ 323      37.441  55.291  85.806  1.00  0.00           C
ATOM   7844  C24 POPEZ 323      36.441  55.291  86.955  1.00  0.00           C
ATOM   7847  C25 POPEZ 323      37.021  55.071  88.355  1.00  0.00           C
ATOM   7850  C26 POPEZ 323      38.091  56.041  88.866  1.00  0.00           C
ATOM   7853  C27 POPEZ 323      38.711  55.481  90.155  1.00  0.00           C
ATOM   7856  C28 POPEZ 323      39.681  56.421  90.886  1.00  0.00           C
ATOM   7859  C29 POPEZ 323      38.971  57.481  91.695  1.00  0.00           C
ATOM   7861 0C21 POPEZ 323      38.591  57.371  92.986  1.00  0.00           C
ATOM   7863 1C21 POPEZ 323      38.771  56.171  93.885  1.00  0.00           C
ATOM   7866 2C21 POPEZ 323      37.461  55.661  94.516  1.00  0.00           C
ATOM   7869 3C21 POPEZ 323      36.541  54.951  93.515  1.00  0.00           C
ATOM   7872 4C21 POPEZ 323      35.301  54.291  94.156  1.00  0.00           C
ATOM   7875 5C21 POPEZ 323      34.571  53.391  93.155  1.00  0.00           C
ATOM   7878 6C21 POPEZ 323      33.391  52.581  93.705  1.00  0.00           C
ATOM   7881 7C21 POPEZ 323      32.961  51.471  92.746  1.00  0.00           C
ATOM   7884 8C21 POPEZ 323      32.251  50.301  93.425  1.00  0.00           C
ATOM   7888  C33 POPEZ 323      38.571  49.981  86.695  1.00  0.00           C
ATOM   7891  C34 POPEZ 323      38.371  50.851  87.955  1.00  0.00           C
ATOM   7894  C35 POPEZ 323      36.921  51.061  88.395  1.00  0.00           C
ATOM   7897  C36 POPEZ 323      36.031  49.801  88.465  1.00  0.00           C
ATOM   7900  C37 POPEZ 323      36.531  48.761  89.475  1.00  0.00           C
ATOM   7903  C38 POPEZ 323      36.331  49.161  90.946  1.00  0.00           C
ATOM   7906  C39 POPEZ 323      36.511  47.961  91.885  1.00  0.00           C
ATOM   7909 0C31 POPEZ 323      36.391  48.321  93.375  1.00  0.00           C
ATOM   7912 1C31 POPEZ 323      36.581  47.101  94.285  1.00  0.00           C
ATOM   7915 2C31 POPEZ 323      35.401  46.821  95.215  1.00  0.00           C
ATOM   7918 3C31 POPEZ 323      35.601  45.551  96.055  1.00  0.00           C
ATOM   7921 4C31 POPEZ 323      34.351  45.161  96.845  1.00  0.00           C
ATOM   7924 5C31 POPEZ 323      34.551  43.911  97.705  1.00  0.00           C
ATOM   7927 6C31 POPEZ 323      33.291  43.481  98.476  1.00  0.00           C
ATOM   7931  NH3 POPEa 324      30.421  86.241 124.656  1.00  0.00           N
ATOM   7935  C12 POPEa 324      30.951  87.471 125.336  1.00  0.00           C
ATOM   7938  C11 POPEa 324      29.821  88.501 125.486  1.00  0.00           C
ATOM   7941  P   POPEa 324      31.371  90.551 126.236  1.00  0.00           P
ATOM   7942  O13 POPEa 324      31.201  91.551 127.315  1.00  0.00           O
ATOM   7943  O14 POPEa 324      32.621  89.791 126.175  1.00  0.00           O
ATOM   7944  O11 POPEa 324      31.111  91.271 124.846  1.00  0.00           O
ATOM   7945  O12 POPEa 324      30.141  89.581 126.356  1.00  0.00           O
ATOM   7946  C1  POPEa 324      31.651  90.701 123.655  1.00  0.00           C
ATOM   7949  C2  POPEa 324      31.541  91.731 122.506  1.00  0.00           C
ATOM   7951  O21 POPEa 324      31.481  91.061 121.236  1.00  0.00           O
ATOM   7952  C21 POPEa 324      32.541  90.391 120.826  1.00  0.00           C
ATOM   7953  O22 POPEa 324      33.611  90.301 121.395  1.00  0.00           O
ATOM   7954  C22 POPEa 324      32.191  89.791 119.465  1.00  0.00           C
ATOM   7957  C3  POPEa 324      32.601  92.861 122.585  1.00  0.00           C
ATOM   7960  O31 POPEa 324      32.431  93.761 121.476  1.00  0.00           O
ATOM   7961  C31 POPEa 324      33.231  93.581 120.425  1.00  0.00           C
ATOM   7962  O32 POPEa 324      34.291  92.991 120.436  1.00  0.00           O
ATOM   7963  C32 POPEa 324      32.451  94.021 119.205  1.00  0.00           C
ATOM   7966  C23 POPEa 324      33.391  89.151 118.745  1.00  0.00           C
ATOM   7969  C24 POPEa 324      33.281  89.171 117.215  1.00  0.00           C
ATOM   7972  C25 POPEa 324      32.031  88.541 116.595  1.00  0.00           C
ATOM   7975  C26 POPEa 324      31.941  88.821 115.085  1.00  0.00           C
ATOM   7978  C27 POPEa 324      30.711  88.191 114.416  1.00  0.00           C
ATOM   7981  C28 POPEa 324      30.571  88.601 112.925  1.00  0.00           C
ATOM   7984  C29 POPEa 324      29.311  88.011 112.315  1.00  0.00           C
ATOM   7986 0C21 POPEa 324      28.391  88.671 111.595  1.00  0.00           C
ATOM   7988 1C21 POPEa 324      28.451  90.131 111.195  1.00  0.00           C
ATOM   7991 2C21 POPEa 324      27.751  90.431 109.855  1.00  0.00           C
ATOM   7994 3C21 POPEa 324      28.311  91.711 109.215  1.00  0.00           C
ATOM   7997 4C21 POPEa 324      27.471  92.221 108.035  1.00  0.00           C
ATOM   8000 5C21 POPEa 324      28.291  93.041 107.045  1.00  0.00           C
ATOM   8003 6C21 POPEa 324      27.491  93.401 105.785  1.00  0.00           C
ATOM   8006 7C21 POPEa 324      28.351  93.941 104.645  1.00  0.00           C
ATOM   8009 8C21 POPEa 324      27.541  94.311 103.395  1.00  0.00           C
ATOM   8013  C33 POPEa 324      33.001  93.391 117.915  1.00  0.00           C
ATOM   8016  C34 POPEa 324      32.151  93.791 116.715  1.00  0.00           C
ATOM   8019  C35 POPEa 324      32.841  93.431 115.406  1.00  0.00           C
ATOM   8022  C36 POPEa 324      32.081  93.901 114.175  1.00  0.00           C
ATOM   8025  C37 POPEa 324      33.021  94.061 112.986  1.00  0.00           C
ATOM   8028  C38 POPEa 324      32.391  93.651 111.656  1.00  0.00           C
ATOM   8031  C39 POPEa 324      32.241  92.131 111.506  1.00  0.00           C
ATOM   8034 0C31 POPEa 324      32.451  91.721 110.035  1.00  0.00           C
ATOM   8037 1C31 POPEa 324      32.301  90.221 109.755  1.00  0.00           C
ATOM   8040 2C31 POPEa 324      32.401  89.891 108.256  1.00  0.00           C
ATOM   8043 3C31 POPEa 324      33.621  90.521 107.535  1.00  0.00           C
ATOM   8046 4C31 POPEa 324      34.971  90.061 108.095  1.00  0.00           C
ATOM   8049 5C31 POPEa 324      36.121  90.991 107.715  1.00  0.00           C
ATOM   8052 6C31 POPEa 324      37.411  90.701 108.485  1.00  0.00           C
ATOM   8056  NH3 POPEb 325      20.241 118.031 124.776  1.00  0.00           N
ATOM   8060  C12 POPEb 325      18.861 118.141 125.345  1.00  0.00           C
ATOM   8063  C11 POPEb 325      17.941 117.041 124.776  1.00  0.00           C
ATOM   8066  P   POPEb 325      17.691 115.301 126.715  1.00  0.00           P
ATOM   8067  O13 POPEb 325      19.161 115.221 126.616  1.00  0.00           O
ATOM   8068  O14 POPEb 325      17.171 115.431 128.095  1.00  0.00           O
ATOM   8069  O11 POPEb 325      17.161 113.971 126.015  1.00  0.00           O
ATOM   8070  O12 POPEb 325      17.141 116.481 125.806  1.00  0.00           O
ATOM   8071  C1  POPEb 325      17.211 113.851 124.586  1.00  0.00           C
ATOM   8074  C2  POPEb 325      16.781 112.421 124.136  1.00  0.00           C
ATOM   8076  O21 POPEb 325      17.591 111.951 123.026  1.00  0.00           O
ATOM   8077  C21 POPEb 325      17.501 112.551 121.855  1.00  0.00           C
ATOM   8078  O22 POPEb 325      16.871 113.571 121.616  1.00  0.00           O
ATOM   8079  C22 POPEb 325      18.221 111.711 120.806  1.00  0.00           C
ATOM   8082  C3  POPEb 325      15.241 112.301 123.885  1.00  0.00           C
ATOM   8085  O31 POPEb 325      14.841 110.971 123.495  1.00  0.00           O
ATOM   8086  C31 POPEb 325      14.151 110.671 122.366  1.00  0.00           C
ATOM   8087  O32 POPEb 325      13.921 109.511 122.045  1.00  0.00           O
ATOM   8088  C32 POPEb 325      13.731 111.881 121.555  1.00  0.00           C
ATOM   8091  C23 POPEb 325      17.971 112.301 119.395  1.00  0.00           C
ATOM   8094  C24 POPEb 325      18.631 111.551 118.235  1.00  0.00           C
ATOM   8097  C25 POPEb 325      18.211 112.061 116.845  1.00  0.00           C
ATOM   8100  C26 POPEb 325      18.201 113.591 116.686  1.00  0.00           C
ATOM   8103  C27 POPEb 325      17.641 114.021 115.315  1.00  0.00           C
ATOM   8106  C28 POPEb 325      17.691 115.541 115.085  1.00  0.00           C
ATOM   8109  C29 POPEb 325      19.101 116.021 114.895  1.00  0.00           C
ATOM   8111 0C21 POPEb 325      19.831 115.861 113.785  1.00  0.00           C
ATOM   8113 1C21 POPEb 325      19.421 115.181 112.515  1.00  0.00           C
ATOM   8116 2C21 POPEb 325      19.881 115.951 111.265  1.00  0.00           C
ATOM   8119 3C21 POPEb 325      19.441 115.211 110.006  1.00  0.00           C
ATOM   8122 4C21 POPEb 325      20.521 115.141 108.915  1.00  0.00           C
ATOM   8125 5C21 POPEb 325      20.111 114.241 107.735  1.00  0.00           C
ATOM   8128 6C21 POPEb 325      20.031 112.751 108.095  1.00  0.00           C
ATOM   8131 7C21 POPEb 325      19.241 111.921 107.086  1.00  0.00           C
ATOM   8134 8C21 POPEb 325      19.071 110.461 107.525  1.00  0.00           C
ATOM   8138  C33 POPEb 325      12.791 111.621 120.345  1.00  0.00           C
ATOM   8141  C34 POPEb 325      12.991 112.671 119.245  1.00  0.00           C
ATOM   8144  C35 POPEb 325      13.221 114.081 119.815  1.00  0.00           C
ATOM   8147  C36 POPEb 325      13.111 115.201 118.785  1.00  0.00           C
ATOM   8150  C37 POPEb 325      13.751 116.481 119.345  1.00  0.00           C
ATOM   8153  C38 POPEb 325      13.401 117.771 118.605  1.00  0.00           C
ATOM   8156  C39 POPEb 325      13.471 117.631 117.086  1.00  0.00           C
ATOM   8159 0C31 POPEb 325      13.471 119.001 116.425  1.00  0.00           C
ATOM   8162 1C31 POPEb 325      13.731 118.961 114.925  1.00  0.00           C
ATOM   8165 2C31 POPEb 325      12.551 118.411 114.116  1.00  0.00           C
ATOM   8168 3C31 POPEb 325      11.281 119.261 114.136  1.00  0.00           C
ATOM   8171 4C31 POPEb 325      10.231 118.691 113.166  1.00  0.00           C
ATOM   8174 5C31 POPEb 325       9.161 119.731 112.805  1.00  0.00           C
ATOM   8177 6C31 POPEb 325       8.181 119.231 111.745  1.00  0.00           C
ATOM   8181  NH3 POPEc 326      53.421  53.801  81.145  1.00  0.00           N
ATOM   8185  C12 POPEc 326      52.441  53.461  80.045  1.00  0.00           C
ATOM   8188  C11 POPEc 326      53.091  52.751  78.835  1.00  0.00           C
ATOM   8191  P   POPEc 326      54.771  51.041  79.855  1.00  0.00           P
ATOM   8192  O13 POPEc 326      55.411  49.791  79.385  1.00  0.00           O
ATOM   8193  O14 POPEc 326      55.641  52.231  79.945  1.00  0.00           O
ATOM   8194  O11 POPEc 326      54.271  50.901  81.315  1.00  0.00           O
ATOM   8195  O12 POPEc 326      53.441  51.381  79.095  1.00  0.00           O
ATOM   8196  C1  POPEc 326      53.631  49.761  81.855  1.00  0.00           C
ATOM   8199  C2  POPEc 326      54.301  49.381  83.196  1.00  0.00           C
ATOM   8201  O21 POPEc 326      54.601  50.531  84.016  1.00  0.00           O
ATOM   8202  C21 POPEc 326      53.651  51.391  84.315  1.00  0.00           C
ATOM   8203  O22 POPEc 326      52.981  52.061  83.535  1.00  0.00           O
ATOM   8204  C22 POPEc 326      53.551  51.481  85.845  1.00  0.00           C
ATOM   8207  C3  POPEc 326      55.601  48.541  82.955  1.00  0.00           C
ATOM   8210  O31 POPEc 326      56.611  48.791  83.946  1.00  0.00           O
ATOM   8211  C31 POPEc 326      57.681  49.461  83.565  1.00  0.00           C
ATOM   8212  O32 POPEc 326      58.001  49.731  82.416  1.00  0.00           O
ATOM   8213  C32 POPEc 326      58.421  49.961  84.815  1.00  0.00           C
ATOM   8216  C23 POPEc 326      54.341  50.391  86.625  1.00  0.00           C
ATOM   8219  C24 POPEc 326      54.311  50.591  88.145  1.00  0.00           C
ATOM   8222  C25 POPEc 326      55.051  49.471  88.885  1.00  0.00           C
ATOM   8225  C26 POPEc 326      55.071  49.651  90.415  1.00  0.00           C
ATOM   8228  C27 POPEc 326      55.571  48.371  91.116  1.00  0.00           C
ATOM   8231  C28 POPEc 326      55.801  48.491  92.635  1.00  0.00           C
ATOM   8234  C29 POPEc 326      54.551  48.751  93.435  1.00  0.00           C
ATOM   8236 0C21 POPEc 326      53.641  47.831  93.806  1.00  0.00           C
ATOM   8238 1C21 POPEc 326      53.661  46.371  93.435  1.00  0.00           C
ATOM   8241 2C21 POPEc 326      53.891  45.401  94.615  1.00  0.00           C
ATOM   8244 3C21 POPEc 326      52.721  44.421  94.836  1.00  0.00           C
ATOM   8247 4C21 POPEc 326      51.491  45.051  95.515  1.00  0.00           C
ATOM   8250 5C21 POPEc 326      51.691  45.381  97.006  1.00  0.00           C
ATOM   8253 6C21 POPEc 326      51.751  44.151  97.915  1.00  0.00           C
ATOM   8256 7C21 POPEc 326      52.051  44.481  99.376  1.00  0.00           C
ATOM   8259 8C21 POPEc 326      52.141  43.241 100.266  1.00  0.00           C
ATOM   8263  C33 POPEc 326      58.951  48.871  85.775  1.00  0.00           C
ATOM   8266  C34 POPEc 326      59.091  49.381  87.226  1.00  0.00           C
ATOM   8269  C35 POPEc 326      59.571  48.291  88.205  1.00  0.00           C
ATOM   8272  C36 POPEc 326      59.581  48.711  89.685  1.00  0.00           C
ATOM   8275  C37 POPEc 326      60.281  47.661  90.556  1.00  0.00           C
ATOM   8278  C38 POPEc 326      60.631  48.111  91.985  1.00  0.00           C
ATOM   8281  C39 POPEc 326      59.411  48.361  92.886  1.00  0.00           C
ATOM   8284 0C31 POPEc 326      59.831  48.531  94.366  1.00  0.00           C
ATOM   8287 1C31 POPEc 326      58.641  48.561  95.325  1.00  0.00           C
ATOM   8290 2C31 POPEc 326      59.051  48.251  96.785  1.00  0.00           C
ATOM   8293 3C31 POPEc 326      59.931  49.341  97.425  1.00  0.00           C
ATOM   8296 4C31 POPEc 326      60.371  48.951  98.845  1.00  0.00           C
ATOM   8299 5C31 POPEc 326      61.351  49.951  99.475  1.00  0.00           C
ATOM   8302 6C31 POPEc 326      61.821  49.551 100.875  1.00  0.00           C
ATOM   8306  NH3 POPEd 327      27.761  97.661  82.576  1.00  0.00           N
ATOM   8310  C12 POPEd 327      26.991  97.411  81.315  1.00  0.00           C
ATOM   8313  C11 POPEd 327      26.361  98.701  80.705  1.00  0.00           C
ATOM   8316  P   POPEd 327      27.861 100.851  81.155  1.00  0.00           P
ATOM   8317  O13 POPEd 327      28.511 101.861  80.305  1.00  0.00           O
ATOM   8318  O14 POPEd 327      28.691 100.151  82.156  1.00  0.00           O
ATOM   8319  O11 POPEd 327      26.601 101.471  81.895  1.00  0.00           O
ATOM   8320  O12 POPEd 327      27.311  99.671  80.246  1.00  0.00           O
ATOM   8321  C1  POPEd 327      26.731 102.191  83.135  1.00  0.00           C
ATOM   8324  C2  POPEd 327      25.691 101.661  84.165  1.00  0.00           C
ATOM   8326  O21 POPEd 327      25.681 102.431  85.386  1.00  0.00           O
ATOM   8327  C21 POPEd 327      26.651 102.191  86.245  1.00  0.00           C
ATOM   8328  O22 POPEd 327      27.691 101.591  86.026  1.00  0.00           O
ATOM   8329  C22 POPEd 327      26.251 102.681  87.645  1.00  0.00           C
ATOM   8332  C3  POPEd 327      25.881 100.121  84.355  1.00  0.00           C
ATOM   8335  O31 POPEd 327      25.451  99.621  85.635  1.00  0.00           O
ATOM   8336  C31 POPEd 327      25.881  98.381  85.865  1.00  0.00           C
ATOM   8337  O32 POPEd 327      26.361  97.641  85.006  1.00  0.00           O
ATOM   8338  C32 POPEd 327      25.691  98.021  87.336  1.00  0.00           C
ATOM   8341  C23 POPEd 327      25.761 101.511  88.546  1.00  0.00           C
ATOM   8344  C24 POPEd 327      25.801 101.811  90.056  1.00  0.00           C
ATOM   8347  C25 POPEd 327      25.891 100.511  90.865  1.00  0.00           C
ATOM   8350  C26 POPEd 327      25.981 100.701  92.385  1.00  0.00           C
ATOM   8353  C27 POPEd 327      26.151  99.351  93.105  1.00  0.00           C
ATOM   8356  C28 POPEd 327      26.431  99.441  94.625  1.00  0.00           C
ATOM   8359  C29 POPEd 327      27.811  99.961  94.936  1.00  0.00           C
ATOM   8361 0C21 POPEd 327      28.251 100.331  96.155  1.00  0.00           C
ATOM   8363 1C21 POPEd 327      27.451 100.351  97.436  1.00  0.00           C
ATOM   8366 2C21 POPEd 327      27.891 101.451  98.425  1.00  0.00           C
ATOM   8369 3C21 POPEd 327      29.281 101.211  99.046  1.00  0.00           C
ATOM   8372 4C21 POPEd 327      29.601 102.201 100.175  1.00  0.00           C
ATOM   8375 5C21 POPEd 327      31.091 102.221 100.565  1.00  0.00           C
ATOM   8378 6C21 POPEd 327      31.601 100.901 101.155  1.00  0.00           C
ATOM   8381 7C21 POPEd 327      33.121 100.901 101.376  1.00  0.00           C
ATOM   8384 8C21 POPEd 327      33.651  99.581 101.946  1.00  0.00           C
ATOM   8388  C33 POPEd 327      27.021  97.731  88.056  1.00  0.00           C
ATOM   8391  C34 POPEd 327      26.831  97.081  89.436  1.00  0.00           C
ATOM   8394  C35 POPEd 327      28.161  96.891  90.175  1.00  0.00           C
ATOM   8397  C36 POPEd 327      27.981  96.091  91.476  1.00  0.00           C
ATOM   8400  C37 POPEd 327      29.281  95.991  92.296  1.00  0.00           C
ATOM   8403  C38 POPEd 327      29.151  95.061  93.515  1.00  0.00           C
ATOM   8406  C39 POPEd 327      28.021  95.471  94.475  1.00  0.00           C
ATOM   8409 0C31 POPEd 327      27.961  94.611  95.735  1.00  0.00           C
ATOM   8412 1C31 POPEd 327      26.941  95.151  96.736  1.00  0.00           C
ATOM   8415 2C31 POPEd 327      26.991  94.441  98.095  1.00  0.00           C
ATOM   8418 3C31 POPEd 327      26.371  95.261  99.236  1.00  0.00           C
ATOM   8421 4C31 POPEd 327      27.221  96.491  99.556  1.00  0.00           C
ATOM   8424 5C31 POPEd 327      26.841  97.191 100.865  1.00  0.00           C
ATOM   8427 6C31 POPEd 327      27.851  98.261 101.245  1.00  0.00           C
ATOM   8431  NH3 POPEe 328     107.511  65.111  74.945  1.00  0.00           N
ATOM   8435  C12 POPEe 328     106.171  64.671  75.456  1.00  0.00           C
ATOM   8438  C11 POPEe 328     105.021  65.401  74.735  1.00  0.00           C
ATOM   8441  P   POPEe 328     104.181  67.421  76.205  1.00  0.00           P
ATOM   8442  O13 POPEe 328     104.301  68.881  76.116  1.00  0.00           O
ATOM   8443  O14 POPEe 328     102.831  66.821  76.216  1.00  0.00           O
ATOM   8444  O11 POPEe 328     105.021  67.011  77.495  1.00  0.00           O
ATOM   8445  O12 POPEe 328     105.021  66.811  74.995  1.00  0.00           O
ATOM   8446  C1  POPEe 328     104.511  66.131  78.495  1.00  0.00           C
ATOM   8449  C2  POPEe 328     104.511  66.761  79.936  1.00  0.00           C
ATOM   8451  O21 POPEe 328     104.061  65.771  80.886  1.00  0.00           O
ATOM   8452  C21 POPEe 328     104.941  64.821  81.195  1.00  0.00           C
ATOM   8453  O22 POPEe 328     106.031  64.681  80.686  1.00  0.00           O
ATOM   8454  C22 POPEe 328     104.461  63.971  82.355  1.00  0.00           C
ATOM   8457  C3  POPEe 328     103.581  68.021  80.006  1.00  0.00           C
ATOM   8460  O31 POPEe 328     103.601  68.741  81.275  1.00  0.00           O
ATOM   8461  C31 POPEe 328     104.581  69.641  81.405  1.00  0.00           C
ATOM   8462  O32 POPEe 328     105.591  69.641  80.705  1.00  0.00           O
ATOM   8463  C32 POPEe 328     104.201  70.741  82.395  1.00  0.00           C
ATOM   8466  C23 POPEe 328     103.221  64.461  83.145  1.00  0.00           C
ATOM   8469  C24 POPEe 328     101.951  63.661  82.845  1.00  0.00           C
ATOM   8472  C25 POPEe 328     101.971  62.211  83.336  1.00  0.00           C
ATOM   8475  C26 POPEe 328     101.811  62.081  84.855  1.00  0.00           C
ATOM   8478  C27 POPEe 328     101.701  60.611  85.266  1.00  0.00           C
ATOM   8481  C28 POPEe 328     101.761  60.401  86.776  1.00  0.00           C
ATOM   8484  C29 POPEe 328     100.541  60.911  87.486  1.00  0.00           C
ATOM   8486 0C21 POPEe 328     100.191  60.511  88.726  1.00  0.00           C
ATOM   8488 1C21 POPEe 328     101.021  59.571  89.545  1.00  0.00           C
ATOM   8491 2C21 POPEe 328     100.591  59.501  91.015  1.00  0.00           C
ATOM   8494 3C21 POPEe 328     101.681  58.851  91.876  1.00  0.00           C
ATOM   8497 4C21 POPEe 328     101.231  58.521  93.295  1.00  0.00           C
ATOM   8500 5C21 POPEe 328     102.401  58.061  94.186  1.00  0.00           C
ATOM   8503 6C21 POPEe 328     103.181  56.871  93.586  1.00  0.00           C
ATOM   8506 7C21 POPEe 328     104.241  56.301  94.535  1.00  0.00           C
ATOM   8509 8C21 POPEe 328     104.931  55.061  93.976  1.00  0.00           C
ATOM   8513  C33 POPEe 328     104.911  70.701  83.756  1.00  0.00           C
ATOM   8516  C34 POPEe 328     104.031  70.071  84.846  1.00  0.00           C
ATOM   8519  C35 POPEe 328     103.351  71.101  85.766  1.00  0.00           C
ATOM   8522  C36 POPEe 328     102.521  70.421  86.866  1.00  0.00           C
ATOM   8525  C37 POPEe 328     101.401  71.331  87.405  1.00  0.00           C
ATOM   8528  C38 POPEe 328     100.401  70.611  88.316  1.00  0.00           C
ATOM   8531  C39 POPEe 328     100.881  70.371  89.755  1.00  0.00           C
ATOM   8534 0C31 POPEe 328      99.741  69.841  90.635  1.00  0.00           C
ATOM   8537 1C31 POPEe 328     100.071  69.801  92.136  1.00  0.00           C
ATOM   8540 2C31 POPEe 328      98.791  69.721  92.986  1.00  0.00           C
ATOM   8543 3C31 POPEe 328      99.031  69.911  94.495  1.00  0.00           C
ATOM   8546 4C31 POPEe 328      99.761  68.741  95.145  1.00  0.00           C
ATOM   8549 5C31 POPEe 328      99.741  68.811  96.675  1.00  0.00           C
ATOM   8552 6C31 POPEe 328     100.341  67.561  97.325  1.00  0.00           C
ATOM   8556  NH3 POPEf 329     127.243  27.461  80.696  1.00  0.00           N
ATOM   8560  C12 POPEf 329     125.853  27.541  81.236  1.00  0.00           C
ATOM   8563  C11 POPEf 329     124.881  28.071  80.175  1.00  0.00           C
ATOM   8566  P   POPEf 329     122.401  28.821  79.846  1.00  0.00           P
ATOM   8567  O13 POPEf 329     123.001  29.741  78.856  1.00  0.00           O
ATOM   8568  O14 POPEf 329     121.501  27.741  79.376  1.00  0.00           O
ATOM   8569  O11 POPEf 329     121.641  29.701  80.925  1.00  0.00           O
ATOM   8570  O12 POPEf 329     123.561  28.141  80.705  1.00  0.00           O
ATOM   8571  C1  POPEf 329     121.431  29.141  82.226  1.00  0.00           C
ATOM   8574  C2  POPEf 329     120.371  29.931  83.046  1.00  0.00           C
ATOM   8576  O21 POPEf 329     119.821  28.971  83.946  1.00  0.00           O
ATOM   8577  C21 POPEf 329     119.681  29.341  85.196  1.00  0.00           C
ATOM   8578  O22 POPEf 329     119.951  30.421  85.686  1.00  0.00           O
ATOM   8579  C22 POPEf 329     119.101  28.141  85.915  1.00  0.00           C
ATOM   8582  C3  POPEf 329     119.221  30.481  82.156  1.00  0.00           C
ATOM   8585  O31 POPEf 329     118.231  31.221  82.915  1.00  0.00           O
ATOM   8586  C31 POPEf 329     116.951  30.941  82.675  1.00  0.00           C
ATOM   8587  O32 POPEf 329     116.551  30.131  81.855  1.00  0.00           O
ATOM   8588  C32 POPEf 329     116.071  31.811  83.605  1.00  0.00           C
ATOM   8591  C23 POPEf 329     118.861  28.381  87.416  1.00  0.00           C
ATOM   8594  C24 POPEf 329     118.571  27.041  88.076  1.00  0.00           C
ATOM   8597  C25 POPEf 329     118.261  27.111  89.576  1.00  0.00           C
ATOM   8600  C26 POPEf 329     117.191  28.141  89.966  1.00  0.00           C
ATOM   8603  C27 POPEf 329     116.901  28.091  91.465  1.00  0.00           C
ATOM   8606  C28 POPEf 329     116.061  29.291  91.946  1.00  0.00           C
ATOM   8609  C29 POPEf 329     115.991  29.371  93.446  1.00  0.00           C
ATOM   8611 0C21 POPEf 329     114.871  29.371  94.186  1.00  0.00           C
ATOM   8613 1C21 POPEf 329     113.481  29.271  93.616  1.00  0.00           C
ATOM   8616 2C21 POPEf 329     112.371  29.231  94.675  1.00  0.00           C
ATOM   8619 3C21 POPEf 329     112.021  30.591  95.285  1.00  0.00           C
ATOM   8622 4C21 POPEf 329     110.911  30.461  96.345  1.00  0.00           C
ATOM   8625 5C21 POPEf 329     110.751  31.721  97.196  1.00  0.00           C
ATOM   8628 6C21 POPEf 329     111.901  31.921  98.196  1.00  0.00           C
ATOM   8631 7C21 POPEf 329     111.861  33.301  98.866  1.00  0.00           C
ATOM   8634 8C21 POPEf 329     113.101  33.561  99.726  1.00  0.00           C
ATOM   8638  C33 POPEf 329     115.101  31.011  84.516  1.00  0.00           C
ATOM   8641  C34 POPEf 329     115.761  30.291  85.696  1.00  0.00           C
ATOM   8644  C35 POPEf 329     115.491  30.911  87.086  1.00  0.00           C
ATOM   8647  C36 POPEf 329     116.531  31.951  87.556  1.00  0.00           C
ATOM   8650  C37 POPEf 329     116.401  32.251  89.065  1.00  0.00           C
ATOM   8653  C38 POPEf 329     117.351  33.351  89.576  1.00  0.00           C
ATOM   8656  C39 POPEf 329     117.591  33.321  91.105  1.00  0.00           C
ATOM   8659 0C31 POPEf 329     116.311  33.361  91.965  1.00  0.00           C
ATOM   8662 1C31 POPEf 329     116.621  33.311  93.476  1.00  0.00           C
ATOM   8665 2C31 POPEf 329     115.351  33.241  94.345  1.00  0.00           C
ATOM   8668 3C31 POPEf 329     115.611  33.271  95.855  1.00  0.00           C
ATOM   8671 4C31 POPEf 329     116.521  32.131  96.356  1.00  0.00           C
ATOM   8674 5C31 POPEf 329     116.621  32.071  97.886  1.00  0.00           C
ATOM   8677 6C31 POPEf 329     117.491  30.911  98.395  1.00  0.00           C
ATOM   8681  NH3 POPEg 330      63.581   4.261 121.756  1.00  0.00           N
ATOM   8685  C12 POPEg 330      63.891   2.911 121.155  1.00  0.00           C
ATOM   8688  C11 POPEg 330      65.191   2.341 121.736  1.00  0.00           C
ATOM   8691  P   POPEg 330      66.791   0.329 121.665  1.00  0.00           P
ATOM   8692  O13 POPEg 330      67.111   0.649 123.076  1.00  0.00           O
ATOM   8693  O14 POPEg 330      66.721  -1.121 121.385  1.00  0.00           O
ATOM   8694  O11 POPEg 330      67.921   0.981 120.725  1.00  0.00           O
ATOM   8695  O12 POPEg 330      65.441   1.051 121.175  1.00  0.00           O
ATOM   8696  C1  POPEg 330      68.021   0.429 119.395  1.00  0.00           C
ATOM   8699  C2  POPEg 330      69.271   0.851 118.555  1.00  0.00           C
ATOM   8701  O21 POPEg 330      68.821   0.901 117.175  1.00  0.00           O
ATOM   8702  C21 POPEg 330      69.621   1.501 116.295  1.00  0.00           C
ATOM   8703  O22 POPEg 330      70.601   2.171 116.575  1.00  0.00           O
ATOM   8704  C22 POPEg 330      69.151   1.241 114.866  1.00  0.00           C
ATOM   8707  C3  POPEg 330      70.421  -0.171 118.806  1.00  0.00           C
ATOM   8710  O31 POPEg 330      71.731   0.299 118.395  1.00  0.00           O
ATOM   8711  C31 POPEg 330      72.211  -0.221 117.265  1.00  0.00           C
ATOM   8712  O32 POPEg 330      71.681  -1.081 116.605  1.00  0.00           O
ATOM   8713  C32 POPEg 330      73.571   0.409 116.936  1.00  0.00           C
ATOM   8716  C23 POPEg 330      67.991   2.161 114.405  1.00  0.00           C
ATOM   8719  C24 POPEg 330      67.311   1.641 113.126  1.00  0.00           C
ATOM   8722  C25 POPEg 330      68.161   1.731 111.845  1.00  0.00           C
ATOM   8725  C26 POPEg 330      67.751   0.629 110.865  1.00  0.00           C
ATOM   8728  C27 POPEg 330      68.471   0.669 109.506  1.00  0.00           C
ATOM   8731  C28 POPEg 330      68.111  -0.571 108.666  1.00  0.00           C
ATOM   8734  C29 POPEg 330      68.841  -0.641 107.355  1.00  0.00           C
ATOM   8736 0C21 POPEg 330      70.131  -0.991 107.196  1.00  0.00           C
ATOM   8738 1C21 POPEg 330      71.121  -1.351 108.285  1.00  0.00           C
ATOM   8741 2C21 POPEg 330      72.271  -0.321 108.355  1.00  0.00           C
ATOM   8744 3C21 POPEg 330      73.201  -0.321 107.125  1.00  0.00           C
ATOM   8747 4C21 POPEg 330      74.171  -1.501 107.056  1.00  0.00           C
ATOM   8750 5C21 POPEg 330      74.651  -1.821 105.626  1.00  0.00           C
ATOM   8753 6C21 POPEg 330      75.111  -0.591 104.825  1.00  0.00           C
ATOM   8756 7C21 POPEg 330      75.611  -0.981 103.425  1.00  0.00           C
ATOM   8759 8C21 POPEg 330      75.781   0.229 102.506  1.00  0.00           C
ATOM   8763  C33 POPEg 330      74.021   0.149 115.476  1.00  0.00           C
ATOM   8766  C34 POPEg 330      73.301   1.031 114.436  1.00  0.00           C
ATOM   8769  C35 POPEg 330      73.591   0.629 112.976  1.00  0.00           C
ATOM   8772  C36 POPEg 330      74.631   1.521 112.285  1.00  0.00           C
ATOM   8775  C37 POPEg 330      74.911   1.081 110.836  1.00  0.00           C
ATOM   8778  C38 POPEg 330      76.071   1.861 110.196  1.00  0.00           C
ATOM   8781  C39 POPEg 330      76.541   1.301 108.845  1.00  0.00           C
ATOM   8784 0C31 POPEg 330      77.961   1.791 108.505  1.00  0.00           C
ATOM   8787 1C31 POPEg 330      78.591   1.101 107.285  1.00  0.00           C
ATOM   8790 2C31 POPEg 330      79.961   1.701 106.946  1.00  0.00           C
ATOM   8793 3C31 POPEg 330      80.811   0.811 106.026  1.00  0.00           C
ATOM   8796 4C31 POPEg 330      80.181   0.599 104.645  1.00  0.00           C
ATOM   8799 5C31 POPEg 330      81.051  -0.281 103.736  1.00  0.00           C
ATOM   8802 6C31 POPEg 330      80.531  -0.381 102.305  1.00  0.00           C
ATOM   8806  NH3 POPEh 331      91.441  38.721 122.665  1.00  0.00           N
ATOM   8810  C12 POPEh 331      92.881  38.411 122.936  1.00  0.00           C
ATOM   8813  C11 POPEh 331      93.041  37.031 123.565  1.00  0.00           C
ATOM   8816  P   POPEh 331      94.801  35.131 123.726  1.00  0.00           P
ATOM   8817  O13 POPEh 331      96.261  34.981 123.515  1.00  0.00           O
ATOM   8818  O14 POPEh 331      94.251  34.611 124.986  1.00  0.00           O
ATOM   8819  O11 POPEh 331      94.021  34.441 122.545  1.00  0.00           O
ATOM   8820  O12 POPEh 331      94.421  36.671 123.596  1.00  0.00           O
ATOM   8821  C1  POPEh 331      93.941  34.921 121.216  1.00  0.00           C
ATOM   8824  C2  POPEh 331      94.761  33.971 120.325  1.00  0.00           C
ATOM   8826  O21 POPEh 331      94.781  34.471 118.985  1.00  0.00           O
ATOM   8827  C21 POPEh 331      95.851  34.141 118.295  1.00  0.00           C
ATOM   8828  O22 POPEh 331      96.911  33.741 118.736  1.00  0.00           O
ATOM   8829  C22 POPEh 331      95.541  34.281 116.806  1.00  0.00           C
ATOM   8832  C3  POPEh 331      94.171  32.531 120.366  1.00  0.00           C
ATOM   8835  O31 POPEh 331      94.761  31.721 119.335  1.00  0.00           O
ATOM   8836  C31 POPEh 331      94.391  30.441 119.366  1.00  0.00           C
ATOM   8837  O32 POPEh 331      93.791  29.911 120.275  1.00  0.00           O
ATOM   8838  C32 POPEh 331      94.951  29.751 118.126  1.00  0.00           C
ATOM   8841  C23 POPEh 331      96.471  33.401 115.946  1.00  0.00           C
ATOM   8844  C24 POPEh 331      96.051  33.361 114.465  1.00  0.00           C
ATOM   8847  C25 POPEh 331      97.041  32.551 113.635  1.00  0.00           C
ATOM   8850  C26 POPEh 331      96.751  32.501 112.136  1.00  0.00           C
ATOM   8853  C27 POPEh 331      97.871  31.761 111.385  1.00  0.00           C
ATOM   8856  C28 POPEh 331      97.701  31.701 109.866  1.00  0.00           C
ATOM   8859  C29 POPEh 331      97.911  33.031 109.186  1.00  0.00           C
ATOM   8861 0C21 POPEh 331      97.451  33.361 107.965  1.00  0.00           C
ATOM   8863 1C21 POPEh 331      96.631  32.491 107.045  1.00  0.00           C
ATOM   8866 2C21 POPEh 331      97.441  31.891 105.875  1.00  0.00           C
ATOM   8869 3C21 POPEh 331      97.881  32.891 104.785  1.00  0.00           C
ATOM   8872 4C21 POPEh 331      99.331  33.381 104.905  1.00  0.00           C
ATOM   8875 5C21 POPEh 331      99.821  34.041 103.616  1.00  0.00           C
ATOM   8878 6C21 POPEh 331     101.261  34.541 103.705  1.00  0.00           C
ATOM   8881 7C21 POPEh 331     101.721  35.221 102.405  1.00  0.00           C
ATOM   8884 8C21 POPEh 331     103.151  35.771 102.495  1.00  0.00           C
ATOM   8888  C33 POPEh 331      94.141  30.031 116.845  1.00  0.00           C
ATOM   8891  C34 POPEh 331      94.781  29.281 115.675  1.00  0.00           C
ATOM   8894  C35 POPEh 331      93.981  29.281 114.366  1.00  0.00           C
ATOM   8897  C36 POPEh 331      94.491  28.141 113.485  1.00  0.00           C
ATOM   8900  C37 POPEh 331      93.961  28.131 112.056  1.00  0.00           C
ATOM   8903  C38 POPEh 331      94.301  26.811 111.335  1.00  0.00           C
ATOM   8906  C39 POPEh 331      95.791  26.521 111.205  1.00  0.00           C
ATOM   8909 0C31 POPEh 331      96.111  25.091 110.745  1.00  0.00           C
ATOM   8912 1C31 POPEh 331      97.551  24.691 111.075  1.00  0.00           C
ATOM   8915 2C31 POPEh 331      98.351  24.231 109.855  1.00  0.00           C
ATOM   8918 3C31 POPEh 331      98.111  22.761 109.495  1.00  0.00           C
ATOM   8921 4C31 POPEh 331      98.531  22.461 108.056  1.00  0.00           C
ATOM   8924 5C31 POPEh 331      98.611  20.961 107.746  1.00  0.00           C
ATOM   8927 6C31 POPEh 331      99.011  20.701 106.285  1.00  0.00           C
ATOM   8931  NH3 POPEi 332      34.371  68.491  81.785  1.00  0.00           N
ATOM   8935  C12 POPEi 332      35.181  67.321  81.275  1.00  0.00           C
ATOM   8938  C11 POPEi 332      36.241  66.841  82.276  1.00  0.00           C
ATOM   8941  P   POPEi 332      38.531  65.931  81.366  1.00  0.00           P
ATOM   8942  O13 POPEi 332      38.821  65.121  80.185  1.00  0.00           O
ATOM   8943  O14 POPEi 332      38.961  67.351  81.306  1.00  0.00           O
ATOM   8944  O11 POPEi 332      39.161  65.261  82.645  1.00  0.00           O
ATOM   8945  O12 POPEi 332      37.001  65.791  81.686  1.00  0.00           O
ATOM   8946  C1  POPEi 332      38.861  65.801  83.935  1.00  0.00           C
ATOM   8949  C2  POPEi 332      39.881  65.271  84.966  1.00  0.00           C
ATOM   8951  O21 POPEi 332      39.641  65.931  86.226  1.00  0.00           O
ATOM   8952  C21 POPEi 332      39.661  65.121  87.276  1.00  0.00           C
ATOM   8953  O22 POPEi 332      39.921  63.931  87.255  1.00  0.00           O
ATOM   8954  C22 POPEi 332      39.251  65.891  88.535  1.00  0.00           C
ATOM   8957  C3  POPEi 332      41.331  65.561  84.465  1.00  0.00           C
ATOM   8960  O31 POPEi 332      42.271  64.521  84.836  1.00  0.00           O
ATOM   8961  C31 POPEi 332      42.761  64.641  86.065  1.00  0.00           C
ATOM   8962  O32 POPEi 332      42.681  65.631  86.765  1.00  0.00           O
ATOM   8963  C32 POPEi 332      43.391  63.321  86.465  1.00  0.00           C
ATOM   8966  C23 POPEi 332      38.891  64.951  89.706  1.00  0.00           C
ATOM   8969  C24 POPEi 332      37.961  65.631  90.735  1.00  0.00           C
ATOM   8972  C25 POPEi 332      38.651  66.421  91.845  1.00  0.00           C
ATOM   8975  C26 POPEi 332      39.131  65.491  92.965  1.00  0.00           C
ATOM   8978  C27 POPEi 332      39.461  66.221  94.276  1.00  0.00           C
ATOM   8981  C28 POPEi 332      38.211  66.751  95.015  1.00  0.00           C
ATOM   8984  C29 POPEi 332      38.601  67.381  96.315  1.00  0.00           C
ATOM   8986 0C21 POPEi 332      38.321  66.951  97.556  1.00  0.00           C
ATOM   8988 1C21 POPEi 332      37.511  65.731  97.925  1.00  0.00           C
ATOM   8991 2C21 POPEi 332      36.591  65.961  99.145  1.00  0.00           C
ATOM   8994 3C21 POPEi 332      37.341  66.101 100.486  1.00  0.00           C
ATOM   8997 4C21 POPEi 332      37.421  67.541 101.026  1.00  0.00           C
ATOM   9000 5C21 POPEi 332      38.251  67.611 102.315  1.00  0.00           C
ATOM   9003 6C21 POPEi 332      38.211  69.001 102.976  1.00  0.00           C
ATOM   9006 7C21 POPEi 332      39.041  69.051 104.265  1.00  0.00           C
ATOM   9009 8C21 POPEi 332      38.901  70.361 105.035  1.00  0.00           C
ATOM   9013  C33 POPEi 332      43.911  63.301  87.915  1.00  0.00           C
ATOM   9016  C34 POPEi 332      45.221  64.071  88.116  1.00  0.00           C
ATOM   9019  C35 POPEi 332      45.851  63.741  89.475  1.00  0.00           C
ATOM   9022  C36 POPEi 332      47.231  63.091  89.366  1.00  0.00           C
ATOM   9025  C37 POPEi 332      48.041  63.151  90.675  1.00  0.00           C
ATOM   9028  C38 POPEi 332      47.441  62.341  91.826  1.00  0.00           C
ATOM   9031  C39 POPEi 332      47.631  63.051  93.175  1.00  0.00           C
ATOM   9034 0C31 POPEi 332      46.941  62.311  94.326  1.00  0.00           C
ATOM   9037 1C31 POPEi 332      46.961  63.111  95.626  1.00  0.00           C
ATOM   9040 2C31 POPEi 332      46.391  62.321  96.806  1.00  0.00           C
ATOM   9043 3C31 POPEi 332      46.211  63.181  98.056  1.00  0.00           C
ATOM   9046 4C31 POPEi 332      45.531  62.401  99.186  1.00  0.00           C
ATOM   9049 5C31 POPEi 332      45.351  63.241 100.445  1.00  0.00           C
ATOM   9052 6C31 POPEi 332      44.441  62.591 101.496  1.00  0.00           C
ATOM   9056  NH3 POPEj 333     100.051 105.671  77.346  1.00  0.00           N
ATOM   9060  C12 POPEj 333     100.421 104.251  77.705  1.00  0.00           C
ATOM   9063  C11 POPEj 333      99.661 103.171  76.895  1.00  0.00           C
ATOM   9066  P   POPEj 333      99.461 100.511  76.946  1.00  0.00           P
ATOM   9067  O13 POPEj 333      98.601 100.661  75.775  1.00  0.00           O
ATOM   9068  O14 POPEj 333     100.531  99.481  76.916  1.00  0.00           O
ATOM   9069  O11 POPEj 333      98.541 100.221  78.215  1.00  0.00           O
ATOM   9070  O12 POPEj 333     100.141 101.881  77.285  1.00  0.00           O
ATOM   9071  C1  POPEj 333      98.321 101.181  79.245  1.00  0.00           C
ATOM   9074  C2  POPEj 333      99.291 101.031  80.455  1.00  0.00           C
ATOM   9076  O21 POPEj 333      98.811 101.751  81.605  1.00  0.00           O
ATOM   9077  C21 POPEj 333      98.691 103.071  81.546  1.00  0.00           C
ATOM   9078  O22 POPEj 333      98.761 103.771  80.546  1.00  0.00           O
ATOM   9079  C22 POPEj 333      98.541 103.601  82.976  1.00  0.00           C
ATOM   9082  C3  POPEj 333     100.781 101.351  80.135  1.00  0.00           C
ATOM   9085  O31 POPEj 333     101.671 100.921  81.195  1.00  0.00           O
ATOM   9086  C31 POPEj 333     102.081 101.871  82.016  1.00  0.00           C
ATOM   9087  O32 POPEj 333     101.711 103.031  82.025  1.00  0.00           O
ATOM   9088  C32 POPEj 333     103.081 101.301  83.015  1.00  0.00           C
ATOM   9091  C23 POPEj 333      99.271 104.941  83.196  1.00  0.00           C
ATOM   9094  C24 POPEj 333      99.861 105.111  84.605  1.00  0.00           C
ATOM   9097  C25 POPEj 333      99.181 106.201  85.445  1.00  0.00           C
ATOM   9100  C26 POPEj 333      99.871 106.461  86.806  1.00  0.00           C
ATOM   9103  C27 POPEj 333     100.141 105.201  87.635  1.00  0.00           C
ATOM   9106  C28 POPEj 333     100.771 105.551  88.996  1.00  0.00           C
ATOM   9109  C29 POPEj 333     100.971 104.321  89.855  1.00  0.00           C
ATOM   9111 0C21 POPEj 333     100.201 103.921  90.875  1.00  0.00           C
ATOM   9113 1C21 POPEj 333      98.961 104.601  91.405  1.00  0.00           C
ATOM   9116 2C21 POPEj 333      98.821 104.411  92.936  1.00  0.00           C
ATOM   9119 3C21 POPEj 333      99.901 105.131  93.745  1.00  0.00           C
ATOM   9122 4C21 POPEj 333      99.921 104.691  95.215  1.00  0.00           C
ATOM   9125 5C21 POPEj 333     101.141 105.221  95.965  1.00  0.00           C
ATOM   9128 6C21 POPEj 333     101.371 104.531  97.315  1.00  0.00           C
ATOM   9131 7C21 POPEj 333     102.681 104.971  97.965  1.00  0.00           C
ATOM   9134 8C21 POPEj 333     102.961 104.291  99.306  1.00  0.00           C
ATOM   9138  C33 POPEj 333     102.401 100.421  84.075  1.00  0.00           C
ATOM   9141  C34 POPEj 333     101.161 101.061  84.715  1.00  0.00           C
ATOM   9144  C35 POPEj 333     100.681 100.301  85.956  1.00  0.00           C
ATOM   9147  C36 POPEj 333      99.521 100.971  86.705  1.00  0.00           C
ATOM   9150  C37 POPEj 333      99.071 100.151  87.925  1.00  0.00           C
ATOM   9153  C38 POPEj 333      98.811 101.021  89.165  1.00  0.00           C
ATOM   9156  C39 POPEj 333      98.401 100.211  90.415  1.00  0.00           C
ATOM   9159 0C31 POPEj 333      99.571  99.431  91.026  1.00  0.00           C
ATOM   9162 1C31 POPEj 333      99.191  98.451  92.156  1.00  0.00           C
ATOM   9165 2C31 POPEj 333      99.121  99.061  93.555  1.00  0.00           C
ATOM   9168 3C31 POPEj 333     100.491  99.181  94.236  1.00  0.00           C
ATOM   9171 4C31 POPEj 333     100.381  99.611  95.705  1.00  0.00           C
ATOM   9174 5C31 POPEj 333     101.741  99.871  96.366  1.00  0.00           C
ATOM   9177 6C31 POPEj 333     101.651 100.331  97.825  1.00  0.00           C
ATOM   9181  NH3 POPEk 334      54.141  13.411 122.626  1.00  0.00           N
ATOM   9185  C12 POPEk 334      54.001  12.051 123.266  1.00  0.00           C
ATOM   9188  C11 POPEk 334      55.321  11.611 123.946  1.00  0.00           C
ATOM   9191  P   POPEk 334      57.111  12.331 122.156  1.00  0.00           P
ATOM   9192  O13 POPEk 334      58.401  11.751 121.715  1.00  0.00           O
ATOM   9193  O14 POPEk 334      57.151  13.611 122.866  1.00  0.00           O
ATOM   9194  O11 POPEk 334      56.071  12.361 120.946  1.00  0.00           O
ATOM   9195  O12 POPEk 334      56.361  11.241 123.035  1.00  0.00           O
ATOM   9196  C1  POPEk 334      56.441  12.181 119.566  1.00  0.00           C
ATOM   9199  C2  POPEk 334      55.661  11.051 118.806  1.00  0.00           C
ATOM   9201  O21 POPEk 334      54.691  11.641 117.915  1.00  0.00           O
ATOM   9202  C21 POPEk 334      54.421  10.881 116.845  1.00  0.00           C
ATOM   9203  O22 POPEk 334      54.961   9.831 116.565  1.00  0.00           O
ATOM   9204  C22 POPEk 334      53.371  11.561 115.976  1.00  0.00           C
ATOM   9207  C3  POPEk 334      55.001   9.981 119.735  1.00  0.00           C
ATOM   9210  O31 POPEk 334      54.051   9.141 119.046  1.00  0.00           O
ATOM   9211  C31 POPEk 334      53.311   8.381 119.815  1.00  0.00           C
ATOM   9212  O32 POPEk 334      53.451   8.221 121.015  1.00  0.00           O
ATOM   9213  C32 POPEk 334      52.191   7.711 118.996  1.00  0.00           C
ATOM   9216  C23 POPEk 334      52.881  10.651 114.825  1.00  0.00           C
ATOM   9219  C24 POPEk 334      52.481  11.441 113.575  1.00  0.00           C
ATOM   9222  C25 POPEk 334      52.321  10.551 112.336  1.00  0.00           C
ATOM   9225  C26 POPEk 334      51.971  11.351 111.075  1.00  0.00           C
ATOM   9228  C27 POPEk 334      51.651  10.461 109.866  1.00  0.00           C
ATOM   9231  C28 POPEk 334      52.071  11.081 108.515  1.00  0.00           C
ATOM   9234  C29 POPEk 334      53.571  11.061 108.365  1.00  0.00           C
ATOM   9236 0C21 POPEk 334      54.281  10.971 107.226  1.00  0.00           C
ATOM   9238 1C21 POPEk 334      53.741  10.921 105.826  1.00  0.00           C
ATOM   9241 2C21 POPEk 334      53.871   9.511 105.226  1.00  0.00           C
ATOM   9244 3C21 POPEk 334      55.321   9.021 105.045  1.00  0.00           C
ATOM   9247 4C21 POPEk 334      55.371   7.601 104.485  1.00  0.00           C
ATOM   9250 5C21 POPEk 334      56.761   7.131 104.046  1.00  0.00           C
ATOM   9253 6C21 POPEk 334      56.661   6.021 102.986  1.00  0.00           C
ATOM   9256 7C21 POPEk 334      58.011   5.661 102.355  1.00  0.00           C
ATOM   9259 8C21 POPEk 334      57.861   4.801 101.096  1.00  0.00           C
ATOM   9263  C33 POPEk 334      52.651   6.951 117.726  1.00  0.00           C
ATOM   9266  C34 POPEk 334      53.031   5.501 118.026  1.00  0.00           C
ATOM   9269  C35 POPEk 334      53.461   4.681 116.796  1.00  0.00           C
ATOM   9272  C36 POPEk 334      52.371   4.461 115.745  1.00  0.00           C
ATOM   9275  C37 POPEk 334      52.831   3.481 114.665  1.00  0.00           C
ATOM   9278  C38 POPEk 334      51.861   3.361 113.485  1.00  0.00           C
ATOM   9281  C39 POPEk 334      52.061   4.451 112.425  1.00  0.00           C
ATOM   9284 0C31 POPEk 334      51.201   4.191 111.186  1.00  0.00           C
ATOM   9287 1C31 POPEk 334      51.521   5.141 110.025  1.00  0.00           C
ATOM   9290 2C31 POPEk 334      50.751   4.791 108.745  1.00  0.00           C
ATOM   9293 3C31 POPEk 334      51.091   5.751 107.606  1.00  0.00           C
ATOM   9296 4C31 POPEk 334      50.431   5.381 106.275  1.00  0.00           C
ATOM   9299 5C31 POPEk 334      50.731   6.401 105.185  1.00  0.00           C
ATOM   9302 6C31 POPEk 334      50.061   6.081 103.856  1.00  0.00           C
ATOM   9306  NH3 POPEl 335     119.481  38.741  79.776  1.00  0.00           N
ATOM   9310  C12 POPEl 335     120.471  39.861  80.006  1.00  0.00           C
ATOM   9313  C11 POPEl 335     119.811  41.211  80.386  1.00  0.00           C
ATOM   9316  P   POPEl 335     117.291  41.431  79.726  1.00  0.00           P
ATOM   9317  O13 POPEl 335     116.561  42.011  78.575  1.00  0.00           O
ATOM   9318  O14 POPEl 335     117.171  39.971  79.916  1.00  0.00           O
ATOM   9319  O11 POPEl 335     117.011  42.211  81.096  1.00  0.00           O
ATOM   9320  O12 POPEl 335     118.831  41.641  79.425  1.00  0.00           O
ATOM   9321  C1  POPEl 335     116.771  41.411  82.276  1.00  0.00           C
ATOM   9324  C2  POPEl 335     116.801  42.221  83.605  1.00  0.00           C
ATOM   9326  O21 POPEl 335     116.691  41.281  84.696  1.00  0.00           O
ATOM   9327  C21 POPEl 335     115.491  40.931  85.145  1.00  0.00           C
ATOM   9328  O22 POPEl 335     114.421  41.301  84.706  1.00  0.00           O
ATOM   9329  C22 POPEl 335     115.661  40.131  86.435  1.00  0.00           C
ATOM   9332  C3  POPEl 335     115.831  43.441  83.695  1.00  0.00           C
ATOM   9335  O31 POPEl 335     115.621  43.861  85.065  1.00  0.00           O
ATOM   9336  C31 POPEl 335     116.671  44.421  85.655  1.00  0.00           C
ATOM   9337  O32 POPEl 335     117.681  44.791  85.076  1.00  0.00           O
ATOM   9338  C32 POPEl 335     116.361  44.591  87.145  1.00  0.00           C
ATOM   9341  C23 POPEl 335     114.301  39.631  86.955  1.00  0.00           C
ATOM   9344  C24 POPEl 335     114.381  38.871  88.285  1.00  0.00           C
ATOM   9347  C25 POPEl 335     114.851  39.751  89.455  1.00  0.00           C
ATOM   9350  C26 POPEl 335     114.291  39.261  90.795  1.00  0.00           C
ATOM   9353  C27 POPEl 335     114.771  40.111  91.975  1.00  0.00           C
ATOM   9356  C28 POPEl 335     114.071  39.801  93.306  1.00  0.00           C
ATOM   9359  C29 POPEl 335     114.401  38.411  93.785  1.00  0.00           C
ATOM   9361 0C21 POPEl 335     115.121  38.081  94.875  1.00  0.00           C
ATOM   9363 1C21 POPEl 335     115.721  39.041  95.875  1.00  0.00           C
ATOM   9366 2C21 POPEl 335     115.741  38.431  97.285  1.00  0.00           C
ATOM   9369 3C21 POPEl 335     116.531  39.281  98.285  1.00  0.00           C
ATOM   9372 4C21 POPEl 335     116.621  38.591  99.656  1.00  0.00           C
ATOM   9375 5C21 POPEl 335     117.731  39.151 100.556  1.00  0.00           C
ATOM   9378 6C21 POPEl 335     117.451  40.601 101.005  1.00  0.00           C
ATOM   9381 7C21 POPEl 335     118.431  41.091 102.086  1.00  0.00           C
ATOM   9384 8C21 POPEl 335     118.091  42.501 102.576  1.00  0.00           C
ATOM   9388  C33 POPEl 335     117.561  44.381  88.105  1.00  0.00           C
ATOM   9391  C34 POPEl 335     117.711  45.551  89.086  1.00  0.00           C
ATOM   9394  C35 POPEl 335     118.651  45.271  90.266  1.00  0.00           C
ATOM   9397  C36 POPEl 335     117.971  44.491  91.405  1.00  0.00           C
ATOM   9400  C37 POPEl 335     118.531  43.081  91.625  1.00  0.00           C
ATOM   9403  C38 POPEl 335     117.611  42.231  92.515  1.00  0.00           C
ATOM   9406  C39 POPEl 335     117.311  42.801  93.915  1.00  0.00           C
ATOM   9409 0C31 POPEl 335     118.581  42.991  94.755  1.00  0.00           C
ATOM   9412 1C31 POPEl 335     118.321  43.361  96.226  1.00  0.00           C
ATOM   9415 2C31 POPEl 335     119.631  43.391  97.016  1.00  0.00           C
ATOM   9418 3C31 POPEl 335     119.491  43.771  98.495  1.00  0.00           C
ATOM   9421 4C31 POPEl 335     120.861  43.761  99.186  1.00  0.00           C
ATOM   9424 5C31 POPEl 335     120.851  44.331 100.616  1.00  0.00           C
ATOM   9427 6C31 POPEl 335     122.251  44.491 101.195  1.00  0.00           C
ATOM   9431  NH3 POPEm 336      45.871  54.031 122.165  1.00  0.00           N
ATOM   9435  C12 POPEm 336      46.311  55.441 122.455  1.00  0.00           C
ATOM   9438  C11 POPEm 336      47.801  55.711 122.136  1.00  0.00           C
ATOM   9441  P   POPEm 336      49.601  53.981 121.366  1.00  0.00           P
ATOM   9442  O13 POPEm 336      50.031  55.011 120.406  1.00  0.00           O
ATOM   9443  O14 POPEm 336      50.651  53.171 122.006  1.00  0.00           O
ATOM   9444  O11 POPEm 336      48.551  53.001 120.715  1.00  0.00           O
ATOM   9445  O12 POPEm 336      48.711  54.651 122.495  1.00  0.00           O
ATOM   9446  C1  POPEm 336      48.971  51.991 119.796  1.00  0.00           C
ATOM   9449  C2  POPEm 336      48.331  52.231 118.415  1.00  0.00           C
ATOM   9451  O21 POPEm 336      48.661  51.141 117.545  1.00  0.00           O
ATOM   9452  C21 POPEm 336      47.851  50.101 117.626  1.00  0.00           C
ATOM   9453  O22 POPEm 336      46.861  50.011 118.336  1.00  0.00           O
ATOM   9454  C22 POPEm 336      48.371  49.011 116.695  1.00  0.00           C
ATOM   9457  C3  POPEm 336      48.791  53.561 117.756  1.00  0.00           C
ATOM   9460  O31 POPEm 336      47.951  53.821 116.616  1.00  0.00           O
ATOM   9461  C31 POPEm 336      48.471  53.591 115.425  1.00  0.00           C
ATOM   9462  O32 POPEm 336      49.651  53.421 115.175  1.00  0.00           O
ATOM   9463  C32 POPEm 336      47.301  53.461 114.446  1.00  0.00           C
ATOM   9466  C23 POPEm 336      47.261  48.091 116.135  1.00  0.00           C
ATOM   9469  C24 POPEm 336      47.371  47.891 114.625  1.00  0.00           C
ATOM   9472  C25 POPEm 336      47.081  49.141 113.785  1.00  0.00           C
ATOM   9475  C26 POPEm 336      46.781  48.761 112.336  1.00  0.00           C
ATOM   9478  C27 POPEm 336      46.601  49.951 111.385  1.00  0.00           C
ATOM   9481  C28 POPEm 336      45.921  49.561 110.065  1.00  0.00           C
ATOM   9484  C29 POPEm 336      46.621  48.391 109.416  1.00  0.00           C
ATOM   9486 0C21 POPEm 336      47.611  48.451 108.505  1.00  0.00           C
ATOM   9488 1C21 POPEm 336      48.181  49.701 107.906  1.00  0.00           C
ATOM   9491 2C21 POPEm 336      48.791  49.401 106.535  1.00  0.00           C
ATOM   9494 3C21 POPEm 336      49.321  50.641 105.816  1.00  0.00           C
ATOM   9497 4C21 POPEm 336      49.831  50.291 104.416  1.00  0.00           C
ATOM   9500 5C21 POPEm 336      50.271  51.521 103.616  1.00  0.00           C
ATOM   9503 6C21 POPEm 336      50.631  51.171 102.165  1.00  0.00           C
ATOM   9506 7C21 POPEm 336      50.811  52.411 101.285  1.00  0.00           C
ATOM   9509 8C21 POPEm 336      51.191  52.091  99.836  1.00  0.00           C
ATOM   9513  C33 POPEm 336      47.681  53.671 112.976  1.00  0.00           C
ATOM   9516  C34 POPEm 336      48.071  55.111 112.655  1.00  0.00           C
ATOM   9519  C35 POPEm 336      48.021  55.471 111.155  1.00  0.00           C
ATOM   9522  C36 POPEm 336      48.821  54.501 110.266  1.00  0.00           C
ATOM   9525  C37 POPEm 336      48.981  55.011 108.835  1.00  0.00           C
ATOM   9528  C38 POPEm 336      49.601  53.961 107.906  1.00  0.00           C
ATOM   9531  C39 POPEm 336      50.051  54.531 106.546  1.00  0.00           C
ATOM   9534 0C31 POPEm 336      48.951  55.301 105.795  1.00  0.00           C
ATOM   9537 1C31 POPEm 336      49.401  55.771 104.395  1.00  0.00           C
ATOM   9540 2C31 POPEm 336      49.091  57.251 104.075  1.00  0.00           C
ATOM   9543 3C31 POPEm 336      49.791  58.271 104.995  1.00  0.00           C
ATOM   9546 4C31 POPEm 336      51.301  58.051 105.116  1.00  0.00           C
ATOM   9549 5C31 POPEm 336      52.031  59.151 105.895  1.00  0.00           C
ATOM   9552 6C31 POPEm 336      53.491  58.781 106.145  1.00  0.00           C
ATOM   9556  NH3 POPEn 337      21.081 107.311  82.125  1.00  0.00           N
ATOM   9560  C12 POPEn 337      19.951 108.271  81.905  1.00  0.00           C
ATOM   9563  C11 POPEn 337      20.331 109.331  80.855  1.00  0.00           C
ATOM   9566  P   POPEn 337      22.681 110.351  81.546  1.00  0.00           P
ATOM   9567  O13 POPEn 337      23.051 108.941  81.315  1.00  0.00           O
ATOM   9568  O14 POPEn 337      23.321 111.391  80.715  1.00  0.00           O
ATOM   9569  O11 POPEn 337      22.941 110.711  83.056  1.00  0.00           O
ATOM   9570  O12 POPEn 337      21.091 110.411  81.435  1.00  0.00           O
ATOM   9571  C1  POPEn 337      23.761 109.811  83.826  1.00  0.00           C
ATOM   9574  C2  POPEn 337      24.291 110.481  85.135  1.00  0.00           C
ATOM   9576  O21 POPEn 337      23.301 111.301  85.785  1.00  0.00           O
ATOM   9577  C21 POPEn 337      22.151 110.761  86.096  1.00  0.00           C
ATOM   9578  O22 POPEn 337      21.781 109.611  85.925  1.00  0.00           O
ATOM   9579  C22 POPEn 337      21.321 111.851  86.776  1.00  0.00           C
ATOM   9582  C3  POPEn 337      25.531 111.381  84.796  1.00  0.00           C
ATOM   9585  O31 POPEn 337      25.871 112.371  85.785  1.00  0.00           O
ATOM   9586  C31 POPEn 337      26.321 111.961  86.955  1.00  0.00           C
ATOM   9587  O32 POPEn 337      26.421 110.811  87.346  1.00  0.00           O
ATOM   9588  C32 POPEn 337      26.711 113.211  87.746  1.00  0.00           C
ATOM   9591  C23 POPEn 337      20.191 111.311  87.685  1.00  0.00           C
ATOM   9594  C24 POPEn 337      19.791 112.341  88.745  1.00  0.00           C
ATOM   9597  C25 POPEn 337      19.071 111.741  89.955  1.00  0.00           C
ATOM   9600  C26 POPEn 337      18.661 112.851  90.925  1.00  0.00           C
ATOM   9603  C27 POPEn 337      18.031 112.331  92.215  1.00  0.00           C
ATOM   9606  C28 POPEn 337      17.421 113.471  93.056  1.00  0.00           C
ATOM   9609  C29 POPEn 337      16.911 112.951  94.376  1.00  0.00           C
ATOM   9611 0C21 POPEn 337      16.731 113.661  95.495  1.00  0.00           C
ATOM   9613 1C21 POPEn 337      16.961 115.141  95.686  1.00  0.00           C
ATOM   9616 2C21 POPEn 337      17.961 115.471  96.815  1.00  0.00           C
ATOM   9619 3C21 POPEn 337      17.611 114.851  98.175  1.00  0.00           C
ATOM   9622 4C21 POPEn 337      18.321 115.541  99.345  1.00  0.00           C
ATOM   9625 5C21 POPEn 337      18.001 114.921 100.715  1.00  0.00           C
ATOM   9628 6C21 POPEn 337      18.761 113.611 100.976  1.00  0.00           C
ATOM   9631 7C21 POPEn 337      18.611 113.121 102.425  1.00  0.00           C
ATOM   9634 8C21 POPEn 337      17.271 112.441 102.726  1.00  0.00           C
ATOM   9638  C33 POPEn 337      26.731 113.031  89.285  1.00  0.00           C
ATOM   9641  C34 POPEn 337      27.151 114.301  90.035  1.00  0.00           C
ATOM   9644  C35 POPEn 337      28.441 114.961  89.525  1.00  0.00           C
ATOM   9647  C36 POPEn 337      28.671 116.351  90.106  1.00  0.00           C
ATOM   9650  C37 POPEn 337      29.521 116.391  91.385  1.00  0.00           C
ATOM   9653  C38 POPEn 337      29.641 117.841  91.895  1.00  0.00           C
ATOM   9656  C39 POPEn 337      30.601 118.031  93.076  1.00  0.00           C
ATOM   9659 0C31 POPEn 337      30.191 117.281  94.355  1.00  0.00           C
ATOM   9662 1C31 POPEn 337      30.841 117.911  95.595  1.00  0.00           C
ATOM   9665 2C31 POPEn 337      30.661 117.071  96.866  1.00  0.00           C
ATOM   9668 3C31 POPEn 337      30.841 117.891  98.155  1.00  0.00           C
ATOM   9671 4C31 POPEn 337      32.191 118.611  98.245  1.00  0.00           C
ATOM   9674 5C31 POPEn 337      32.321 119.461  99.516  1.00  0.00           C
ATOM   9677 6C31 POPEn 337      33.661 120.191  99.595  1.00  0.00           C
ATOM   9681  NH3 POPEo 338      57.791  23.501  79.136  1.00  0.00           N
ATOM   9685  C12 POPEo 338      57.391  22.211  78.456  1.00  0.00           C
ATOM   9688  C11 POPEo 338      56.701  21.201  79.395  1.00  0.00           C
ATOM   9691  P   POPEo 338      57.351  18.691  78.915  1.00  0.00           P
ATOM   9692  O13 POPEo 338      57.111  17.731  77.815  1.00  0.00           O
ATOM   9693  O14 POPEo 338      58.741  19.121  79.145  1.00  0.00           O
ATOM   9694  O11 POPEo 338      56.761  18.061  80.266  1.00  0.00           O
ATOM   9695  O12 POPEo 338      56.431  19.971  78.686  1.00  0.00           O
ATOM   9696  C1  POPEo 338      55.371  18.321  80.585  1.00  0.00           C
ATOM   9699  C2  POPEo 338      54.731  17.421  81.705  1.00  0.00           C
ATOM   9701  O21 POPEo 338      55.201  17.861  82.995  1.00  0.00           O
ATOM   9702  C21 POPEo 338      54.311  18.031  83.955  1.00  0.00           C
ATOM   9703  O22 POPEo 338      53.101  17.931  83.866  1.00  0.00           O
ATOM   9704  C22 POPEo 338      55.051  18.431  85.235  1.00  0.00           C
ATOM   9707  C3  POPEo 338      54.981  15.891  81.485  1.00  0.00           C
ATOM   9710  O31 POPEo 338      53.721  15.191  81.446  1.00  0.00           O
ATOM   9711  C31 POPEo 338      53.761  13.861  81.595  1.00  0.00           C
ATOM   9712  O32 POPEo 338      54.761  13.171  81.535  1.00  0.00           O
ATOM   9713  C32 POPEo 338      52.341  13.371  81.895  1.00  0.00           C
ATOM   9716  C23 POPEo 338      56.191  17.461  85.616  1.00  0.00           C
ATOM   9719  C24 POPEo 338      56.291  17.261  87.136  1.00  0.00           C
ATOM   9722  C25 POPEo 338      55.211  16.341  87.705  1.00  0.00           C
ATOM   9725  C26 POPEo 338      55.151  16.381  89.236  1.00  0.00           C
ATOM   9728  C27 POPEo 338      54.201  15.341  89.825  1.00  0.00           C
ATOM   9731  C28 POPEo 338      54.011  15.491  91.345  1.00  0.00           C
ATOM   9734  C29 POPEo 338      53.141  14.391  91.876  1.00  0.00           C
ATOM   9736 0C21 POPEo 338      52.181  14.481  92.815  1.00  0.00           C
ATOM   9738 1C21 POPEo 338      51.801  15.711  93.605  1.00  0.00           C
ATOM   9741 2C21 POPEo 338      51.541  15.431  95.095  1.00  0.00           C
ATOM   9744 3C21 POPEo 338      50.211  14.701  95.336  1.00  0.00           C
ATOM   9747 4C21 POPEo 338      49.891  14.491  96.815  1.00  0.00           C
ATOM   9750 5C21 POPEo 338      48.531  13.811  97.025  1.00  0.00           C
ATOM   9753 6C21 POPEo 338      48.071  13.841  98.485  1.00  0.00           C
ATOM   9756 7C21 POPEo 338      46.701  13.161  98.675  1.00  0.00           C
ATOM   9759 8C21 POPEo 338      46.141  13.301 100.095  1.00  0.00           C
ATOM   9763  C33 POPEo 338      51.571  14.311  82.866  1.00  0.00           C
ATOM   9766  C34 POPEo 338      52.111  14.271  84.306  1.00  0.00           C
ATOM   9769  C35 POPEo 338      51.091  13.681  85.296  1.00  0.00           C
ATOM   9772  C36 POPEo 338      51.621  13.661  86.736  1.00  0.00           C
ATOM   9775  C37 POPEo 338      50.571  13.141  87.726  1.00  0.00           C
ATOM   9778  C38 POPEo 338      51.101  13.111  89.165  1.00  0.00           C
ATOM   9781  C39 POPEo 338      50.051  12.691  90.205  1.00  0.00           C
ATOM   9784 0C31 POPEo 338      48.911  13.701  90.336  1.00  0.00           C
ATOM   9787 1C31 POPEo 338      48.001  13.471  91.555  1.00  0.00           C
ATOM   9790 2C31 POPEo 338      47.721  14.781  92.296  1.00  0.00           C
ATOM   9793 3C31 POPEo 338      46.881  14.611  93.565  1.00  0.00           C
ATOM   9796 4C31 POPEo 338      45.371  14.771  93.326  1.00  0.00           C
ATOM   9799 5C31 POPEo 338      44.551  14.571  94.605  1.00  0.00           C
ATOM   9802 6C31 POPEo 338      43.061  14.861  94.425  1.00  0.00           C
ATOM   9806  NH3 POPEp 339      66.341 120.411  77.385  1.00  0.00           N
ATOM   9810  C12 POPEp 339      65.071 119.701  77.025  1.00  0.00           C
ATOM   9813  C11 POPEp 339      63.941 120.061  78.035  1.00  0.00           C
ATOM   9816  P   POPEp 339      63.051 117.691  78.596  1.00  0.00           P
ATOM   9817  O13 POPEp 339      63.001 117.631  77.125  1.00  0.00           O
ATOM   9818  O14 POPEp 339      61.791 117.451  79.355  1.00  0.00           O
ATOM   9819  O11 POPEp 339      64.041 116.561  79.055  1.00  0.00           O
ATOM   9820  O12 POPEp 339      63.741 119.061  79.046  1.00  0.00           O
ATOM   9821  C1  POPEp 339      65.031 116.641  80.076  1.00  0.00           C
ATOM   9824  C2  POPEp 339      64.451 116.731  81.525  1.00  0.00           C
ATOM   9826  O21 POPEp 339      65.501 116.661  82.506  1.00  0.00           O
ATOM   9827  C21 POPEp 339      66.101 115.491  82.705  1.00  0.00           C
ATOM   9828  O22 POPEp 339      65.951 114.471  82.056  1.00  0.00           O
ATOM   9829  C22 POPEp 339      67.051 115.611  83.885  1.00  0.00           C
ATOM   9832  C3  POPEp 339      63.261 115.781  81.855  1.00  0.00           C
ATOM   9835  O31 POPEp 339      62.401 116.371  82.866  1.00  0.00           O
ATOM   9836  C31 POPEp 339      62.901 116.341  84.105  1.00  0.00           C
ATOM   9837  O32 POPEp 339      63.681 115.511  84.535  1.00  0.00           O
ATOM   9838  C32 POPEp 339      62.521 117.661  84.765  1.00  0.00           C
ATOM   9841  C23 POPEp 339      67.581 114.231  84.326  1.00  0.00           C
ATOM   9844  C24 POPEp 339      68.611 114.341  85.445  1.00  0.00           C
ATOM   9847  C25 POPEp 339      69.301 113.011  85.795  1.00  0.00           C
ATOM   9850  C26 POPEp 339      68.361 111.801  85.845  1.00  0.00           C
ATOM   9853  C27 POPEp 339      69.091 110.491  86.205  1.00  0.00           C
ATOM   9856  C28 POPEp 339      68.301 109.241  85.775  1.00  0.00           C
ATOM   9859  C29 POPEp 339      67.091 109.011  86.645  1.00  0.00           C
ATOM   9861 0C21 POPEp 339      67.041 108.201  87.726  1.00  0.00           C
ATOM   9863 1C21 POPEp 339      68.181 107.381  88.275  1.00  0.00           C
ATOM   9866 2C21 POPEp 339      68.711 107.951  89.605  1.00  0.00           C
ATOM   9869 3C21 POPEp 339      67.701 107.961  90.756  1.00  0.00           C
ATOM   9872 4C21 POPEp 339      67.301 106.551  91.245  1.00  0.00           C
ATOM   9875 5C21 POPEp 339      68.401 105.811  92.025  1.00  0.00           C
ATOM   9878 6C21 POPEp 339      68.941 106.591  93.225  1.00  0.00           C
ATOM   9881 7C21 POPEp 339      69.821 105.721  94.125  1.00  0.00           C
ATOM   9884 8C21 POPEp 339      70.491 106.521  95.246  1.00  0.00           C
ATOM   9888  C33 POPEp 339      63.211 117.931  86.116  1.00  0.00           C
ATOM   9891  C34 POPEp 339      62.851 119.331  86.645  1.00  0.00           C
ATOM   9894  C35 POPEp 339      63.301 119.611  88.095  1.00  0.00           C
ATOM   9897  C36 POPEp 339      64.721 119.111  88.386  1.00  0.00           C
ATOM   9900  C37 POPEp 339      65.351 119.731  89.645  1.00  0.00           C
ATOM   9903  C38 POPEp 339      66.731 119.111  89.925  1.00  0.00           C
ATOM   9906  C39 POPEp 339      67.711 120.021  90.675  1.00  0.00           C
ATOM   9909 0C31 POPEp 339      67.311 120.381  92.115  1.00  0.00           C
ATOM   9912 1C31 POPEp 339      66.711 121.791  92.276  1.00  0.00           C
ATOM   9915 2C31 POPEp 339      67.081 122.451  93.616  1.00  0.00           C
ATOM   9918 3C31 POPEp 339      68.541 122.911  93.645  1.00  0.00           C
ATOM   9921 4C31 POPEp 339      68.991 123.531  94.976  1.00  0.00           C
ATOM   9924 5C31 POPEp 339      70.501 123.771  94.986  1.00  0.00           C
ATOM   9927 6C31 POPEp 339      71.061 124.291  96.315  1.00  0.00           C
ATOM   9931  NH3 POPEq 340      55.021  29.741  81.175  1.00  0.00           N
ATOM   9935  C12 POPEq 340      53.551  29.731  81.496  1.00  0.00           C
ATOM   9938  C11 POPEq 340      52.681  29.801  80.235  1.00  0.00           C
ATOM   9941  P   POPEq 340      50.991  27.861  79.925  1.00  0.00           P
ATOM   9942  O13 POPEq 340      51.071  27.931  78.446  1.00  0.00           O
ATOM   9943  O14 POPEq 340      51.841  26.801  80.506  1.00  0.00           O
ATOM   9944  O11 POPEq 340      49.461  27.621  80.315  1.00  0.00           O
ATOM   9945  O12 POPEq 340      51.391  29.261  80.535  1.00  0.00           O
ATOM   9946  C1  POPEq 340      49.061  26.991  81.546  1.00  0.00           C
ATOM   9949  C2  POPEq 340      48.661  28.011  82.645  1.00  0.00           C
ATOM   9951  O21 POPEq 340      49.881  28.661  83.046  1.00  0.00           O
ATOM   9952  C21 POPEq 340      49.691  29.811  83.666  1.00  0.00           C
ATOM   9953  O22 POPEq 340      48.631  30.411  83.765  1.00  0.00           O
ATOM   9954  C22 POPEq 340      51.021  30.241  84.306  1.00  0.00           C
ATOM   9957  C3  POPEq 340      47.921  27.351  83.866  1.00  0.00           C
ATOM   9960  O31 POPEq 340      48.441  27.791  85.145  1.00  0.00           O
ATOM   9961  C31 POPEq 340      48.051  27.121  86.216  1.00  0.00           C
ATOM   9962  O32 POPEq 340      47.261  26.191  86.216  1.00  0.00           O
ATOM   9963  C32 POPEq 340      48.831  27.671  87.436  1.00  0.00           C
ATOM   9966  C23 POPEq 340      50.861  31.341  85.386  1.00  0.00           C
ATOM   9969  C24 POPEq 340      52.231  31.781  85.935  1.00  0.00           C
ATOM   9972  C25 POPEq 340      52.621  31.011  87.206  1.00  0.00           C
ATOM   9975  C26 POPEq 340      52.211  31.741  88.495  1.00  0.00           C
ATOM   9978  C27 POPEq 340      53.411  32.451  89.156  1.00  0.00           C
ATOM   9981  C28 POPEq 340      53.061  33.211  90.455  1.00  0.00           C
ATOM   9984  C29 POPEq 340      52.601  32.291  91.555  1.00  0.00           C
ATOM   9986 0C21 POPEq 340      53.081  32.191  92.805  1.00  0.00           C
ATOM   9988 1C21 POPEq 340      54.171  33.011  93.435  1.00  0.00           C
ATOM   9991 2C21 POPEq 340      53.631  33.781  94.656  1.00  0.00           C
ATOM   9994 3C21 POPEq 340      54.701  34.711  95.246  1.00  0.00           C
ATOM   9997 4C21 POPEq 340      54.241  35.531  96.465  1.00  0.00           C
ATOM  10000 5C21 POPEq 340      53.921  34.691  97.696  1.00  0.00           C
ATOM  10003 6C21 POPEq 340      53.671  35.571  98.935  1.00  0.00           C
ATOM  10006 7C21 POPEq 340      53.791  34.751 100.226  1.00  0.00           C
ATOM  10009 8C21 POPEq 340      53.541  35.541 101.506  1.00  0.00           C
ATOM  10013  C33 POPEq 340      48.081  28.681  88.345  1.00  0.00           C
ATOM  10016  C34 POPEq 340      49.061  29.521  89.186  1.00  0.00           C
ATOM  10019  C35 POPEq 340      48.431  30.141  90.436  1.00  0.00           C
ATOM  10022  C36 POPEq 340      48.381  29.181  91.636  1.00  0.00           C
ATOM  10025  C37 POPEq 340      47.881  29.871  92.906  1.00  0.00           C
ATOM  10028  C38 POPEq 340      47.641  28.921  94.086  1.00  0.00           C
ATOM  10031  C39 POPEq 340      48.901  28.661  94.905  1.00  0.00           C
ATOM  10034 0C31 POPEq 340      48.611  27.841  96.166  1.00  0.00           C
ATOM  10037 1C31 POPEq 340      49.841  27.771  97.086  1.00  0.00           C
ATOM  10040 2C31 POPEq 340      49.511  27.281  98.505  1.00  0.00           C
ATOM  10043 3C31 POPEq 340      50.721  27.371  99.436  1.00  0.00           C
ATOM  10046 4C31 POPEq 340      50.421  26.831 100.836  1.00  0.00           C
ATOM  10049 5C31 POPEq 340      51.611  26.951 101.796  1.00  0.00           C
ATOM  10052 6C31 POPEq 340      51.341  26.291 103.145  1.00  0.00           C
ATOM  10056  NH3 POPEr 341     105.651  10.341  76.835  1.00  0.00           N
ATOM  10060  C12 POPEr 341     106.221  11.721  76.955  1.00  0.00           C
ATOM  10063  C11 POPEr 341     105.921  12.331  78.336  1.00  0.00           C
ATOM  10066  P   POPEr 341     106.341  14.871  78.666  1.00  0.00           P
ATOM  10067  O13 POPEr 341     107.461  15.831  78.806  1.00  0.00           O
ATOM  10068  O14 POPEr 341     105.411  15.091  77.545  1.00  0.00           O
ATOM  10069  O11 POPEr 341     105.551  14.801  80.025  1.00  0.00           O
ATOM  10070  O12 POPEr 341     106.861  13.381  78.575  1.00  0.00           O
ATOM  10071  C1  POPEr 341     106.311  14.581  81.226  1.00  0.00           C
ATOM  10074  C2  POPEr 341     105.381  14.121  82.385  1.00  0.00           C
ATOM  10076  O21 POPEr 341     105.681  14.781  83.635  1.00  0.00           O
ATOM  10077  C21 POPEr 341     106.891  14.541  84.116  1.00  0.00           C
ATOM  10078  O22 POPEr 341     107.761  13.891  83.565  1.00  0.00           O
ATOM  10079  C22 POPEr 341     106.941  15.001  85.576  1.00  0.00           C
ATOM  10082  C3  POPEr 341     105.311  12.561  82.515  1.00  0.00           C
ATOM  10085  O31 POPEr 341     104.221  12.131  83.345  1.00  0.00           O
ATOM  10086  C31 POPEr 341     104.331  11.741  84.625  1.00  0.00           C
ATOM  10087  O32 POPEr 341     103.381  11.681  85.386  1.00  0.00           O
ATOM  10088  C32 POPEr 341     105.721  11.331  85.106  1.00  0.00           C
ATOM  10091  C23 POPEr 341     108.251  14.581  86.285  1.00  0.00           C
ATOM  10094  C24 POPEr 341     108.341  15.061  87.746  1.00  0.00           C
ATOM  10097  C25 POPEr 341     107.361  14.351  88.695  1.00  0.00           C
ATOM  10100  C26 POPEr 341     107.601  14.731  90.165  1.00  0.00           C
ATOM  10103  C27 POPEr 341     106.551  14.141  91.125  1.00  0.00           C
ATOM  10106  C28 POPEr 341     106.821  14.551  92.595  1.00  0.00           C
ATOM  10109  C29 POPEr 341     105.691  14.231  93.535  1.00  0.00           C
ATOM  10111 0C21 POPEr 341     105.781  13.641  94.745  1.00  0.00           C
ATOM  10113 1C21 POPEr 341     107.031  13.131  95.415  1.00  0.00           C
ATOM  10116 2C21 POPEr 341     107.691  14.121  96.395  1.00  0.00           C
ATOM  10119 3C21 POPEr 341     106.891  14.431  97.675  1.00  0.00           C
ATOM  10122 4C21 POPEr 341     107.771  15.151  98.716  1.00  0.00           C
ATOM  10125 5C21 POPEr 341     107.081  16.251  99.535  1.00  0.00           C
ATOM  10128 6C21 POPEr 341     106.191  15.751 100.675  1.00  0.00           C
ATOM  10131 7C21 POPEr 341     105.781  16.881 101.636  1.00  0.00           C
ATOM  10134 8C21 POPEr 341     104.891  16.441 102.796  1.00  0.00           C
ATOM  10138  C33 POPEr 341     105.651  10.711  86.525  1.00  0.00           C
ATOM  10141  C34 POPEr 341     107.031  10.381  87.125  1.00  0.00           C
ATOM  10144  C35 POPEr 341     106.991   9.371  88.285  1.00  0.00           C
ATOM  10147  C36 POPEr 341     106.141   9.781  89.495  1.00  0.00           C
ATOM  10150  C37 POPEr 341     106.031   8.651  90.535  1.00  0.00           C
ATOM  10153  C38 POPEr 341     105.251   9.021  91.815  1.00  0.00           C
ATOM  10156  C39 POPEr 341     104.921   7.801  92.696  1.00  0.00           C
ATOM  10159 0C31 POPEr 341     103.761   6.951  92.156  1.00  0.00           C
ATOM  10162 1C31 POPEr 341     103.471   5.691  92.986  1.00  0.00           C
ATOM  10165 2C31 POPEr 341     102.251   4.931  92.445  1.00  0.00           C
ATOM  10168 3C31 POPEr 341     102.011   3.561  93.105  1.00  0.00           C
ATOM  10171 4C31 POPEr 341     101.641   3.641  94.595  1.00  0.00           C
ATOM  10174 5C31 POPEr 341     101.091   2.301  95.126  1.00  0.00           C
ATOM  10177 6C31 POPEr 341     100.681   2.351  96.595  1.00  0.00           C
ATOM  10181  NH3 POPEs 342     111.511  99.721 122.525  1.00  0.00           N
ATOM  10185  C12 POPEs 342     112.221 100.551 123.555  1.00  0.00           C
ATOM  10188  C11 POPEs 342     113.421 101.291 122.955  1.00  0.00           C
ATOM  10191  P   POPEs 342     115.571 102.531 123.866  1.00  0.00           P
ATOM  10192  O13 POPEs 342     115.871 103.391 125.035  1.00  0.00           O
ATOM  10193  O14 POPEs 342     116.431 101.341 123.716  1.00  0.00           O
ATOM  10194  O11 POPEs 342     115.681 103.411 122.545  1.00  0.00           O
ATOM  10195  O12 POPEs 342     114.051 102.081 123.955  1.00  0.00           O
ATOM  10196  C1  POPEs 342     115.631 102.811 121.245  1.00  0.00           C
ATOM  10199  C2  POPEs 342     116.961 103.011 120.465  1.00  0.00           C
ATOM  10201  O21 POPEs 342     116.741 103.441 119.116  1.00  0.00           O
ATOM  10202  C21 POPEs 342     116.091 102.631 118.295  1.00  0.00           C
ATOM  10203  O22 POPEs 342     115.711 101.501 118.555  1.00  0.00           O
ATOM  10204  C22 POPEs 342     115.941 103.301 116.936  1.00  0.00           C
ATOM  10207  C3  POPEs 342     117.871 101.751 120.616  1.00  0.00           C
ATOM  10210  O31 POPEs 342     119.041 101.791 119.776  1.00  0.00           O
ATOM  10211  C31 POPEs 342     119.731 100.641 119.866  1.00  0.00           C
ATOM  10212  O32 POPEs 342     119.431  99.741 120.645  1.00  0.00           O
ATOM  10213  C32 POPEs 342     120.851 100.601 118.835  1.00  0.00           C
ATOM  10216  C23 POPEs 342     116.841 102.541 115.935  1.00  0.00           C
ATOM  10219  C24 POPEs 342     117.011 103.201 114.566  1.00  0.00           C
ATOM  10222  C25 POPEs 342     115.691 103.421 113.806  1.00  0.00           C
ATOM  10225  C26 POPEs 342     115.911 103.291 112.296  1.00  0.00           C
ATOM  10228  C27 POPEs 342     114.751 103.821 111.435  1.00  0.00           C
ATOM  10231  C28 POPEs 342     114.981 103.451 109.955  1.00  0.00           C
ATOM  10234  C29 POPEs 342     114.311 104.411 108.985  1.00  0.00           C
ATOM  10236 0C21 POPEs 342     114.971 105.121 108.056  1.00  0.00           C
ATOM  10238 1C21 POPEs 342     116.461 105.041 107.836  1.00  0.00           C
ATOM  10241 2C21 POPEs 342     116.971 105.771 106.586  1.00  0.00           C
ATOM  10244 3C21 POPEs 342     118.481 105.581 106.425  1.00  0.00           C
ATOM  10247 4C21 POPEs 342     119.051 106.351 105.235  1.00  0.00           C
ATOM  10250 5C21 POPEs 342     120.551 106.101 105.035  1.00  0.00           C
ATOM  10253 6C21 POPEs 342     121.121 106.911 103.866  1.00  0.00           C
ATOM  10256 7C21 POPEs 342     122.531 106.471 103.465  1.00  0.00           C
ATOM  10259 8C21 POPEs 342     123.091 107.291 102.305  1.00  0.00           C
ATOM  10263  C33 POPEs 342     121.251 101.991 118.275  1.00  0.00           C
ATOM  10266  C34 POPEs 342     122.441 101.911 117.315  1.00  0.00           C
ATOM  10269  C35 POPEs 342     122.141 101.211 115.976  1.00  0.00           C
ATOM  10272  C36 POPEs 342     121.641 102.161 114.885  1.00  0.00           C
ATOM  10275  C37 POPEs 342     121.471 101.491 113.515  1.00  0.00           C
ATOM  10278  C38 POPEs 342     120.681 102.401 112.556  1.00  0.00           C
ATOM  10281  C39 POPEs 342     119.821 101.651 111.525  1.00  0.00           C
ATOM  10284 0C31 POPEs 342     120.631 100.801 110.526  1.00  0.00           C
ATOM  10287 1C31 POPEs 342     119.721 100.231 109.425  1.00  0.00           C
ATOM  10290 2C31 POPEs 342     120.461  99.461 108.326  1.00  0.00           C
ATOM  10293 3C31 POPEs 342     121.281  98.281 108.856  1.00  0.00           C
ATOM  10296 4C31 POPEs 342     121.561  97.241 107.775  1.00  0.00           C
ATOM  10299 5C31 POPEs 342     122.561  96.171 108.225  1.00  0.00           C
ATOM  10302 6C31 POPEs 342     122.671  95.001 107.245  1.00  0.00           C
ATOM  10306  NH3 POPEt 343      61.171  17.811  79.165  1.00  0.00           N
ATOM  10310  C12 POPEt 343      60.611  16.771  80.106  1.00  0.00           C
ATOM  10313  C11 POPEt 343      59.811  15.691  79.355  1.00  0.00           C
ATOM  10316  P   POPEt 343      60.531  13.161  78.935  1.00  0.00           P
ATOM  10317  O13 POPEt 343      59.121  12.771  78.716  1.00  0.00           O
ATOM  10318  O14 POPEt 343      61.541  12.531  78.056  1.00  0.00           O
ATOM  10319  O11 POPEt 343      60.951  12.861  80.425  1.00  0.00           O
ATOM  10320  O12 POPEt 343      60.681  14.721  78.756  1.00  0.00           O
ATOM  10321  C1  POPEt 343      60.061  13.161  81.496  1.00  0.00           C
ATOM  10324  C2  POPEt 343      60.261  12.221  82.715  1.00  0.00           C
ATOM  10326  O21 POPEt 343      59.521  12.811  83.806  1.00  0.00           O
ATOM  10327  C21 POPEt 343      58.261  12.421  83.856  1.00  0.00           C
ATOM  10328  O22 POPEt 343      57.771  11.501  83.215  1.00  0.00           O
ATOM  10329  C22 POPEt 343      57.461  13.331  84.796  1.00  0.00           C
ATOM  10332  C3  POPEt 343      61.751  12.111  83.126  1.00  0.00           C
ATOM  10335  O31 POPEt 343      61.881  11.711  84.495  1.00  0.00           O
ATOM  10336  C31 POPEt 343      63.021  11.181  84.855  1.00  0.00           C
ATOM  10337  O32 POPEt 343      63.801  10.601  84.116  1.00  0.00           O
ATOM  10338  C32 POPEt 343      63.201  11.491  86.356  1.00  0.00           C
ATOM  10341  C23 POPEt 343      58.051  13.421  86.216  1.00  0.00           C
ATOM  10344  C24 POPEt 343      57.701  12.211  87.086  1.00  0.00           C
ATOM  10347  C25 POPEt 343      58.811  11.841  88.085  1.00  0.00           C
ATOM  10350  C26 POPEt 343      58.941  12.811  89.276  1.00  0.00           C
ATOM  10353  C27 POPEt 343      60.241  12.571  90.056  1.00  0.00           C
ATOM  10356  C28 POPEt 343      60.271  13.191  91.465  1.00  0.00           C
ATOM  10359  C29 POPEt 343      59.361  12.471  92.436  1.00  0.00           C
ATOM  10361 0C21 POPEt 343      58.561  13.051  93.345  1.00  0.00           C
ATOM  10363 1C21 POPEt 343      58.461  14.541  93.575  1.00  0.00           C
ATOM  10366 2C21 POPEt 343      57.641  14.891  94.836  1.00  0.00           C
ATOM  10369 3C21 POPEt 343      57.661  16.411  95.116  1.00  0.00           C
ATOM  10372 4C21 POPEt 343      56.931  16.801  96.415  1.00  0.00           C
ATOM  10375 5C21 POPEt 343      55.431  17.101  96.245  1.00  0.00           C
ATOM  10378 6C21 POPEt 343      55.151  18.501  95.675  1.00  0.00           C
ATOM  10381 7C21 POPEt 343      53.691  18.941  95.855  1.00  0.00           C
ATOM  10384 8C21 POPEt 343      53.421  20.351  95.325  1.00  0.00           C
ATOM  10388  C33 POPEt 343      64.421  10.881  87.076  1.00  0.00           C
ATOM  10391  C34 POPEt 343      64.601  11.481  88.485  1.00  0.00           C
ATOM  10394  C35 POPEt 343      65.711  10.811  89.296  1.00  0.00           C
ATOM  10397  C36 POPEt 343      65.961  11.461  90.675  1.00  0.00           C
ATOM  10400  C37 POPEt 343      66.881  10.601  91.555  1.00  0.00           C
ATOM  10403  C38 POPEt 343      67.211  11.231  92.925  1.00  0.00           C
ATOM  10406  C39 POPEt 343      68.271  12.341  92.845  1.00  0.00           C
ATOM  10409 0C31 POPEt 343      68.761  12.781  94.236  1.00  0.00           C
ATOM  10412 1C31 POPEt 343      70.121  13.501  94.175  1.00  0.00           C
ATOM  10415 2C31 POPEt 343      70.701  13.811  95.556  1.00  0.00           C
ATOM  10418 3C31 POPEt 343      72.141  14.361  95.506  1.00  0.00           C
ATOM  10421 4C31 POPEt 343      73.181  13.311  95.065  1.00  0.00           C
ATOM  10424 5C31 POPEt 343      74.591  13.891  94.905  1.00  0.00           C
ATOM  10427 6C31 POPEt 343      75.611  12.851  94.436  1.00  0.00           C
ATOM  10431  NH3 POPEu 344      80.331  75.141  75.886  1.00  0.00           N
ATOM  10435  C12 POPEu 344      81.661  75.491  75.305  1.00  0.00           C
ATOM  10438  C11 POPEu 344      82.011  76.891  75.795  1.00  0.00           C
ATOM  10441  P   POPEu 344      84.511  76.981  76.245  1.00  0.00           P
ATOM  10442  O13 POPEu 344      84.521  75.521  76.496  1.00  0.00           O
ATOM  10443  O14 POPEu 344      85.701  77.631  75.655  1.00  0.00           O
ATOM  10444  O11 POPEu 344      84.171  77.741  77.585  1.00  0.00           O
ATOM  10445  O12 POPEu 344      83.281  77.321  75.325  1.00  0.00           O
ATOM  10446  C1  POPEu 344      84.211  77.041  78.835  1.00  0.00           C
ATOM  10449  C2  POPEu 344      85.671  76.951  79.366  1.00  0.00           C
ATOM  10451  O21 POPEu 344      85.711  76.031  80.465  1.00  0.00           O
ATOM  10452  C21 POPEu 344      86.941  75.601  80.756  1.00  0.00           C
ATOM  10453  O22 POPEu 344      87.961  75.921  80.165  1.00  0.00           O
ATOM  10454  C22 POPEu 344      86.891  74.681  81.965  1.00  0.00           C
ATOM  10457  C3  POPEu 344      86.201  78.361  79.735  1.00  0.00           C
ATOM  10460  O31 POPEu 344      85.511  78.871  80.895  1.00  0.00           O
ATOM  10461  C31 POPEu 344      86.171  78.811  82.045  1.00  0.00           C
ATOM  10462  O32 POPEu 344      87.351  78.511  82.185  1.00  0.00           O
ATOM  10463  C32 POPEu 344      85.201  79.051  83.186  1.00  0.00           C
ATOM  10466  C23 POPEu 344      86.681  75.441  83.295  1.00  0.00           C
ATOM  10469  C24 POPEu 344      86.821  74.511  84.506  1.00  0.00           C
ATOM  10472  C25 POPEu 344      85.951  74.961  85.675  1.00  0.00           C
ATOM  10475  C26 POPEu 344      85.871  73.921  86.806  1.00  0.00           C
ATOM  10478  C27 POPEu 344      84.951  74.381  87.945  1.00  0.00           C
ATOM  10481  C28 POPEu 344      84.701  73.301  89.016  1.00  0.00           C
ATOM  10484  C29 POPEu 344      85.971  72.931  89.745  1.00  0.00           C
ATOM  10486 0C21 POPEu 344      86.221  73.111  91.046  1.00  0.00           C
ATOM  10488 1C21 POPEu 344      85.291  73.741  92.056  1.00  0.00           C
ATOM  10491 2C21 POPEu 344      84.551  72.651  92.855  1.00  0.00           C
ATOM  10494 3C21 POPEu 344      85.491  71.801  93.716  1.00  0.00           C
ATOM  10497 4C21 POPEu 344      84.721  71.041  94.796  1.00  0.00           C
ATOM  10500 5C21 POPEu 344      85.621  70.221  95.725  1.00  0.00           C
ATOM  10503 6C21 POPEu 344      86.121  68.921  95.106  1.00  0.00           C
ATOM  10506 7C21 POPEu 344      86.931  68.101  96.116  1.00  0.00           C
ATOM  10509 8C21 POPEu 344      87.451  66.791  95.546  1.00  0.00           C
ATOM  10513  C33 POPEu 344      85.881  79.021  84.576  1.00  0.00           C
ATOM  10516  C34 POPEu 344      84.881  78.561  85.645  1.00  0.00           C
ATOM  10519  C35 POPEu 344      85.461  78.601  87.056  1.00  0.00           C
ATOM  10522  C36 POPEu 344      84.411  78.351  88.145  1.00  0.00           C
ATOM  10525  C37 POPEu 344      85.001  78.461  89.556  1.00  0.00           C
ATOM  10528  C38 POPEu 344      83.971  78.891  90.616  1.00  0.00           C
ATOM  10531  C39 POPEu 344      83.281  77.731  91.345  1.00  0.00           C
ATOM  10534 0C31 POPEu 344      83.991  77.351  92.655  1.00  0.00           C
ATOM  10537 1C31 POPEu 344      83.101  76.471  93.546  1.00  0.00           C
ATOM  10540 2C31 POPEu 344      83.451  76.541  95.035  1.00  0.00           C
ATOM  10543 3C31 POPEu 344      84.751  75.841  95.445  1.00  0.00           C
ATOM  10546 4C31 POPEu 344      84.841  75.771  96.975  1.00  0.00           C
ATOM  10549 5C31 POPEu 344      86.101  75.091  97.525  1.00  0.00           C
ATOM  10552 6C31 POPEu 344      86.091  75.021  99.055  1.00  0.00           C
ATOM  10556  NH3 POPEv 345      21.951  78.821 122.606  1.00  0.00           N
ATOM  10560  C12 POPEv 345      20.911  79.901 122.746  1.00  0.00           C
ATOM  10563  C11 POPEv 345      20.681  80.261 124.226  1.00  0.00           C
ATOM  10566  P   POPEv 345      19.301  82.491 124.145  1.00  0.00           P
ATOM  10567  O13 POPEv 345      19.281  83.281 125.406  1.00  0.00           O
ATOM  10568  O14 POPEv 345      20.251  83.011 123.145  1.00  0.00           O
ATOM  10569  O11 POPEv 345      17.851  82.551 123.526  1.00  0.00           O
ATOM  10570  O12 POPEv 345      19.451  80.961 124.395  1.00  0.00           O
ATOM  10571  C1  POPEv 345      17.211  83.811 123.316  1.00  0.00           C
ATOM  10574  C2  POPEv 345      16.991  84.041 121.806  1.00  0.00           C
ATOM  10576  O21 POPEv 345      16.441  85.341 121.516  1.00  0.00           O
ATOM  10577  C21 POPEv 345      17.401  86.261 121.476  1.00  0.00           C
ATOM  10578  O22 POPEv 345      18.461  86.171 122.076  1.00  0.00           O
ATOM  10579  C22 POPEv 345      17.111  87.281 120.375  1.00  0.00           C
ATOM  10582  C3  POPEv 345      16.031  82.971 121.236  1.00  0.00           C
ATOM  10585  O31 POPEv 345      15.751  83.231 119.846  1.00  0.00           O
ATOM  10586  C31 POPEv 345      14.461  83.361 119.535  1.00  0.00           C
ATOM  10587  O32 POPEv 345      13.521  83.201 120.296  1.00  0.00           O
ATOM  10588  C32 POPEv 345      14.321  83.721 118.056  1.00  0.00           C
ATOM  10591  C23 POPEv 345      15.831  88.121 120.585  1.00  0.00           C
ATOM  10594  C24 POPEv 345      14.941  88.281 119.345  1.00  0.00           C
ATOM  10597  C25 POPEv 345      15.651  88.791 118.085  1.00  0.00           C
ATOM  10600  C26 POPEv 345      14.701  88.901 116.885  1.00  0.00           C
ATOM  10603  C27 POPEv 345      15.471  89.141 115.585  1.00  0.00           C
ATOM  10606  C28 POPEv 345      14.551  89.161 114.355  1.00  0.00           C
ATOM  10609  C29 POPEv 345      15.391  89.301 113.105  1.00  0.00           C
ATOM  10611 0C21 POPEv 345      14.951  89.701 111.905  1.00  0.00           C
ATOM  10613 1C21 POPEv 345      13.531  90.021 111.516  1.00  0.00           C
ATOM  10616 2C21 POPEv 345      13.151  89.331 110.185  1.00  0.00           C
ATOM  10619 3C21 POPEv 345      13.921  89.881 108.965  1.00  0.00           C
ATOM  10622 4C21 POPEv 345      14.351  88.791 107.965  1.00  0.00           C
ATOM  10625 5C21 POPEv 345      13.481  88.751 106.715  1.00  0.00           C
ATOM  10628 6C21 POPEv 345      14.051  87.801 105.645  1.00  0.00           C
ATOM  10631 7C21 POPEv 345      13.381  88.011 104.285  1.00  0.00           C
ATOM  10634 8C21 POPEv 345      13.911  87.061 103.215  1.00  0.00           C
ATOM  10638  C33 POPEv 345      14.991  85.061 117.665  1.00  0.00           C
ATOM  10641  C34 POPEv 345      15.631  85.081 116.265  1.00  0.00           C
ATOM  10644  C35 POPEv 345      14.611  85.041 115.126  1.00  0.00           C
ATOM  10647  C36 POPEv 345      15.231  85.371 113.756  1.00  0.00           C
ATOM  10650  C37 POPEv 345      14.161  85.501 112.675  1.00  0.00           C
ATOM  10653  C38 POPEv 345      14.691  85.871 111.285  1.00  0.00           C
ATOM  10656  C39 POPEv 345      15.581  84.791 110.635  1.00  0.00           C
ATOM  10659 0C31 POPEv 345      15.391  84.791 109.116  1.00  0.00           C
ATOM  10662 1C31 POPEv 345      16.321  83.801 108.395  1.00  0.00           C
ATOM  10665 2C31 POPEv 345      16.151  83.861 106.876  1.00  0.00           C
ATOM  10668 3C31 POPEv 345      17.421  84.301 106.125  1.00  0.00           C
ATOM  10671 4C31 POPEv 345      17.951  85.681 106.546  1.00  0.00           C
ATOM  10674 5C31 POPEv 345      19.021  86.201 105.576  1.00  0.00           C
ATOM  10677 6C31 POPEv 345      19.641  87.531 106.015  1.00  0.00           C
ATOM  10681  NH3 POPEw 346      20.291  -3.671 121.705  1.00  0.00           N
ATOM  10685  C12 POPEw 346      19.921  -2.421 122.466  1.00  0.00           C
ATOM  10688  C11 POPEw 346      18.501  -2.511 123.035  1.00  0.00           C
ATOM  10691  P   POPEw 346      17.461  -0.021 123.196  1.00  0.00           P
ATOM  10692  O13 POPEw 346      18.081   1.161 123.806  1.00  0.00           O
ATOM  10693  O14 POPEw 346      16.001  -0.161 123.345  1.00  0.00           O
ATOM  10694  O11 POPEw 346      17.781   0.009 121.636  1.00  0.00           O
ATOM  10695  O12 POPEw 346      18.161  -1.331 123.745  1.00  0.00           O
ATOM  10696  C1  POPEw 346      17.071  -0.721 120.635  1.00  0.00           C
ATOM  10699  C2  POPEw 346      16.041   0.139 119.855  1.00  0.00           C
ATOM  10701  O21 POPEw 346      15.891  -0.401 118.526  1.00  0.00           O
ATOM  10702  C21 POPEw 346      15.101  -1.461 118.425  1.00  0.00           C
ATOM  10703  O22 POPEw 346      14.311  -1.821 119.276  1.00  0.00           O
ATOM  10704  C22 POPEw 346      15.361  -2.131 117.076  1.00  0.00           C
ATOM  10707  C3  POPEw 346      16.491   1.611 119.696  1.00  0.00           C
ATOM  10710  O31 POPEw 346      15.361   2.501 119.625  1.00  0.00           O
ATOM  10711  C31 POPEw 346      15.451   3.571 118.815  1.00  0.00           C
ATOM  10712  O32 POPEw 346      14.541   3.971 118.116  1.00  0.00           O
ATOM  10713  C32 POPEw 346      16.791   4.291 118.905  1.00  0.00           C
ATOM  10716  C23 POPEw 346      16.121  -3.471 117.215  1.00  0.00           C
ATOM  10719  C24 POPEw 346      16.741  -4.011 115.915  1.00  0.00           C
ATOM  10722  C25 POPEw 346      15.831  -3.921 114.675  1.00  0.00           C
ATOM  10725  C26 POPEw 346      16.161  -2.711 113.806  1.00  0.00           C
ATOM  10728  C27 POPEw 346      15.321  -2.591 112.525  1.00  0.00           C
ATOM  10731  C28 POPEw 346      15.701  -1.311 111.765  1.00  0.00           C
ATOM  10734  C29 POPEw 346      14.971  -1.121 110.455  1.00  0.00           C
ATOM  10736 0C21 POPEw 346      15.481  -0.571 109.335  1.00  0.00           C
ATOM  10738 1C21 POPEw 346      16.871  -0.001 109.156  1.00  0.00           C
ATOM  10741 2C21 POPEw 346      16.831   1.491 108.775  1.00  0.00           C
ATOM  10744 3C21 POPEw 346      18.211   2.141 108.856  1.00  0.00           C
ATOM  10747 4C21 POPEw 346      18.121   3.671 108.925  1.00  0.00           C
ATOM  10750 5C21 POPEw 346      19.481   4.341 109.195  1.00  0.00           C
ATOM  10753 6C21 POPEw 346      19.421   5.551 110.135  1.00  0.00           C
ATOM  10756 7C21 POPEw 346      19.081   5.171 111.575  1.00  0.00           C
ATOM  10759 8C21 POPEw 346      19.031   6.371 112.515  1.00  0.00           C
ATOM  10763  C33 POPEw 346      17.011   5.191 117.685  1.00  0.00           C
ATOM  10766  C34 POPEw 346      18.331   5.951 117.845  1.00  0.00           C
ATOM  10769  C35 POPEw 346      19.461   5.401 116.975  1.00  0.00           C
ATOM  10772  C36 POPEw 346      20.541   6.461 116.726  1.00  0.00           C
ATOM  10775  C37 POPEw 346      21.511   6.041 115.626  1.00  0.00           C
ATOM  10778  C38 POPEw 346      22.141   7.251 114.925  1.00  0.00           C
ATOM  10781  C39 POPEw 346      23.201   6.841 113.895  1.00  0.00           C
ATOM  10784 0C31 POPEw 346      23.201   7.761 112.665  1.00  0.00           C
ATOM  10787 1C31 POPEw 346      24.481   7.621 111.826  1.00  0.00           C
ATOM  10790 2C31 POPEw 346      24.391   8.351 110.476  1.00  0.00           C
ATOM  10793 3C31 POPEw 346      25.781   8.731 109.936  1.00  0.00           C
ATOM  10796 4C31 POPEw 346      25.751   9.481 108.596  1.00  0.00           C
ATOM  10799 5C31 POPEw 346      27.101  10.121 108.275  1.00  0.00           C
ATOM  10802 6C31 POPEw 346      27.141  10.841 106.925  1.00  0.00           C
ATOM  10806  NH3 POPEx 347      37.631  22.511 122.325  1.00  0.00           N
ATOM  10810  C12 POPEx 347      36.721  21.621 123.135  1.00  0.00           C
ATOM  10813  C11 POPEx 347      37.321  20.231 123.435  1.00  0.00           C
ATOM  10816  P   POPEx 347      39.831  19.711 123.035  1.00  0.00           P
ATOM  10817  O13 POPEx 347      40.221  20.901 123.815  1.00  0.00           O
ATOM  10818  O14 POPEx 347      39.881  18.351 123.616  1.00  0.00           O
ATOM  10819  O11 POPEx 347      40.641  19.701 121.686  1.00  0.00           O
ATOM  10820  O12 POPEx 347      38.351  19.891 122.506  1.00  0.00           O
ATOM  10821  C1  POPEx 347      42.001  20.171 121.686  1.00  0.00           C
ATOM  10824  C2  POPEx 347      42.131  21.551 120.995  1.00  0.00           C
ATOM  10826  O21 POPEx 347      41.621  21.481 119.645  1.00  0.00           O
ATOM  10827  C21 POPEx 347      40.421  22.001 119.495  1.00  0.00           C
ATOM  10828  O22 POPEx 347      39.691  22.441 120.366  1.00  0.00           O
ATOM  10829  C22 POPEx 347      40.121  22.141 118.006  1.00  0.00           C
ATOM  10832  C3  POPEx 347      43.611  22.011 120.946  1.00  0.00           C
ATOM  10835  O31 POPEx 347      43.731  23.331 120.386  1.00  0.00           O
ATOM  10836  C31 POPEx 347      44.281  23.611 119.195  1.00  0.00           C
ATOM  10837  O32 POPEx 347      44.641  24.751 118.895  1.00  0.00           O
ATOM  10838  C32 POPEx 347      44.431  22.441 118.225  1.00  0.00           C
ATOM  10841  C23 POPEx 347      40.811  23.401 117.416  1.00  0.00           C
ATOM  10844  C24 POPEx 347      40.131  23.931 116.155  1.00  0.00           C
ATOM  10847  C25 POPEx 347      38.911  24.811 116.476  1.00  0.00           C
ATOM  10850  C26 POPEx 347      38.261  25.411 115.226  1.00  0.00           C
ATOM  10853  C27 POPEx 347      36.821  25.861 115.465  1.00  0.00           C
ATOM  10856  C28 POPEx 347      36.381  27.061 114.605  1.00  0.00           C
ATOM  10859  C29 POPEx 347      36.671  26.911 113.126  1.00  0.00           C
ATOM  10861 0C21 POPEx 347      35.771  26.841 112.125  1.00  0.00           C
ATOM  10863 1C21 POPEx 347      34.271  26.851 112.245  1.00  0.00           C
ATOM  10866 2C21 POPEx 347      33.651  25.431 112.215  1.00  0.00           C
ATOM  10869 3C21 POPEx 347      32.551  25.261 113.275  1.00  0.00           C
ATOM  10872 4C21 POPEx 347      32.041  23.821 113.395  1.00  0.00           C
ATOM  10875 5C21 POPEx 347      31.111  23.651 114.605  1.00  0.00           C
ATOM  10878 6C21 POPEx 347      29.641  23.381 114.276  1.00  0.00           C
ATOM  10881 7C21 POPEx 347      28.751  23.591 115.515  1.00  0.00           C
ATOM  10884 8C21 POPEx 347      27.271  23.311 115.285  1.00  0.00           C
ATOM  10888  C33 POPEx 347      45.081  22.861 116.885  1.00  0.00           C
ATOM  10891  C34 POPEx 347      44.781  21.931 115.705  1.00  0.00           C
ATOM  10894  C35 POPEx 347      43.421  22.201 115.035  1.00  0.00           C
ATOM  10897  C36 POPEx 347      43.421  21.751 113.565  1.00  0.00           C
ATOM  10900  C37 POPEx 347      42.131  22.031 112.785  1.00  0.00           C
ATOM  10903  C38 POPEx 347      42.351  21.731 111.295  1.00  0.00           C
ATOM  10906  C39 POPEx 347      41.111  21.881 110.406  1.00  0.00           C
ATOM  10909 0C31 POPEx 347      40.191  20.641 110.415  1.00  0.00           C
ATOM  10912 1C31 POPEx 347      39.591  20.371 109.025  1.00  0.00           C
ATOM  10915 2C31 POPEx 347      40.561  19.581 108.126  1.00  0.00           C
ATOM  10918 3C31 POPEx 347      40.461  19.901 106.625  1.00  0.00           C
ATOM  10921 4C31 POPEx 347      39.051  19.751 106.026  1.00  0.00           C
ATOM  10924 5C31 POPEx 347      39.101  19.531 104.506  1.00  0.00           C
ATOM  10927 6C31 POPEx 347      37.721  19.421 103.856  1.00  0.00           C
ATOM  10931  NH3 POPEy 348      25.471   9.731 121.885  1.00  0.00           N
ATOM  10935  C12 POPEy 348      24.731  10.971 122.346  1.00  0.00           C
ATOM  10938  C11 POPEy 348      23.581  10.721 123.345  1.00  0.00           C
ATOM  10941  P   POPEy 348      20.971  11.231 123.446  1.00  0.00           P
ATOM  10942  O13 POPEy 348      20.921   9.921 124.136  1.00  0.00           O
ATOM  10943  O14 POPEy 348      20.391  12.421 124.086  1.00  0.00           O
ATOM  10944  O11 POPEy 348      20.281  11.031 122.025  1.00  0.00           O
ATOM  10945  O12 POPEy 348      22.471  11.561 123.046  1.00  0.00           O
ATOM  10946  C1  POPEy 348      21.081  10.901 120.836  1.00  0.00           C
ATOM  10949  C2  POPEy 348      20.951  12.161 119.936  1.00  0.00           C
ATOM  10951  O21 POPEy 348      21.921  12.181 118.876  1.00  0.00           O
ATOM  10952  C21 POPEy 348      21.721  11.341 117.866  1.00  0.00           C
ATOM  10953  O22 POPEy 348      21.051  10.321 117.936  1.00  0.00           O
ATOM  10954  C22 POPEy 348      22.351  11.901 116.575  1.00  0.00           C
ATOM  10957  C3  POPEy 348      21.071  13.471 120.766  1.00  0.00           C
ATOM  10960  O31 POPEy 348      20.811  14.651 119.976  1.00  0.00           O
ATOM  10961  C31 POPEy 348      21.901  15.271 119.525  1.00  0.00           C
ATOM  10962  O32 POPEy 348      23.051  14.951 119.726  1.00  0.00           O
ATOM  10963  C32 POPEy 348      21.461  16.501 118.745  1.00  0.00           C
ATOM  10966  C23 POPEy 348      22.911  10.821 115.616  1.00  0.00           C
ATOM  10969  C24 POPEy 348      23.671  11.411 114.425  1.00  0.00           C
ATOM  10972  C25 POPEy 348      22.771  12.131 113.406  1.00  0.00           C
ATOM  10975  C26 POPEy 348      22.871  13.661 113.465  1.00  0.00           C
ATOM  10978  C27 POPEy 348      21.791  14.351 112.616  1.00  0.00           C
ATOM  10981  C28 POPEy 348      22.111  15.831 112.336  1.00  0.00           C
ATOM  10984  C29 POPEy 348      21.041  16.781 111.835  1.00  0.00           C
ATOM  10986 0C21 POPEy 348      19.861  16.561 111.226  1.00  0.00           C
ATOM  10988 1C21 POPEy 348      19.221  15.261 110.816  1.00  0.00           C
ATOM  10991 2C21 POPEy 348      18.631  15.301 109.385  1.00  0.00           C
ATOM  10994 3C21 POPEy 348      17.971  13.961 109.025  1.00  0.00           C
ATOM  10997 4C21 POPEy 348      17.331  13.911 107.635  1.00  0.00           C
ATOM  11000 5C21 POPEy 348      16.541  12.611 107.445  1.00  0.00           C
ATOM  11003 6C21 POPEy 348      16.161  12.311 105.995  1.00  0.00           C
ATOM  11006 7C21 POPEy 348      15.391  10.991 105.875  1.00  0.00           C
ATOM  11009 8C21 POPEy 348      15.091  10.571 104.425  1.00  0.00           C
ATOM  11013  C33 POPEy 348      20.781  16.201 117.385  1.00  0.00           C
ATOM  11016  C34 POPEy 348      19.301  16.631 117.355  1.00  0.00           C
ATOM  11019  C35 POPEy 348      18.811  17.141 115.995  1.00  0.00           C
ATOM  11022  C36 POPEy 348      19.591  18.381 115.495  1.00  0.00           C
ATOM  11025  C37 POPEy 348      18.841  19.201 114.446  1.00  0.00           C
ATOM  11028  C38 POPEy 348      19.671  20.381 113.935  1.00  0.00           C
ATOM  11031  C39 POPEy 348      18.841  21.421 113.166  1.00  0.00           C
ATOM  11034 0C31 POPEy 348      18.461  21.031 111.736  1.00  0.00           C
ATOM  11037 1C31 POPEy 348      17.521  22.071 111.116  1.00  0.00           C
ATOM  11040 2C31 POPEy 348      17.371  22.011 109.595  1.00  0.00           C
ATOM  11043 3C31 POPEy 348      16.771  23.301 109.006  1.00  0.00           C
ATOM  11046 4C31 POPEy 348      15.551  23.861 109.745  1.00  0.00           C
ATOM  11049 5C31 POPEy 348      14.871  25.011 108.976  1.00  0.00           C
ATOM  11052 6C31 POPEy 348      13.611  25.531 109.675  1.00  0.00           C
ATOM  11056  NH3 POPEz 349      -1.739  81.921 125.355  1.00  0.00           N
ATOM  11060  C12 POPEz 349      -1.329  80.761 126.236  1.00  0.00           C
ATOM  11063  C11 POPEz 349      -0.089  81.111 127.105  1.00  0.00           C
ATOM  11066  P   POPEz 349       0.991  78.871 127.945  1.00  0.00           P
ATOM  11067  O13 POPEz 349       2.421  79.191 127.685  1.00  0.00           O
ATOM  11068  O14 POPEz 349       0.691  77.861 128.976  1.00  0.00           O
ATOM  11069  O11 POPEz 349       0.391  78.461 126.565  1.00  0.00           O
ATOM  11070  O12 POPEz 349       0.161  80.211 128.186  1.00  0.00           O
ATOM  11071  C1  POPEz 349      -0.359  77.291 126.265  1.00  0.00           C
ATOM  11074  C2  POPEz 349       0.241  76.691 124.986  1.00  0.00           C
ATOM  11076  O21 POPEz 349      -0.769  75.961 124.276  1.00  0.00           O
ATOM  11077  C21 POPEz 349      -1.059  76.331 123.056  1.00  0.00           C
ATOM  11078  O22 POPEz 349      -0.819  77.421 122.545  1.00  0.00           O
ATOM  11079  C22 POPEz 349      -1.669  75.101 122.366  1.00  0.00           C
ATOM  11082  C3  POPEz 349       1.411  75.731 125.315  1.00  0.00           C
ATOM  11085  O31 POPEz 349       1.991  75.141 124.136  1.00  0.00           O
ATOM  11086  C31 POPEz 349       2.751  75.961 123.435  1.00  0.00           C
ATOM  11087  O32 POPEz 349       2.981  77.131 123.675  1.00  0.00           O
ATOM  11088  C32 POPEz 349       3.291  75.201 122.235  1.00  0.00           C
ATOM  11091  C23 POPEz 349      -2.029  75.251 120.875  1.00  0.00           C
ATOM  11094  C24 POPEz 349      -0.819  75.521 119.976  1.00  0.00           C
ATOM  11097  C25 POPEz 349      -1.089  75.141 118.515  1.00  0.00           C
ATOM  11100  C26 POPEz 349       0.031  75.591 117.576  1.00  0.00           C
ATOM  11103  C27 POPEz 349      -0.069  74.961 116.186  1.00  0.00           C
ATOM  11106  C28 POPEz 349       1.081  75.431 115.285  1.00  0.00           C
ATOM  11109  C29 POPEz 349       0.901  74.921 113.876  1.00  0.00           C
ATOM  11111 0C21 POPEz 349       1.361  75.491 112.756  1.00  0.00           C
ATOM  11113 1C21 POPEz 349       2.221  76.721 112.655  1.00  0.00           C
ATOM  11116 2C21 POPEz 349       3.571  76.381 111.985  1.00  0.00           C
ATOM  11119 3C21 POPEz 349       3.421  75.881 110.546  1.00  0.00           C
ATOM  11122 4C21 POPEz 349       4.751  75.711 109.815  1.00  0.00           C
ATOM  11125 5C21 POPEz 349       4.541  75.471 108.316  1.00  0.00           C
ATOM  11128 6C21 POPEz 349       4.221  76.771 107.565  1.00  0.00           C
ATOM  11131 7C21 POPEz 349       3.811  76.531 106.116  1.00  0.00           C
ATOM  11134 8C21 POPEz 349       3.631  77.831 105.345  1.00  0.00           C
ATOM  11138  C33 POPEz 349       4.281  76.061 121.446  1.00  0.00           C
ATOM  11141  C34 POPEz 349       4.901  75.241 120.315  1.00  0.00           C
ATOM  11144  C35 POPEz 349       5.821  76.111 119.475  1.00  0.00           C
ATOM  11147  C36 POPEz 349       6.761  75.301 118.596  1.00  0.00           C
ATOM  11150  C37 POPEz 349       7.491  76.221 117.626  1.00  0.00           C
ATOM  11153  C38 POPEz 349       8.181  75.451 116.496  1.00  0.00           C
ATOM  11156  C39 POPEz 349       8.591  76.381 115.355  1.00  0.00           C
ATOM  11159 0C31 POPEz 349       8.631  75.621 114.025  1.00  0.00           C
ATOM  11162 1C31 POPEz 349       8.941  76.501 112.815  1.00  0.00           C
ATOM  11165 2C31 POPEz 349       8.881  75.661 111.546  1.00  0.00           C
ATOM  11168 3C31 POPEz 349       9.311  76.391 110.275  1.00  0.00           C
ATOM  11171 4C31 POPEz 349       9.271  75.441 109.065  1.00  0.00           C
ATOM  11174 5C31 POPEz 349       9.851  76.041 107.785  1.00  0.00           C
ATOM  11177 6C31 POPEz 349       9.741  75.091 106.595  1.00  0.00           C
ATOM  11181  NH3 POPE0 350       6.841  43.661  79.436  1.00  0.00           N
ATOM  11185  C12 POPE0 350       5.591  44.461  79.706  1.00  0.00           C
ATOM  11188  C11 POPE0 350       5.911  45.781  80.436  1.00  0.00           C
ATOM  11191  P   POPE0 350       3.921  47.461  80.985  1.00  0.00           P
ATOM  11192  O13 POPE0 350       4.601  48.481  81.796  1.00  0.00           O
ATOM  11193  O14 POPE0 350       2.811  47.961  80.145  1.00  0.00           O
ATOM  11194  O11 POPE0 350       3.381  46.301  81.905  1.00  0.00           O
ATOM  11195  O12 POPE0 350       4.941  46.741  80.065  1.00  0.00           O
ATOM  11196  C1  POPE0 350       2.081  46.481  82.506  1.00  0.00           C
ATOM  11199  C2  POPE0 350       2.151  47.271  83.845  1.00  0.00           C
ATOM  11201  O21 POPE0 350       1.591  46.401  84.855  1.00  0.00           O
ATOM  11202  C21 POPE0 350       2.011  46.591  86.086  1.00  0.00           C
ATOM  11203  O22 POPE0 350       2.871  47.371  86.455  1.00  0.00           O
ATOM  11204  C22 POPE0 350       1.221  45.661  87.006  1.00  0.00           C
ATOM  11207  C3  POPE0 350       1.321  48.581  83.775  1.00  0.00           C
ATOM  11210  O31 POPE0 350       1.411  49.371  84.986  1.00  0.00           O
ATOM  11211  C31 POPE0 350       2.191  50.441  84.916  1.00  0.00           C
ATOM  11212  O32 POPE0 350       2.721  50.861  83.905  1.00  0.00           O
ATOM  11213  C32 POPE0 350       2.371  51.021  86.315  1.00  0.00           C
ATOM  11216  C23 POPE0 350       2.101  44.951  88.056  1.00  0.00           C
ATOM  11219  C24 POPE0 350       2.451  45.781  89.296  1.00  0.00           C
ATOM  11222  C25 POPE0 350       1.201  46.321  90.015  1.00  0.00           C
ATOM  11225  C26 POPE0 350       1.371  46.341  91.535  1.00  0.00           C
ATOM  11228  C27 POPE0 350       0.121  46.861  92.255  1.00  0.00           C
ATOM  11231  C28 POPE0 350       0.201  46.711  93.785  1.00  0.00           C
ATOM  11234  C29 POPE0 350       1.321  47.501  94.405  1.00  0.00           C
ATOM  11236 0C21 POPE0 350       1.241  48.391  95.406  1.00  0.00           C
ATOM  11238 1C21 POPE0 350       0.001  48.811  96.155  1.00  0.00           C
ATOM  11241 2C21 POPE0 350      -0.329  50.311  96.015  1.00  0.00           C
ATOM  11244 3C21 POPE0 350       0.801  51.251  96.485  1.00  0.00           C
ATOM  11247 4C21 POPE0 350       0.321  52.701  96.656  1.00  0.00           C
ATOM  11250 5C21 POPE0 350       0.361  53.161  98.126  1.00  0.00           C
ATOM  11253 6C21 POPE0 350       1.781  53.471  98.625  1.00  0.00           C
ATOM  11256 7C21 POPE0 350       1.831  53.651 100.145  1.00  0.00           C
ATOM  11259 8C21 POPE0 350       3.221  54.011 100.675  1.00  0.00           C
ATOM  11263  C33 POPE0 350       1.121  51.771  86.815  1.00  0.00           C
ATOM  11266  C34 POPE0 350       1.401  52.471  88.155  1.00  0.00           C
ATOM  11269  C35 POPE0 350       0.171  53.141  88.806  1.00  0.00           C
ATOM  11272  C36 POPE0 350      -0.409  54.311  87.995  1.00  0.00           C
ATOM  11275  C37 POPE0 350      -1.389  55.171  88.815  1.00  0.00           C
ATOM  11278  C38 POPE0 350      -0.679  56.101  89.805  1.00  0.00           C
ATOM  11281  C39 POPE0 350      -1.459  56.361  91.096  1.00  0.00           C
ATOM  11284 0C31 POPE0 350      -0.559  56.951  92.196  1.00  0.00           C
ATOM  11287 1C31 POPE0 350      -1.349  57.321  93.465  1.00  0.00           C
ATOM  11290 2C31 POPE0 350      -0.449  57.881  94.576  1.00  0.00           C
ATOM  11293 3C31 POPE0 350      -1.219  58.301  95.836  1.00  0.00           C
ATOM  11296 4C31 POPE0 350      -2.099  59.551  95.626  1.00  0.00           C
ATOM  11299 5C31 POPE0 350      -2.919  59.901  96.866  1.00  0.00           C
ATOM  11302 6C31 POPE0 350      -3.871  61.081  96.645  1.00  0.00           C
ATOM  11306  NH3 POPE1 351      54.941  61.821  79.175  1.00  0.00           N
ATOM  11310  C12 POPE1 351      54.091  62.951  78.675  1.00  0.00           C
ATOM  11313  C11 POPE1 351      54.051  62.971  77.145  1.00  0.00           C
ATOM  11316  P   POPE1 351      53.611  65.451  76.465  1.00  0.00           P
ATOM  11317  O13 POPE1 351      54.321  65.551  75.176  1.00  0.00           O
ATOM  11318  O14 POPE1 351      52.471  66.371  76.736  1.00  0.00           O
ATOM  11319  O11 POPE1 351      54.681  65.571  77.606  1.00  0.00           O
ATOM  11320  O12 POPE1 351      53.131  63.971  76.715  1.00  0.00           O
ATOM  11321  C1  POPE1 351      55.191  66.801  78.056  1.00  0.00           C
ATOM  11324  C2  POPE1 351      55.851  66.581  79.436  1.00  0.00           C
ATOM  11326  O21 POPE1 351      54.971  65.861  80.315  1.00  0.00           O
ATOM  11327  C21 POPE1 351      54.761  66.111  81.586  1.00  0.00           C
ATOM  11328  O22 POPE1 351      55.131  67.061  82.235  1.00  0.00           O
ATOM  11329  C22 POPE1 351      53.881  64.951  82.105  1.00  0.00           C
ATOM  11332  C3  POPE1 351      56.541  67.891  79.905  1.00  0.00           C
ATOM  11335  O31 POPE1 351      57.641  67.681  80.795  1.00  0.00           O
ATOM  11336  C31 POPE1 351      58.671  66.991  80.336  1.00  0.00           C
ATOM  11337  O32 POPE1 351      58.811  66.551  79.205  1.00  0.00           O
ATOM  11338  C32 POPE1 351      59.681  66.821  81.465  1.00  0.00           C
ATOM  11341  C23 POPE1 351      53.921  64.741  83.635  1.00  0.00           C
ATOM  11344  C24 POPE1 351      52.931  63.641  84.035  1.00  0.00           C
ATOM  11347  C25 POPE1 351      53.051  63.171  85.495  1.00  0.00           C
ATOM  11350  C26 POPE1 351      52.041  62.041  85.795  1.00  0.00           C
ATOM  11353  C27 POPE1 351      52.341  61.281  87.086  1.00  0.00           C
ATOM  11356  C28 POPE1 351      51.211  60.321  87.515  1.00  0.00           C
ATOM  11359  C29 POPE1 351      50.861  59.271  86.496  1.00  0.00           C
ATOM  11361 0C21 POPE1 351      49.731  58.521  86.496  1.00  0.00           C
ATOM  11363 1C21 POPE1 351      48.631  58.571  87.525  1.00  0.00           C
ATOM  11366 2C21 POPE1 351      47.231  58.911  86.965  1.00  0.00           C
ATOM  11369 3C21 POPE1 351      46.171  59.031  88.065  1.00  0.00           C
ATOM  11372 4C21 POPE1 351      44.801  59.481  87.535  1.00  0.00           C
ATOM  11375 5C21 POPE1 351      43.761  59.521  88.666  1.00  0.00           C
ATOM  11378 6C21 POPE1 351      42.351  59.921  88.225  1.00  0.00           C
ATOM  11381 7C21 POPE1 351      41.351  59.881  89.395  1.00  0.00           C
ATOM  11384 8C21 POPE1 351      40.041  60.611  89.125  1.00  0.00           C
ATOM  11388  C33 POPE1 351      59.341  65.701  82.486  1.00  0.00           C
ATOM  11391  C34 POPE1 351      58.251  66.061  83.515  1.00  0.00           C
ATOM  11394  C35 POPE1 351      58.121  65.021  84.625  1.00  0.00           C
ATOM  11397  C36 POPE1 351      59.231  65.111  85.686  1.00  0.00           C
ATOM  11400  C37 POPE1 351      59.311  63.911  86.625  1.00  0.00           C
ATOM  11403  C38 POPE1 351      60.311  64.091  87.785  1.00  0.00           C
ATOM  11406  C39 POPE1 351      60.901  62.761  88.256  1.00  0.00           C
ATOM  11409 0C31 POPE1 351      61.451  62.781  89.685  1.00  0.00           C
ATOM  11412 1C31 POPE1 351      61.951  61.401  90.126  1.00  0.00           C
ATOM  11415 2C31 POPE1 351      62.391  61.361  91.595  1.00  0.00           C
ATOM  11418 3C31 POPE1 351      63.011  60.031  92.035  1.00  0.00           C
ATOM  11421 4C31 POPE1 351      63.591  60.111  93.456  1.00  0.00           C
ATOM  11424 5C31 POPE1 351      64.521  58.951  93.826  1.00  0.00           C
ATOM  11427 6C31 POPE1 351      65.251  59.171  95.155  1.00  0.00           C
ATOM  11431  NH3 POPE2 352      79.821 102.291 119.095  1.00  0.00           N
ATOM  11435  C12 POPE2 352      80.661 101.981 120.285  1.00  0.00           C
ATOM  11438  C11 POPE2 352      81.641 100.831 119.966  1.00  0.00           C
ATOM  11441  P   POPE2 352      80.151  98.721 119.675  1.00  0.00           P
ATOM  11442  O13 POPE2 352      80.981  97.501 119.875  1.00  0.00           O
ATOM  11443  O14 POPE2 352      79.481  99.251 120.886  1.00  0.00           O
ATOM  11444  O11 POPE2 352      79.071  98.521 118.546  1.00  0.00           O
ATOM  11445  O12 POPE2 352      81.061  99.871 119.065  1.00  0.00           O
ATOM  11446  C1  POPE2 352      79.371  98.251 117.175  1.00  0.00           C
ATOM  11449  C2  POPE2 352      78.361  98.991 116.245  1.00  0.00           C
ATOM  11451  O21 POPE2 352      78.721  98.821 114.855  1.00  0.00           O
ATOM  11452  C21 POPE2 352      79.471  99.731 114.256  1.00  0.00           C
ATOM  11453  O22 POPE2 352      80.211 100.541 114.796  1.00  0.00           O
ATOM  11454  C22 POPE2 352      79.251  99.661 112.735  1.00  0.00           C
ATOM  11457  C3  POPE2 352      78.191 100.471 116.745  1.00  0.00           C
ATOM  11460  O31 POPE2 352      77.541 101.321 115.775  1.00  0.00           O
ATOM  11461  C31 POPE2 352      77.871 102.601 115.806  1.00  0.00           C
ATOM  11462  O32 POPE2 352      78.651 103.111 116.595  1.00  0.00           O
ATOM  11463  C32 POPE2 352      77.131 103.311 114.665  1.00  0.00           C
ATOM  11466  C23 POPE2 352      78.841 101.021 112.125  1.00  0.00           C
ATOM  11469  C24 POPE2 352      78.981 101.051 110.605  1.00  0.00           C
ATOM  11472  C25 POPE2 352      78.541 102.371 109.945  1.00  0.00           C
ATOM  11475  C26 POPE2 352      79.681 103.201 109.335  1.00  0.00           C
ATOM  11478  C27 POPE2 352      79.171 104.281 108.375  1.00  0.00           C
ATOM  11481  C28 POPE2 352      80.281 104.941 107.525  1.00  0.00           C
ATOM  11484  C29 POPE2 352      80.571 104.191 106.245  1.00  0.00           C
ATOM  11486 0C21 POPE2 352      80.341 104.611 104.986  1.00  0.00           C
ATOM  11488 1C21 POPE2 352      79.691 105.911 104.566  1.00  0.00           C
ATOM  11491 2C21 POPE2 352      78.731 105.711 103.386  1.00  0.00           C
ATOM  11494 3C21 POPE2 352      77.931 106.981 103.046  1.00  0.00           C
ATOM  11497 4C21 POPE2 352      77.081 106.821 101.785  1.00  0.00           C
ATOM  11500 5C21 POPE2 352      76.181 108.031 101.476  1.00  0.00           C
ATOM  11503 6C21 POPE2 352      76.981 109.321 101.195  1.00  0.00           C
ATOM  11506 7C21 POPE2 352      76.181 110.361 100.415  1.00  0.00           C
ATOM  11509 8C21 POPE2 352      77.021 111.581 100.006  1.00  0.00           C
ATOM  11513  C33 POPE2 352      76.971 104.811 114.936  1.00  0.00           C
ATOM  11516  C34 POPE2 352      76.481 105.621 113.726  1.00  0.00           C
ATOM  11519  C35 POPE2 352      75.301 105.021 112.945  1.00  0.00           C
ATOM  11522  C36 POPE2 352      74.621 106.101 112.086  1.00  0.00           C
ATOM  11525  C37 POPE2 352      73.541 105.571 111.135  1.00  0.00           C
ATOM  11528  C38 POPE2 352      72.711 106.721 110.556  1.00  0.00           C
ATOM  11531  C39 POPE2 352      71.521 106.301 109.675  1.00  0.00           C
ATOM  11534 0C31 POPE2 352      71.831 106.191 108.175  1.00  0.00           C
ATOM  11537 1C31 POPE2 352      70.531 106.111 107.336  1.00  0.00           C
ATOM  11540 2C31 POPE2 352      70.691 105.681 105.875  1.00  0.00           C
ATOM  11543 3C31 POPE2 352      71.491 106.661 105.015  1.00  0.00           C
ATOM  11546 4C31 POPE2 352      71.541 106.261 103.535  1.00  0.00           C
ATOM  11549 5C31 POPE2 352      72.451 107.181 102.726  1.00  0.00           C
ATOM  11552 6C31 POPE2 352      72.471 106.831 101.236  1.00  0.00           C
ATOM  11556  NH3 POPE3 353     111.181  82.321 121.916  1.00  0.00           N
ATOM  11560  C12 POPE3 353     110.581  83.711 122.016  1.00  0.00           C
ATOM  11563  C11 POPE3 353     111.691  84.771 122.105  1.00  0.00           C
ATOM  11566  P   POPE3 353     110.771  87.211 122.726  1.00  0.00           P
ATOM  11567  O13 POPE3 353     110.351  86.621 124.016  1.00  0.00           O
ATOM  11568  O14 POPE3 353     111.821  88.251 122.785  1.00  0.00           O
ATOM  11569  O11 POPE3 353     109.551  87.841 121.995  1.00  0.00           O
ATOM  11570  O12 POPE3 353     111.211  86.061 121.726  1.00  0.00           O
ATOM  11571  C1  POPE3 353     108.621  87.001 121.326  1.00  0.00           C
ATOM  11574  C2  POPE3 353     108.121  87.751 120.065  1.00  0.00           C
ATOM  11576  O21 POPE3 353     109.221  88.031 119.186  1.00  0.00           O
ATOM  11577  C21 POPE3 353     109.721  86.961 118.586  1.00  0.00           C
ATOM  11578  O22 POPE3 353     109.281  85.831 118.625  1.00  0.00           O
[truncated: 1,819,619 more chars]
