# Supplementary material for: Characterizing Membrane Association and Periplasmic Transfer of Bacterial Lipoproteins through Molecular Dynamics Simulations
Source: Structure. 2020 Apr 7;28(4):475–487.e3. doi: 10.1016/j.str.2020.01.012 (PMC7139219; doi:10.1016/j.str.2020.01.012)
Supplement: Data S1. Final Coordinates from Simulations (Y–Z), Related to Figure 3 [file mmc3.zip › Y-Z/YIIG-3-atomistic.pdb]

TITLE     Protein
REMARK    THIS IS A SIMULATION BOX
CRYST1  128.864  128.864  248.482  90.00  90.00  90.00 P 1           1
MODEL        1
ATOM      1  N   CYSTA   1      79.027  83.322 125.856  1.00  0.00           N
ATOM      3  CA  CYSTA   1      77.767  82.962 126.536  1.00  0.00           C
ATOM      5  C   CYSTA   1      77.807  82.942 128.066  1.00  0.00           C
ATOM      6  O   CYSTA   1      77.097  83.722 128.696  1.00  0.00           O
ATOM      7  CB  CYSTA   1      76.987  81.702 126.056  1.00  0.00           C
ATOM     10  SG  CYSTA   1      76.717  81.432 124.276  1.00  0.00           S
ATOM     11  C1  CYSTA   1      75.897  82.892 123.566  1.00  0.00           C
ATOM     14  CA1 CYSTA   1      80.287  82.932 126.156  1.00  0.00           C
ATOM     15  OA1 CYSTA   1      80.837  83.432 127.126  1.00  0.00           O
ATOM     16  CA2 CYSTA   1      81.047  81.952 125.316  1.00  0.00           C
ATOM     19  C11 CYSTA   1      74.447  82.702 123.016  1.00  0.00           C
ATOM     21  O11 CYSTA   1      73.517  82.802 124.096  1.00  0.00           O
ATOM     22  CX1 CYSTA   1      72.917  83.962 124.386  1.00  0.00           C
ATOM     23  OX1 CYSTA   1      72.587  84.272 125.526  1.00  0.00           O
ATOM     24  CX2 CYSTA   1      72.677  84.862 123.156  1.00  0.00           C
ATOM     27  C12 CYSTA   1      74.167  81.382 122.266  1.00  0.00           C
ATOM     30  O12 CYSTA   1      73.047  81.622 121.376  1.00  0.00           O
ATOM     31  CD1 CYSTA   1      71.947  80.922 121.556  1.00  0.00           C
ATOM     32  OD1 CYSTA   1      71.807  79.992 122.336  1.00  0.00           O
ATOM     33  CD2 CYSTA   1      70.837  81.472 120.656  1.00  0.00           C
ATOM     36  CA3 CYSTA   1      82.337  82.622 124.786  1.00  0.00           C
ATOM     39  CA4 CYSTA   1      83.117  81.802 123.736  1.00  0.00           C
ATOM     42  CA5 CYSTA   1      82.267  81.512 122.496  1.00  0.00           C
ATOM     45  CA6 CYSTA   1      83.067  81.272 121.206  1.00  0.00           C
ATOM     48  CA7 CYSTA   1      83.297  82.552 120.376  1.00  0.00           C
ATOM     51  CA8 CYSTA   1      84.557  83.342 120.736  1.00  0.00           C
ATOM     54  CA9 CYSTA   1      84.657  84.692 120.006  1.00  0.00           C
ATOM     57 0CA1 CYSTA   1      84.537  84.612 118.476  1.00  0.00           C
ATOM     60 1CA1 CYSTA   1      85.577  83.702 117.836  1.00  0.00           C
ATOM     63 2CA1 CYSTA   1      85.597  83.802 116.306  1.00  0.00           C
ATOM     66 3CA1 CYSTA   1      86.947  83.382 115.706  1.00  0.00           C
ATOM     69 4CA1 CYSTA   1      87.327  81.922 115.916  1.00  0.00           C
ATOM     72 5CA1 CYSTA   1      88.717  81.632 115.336  1.00  0.00           C
ATOM     75 6CA1 CYSTA   1      89.147  80.182 115.466  1.00  0.00           C
ATOM     79  CD3 CYSTA   1      70.907  80.912 119.216  1.00  0.00           C
ATOM     82  CD4 CYSTA   1      72.237  81.222 118.526  1.00  0.00           C
ATOM     85  CD5 CYSTA   1      72.217  81.002 117.016  1.00  0.00           C
ATOM     88  CD6 CYSTA   1      71.367  82.042 116.276  1.00  0.00           C
ATOM     91  CD7 CYSTA   1      71.927  82.392 114.896  1.00  0.00           C
ATOM     94  CD8 CYSTA   1      71.087  83.462 114.186  1.00  0.00           C
ATOM     97  CD9 CYSTA   1      71.807  84.072 112.976  1.00  0.00           C
ATOM    100 0CD1 CYSTA   1      71.077  85.272 112.346  1.00  0.00           C
ATOM    103 1CD1 CYSTA   1      70.757  86.362 113.386  1.00  0.00           C
ATOM    106 2CD1 CYSTA   1      70.457  87.732 112.776  1.00  0.00           C
ATOM    109 3CD1 CYSTA   1      70.137  88.762 113.866  1.00  0.00           C
ATOM    112 4CD1 CYSTA   1      70.027  90.192 113.306  1.00  0.00           C
ATOM    115 5CD1 CYSTA   1      69.757  91.242 114.386  1.00  0.00           C
ATOM    118 6CD1 CYSTA   1      69.807  92.662 113.836  1.00  0.00           C
ATOM    122  CX3 CYSTA   1      71.597  85.962 123.316  1.00  0.00           C
ATOM    125  CX4 CYSTA   1      71.727  87.032 122.226  1.00  0.00           C
ATOM    128  CX5 CYSTA   1      70.727  88.182 122.386  1.00  0.00           C
ATOM    131  CX6 CYSTA   1      70.737  89.112 121.166  1.00  0.00           C
ATOM    134  CX7 CYSTA   1      69.697  90.242 121.236  1.00  0.00           C
ATOM    137  CX8 CYSTA   1      69.617  91.082 119.936  1.00  0.00           C
ATOM    140  CX9 CYSTA   1      69.237  90.272 118.716  1.00  0.00           C
ATOM    142 0CX1 CYSTA   1      67.997  90.022 118.266  1.00  0.00           C
ATOM    144 1CX1 CYSTA   1      66.717  90.532 118.886  1.00  0.00           C
ATOM    147 2CX1 CYSTA   1      66.037  89.502 119.816  1.00  0.00           C
ATOM    150 3CX1 CYSTA   1      65.317  88.362 119.076  1.00  0.00           C
ATOM    153 4CX1 CYSTA   1      64.527  87.462 120.026  1.00  0.00           C
ATOM    156 5CX1 CYSTA   1      63.627  86.452 119.296  1.00  0.00           C
ATOM    159 6CX1 CYSTA   1      62.737  85.652 120.256  1.00  0.00           C
ATOM    162 7CX1 CYSTA   1      61.727  84.792 119.496  1.00  0.00           C
ATOM    165 8CX1 CYSTA   1      60.647  84.122 120.366  1.00  0.00           C
ATOM    169  N   ASP A   2      78.617  82.052 128.686  1.00  0.00           N
ATOM    171  CA  ASP A   2      79.417  82.432 129.836  1.00  0.00           C
ATOM    173  CB  ASP A   2      78.547  82.582 131.106  1.00  0.00           C
ATOM    176  CG  ASP A   2      78.607  83.992 131.626  1.00  0.00           C
ATOM    177  OD1 ASP A   2      77.677  84.362 132.396  1.00  0.00           O
ATOM    178  OD2 ASP A   2      79.607  84.712 131.366  1.00  0.00           O
ATOM    179  C   ASP A   2      80.537  81.422 130.076  1.00  0.00           C
ATOM    180  O   ASP A   2      80.437  80.262 129.666  1.00  0.00           O
ATOM    181  N   ASP A   3      81.637  81.792 130.786  1.00  0.00           N
ATOM    183  CA  ASP A   3      82.377  80.832 131.576  1.00  0.00           C
ATOM    185  CB  ASP A   3      83.877  81.212 131.826  1.00  0.00           C
ATOM    188  CG  ASP A   3      84.227  82.492 132.596  1.00  0.00           C
ATOM    189  OD1 ASP A   3      85.387  82.532 133.096  1.00  0.00           O
ATOM    190  OD2 ASP A   3      83.467  83.482 132.536  1.00  0.00           O
ATOM    191  C   ASP A   3      81.517  80.492 132.786  1.00  0.00           C
ATOM    192  O   ASP A   3      81.167  81.302 133.636  1.00  0.00           O
ATOM    193  N   LYS A   4      80.947  79.292 132.786  1.00  0.00           N
ATOM    195  CA  LYS A   4      81.667  78.072 133.016  1.00  0.00           C
ATOM    197  CB  LYS A   4      81.317  77.702 134.466  1.00  0.00           C
ATOM    200  CG  LYS A   4      79.857  77.302 134.736  1.00  0.00           C
ATOM    203  CD  LYS A   4      78.927  78.422 135.236  1.00  0.00           C
ATOM    206  CE  LYS A   4      78.127  79.272 134.236  1.00  0.00           C
ATOM    209  NZ  LYS A   4      76.927  79.872 134.886  1.00  0.00           N
ATOM    213  C   LYS A   4      81.217  77.002 132.016  1.00  0.00           C
ATOM    214  O   LYS A   4      80.267  77.192 131.266  1.00  0.00           O
ATOM    215  N   LYS A   5      81.867  75.842 131.866  1.00  0.00           N
ATOM    217  CA  LYS A   5      82.577  75.062 132.866  1.00  0.00           C
ATOM    219  CB  LYS A   5      81.617  74.292 133.826  1.00  0.00           C
ATOM    222  CG  LYS A   5      80.217  73.932 133.286  1.00  0.00           C
ATOM    225  CD  LYS A   5      80.057  72.572 132.586  1.00  0.00           C
ATOM    228  CE  LYS A   5      80.517  72.442 131.126  1.00  0.00           C
ATOM    231  NZ  LYS A   5      79.787  71.322 130.476  1.00  0.00           N
ATOM    235  C   LYS A   5      83.567  74.082 132.276  1.00  0.00           C
ATOM    236  O   LYS A   5      83.367  73.582 131.166  1.00  0.00           O
ATOM    237  N   ALA A   6      84.647  73.782 133.016  1.00  0.00           N
ATOM    239  CA  ALA A   6      85.577  72.772 132.576  1.00  0.00           C
ATOM    241  CB  ALA A   6      86.587  73.382 131.576  1.00  0.00           C
ATOM    245  C   ALA A   6      86.297  72.142 133.756  1.00  0.00           C
ATOM    246  O   ALA A   6      87.277  72.632 134.286  1.00  0.00           O
ATOM    247  N   GLU A   7      85.787  71.032 134.306  1.00  0.00           N
ATOM    249  CA  GLU A   7      84.967  69.982 133.736  1.00  0.00           C
ATOM    251  CB  GLU A   7      85.437  68.622 134.356  1.00  0.00           C
ATOM    254  CG  GLU A   7      85.217  68.382 135.886  1.00  0.00           C
ATOM    257  CD  GLU A   7      85.627  69.552 136.766  1.00  0.00           C
ATOM    258  OE1 GLU A   7      84.747  70.232 137.336  1.00  0.00           O
ATOM    259  OE2 GLU A   7      86.847  69.862 136.796  1.00  0.00           O
ATOM    260  C   GLU A   7      83.447  70.202 133.846  1.00  0.00           C
ATOM    261  O   GLU A   7      82.917  71.232 133.486  1.00  0.00           O
ATOM    262  N   THR A   8      82.677  69.172 134.266  1.00  0.00           N
ATOM    264  CA  THR A   8      81.237  69.202 134.566  1.00  0.00           C
ATOM    266  CB  THR A   8      80.717  70.052 135.766  1.00  0.00           C
ATOM    268  OG1 THR A   8      80.067  71.282 135.496  1.00  0.00           O
ATOM    270  CG2 THR A   8      81.847  70.352 136.736  1.00  0.00           C
ATOM    274  C   THR A   8      80.367  69.232 133.326  1.00  0.00           C
ATOM    275  O   THR A   8      79.177  69.572 133.346  1.00  0.00           O
ATOM    276  N   GLU A   9      80.967  68.802 132.206  1.00  0.00           N
ATOM    278  CA  GLU A   9      80.427  67.822 131.266  1.00  0.00           C
ATOM    280  CB  GLU A   9      79.217  66.982 131.776  1.00  0.00           C
ATOM    283  CG  GLU A   9      78.847  65.742 130.896  1.00  0.00           C
ATOM    286  CD  GLU A   9      77.797  66.062 129.846  1.00  0.00           C
ATOM    287  OE1 GLU A   9      76.787  65.302 129.756  1.00  0.00           O
ATOM    288  OE2 GLU A   9      77.997  67.032 129.086  1.00  0.00           O
ATOM    289  C   GLU A   9      81.567  66.862 131.066  1.00  0.00           C
ATOM    290  O   GLU A   9      82.087  66.382 132.066  1.00  0.00           O
ATOM    291  N   THR A  10      81.947  66.532 129.816  1.00  0.00           N
ATOM    293  CA  THR A  10      82.597  65.232 129.586  1.00  0.00           C
ATOM    295  CB  THR A  10      84.107  65.102 129.786  1.00  0.00           C
ATOM    297  OG1 THR A  10      84.607  65.802 130.916  1.00  0.00           O
ATOM    299  CG2 THR A  10      84.407  63.642 130.096  1.00  0.00           C
ATOM    303  C   THR A  10      82.247  64.652 128.216  1.00  0.00           C
ATOM    304  O   THR A  10      83.107  64.542 127.346  1.00  0.00           O
ATOM    305  N   LEU A  11      80.977  64.222 128.046  1.00  0.00           N
ATOM    307  CA  LEU A  11      80.477  63.122 127.226  1.00  0.00           C
ATOM    309  CB  LEU A  11      79.257  63.562 126.356  1.00  0.00           C
ATOM    312  CG  LEU A  11      79.487  63.962 124.886  1.00  0.00           C
ATOM    314  CD1 LEU A  11      78.447  65.022 124.526  1.00  0.00           C
ATOM    318  CD2 LEU A  11      79.307  62.812 123.886  1.00  0.00           C
ATOM    322  C   LEU A  11      81.387  62.142 126.466  1.00  0.00           C
ATOM    323  O   LEU A  11      81.947  62.382 125.406  1.00  0.00           O
ATOM    324  N   PRO A  12      81.427  60.932 126.956  1.00  0.00           N
ATOM    325  CD  PRO A  12      81.317  59.792 126.056  1.00  0.00           C
ATOM    328  CA  PRO A  12      82.177  60.592 128.146  1.00  0.00           C
ATOM    330  CB  PRO A  12      81.607  59.192 128.396  1.00  0.00           C
ATOM    333  CG  PRO A  12      81.347  58.582 126.996  1.00  0.00           C
ATOM    336  C   PRO A  12      83.687  60.602 127.866  1.00  0.00           C
ATOM    337  O   PRO A  12      84.197  61.672 127.566  1.00  0.00           O
ATOM    338  N   PRO A  13      84.427  59.502 127.936  1.00  0.00           N
ATOM    339  CD  PRO A  13      84.927  59.022 126.626  1.00  0.00           C
ATOM    342  CA  PRO A  13      85.497  59.342 128.936  1.00  0.00           C
ATOM    344  CB  PRO A  13      86.287  58.162 128.356  1.00  0.00           C
ATOM    347  CG  PRO A  13      86.317  58.432 126.856  1.00  0.00           C
ATOM    350  C   PRO A  13      86.417  60.552 129.226  1.00  0.00           C
ATOM    351  O   PRO A  13      87.117  61.012 128.336  1.00  0.00           O
ATOM    352  N   ALA A  14      86.557  61.092 130.446  1.00  0.00           N
ATOM    354  CA  ALA A  14      85.917  60.812 131.706  1.00  0.00           C
ATOM    356  CB  ALA A  14      86.677  59.672 132.406  1.00  0.00           C
ATOM    360  C   ALA A  14      86.087  62.082 132.556  1.00  0.00           C
ATOM    361  O   ALA A  14      86.837  62.962 132.166  1.00  0.00           O
ATOM    362  N   ASN A  15      85.467  62.192 133.746  1.00  0.00           N
ATOM    364  CA  ASN A  15      86.247  62.682 134.886  1.00  0.00           C
ATOM    366  CB  ASN A  15      85.867  64.102 135.456  1.00  0.00           C
ATOM    369  CG  ASN A  15      84.457  64.622 135.146  1.00  0.00           C
ATOM    370  OD1 ASN A  15      83.577  64.572 136.006  1.00  0.00           O
ATOM    371  ND2 ASN A  15      84.267  65.212 133.946  1.00  0.00           N
ATOM    374  C   ASN A  15      86.197  61.562 135.896  1.00  0.00           C
ATOM    375  O   ASN A  15      86.827  60.522 135.706  1.00  0.00           O
ATOM    376  N   SER A  16      85.337  61.632 136.926  1.00  0.00           N
ATOM    378  CA  SER A  16      84.657  60.422 137.336  1.00  0.00           C
ATOM    380  CB  SER A  16      83.207  60.712 137.796  1.00  0.00           C
ATOM    383  OG  SER A  16      82.387  60.982 136.666  1.00  0.00           O
ATOM    385  C   SER A  16      85.357  59.532 138.346  1.00  0.00           C
ATOM    386  O   SER A  16      84.927  58.402 138.526  1.00  0.00           O
ATOM    387  N   GLN A  17      86.407  60.012 139.026  1.00  0.00           N
ATOM    389  CA  GLN A  17      87.227  59.292 139.996  1.00  0.00           C
ATOM    391  CB  GLN A  17      87.547  57.792 139.746  1.00  0.00           C
ATOM    394  CG  GLN A  17      86.597  56.772 140.426  1.00  0.00           C
ATOM    397  CD  GLN A  17      86.477  55.492 139.606  1.00  0.00           C
ATOM    398  OE1 GLN A  17      86.807  54.382 140.026  1.00  0.00           O
ATOM    399  NE2 GLN A  17      85.957  55.652 138.366  1.00  0.00           N
ATOM    402  C   GLN A  17      88.547  60.042 140.056  1.00  0.00           C
ATOM    403  O   GLN A  17      89.047  60.442 139.006  1.00  0.00           O
ATOM    404  N   PRO A  18      89.127  60.262 141.226  1.00  0.00           N
ATOM    405  CD  PRO A  18      90.527  60.652 141.246  1.00  0.00           C
ATOM    408  CA  PRO A  18      88.627  59.932 142.576  1.00  0.00           C
ATOM    410  CB  PRO A  18      89.857  60.182 143.466  1.00  0.00           C
ATOM    413  CG  PRO A  18      91.047  60.012 142.516  1.00  0.00           C
ATOM    416  C   PRO A  18      87.507  60.842 143.016  1.00  0.00           C
ATOM    417  O   PRO A  18      87.087  60.792 144.176  1.00  0.00           O
ATOM    418  N   ALA A  19      87.007  61.652 142.076  1.00  0.00           N
ATOM    420  CA  ALA A  19      86.257  62.852 142.196  1.00  0.00           C
ATOM    422  CB  ALA A  19      86.797  63.692 143.386  1.00  0.00           C
ATOM    426  C   ALA A  19      86.477  63.382 140.756  1.00  0.00           C
ATOM    427  O   ALA A  19      87.327  62.852 140.046  1.00  0.00           O
ATOM    428  N   ALA A  20      85.737  64.322 140.146  1.00  0.00           N
ATOM    430  CA  ALA A  20      84.537  65.032 140.476  1.00  0.00           C
ATOM    432  CB  ALA A  20      84.467  65.502 141.946  1.00  0.00           C
ATOM    436  C   ALA A  20      84.537  66.252 139.536  1.00  0.00           C
ATOM    437  O   ALA A  20      85.567  66.502 138.916  1.00  0.00           O
ATOM    438  N   PRO A  21      83.467  67.012 139.356  1.00  0.00           N
ATOM    439  CD  PRO A  21      83.597  68.432 139.676  1.00  0.00           C
ATOM    442  CA  PRO A  21      82.117  66.562 139.606  1.00  0.00           C
ATOM    444  CB  PRO A  21      81.657  67.412 140.806  1.00  0.00           C
ATOM    447  CG  PRO A  21      82.527  68.692 140.756  1.00  0.00           C
ATOM    450  C   PRO A  21      81.217  66.832 138.416  1.00  0.00           C
ATOM    451  O   PRO A  21      80.687  67.932 138.246  1.00  0.00           O
ATOM    452  N   ALA A  22      80.887  65.752 137.676  1.00  0.00           N
ATOM    454  CA  ALA A  22      79.517  65.272 137.596  1.00  0.00           C
ATOM    456  CB  ALA A  22      79.357  64.362 138.836  1.00  0.00           C
ATOM    460  C   ALA A  22      78.387  66.322 137.566  1.00  0.00           C
ATOM    461  O   ALA A  22      77.967  66.802 138.626  1.00  0.00           O
ATOM    462  N   PRO A  23      77.917  66.702 136.366  1.00  0.00           N
ATOM    463  CD  PRO A  23      77.487  68.102 136.276  1.00  0.00           C
ATOM    466  CA  PRO A  23      76.847  65.882 135.826  1.00  0.00           C
ATOM    468  CB  PRO A  23      75.577  66.592 136.326  1.00  0.00           C
ATOM    471  CG  PRO A  23      75.947  68.082 136.336  1.00  0.00           C
ATOM    474  C   PRO A  23      76.847  65.822 134.296  1.00  0.00           C
ATOM    475  O   PRO A  23      76.507  66.792 133.626  1.00  0.00           O
ATOM    476  N   GLU A  24      77.127  64.672 133.666  1.00  0.00           N
ATOM    478  CA  GLU A  24      77.597  63.462 134.276  1.00  0.00           C
ATOM    480  CB  GLU A  24      76.387  62.592 134.716  1.00  0.00           C
ATOM    483  CG  GLU A  24      76.777  61.262 135.376  1.00  0.00           C
ATOM    486  CD  GLU A  24      77.627  61.462 136.616  1.00  0.00           C
ATOM    487  OE1 GLU A  24      78.387  60.522 136.956  1.00  0.00           O
ATOM    488  OE2 GLU A  24      77.547  62.562 137.216  1.00  0.00           O
ATOM    489  C   GLU A  24      78.507  62.722 133.316  1.00  0.00           C
ATOM    490  O   GLU A  24      78.177  62.532 132.146  1.00  0.00           O
ATOM    491  N   ALA A  25      79.707  62.352 133.766  1.00  0.00           N
ATOM    493  CA  ALA A  25      80.857  62.342 132.896  1.00  0.00           C
ATOM    495  CB  ALA A  25      81.767  63.462 133.386  1.00  0.00           C
ATOM    499  C   ALA A  25      81.597  61.032 133.006  1.00  0.00           C
ATOM    500  O   ALA A  25      82.797  60.972 133.266  1.00  0.00           O
ATOM    501  N   LYS A  26      80.837  59.922 132.896  1.00  0.00           N
ATOM    503  CA  LYS A  26      81.197  58.692 133.556  1.00  0.00           C
ATOM    505  CB  LYS A  26      79.907  57.962 134.146  1.00  0.00           C
ATOM    508  CG  LYS A  26      78.437  58.512 134.026  1.00  0.00           C
ATOM    511  CD  LYS A  26      77.267  57.842 133.216  1.00  0.00           C
ATOM    514  CE  LYS A  26      76.377  56.622 133.646  1.00  0.00           C
ATOM    517  NZ  LYS A  26      75.807  56.682 135.006  1.00  0.00           N
ATOM    521  C   LYS A  26      82.307  57.892 132.766  1.00  0.00           C
ATOM    522  O   LYS A  26      82.637  58.382 131.686  1.00  0.00           O
ATOM    523  N   PRO A  27      82.897  56.752 133.206  1.00  0.00           N
ATOM    524  CD  PRO A  27      82.217  55.832 134.126  1.00  0.00           C
ATOM    527  CA  PRO A  27      84.257  56.202 132.986  1.00  0.00           C
ATOM    529  CB  PRO A  27      83.877  54.722 132.996  1.00  0.00           C
ATOM    532  CG  PRO A  27      83.127  54.642 134.296  1.00  0.00           C
ATOM    535  C   PRO A  27      85.147  56.432 131.786  1.00  0.00           C
ATOM    536  O   PRO A  27      84.667  56.862 130.746  1.00  0.00           O
ATOM    537  N   THR A  28      86.487  56.162 131.866  1.00  0.00           N
ATOM    539  CA  THR A  28      87.137  55.162 132.766  1.00  0.00           C
ATOM    541  CB  THR A  28      87.807  54.032 131.956  1.00  0.00           C
ATOM    543  OG1 THR A  28      87.257  52.752 132.276  1.00  0.00           O
ATOM    545  CG2 THR A  28      89.327  53.872 132.116  1.00  0.00           C
ATOM    549  C   THR A  28      88.067  55.662 133.866  1.00  0.00           C
ATOM    550  O   THR A  28      88.447  54.852 134.706  1.00  0.00           O
ATOM    551  N   GLU A  29      88.367  56.972 133.976  1.00  0.00           N
ATOM    553  CA  GLU A  29      89.337  57.492 134.956  1.00  0.00           C
ATOM    555  CB  GLU A  29      89.067  57.142 136.456  1.00  0.00           C
ATOM    558  CG  GLU A  29      90.297  56.912 137.386  1.00  0.00           C
ATOM    561  CD  GLU A  29      90.847  55.482 137.346  1.00  0.00           C
ATOM    562  OE1 GLU A  29      92.087  55.302 137.206  1.00  0.00           O
ATOM    563  OE2 GLU A  29      90.037  54.542 137.546  1.00  0.00           O
ATOM    564  C   GLU A  29      90.797  57.472 134.496  1.00  0.00           C
ATOM    565  O   GLU A  29      91.467  56.452 134.406  1.00  0.00           O
ATOM    566  N   ALA A  30      91.397  58.622 134.136  1.00  0.00           N
ATOM    568  CA  ALA A  30      90.727  59.782 133.596  1.00  0.00           C
ATOM    570  CB  ALA A  30      90.747  60.922 134.636  1.00  0.00           C
ATOM    574  C   ALA A  30      91.277  60.242 132.236  1.00  0.00           C
ATOM    575  O   ALA A  30      91.897  61.292 132.176  1.00  0.00           O
ATOM    576  N   PRO A  31      91.077  59.512 131.136  1.00  0.00           N
ATOM    577  CD  PRO A  31      90.627  58.122 131.146  1.00  0.00           C
ATOM    580  CA  PRO A  31      91.567  59.852 129.796  1.00  0.00           C
ATOM    582  CB  PRO A  31      90.907  58.802 128.866  1.00  0.00           C
ATOM    585  CG  PRO A  31      89.997  57.972 129.776  1.00  0.00           C
ATOM    588  C   PRO A  31      91.467  61.262 129.216  1.00  0.00           C
ATOM    589  O   PRO A  31      92.367  61.632 128.486  1.00  0.00           O
ATOM    590  N   VAL A  32      90.377  62.032 129.406  1.00  0.00           N
ATOM    592  CA  VAL A  32      90.287  63.352 128.766  1.00  0.00           C
ATOM    594  CB  VAL A  32      89.067  63.482 127.876  1.00  0.00           C
ATOM    596  CG1 VAL A  32      88.997  64.892 127.286  1.00  0.00           C
ATOM    600  CG2 VAL A  32      89.187  62.482 126.716  1.00  0.00           C
ATOM    604  C   VAL A  32      90.417  64.442 129.796  1.00  0.00           C
ATOM    605  O   VAL A  32      91.467  65.082 129.886  1.00  0.00           O
ATOM    606  N   ALA A  33      89.377  64.652 130.626  1.00  0.00           N
ATOM    608  CA  ALA A  33      89.457  65.162 131.986  1.00  0.00           C
ATOM    610  CB  ALA A  33      89.717  63.932 132.876  1.00  0.00           C
ATOM    614  C   ALA A  33      90.327  66.422 132.196  1.00  0.00           C
ATOM    615  O   ALA A  33      90.127  67.432 131.526  1.00  0.00           O
ATOM    616  N   LYS A  34      91.327  66.532 133.086  1.00  0.00           N
ATOM    618  CA  LYS A  34      91.487  65.932 134.386  1.00  0.00           C
ATOM    620  CB  LYS A  34      92.797  66.362 135.086  1.00  0.00           C
ATOM    623  CG  LYS A  34      92.907  67.832 135.536  1.00  0.00           C
ATOM    626  CD  LYS A  34      93.767  67.972 136.806  1.00  0.00           C
ATOM    629  CE  LYS A  34      93.637  69.352 137.446  1.00  0.00           C
ATOM    632  NZ  LYS A  34      94.327  69.412 138.756  1.00  0.00           N
ATOM    636  C   LYS A  34      90.277  66.172 135.286  1.00  0.00           C
ATOM    637  O   LYS A  34      89.257  66.742 134.916  1.00  0.00           O
ATOM    638  N   ALA A  35      90.387  65.712 136.526  1.00  0.00           N
ATOM    640  CA  ALA A  35      89.547  66.112 137.606  1.00  0.00           C
ATOM    642  CB  ALA A  35      88.367  65.122 137.626  1.00  0.00           C
ATOM    646  C   ALA A  35      90.557  66.032 138.736  1.00  0.00           C
ATOM    647  O   ALA A  35      91.427  65.172 138.706  1.00  0.00           O
ATOM    648  N   GLU A  36      90.627  66.962 139.696  1.00  0.00           N
ATOM    650  CA  GLU A  36      89.617  67.872 140.156  1.00  0.00           C
ATOM    652  CB  GLU A  36      88.357  67.102 140.596  1.00  0.00           C
ATOM    655  CG  GLU A  36      88.457  66.172 141.846  1.00  0.00           C
ATOM    658  CD  GLU A  36      89.787  65.432 142.146  1.00  0.00           C
ATOM    659  OE1 GLU A  36      90.547  65.962 143.006  1.00  0.00           O
ATOM    660  OE2 GLU A  36      90.057  64.342 141.576  1.00  0.00           O
ATOM    661  C   GLU A  36      90.277  68.612 141.316  1.00  0.00           C
ATOM    662  O   GLU A  36      91.487  68.872 141.286  1.00  0.00           O
ATOM    663  N   ALA A  37      89.567  68.942 142.406  1.00  0.00           N
ATOM    665  CA  ALA A  37      88.477  69.892 142.406  1.00  0.00           C
ATOM    667  CB  ALA A  37      87.167  69.352 143.006  1.00  0.00           C
ATOM    671  C   ALA A  37      89.027  70.962 143.316  1.00  0.00           C
ATOM    672  O   ALA A  37      89.667  70.662 144.316  1.00  0.00           O
ATOM    673  N   LYS A  38      88.907  72.262 143.016  1.00  0.00           N
ATOM    675  CA  LYS A  38      88.047  72.862 142.016  1.00  0.00           C
ATOM    677  CB  LYS A  38      87.077  73.762 142.796  1.00  0.00           C
ATOM    680  CG  LYS A  38      85.957  72.962 143.486  1.00  0.00           C
ATOM    683  CD  LYS A  38      85.197  73.872 144.456  1.00  0.00           C
ATOM    686  CE  LYS A  38      83.687  73.722 144.366  1.00  0.00           C
ATOM    689  NZ  LYS A  38      83.107  74.952 144.916  1.00  0.00           N
ATOM    693  C   LYS A  38      88.727  73.642 140.906  1.00  0.00           C
ATOM    694  O   LYS A  38      88.657  74.882 140.906  1.00  0.00           O
ATOM    695  N   PRO A  39      89.407  73.042 139.936  1.00  0.00           N
ATOM    696  CD  PRO A  39      90.127  71.782 140.086  1.00  0.00           C
ATOM    699  CA  PRO A  39      89.617  73.592 138.606  1.00  0.00           C
ATOM    701  CB  PRO A  39      90.447  72.532 137.886  1.00  0.00           C
ATOM    704  CG  PRO A  39      91.207  71.892 139.036  1.00  0.00           C
ATOM    707  C   PRO A  39      88.387  74.032 137.836  1.00  0.00           C
ATOM    708  O   PRO A  39      87.257  73.902 138.306  1.00  0.00           O
ATOM    709  N   GLU A  40      88.617  74.682 136.686  1.00  0.00           N
ATOM    711  CA  GLU A  40      88.047  75.992 136.516  1.00  0.00           C
ATOM    713  CB  GLU A  40      89.177  76.972 136.956  1.00  0.00           C
ATOM    716  CG  GLU A  40      90.287  77.302 135.936  1.00  0.00           C
ATOM    719  CD  GLU A  40      90.867  76.162 135.106  1.00  0.00           C
ATOM    720  OE1 GLU A  40      90.907  76.312 133.866  1.00  0.00           O
ATOM    721  OE2 GLU A  40      91.337  75.152 135.706  1.00  0.00           O
ATOM    722  C   GLU A  40      87.507  76.222 135.116  1.00  0.00           C
ATOM    723  O   GLU A  40      87.307  75.322 134.316  1.00  0.00           O
ATOM    724  N   THR A  41      87.267  77.462 134.676  1.00  0.00           N
ATOM    726  CA  THR A  41      86.277  78.422 135.146  1.00  0.00           C
ATOM    728  CB  THR A  41      86.807  79.832 135.436  1.00  0.00           C
ATOM    730  OG1 THR A  41      87.677  79.922 136.556  1.00  0.00           O
ATOM    732  CG2 THR A  41      85.697  80.832 135.656  1.00  0.00           C
ATOM    736  C   THR A  41      85.027  77.892 135.826  1.00  0.00           C
ATOM    737  O   THR A  41      84.337  77.172 135.096  1.00  0.00           O
ATOM    738  N   PRO A  42      84.587  78.152 137.056  1.00  0.00           N
ATOM    739  CD  PRO A  42      85.507  77.972 138.176  1.00  0.00           C
ATOM    742  CA  PRO A  42      83.287  77.642 137.446  1.00  0.00           C
ATOM    744  CB  PRO A  42      83.557  76.582 138.516  1.00  0.00           C
ATOM    747  CG  PRO A  42      85.077  76.622 138.726  1.00  0.00           C
ATOM    750  C   PRO A  42      82.427  78.802 137.886  1.00  0.00           C
ATOM    751  O   PRO A  42      81.207  78.622 137.866  1.00  0.00           O
ATOM    752  N   ALA A  43      82.997  79.962 138.256  1.00  0.00           N
ATOM    754  CA  ALA A  43      82.257  81.192 138.336  1.00  0.00           C
ATOM    756  CB  ALA A  43      82.937  82.202 139.286  1.00  0.00           C
ATOM    760  C   ALA A  43      82.157  81.802 136.956  1.00  0.00           C
ATOM    761  O   ALA A  43      82.857  81.402 136.026  1.00  0.00           O
ATOM    762  N   GLN A  44      81.287  82.792 136.806  1.00  0.00           N
ATOM    764  CA  GLN A  44      81.277  83.702 135.676  1.00  0.00           C
ATOM    766  CB  GLN A  44      79.797  83.712 135.166  1.00  0.00           C
ATOM    769  CG  GLN A  44      78.767  84.612 135.906  1.00  0.00           C
ATOM    772  CD  GLN A  44      77.417  83.952 136.206  1.00  0.00           C
ATOM    773  OE1 GLN A  44      76.407  84.282 135.566  1.00  0.00           O
ATOM    774  NE2 GLN A  44      77.367  82.992 137.156  1.00  0.00           N
ATOM    777  C   GLN A  44      81.837  84.992 136.296  1.00  0.00           C
ATOM    778  O   GLN A  44      82.077  84.932 137.496  1.00  0.00           O
ATOM    779  N   PRO A  45      82.187  86.142 135.716  1.00  0.00           N
ATOM    780  CD  PRO A  45      83.067  86.152 134.556  1.00  0.00           C
ATOM    783  CA  PRO A  45      82.357  87.382 136.516  1.00  0.00           C
ATOM    785  CB  PRO A  45      83.567  88.082 135.856  1.00  0.00           C
ATOM    788  CG  PRO A  45      84.247  86.982 135.036  1.00  0.00           C
ATOM    791  C   PRO A  45      81.127  88.272 136.436  1.00  0.00           C
ATOM    792  O   PRO A  45      80.897  88.852 135.376  1.00  0.00           O
ATOM    793  N   VAL A  46      80.277  88.532 137.456  1.00  0.00           N
ATOM    795  CA  VAL A  46      80.177  88.122 138.846  1.00  0.00           C
ATOM    797  CB  VAL A  46      80.027  86.622 138.966  1.00  0.00           C
ATOM    799  CG1 VAL A  46      80.997  85.982 139.956  1.00  0.00           C
ATOM    803  CG2 VAL A  46      78.547  86.252 139.206  1.00  0.00           C
ATOM    807  C   VAL A  46      81.047  88.742 139.946  1.00  0.00           C
ATOM    808  O   VAL A  46      82.207  89.092 139.776  1.00  0.00           O
ATOM    809  N   VAL A  47      80.407  88.832 141.136  1.00  0.00           N
ATOM    811  CA  VAL A  47      80.717  89.522 142.386  1.00  0.00           C
ATOM    813  CB  VAL A  47      81.537  88.762 143.446  1.00  0.00           C
ATOM    815  CG1 VAL A  47      81.117  89.232 144.856  1.00  0.00           C
ATOM    819  CG2 VAL A  47      81.237  87.272 143.376  1.00  0.00           C
ATOM    823  C   VAL A  47      81.137  90.982 142.346  1.00  0.00           C
ATOM    824  O   VAL A  47      82.037  91.412 141.646  1.00  0.00           O
ATOM    825  N   ASP A  48      80.477  91.772 143.196  1.00  0.00           N
ATOM    827  CA  ASP A  48      80.537  93.192 143.356  1.00  0.00           C
ATOM    829  CB  ASP A  48      79.047  93.692 143.336  1.00  0.00           C
ATOM    832  CG  ASP A  48      78.067  92.942 144.236  1.00  0.00           C
ATOM    833  OD1 ASP A  48      76.847  93.292 144.186  1.00  0.00           O
ATOM    834  OD2 ASP A  48      78.437  91.982 144.956  1.00  0.00           O
ATOM    835  C   ASP A  48      81.337  93.632 144.606  1.00  0.00           C
ATOM    836  O   ASP A  48      80.957  94.542 145.326  1.00  0.00           O
ATOM    837  N   GLU A  49      82.467  92.982 144.986  1.00  0.00           N
ATOM    839  CA  GLU A  49      83.597  92.892 144.086  1.00  0.00           C
ATOM    841  CB  GLU A  49      84.327  94.252 143.996  1.00  0.00           C
ATOM    844  CG  GLU A  49      84.637  94.612 142.536  1.00  0.00           C
ATOM    847  CD  GLU A  49      83.607  95.542 141.916  1.00  0.00           C
ATOM    848  OE1 GLU A  49      83.977  96.092 140.856  1.00  0.00           O
ATOM    849  OE2 GLU A  49      82.487  95.742 142.436  1.00  0.00           O
ATOM    850  C   GLU A  49      84.597  91.822 144.516  1.00  0.00           C
ATOM    851  O   GLU A  49      85.777  91.862 144.176  1.00  0.00           O
ATOM    852  N   GLN A  50      84.167  90.822 145.306  1.00  0.00           N
ATOM    854  CA  GLN A  50      84.977  89.682 145.696  1.00  0.00           C
ATOM    856  CB  GLN A  50      86.267  89.972 146.556  1.00  0.00           C
ATOM    859  CG  GLN A  50      86.167  90.172 148.106  1.00  0.00           C
ATOM    862  CD  GLN A  50      85.697  91.552 148.586  1.00  0.00           C
ATOM    863  OE1 GLN A  50      85.847  91.922 149.756  1.00  0.00           O
ATOM    864  NE2 GLN A  50      85.087  92.322 147.676  1.00  0.00           N
ATOM    867  C   GLN A  50      84.047  88.782 146.496  1.00  0.00           C
ATOM    868  O   GLN A  50      83.227  89.302 147.266  1.00  0.00           O
ATOM    869  N   ALA A  51      84.057  87.442 146.336  1.00  0.00           N
ATOM    871  CA  ALA A  51      85.127  86.692 145.686  1.00  0.00           C
ATOM    873  CB  ALA A  51      86.067  86.112 146.756  1.00  0.00           C
ATOM    877  C   ALA A  51      84.657  85.622 144.706  1.00  0.00           C
ATOM    878  O   ALA A  51      84.257  85.902 143.576  1.00  0.00           O
ATOM    879  N   VAL A  52      84.767  84.342 145.096  1.00  0.00           N
ATOM    881  CA  VAL A  52      84.807  83.182 144.206  1.00  0.00           C
ATOM    883  CB  VAL A  52      85.827  82.212 144.816  1.00  0.00           C
ATOM    885  CG1 VAL A  52      85.437  81.862 146.256  1.00  0.00           C
ATOM    889  CG2 VAL A  52      86.037  80.912 144.006  1.00  0.00           C
ATOM    893  C   VAL A  52      83.427  82.542 144.056  1.00  0.00           C
ATOM    894  O   VAL A  52      83.217  81.532 143.366  1.00  0.00           O
ATOM    895  N   PHE A  53      82.437  83.172 144.716  1.00  0.00           N
ATOM    897  CA  PHE A  53      81.177  82.632 145.196  1.00  0.00           C
ATOM    899  CB  PHE A  53      80.297  83.752 145.826  1.00  0.00           C
ATOM    902  CG  PHE A  53      80.167  83.482 147.276  1.00  0.00           C
ATOM    903  CD1 PHE A  53      81.217  83.802 148.136  1.00  0.00           C
ATOM    905  CE1 PHE A  53      81.137  83.512 149.496  1.00  0.00           C
ATOM    907  CZ  PHE A  53      79.987  82.892 150.016  1.00  0.00           C
ATOM    909  CD2 PHE A  53      79.017  82.862 147.796  1.00  0.00           C
ATOM    911  CE2 PHE A  53      78.927  82.572 149.156  1.00  0.00           C
ATOM    913  C   PHE A  53      80.347  81.942 144.156  1.00  0.00           C
ATOM    914  O   PHE A  53      79.577  81.042 144.466  1.00  0.00           O
ATOM    915  N   ASP A  54      80.447  82.382 142.906  1.00  0.00           N
ATOM    917  CA  ASP A  54      79.397  82.152 141.986  1.00  0.00           C
ATOM    919  CB  ASP A  54      79.087  83.492 141.276  1.00  0.00           C
ATOM    922  CG  ASP A  54      78.697  84.602 142.286  1.00  0.00           C
ATOM    923  OD1 ASP A  54      77.577  85.172 142.186  1.00  0.00           O
ATOM    924  OD2 ASP A  54      79.517  84.912 143.186  1.00  0.00           O
ATOM    925  C   ASP A  54      79.767  80.952 141.116  1.00  0.00           C
ATOM    926  O   ASP A  54      78.937  80.422 140.386  1.00  0.00           O
ATOM    927  N   GLU A  55      80.967  80.352 141.336  1.00  0.00           N
ATOM    929  CA  GLU A  55      81.147  78.922 141.216  1.00  0.00           C
ATOM    931  CB  GLU A  55      82.587  78.452 141.566  1.00  0.00           C
ATOM    934  CG  GLU A  55      82.687  76.962 142.036  1.00  0.00           C
ATOM    937  CD  GLU A  55      84.097  76.482 142.316  1.00  0.00           C
ATOM    938  OE1 GLU A  55      84.717  77.042 143.246  1.00  0.00           O
ATOM    939  OE2 GLU A  55      84.447  75.412 141.786  1.00  0.00           O
ATOM    940  C   GLU A  55      80.277  78.132 142.146  1.00  0.00           C
ATOM    941  O   GLU A  55      79.577  77.202 141.746  1.00  0.00           O
ATOM    942  N   LYS A  56      80.347  78.492 143.446  1.00  0.00           N
ATOM    944  CA  LYS A  56      79.707  77.792 144.526  1.00  0.00           C
ATOM    946  CB  LYS A  56      80.177  78.272 145.936  1.00  0.00           C
ATOM    949  CG  LYS A  56      81.597  77.792 146.386  1.00  0.00           C
ATOM    952  CD  LYS A  56      82.807  78.662 145.946  1.00  0.00           C
ATOM    955  CE  LYS A  56      84.237  78.092 146.146  1.00  0.00           C
ATOM    958  NZ  LYS A  56      84.617  77.632 147.516  1.00  0.00           N
ATOM    962  C   LYS A  56      78.207  77.812 144.276  1.00  0.00           C
ATOM    963  O   LYS A  56      77.507  76.792 144.296  1.00  0.00           O
ATOM    964  N   MET A  57      77.717  78.982 143.856  1.00  0.00           N
ATOM    966  CA  MET A  57      76.437  79.172 143.216  1.00  0.00           C
ATOM    968  CB  MET A  57      76.347  80.592 142.686  1.00  0.00           C
ATOM    971  CG  MET A  57      74.927  80.992 142.326  1.00  0.00           C
ATOM    974  SD  MET A  57      74.787  81.792 140.726  1.00  0.00           S
ATOM    975  CE  MET A  57      75.597  83.222 141.406  1.00  0.00           C
ATOM    979  C   MET A  57      76.057  78.182 142.106  1.00  0.00           C
ATOM    980  O   MET A  57      75.147  77.372 142.296  1.00  0.00           O
ATOM    981  N   ASP A  58      76.727  78.182 140.936  1.00  0.00           N
ATOM    983  CA  ASP A  58      76.487  77.222 139.876  1.00  0.00           C
ATOM    985  CB  ASP A  58      77.437  77.472 138.696  1.00  0.00           C
ATOM    988  CG  ASP A  58      76.797  78.572 137.876  1.00  0.00           C
ATOM    989  OD1 ASP A  58      76.797  79.742 138.306  1.00  0.00           O
ATOM    990  OD2 ASP A  58      76.247  78.212 136.806  1.00  0.00           O
ATOM    991  C   ASP A  58      76.547  75.772 140.296  1.00  0.00           C
ATOM    992  O   ASP A  58      75.647  75.012 139.946  1.00  0.00           O
ATOM    993  N   VAL A  59      77.507  75.332 141.136  1.00  0.00           N
ATOM    995  CA  VAL A  59      77.447  73.972 141.666  1.00  0.00           C
ATOM    997  CB  VAL A  59      78.767  73.422 142.216  1.00  0.00           C
ATOM    999  CG1 VAL A  59      79.367  74.332 143.276  1.00  0.00           C
ATOM   1003  CG2 VAL A  59      78.567  72.022 142.816  1.00  0.00           C
ATOM   1007  C   VAL A  59      76.197  73.622 142.486  1.00  0.00           C
ATOM   1008  O   VAL A  59      75.687  72.512 142.396  1.00  0.00           O
ATOM   1009  N   TYR A  60      75.577  74.542 143.246  1.00  0.00           N
ATOM   1011  CA  TYR A  60      74.277  74.252 143.846  1.00  0.00           C
ATOM   1013  CB  TYR A  60      73.767  75.402 144.756  1.00  0.00           C
ATOM   1016  CG  TYR A  60      74.727  75.852 145.826  1.00  0.00           C
ATOM   1017  CD1 TYR A  60      75.197  75.062 146.886  1.00  0.00           C
ATOM   1019  CE1 TYR A  60      76.027  75.632 147.876  1.00  0.00           C
ATOM   1021  CZ  TYR A  60      76.387  76.992 147.806  1.00  0.00           C
ATOM   1022  OH  TYR A  60      77.267  77.602 148.716  1.00  0.00           O
ATOM   1024  CD2 TYR A  60      75.067  77.212 145.816  1.00  0.00           C
ATOM   1026  CE2 TYR A  60      75.887  77.782 146.776  1.00  0.00           C
ATOM   1028  C   TYR A  60      73.137  73.932 142.846  1.00  0.00           C
ATOM   1029  O   TYR A  60      72.277  73.102 143.136  1.00  0.00           O
ATOM   1030  N   ILE A  61      73.067  74.582 141.666  1.00  0.00           N
ATOM   1032  CA  ILE A  61      72.067  74.252 140.646  1.00  0.00           C
ATOM   1034  CB  ILE A  61      71.557  75.462 139.846  1.00  0.00           C
ATOM   1036  CG2 ILE A  61      72.537  75.892 138.736  1.00  0.00           C
ATOM   1040  CG1 ILE A  61      70.127  75.232 139.286  1.00  0.00           C
ATOM   1043  CD  ILE A  61      69.457  76.552 138.856  1.00  0.00           C
ATOM   1047  C   ILE A  61      72.517  73.142 139.716  1.00  0.00           C
ATOM   1048  O   ILE A  61      71.687  72.392 139.216  1.00  0.00           O
ATOM   1049  N   LYS A  62      73.847  72.902 139.556  1.00  0.00           N
ATOM   1051  CA  LYS A  62      74.357  71.642 139.036  1.00  0.00           C
ATOM   1053  CB  LYS A  62      75.907  71.532 138.946  1.00  0.00           C
ATOM   1056  CG  LYS A  62      76.627  72.492 137.996  1.00  0.00           C
ATOM   1059  CD  LYS A  62      78.157  72.372 138.136  1.00  0.00           C
ATOM   1062  CE  LYS A  62      78.947  73.612 137.696  1.00  0.00           C
ATOM   1065  NZ  LYS A  62      80.407  73.352 137.816  1.00  0.00           N
ATOM   1069  C   LYS A  62      73.917  70.492 139.896  1.00  0.00           C
ATOM   1070  O   LYS A  62      73.467  69.472 139.396  1.00  0.00           O
ATOM   1071  N   CYS A  63      74.037  70.652 141.236  1.00  0.00           N
ATOM   1073  CA  CYS A  63      73.687  69.652 142.216  1.00  0.00           C
ATOM   1075  CB  CYS A  63      74.367  69.942 143.576  1.00  0.00           C
ATOM   1078  SG  CYS A  63      74.307  68.502 144.686  1.00  0.00           S
ATOM   1080  C   CYS A  63      72.187  69.482 142.386  1.00  0.00           C
ATOM   1081  O   CYS A  63      71.687  68.372 142.516  1.00  0.00           O
ATOM   1082  N   TYR A  64      71.377  70.572 142.336  1.00  0.00           N
ATOM   1084  CA  TYR A  64      69.927  70.422 142.296  1.00  0.00           C
ATOM   1086  CB  TYR A  64      69.127  71.742 142.506  1.00  0.00           C
ATOM   1089  CG  TYR A  64      67.637  71.472 142.396  1.00  0.00           C
ATOM   1090  CD1 TYR A  64      67.027  70.622 143.336  1.00  0.00           C
ATOM   1092  CE1 TYR A  64      65.697  70.212 143.176  1.00  0.00           C
ATOM   1094  CZ  TYR A  64      64.977  70.622 142.056  1.00  0.00           C
ATOM   1095  OH  TYR A  64      63.657  70.152 141.906  1.00  0.00           O
ATOM   1097  CD2 TYR A  64      66.877  71.922 141.296  1.00  0.00           C
ATOM   1099  CE2 TYR A  64      65.547  71.492 141.126  1.00  0.00           C
ATOM   1101  C   TYR A  64      69.467  69.732 141.016  1.00  0.00           C
ATOM   1102  O   TYR A  64      68.757  68.732 141.076  1.00  0.00           O
ATOM   1103  N   ASN A  65      69.927  70.222 139.836  1.00  0.00           N
ATOM   1105  CA  ASN A  65      69.577  69.652 138.546  1.00  0.00           C
ATOM   1107  CB  ASN A  65      70.087  70.532 137.366  1.00  0.00           C
ATOM   1110  CG  ASN A  65      69.717  69.952 135.996  1.00  0.00           C
ATOM   1111  OD1 ASN A  65      70.447  69.112 135.456  1.00  0.00           O
ATOM   1112  ND2 ASN A  65      68.607  70.392 135.376  1.00  0.00           N
ATOM   1115  C   ASN A  65      70.037  68.202 138.446  1.00  0.00           C
ATOM   1116  O   ASN A  65      69.327  67.342 137.956  1.00  0.00           O
ATOM   1117  N   LYS A  66      71.217  67.902 139.016  1.00  0.00           N
ATOM   1119  CA  LYS A  66      71.657  66.552 139.266  1.00  0.00           C
ATOM   1121  CB  LYS A  66      73.047  66.592 139.946  1.00  0.00           C
ATOM   1124  CG  LYS A  66      73.427  65.462 140.926  1.00  0.00           C
ATOM   1127  CD  LYS A  66      74.877  65.582 141.376  1.00  0.00           C
ATOM   1130  CE  LYS A  66      75.897  65.402 140.236  1.00  0.00           C
ATOM   1133  NZ  LYS A  66      75.537  64.312 139.306  1.00  0.00           N
ATOM   1137  C   LYS A  66      70.797  65.682 140.126  1.00  0.00           C
ATOM   1138  O   LYS A  66      70.527  64.552 139.766  1.00  0.00           O
ATOM   1139  N   LEU A  67      70.327  66.122 141.296  1.00  0.00           N
ATOM   1141  CA  LEU A  67      69.707  65.172 142.196  1.00  0.00           C
ATOM   1143  CB  LEU A  67      69.847  65.682 143.646  1.00  0.00           C
ATOM   1146  CG  LEU A  67      69.847  64.602 144.766  1.00  0.00           C
ATOM   1148  CD1 LEU A  67      68.517  63.842 144.856  1.00  0.00           C
ATOM   1152  CD2 LEU A  67      71.007  63.612 144.636  1.00  0.00           C
ATOM   1156  C   LEU A  67      68.257  64.992 141.776  1.00  0.00           C
ATOM   1157  O   LEU A  67      67.677  63.902 141.836  1.00  0.00           O
ATOM   1158  N   GLN A  68      67.657  66.052 141.196  1.00  0.00           N
ATOM   1160  CA  GLN A  68      66.357  65.942 140.576  1.00  0.00           C
ATOM   1162  CB  GLN A  68      65.697  67.322 140.296  1.00  0.00           C
ATOM   1165  CG  GLN A  68      66.327  68.172 139.176  1.00  0.00           C
ATOM   1168  CD  GLN A  68      65.667  68.012 137.806  1.00  0.00           C
ATOM   1169  OE1 GLN A  68      64.447  67.872 137.706  1.00  0.00           O
ATOM   1170  NE2 GLN A  68      66.437  68.102 136.706  1.00  0.00           N
ATOM   1173  C   GLN A  68      66.347  64.982 139.396  1.00  0.00           C
ATOM   1174  O   GLN A  68      65.427  64.182 139.296  1.00  0.00           O
ATOM   1175  N   ILE A  69      67.367  64.952 138.496  1.00  0.00           N
ATOM   1177  CA  ILE A  69      67.467  63.912 137.466  1.00  0.00           C
ATOM   1179  CB  ILE A  69      68.577  64.102 136.416  1.00  0.00           C
ATOM   1181  CG2 ILE A  69      68.557  62.952 135.376  1.00  0.00           C
ATOM   1185  CG1 ILE A  69      68.497  65.432 135.626  1.00  0.00           C
ATOM   1188  CD  ILE A  69      69.867  65.882 135.096  1.00  0.00           C
ATOM   1192  C   ILE A  69      67.447  62.472 138.026  1.00  0.00           C
ATOM   1193  O   ILE A  69      66.477  61.792 137.716  1.00  0.00           O
ATOM   1194  N   PRO A  70      68.357  61.892 138.836  1.00  0.00           N
ATOM   1195  CD  PRO A  70      69.777  61.882 138.516  1.00  0.00           C
ATOM   1198  CA  PRO A  70      68.107  60.722 139.676  1.00  0.00           C
ATOM   1200  CB  PRO A  70      69.327  60.732 140.596  1.00  0.00           C
ATOM   1203  CG  PRO A  70      70.477  61.122 139.656  1.00  0.00           C
ATOM   1206  C   PRO A  70      66.807  60.502 140.406  1.00  0.00           C
ATOM   1207  O   PRO A  70      66.277  59.392 140.356  1.00  0.00           O
ATOM   1208  N   VAL A  71      66.237  61.482 141.116  1.00  0.00           N
ATOM   1210  CA  VAL A  71      64.917  61.312 141.716  1.00  0.00           C
ATOM   1212  CB  VAL A  71      64.647  62.422 142.706  1.00  0.00           C
ATOM   1214  CG1 VAL A  71      63.227  62.332 143.296  1.00  0.00           C
ATOM   1218  CG2 VAL A  71      65.667  62.292 143.856  1.00  0.00           C
ATOM   1222  C   VAL A  71      63.847  61.142 140.636  1.00  0.00           C
ATOM   1223  O   VAL A  71      62.947  60.312 140.726  1.00  0.00           O
ATOM   1224  N   GLN A  72      64.027  61.842 139.506  1.00  0.00           N
ATOM   1226  CA  GLN A  72      63.287  61.612 138.286  1.00  0.00           C
ATOM   1228  CB  GLN A  72      63.297  62.832 137.346  1.00  0.00           C
ATOM   1231  CG  GLN A  72      62.497  64.012 137.916  1.00  0.00           C
ATOM   1234  CD  GLN A  72      62.037  64.972 136.816  1.00  0.00           C
ATOM   1235  OE1 GLN A  72      61.727  64.562 135.696  1.00  0.00           O
ATOM   1236  NE2 GLN A  72      61.897  66.272 137.166  1.00  0.00           N
ATOM   1239  C   GLN A  72      63.627  60.342 137.496  1.00  0.00           C
ATOM   1240  O   GLN A  72      62.887  59.952 136.596  1.00  0.00           O
ATOM   1241  N   ARG A  73      64.737  59.652 137.806  1.00  0.00           N
ATOM   1243  CA  ARG A  73      65.037  58.322 137.286  1.00  0.00           C
ATOM   1245  CB  ARG A  73      66.557  58.012 137.316  1.00  0.00           C
ATOM   1248  CG  ARG A  73      67.397  58.862 136.336  1.00  0.00           C
ATOM   1251  CD  ARG A  73      68.927  58.682 136.466  1.00  0.00           C
ATOM   1254  NE  ARG A  73      69.597  59.542 135.436  1.00  0.00           N
ATOM   1256  CZ  ARG A  73      69.517  59.302 134.146  1.00  0.00           C
ATOM   1257  NH1 ARG A  73      69.207  58.112 133.656  1.00  0.00           N
ATOM   1260  NH2 ARG A  73      69.747  60.242 133.256  1.00  0.00           N
ATOM   1263  C   ARG A  73      64.257  57.242 138.026  1.00  0.00           C
ATOM   1264  O   ARG A  73      63.947  56.182 137.486  1.00  0.00           O
ATOM   1265  N   SER A  74      63.857  57.522 139.276  1.00  0.00           N
ATOM   1267  CA  SER A  74      63.127  56.592 140.106  1.00  0.00           C
ATOM   1269  CB  SER A  74      63.947  56.142 141.326  1.00  0.00           C
ATOM   1272  OG  SER A  74      65.037  55.312 140.916  1.00  0.00           O
ATOM   1274  C   SER A  74      61.847  57.232 140.576  1.00  0.00           C
ATOM   1275  O   SER A  74      61.627  57.402 141.776  1.00  0.00           O
ATOM   1276  N   LEU A  75      60.947  57.592 139.636  1.00  0.00           N
ATOM   1278  CA  LEU A  75      59.637  58.132 139.946  1.00  0.00           C
ATOM   1280  CB  LEU A  75      58.727  58.472 138.726  1.00  0.00           C
ATOM   1283  CG  LEU A  75      59.167  59.562 137.746  1.00  0.00           C
ATOM   1285  CD1 LEU A  75      59.857  60.702 138.466  1.00  0.00           C
ATOM   1289  CD2 LEU A  75      60.017  58.972 136.626  1.00  0.00           C
ATOM   1293  C   LEU A  75      58.767  57.262 140.816  1.00  0.00           C
ATOM   1294  O   LEU A  75      58.737  56.042 140.716  1.00  0.00           O
ATOM   1295  N   ALA A  76      57.867  57.962 141.536  1.00  0.00           N
ATOM   1297  CA  ALA A  76      56.477  57.602 141.736  1.00  0.00           C
ATOM   1299  CB  ALA A  76      55.687  58.912 141.886  1.00  0.00           C
ATOM   1303  C   ALA A  76      55.787  56.792 140.656  1.00  0.00           C
ATOM   1304  O   ALA A  76      55.367  55.672 140.886  1.00  0.00           O
ATOM   1305  N   ARG A  77      55.747  57.292 139.406  1.00  0.00           N
ATOM   1307  CA  ARG A  77      55.167  56.622 138.256  1.00  0.00           C
ATOM   1309  CB  ARG A  77      55.477  57.402 136.936  1.00  0.00           C
ATOM   1312  CG  ARG A  77      55.067  58.892 136.896  1.00  0.00           C
ATOM   1315  CD  ARG A  77      55.417  59.532 135.546  1.00  0.00           C
ATOM   1318  NE  ARG A  77      54.977  60.942 135.636  1.00  0.00           N
ATOM   1320  CZ  ARG A  77      55.237  61.902 134.746  1.00  0.00           C
ATOM   1321  NH1 ARG A  77      55.987  61.742 133.686  1.00  0.00           N
ATOM   1324  NH2 ARG A  77      54.617  63.042 135.006  1.00  0.00           N
ATOM   1327  C   ARG A  77      55.747  55.232 138.026  1.00  0.00           C
ATOM   1328  O   ARG A  77      55.087  54.302 137.576  1.00  0.00           O
ATOM   1329  N   TYR A  78      57.057  55.072 138.276  1.00  0.00           N
ATOM   1331  CA  TYR A  78      57.687  53.772 138.236  1.00  0.00           C
ATOM   1333  CB  TYR A  78      59.237  53.892 138.096  1.00  0.00           C
ATOM   1336  CG  TYR A  78      59.647  54.692 136.876  1.00  0.00           C
ATOM   1337  CD1 TYR A  78      58.877  54.752 135.696  1.00  0.00           C
ATOM   1339  CE1 TYR A  78      59.297  55.492 134.586  1.00  0.00           C
ATOM   1341  CZ  TYR A  78      60.517  56.182 134.646  1.00  0.00           C
ATOM   1342  OH  TYR A  78      60.937  57.012 133.596  1.00  0.00           O
ATOM   1344  CD2 TYR A  78      60.867  55.372 136.896  1.00  0.00           C
ATOM   1346  CE2 TYR A  78      61.307  56.092 135.786  1.00  0.00           C
ATOM   1348  C   TYR A  78      57.337  52.912 139.436  1.00  0.00           C
ATOM   1349  O   TYR A  78      56.987  51.752 139.256  1.00  0.00           O
ATOM   1350  N   ALA A  79      57.387  53.482 140.656  1.00  0.00           N
ATOM   1352  CA  ALA A  79      57.047  52.862 141.926  1.00  0.00           C
ATOM   1354  CB  ALA A  79      57.377  53.842 143.056  1.00  0.00           C
ATOM   1358  C   ALA A  79      55.597  52.382 142.066  1.00  0.00           C
ATOM   1359  O   ALA A  79      55.347  51.232 142.416  1.00  0.00           O
ATOM   1360  N   ASP A  80      54.627  53.232 141.666  1.00  0.00           N
ATOM   1362  CA  ASP A  80      53.197  52.992 141.536  1.00  0.00           C
ATOM   1364  CB  ASP A  80      52.557  54.202 140.776  1.00  0.00           C
ATOM   1367  CG  ASP A  80      52.357  55.432 141.636  1.00  0.00           C
ATOM   1368  OD1 ASP A  80      52.477  55.332 142.876  1.00  0.00           O
ATOM   1369  OD2 ASP A  80      52.047  56.502 141.046  1.00  0.00           O
ATOM   1370  C   ASP A  80      52.937  51.762 140.666  1.00  0.00           C
ATOM   1371  O   ASP A  80      52.117  50.892 140.926  1.00  0.00           O
ATOM   1372  N   TRP A  81      53.737  51.672 139.596  1.00  0.00           N
ATOM   1374  CA  TRP A  81      53.607  50.632 138.626  1.00  0.00           C
ATOM   1376  CB  TRP A  81      53.957  51.222 137.256  1.00  0.00           C
ATOM   1379  CG  TRP A  81      53.277  50.542 136.116  1.00  0.00           C
ATOM   1380  CD1 TRP A  81      52.027  50.852 135.656  1.00  0.00           C
ATOM   1382  NE1 TRP A  81      51.817  50.172 134.476  1.00  0.00           N
ATOM   1384  CE2 TRP A  81      52.887  49.412 134.186  1.00  0.00           C
ATOM   1385  CD2 TRP A  81      53.817  49.582 135.216  1.00  0.00           C
ATOM   1386  CE3 TRP A  81      54.987  48.832 135.206  1.00  0.00           C
ATOM   1388  CZ3 TRP A  81      55.267  48.042 134.106  1.00  0.00           C
ATOM   1390  CZ2 TRP A  81      53.107  48.552 133.126  1.00  0.00           C
ATOM   1392  CH2 TRP A  81      54.347  47.922 133.066  1.00  0.00           C
ATOM   1394  C   TRP A  81      54.557  49.492 138.926  1.00  0.00           C
ATOM   1395  O   TRP A  81      54.517  48.472 138.246  1.00  0.00           O
ATOM   1396  N   LEU A  82      55.397  49.532 139.966  1.00  0.00           N
ATOM   1398  CA  LEU A  82      55.917  48.312 140.556  1.00  0.00           C
ATOM   1400  CB  LEU A  82      57.067  48.572 141.566  1.00  0.00           C
ATOM   1403  CG  LEU A  82      58.337  49.282 141.046  1.00  0.00           C
ATOM   1405  CD1 LEU A  82      59.457  49.362 142.086  1.00  0.00           C
ATOM   1409  CD2 LEU A  82      58.907  48.602 139.806  1.00  0.00           C
ATOM   1413  C   LEU A  82      54.797  47.532 141.236  1.00  0.00           C
ATOM   1414  O   LEU A  82      54.647  46.312 141.136  1.00  0.00           O
ATOM   1415  N   LYS A  83      53.927  48.282 141.936  1.00  0.00           N
ATOM   1417  CA  LYS A  83      52.737  47.812 142.596  1.00  0.00           C
ATOM   1419  CB  LYS A  83      52.137  49.012 143.336  1.00  0.00           C
ATOM   1422  CG  LYS A  83      51.627  48.742 144.746  1.00  0.00           C
ATOM   1425  CD  LYS A  83      50.497  47.742 144.966  1.00  0.00           C
ATOM   1428  CE  LYS A  83      50.107  47.732 146.456  1.00  0.00           C
ATOM   1431  NZ  LYS A  83      48.837  47.032 146.696  1.00  0.00           N
ATOM   1435  C   LYS A  83      51.667  47.262 141.666  1.00  0.00           C
ATOM   1436  O   LYS A  83      51.207  46.152 141.866  1.00  0.00           O
ATOM   1437  N   ASP A  84      51.287  47.992 140.606  1.00  0.00           N
ATOM   1439  CA  ASP A  84      50.357  47.472 139.626  1.00  0.00           C
ATOM   1441  CB  ASP A  84      48.887  47.812 140.026  1.00  0.00           C
ATOM   1444  CG  ASP A  84      47.837  47.172 139.126  1.00  0.00           C
ATOM   1445  OD1 ASP A  84      48.197  46.272 138.326  1.00  0.00           O
ATOM   1446  OD2 ASP A  84      46.647  47.532 139.276  1.00  0.00           O
ATOM   1447  C   ASP A  84      50.777  47.992 138.246  1.00  0.00           C
ATOM   1448  O   ASP A  84      50.467  49.122 137.866  1.00  0.00           O
ATOM   1449  N   PHE A  85      51.497  47.222 137.416  1.00  0.00           N
ATOM   1451  CA  PHE A  85      52.087  45.942 137.736  1.00  0.00           C
ATOM   1453  CB  PHE A  85      51.227  44.782 137.156  1.00  0.00           C
ATOM   1456  CG  PHE A  85      51.117  44.772 135.646  1.00  0.00           C
ATOM   1457  CD1 PHE A  85      50.117  45.482 134.976  1.00  0.00           C
ATOM   1459  CE1 PHE A  85      49.977  45.392 133.586  1.00  0.00           C
ATOM   1461  CZ  PHE A  85      50.847  44.582 132.846  1.00  0.00           C
ATOM   1463  CD2 PHE A  85      51.977  43.962 134.886  1.00  0.00           C
ATOM   1465  CE2 PHE A  85      51.837  43.852 133.496  1.00  0.00           C
ATOM   1467  C   PHE A  85      53.547  45.892 137.286  1.00  0.00           C
ATOM   1468  O   PHE A  85      53.857  46.032 136.116  1.00  0.00           O
ATOM   1469  N   LYS A  86      54.457  45.672 138.256  1.00  0.00           N
ATOM   1471  CA  LYS A  86      55.897  45.442 138.156  1.00  0.00           C
ATOM   1473  CB  LYS A  86      56.117  43.922 138.346  1.00  0.00           C
ATOM   1476  CG  LYS A  86      55.387  43.332 139.556  1.00  0.00           C
ATOM   1479  CD  LYS A  86      55.597  41.812 139.616  1.00  0.00           C
ATOM   1482  CE  LYS A  86      54.687  41.082 140.616  1.00  0.00           C
ATOM   1485  NZ  LYS A  86      54.947  39.632 140.566  1.00  0.00           N
ATOM   1489  C   LYS A  86      56.757  45.972 136.986  1.00  0.00           C
ATOM   1490  O   LYS A  86      56.937  45.312 135.976  1.00  0.00           O
ATOM   1491  N   GLN A  87      57.407  47.162 137.146  1.00  0.00           N
ATOM   1493  CA  GLN A  87      58.637  47.532 136.406  1.00  0.00           C
ATOM   1495  CB  GLN A  87      58.977  49.062 136.306  1.00  0.00           C
ATOM   1498  CG  GLN A  87      57.907  49.952 135.636  1.00  0.00           C
ATOM   1501  CD  GLN A  87      58.447  51.272 135.076  1.00  0.00           C
ATOM   1502  OE1 GLN A  87      59.547  51.732 135.406  1.00  0.00           O
ATOM   1503  NE2 GLN A  87      57.637  51.902 134.196  1.00  0.00           N
ATOM   1506  C   GLN A  87      59.857  46.842 137.006  1.00  0.00           C
ATOM   1507  O   GLN A  87      59.767  46.212 138.056  1.00  0.00           O
ATOM   1508  N   GLY A  88      61.047  46.932 136.376  1.00  0.00           N
ATOM   1510  CA  GLY A  88      62.337  46.472 136.896  1.00  0.00           C
ATOM   1513  C   GLY A  88      63.067  47.472 137.786  1.00  0.00           C
ATOM   1514  O   GLY A  88      63.457  48.522 137.276  1.00  0.00           O
ATOM   1515  N   PRO A  89      63.377  47.212 139.056  1.00  0.00           N
ATOM   1516  CD  PRO A  89      62.667  46.252 139.886  1.00  0.00           C
ATOM   1519  CA  PRO A  89      64.147  48.152 139.866  1.00  0.00           C
ATOM   1521  CB  PRO A  89      63.797  47.792 141.326  1.00  0.00           C
ATOM   1524  CG  PRO A  89      62.507  46.982 141.206  1.00  0.00           C
ATOM   1527  C   PRO A  89      65.657  48.022 139.696  1.00  0.00           C
ATOM   1528  O   PRO A  89      66.167  46.922 139.826  1.00  0.00           O
ATOM   1529  N   THR A  90      66.387  49.142 139.526  1.00  0.00           N
ATOM   1531  CA  THR A  90      67.847  49.202 139.646  1.00  0.00           C
ATOM   1533  CB  THR A  90      68.707  48.212 138.846  1.00  0.00           C
ATOM   1535  OG1 THR A  90      68.327  48.182 137.476  1.00  0.00           O
ATOM   1537  CG2 THR A  90      70.217  48.522 138.896  1.00  0.00           C
ATOM   1541  C   THR A  90      68.357  50.612 139.396  1.00  0.00           C
ATOM   1542  O   THR A  90      68.097  51.232 138.366  1.00  0.00           O
ATOM   1543  N   GLY A  91      69.107  51.162 140.376  1.00  0.00           N
ATOM   1545  CA  GLY A  91      69.787  52.442 140.176  1.00  0.00           C
ATOM   1548  C   GLY A  91      70.877  52.632 141.196  1.00  0.00           C
ATOM   1549  O   GLY A  91      70.797  53.532 142.006  1.00  0.00           O
ATOM   1550  N   GLU A  92      71.897  51.732 141.166  1.00  0.00           N
ATOM   1552  CA  GLU A  92      72.957  51.662 142.146  1.00  0.00           C
ATOM   1554  CB  GLU A  92      73.857  50.422 141.886  1.00  0.00           C
ATOM   1557  CG  GLU A  92      73.127  49.072 142.056  1.00  0.00           C
ATOM   1560  CD  GLU A  92      73.997  47.892 141.616  1.00  0.00           C
ATOM   1561  OE1 GLU A  92      75.217  48.072 141.406  1.00  0.00           O
ATOM   1562  OE2 GLU A  92      73.437  46.772 141.476  1.00  0.00           O
ATOM   1563  C   GLU A  92      73.877  52.862 142.236  1.00  0.00           C
ATOM   1564  O   GLU A  92      74.057  53.432 143.306  1.00  0.00           O
ATOM   1565  N   GLU A  93      74.447  53.262 141.076  1.00  0.00           N
ATOM   1567  CA  GLU A  93      75.427  54.322 140.866  1.00  0.00           C
ATOM   1569  CB  GLU A  93      76.037  54.912 142.156  1.00  0.00           C
ATOM   1572  CG  GLU A  93      77.167  55.942 142.026  1.00  0.00           C
ATOM   1575  CD  GLU A  93      77.267  56.662 143.346  1.00  0.00           C
ATOM   1576  OE1 GLU A  93      77.957  56.152 144.256  1.00  0.00           O
ATOM   1577  OE2 GLU A  93      76.677  57.772 143.436  1.00  0.00           O
ATOM   1578  C   GLU A  93      76.477  53.922 139.846  1.00  0.00           C
ATOM   1579  O   GLU A  93      76.637  52.742 139.526  1.00  0.00           O
ATOM   1580  N   ARG A  94      77.187  54.882 139.206  1.00  0.00           N
ATOM   1582  CA  ARG A  94      78.227  54.592 138.236  1.00  0.00           C
ATOM   1584  CB  ARG A  94      78.237  55.702 137.166  1.00  0.00           C
ATOM   1587  CG  ARG A  94      78.897  55.352 135.796  1.00  0.00           C
ATOM   1590  CD  ARG A  94      78.587  53.982 135.166  1.00  0.00           C
ATOM   1593  NE  ARG A  94      79.357  53.712 133.896  1.00  0.00           N
ATOM   1595  CZ  ARG A  94      79.317  54.312 132.706  1.00  0.00           C
ATOM   1596  NH1 ARG A  94      78.897  55.502 132.386  1.00  0.00           N
ATOM   1599  NH2 ARG A  94      79.907  53.762 131.686  1.00  0.00           N
ATOM   1602  C   ARG A  94      79.567  54.512 138.966  1.00  0.00           C
ATOM   1603  O   ARG A  94      79.637  54.672 140.176  1.00  0.00           O
ATOM   1604  N   THR A  95      80.667  54.242 138.266  1.00  0.00           N
ATOM   1606  CA  THR A  95      81.997  54.212 138.856  1.00  0.00           C
ATOM   1608  CB  THR A  95      83.017  53.672 137.856  1.00  0.00           C
ATOM   1610  OG1 THR A  95      82.387  52.902 136.846  1.00  0.00           O
ATOM   1612  CG2 THR A  95      84.027  52.772 138.566  1.00  0.00           C
ATOM   1616  C   THR A  95      82.447  55.592 139.306  1.00  0.00           C
ATOM   1617  O   THR A  95      82.987  56.362 138.516  1.00  0.00           O
ATOM   1618  N   VAL A  96      82.207  55.992 140.566  1.00  0.00           N
ATOM   1620  CA  VAL A  96      82.417  57.362 141.016  1.00  0.00           C
ATOM   1622  CB  VAL A  96      81.437  58.352 140.336  1.00  0.00           C
ATOM   1624  CG1 VAL A  96      79.967  57.992 140.626  1.00  0.00           C
ATOM   1628  CG2 VAL A  96      81.707  59.832 140.666  1.00  0.00           C
ATOM   1632  C   VAL A  96      82.377  57.422 142.546  1.00  0.00           C
ATOM   1633  O   VAL A  96      81.847  56.532 143.206  1.00  0.00           O
ATOM   1634  N   TYR A  97      82.907  58.522 143.166  1.00  0.00           N
ATOM   1636  CA  TYR A  97      82.867  58.872 144.586  1.00  0.00           C
ATOM   1638  CB  TYR A  97      83.697  60.192 144.876  1.00  0.00           C
ATOM   1641  CG  TYR A  97      83.037  61.452 144.336  1.00  0.00           C
ATOM   1642  CD1 TYR A  97      83.047  61.722 142.966  1.00  0.00           C
ATOM   1644  CE1 TYR A  97      82.267  62.752 142.426  1.00  0.00           C
ATOM   1646  CZ  TYR A  97      81.497  63.542 143.266  1.00  0.00           C
ATOM   1647  OH  TYR A  97      80.677  64.552 142.716  1.00  0.00           O
ATOM   1649  CD2 TYR A  97      82.287  62.292 145.186  1.00  0.00           C
ATOM   1651  CE2 TYR A  97      81.507  63.332 144.646  1.00  0.00           C
ATOM   1653  C   TYR A  97      81.457  59.162 145.056  1.00  0.00           C
ATOM   1654  O   TYR A  97      81.177  59.242 146.256  1.00  0.00           O
ATOM   1655  N   GLY A  98      80.597  59.402 144.066  1.00  0.00           N
ATOM   1657  CA  GLY A  98      79.177  59.532 144.126  1.00  0.00           C
ATOM   1660  C   GLY A  98      78.727  60.372 142.996  1.00  0.00           C
ATOM   1661  O   GLY A  98      79.217  61.482 142.796  1.00  0.00           O
ATOM   1662  N   ILE A  99      77.727  59.902 142.226  1.00  0.00           N
ATOM   1664  CA  ILE A  99      76.957  60.782 141.346  1.00  0.00           C
ATOM   1666  CB  ILE A  99      76.197  60.112 140.186  1.00  0.00           C
ATOM   1668  CG2 ILE A  99      75.177  59.062 140.666  1.00  0.00           C
ATOM   1672  CG1 ILE A  99      75.457  61.182 139.356  1.00  0.00           C
ATOM   1675  CD  ILE A  99      74.697  60.682 138.136  1.00  0.00           C
ATOM   1679  C   ILE A  99      75.987  61.572 142.186  1.00  0.00           C
ATOM   1680  O   ILE A  99      75.717  62.742 141.896  1.00  0.00           O
ATOM   1681  N   TYR A 100      75.477  60.962 143.276  1.00  0.00           N
ATOM   1683  CA  TYR A 100      74.627  61.622 144.256  1.00  0.00           C
ATOM   1685  CB  TYR A 100      73.767  60.582 145.056  1.00  0.00           C
ATOM   1688  CG  TYR A 100      72.847  59.752 144.186  1.00  0.00           C
ATOM   1689  CD1 TYR A 100      73.347  58.652 143.466  1.00  0.00           C
ATOM   1691  CE1 TYR A 100      72.517  57.872 142.656  1.00  0.00           C
ATOM   1693  CZ  TYR A 100      71.147  58.122 142.616  1.00  0.00           C
ATOM   1694  OH  TYR A 100      70.317  57.372 141.756  1.00  0.00           O
ATOM   1696  CD2 TYR A 100      71.457  59.962 144.176  1.00  0.00           C
ATOM   1698  CE2 TYR A 100      70.607  59.152 143.416  1.00  0.00           C
ATOM   1700  C   TYR A 100      75.497  62.412 145.236  1.00  0.00           C
ATOM   1701  O   TYR A 100      75.027  63.292 145.946  1.00  0.00           O
ATOM   1702  N   GLY A 101      76.807  62.082 145.256  1.00  0.00           N
ATOM   1704  CA  GLY A 101      77.857  62.752 146.026  1.00  0.00           C
ATOM   1707  C   GLY A 101      77.987  64.242 145.816  1.00  0.00           C
ATOM   1708  O   GLY A 101      78.147  64.752 144.706  1.00  0.00           O
ATOM   1709  N   ILE A 102      77.957  64.992 146.926  1.00  0.00           N
ATOM   1711  CA  ILE A 102      77.797  66.432 146.906  1.00  0.00           C
ATOM   1713  CB  ILE A 102      76.707  66.862 147.856  1.00  0.00           C
ATOM   1715  CG2 ILE A 102      77.087  66.532 149.316  1.00  0.00           C
ATOM   1719  CG1 ILE A 102      76.307  68.342 147.666  1.00  0.00           C
ATOM   1722  CD  ILE A 102      74.867  68.602 148.086  1.00  0.00           C
ATOM   1726  C   ILE A 102      79.097  67.192 147.156  1.00  0.00           C
ATOM   1727  O   ILE A 102      79.987  66.782 147.896  1.00  0.00           O
ATOM   1728  N   SER A 103      79.267  68.332 146.456  1.00  0.00           N
ATOM   1730  CA  SER A 103      80.477  69.152 146.446  1.00  0.00           C
ATOM   1732  CB  SER A 103      80.447  70.032 145.166  1.00  0.00           C
ATOM   1735  OG  SER A 103      81.577  70.892 145.026  1.00  0.00           O
ATOM   1737  C   SER A 103      80.617  70.042 147.676  1.00  0.00           C
ATOM   1738  O   SER A 103      79.617  70.452 148.256  1.00  0.00           O
ATOM   1739  N   GLU A 104      81.887  70.412 148.036  1.00  0.00           N
ATOM   1741  CA  GLU A 104      82.337  71.282 149.136  1.00  0.00           C
ATOM   1743  CB  GLU A 104      83.887  71.472 149.086  1.00  0.00           C
ATOM   1746  CG  GLU A 104      84.447  72.302 147.896  1.00  0.00           C
ATOM   1749  CD  GLU A 104      85.457  73.382 148.306  1.00  0.00           C
ATOM   1750  OE1 GLU A 104      85.087  74.302 149.086  1.00  0.00           O
ATOM   1751  OE2 GLU A 104      86.587  73.352 147.756  1.00  0.00           O
ATOM   1752  C   GLU A 104      81.747  72.692 149.166  1.00  0.00           C
ATOM   1753  O   GLU A 104      82.027  73.522 150.026  1.00  0.00           O
ATOM   1754  N   SER A 105      80.907  72.992 148.186  1.00  0.00           N
ATOM   1756  CA  SER A 105      80.057  74.152 148.096  1.00  0.00           C
ATOM   1758  CB  SER A 105      79.247  74.032 146.786  1.00  0.00           C
ATOM   1761  OG  SER A 105      78.967  75.322 146.266  1.00  0.00           O
ATOM   1763  C   SER A 105      79.097  74.232 149.246  1.00  0.00           C
ATOM   1764  O   SER A 105      78.987  75.262 149.906  1.00  0.00           O
ATOM   1765  N   ASN A 106      78.437  73.102 149.556  1.00  0.00           N
ATOM   1767  CA  ASN A 106      77.447  72.982 150.606  1.00  0.00           C
ATOM   1769  CB  ASN A 106      76.517  71.752 150.386  1.00  0.00           C
ATOM   1772  CG  ASN A 106      75.627  71.852 149.146  1.00  0.00           C
ATOM   1773  OD1 ASN A 106      74.407  71.952 149.226  1.00  0.00           O
ATOM   1774  ND2 ASN A 106      76.227  71.702 147.946  1.00  0.00           N
ATOM   1777  C   ASN A 106      78.177  72.812 151.916  1.00  0.00           C
ATOM   1778  O   ASN A 106      79.277  72.262 151.946  1.00  0.00           O
ATOM   1779  N   LEU A 107      77.627  73.282 153.046  1.00  0.00           N
ATOM   1781  CA  LEU A 107      78.207  72.972 154.336  1.00  0.00           C
ATOM   1783  CB  LEU A 107      77.677  73.832 155.496  1.00  0.00           C
ATOM   1786  CG  LEU A 107      77.927  75.342 155.316  1.00  0.00           C
ATOM   1788  CD1 LEU A 107      77.527  76.082 156.596  1.00  0.00           C
ATOM   1792  CD2 LEU A 107      79.357  75.712 154.896  1.00  0.00           C
ATOM   1796  C   LEU A 107      78.117  71.512 154.716  1.00  0.00           C
ATOM   1797  O   LEU A 107      77.287  70.742 154.236  1.00  0.00           O
ATOM   1798  N   ALA A 108      79.027  71.062 155.596  1.00  0.00           N
ATOM   1800  CA  ALA A 108      79.197  69.672 155.966  1.00  0.00           C
ATOM   1802  CB  ALA A 108      80.327  69.592 156.996  1.00  0.00           C
ATOM   1806  C   ALA A 108      77.967  69.042 156.576  1.00  0.00           C
ATOM   1807  O   ALA A 108      77.637  67.902 156.296  1.00  0.00           O
ATOM   1808  N   GLU A 109      77.247  69.832 157.406  1.00  0.00           N
ATOM   1810  CA  GLU A 109      75.927  69.532 157.906  1.00  0.00           C
ATOM   1812  CB  GLU A 109      75.407  70.772 158.686  1.00  0.00           C
ATOM   1815  CG  GLU A 109      74.107  70.562 159.506  1.00  0.00           C
ATOM   1818  CD  GLU A 109      72.827  70.422 158.686  1.00  0.00           C
ATOM   1819  OE1 GLU A 109      72.587  71.222 157.756  1.00  0.00           O
ATOM   1820  OE2 GLU A 109      72.037  69.502 159.046  1.00  0.00           O
ATOM   1821  C   GLU A 109      74.947  69.152 156.806  1.00  0.00           C
ATOM   1822  O   GLU A 109      74.327  68.102 156.866  1.00  0.00           O
ATOM   1823  N   CYS A 110      74.887  69.942 155.716  1.00  0.00           N
ATOM   1825  CA  CYS A 110      74.137  69.602 154.516  1.00  0.00           C
ATOM   1827  CB  CYS A 110      74.137  70.802 153.526  1.00  0.00           C
ATOM   1830  SG  CYS A 110      73.647  72.372 154.316  1.00  0.00           S
ATOM   1832  C   CYS A 110      74.647  68.362 153.776  1.00  0.00           C
ATOM   1833  O   CYS A 110      73.867  67.522 153.316  1.00  0.00           O
ATOM   1834  N   GLU A 111      75.987  68.212 153.636  1.00  0.00           N
ATOM   1836  CA  GLU A 111      76.577  67.092 152.926  1.00  0.00           C
ATOM   1838  CB  GLU A 111      78.117  67.282 152.796  1.00  0.00           C
ATOM   1841  CG  GLU A 111      78.677  68.492 151.986  1.00  0.00           C
ATOM   1844  CD  GLU A 111      80.197  68.542 152.146  1.00  0.00           C
ATOM   1845  OE1 GLU A 111      80.727  67.682 152.906  1.00  0.00           O
ATOM   1846  OE2 GLU A 111      80.907  69.402 151.576  1.00  0.00           O
ATOM   1847  C   GLU A 111      76.377  65.702 153.576  1.00  0.00           C
ATOM   1848  O   GLU A 111      75.897  64.762 152.946  1.00  0.00           O
ATOM   1849  N   LYS A 112      76.767  65.582 154.856  1.00  0.00           N
ATOM   1851  CA  LYS A 112      76.997  64.282 155.486  1.00  0.00           C
ATOM   1853  CB  LYS A 112      78.297  63.562 154.986  1.00  0.00           C
ATOM   1856  CG  LYS A 112      79.677  64.022 155.516  1.00  0.00           C
ATOM   1859  CD  LYS A 112      80.117  65.422 155.086  1.00  0.00           C
ATOM   1862  CE  LYS A 112      81.397  65.892 155.796  1.00  0.00           C
ATOM   1865  NZ  LYS A 112      82.017  67.032 155.076  1.00  0.00           N
ATOM   1869  C   LYS A 112      77.047  64.492 156.986  1.00  0.00           C
ATOM   1870  O   LYS A 112      77.597  63.682 157.746  1.00  0.00           O
ATOM   1871  N   GLY A 113      76.487  65.622 157.476  1.00  0.00           N
ATOM   1873  CA  GLY A 113      76.427  66.062 158.866  1.00  0.00           C
ATOM   1876  C   GLY A 113      76.177  65.022 159.926  1.00  0.00           C
ATOM   1877  O   GLY A 113      75.337  64.142 159.786  1.00  0.00           O
ATOM   1878  N   VAL A 114      76.887  65.142 161.056  1.00  0.00           N
ATOM   1880  CA  VAL A 114      76.797  64.232 162.176  1.00  0.00           C
ATOM   1882  CB  VAL A 114      78.077  64.302 163.006  1.00  0.00           C
ATOM   1884  CG1 VAL A 114      78.107  63.292 164.146  1.00  0.00           C
ATOM   1888  CG2 VAL A 114      79.267  63.982 162.076  1.00  0.00           C
ATOM   1892  C   VAL A 114      75.577  64.522 163.036  1.00  0.00           C
ATOM   1893  O   VAL A 114      75.427  65.622 163.576  1.00  0.00           O
ATOM   1894  N   LYS A 115      74.647  63.542 163.126  1.00  0.00           N
ATOM   1896  CA  LYS A 115      73.497  63.552 164.006  1.00  0.00           C
ATOM   1898  CB  LYS A 115      72.197  64.102 163.346  1.00  0.00           C
ATOM   1901  CG  LYS A 115      72.207  65.592 162.986  1.00  0.00           C
ATOM   1904  CD  LYS A 115      72.677  65.862 161.546  1.00  0.00           C
ATOM   1907  CE  LYS A 115      72.937  67.332 161.226  1.00  0.00           C
ATOM   1910  NZ  LYS A 115      73.947  67.872 162.166  1.00  0.00           N
ATOM   1914  C   LYS A 115      73.157  62.142 164.456  1.00  0.00           C
ATOM   1915  O   LYS A 115      72.617  61.352 163.686  1.00  0.00           O
ATOM   1916  N   SER A 116      73.397  61.782 165.736  1.00  0.00           N
ATOM   1918  CA  SER A 116      72.747  60.602 166.306  1.00  0.00           C
ATOM   1920  CB  SER A 116      73.747  59.542 166.836  1.00  0.00           C
ATOM   1923  OG  SER A 116      74.567  59.032 165.796  1.00  0.00           O
ATOM   1925  C   SER A 116      71.857  61.022 167.446  1.00  0.00           C
ATOM   1926  O   SER A 116      72.317  61.592 168.426  1.00  0.00           O
ATOM   1927  N   ALA A 117      70.567  60.682 167.396  1.00  0.00           N
ATOM   1929  CA  ALA A 117      69.687  60.802 168.536  1.00  0.00           C
ATOM   1931  CB  ALA A 117      69.427  62.262 168.946  1.00  0.00           C
ATOM   1935  C   ALA A 117      68.407  60.062 168.226  1.00  0.00           C
ATOM   1936  O   ALA A 117      68.257  59.432 167.176  1.00  0.00           O
ATOM   1937  N   VAL A 118      67.467  60.102 169.186  1.00  0.00           N
ATOM   1939  CA  VAL A 118      66.117  59.632 168.976  1.00  0.00           C
ATOM   1941  CB  VAL A 118      65.947  58.202 169.486  1.00  0.00           C
ATOM   1943  CG1 VAL A 118      65.887  58.092 171.026  1.00  0.00           C
ATOM   1947  CG2 VAL A 118      64.717  57.602 168.796  1.00  0.00           C
ATOM   1951  C   VAL A 118      65.167  60.642 169.626  1.00  0.00           C
ATOM   1952  O   VAL A 118      65.367  61.102 170.746  1.00  0.00           O
ATOM   1953  N   ALA A 119      64.117  61.062 168.906  1.00  0.00           N
ATOM   1955  CA  ALA A 119      63.197  62.062 169.406  1.00  0.00           C
ATOM   1957  CB  ALA A 119      63.547  63.452 168.856  1.00  0.00           C
ATOM   1961  C   ALA A 119      61.797  61.692 168.986  1.00  0.00           C
ATOM   1962  O   ALA A 119      61.627  60.842 168.116  1.00  0.00           O
ATOM   1963  N   LEU A 120      60.767  62.332 169.596  1.00  0.00           N
ATOM   1965  CA  LEU A 120      59.387  62.202 169.156  1.00  0.00           C
ATOM   1967  CB  LEU A 120      58.407  62.652 170.266  1.00  0.00           C
ATOM   1970  CG  LEU A 120      58.527  61.902 171.596  1.00  0.00           C
ATOM   1972  CD1 LEU A 120      57.437  62.402 172.556  1.00  0.00           C
ATOM   1976  CD2 LEU A 120      58.437  60.392 171.376  1.00  0.00           C
ATOM   1980  C   LEU A 120      59.037  63.052 167.946  1.00  0.00           C
ATOM   1981  O   LEU A 120      57.977  62.892 167.316  1.00  0.00           O
ATOM   1982  N   THR A 121      59.907  64.012 167.596  1.00  0.00           N
ATOM   1984  CA  THR A 121      59.817  64.792 166.376  1.00  0.00           C
ATOM   1986  CB  THR A 121      60.117  66.272 166.546  1.00  0.00           C
ATOM   1988  OG1 THR A 121      61.147  66.502 167.506  1.00  0.00           O
ATOM   1990  CG2 THR A 121      58.857  66.942 167.106  1.00  0.00           C
ATOM   1994  C   THR A 121      60.747  64.192 165.336  1.00  0.00           C
ATOM   1995  O   THR A 121      61.787  63.632 165.696  1.00  0.00           O
ATOM   1996  N   PRO A 122      60.447  64.232 164.056  1.00  0.00           N
ATOM   1997  CD  PRO A 122      59.107  64.522 163.526  1.00  0.00           C
ATOM   2000  CA  PRO A 122      61.417  64.022 162.976  1.00  0.00           C
ATOM   2002  CB  PRO A 122      60.677  64.612 161.776  1.00  0.00           C
ATOM   2005  CG  PRO A 122      59.227  64.202 162.046  1.00  0.00           C
ATOM   2008  C   PRO A 122      62.827  64.602 163.106  1.00  0.00           C
ATOM   2009  O   PRO A 122      63.017  65.702 163.616  1.00  0.00           O
ATOM   2010  N   ALA A 123      63.837  63.872 162.586  1.00  0.00           N
ATOM   2012  CA  ALA A 123      65.117  64.452 162.276  1.00  0.00           C
ATOM   2014  CB  ALA A 123      66.257  63.492 162.656  1.00  0.00           C
ATOM   2018  C   ALA A 123      65.157  64.752 160.786  1.00  0.00           C
ATOM   2019  O   ALA A 123      64.367  64.222 160.006  1.00  0.00           O
ATOM   2020  N   LEU A 124      66.097  65.612 160.346  1.00  0.00           N
ATOM   2022  CA  LEU A 124      66.397  65.852 158.946  1.00  0.00           C
ATOM   2024  CB  LEU A 124      66.547  67.362 158.606  1.00  0.00           C
ATOM   2027  CG  LEU A 124      65.247  68.182 158.636  1.00  0.00           C
ATOM   2029  CD1 LEU A 124      64.617  68.282 160.026  1.00  0.00           C
ATOM   2033  CD2 LEU A 124      65.517  69.612 158.146  1.00  0.00           C
ATOM   2037  C   LEU A 124      67.717  65.192 158.646  1.00  0.00           C
ATOM   2038  O   LEU A 124      68.717  65.492 159.296  1.00  0.00           O
ATOM   2039  N   GLN A 125      67.777  64.262 157.676  1.00  0.00           N
ATOM   2041  CA  GLN A 125      69.057  63.742 157.236  1.00  0.00           C
ATOM   2043  CB  GLN A 125      68.997  62.272 156.746  1.00  0.00           C
ATOM   2046  CG  GLN A 125      68.887  61.232 157.876  1.00  0.00           C
ATOM   2049  CD  GLN A 125      68.707  59.812 157.346  1.00  0.00           C
ATOM   2050  OE1 GLN A 125      67.987  59.552 156.386  1.00  0.00           O
ATOM   2051  NE2 GLN A 125      69.387  58.822 157.966  1.00  0.00           N
ATOM   2054  C   GLN A 125      69.797  64.672 156.246  1.00  0.00           C
ATOM   2055  O   GLN A 125      69.157  65.382 155.466  1.00  0.00           O
ATOM   2056  N   PRO A 126      71.127  64.722 156.256  1.00  0.00           N
ATOM   2057  CD  PRO A 126      71.957  64.252 157.366  1.00  0.00           C
ATOM   2060  CA  PRO A 126      71.947  65.232 155.156  1.00  0.00           C
ATOM   2062  CB  PRO A 126      73.387  65.072 155.656  1.00  0.00           C
ATOM   2065  CG  PRO A 126      73.277  64.972 157.176  1.00  0.00           C
ATOM   2068  C   PRO A 126      71.747  64.522 153.836  1.00  0.00           C
ATOM   2069  O   PRO A 126      71.187  63.422 153.816  1.00  0.00           O
ATOM   2070  N   ILE A 127      72.247  65.112 152.716  1.00  0.00           N
ATOM   2072  CA  ILE A 127      72.027  64.572 151.376  1.00  0.00           C
ATOM   2074  CB  ILE A 127      72.577  65.432 150.226  1.00  0.00           C
ATOM   2076  CG2 ILE A 127      74.087  65.612 150.326  1.00  0.00           C
ATOM   2080  CG1 ILE A 127      72.147  64.872 148.836  1.00  0.00           C
ATOM   2083  CD  ILE A 127      72.637  65.632 147.606  1.00  0.00           C
ATOM   2087  C   ILE A 127      72.487  63.152 151.216  1.00  0.00           C
ATOM   2088  O   ILE A 127      71.747  62.322 150.676  1.00  0.00           O
ATOM   2089  N   ASP A 128      73.697  62.802 151.706  1.00  0.00           N
ATOM   2091  CA  ASP A 128      74.177  61.442 151.666  1.00  0.00           C
ATOM   2093  CB  ASP A 128      75.727  61.402 151.876  1.00  0.00           C
ATOM   2096  CG  ASP A 128      76.237  61.082 153.276  1.00  0.00           C
ATOM   2097  OD1 ASP A 128      75.707  61.652 154.246  1.00  0.00           O
ATOM   2098  OD2 ASP A 128      77.247  60.322 153.366  1.00  0.00           O
ATOM   2099  C   ASP A 128      73.307  60.512 152.496  1.00  0.00           C
ATOM   2100  O   ASP A 128      72.887  59.462 152.036  1.00  0.00           O
ATOM   2101  N   GLY A 129      72.907  60.932 153.706  1.00  0.00           N
ATOM   2103  CA  GLY A 129      72.007  60.202 154.566  1.00  0.00           C
ATOM   2106  C   GLY A 129      70.617  59.922 154.056  1.00  0.00           C
ATOM   2107  O   GLY A 129      70.107  58.812 154.156  1.00  0.00           O
ATOM   2108  N   VAL A 130      69.947  60.952 153.526  1.00  0.00           N
ATOM   2110  CA  VAL A 130      68.667  60.832 152.846  1.00  0.00           C
ATOM   2112  CB  VAL A 130      68.127  62.182 152.446  1.00  0.00           C
ATOM   2114  CG1 VAL A 130      66.857  62.082 151.596  1.00  0.00           C
ATOM   2118  CG2 VAL A 130      67.757  63.012 153.686  1.00  0.00           C
ATOM   2122  C   VAL A 130      68.757  60.002 151.596  1.00  0.00           C
ATOM   2123  O   VAL A 130      67.897  59.172 151.316  1.00  0.00           O
ATOM   2124  N   ALA A 131      69.807  60.202 150.776  1.00  0.00           N
ATOM   2126  CA  ALA A 131      70.077  59.382 149.606  1.00  0.00           C
ATOM   2128  CB  ALA A 131      71.277  59.932 148.826  1.00  0.00           C
ATOM   2132  C   ALA A 131      70.287  57.932 149.966  1.00  0.00           C
ATOM   2133  O   ALA A 131      69.707  57.052 149.356  1.00  0.00           O
ATOM   2134  N   VAL A 132      71.067  57.642 151.016  1.00  0.00           N
ATOM   2136  CA  VAL A 132      71.187  56.322 151.586  1.00  0.00           C
ATOM   2138  CB  VAL A 132      72.297  56.312 152.626  1.00  0.00           C
ATOM   2140  CG1 VAL A 132      72.337  54.992 153.416  1.00  0.00           C
ATOM   2144  CG2 VAL A 132      73.637  56.512 151.876  1.00  0.00           C
ATOM   2148  C   VAL A 132      69.877  55.782 152.136  1.00  0.00           C
ATOM   2149  O   VAL A 132      69.487  54.682 151.776  1.00  0.00           O
ATOM   2150  N   SER A 133      69.097  56.532 152.936  1.00  0.00           N
ATOM   2152  CA  SER A 133      67.797  56.072 153.406  1.00  0.00           C
ATOM   2154  CB  SER A 133      67.207  56.892 154.586  1.00  0.00           C
ATOM   2157  OG  SER A 133      66.917  58.252 154.286  1.00  0.00           O
ATOM   2159  C   SER A 133      66.767  55.852 152.296  1.00  0.00           C
ATOM   2160  O   SER A 133      65.977  54.912 152.346  1.00  0.00           O
ATOM   2161  N   TYR A 134      66.757  56.712 151.266  1.00  0.00           N
ATOM   2163  CA  TYR A 134      66.057  56.552 150.006  1.00  0.00           C
ATOM   2165  CB  TYR A 134      66.267  57.882 149.206  1.00  0.00           C
ATOM   2168  CG  TYR A 134      65.797  57.932 147.776  1.00  0.00           C
ATOM   2169  CD1 TYR A 134      64.477  58.322 147.466  1.00  0.00           C
ATOM   2171  CE1 TYR A 134      64.087  58.532 146.146  1.00  0.00           C
ATOM   2173  CZ  TYR A 134      65.007  58.342 145.116  1.00  0.00           C
ATOM   2174  OH  TYR A 134      64.607  58.542 143.786  1.00  0.00           O
ATOM   2176  CD2 TYR A 134      66.717  57.772 146.726  1.00  0.00           C
ATOM   2178  CE2 TYR A 134      66.327  57.962 145.396  1.00  0.00           C
ATOM   2180  C   TYR A 134      66.467  55.322 149.226  1.00  0.00           C
ATOM   2181  O   TYR A 134      65.627  54.542 148.786  1.00  0.00           O
ATOM   2182  N   ILE A 135      67.787  55.102 149.096  1.00  0.00           N
ATOM   2184  CA  ILE A 135      68.357  53.932 148.466  1.00  0.00           C
ATOM   2186  CB  ILE A 135      69.807  54.152 148.116  1.00  0.00           C
ATOM   2188  CG2 ILE A 135      70.537  52.832 147.776  1.00  0.00           C
ATOM   2192  CG1 ILE A 135      69.947  55.192 146.966  1.00  0.00           C
ATOM   2195  CD  ILE A 135      69.357  54.792 145.606  1.00  0.00           C
ATOM   2199  C   ILE A 135      68.137  52.642 149.236  1.00  0.00           C
ATOM   2200  O   ILE A 135      67.647  51.692 148.646  1.00  0.00           O
ATOM   2201  N   ASP A 136      68.387  52.592 150.546  1.00  0.00           N
ATOM   2203  CA  ASP A 136      68.087  51.482 151.436  1.00  0.00           C
ATOM   2205  CB  ASP A 136      68.447  51.832 152.906  1.00  0.00           C
ATOM   2208  CG  ASP A 136      69.917  51.642 153.276  1.00  0.00           C
ATOM   2209  OD1 ASP A 136      70.677  51.022 152.496  1.00  0.00           O
ATOM   2210  OD2 ASP A 136      70.227  52.022 154.436  1.00  0.00           O
ATOM   2211  C   ASP A 136      66.617  51.112 151.406  1.00  0.00           C
ATOM   2212  O   ASP A 136      66.237  49.952 151.316  1.00  0.00           O
ATOM   2213  N   ALA A 137      65.707  52.112 151.446  1.00  0.00           N
ATOM   2215  CA  ALA A 137      64.297  51.882 151.206  1.00  0.00           C
ATOM   2217  CB  ALA A 137      63.497  53.192 151.366  1.00  0.00           C
ATOM   2221  C   ALA A 137      64.027  51.322 149.826  1.00  0.00           C
ATOM   2222  O   ALA A 137      63.407  50.282 149.686  1.00  0.00           O
ATOM   2223  N   ALA A 138      64.557  51.942 148.756  1.00  0.00           N
ATOM   2225  CA  ALA A 138      64.437  51.482 147.396  1.00  0.00           C
ATOM   2227  CB  ALA A 138      65.097  52.512 146.466  1.00  0.00           C
ATOM   2231  C   ALA A 138      64.997  50.092 147.136  1.00  0.00           C
ATOM   2232  O   ALA A 138      64.397  49.302 146.426  1.00  0.00           O
ATOM   2233  N   VAL A 139      66.167  49.742 147.696  1.00  0.00           N
ATOM   2235  CA  VAL A 139      66.757  48.412 147.686  1.00  0.00           C
ATOM   2237  CB  VAL A 139      68.207  48.402 148.166  1.00  0.00           C
ATOM   2239  CG1 VAL A 139      68.737  46.962 148.236  1.00  0.00           C
ATOM   2243  CG2 VAL A 139      69.087  49.182 147.176  1.00  0.00           C
ATOM   2247  C   VAL A 139      65.887  47.452 148.466  1.00  0.00           C
ATOM   2248  O   VAL A 139      65.587  46.362 147.996  1.00  0.00           O
ATOM   2249  N   ALA A 140      65.377  47.852 149.646  1.00  0.00           N
ATOM   2251  CA  ALA A 140      64.377  47.082 150.356  1.00  0.00           C
ATOM   2253  CB  ALA A 140      64.087  47.722 151.726  1.00  0.00           C
ATOM   2257  C   ALA A 140      63.077  46.862 149.576  1.00  0.00           C
ATOM   2258  O   ALA A 140      62.587  45.742 149.526  1.00  0.00           O
ATOM   2259  N   LEU A 141      62.547  47.892 148.866  1.00  0.00           N
ATOM   2261  CA  LEU A 141      61.497  47.752 147.856  1.00  0.00           C
ATOM   2263  CB  LEU A 141      61.027  49.112 147.196  1.00  0.00           C
ATOM   2266  CG  LEU A 141      60.097  50.072 147.986  1.00  0.00           C
ATOM   2268  CD1 LEU A 141      60.797  51.252 148.656  1.00  0.00           C
ATOM   2272  CD2 LEU A 141      59.017  50.692 147.086  1.00  0.00           C
ATOM   2276  C   LEU A 141      61.917  46.802 146.736  1.00  0.00           C
ATOM   2277  O   LEU A 141      61.167  45.902 146.396  1.00  0.00           O
ATOM   2278  N   GLY A 142      63.127  46.952 146.176  1.00  0.00           N
ATOM   2280  CA  GLY A 142      63.647  46.212 145.026  1.00  0.00           C
ATOM   2283  C   GLY A 142      64.057  44.812 145.326  1.00  0.00           C
ATOM   2284  O   GLY A 142      64.227  43.992 144.436  1.00  0.00           O
ATOM   2285  N   ASN A 143      64.227  44.512 146.626  1.00  0.00           N
ATOM   2287  CA  ASN A 143      64.537  43.202 147.136  1.00  0.00           C
ATOM   2289  CB  ASN A 143      65.487  43.252 148.366  1.00  0.00           C
ATOM   2292  CG  ASN A 143      66.917  43.622 147.946  1.00  0.00           C
ATOM   2293  OD1 ASN A 143      67.287  43.682 146.776  1.00  0.00           O
ATOM   2294  ND2 ASN A 143      67.757  43.822 148.986  1.00  0.00           N
ATOM   2297  C   ASN A 143      63.267  42.482 147.496  1.00  0.00           C
ATOM   2298  O   ASN A 143      63.187  41.272 147.346  1.00  0.00           O
ATOM   2299  N   THR A 144      62.187  43.212 147.886  1.00  0.00           N
ATOM   2301  CA  THR A 144      60.867  42.622 147.936  1.00  0.00           C
ATOM   2303  CB  THR A 144      59.867  43.272 148.896  1.00  0.00           C
ATOM   2305  OG1 THR A 144      59.597  44.652 148.646  1.00  0.00           O
ATOM   2307  CG2 THR A 144      60.457  43.172 150.306  1.00  0.00           C
ATOM   2311  C   THR A 144      60.277  42.462 146.556  1.00  0.00           C
ATOM   2312  O   THR A 144      59.447  41.592 146.326  1.00  0.00           O
ATOM   2313  N   ILE A 145      60.737  43.262 145.566  1.00  0.00           N
ATOM   2315  CA  ILE A 145      60.667  42.892 144.166  1.00  0.00           C
ATOM   2317  CB  ILE A 145      60.927  44.052 143.186  1.00  0.00           C
ATOM   2319  CG2 ILE A 145      60.847  43.542 141.726  1.00  0.00           C
ATOM   2323  CG1 ILE A 145      59.987  45.282 143.396  1.00  0.00           C
ATOM   2326  CD  ILE A 145      58.507  45.072 143.116  1.00  0.00           C
ATOM   2330  C   ILE A 145      61.497  41.642 143.846  1.00  0.00           C
ATOM   2331  O   ILE A 145      60.947  40.682 143.316  1.00  0.00           O
ATOM   2332  N   ASN A 146      62.787  41.532 144.256  1.00  0.00           N
ATOM   2334  CA  ASN A 146      63.667  40.412 143.906  1.00  0.00           C
ATOM   2336  CB  ASN A 146      65.187  40.702 144.206  1.00  0.00           C
ATOM   2339  CG  ASN A 146      65.807  40.202 145.516  1.00  0.00           C
ATOM   2340  OD1 ASN A 146      65.477  39.172 146.106  1.00  0.00           O
ATOM   2341  ND2 ASN A 146      66.807  40.952 146.036  1.00  0.00           N
ATOM   2344  C   ASN A 146      63.157  39.052 144.356  1.00  0.00           C
ATOM   2345  O   ASN A 146      63.337  38.072 143.636  1.00  0.00           O
ATOM   2346  N   GLU A 147      62.467  38.952 145.516  1.00  0.00           N
ATOM   2348  CA  GLU A 147      61.877  37.702 145.996  1.00  0.00           C
ATOM   2350  CB  GLU A 147      61.907  37.662 147.546  1.00  0.00           C
ATOM   2353  CG  GLU A 147      60.917  38.612 148.236  1.00  0.00           C
ATOM   2356  CD  GLU A 147      60.997  38.512 149.756  1.00  0.00           C
ATOM   2357  OE1 GLU A 147      60.997  37.352 150.266  1.00  0.00           O
ATOM   2358  OE2 GLU A 147      60.997  39.562 150.446  1.00  0.00           O
ATOM   2359  C   GLU A 147      60.437  37.502 145.506  1.00  0.00           C
ATOM   2360  O   GLU A 147      59.827  36.452 145.736  1.00  0.00           O
ATOM   2361  N   MET A 148      59.917  38.462 144.726  1.00  0.00           N
ATOM   2363  CA  MET A 148      58.647  38.422 144.036  1.00  0.00           C
ATOM   2365  CB  MET A 148      57.957  39.752 144.386  1.00  0.00           C
ATOM   2368  CG  MET A 148      56.497  39.972 143.966  1.00  0.00           C
ATOM   2371  SD  MET A 148      56.057  41.732 144.006  1.00  0.00           S
ATOM   2372  CE  MET A 148      57.107  42.152 142.596  1.00  0.00           C
ATOM   2376  C   MET A 148      58.817  38.322 142.506  1.00  0.00           C
ATOM   2377  O   MET A 148      57.837  38.182 141.776  1.00  0.00           O
ATOM   2378  N   ASP A 149      60.067  38.332 142.006  1.00  0.00           N
ATOM   2380  CA  ASP A 149      60.457  38.122 140.626  1.00  0.00           C
ATOM   2382  CB  ASP A 149      61.897  38.622 140.386  1.00  0.00           C
ATOM   2385  CG  ASP A 149      61.927  40.142 140.346  1.00  0.00           C
ATOM   2386  OD1 ASP A 149      60.837  40.762 140.296  1.00  0.00           O
ATOM   2387  OD2 ASP A 149      63.077  40.672 140.326  1.00  0.00           O
ATOM   2388  C   ASP A 149      60.317  36.682 140.166  1.00  0.00           C
ATOM   2389  O   ASP A 149      60.057  36.382 139.006  1.00  0.00           O
ATOM   2390  N   LYS A 150      60.337  35.732 141.116  1.00  0.00           N
ATOM   2392  CA  LYS A 150      59.857  34.382 140.916  1.00  0.00           C
ATOM   2394  CB  LYS A 150      60.057  33.502 142.186  1.00  0.00           C
ATOM   2397  CG  LYS A 150      61.527  33.072 142.376  1.00  0.00           C
ATOM   2400  CD  LYS A 150      61.887  32.382 143.706  1.00  0.00           C
ATOM   2403  CE  LYS A 150      61.837  33.202 145.016  1.00  0.00           C
ATOM   2406  NZ  LYS A 150      60.467  33.342 145.526  1.00  0.00           N
ATOM   2410  C   LYS A 150      58.407  34.392 140.466  1.00  0.00           C
ATOM   2411  O   LYS A 150      58.007  33.762 139.506  1.00  0.00           O
ATOM   2412  N   TYR A 151      57.607  35.262 141.086  1.00  0.00           N
ATOM   2414  CA  TYR A 151      56.217  35.462 140.766  1.00  0.00           C
ATOM   2416  CB  TYR A 151      55.437  35.732 142.076  1.00  0.00           C
ATOM   2419  CG  TYR A 151      55.517  34.502 142.946  1.00  0.00           C
ATOM   2420  CD1 TYR A 151      54.617  33.452 142.756  1.00  0.00           C
ATOM   2422  CE1 TYR A 151      54.707  32.282 143.546  1.00  0.00           C
ATOM   2424  CZ  TYR A 151      55.687  32.182 144.526  1.00  0.00           C
ATOM   2425  OH  TYR A 151      55.807  31.022 145.306  1.00  0.00           O
ATOM   2427  CD2 TYR A 151      56.507  34.382 143.936  1.00  0.00           C
ATOM   2429  CE2 TYR A 151      56.597  33.222 144.716  1.00  0.00           C
ATOM   2431  C   TYR A 151      56.027  36.602 139.756  1.00  0.00           C
ATOM   2432  O   TYR A 151      54.907  37.042 139.496  1.00  0.00           O
ATOM   2433  N   TYR A 152      57.127  37.102 139.146  1.00  0.00           N
ATOM   2435  CA  TYR A 152      57.097  38.002 138.006  1.00  0.00           C
ATOM   2437  CB  TYR A 152      58.287  39.012 138.086  1.00  0.00           C
ATOM   2440  CG  TYR A 152      58.437  40.022 136.986  1.00  0.00           C
ATOM   2441  CD1 TYR A 152      57.407  40.902 136.616  1.00  0.00           C
ATOM   2443  CE1 TYR A 152      57.617  41.912 135.666  1.00  0.00           C
ATOM   2445  CZ  TYR A 152      58.857  42.012 135.036  1.00  0.00           C
ATOM   2446  OH  TYR A 152      59.087  42.972 134.036  1.00  0.00           O
ATOM   2448  CD2 TYR A 152      59.697  40.182 136.376  1.00  0.00           C
ATOM   2450  CE2 TYR A 152      59.897  41.142 135.386  1.00  0.00           C
ATOM   2452  C   TYR A 152      57.127  37.132 136.766  1.00  0.00           C
ATOM   2453  O   TYR A 152      56.287  37.282 135.896  1.00  0.00           O
ATOM   2454  N   THR A 153      57.987  36.082 136.746  1.00  0.00           N
ATOM   2456  CA  THR A 153      58.047  35.112 135.646  1.00  0.00           C
ATOM   2458  CB  THR A 153      59.257  34.182 135.686  1.00  0.00           C
ATOM   2460  OG1 THR A 153      59.257  33.322 136.816  1.00  0.00           O
ATOM   2462  CG2 THR A 153      60.557  34.982 135.786  1.00  0.00           C
ATOM   2466  C   THR A 153      56.807  34.262 135.506  1.00  0.00           C
ATOM   2467  O   THR A 153      56.497  33.782 134.416  1.00  0.00           O
ATOM   2468  N   GLN A 154      56.017  34.082 136.586  1.00  0.00           N
ATOM   2470  CA  GLN A 154      54.667  33.562 136.496  1.00  0.00           C
ATOM   2472  CB  GLN A 154      54.187  32.912 137.826  1.00  0.00           C
ATOM   2475  CG  GLN A 154      54.787  31.512 138.076  1.00  0.00           C
ATOM   2478  CD  GLN A 154      55.967  31.532 139.056  1.00  0.00           C
ATOM   2479  OE1 GLN A 154      55.757  31.822 140.236  1.00  0.00           O
ATOM   2480  NE2 GLN A 154      57.187  31.242 138.556  1.00  0.00           N
ATOM   2483  C   GLN A 154      53.617  34.562 136.026  1.00  0.00           C
ATOM   2484  O   GLN A 154      52.497  34.192 135.686  1.00  0.00           O
ATOM   2485  N   GLU A 155      53.947  35.872 136.026  1.00  0.00           N
ATOM   2487  CA  GLU A 155      53.017  36.922 135.686  1.00  0.00           C
ATOM   2489  CB  GLU A 155      52.647  36.922 134.186  1.00  0.00           C
ATOM   2492  CG  GLU A 155      53.837  37.262 133.226  1.00  0.00           C
ATOM   2495  CD  GLU A 155      53.407  37.412 131.766  1.00  0.00           C
ATOM   2496  OE1 GLU A 155      52.167  37.352 131.506  1.00  0.00           O
ATOM   2497  OE2 GLU A 155      54.297  37.532 130.866  1.00  0.00           O
ATOM   2498  C   GLU A 155      51.857  36.992 136.686  1.00  0.00           C
ATOM   2499  O   GLU A 155      50.717  37.302 136.386  1.00  0.00           O
ATOM   2500  N   ASN A 156      52.147  36.672 137.966  1.00  0.00           N
ATOM   2502  CA  ASN A 156      51.127  36.392 138.976  1.00  0.00           C
ATOM   2504  CB  ASN A 156      51.677  35.322 139.976  1.00  0.00           C
ATOM   2507  CG  ASN A 156      50.577  34.372 140.456  1.00  0.00           C
ATOM   2508  OD1 ASN A 156      49.737  33.932 139.676  1.00  0.00           O
ATOM   2509  ND2 ASN A 156      50.587  34.002 141.756  1.00  0.00           N
ATOM   2512  C   ASN A 156      50.767  37.672 139.736  1.00  0.00           C
ATOM   2513  O   ASN A 156      50.107  37.652 140.766  1.00  0.00           O
ATOM   2514  N   TYR A 157      51.257  38.812 139.206  1.00  0.00           N
ATOM   2516  CA  TYR A 157      50.977  40.202 139.556  1.00  0.00           C
ATOM   2518  CB  TYR A 157      50.467  41.002 138.336  1.00  0.00           C
ATOM   2521  CG  TYR A 157      51.477  40.922 137.236  1.00  0.00           C
ATOM   2522  CD1 TYR A 157      51.147  40.342 136.006  1.00  0.00           C
ATOM   2524  CE1 TYR A 157      52.087  40.262 134.966  1.00  0.00           C
ATOM   2526  CZ  TYR A 157      53.377  40.762 135.156  1.00  0.00           C
ATOM   2527  OH  TYR A 157      54.297  40.682 134.106  1.00  0.00           O
ATOM   2529  CD2 TYR A 157      52.767  41.462 137.396  1.00  0.00           C
ATOM   2531  CE2 TYR A 157      53.717  41.372 136.366  1.00  0.00           C
ATOM   2533  C   TYR A 157      50.247  40.512 140.856  1.00  0.00           C
ATOM   2534  O   TYR A 157      50.787  40.282 141.936  1.00  0.00           O
ATOM   2535  N   LYS A 158      49.027  41.072 140.776  1.00  0.00           N
ATOM   2537  CA  LYS A 158      48.077  41.062 141.876  1.00  0.00           C
ATOM   2539  CB  LYS A 158      47.467  42.452 142.136  1.00  0.00           C
ATOM   2542  CG  LYS A 158      47.037  43.312 140.916  1.00  0.00           C
ATOM   2545  CD  LYS A 158      45.587  43.132 140.416  1.00  0.00           C
ATOM   2548  CE  LYS A 158      44.507  43.512 141.436  1.00  0.00           C
ATOM   2551  NZ  LYS A 158      43.487  42.452 141.626  1.00  0.00           N
ATOM   2555  C   LYS A 158      46.987  40.002 141.766  1.00  0.00           C
ATOM   2556  O   LYS A 158      45.867  40.262 141.316  1.00  0.00           O
ATOM   2557  N   ASP A 159      47.267  38.772 142.226  1.00  0.00           N
ATOM   2559  CA  ASP A 159      46.357  37.642 142.206  1.00  0.00           C
ATOM   2561  CB  ASP A 159      47.117  36.392 142.736  1.00  0.00           C
ATOM   2564  CG  ASP A 159      46.477  35.092 142.296  1.00  0.00           C
ATOM   2565  OD1 ASP A 159      45.947  35.042 141.166  1.00  0.00           O
ATOM   2566  OD2 ASP A 159      46.567  34.102 143.056  1.00  0.00           O
ATOM   2567  C   ASP A 159      45.037  37.852 142.976  1.00  0.00           C
ATOM   2568  O   ASP A 159      44.987  38.532 144.016  1.00  0.00           O
ATOM   2569  N   ASP A 160      43.927  37.292 142.466  1.00  0.00           N
ATOM   2571  CA  ASP A 160      42.597  37.472 143.016  1.00  0.00           C
ATOM   2573  CB  ASP A 160      41.657  37.192 141.836  1.00  0.00           C
ATOM   2576  CG  ASP A 160      40.237  37.692 141.986  1.00  0.00           C
ATOM   2577  OD1 ASP A 160      39.997  38.682 142.716  1.00  0.00           O
ATOM   2578  OD2 ASP A 160      39.377  37.192 141.206  1.00  0.00           O
ATOM   2579  C   ASP A 160      42.347  36.542 144.216  1.00  0.00           C
ATOM   2580  O   ASP A 160      41.547  36.812 145.116  1.00  0.00           O
ATOM   2581  N   ALA A 161      43.107  35.442 144.256  1.00  0.00           N
ATOM   2583  CA  ALA A 161      42.857  34.312 145.116  1.00  0.00           C
ATOM   2585  CB  ALA A 161      43.267  33.102 144.276  1.00  0.00           C
ATOM   2589  C   ALA A 161      43.687  34.272 146.376  1.00  0.00           C
ATOM   2590  O   ALA A 161      43.427  33.482 147.286  1.00  0.00           O
ATOM   2591  N   PHE A 162      44.697  35.162 146.416  1.00  0.00           N
ATOM   2593  CA  PHE A 162      45.767  35.262 147.376  1.00  0.00           C
ATOM   2595  CB  PHE A 162      45.427  34.842 148.846  1.00  0.00           C
ATOM   2598  CG  PHE A 162      46.507  35.212 149.816  1.00  0.00           C
ATOM   2599  CD1 PHE A 162      46.377  36.312 150.676  1.00  0.00           C
ATOM   2601  CE1 PHE A 162      47.457  36.732 151.466  1.00  0.00           C
ATOM   2603  CZ  PHE A 162      48.657  36.012 151.436  1.00  0.00           C
ATOM   2605  CD2 PHE A 162      47.687  34.452 149.866  1.00  0.00           C
ATOM   2607  CE2 PHE A 162      48.757  34.852 150.666  1.00  0.00           C
ATOM   2609  C   PHE A 162      47.047  34.642 146.806  1.00  0.00           C
ATOM   2610  O   PHE A 162      47.107  33.492 146.386  1.00  0.00           O
ATOM   2611  N   ALA A 163      48.147  35.412 146.796  1.00  0.00           N
ATOM   2613  CA  ALA A 163      49.407  34.972 146.246  1.00  0.00           C
ATOM   2615  CB  ALA A 163      49.487  35.232 144.736  1.00  0.00           C
ATOM   2619  C   ALA A 163      50.517  35.752 146.886  1.00  0.00           C
ATOM   2620  O   ALA A 163      50.317  36.862 147.376  1.00  0.00           O
ATOM   2621  N   LYS A 164      51.747  35.212 146.806  1.00  0.00           N
ATOM   2623  CA  LYS A 164      52.977  35.872 147.196  1.00  0.00           C
ATOM   2625  CB  LYS A 164      54.187  34.912 147.186  1.00  0.00           C
ATOM   2628  CG  LYS A 164      54.097  33.852 148.286  1.00  0.00           C
ATOM   2631  CD  LYS A 164      55.357  32.982 148.466  1.00  0.00           C
ATOM   2634  CE  LYS A 164      55.417  32.262 149.826  1.00  0.00           C
ATOM   2637  NZ  LYS A 164      55.707  33.182 150.946  1.00  0.00           N
ATOM   2641  C   LYS A 164      53.237  37.122 146.396  1.00  0.00           C
ATOM   2642  O   LYS A 164      53.787  38.102 146.896  1.00  0.00           O
ATOM   2643  N   GLY A 165      52.757  37.152 145.136  1.00  0.00           N
ATOM   2645  CA  GLY A 165      52.747  38.362 144.296  1.00  0.00           C
ATOM   2648  C   GLY A 165      52.197  39.592 144.976  1.00  0.00           C
ATOM   2649  O   GLY A 165      52.877  40.602 145.036  1.00  0.00           O
ATOM   2650  N   LYS A 166      50.987  39.502 145.566  1.00  0.00           N
ATOM   2652  CA  LYS A 166      50.377  40.622 146.266  1.00  0.00           C
ATOM   2654  CB  LYS A 166      48.827  40.502 146.296  1.00  0.00           C
ATOM   2657  CG  LYS A 166      48.197  39.742 147.486  1.00  0.00           C
ATOM   2660  CD  LYS A 166      46.657  39.652 147.366  1.00  0.00           C
ATOM   2663  CE  LYS A 166      45.967  39.162 148.646  1.00  0.00           C
ATOM   2666  NZ  LYS A 166      46.027  40.192 149.696  1.00  0.00           N
ATOM   2670  C   LYS A 166      50.917  40.752 147.686  1.00  0.00           C
ATOM   2671  O   LYS A 166      50.917  41.822 148.286  1.00  0.00           O
ATOM   2672  N   THR A 167      51.427  39.662 148.296  1.00  0.00           N
ATOM   2674  CA  THR A 167      52.057  39.682 149.616  1.00  0.00           C
ATOM   2676  CB  THR A 167      52.397  38.292 150.126  1.00  0.00           C
ATOM   2678  OG1 THR A 167      51.207  37.542 150.266  1.00  0.00           O
ATOM   2680  CG2 THR A 167      53.077  38.332 151.496  1.00  0.00           C
ATOM   2684  C   THR A 167      53.297  40.552 149.696  1.00  0.00           C
ATOM   2685  O   THR A 167      53.507  41.342 150.616  1.00  0.00           O
ATOM   2686  N   LEU A 168      54.177  40.472 148.676  1.00  0.00           N
ATOM   2688  CA  LEU A 168      55.307  41.392 148.596  1.00  0.00           C
ATOM   2690  CB  LEU A 168      56.417  40.892 147.646  1.00  0.00           C
ATOM   2693  CG  LEU A 168      57.267  39.712 148.176  1.00  0.00           C
ATOM   2695  CD1 LEU A 168      57.677  39.832 149.656  1.00  0.00           C
ATOM   2699  CD2 LEU A 168      56.607  38.342 147.956  1.00  0.00           C
ATOM   2703  C   LEU A 168      54.877  42.812 148.276  1.00  0.00           C
ATOM   2704  O   LEU A 168      55.457  43.772 148.776  1.00  0.00           O
ATOM   2705  N   HIS A 169      53.767  42.982 147.526  1.00  0.00           N
ATOM   2707  CA  HIS A 169      53.087  44.262 147.386  1.00  0.00           C
ATOM   2709  CB  HIS A 169      51.957  44.252 146.346  1.00  0.00           C
ATOM   2712  ND1 HIS A 169      51.487  43.262 144.126  1.00  0.00           N
ATOM   2713  CG  HIS A 169      52.377  43.912 144.956  1.00  0.00           C
ATOM   2714  CE1 HIS A 169      52.117  43.162 142.966  1.00  0.00           C
ATOM   2716  NE2 HIS A 169      53.337  43.742 143.006  1.00  0.00           N
ATOM   2718  CD2 HIS A 169      53.517  44.212 144.286  1.00  0.00           C
ATOM   2720  C   HIS A 169      52.537  44.862 148.686  1.00  0.00           C
ATOM   2721  O   HIS A 169      52.487  46.082 148.856  1.00  0.00           O
ATOM   2722  N   GLN A 170      52.087  44.042 149.666  1.00  0.00           N
ATOM   2724  CA  GLN A 170      51.797  44.522 151.016  1.00  0.00           C
ATOM   2726  CB  GLN A 170      51.187  43.432 151.956  1.00  0.00           C
ATOM   2729  CG  GLN A 170      49.737  42.982 151.646  1.00  0.00           C
ATOM   2732  CD  GLN A 170      48.677  44.082 151.506  1.00  0.00           C
ATOM   2733  OE1 GLN A 170      47.807  43.992 150.636  1.00  0.00           O
ATOM   2734  NE2 GLN A 170      48.687  45.122 152.366  1.00  0.00           N
ATOM   2737  C   GLN A 170      52.977  45.142 151.736  1.00  0.00           C
ATOM   2738  O   GLN A 170      52.857  46.262 152.226  1.00  0.00           O
ATOM   2739  N   THR A 171      54.157  44.482 151.806  1.00  0.00           N
ATOM   2741  CA  THR A 171      55.347  45.102 152.406  1.00  0.00           C
ATOM   2743  CB  THR A 171      56.427  44.112 152.836  1.00  0.00           C
ATOM   2745  OG1 THR A 171      57.427  44.742 153.636  1.00  0.00           O
ATOM   2747  CG2 THR A 171      57.107  43.442 151.636  1.00  0.00           C
ATOM   2751  C   THR A 171      55.907  46.272 151.586  1.00  0.00           C
ATOM   2752  O   THR A 171      56.277  47.322 152.116  1.00  0.00           O
ATOM   2753  N   PHE A 172      55.877  46.162 150.246  1.00  0.00           N
ATOM   2755  CA  PHE A 172      56.297  47.182 149.296  1.00  0.00           C
ATOM   2757  CB  PHE A 172      56.047  46.622 147.866  1.00  0.00           C
ATOM   2760  CG  PHE A 172      56.387  47.552 146.746  1.00  0.00           C
ATOM   2761  CD1 PHE A 172      57.597  47.402 146.046  1.00  0.00           C
ATOM   2763  CE1 PHE A 172      57.957  48.322 145.056  1.00  0.00           C
ATOM   2765  CZ  PHE A 172      57.097  49.392 144.766  1.00  0.00           C
ATOM   2767  CD2 PHE A 172      55.487  48.562 146.356  1.00  0.00           C
ATOM   2769  CE2 PHE A 172      55.857  49.492 145.386  1.00  0.00           C
ATOM   2771  C   PHE A 172      55.597  48.522 149.526  1.00  0.00           C
ATOM   2772  O   PHE A 172      56.217  49.582 149.486  1.00  0.00           O
ATOM   2773  N   LEU A 173      54.287  48.482 149.816  1.00  0.00           N
ATOM   2775  CA  LEU A 173      53.487  49.672 150.046  1.00  0.00           C
ATOM   2777  CB  LEU A 173      52.027  49.232 150.316  1.00  0.00           C
ATOM   2780  CG  LEU A 173      51.037  50.352 150.696  1.00  0.00           C
ATOM   2782  CD1 LEU A 173      50.767  51.372 149.606  1.00  0.00           C
ATOM   2786  CD2 LEU A 173      49.687  49.782 151.126  1.00  0.00           C
ATOM   2790  C   LEU A 173      53.947  50.562 151.196  1.00  0.00           C
ATOM   2791  O   LEU A 173      54.017  51.782 151.036  1.00  0.00           O
ATOM   2792  N   LYS A 174      54.257  49.972 152.366  1.00  0.00           N
ATOM   2794  CA  LYS A 174      54.807  50.672 153.516  1.00  0.00           C
ATOM   2796  CB  LYS A 174      54.937  49.752 154.766  1.00  0.00           C
ATOM   2799  CG  LYS A 174      53.637  49.192 155.396  1.00  0.00           C
ATOM   2802  CD  LYS A 174      52.957  48.042 154.616  1.00  0.00           C
ATOM   2805  CE  LYS A 174      51.747  47.372 155.286  1.00  0.00           C
ATOM   2808  NZ  LYS A 174      50.557  48.232 155.266  1.00  0.00           N
ATOM   2812  C   LYS A 174      56.177  51.272 153.216  1.00  0.00           C
ATOM   2813  O   LYS A 174      56.467  52.442 153.476  1.00  0.00           O
ATOM   2814  N   ASN A 175      57.037  50.462 152.556  1.00  0.00           N
ATOM   2816  CA  ASN A 175      58.347  50.832 152.066  1.00  0.00           C
ATOM   2818  CB  ASN A 175      59.027  49.602 151.396  1.00  0.00           C
ATOM   2821  CG  ASN A 175      59.267  48.432 152.366  1.00  0.00           C
ATOM   2822  OD1 ASN A 175      59.337  48.562 153.586  1.00  0.00           O
ATOM   2823  ND2 ASN A 175      59.387  47.212 151.786  1.00  0.00           N
ATOM   2826  C   ASN A 175      58.327  52.022 151.096  1.00  0.00           C
ATOM   2827  O   ASN A 175      59.197  52.902 151.156  1.00  0.00           O
ATOM   2828  N   LEU A 176      57.337  52.092 150.176  1.00  0.00           N
ATOM   2830  CA  LEU A 176      57.047  53.262 149.346  1.00  0.00           C
ATOM   2832  CB  LEU A 176      55.907  52.982 148.316  1.00  0.00           C
ATOM   2835  CG  LEU A 176      55.617  54.162 147.356  1.00  0.00           C
ATOM   2837  CD1 LEU A 176      56.867  54.532 146.556  1.00  0.00           C
ATOM   2841  CD2 LEU A 176      54.477  53.872 146.396  1.00  0.00           C
ATOM   2845  C   LEU A 176      56.697  54.532 150.116  1.00  0.00           C
ATOM   2846  O   LEU A 176      57.287  55.592 149.866  1.00  0.00           O
ATOM   2847  N   GLU A 177      55.817  54.472 151.136  1.00  0.00           N
ATOM   2849  CA  GLU A 177      55.527  55.632 151.986  1.00  0.00           C
ATOM   2851  CB  GLU A 177      54.417  55.362 153.036  1.00  0.00           C
ATOM   2854  CG  GLU A 177      53.927  56.672 153.716  1.00  0.00           C
ATOM   2857  CD  GLU A 177      53.187  56.492 155.036  1.00  0.00           C
ATOM   2858  OE1 GLU A 177      52.377  55.542 155.186  1.00  0.00           O
ATOM   2859  OE2 GLU A 177      53.417  57.322 155.956  1.00  0.00           O
ATOM   2860  C   GLU A 177      56.767  56.132 152.726  1.00  0.00           C
ATOM   2861  O   GLU A 177      56.977  57.312 152.956  1.00  0.00           O
ATOM   2862  N   ALA A 178      57.657  55.232 153.136  1.00  0.00           N
ATOM   2864  CA  ALA A 178      58.957  55.652 153.606  1.00  0.00           C
ATOM   2866  CB  ALA A 178      59.677  54.422 154.166  1.00  0.00           C
ATOM   2870  C   ALA A 178      59.847  56.382 152.586  1.00  0.00           C
ATOM   2871  O   ALA A 178      60.507  57.362 152.936  1.00  0.00           O
ATOM   2872  N   PHE A 179      59.857  55.902 151.316  1.00  0.00           N
ATOM   2874  CA  PHE A 179      60.607  56.342 150.136  1.00  0.00           C
ATOM   2876  CB  PHE A 179      60.477  55.272 148.996  1.00  0.00           C
ATOM   2879  CG  PHE A 179      61.077  55.612 147.646  1.00  0.00           C
ATOM   2880  CD1 PHE A 179      62.437  55.342 147.376  1.00  0.00           C
ATOM   2882  CE1 PHE A 179      62.967  55.572 146.096  1.00  0.00           C
ATOM   2884  CZ  PHE A 179      62.147  56.042 145.066  1.00  0.00           C
ATOM   2886  CD2 PHE A 179      60.267  56.082 146.596  1.00  0.00           C
ATOM   2888  CE2 PHE A 179      60.797  56.292 145.316  1.00  0.00           C
ATOM   2890  C   PHE A 179      60.287  57.772 149.666  1.00  0.00           C
ATOM   2891  O   PHE A 179      61.157  58.492 149.166  1.00  0.00           O
ATOM   2892  N   GLU A 180      59.037  58.222 149.826  1.00  0.00           N
ATOM   2894  CA  GLU A 180      58.597  59.502 149.316  1.00  0.00           C
ATOM   2896  CB  GLU A 180      57.107  59.422 148.966  1.00  0.00           C
ATOM   2899  CG  GLU A 180      56.837  58.522 147.746  1.00  0.00           C
ATOM   2902  CD  GLU A 180      55.347  58.322 147.546  1.00  0.00           C
ATOM   2903  OE1 GLU A 180      54.557  58.872 148.356  1.00  0.00           O
ATOM   2904  OE2 GLU A 180      54.987  57.622 146.576  1.00  0.00           O
ATOM   2905  C   GLU A 180      58.947  60.672 150.246  1.00  0.00           C
ATOM   2906  O   GLU A 180      59.687  61.562 149.826  1.00  0.00           O
ATOM   2907  N   PRO A 181      58.577  60.702 151.526  1.00  0.00           N
ATOM   2908  CD  PRO A 181      57.227  60.362 151.966  1.00  0.00           C
ATOM   2911  CA  PRO A 181      59.227  61.482 152.566  1.00  0.00           C
ATOM   2913  CB  PRO A 181      58.657  60.852 153.836  1.00  0.00           C
ATOM   2916  CG  PRO A 181      57.177  60.682 153.466  1.00  0.00           C
ATOM   2919  C   PRO A 181      60.737  61.622 152.546  1.00  0.00           C
ATOM   2920  O   PRO A 181      61.207  62.722 152.786  1.00  0.00           O
ATOM   2921  N   VAL A 182      61.547  60.572 152.306  1.00  0.00           N
ATOM   2923  CA  VAL A 182      62.977  60.772 152.096  1.00  0.00           C
ATOM   2925  CB  VAL A 182      63.817  59.492 152.186  1.00  0.00           C
ATOM   2927  CG1 VAL A 182      63.777  58.942 153.626  1.00  0.00           C
ATOM   2931  CG2 VAL A 182      63.287  58.422 151.246  1.00  0.00           C
ATOM   2935  C   VAL A 182      63.287  61.592 150.836  1.00  0.00           C
ATOM   2936  O   VAL A 182      64.087  62.522 150.856  1.00  0.00           O
ATOM   2937  N   ALA A 183      62.577  61.392 149.706  1.00  0.00           N
ATOM   2939  CA  ALA A 183      62.647  62.322 148.606  1.00  0.00           C
ATOM   2941  CB  ALA A 183      61.887  61.772 147.386  1.00  0.00           C
ATOM   2945  C   ALA A 183      62.187  63.762 148.936  1.00  0.00           C
ATOM   2946  O   ALA A 183      62.827  64.742 148.536  1.00  0.00           O
ATOM   2947  N   GLU A 184      61.117  63.932 149.736  1.00  0.00           N
ATOM   2949  CA  GLU A 184      60.697  65.202 150.296  1.00  0.00           C
ATOM   2951  CB  GLU A 184      59.387  65.072 151.126  1.00  0.00           C
ATOM   2954  CG  GLU A 184      58.757  66.442 151.506  1.00  0.00           C
ATOM   2957  CD  GLU A 184      57.287  66.322 151.916  1.00  0.00           C
ATOM   2958  OE1 GLU A 184      56.957  65.402 152.706  1.00  0.00           O
ATOM   2959  OE2 GLU A 184      56.477  67.182 151.476  1.00  0.00           O
ATOM   2960  C   GLU A 184      61.737  65.862 151.186  1.00  0.00           C
ATOM   2961  O   GLU A 184      61.957  67.072 151.096  1.00  0.00           O
ATOM   2962  N   SER A 185      62.417  65.112 152.066  1.00  0.00           N
ATOM   2964  CA  SER A 185      63.497  65.622 152.906  1.00  0.00           C
ATOM   2966  CB  SER A 185      63.917  64.732 154.116  1.00  0.00           C
ATOM   2969  OG  SER A 185      64.467  63.462 153.766  1.00  0.00           O
ATOM   2971  C   SER A 185      64.687  66.142 152.136  1.00  0.00           C
ATOM   2972  O   SER A 185      65.177  67.232 152.426  1.00  0.00           O
ATOM   2973  N   TYR A 186      65.137  65.472 151.056  1.00  0.00           N
ATOM   2975  CA  TYR A 186      66.087  66.102 150.146  1.00  0.00           C
ATOM   2977  CB  TYR A 186      66.577  65.162 148.986  1.00  0.00           C
ATOM   2980  CG  TYR A 186      67.467  65.922 148.006  1.00  0.00           C
ATOM   2981  CD1 TYR A 186      68.727  66.392 148.396  1.00  0.00           C
ATOM   2983  CE1 TYR A 186      69.487  67.222 147.576  1.00  0.00           C
ATOM   2985  CZ  TYR A 186      68.997  67.592 146.326  1.00  0.00           C
ATOM   2986  OH  TYR A 186      69.777  68.352 145.446  1.00  0.00           O
ATOM   2988  CD2 TYR A 186      66.967  66.332 146.756  1.00  0.00           C
ATOM   2990  CE2 TYR A 186      67.727  67.172 145.936  1.00  0.00           C
ATOM   2992  C   TYR A 186      65.587  67.402 149.536  1.00  0.00           C
ATOM   2993  O   TYR A 186      66.267  68.422 149.616  1.00  0.00           O
ATOM   2994  N   HIS A 187      64.347  67.412 148.996  1.00  0.00           N
ATOM   2996  CA  HIS A 187      63.787  68.622 148.426  1.00  0.00           C
ATOM   2998  CB  HIS A 187      62.367  68.362 147.886  1.00  0.00           C
ATOM   3001  ND1 HIS A 187      62.827  68.242 145.446  1.00  0.00           N
ATOM   3002  CG  HIS A 187      62.347  67.622 146.586  1.00  0.00           C
ATOM   3003  CE1 HIS A 187      62.417  67.472 144.456  1.00  0.00           C
ATOM   3005  NE2 HIS A 187      61.747  66.382 144.906  1.00  0.00           N
ATOM   3007  CD2 HIS A 187      61.697  66.482 146.276  1.00  0.00           C
ATOM   3009  C   HIS A 187      63.757  69.762 149.426  1.00  0.00           C
ATOM   3010  O   HIS A 187      64.247  70.852 149.166  1.00  0.00           O
ATOM   3011  N   ALA A 188      63.307  69.472 150.656  1.00  0.00           N
ATOM   3013  CA  ALA A 188      63.327  70.372 151.796  1.00  0.00           C
ATOM   3015  CB  ALA A 188      62.797  69.572 152.986  1.00  0.00           C
ATOM   3019  C   ALA A 188      64.677  70.942 152.176  1.00  0.00           C
ATOM   3020  O   ALA A 188      64.787  72.112 152.526  1.00  0.00           O
ATOM   3021  N   ALA A 189      65.747  70.132 152.126  1.00  0.00           N
ATOM   3023  CA  ALA A 189      67.097  70.592 152.346  1.00  0.00           C
ATOM   3025  CB  ALA A 189      67.997  69.362 152.256  1.00  0.00           C
ATOM   3029  C   ALA A 189      67.587  71.652 151.366  1.00  0.00           C
ATOM   3030  O   ALA A 189      68.147  72.682 151.766  1.00  0.00           O
ATOM   3031  N   ILE A 190      67.357  71.472 150.056  1.00  0.00           N
ATOM   3033  CA  ILE A 190      67.987  72.292 149.036  1.00  0.00           C
ATOM   3035  CB  ILE A 190      68.517  71.492 147.846  1.00  0.00           C
ATOM   3037  CG2 ILE A 190      69.727  70.672 148.356  1.00  0.00           C
ATOM   3041  CG1 ILE A 190      67.487  70.552 147.176  1.00  0.00           C
ATOM   3044  CD  ILE A 190      66.277  71.212 146.516  1.00  0.00           C
ATOM   3048  C   ILE A 190      67.107  73.432 148.546  1.00  0.00           C
ATOM   3049  O   ILE A 190      67.517  74.232 147.716  1.00  0.00           O
ATOM   3050  N   GLN A 191      65.877  73.572 149.076  1.00  0.00           N
ATOM   3052  CA  GLN A 191      65.027  74.732 148.836  1.00  0.00           C
ATOM   3054  CB  GLN A 191      63.707  74.592 149.626  1.00  0.00           C
ATOM   3057  CG  GLN A 191      62.677  73.712 148.906  1.00  0.00           C
ATOM   3060  CD  GLN A 191      61.407  73.422 149.736  1.00  0.00           C
ATOM   3061  OE1 GLN A 191      61.107  72.302 150.156  1.00  0.00           O
ATOM   3062  NE2 GLN A 191      60.627  74.492 149.966  1.00  0.00           N
ATOM   3065  C   GLN A 191      65.667  76.052 149.206  1.00  0.00           C
ATOM   3066  O   GLN A 191      65.817  76.972 148.406  1.00  0.00           O
ATOM   3067  N   GLU A 192      66.147  76.132 150.456  1.00  0.00           N
ATOM   3069  CA  GLU A 192      66.897  77.252 150.936  1.00  0.00           C
ATOM   3071  CB  GLU A 192      67.197  77.022 152.426  1.00  0.00           C
ATOM   3074  CG  GLU A 192      65.917  76.642 153.216  1.00  0.00           C
ATOM   3077  CD  GLU A 192      66.007  76.892 154.716  1.00  0.00           C
ATOM   3078  OE1 GLU A 192      67.087  77.302 155.216  1.00  0.00           O
ATOM   3079  OE2 GLU A 192      64.947  76.702 155.366  1.00  0.00           O
ATOM   3080  C   GLU A 192      68.197  77.442 150.176  1.00  0.00           C
ATOM   3081  O   GLU A 192      68.517  78.532 149.706  1.00  0.00           O
ATOM   3082  N   ILE A 193      68.967  76.362 149.966  1.00  0.00           N
ATOM   3084  CA  ILE A 193      70.227  76.402 149.236  1.00  0.00           C
ATOM   3086  CB  ILE A 193      70.917  75.042 149.296  1.00  0.00           C
ATOM   3088  CG2 ILE A 193      72.267  75.102 148.546  1.00  0.00           C
ATOM   3092  CG1 ILE A 193      71.127  74.602 150.776  1.00  0.00           C
ATOM   3095  CD  ILE A 193      71.637  73.172 150.926  1.00  0.00           C
ATOM   3099  C   ILE A 193      70.067  76.892 147.796  1.00  0.00           C
ATOM   3100  O   ILE A 193      70.857  77.692 147.296  1.00  0.00           O
ATOM   3101  N   ASN A 194      69.027  76.442 147.076  1.00  0.00           N
ATOM   3103  CA  ASN A 194      68.717  76.912 145.736  1.00  0.00           C
ATOM   3105  CB  ASN A 194      67.787  75.912 145.006  1.00  0.00           C
ATOM   3108  CG  ASN A 194      67.957  75.942 143.486  1.00  0.00           C
ATOM   3109  OD1 ASN A 194      67.127  76.412 142.716  1.00  0.00           O
ATOM   3110  ND2 ASN A 194      69.097  75.372 143.006  1.00  0.00           N
ATOM   3113  C   ASN A 194      68.237  78.382 145.676  1.00  0.00           C
ATOM   3114  O   ASN A 194      68.527  79.082 144.716  1.00  0.00           O
ATOM   3115  N   ASP A 195      67.507  78.892 146.696  1.00  0.00           N
ATOM   3117  CA  ASP A 195      67.067  80.292 146.806  1.00  0.00           C
ATOM   3119  CB  ASP A 195      66.147  80.402 148.066  1.00  0.00           C
ATOM   3122  CG  ASP A 195      65.577  81.782 148.436  1.00  0.00           C
ATOM   3123  OD1 ASP A 195      65.147  82.542 147.536  1.00  0.00           O
ATOM   3124  OD2 ASP A 195      65.437  82.032 149.666  1.00  0.00           O
ATOM   3125  C   ASP A 195      68.237  81.272 146.846  1.00  0.00           C
ATOM   3126  O   ASP A 195      68.447  82.092 145.946  1.00  0.00           O
ATOM   3127  N   LYS A 196      69.147  81.072 147.826  1.00  0.00           N
ATOM   3129  CA  LYS A 196      70.317  81.902 148.086  1.00  0.00           C
ATOM   3131  CB  LYS A 196      71.127  81.432 149.336  1.00  0.00           C
ATOM   3134  CG  LYS A 196      70.567  81.792 150.736  1.00  0.00           C
ATOM   3137  CD  LYS A 196      69.357  80.952 151.176  1.00  0.00           C
ATOM   3140  CE  LYS A 196      68.667  81.322 152.506  1.00  0.00           C
ATOM   3143  NZ  LYS A 196      69.347  80.722 153.666  1.00  0.00           N
ATOM   3147  C   LYS A 196      71.257  82.002 146.896  1.00  0.00           C
ATOM   3148  O   LYS A 196      71.847  83.052 146.586  1.00  0.00           O
ATOM   3149  N   ARG A 197      71.467  80.872 146.196  1.00  0.00           N
ATOM   3151  CA  ARG A 197      72.227  80.852 144.966  1.00  0.00           C
ATOM   3153  CB  ARG A 197      72.747  79.422 144.696  1.00  0.00           C
ATOM   3156  CG  ARG A 197      71.727  78.312 144.396  1.00  0.00           C
ATOM   3159  CD  ARG A 197      71.487  77.802 142.956  1.00  0.00           C
ATOM   3162  NE  ARG A 197      72.617  78.132 142.016  1.00  0.00           N
ATOM   3164  CZ  ARG A 197      72.507  78.862 140.916  1.00  0.00           C
ATOM   3165  NH1 ARG A 197      71.497  79.672 140.776  1.00  0.00           N
ATOM   3168  NH2 ARG A 197      73.407  78.892 139.956  1.00  0.00           N
ATOM   3171  C   ARG A 197      71.537  81.472 143.766  1.00  0.00           C
ATOM   3172  O   ARG A 197      72.147  82.172 142.966  1.00  0.00           O
ATOM   3173  N   GLN A 198      70.207  81.282 143.596  1.00  0.00           N
ATOM   3175  CA  GLN A 198      69.467  81.922 142.526  1.00  0.00           C
ATOM   3177  CB  GLN A 198      68.107  81.242 142.286  1.00  0.00           C
ATOM   3180  CG  GLN A 198      68.307  79.882 141.576  1.00  0.00           C
ATOM   3183  CD  GLN A 198      67.187  79.532 140.626  1.00  0.00           C
ATOM   3184  OE1 GLN A 198      66.947  80.302 139.696  1.00  0.00           O
ATOM   3185  NE2 GLN A 198      66.527  78.372 140.806  1.00  0.00           N
ATOM   3188  C   GLN A 198      69.347  83.432 142.596  1.00  0.00           C
ATOM   3189  O   GLN A 198      69.537  84.132 141.596  1.00  0.00           O
ATOM   3190  N   LEU A 199      69.107  83.992 143.796  1.00  0.00           N
ATOM   3192  CA  LEU A 199      69.157  85.422 144.016  1.00  0.00           C
ATOM   3194  CB  LEU A 199      68.717  85.842 145.446  1.00  0.00           C
ATOM   3197  CG  LEU A 199      67.187  85.932 145.656  1.00  0.00           C
ATOM   3199  CD1 LEU A 199      66.497  84.572 145.626  1.00  0.00           C
ATOM   3203  CD2 LEU A 199      66.887  86.612 147.006  1.00  0.00           C
ATOM   3207  C   LEU A 199      70.517  86.012 143.716  1.00  0.00           C
ATOM   3208  O   LEU A 199      70.627  87.152 143.246  1.00  0.00           O
ATOM   3209  N   ALA A 200      71.597  85.262 143.986  1.00  0.00           N
ATOM   3211  CA  ALA A 200      72.927  85.602 143.526  1.00  0.00           C
ATOM   3213  CB  ALA A 200      73.967  84.742 144.256  1.00  0.00           C
ATOM   3217  C   ALA A 200      73.097  85.602 141.996  1.00  0.00           C
ATOM   3218  O   ALA A 200      73.617  86.582 141.456  1.00  0.00           O
ATOM   3219  N   GLU A 201      72.587  84.562 141.296  1.00  0.00           N
ATOM   3221  CA  GLU A 201      72.637  84.432 139.846  1.00  0.00           C
ATOM   3223  CB  GLU A 201      71.927  83.152 139.336  1.00  0.00           C
ATOM   3226  CG  GLU A 201      72.227  82.882 137.836  1.00  0.00           C
ATOM   3229  CD  GLU A 201      73.437  81.982 137.736  1.00  0.00           C
ATOM   3230  OE1 GLU A 201      74.577  82.512 137.606  1.00  0.00           O
ATOM   3231  OE2 GLU A 201      73.207  80.742 137.866  1.00  0.00           O
ATOM   3232  C   GLU A 201      71.947  85.572 139.136  1.00  0.00           C
ATOM   3233  O   GLU A 201      72.407  86.142 138.156  1.00  0.00           O
ATOM   3234  N   LEU A 202      70.757  85.922 139.646  1.00  0.00           N
ATOM   3236  CA  LEU A 202      69.807  86.732 138.936  1.00  0.00           C
ATOM   3238  CB  LEU A 202      68.377  86.152 139.176  1.00  0.00           C
ATOM   3241  CG  LEU A 202      68.177  84.702 138.656  1.00  0.00           C
ATOM   3243  CD1 LEU A 202      66.877  84.092 139.186  1.00  0.00           C
ATOM   3247  CD2 LEU A 202      68.237  84.592 137.126  1.00  0.00           C
ATOM   3251  C   LEU A 202      69.917  88.182 139.366  1.00  0.00           C
ATOM   3252  O   LEU A 202      69.067  89.002 139.056  1.00  0.00           O
ATOM   3253  N   LYS A 203      71.017  88.562 140.066  1.00  0.00           N
ATOM   3255  CA  LYS A 203      71.267  89.892 140.656  1.00  0.00           C
ATOM   3257  CB  LYS A 203      72.717  90.062 141.156  1.00  0.00           C
ATOM   3260  CG  LYS A 203      72.947  89.522 142.566  1.00  0.00           C
ATOM   3263  CD  LYS A 203      74.427  89.542 142.956  1.00  0.00           C
ATOM   3266  CE  LYS A 203      74.617  89.012 144.376  1.00  0.00           C
ATOM   3269  NZ  LYS A 203      75.867  88.272 144.546  1.00  0.00           N
ATOM   3273  C   LYS A 203      71.047  91.062 139.736  1.00  0.00           C
ATOM   3274  O   LYS A 203      70.577  92.122 140.156  1.00  0.00           O
ATOM   3275  N   ASN A 204      71.447  90.892 138.476  1.00  0.00           N
ATOM   3277  CA  ASN A 204      71.287  91.872 137.456  1.00  0.00           C
ATOM   3279  CB  ASN A 204      72.457  91.672 136.466  1.00  0.00           C
ATOM   3282  CG  ASN A 204      72.557  92.912 135.596  1.00  0.00           C
ATOM   3283  OD1 ASN A 204      72.997  93.952 136.086  1.00  0.00           O
ATOM   3284  ND2 ASN A 204      72.177  92.792 134.306  1.00  0.00           N
ATOM   3287  C   ASN A 204      69.927  91.812 136.776  1.00  0.00           C
ATOM   3288  O   ASN A 204      69.407  92.822 136.306  1.00  0.00           O
ATOM   3289  N   ILE A 205      69.257  90.652 136.746  1.00  0.00           N
ATOM   3291  CA  ILE A 205      68.007  90.442 136.036  1.00  0.00           C
ATOM   3293  CB  ILE A 205      67.657  88.952 135.986  1.00  0.00           C
ATOM   3295  CG2 ILE A 205      66.337  88.702 135.216  1.00  0.00           C
ATOM   3299  CG1 ILE A 205      68.817  88.112 135.386  1.00  0.00           C
ATOM   3302  CD  ILE A 205      69.307  88.592 134.006  1.00  0.00           C
ATOM   3306  C   ILE A 205      66.837  91.262 136.596  1.00  0.00           C
ATOM   3307  O   ILE A 205      66.547  91.242 137.796  1.00  0.00           O
ATOM   3308  N   GLU A 206      66.097  91.992 135.736  1.00  0.00           N
ATOM   3310  CA  GLU A 206      64.947  92.792 136.156  1.00  0.00           C
ATOM   3312  CB  GLU A 206      64.327  93.592 134.986  1.00  0.00           C
ATOM   3315  CG  GLU A 206      65.277  94.672 134.406  1.00  0.00           C
ATOM   3318  CD  GLU A 206      64.607  95.432 133.266  1.00  0.00           C
ATOM   3319  OE1 GLU A 206      63.697  96.262 133.556  1.00  0.00           O
ATOM   3320  OE2 GLU A 206      64.987  95.212 132.086  1.00  0.00           O
ATOM   3321  C   GLU A 206      63.857  91.952 136.816  1.00  0.00           C
ATOM   3322  O   GLU A 206      63.287  92.332 137.836  1.00  0.00           O
ATOM   3323  N   GLU A 207      63.617  90.732 136.306  1.00  0.00           N
ATOM   3325  CA  GLU A 207      62.557  89.882 136.786  1.00  0.00           C
ATOM   3327  CB  GLU A 207      62.147  88.902 135.656  1.00  0.00           C
ATOM   3330  CG  GLU A 207      61.687  89.592 134.346  1.00  0.00           C
ATOM   3333  CD  GLU A 207      60.537  90.572 134.506  1.00  0.00           C
ATOM   3334  OE1 GLU A 207      59.507  90.232 135.136  1.00  0.00           O
ATOM   3335  OE2 GLU A 207      60.667  91.692 133.936  1.00  0.00           O
ATOM   3336  C   GLU A 207      62.957  89.082 138.036  1.00  0.00           C
ATOM   3337  O   GLU A 207      62.217  88.202 138.486  1.00  0.00           O
ATOM   3338  N   ARG A 208      64.117  89.372 138.686  1.00  0.00           N
ATOM   3340  CA  ARG A 208      64.637  88.672 139.856  1.00  0.00           C
ATOM   3342  CB  ARG A 208      66.017  89.202 140.336  1.00  0.00           C
ATOM   3345  CG  ARG A 208      66.607  88.472 141.586  1.00  0.00           C
ATOM   3348  CD  ARG A 208      67.877  89.062 142.206  1.00  0.00           C
ATOM   3351  NE  ARG A 208      67.507  90.402 142.726  1.00  0.00           N
ATOM   3353  CZ  ARG A 208      68.077  91.032 143.746  1.00  0.00           C
ATOM   3354  NH1 ARG A 208      68.987  90.502 144.506  1.00  0.00           N
ATOM   3357  NH2 ARG A 208      67.647  92.262 143.966  1.00  0.00           N
ATOM   3360  C   ARG A 208      63.717  88.702 141.066  1.00  0.00           C
ATOM   3361  O   ARG A 208      63.687  87.742 141.836  1.00  0.00           O
ATOM   3362  N   GLU A 209      62.977  89.802 141.276  1.00  0.00           N
ATOM   3364  CA  GLU A 209      62.067  90.082 142.396  1.00  0.00           C
ATOM   3366  CB  GLU A 209      61.057  91.182 141.956  1.00  0.00           C
ATOM   3369  CG  GLU A 209      59.977  91.572 143.006  1.00  0.00           C
ATOM   3372  CD  GLU A 209      58.847  92.412 142.416  1.00  0.00           C
ATOM   3373  OE1 GLU A 209      58.527  92.172 141.236  1.00  0.00           O
ATOM   3374  OE2 GLU A 209      58.237  93.212 143.186  1.00  0.00           O
ATOM   3375  C   GLU A 209      61.237  88.922 142.936  1.00  0.00           C
ATOM   3376  O   GLU A 209      60.847  88.882 144.086  1.00  0.00           O
ATOM   3377  N   GLY A 210      60.947  87.942 142.076  1.00  0.00           N
ATOM   3379  CA  GLY A 210      60.007  86.872 142.336  1.00  0.00           C
ATOM   3382  C   GLY A 210      59.037  86.732 141.206  1.00  0.00           C
ATOM   3383  O   GLY A 210      58.077  85.972 141.306  1.00  0.00           O
ATOM   3384  N   LYS A 211      59.247  87.462 140.096  1.00  0.00           N
ATOM   3386  CA  LYS A 211      58.587  87.222 138.826  1.00  0.00           C
ATOM   3388  CB  LYS A 211      58.707  88.472 137.916  1.00  0.00           C
ATOM   3391  CG  LYS A 211      58.037  89.742 138.456  1.00  0.00           C
ATOM   3394  CD  LYS A 211      56.527  89.552 138.676  1.00  0.00           C
ATOM   3397  CE  LYS A 211      55.817  90.882 138.946  1.00  0.00           C
ATOM   3400  NZ  LYS A 211      54.397  90.672 139.336  1.00  0.00           N
ATOM   3404  C   LYS A 211      59.197  86.042 138.096  1.00  0.00           C
ATOM   3405  O   LYS A 211      58.507  85.282 137.416  1.00  0.00           O
ATOM   3406  N   THR A 212      60.527  85.872 138.246  1.00  0.00           N
ATOM   3408  CA  THR A 212      61.337  84.832 137.616  1.00  0.00           C
ATOM   3410  CB  THR A 212      62.837  84.932 137.986  1.00  0.00           C
ATOM   3412  OG1 THR A 212      63.627  83.912 137.376  1.00  0.00           O
ATOM   3414  CG2 THR A 212      63.037  84.782 139.496  1.00  0.00           C
ATOM   3418  C   THR A 212      60.827  83.422 137.836  1.00  0.00           C
ATOM   3419  O   THR A 212      60.417  83.052 138.926  1.00  0.00           O
ATOM   3420  N   PHE A 213      60.857  82.592 136.776  1.00  0.00           N
ATOM   3422  CA  PHE A 213      60.507  81.192 136.896  1.00  0.00           C
ATOM   3424  CB  PHE A 213      59.747  80.662 135.656  1.00  0.00           C
ATOM   3427  CG  PHE A 213      58.737  81.682 135.226  1.00  0.00           C
ATOM   3428  CD1 PHE A 213      57.597  81.922 136.016  1.00  0.00           C
ATOM   3430  CE1 PHE A 213      56.677  82.902 135.626  1.00  0.00           C
ATOM   3432  CZ  PHE A 213      56.917  83.652 134.466  1.00  0.00           C
ATOM   3434  CD2 PHE A 213      58.937  82.412 134.046  1.00  0.00           C
ATOM   3436  CE2 PHE A 213      58.027  83.392 133.666  1.00  0.00           C
ATOM   3438  C   PHE A 213      61.747  80.352 136.986  1.00  0.00           C
ATOM   3439  O   PHE A 213      61.687  79.152 137.226  1.00  0.00           O
ATOM   3440  N   HIS A 214      62.937  80.962 136.806  1.00  0.00           N
ATOM   3442  CA  HIS A 214      64.197  80.322 137.086  1.00  0.00           C
ATOM   3444  CB  HIS A 214      65.427  81.112 136.586  1.00  0.00           C
ATOM   3447  ND1 HIS A 214      64.617  82.602 134.796  1.00  0.00           N
ATOM   3448  CG  HIS A 214      65.277  81.442 135.136  1.00  0.00           C
ATOM   3449  CE1 HIS A 214      64.627  82.632 133.476  1.00  0.00           C
ATOM   3451  NE2 HIS A 214      65.267  81.552 132.956  1.00  0.00           N
ATOM   3453  CD2 HIS A 214      65.697  80.792 134.016  1.00  0.00           C
ATOM   3455  C   HIS A 214      64.307  80.002 138.546  1.00  0.00           C
ATOM   3456  O   HIS A 214      64.627  78.862 138.856  1.00  0.00           O
ATOM   3457  N   TYR A 215      63.937  80.932 139.456  1.00  0.00           N
ATOM   3459  CA  TYR A 215      63.667  80.542 140.836  1.00  0.00           C
ATOM   3461  CB  TYR A 215      64.057  81.552 141.956  1.00  0.00           C
ATOM   3464  CG  TYR A 215      63.957  80.822 143.286  1.00  0.00           C
ATOM   3465  CD1 TYR A 215      64.927  79.852 143.606  1.00  0.00           C
ATOM   3467  CE1 TYR A 215      64.737  78.982 144.696  1.00  0.00           C
ATOM   3469  CZ  TYR A 215      63.607  79.092 145.496  1.00  0.00           C
ATOM   3470  OH  TYR A 215      63.377  78.172 146.536  1.00  0.00           O
ATOM   3472  CD2 TYR A 215      62.847  80.962 144.136  1.00  0.00           C
ATOM   3474  CE2 TYR A 215      62.677  80.102 145.236  1.00  0.00           C
ATOM   3476  C   TYR A 215      62.187  80.192 140.936  1.00  0.00           C
ATOM   3477  O   TYR A 215      61.307  81.032 140.856  1.00  0.00           O
ATOM   3478  N   TYR A 216      61.907  78.892 141.086  1.00  0.00           N
ATOM   3480  CA  TYR A 216      60.597  78.342 140.896  1.00  0.00           C
ATOM   3482  CB  TYR A 216      60.577  77.142 139.896  1.00  0.00           C
ATOM   3485  CG  TYR A 216      61.817  76.282 140.026  1.00  0.00           C
ATOM   3486  CD1 TYR A 216      61.967  75.342 141.056  1.00  0.00           C
ATOM   3488  CE1 TYR A 216      63.217  74.732 141.276  1.00  0.00           C
ATOM   3490  CZ  TYR A 216      64.317  75.092 140.486  1.00  0.00           C
ATOM   3491  OH  TYR A 216      65.627  74.732 140.856  1.00  0.00           O
ATOM   3493  CD2 TYR A 216      62.877  76.482 139.136  1.00  0.00           C
ATOM   3495  CE2 TYR A 216      64.137  75.912 139.376  1.00  0.00           C
ATOM   3497  C   TYR A 216      59.907  78.052 142.216  1.00  0.00           C
ATOM   3498  O   TYR A 216      59.457  76.932 142.456  1.00  0.00           O
ATOM   3499  N   SER A 217      59.737  79.092 143.086  1.00  0.00           N
ATOM   3501  CA  SER A 217      59.287  78.962 144.476  1.00  0.00           C
ATOM   3503  CB  SER A 217      58.887  80.322 145.136  1.00  0.00           C
ATOM   3506  OG  SER A 217      59.857  81.362 145.046  1.00  0.00           O
ATOM   3508  C   SER A 217      57.997  78.172 144.566  1.00  0.00           C
ATOM   3509  O   SER A 217      57.787  77.292 145.396  1.00  0.00           O
ATOM   3510  N   LEU A 218      57.057  78.492 143.666  1.00  0.00           N
ATOM   3512  CA  LEU A 218      55.797  77.822 143.546  1.00  0.00           C
ATOM   3514  CB  LEU A 218      54.927  78.652 142.606  1.00  0.00           C
ATOM   3517  CG  LEU A 218      53.447  78.262 142.646  1.00  0.00           C
ATOM   3519  CD1 LEU A 218      52.697  78.892 143.826  1.00  0.00           C
ATOM   3523  CD2 LEU A 218      52.837  78.692 141.326  1.00  0.00           C
ATOM   3527  C   LEU A 218      55.897  76.392 143.066  1.00  0.00           C
ATOM   3528  O   LEU A 218      55.227  75.502 143.596  1.00  0.00           O
ATOM   3529  N   ALA A 219      56.747  76.092 142.056  1.00  0.00           N
ATOM   3531  CA  ALA A 219      56.827  74.772 141.466  1.00  0.00           C
ATOM   3533  CB  ALA A 219      57.607  74.732 140.156  1.00  0.00           C
ATOM   3537  C   ALA A 219      57.427  73.752 142.416  1.00  0.00           C
ATOM   3538  O   ALA A 219      57.067  72.572 142.356  1.00  0.00           O
ATOM   3539  N   VAL A 220      58.287  74.192 143.346  1.00  0.00           N
ATOM   3541  CA  VAL A 220      58.717  73.362 144.466  1.00  0.00           C
ATOM   3543  CB  VAL A 220      59.737  74.032 145.366  1.00  0.00           C
ATOM   3545  CG1 VAL A 220      60.207  72.972 146.376  1.00  0.00           C
ATOM   3549  CG2 VAL A 220      60.937  74.542 144.556  1.00  0.00           C
ATOM   3553  C   VAL A 220      57.557  72.922 145.336  1.00  0.00           C
ATOM   3554  O   VAL A 220      57.357  71.742 145.616  1.00  0.00           O
ATOM   3555  N   MET A 221      56.697  73.862 145.736  1.00  0.00           N
ATOM   3557  CA  MET A 221      55.587  73.562 146.606  1.00  0.00           C
ATOM   3559  CB  MET A 221      55.067  74.872 147.226  1.00  0.00           C
ATOM   3562  CG  MET A 221      56.127  75.662 148.026  1.00  0.00           C
ATOM   3565  SD  MET A 221      55.387  76.962 149.046  1.00  0.00           S
ATOM   3566  CE  MET A 221      55.157  78.132 147.696  1.00  0.00           C
ATOM   3570  C   MET A 221      54.457  72.832 145.886  1.00  0.00           C
ATOM   3571  O   MET A 221      53.737  72.022 146.476  1.00  0.00           O
ATOM   3572  N   ILE A 222      54.317  73.042 144.556  1.00  0.00           N
ATOM   3574  CA  ILE A 222      53.577  72.172 143.646  1.00  0.00           C
ATOM   3576  CB  ILE A 222      53.547  72.732 142.216  1.00  0.00           C
ATOM   3578  CG2 ILE A 222      53.067  71.662 141.196  1.00  0.00           C
ATOM   3582  CG1 ILE A 222      52.687  74.012 142.136  1.00  0.00           C
ATOM   3585  CD  ILE A 222      52.857  74.802 140.826  1.00  0.00           C
ATOM   3589  C   ILE A 222      54.117  70.762 143.616  1.00  0.00           C
ATOM   3590  O   ILE A 222      53.377  69.782 143.736  1.00  0.00           O
ATOM   3591  N   SER A 223      55.447  70.602 143.466  1.00  0.00           N
ATOM   3593  CA  SER A 223      56.127  69.322 143.516  1.00  0.00           C
ATOM   3595  CB  SER A 223      57.637  69.512 143.196  1.00  0.00           C
ATOM   3598  OG  SER A 223      58.397  68.312 143.236  1.00  0.00           O
ATOM   3600  C   SER A 223      55.977  68.572 144.826  1.00  0.00           C
ATOM   3601  O   SER A 223      55.517  67.432 144.846  1.00  0.00           O
ATOM   3602  N   ALA A 224      56.217  69.242 145.966  1.00  0.00           N
ATOM   3604  CA  ALA A 224      55.957  68.722 147.286  1.00  0.00           C
ATOM   3606  CB  ALA A 224      56.497  69.702 148.336  1.00  0.00           C
ATOM   3610  C   ALA A 224      54.477  68.402 147.506  1.00  0.00           C
ATOM   3611  O   ALA A 224      54.097  67.372 148.056  1.00  0.00           O
ATOM   3612  N   LYS A 225      53.557  69.252 147.016  1.00  0.00           N
ATOM   3614  CA  LYS A 225      52.147  68.902 147.046  1.00  0.00           C
ATOM   3616  CB  LYS A 225      51.237  70.102 146.656  1.00  0.00           C
ATOM   3619  CG  LYS A 225      49.757  69.862 147.006  1.00  0.00           C
ATOM   3622  CD  LYS A 225      48.817  71.072 146.896  1.00  0.00           C
ATOM   3625  CE  LYS A 225      48.327  71.342 145.476  1.00  0.00           C
ATOM   3628  NZ  LYS A 225      47.287  72.392 145.496  1.00  0.00           N
ATOM   3632  C   LYS A 225      51.827  67.672 146.196  1.00  0.00           C
ATOM   3633  O   LYS A 225      51.427  66.632 146.706  1.00  0.00           O
ATOM   3634  N   GLN A 226      51.977  67.752 144.856  1.00  0.00           N
ATOM   3636  CA  GLN A 226      51.277  66.882 143.936  1.00  0.00           C
ATOM   3638  CB  GLN A 226      50.707  67.812 142.816  1.00  0.00           C
ATOM   3641  CG  GLN A 226      49.597  67.322 141.836  1.00  0.00           C
ATOM   3644  CD  GLN A 226      50.017  66.182 140.906  1.00  0.00           C
ATOM   3645  OE1 GLN A 226      51.087  66.262 140.306  1.00  0.00           O
ATOM   3646  NE2 GLN A 226      49.197  65.132 140.746  1.00  0.00           N
ATOM   3649  C   GLN A 226      52.177  65.782 143.396  1.00  0.00           C
ATOM   3650  O   GLN A 226      51.737  64.812 142.766  1.00  0.00           O
ATOM   3651  N   ILE A 227      53.477  65.862 143.646  1.00  0.00           N
ATOM   3653  CA  ILE A 227      54.457  64.932 143.126  1.00  0.00           C
ATOM   3655  CB  ILE A 227      55.377  65.642 142.136  1.00  0.00           C
ATOM   3657  CG2 ILE A 227      56.137  64.592 141.306  1.00  0.00           C
ATOM   3661  CG1 ILE A 227      54.537  66.592 141.226  1.00  0.00           C
ATOM   3664  CD  ILE A 227      55.317  67.312 140.126  1.00  0.00           C
ATOM   3668  C   ILE A 227      55.147  64.272 144.306  1.00  0.00           C
ATOM   3669  O   ILE A 227      56.157  63.592 144.176  1.00  0.00           O
ATOM   3670  N   ASN A 228      54.557  64.432 145.516  1.00  0.00           N
ATOM   3672  CA  ASN A 228      55.117  63.892 146.726  1.00  0.00           C
ATOM   3674  CB  ASN A 228      56.077  64.962 147.306  1.00  0.00           C
ATOM   3677  CG  ASN A 228      57.227  64.332 148.066  1.00  0.00           C
ATOM   3678  OD1 ASN A 228      57.107  63.262 148.646  1.00  0.00           O
ATOM   3679  ND2 ASN A 228      58.407  64.992 147.986  1.00  0.00           N
ATOM   3682  C   ASN A 228      53.987  63.472 147.676  1.00  0.00           C
ATOM   3683  O   ASN A 228      53.727  62.292 147.866  1.00  0.00           O
ATOM   3684  N   ASN A 229      53.197  64.402 148.266  1.00  0.00           N
ATOM   3686  CA  ASN A 229      52.187  63.982 149.256  1.00  0.00           C
ATOM   3688  CB  ASN A 229      51.677  65.152 150.146  1.00  0.00           C
ATOM   3691  CG  ASN A 229      52.717  65.962 150.936  1.00  0.00           C
ATOM   3692  OD1 ASN A 229      52.497  67.172 151.096  1.00  0.00           O
ATOM   3693  ND2 ASN A 229      53.807  65.342 151.426  1.00  0.00           N
ATOM   3696  C   ASN A 229      50.947  63.302 148.636  1.00  0.00           C
ATOM   3697  O   ASN A 229      50.177  62.622 149.326  1.00  0.00           O
ATOM   3698  N   LEU A 230      50.707  63.462 147.316  1.00  0.00           N
ATOM   3700  CA  LEU A 230      49.557  62.872 146.646  1.00  0.00           C
ATOM   3702  CB  LEU A 230      48.997  63.762 145.506  1.00  0.00           C
ATOM   3705  CG  LEU A 230      48.537  65.172 145.896  1.00  0.00           C
ATOM   3707  CD1 LEU A 230      48.077  65.872 144.616  1.00  0.00           C
ATOM   3711  CD2 LEU A 230      47.397  65.202 146.916  1.00  0.00           C
ATOM   3715  C   LEU A 230      49.857  61.572 145.916  1.00  0.00           C
ATOM   3716  O   LEU A 230      48.927  60.932 145.446  1.00  0.00           O
ATOM   3717  N   ILE A 231      51.117  61.132 145.816  1.00  0.00           N
ATOM   3719  CA  ILE A 231      51.497  60.072 144.866  1.00  0.00           C
ATOM   3721  CB  ILE A 231      52.827  60.402 144.216  1.00  0.00           C
ATOM   3723  CG2 ILE A 231      52.627  61.522 143.166  1.00  0.00           C
ATOM   3727  CG1 ILE A 231      53.827  60.842 145.286  1.00  0.00           C
ATOM   3730  CD  ILE A 231      55.277  60.602 144.916  1.00  0.00           C
ATOM   3734  C   ILE A 231      51.607  58.702 145.526  1.00  0.00           C
ATOM   3735  O   ILE A 231      51.867  57.702 144.876  1.00  0.00           O
ATOM   3736  N   SER A 232      51.367  58.612 146.846  1.00  0.00           N
ATOM   3738  CA  SER A 232      51.837  57.522 147.686  1.00  0.00           C
ATOM   3740  CB  SER A 232      51.697  57.892 149.176  1.00  0.00           C
ATOM   3743  OG  SER A 232      52.277  59.172 149.446  1.00  0.00           O
ATOM   3745  C   SER A 232      51.127  56.192 147.536  1.00  0.00           C
ATOM   3746  O   SER A 232      51.567  55.212 148.136  1.00  0.00           O
ATOM   3747  N   GLN A 233      50.007  56.172 146.776  1.00  0.00           N
ATOM   3749  CA  GLN A 233      49.297  54.972 146.396  1.00  0.00           C
ATOM   3751  CB  GLN A 233      50.107  54.122 145.366  1.00  0.00           C
ATOM   3754  CG  GLN A 233      49.517  54.212 143.936  1.00  0.00           C
ATOM   3757  CD  GLN A 233      49.807  53.012 143.026  1.00  0.00           C
ATOM   3758  OE1 GLN A 233      50.177  51.912 143.456  1.00  0.00           O
ATOM   3759  NE2 GLN A 233      49.537  53.222 141.706  1.00  0.00           N
ATOM   3762  C   GLN A 233      48.687  54.172 147.556  1.00  0.00           C
ATOM   3763  O   GLN A 233      49.387  53.592 148.376  1.00  0.00           O
ATOM   3764  N   ASP A 234      47.347  54.152 147.706  1.00  0.00           N
ATOM   3766  CA  ASP A 234      46.577  53.442 148.736  1.00  0.00           C
ATOM   3768  CB  ASP A 234      46.877  51.922 148.826  1.00  0.00           C
ATOM   3771  CG  ASP A 234      46.627  51.122 147.566  1.00  0.00           C
ATOM   3772  OD1 ASP A 234      46.207  51.652 146.516  1.00  0.00           O
ATOM   3773  OD2 ASP A 234      46.947  49.892 147.616  1.00  0.00           O
ATOM   3774  C   ASP A 234      46.707  54.062 150.136  1.00  0.00           C
ATOM   3775  O   ASP A 234      45.767  54.092 150.936  1.00  0.00           O
ATOM   3776  N   LYS A 235      47.887  54.612 150.456  1.00  0.00           N
ATOM   3778  CA  LYS A 235      48.077  55.722 151.356  1.00  0.00           C
ATOM   3780  CB  LYS A 235      49.567  55.872 151.696  1.00  0.00           C
ATOM   3783  CG  LYS A 235      49.967  56.922 152.756  1.00  0.00           C
ATOM   3786  CD  LYS A 235      49.557  56.592 154.206  1.00  0.00           C
ATOM   3789  CE  LYS A 235      48.127  56.962 154.626  1.00  0.00           C
ATOM   3792  NZ  LYS A 235      47.897  56.592 156.036  1.00  0.00           N
ATOM   3796  C   LYS A 235      47.577  56.992 150.726  1.00  0.00           C
ATOM   3797  O   LYS A 235      47.577  57.152 149.506  1.00  0.00           O
ATOM   3798  N   PHE A 236      47.107  57.962 151.536  1.00  0.00           N
ATOM   3800  CA  PHE A 236      46.987  59.302 151.066  1.00  0.00           C
ATOM   3802  CB  PHE A 236      45.597  59.462 150.426  1.00  0.00           C
ATOM   3805  CG  PHE A 236      45.497  60.782 149.726  1.00  0.00           C
ATOM   3806  CD1 PHE A 236      45.867  60.892 148.386  1.00  0.00           C
ATOM   3808  CE1 PHE A 236      45.737  62.102 147.706  1.00  0.00           C
ATOM   3810  CZ  PHE A 236      45.237  63.212 148.396  1.00  0.00           C
ATOM   3812  CD2 PHE A 236      44.987  61.892 150.396  1.00  0.00           C
ATOM   3814  CE2 PHE A 236      44.877  63.122 149.746  1.00  0.00           C
ATOM   3816  C   PHE A 236      47.167  60.222 152.256  1.00  0.00           C
ATOM   3817  O   PHE A 236      46.487  60.052 153.276  1.00  0.00           O
ATOM   3818  N   ASP A 237      48.097  61.192 152.146  1.00  0.00           N
ATOM   3820  CA  ASP A 237      48.457  62.122 153.196  1.00  0.00           C
ATOM   3822  CB  ASP A 237      49.997  62.252 153.426  1.00  0.00           C
ATOM   3825  CG  ASP A 237      50.297  62.902 154.776  1.00  0.00           C
ATOM   3826  OD1 ASP A 237      49.347  63.402 155.416  1.00  0.00           O
ATOM   3827  OD2 ASP A 237      51.497  62.942 155.176  1.00  0.00           O
ATOM   3828  C   ASP A 237      47.787  63.422 152.836  1.00  0.00           C
ATOM   3829  O   ASP A 237      48.367  64.402 152.356  1.00  0.00           O
ATOM   3830  N   ALA A 238      46.467  63.422 153.066  1.00  0.00           N
ATOM   3832  CA  ALA A 238      45.647  64.602 153.046  1.00  0.00           C
ATOM   3834  CB  ALA A 238      44.167  64.242 153.196  1.00  0.00           C
ATOM   3838  C   ALA A 238      46.077  65.592 154.106  1.00  0.00           C
ATOM   3839  O   ALA A 238      46.047  66.792 153.856  1.00  0.00           O
ATOM   3840  N   GLU A 239      46.527  65.132 155.286  1.00  0.00           N
ATOM   3842  CA  GLU A 239      47.107  66.022 156.286  1.00  0.00           C
ATOM   3844  CB  GLU A 239      47.367  65.292 157.646  1.00  0.00           C
ATOM   3847  CG  GLU A 239      47.757  66.282 158.776  1.00  0.00           C
ATOM   3850  CD  GLU A 239      47.787  65.752 160.216  1.00  0.00           C
ATOM   3851  OE1 GLU A 239      47.677  64.532 160.486  1.00  0.00           O
ATOM   3852  OE2 GLU A 239      47.967  66.632 161.116  1.00  0.00           O
ATOM   3853  C   GLU A 239      48.347  66.792 155.806  1.00  0.00           C
ATOM   3854  O   GLU A 239      48.387  68.012 155.916  1.00  0.00           O
ATOM   3855  N   ALA A 240      49.347  66.152 155.176  1.00  0.00           N
ATOM   3857  CA  ALA A 240      50.437  66.842 154.506  1.00  0.00           C
ATOM   3859  CB  ALA A 240      51.587  65.882 154.166  1.00  0.00           C
ATOM   3863  C   ALA A 240      50.047  67.712 153.316  1.00  0.00           C
ATOM   3864  O   ALA A 240      50.547  68.822 153.126  1.00  0.00           O
ATOM   3865  N   ALA A 241      49.067  67.292 152.506  1.00  0.00           N
ATOM   3867  CA  ALA A 241      48.457  68.142 151.496  1.00  0.00           C
ATOM   3869  CB  ALA A 241      47.447  67.292 150.726  1.00  0.00           C
ATOM   3873  C   ALA A 241      47.757  69.382 152.066  1.00  0.00           C
ATOM   3874  O   ALA A 241      47.697  70.452 151.456  1.00  0.00           O
ATOM   3875  N   MET A 242      47.267  69.252 153.316  1.00  0.00           N
ATOM   3877  CA  MET A 242      46.787  70.322 154.166  1.00  0.00           C
ATOM   3879  CB  MET A 242      45.747  69.812 155.206  1.00  0.00           C
ATOM   3882  CG  MET A 242      44.367  69.422 154.646  1.00  0.00           C
ATOM   3885  SD  MET A 242      43.347  70.822 154.086  1.00  0.00           S
ATOM   3886  CE  MET A 242      42.747  71.322 155.716  1.00  0.00           C
ATOM   3890  C   MET A 242      47.917  71.032 154.906  1.00  0.00           C
ATOM   3891  O   MET A 242      47.637  72.022 155.556  1.00  0.00           O
ATOM   3892  N   LYS A 243      49.197  70.592 154.806  1.00  0.00           N
ATOM   3894  CA  LYS A 243      50.387  71.282 155.306  1.00  0.00           C
ATOM   3896  CB  LYS A 243      51.417  70.322 155.976  1.00  0.00           C
ATOM   3899  CG  LYS A 243      50.987  69.722 157.326  1.00  0.00           C
ATOM   3902  CD  LYS A 243      52.057  68.832 158.016  1.00  0.00           C
ATOM   3905  CE  LYS A 243      52.317  67.502 157.276  1.00  0.00           C
ATOM   3908  NZ  LYS A 243      53.427  66.712 157.836  1.00  0.00           N
ATOM   3912  C   LYS A 243      51.087  72.042 154.186  1.00  0.00           C
ATOM   3913  O   LYS A 243      51.867  72.952 154.426  1.00  0.00           O
ATOM   3914  N   LYS A 244      50.747  71.782 152.916  1.00  0.00           N
ATOM   3916  CA  LYS A 244      51.047  72.692 151.816  1.00  0.00           C
ATOM   3918  CB  LYS A 244      50.917  71.962 150.456  1.00  0.00           C
ATOM   3921  CG  LYS A 244      51.677  70.632 150.316  1.00  0.00           C
ATOM   3924  CD  LYS A 244      53.207  70.732 150.206  1.00  0.00           C
ATOM   3927  CE  LYS A 244      53.927  70.872 151.556  1.00  0.00           C
ATOM   3930  NZ  LYS A 244      55.387  70.832 151.376  1.00  0.00           N
ATOM   3934  C   LYS A 244      50.097  73.902 151.856  1.00  0.00           C
ATOM   3935  O   LYS A 244      50.377  74.972 151.316  1.00  0.00           O
ATOM   3936  N   VAL A 245      48.967  73.722 152.576  1.00  0.00           N
ATOM   3938  CA  VAL A 245      48.237  74.712 153.346  1.00  0.00           C
ATOM   3940  CB  VAL A 245      48.727  74.722 154.806  1.00  0.00           C
ATOM   3942  CG1 VAL A 245      50.037  75.472 155.116  1.00  0.00           C
ATOM   3946  CG2 VAL A 245      47.557  75.042 155.756  1.00  0.00           C
ATOM   3950  C   VAL A 245      48.047  76.092 152.716  1.00  0.00           C
ATOM   3951  O   VAL A 245      47.787  76.242 151.526  1.00  0.00           O
ATOM   3952  N   SER A 246      48.127  77.152 153.526  1.00  0.00           N
ATOM   3954  CA  SER A 246      48.187  78.512 153.096  1.00  0.00           C
ATOM   3956  CB  SER A 246      47.747  79.512 154.196  1.00  0.00           C
ATOM   3959  OG  SER A 246      46.497  79.132 154.756  1.00  0.00           O
ATOM   3961  C   SER A 246      49.617  78.872 152.746  1.00  0.00           C
ATOM   3962  O   SER A 246      49.847  79.962 152.256  1.00  0.00           O
ATOM   3963  N   GLU A 247      50.597  77.952 152.936  1.00  0.00           N
ATOM   3965  CA  GLU A 247      51.987  78.142 152.546  1.00  0.00           C
ATOM   3967  CB  GLU A 247      52.827  76.892 152.936  1.00  0.00           C
ATOM   3970  CG  GLU A 247      54.357  77.052 152.706  1.00  0.00           C
ATOM   3973  CD  GLU A 247      55.087  75.732 152.726  1.00  0.00           C
ATOM   3974  OE1 GLU A 247      55.107  75.052 153.776  1.00  0.00           O
ATOM   3975  OE2 GLU A 247      55.717  75.342 151.716  1.00  0.00           O
ATOM   3976  C   GLU A 247      52.147  78.382 151.056  1.00  0.00           C
ATOM   3977  O   GLU A 247      52.737  79.352 150.596  1.00  0.00           O
ATOM   3978  N   LEU A 248      51.477  77.542 150.236  1.00  0.00           N
ATOM   3980  CA  LEU A 248      51.377  77.782 148.816  1.00  0.00           C
ATOM   3982  CB  LEU A 248      50.567  76.582 148.246  1.00  0.00           C
ATOM   3985  CG  LEU A 248      50.517  76.362 146.726  1.00  0.00           C
ATOM   3987  CD1 LEU A 248      49.807  77.482 145.956  1.00  0.00           C
ATOM   3991  CD2 LEU A 248      51.917  76.062 146.186  1.00  0.00           C
ATOM   3995  C   LEU A 248      50.697  79.122 148.506  1.00  0.00           C
ATOM   3996  O   LEU A 248      51.157  79.902 147.676  1.00  0.00           O
ATOM   3997  N   GLU A 249      49.617  79.452 149.226  1.00  0.00           N
ATOM   3999  CA  GLU A 249      48.927  80.732 149.136  1.00  0.00           C
ATOM   4001  CB  GLU A 249      47.607  80.682 149.946  1.00  0.00           C
ATOM   4004  CG  GLU A 249      46.857  82.022 150.046  1.00  0.00           C
ATOM   4007  CD  GLU A 249      45.447  81.842 150.566  1.00  0.00           C
ATOM   4008  OE1 GLU A 249      45.177  80.862 151.296  1.00  0.00           O
ATOM   4009  OE2 GLU A 249      44.577  82.672 150.176  1.00  0.00           O
ATOM   4010  C   GLU A 249      49.737  81.972 149.506  1.00  0.00           C
ATOM   4011  O   GLU A 249      49.617  83.012 148.866  1.00  0.00           O
ATOM   4012  N   THR A 250      50.587  81.892 150.546  1.00  0.00           N
ATOM   4014  CA  THR A 250      51.487  82.922 151.046  1.00  0.00           C
ATOM   4016  CB  THR A 250      52.357  82.382 152.196  1.00  0.00           C
ATOM   4018  OG1 THR A 250      51.527  82.002 153.276  1.00  0.00           O
ATOM   4020  CG2 THR A 250      53.337  83.432 152.736  1.00  0.00           C
ATOM   4024  C   THR A 250      52.417  83.422 149.986  1.00  0.00           C
ATOM   4025  O   THR A 250      52.477  84.612 149.706  1.00  0.00           O
ATOM   4026  N   LEU A 251      53.087  82.522 149.246  1.00  0.00           N
ATOM   4028  CA  LEU A 251      53.927  82.922 148.136  1.00  0.00           C
ATOM   4030  CB  LEU A 251      54.527  81.662 147.496  1.00  0.00           C
ATOM   4033  CG  LEU A 251      55.487  81.972 146.326  1.00  0.00           C
ATOM   4035  CD1 LEU A 251      56.857  82.412 146.856  1.00  0.00           C
ATOM   4039  CD2 LEU A 251      55.547  80.762 145.406  1.00  0.00           C
ATOM   4043  C   LEU A 251      53.187  83.652 147.036  1.00  0.00           C
ATOM   4044  O   LEU A 251      53.617  84.702 146.556  1.00  0.00           O
ATOM   4045  N   VAL A 252      52.017  83.132 146.646  1.00  0.00           N
ATOM   4047  CA  VAL A 252      51.147  83.642 145.616  1.00  0.00           C
ATOM   4049  CB  VAL A 252      49.957  82.712 145.466  1.00  0.00           C
ATOM   4051  CG1 VAL A 252      48.957  83.252 144.426  1.00  0.00           C
ATOM   4055  CG2 VAL A 252      50.457  81.332 145.006  1.00  0.00           C
ATOM   4059  C   VAL A 252      50.737  85.072 145.926  1.00  0.00           C
ATOM   4060  O   VAL A 252      50.817  85.952 145.066  1.00  0.00           O
ATOM   4061  N   ALA A 253      50.377  85.342 147.196  1.00  0.00           N
ATOM   4063  CA  ALA A 253      50.167  86.692 147.696  1.00  0.00           C
ATOM   4065  CB  ALA A 253      49.747  86.592 149.166  1.00  0.00           C
ATOM   4069  C   ALA A 253      51.367  87.632 147.556  1.00  0.00           C
ATOM   4070  O   ALA A 253      51.247  88.732 147.026  1.00  0.00           O
ATOM   4071  N   GLN A 254      52.577  87.192 147.936  1.00  0.00           N
ATOM   4073  CA  GLN A 254      53.817  87.912 147.666  1.00  0.00           C
ATOM   4075  CB  GLN A 254      55.007  87.282 148.426  1.00  0.00           C
ATOM   4078  CG  GLN A 254      55.077  87.682 149.926  1.00  0.00           C
ATOM   4081  CD  GLN A 254      54.457  86.672 150.896  1.00  0.00           C
ATOM   4082  OE1 GLN A 254      55.157  85.782 151.376  1.00  0.00           O
ATOM   4083  NE2 GLN A 254      53.177  86.862 151.256  1.00  0.00           N
ATOM   4086  C   GLN A 254      54.177  88.112 146.196  1.00  0.00           C
ATOM   4087  O   GLN A 254      54.617  89.172 145.756  1.00  0.00           O
ATOM   4088  N   ALA A 255      53.987  87.082 145.356  1.00  0.00           N
ATOM   4090  CA  ALA A 255      54.237  87.082 143.926  1.00  0.00           C
ATOM   4092  CB  ALA A 255      54.047  85.632 143.426  1.00  0.00           C
ATOM   4096  C   ALA A 255      53.307  88.032 143.176  1.00  0.00           C
ATOM   4097  O   ALA A 255      53.607  88.592 142.126  1.00  0.00           O
ATOM   4098  N   LYS A 256      52.117  88.232 143.766  1.00  0.00           N
ATOM   4100  CA  LYS A 256      51.067  89.072 143.236  1.00  0.00           C
ATOM   4102  CB  LYS A 256      49.747  88.372 143.626  1.00  0.00           C
ATOM   4105  CG  LYS A 256      48.457  88.882 142.986  1.00  0.00           C
ATOM   4108  CD  LYS A 256      47.227  88.052 143.426  1.00  0.00           C
ATOM   4111  CE  LYS A 256      46.947  88.122 144.936  1.00  0.00           C
ATOM   4114  NZ  LYS A 256      45.647  87.512 145.306  1.00  0.00           N
ATOM   4118  C   LYS A 256      51.137  90.472 143.826  1.00  0.00           C
ATOM   4119  O   LYS A 256      50.387  91.362 143.426  1.00  0.00           O
ATOM   4120  N   GLU A 257      52.067  90.762 144.776  1.00  0.00           N
ATOM   4122  CA  GLU A 257      52.307  92.122 145.236  1.00  0.00           C
ATOM   4124  CB  GLU A 257      52.567  92.172 146.776  1.00  0.00           C
ATOM   4127  CG  GLU A 257      54.047  92.192 147.276  1.00  0.00           C
ATOM   4130  CD  GLU A 257      54.177  92.272 148.796  1.00  0.00           C
ATOM   4131  OE1 GLU A 257      53.137  92.172 149.506  1.00  0.00           O
ATOM   4132  OE2 GLU A 257      55.327  92.462 149.276  1.00  0.00           O
ATOM   4133  C   GLU A 257      53.507  92.672 144.486  1.00  0.00           C
ATOM   4134  O   GLU A 257      53.717  93.882 144.436  1.00  0.00           O
ATOM   4135  N   ALA A 258      54.257  91.782 143.816  1.00  0.00           N
ATOM   4137  CA  ALA A 258      55.417  92.062 143.036  1.00  0.00           C
ATOM   4139  CB  ALA A 258      55.967  90.682 142.596  1.00  0.00           C
ATOM   4143  C   ALA A 258      55.137  93.002 141.876  1.00  0.00           C
ATOM   4144  O   ALA A 258      54.197  92.802 141.086  1.00  0.00           O
ATOM   4145  N   ASP A 259      55.927  94.092 141.736  1.00  0.00           N
ATOM   4147  CA  ASP A 259      55.587  95.152 140.806  1.00  0.00           C
ATOM   4149  CB  ASP A 259      55.967  96.612 141.236  1.00  0.00           C
ATOM   4152  CG  ASP A 259      57.427  97.042 141.226  1.00  0.00           C
ATOM   4153  OD1 ASP A 259      58.317  96.362 141.786  1.00  0.00           O
ATOM   4154  OD2 ASP A 259      57.617  98.232 140.856  1.00  0.00           O
ATOM   4155  C   ASP A 259      55.947  94.772 139.366  1.00  0.00           C
ATOM   4156  O   ASP A 259      56.587  93.772 139.056  1.00  0.00           O
ATOM   4157  N   LYS A 260      55.377  95.492 138.396  1.00  0.00           N
ATOM   4159  CA  LYS A 260      55.627  95.262 136.986  1.00  0.00           C
ATOM   4161  CB  LYS A 260      54.377  95.482 136.066  1.00  0.00           C
ATOM   4164  CG  LYS A 260      53.907  96.932 135.786  1.00  0.00           C
ATOM   4167  CD  LYS A 260      53.377  97.692 137.016  1.00  0.00           C
ATOM   4170  CE  LYS A 260      53.317  99.222 136.866  1.00  0.00           C
ATOM   4173  NZ  LYS A 260      52.557  99.632 135.686  1.00  0.00           N
ATOM   4177  C   LYS A 260      56.717  96.232 136.606  1.00  0.00           C
ATOM   4178  O   LYS A 260      56.657  97.422 136.936  1.00  0.00           O
ATOM   4179  N   GLY A 261      57.777  95.772 135.916  1.00  0.00           N
ATOM   4181  CA  GLY A 261      58.817  96.682 135.456  1.00  0.00           C
ATOM   4184  C   GLY A 261      58.597  97.152 134.056  1.00  0.00           C
ATOM   4185  O   GLY A 261      57.557  96.932 133.436  1.00  0.00           O
ATOM   4186  N   GLY A 262      59.627  97.852 133.546  1.00  0.00           N
ATOM   4188  CA  GLY A 262      59.987  98.132 132.166  1.00  0.00           C
ATOM   4191  C   GLY A 262      59.007  97.902 131.036  1.00  0.00           C
ATOM   4192  O   GLY A 262      57.917  98.482 130.966  1.00  0.00           O
ATOM   4193  N   MET A 263      59.457  97.082 130.076  1.00  0.00           N
ATOM   4195  CA  MET A 263      58.807  96.862 128.806  1.00  0.00           C
ATOM   4197  CB  MET A 263      59.487  97.722 127.706  1.00  0.00           C
ATOM   4200  CG  MET A 263      58.807  97.712 126.316  1.00  0.00           C
ATOM   4203  SD  MET A 263      57.077  98.282 126.286  1.00  0.00           S
ATOM   4204  CE  MET A 263      57.437 100.052 126.486  1.00  0.00           C
ATOM   4208  C   MET A 263      58.917  95.372 128.546  1.00  0.00           C
ATOM   4209  O   MET A 263      59.317  94.902 127.486  1.00  0.00           O
ATOM   4210  N   ASN A 264      58.547  94.602 129.576  1.00  0.00           N
ATOM   4212  CA  ASN A 264      58.757  93.182 129.696  1.00  0.00           C
ATOM   4214  CB  ASN A 264      59.577  92.842 130.976  1.00  0.00           C
ATOM   4217  CG  ASN A 264      60.957  93.472 130.796  1.00  0.00           C
ATOM   4218  OD1 ASN A 264      61.507  93.482 129.696  1.00  0.00           O
ATOM   4219  ND2 ASN A 264      61.507  94.092 131.866  1.00  0.00           N
ATOM   4222  C   ASN A 264      57.397  92.532 129.726  1.00  0.00           C
ATOM   4223  O   ASN A 264      57.187  91.472 130.316  1.00  0.00           O
ATOM   4224  N   PHE A 265      56.407  93.182 129.086  1.00  0.00           N
ATOM   4226  CA  PHE A 265      54.987  92.882 129.156  1.00  0.00           C
ATOM   4228  CB  PHE A 265      54.167  93.922 128.366  1.00  0.00           C
ATOM   4231  CG  PHE A 265      54.137  95.262 129.046  1.00  0.00           C
ATOM   4232  CD1 PHE A 265      53.217  95.492 130.086  1.00  0.00           C
ATOM   4234  CE1 PHE A 265      53.127  96.742 130.706  1.00  0.00           C
ATOM   4236  CZ  PHE A 265      53.977  97.782 130.306  1.00  0.00           C
ATOM   4238  CD2 PHE A 265      54.947  96.322 128.626  1.00  0.00           C
ATOM   4240  CE2 PHE A 265      54.877  97.572 129.256  1.00  0.00           C
ATOM   4242  C   PHE A 265      54.637  91.462 128.716  1.00  0.00           C
ATOM   4243  O   PHE A 265      53.787  90.792 129.286  1.00  0.00           O
ATOM   4244  N   SER A 266      55.367  90.942 127.716  1.00  0.00           N
ATOM   4246  CA  SER A 266      55.367  89.532 127.366  1.00  0.00           C
ATOM   4248  CB  SER A 266      56.307  89.262 126.166  1.00  0.00           C
ATOM   4251  OG  SER A 266      57.547  89.932 126.326  1.00  0.00           O
ATOM   4253  C   SER A 266      55.757  88.562 128.486  1.00  0.00           C
ATOM   4254  O   SER A 266      55.187  87.482 128.596  1.00  0.00           O
ATOM   4255  N   PHE A 267      56.737  88.912 129.336  1.00  0.00           N
ATOM   4257  CA  PHE A 267      57.077  88.152 130.536  1.00  0.00           C
ATOM   4259  CB  PHE A 267      58.477  88.602 131.036  1.00  0.00           C
ATOM   4262  CG  PHE A 267      59.057  87.592 131.996  1.00  0.00           C
ATOM   4263  CD1 PHE A 267      59.877  86.542 131.546  1.00  0.00           C
ATOM   4265  CE1 PHE A 267      60.437  85.642 132.446  1.00  0.00           C
ATOM   4267  CZ  PHE A 267      60.187  85.762 133.816  1.00  0.00           C
ATOM   4269  CD2 PHE A 267      58.807  87.712 133.376  1.00  0.00           C
ATOM   4271  CE2 PHE A 267      59.367  86.802 134.286  1.00  0.00           C
ATOM   4273  C   PHE A 267      56.037  88.342 131.646  1.00  0.00           C
ATOM   4274  O   PHE A 267      55.717  87.422 132.386  1.00  0.00           O
ATOM   4275  N   ILE A 268      55.437  89.552 131.756  1.00  0.00           N
ATOM   4277  CA  ILE A 268      54.367  89.842 132.716  1.00  0.00           C
ATOM   4279  CB  ILE A 268      53.937  91.322 132.746  1.00  0.00           C
ATOM   4281  CG2 ILE A 268      52.767  91.532 133.736  1.00  0.00           C
ATOM   4285  CG1 ILE A 268      55.107  92.292 133.086  1.00  0.00           C
ATOM   4288  CD  ILE A 268      55.807  92.022 134.426  1.00  0.00           C
ATOM   4292  C   ILE A 268      53.137  88.952 132.496  1.00  0.00           C
ATOM   4293  O   ILE A 268      52.527  88.442 133.436  1.00  0.00           O
ATOM   4294  N   ASN A 269      52.797  88.702 131.216  1.00  0.00           N
ATOM   4296  CA  ASN A 269      51.807  87.722 130.806  1.00  0.00           C
ATOM   4298  CB  ASN A 269      51.647  87.672 129.256  1.00  0.00           C
ATOM   4301  CG  ASN A 269      50.877  88.912 128.846  1.00  0.00           C
ATOM   4302  OD1 ASN A 269      50.917  89.922 129.526  1.00  0.00           O
ATOM   4303  ND2 ASN A 269      50.117  88.852 127.736  1.00  0.00           N
ATOM   4306  C   ASN A 269      52.127  86.312 131.226  1.00  0.00           C
ATOM   4307  O   ASN A 269      51.287  85.602 131.796  1.00  0.00           O
ATOM   4308  N   SER A 270      53.367  85.842 131.016  1.00  0.00           N
ATOM   4310  CA  SER A 270      53.717  84.482 131.396  1.00  0.00           C
ATOM   4312  CB  SER A 270      54.997  83.932 130.726  1.00  0.00           C
ATOM   4315  OG  SER A 270      56.167  84.722 130.986  1.00  0.00           O
ATOM   4317  C   SER A 270      53.767  84.332 132.906  1.00  0.00           C
ATOM   4318  O   SER A 270      53.437  83.282 133.446  1.00  0.00           O
ATOM   4319  N   ALA A 271      54.107  85.412 133.626  1.00  0.00           N
ATOM   4321  CA  ALA A 271      53.947  85.542 135.066  1.00  0.00           C
ATOM   4323  CB  ALA A 271      54.697  86.792 135.546  1.00  0.00           C
ATOM   4327  C   ALA A 271      52.497  85.512 135.546  1.00  0.00           C
ATOM   4328  O   ALA A 271      52.177  84.852 136.536  1.00  0.00           O
ATOM   4329  N   GLY A 272      51.587  86.212 134.846  1.00  0.00           N
ATOM   4331  CA  GLY A 272      50.157  86.202 135.096  1.00  0.00           C
ATOM   4334  C   GLY A 272      49.467  84.882 134.846  1.00  0.00           C
ATOM   4335  O   GLY A 272      48.637  84.432 135.636  1.00  0.00           O
ATOM   4336  N   GLN A 273      49.777  84.182 133.746  1.00  0.00           N
ATOM   4338  CA  GLN A 273      49.177  82.872 133.506  1.00  0.00           C
ATOM   4340  CB  GLN A 273      49.417  82.422 132.036  1.00  0.00           C
ATOM   4343  CG  GLN A 273      50.827  81.872 131.826  1.00  0.00           C
ATOM   4346  CD  GLN A 273      51.277  81.612 130.386  1.00  0.00           C
ATOM   4347  OE1 GLN A 273      50.707  81.992 129.366  1.00  0.00           O
ATOM   4348  NE2 GLN A 273      52.447  80.932 130.336  1.00  0.00           N
ATOM   4351  C   GLN A 273      49.767  81.842 134.466  1.00  0.00           C
ATOM   4352  O   GLN A 273      49.107  80.882 134.856  1.00  0.00           O
ATOM   4353  N   TYR A 274      51.047  82.052 134.916  1.00  0.00           N
ATOM   4355  CA  TYR A 274      51.687  81.272 135.966  1.00  0.00           C
ATOM   4357  CB  TYR A 274      53.187  81.632 136.126  1.00  0.00           C
ATOM   4360  CG  TYR A 274      53.907  80.632 136.976  1.00  0.00           C
ATOM   4361  CD1 TYR A 274      54.177  79.342 136.496  1.00  0.00           C
ATOM   4363  CE1 TYR A 274      54.927  78.432 137.256  1.00  0.00           C
ATOM   4365  CZ  TYR A 274      55.427  78.812 138.506  1.00  0.00           C
ATOM   4366  OH  TYR A 274      56.317  77.992 139.216  1.00  0.00           O
ATOM   4368  CD2 TYR A 274      54.377  80.992 138.246  1.00  0.00           C
ATOM   4370  CE2 TYR A 274      55.107  80.082 139.016  1.00  0.00           C
ATOM   4372  C   TYR A 274      50.957  81.412 137.286  1.00  0.00           C
ATOM   4373  O   TYR A 274      50.697  80.442 137.996  1.00  0.00           O
ATOM   4374  N   GLN A 275      50.537  82.652 137.616  1.00  0.00           N
ATOM   4376  CA  GLN A 275      49.667  82.892 138.746  1.00  0.00           C
ATOM   4378  CB  GLN A 275      49.257  84.392 138.876  1.00  0.00           C
ATOM   4381  CG  GLN A 275      50.387  85.332 139.316  1.00  0.00           C
ATOM   4384  CD  GLN A 275      50.417  85.512 140.836  1.00  0.00           C
ATOM   4385  OE1 GLN A 275      49.447  85.292 141.576  1.00  0.00           O
ATOM   4386  NE2 GLN A 275      51.597  85.982 141.306  1.00  0.00           N
ATOM   4389  C   GLN A 275      48.387  82.102 138.696  1.00  0.00           C
ATOM   4390  O   GLN A 275      47.977  81.502 139.686  1.00  0.00           O
ATOM   4391  N   LEU A 276      47.707  82.072 137.546  1.00  0.00           N
ATOM   4393  CA  LEU A 276      46.387  81.502 137.456  1.00  0.00           C
ATOM   4395  CB  LEU A 276      45.617  82.152 136.296  1.00  0.00           C
ATOM   4398  CG  LEU A 276      45.387  83.652 136.506  1.00  0.00           C
ATOM   4400  CD1 LEU A 276      44.937  84.222 135.166  1.00  0.00           C
ATOM   4404  CD2 LEU A 276      44.387  83.952 137.626  1.00  0.00           C
ATOM   4408  C   LEU A 276      46.377  80.012 137.266  1.00  0.00           C
ATOM   4409  O   LEU A 276      45.417  79.342 137.616  1.00  0.00           O
ATOM   4410  N   GLU A 277      47.497  79.452 136.766  1.00  0.00           N
ATOM   4412  CA  GLU A 277      47.647  78.012 136.726  1.00  0.00           C
ATOM   4414  CB  GLU A 277      48.637  77.602 135.606  1.00  0.00           C
ATOM   4417  CG  GLU A 277      50.147  77.782 135.896  1.00  0.00           C
ATOM   4420  CD  GLU A 277      51.017  77.532 134.676  1.00  0.00           C
ATOM   4421  OE1 GLU A 277      50.987  76.392 134.136  1.00  0.00           O
ATOM   4422  OE2 GLU A 277      51.687  78.482 134.196  1.00  0.00           O
ATOM   4423  C   GLU A 277      47.967  77.492 138.116  1.00  0.00           C
ATOM   4424  O   GLU A 277      47.547  76.402 138.476  1.00  0.00           O
ATOM   4425  N   ALA A 278      48.587  78.292 139.016  1.00  0.00           N
ATOM   4427  CA  ALA A 278      48.647  78.012 140.446  1.00  0.00           C
ATOM   4429  CB  ALA A 278      49.467  79.112 141.146  1.00  0.00           C
ATOM   4433  C   ALA A 278      47.297  77.932 141.156  1.00  0.00           C
ATOM   4434  O   ALA A 278      47.007  77.022 141.936  1.00  0.00           O
ATOM   4435  N   LYS A 279      46.407  78.892 140.856  1.00  0.00           N
ATOM   4437  CA  LYS A 279      45.027  78.892 141.326  1.00  0.00           C
ATOM   4439  CB  LYS A 279      44.247  80.132 140.826  1.00  0.00           C
ATOM   4442  CG  LYS A 279      44.947  81.482 141.036  1.00  0.00           C
ATOM   4445  CD  LYS A 279      45.277  81.852 142.476  1.00  0.00           C
ATOM   4448  CE  LYS A 279      46.177  83.082 142.596  1.00  0.00           C
ATOM   4451  NZ  LYS A 279      45.537  84.242 141.966  1.00  0.00           N
ATOM   4455  C   LYS A 279      44.287  77.672 140.816  1.00  0.00           C
ATOM   4456  O   LYS A 279      43.637  76.962 141.576  1.00  0.00           O
ATOM   4457  N   LYS A 280      44.467  77.352 139.516  1.00  0.00           N
ATOM   4459  CA  LYS A 280      43.877  76.222 138.836  1.00  0.00           C
ATOM   4461  CB  LYS A 280      43.937  76.452 137.296  1.00  0.00           C
ATOM   4464  CG  LYS A 280      43.237  75.392 136.426  1.00  0.00           C
ATOM   4467  CD  LYS A 280      43.347  75.712 134.916  1.00  0.00           C
ATOM   4470  CE  LYS A 280      42.847  74.532 134.056  1.00  0.00           C
ATOM   4473  NZ  LYS A 280      43.057  74.782 132.616  1.00  0.00           N
ATOM   4477  C   LYS A 280      44.527  74.902 139.226  1.00  0.00           C
ATOM   4478  O   LYS A 280      44.057  73.792 138.956  1.00  0.00           O
ATOM   4479  N   TYR A 281      45.647  74.952 139.976  1.00  0.00           N
ATOM   4481  CA  TYR A 281      46.347  73.782 140.426  1.00  0.00           C
ATOM   4483  CB  TYR A 281      47.797  74.142 140.866  1.00  0.00           C
ATOM   4486  CG  TYR A 281      48.637  72.962 140.536  1.00  0.00           C
ATOM   4487  CD1 TYR A 281      48.937  72.712 139.186  1.00  0.00           C
ATOM   4489  CE1 TYR A 281      49.607  71.542 138.816  1.00  0.00           C
ATOM   4491  CZ  TYR A 281      49.997  70.632 139.796  1.00  0.00           C
ATOM   4492  OH  TYR A 281      50.657  69.452 139.396  1.00  0.00           O
ATOM   4494  CD2 TYR A 281      49.047  72.062 141.516  1.00  0.00           C
ATOM   4496  CE2 TYR A 281      49.717  70.882 141.146  1.00  0.00           C
ATOM   4498  C   TYR A 281      45.597  73.102 141.566  1.00  0.00           C
ATOM   4499  O   TYR A 281      45.817  71.922 141.876  1.00  0.00           O
ATOM   4500  N   VAL A 282      44.627  73.792 142.196  1.00  0.00           N
ATOM   4502  CA  VAL A 282      43.647  73.162 143.076  1.00  0.00           C
ATOM   4504  CB  VAL A 282      43.237  74.072 144.216  1.00  0.00           C
ATOM   4506  CG1 VAL A 282      42.287  75.212 143.816  1.00  0.00           C
ATOM   4510  CG2 VAL A 282      42.647  73.222 145.346  1.00  0.00           C
ATOM   4514  C   VAL A 282      42.497  72.512 142.306  1.00  0.00           C
ATOM   4515  O   VAL A 282      41.307  72.842 142.416  1.00  0.00           O
ATOM   4516  N   ARG A 283      42.847  71.422 141.586  1.00  0.00           N
ATOM   4518  CA  ARG A 283      41.927  70.442 141.026  1.00  0.00           C
ATOM   4520  CB  ARG A 283      42.697  69.422 140.136  1.00  0.00           C
ATOM   4523  CG  ARG A 283      41.797  68.522 139.256  1.00  0.00           C
ATOM   4526  CD  ARG A 283      42.507  67.382 138.516  1.00  0.00           C
ATOM   4529  NE  ARG A 283      41.507  66.712 137.626  1.00  0.00           N
ATOM   4531  CZ  ARG A 283      40.647  65.782 137.986  1.00  0.00           C
ATOM   4532  NH1 ARG A 283      40.597  65.252 139.176  1.00  0.00           N
ATOM   4535  NH2 ARG A 283      39.987  65.192 137.006  1.00  0.00           N
ATOM   4538  C   ARG A 283      41.247  69.672 142.156  1.00  0.00           C
ATOM   4539  O   ARG A 283      40.147  69.172 142.016  1.00  0.00           O
ATOM   4540  N   ARG A 284      41.937  69.642 143.316  1.00  0.00           N
ATOM   4542  CA  ARG A 284      41.527  69.172 144.616  1.00  0.00           C
ATOM   4544  CB  ARG A 284      40.307  69.842 145.296  1.00  0.00           C
ATOM   4547  CG  ARG A 284      38.937  69.502 144.706  1.00  0.00           C
ATOM   4550  CD  ARG A 284      38.257  70.642 143.956  1.00  0.00           C
ATOM   4553  NE  ARG A 284      37.897  71.632 145.016  1.00  0.00           N
ATOM   4555  CZ  ARG A 284      38.367  72.852 145.186  1.00  0.00           C
ATOM   4556  NH1 ARG A 284      39.177  73.502 144.386  1.00  0.00           N
ATOM   4559  NH2 ARG A 284      37.987  73.492 146.276  1.00  0.00           N
ATOM   4562  C   ARG A 284      41.597  67.682 144.806  1.00  0.00           C
ATOM   4563  O   ARG A 284      40.757  67.052 145.436  1.00  0.00           O
ATOM   4564  N   ILE A 285      42.727  67.112 144.336  1.00  0.00           N
ATOM   4566  CA  ILE A 285      43.177  65.752 144.566  1.00  0.00           C
ATOM   4568  CB  ILE A 285      44.627  65.622 144.086  1.00  0.00           C
ATOM   4570  CG2 ILE A 285      44.927  64.122 143.896  1.00  0.00           C
ATOM   4574  CG1 ILE A 285      44.997  66.452 142.816  1.00  0.00           C
ATOM   4577  CD  ILE A 285      44.327  65.982 141.526  1.00  0.00           C
ATOM   4581  C   ILE A 285      43.127  65.342 146.046  1.00  0.00           C
ATOM   4582  O   ILE A 285      42.787  64.212 146.426  1.00  0.00           O
ATOM   4583  N   ARG A 286      43.467  66.332 146.906  1.00  0.00           N
ATOM   4585  CA  ARG A 286      43.417  66.362 148.366  1.00  0.00           C
ATOM   4587  CB  ARG A 286      43.977  67.722 148.836  1.00  0.00           C
ATOM   4590  CG  ARG A 286      43.997  67.932 150.366  1.00  0.00           C
ATOM   4593  CD  ARG A 286      44.567  69.282 150.776  1.00  0.00           C
ATOM   4596  NE  ARG A 286      43.517  70.312 150.546  1.00  0.00           N
ATOM   4598  CZ  ARG A 286      43.677  71.592 150.846  1.00  0.00           C
ATOM   4599  NH1 ARG A 286      44.837  72.102 151.196  1.00  0.00           N
ATOM   4602  NH2 ARG A 286      42.657  72.402 150.776  1.00  0.00           N
ATOM   4605  C   ARG A 286      42.047  66.132 148.976  1.00  0.00           C
ATOM   4606  O   ARG A 286      41.917  65.622 150.096  1.00  0.00           O
ATOM   4607  N   ASP A 287      40.987  66.532 148.266  1.00  0.00           N
ATOM   4609  CA  ASP A 287      39.617  66.522 148.736  1.00  0.00           C
ATOM   4611  CB  ASP A 287      39.007  67.882 148.326  1.00  0.00           C
ATOM   4614  CG  ASP A 287      37.747  68.262 149.056  1.00  0.00           C
ATOM   4615  OD1 ASP A 287      37.687  68.182 150.316  1.00  0.00           O
ATOM   4616  OD2 ASP A 287      36.857  68.842 148.386  1.00  0.00           O
ATOM   4617  C   ASP A 287      38.857  65.362 148.096  1.00  0.00           C
ATOM   4618  O   ASP A 287      37.637  65.322 148.106  1.00  0.00           O
ATOM   4619  N   LYS A 288      39.577  64.382 147.486  1.00  0.00           N
ATOM   4621  CA  LYS A 288      38.987  63.182 146.946  1.00  0.00           C
ATOM   4623  CB  LYS A 288      39.647  62.792 145.596  1.00  0.00           C
ATOM   4626  CG  LYS A 288      39.477  63.802 144.456  1.00  0.00           C
ATOM   4629  CD  LYS A 288      40.317  63.442 143.216  1.00  0.00           C
ATOM   4632  CE  LYS A 288      40.237  62.002 142.696  1.00  0.00           C
ATOM   4635  NZ  LYS A 288      38.987  61.832 141.946  1.00  0.00           N
ATOM   4639  C   LYS A 288      39.077  62.002 147.916  1.00  0.00           C
ATOM   4640  O   LYS A 288      39.067  62.142 149.136  1.00  0.00           O
ATOM   4641  N   VAL A 289      39.147  60.782 147.356  1.00  0.00           N
ATOM   4643  CA  VAL A 289      39.227  59.532 148.076  1.00  0.00           C
ATOM   4645  CB  VAL A 289      38.077  58.612 147.696  1.00  0.00           C
ATOM   4647  CG1 VAL A 289      38.147  57.302 148.506  1.00  0.00           C
ATOM   4651  CG2 VAL A 289      36.737  59.332 147.956  1.00  0.00           C
ATOM   4655  C   VAL A 289      40.577  58.922 147.716  1.00  0.00           C
ATOM   4656  O   VAL A 289      40.677  58.262 146.676  1.00  0.00           O
ATOM   4657  N   PRO A 290      41.627  59.162 148.526  1.00  0.00           N
ATOM   4658  CD  PRO A 290      41.467  58.852 149.946  1.00  0.00           C
ATOM   4661  CA  PRO A 290      42.967  58.692 148.216  1.00  0.00           C
ATOM   4663  CB  PRO A 290      42.927  57.282 148.756  1.00  0.00           C
ATOM   4666  CG  PRO A 290      42.247  57.532 150.116  1.00  0.00           C
ATOM   4669  C   PRO A 290      43.597  58.902 146.856  1.00  0.00           C
ATOM   4670  O   PRO A 290      43.147  59.732 146.076  1.00  0.00           O
ATOM   4671  N   TYR A 291      44.707  58.192 146.556  1.00  0.00           N
ATOM   4673  CA  TYR A 291      45.327  58.202 145.236  1.00  0.00           C
ATOM   4675  CB  TYR A 291      46.647  57.362 145.246  1.00  0.00           C
ATOM   4678  CG  TYR A 291      47.357  57.282 143.916  1.00  0.00           C
ATOM   4679  CD1 TYR A 291      48.387  58.182 143.576  1.00  0.00           C
ATOM   4681  CE1 TYR A 291      49.047  58.092 142.356  1.00  0.00           C
ATOM   4683  CZ  TYR A 291      48.717  57.092 141.436  1.00  0.00           C
ATOM   4684  OH  TYR A 291      49.337  57.102 140.166  1.00  0.00           O
ATOM   4686  CD2 TYR A 291      47.067  56.252 143.006  1.00  0.00           C
ATOM   4688  CE2 TYR A 291      47.757  56.132 141.786  1.00  0.00           C
ATOM   4690  C   TYR A 291      44.347  57.722 144.166  1.00  0.00           C
ATOM   4691  O   TYR A 291      43.467  56.912 144.426  1.00  0.00           O
ATOM   4692  N   SER A 292      44.457  58.232 142.926  1.00  0.00           N
ATOM   4694  CA  SER A 292      43.817  57.572 141.796  1.00  0.00           C
ATOM   4696  CB  SER A 292      42.467  58.242 141.426  1.00  0.00           C
ATOM   4699  OG  SER A 292      41.857  57.672 140.276  1.00  0.00           O
ATOM   4701  C   SER A 292      44.787  57.612 140.646  1.00  0.00           C
ATOM   4702  O   SER A 292      45.277  58.682 140.286  1.00  0.00           O
ATOM   4703  N   ASP A 293      45.117  56.432 140.066  1.00  0.00           N
ATOM   4705  CA  ASP A 293      46.097  56.292 138.996  1.00  0.00           C
ATOM   4707  CB  ASP A 293      46.307  54.782 138.666  1.00  0.00           C
ATOM   4710  CG  ASP A 293      47.667  54.512 138.066  1.00  0.00           C
ATOM   4711  OD1 ASP A 293      48.607  55.302 138.346  1.00  0.00           O
ATOM   4712  OD2 ASP A 293      47.847  53.452 137.406  1.00  0.00           O
ATOM   4713  C   ASP A 293      45.727  57.092 137.766  1.00  0.00           C
ATOM   4714  O   ASP A 293      46.517  57.852 137.196  1.00  0.00           O
ATOM   4715  N   TRP A 294      44.437  57.012 137.406  1.00  0.00           N
ATOM   4717  CA  TRP A 294      43.787  57.832 136.416  1.00  0.00           C
ATOM   4719  CB  TRP A 294      42.247  57.612 136.546  1.00  0.00           C
ATOM   4722  CG  TRP A 294      41.797  56.202 136.316  1.00  0.00           C
ATOM   4723  CD1 TRP A 294      41.257  55.292 137.196  1.00  0.00           C
ATOM   4725  NE1 TRP A 294      40.827  54.182 136.496  1.00  0.00           N
ATOM   4727  CE2 TRP A 294      41.117  54.352 135.166  1.00  0.00           C
ATOM   4728  CD2 TRP A 294      41.727  55.612 135.016  1.00  0.00           C
ATOM   4729  CE3 TRP A 294      42.097  56.042 133.746  1.00  0.00           C
ATOM   4731  CZ3 TRP A 294      41.827  55.232 132.656  1.00  0.00           C
ATOM   4733  CZ2 TRP A 294      40.877  53.512 134.086  1.00  0.00           C
ATOM   4735  CH2 TRP A 294      41.217  53.982 132.816  1.00  0.00           C
ATOM   4737  C   TRP A 294      44.077  59.312 136.576  1.00  0.00           C
ATOM   4738  O   TRP A 294      44.527  59.972 135.646  1.00  0.00           O
ATOM   4739  N   ASP A 295      43.847  59.842 137.796  1.00  0.00           N
ATOM   4741  CA  ASP A 295      44.007  61.222 138.176  1.00  0.00           C
ATOM   4743  CB  ASP A 295      43.347  61.422 139.566  1.00  0.00           C
ATOM   4746  CG  ASP A 295      42.997  62.862 139.876  1.00  0.00           C
ATOM   4747  OD1 ASP A 295      42.887  63.682 138.936  1.00  0.00           O
ATOM   4748  OD2 ASP A 295      42.657  63.132 141.056  1.00  0.00           O
ATOM   4749  C   ASP A 295      45.427  61.742 138.156  1.00  0.00           C
ATOM   4750  O   ASP A 295      45.697  62.862 137.736  1.00  0.00           O
ATOM   4751  N   LYS A 296      46.397  60.942 138.636  1.00  0.00           N
ATOM   4753  CA  LYS A 296      47.797  61.272 138.586  1.00  0.00           C
ATOM   4755  CB  LYS A 296      48.587  60.352 139.546  1.00  0.00           C
ATOM   4758  CG  LYS A 296      50.097  60.612 139.596  1.00  0.00           C
ATOM   4761  CD  LYS A 296      50.467  62.032 140.056  1.00  0.00           C
ATOM   4764  CE  LYS A 296      51.917  62.352 139.706  1.00  0.00           C
ATOM   4767  NZ  LYS A 296      52.317  63.682 140.166  1.00  0.00           N
ATOM   4771  C   LYS A 296      48.427  61.282 137.186  1.00  0.00           C
ATOM   4772  O   LYS A 296      49.287  62.122 136.896  1.00  0.00           O
ATOM   4773  N   GLU A 297      48.047  60.312 136.326  1.00  0.00           N
ATOM   4775  CA  GLU A 297      48.457  60.232 134.936  1.00  0.00           C
ATOM   4777  CB  GLU A 297      48.157  58.822 134.326  1.00  0.00           C
ATOM   4780  CG  GLU A 297      48.647  58.662 132.846  1.00  0.00           C
ATOM   4783  CD  GLU A 297      48.537  57.252 132.296  1.00  0.00           C
ATOM   4784  OE1 GLU A 297      47.457  56.822 131.826  1.00  0.00           O
ATOM   4785  OE2 GLU A 297      49.617  56.602 132.166  1.00  0.00           O
ATOM   4786  C   GLU A 297      47.907  61.312 134.016  1.00  0.00           C
ATOM   4787  O   GLU A 297      48.647  61.832 133.166  1.00  0.00           O
ATOM   4788  N   GLN A 298      46.617  61.662 134.136  1.00  0.00           N
ATOM   4790  CA  GLN A 298      45.917  62.362 133.076  1.00  0.00           C
ATOM   4792  CB  GLN A 298      44.417  61.882 132.946  1.00  0.00           C
ATOM   4795  CG  GLN A 298      43.417  62.332 134.056  1.00  0.00           C
ATOM   4798  CD  GLN A 298      42.077  61.572 134.036  1.00  0.00           C
ATOM   4799  OE1 GLN A 298      40.977  62.102 134.156  1.00  0.00           O
ATOM   4800  NE2 GLN A 298      42.167  60.232 133.996  1.00  0.00           N
ATOM   4803  C   GLN A 298      46.047  63.912 133.116  1.00  0.00           C
ATOM   4804  OT1 GLN A 298      47.157  64.482 133.266  1.00  0.00           O
ATOM   4805  OT2 GLN A 298      45.007  64.572 132.876  1.00  0.00           O
ATOM   4806  NH3 POPEB 299      24.987  14.592 126.846  1.00  0.00           N
ATOM   4810  C12 POPEB 299      24.307  14.852 128.166  1.00  0.00           C
ATOM   4813  C11 POPEB 299      22.797  15.162 128.016  1.00  0.00           C
ATOM   4816  P   POPEB 299      23.377  17.442 126.846  1.00  0.00           P
ATOM   4817  O13 POPEB 299      23.927  17.932 128.116  1.00  0.00           O
ATOM   4818  O14 POPEB 299      24.357  17.002 125.816  1.00  0.00           O
ATOM   4819  O11 POPEB 299      22.437  18.542 126.236  1.00  0.00           O
ATOM   4820  O12 POPEB 299      22.447  16.202 127.086  1.00  0.00           O
ATOM   4821  C1  POPEB 299      21.717  18.352 125.026  1.00  0.00           C
ATOM   4824  C2  POPEB 299      22.247  19.252 123.876  1.00  0.00           C
ATOM   4826  O21 POPEB 299      22.167  18.632 122.586  1.00  0.00           O
ATOM   4827  C21 POPEB 299      20.987  18.212 122.156  1.00  0.00           C
ATOM   4828  O22 POPEB 299      20.047  17.862 122.846  1.00  0.00           O
ATOM   4829  C22 POPEB 299      20.997  18.332 120.636  1.00  0.00           C
ATOM   4832  C3  POPEB 299      23.697  19.802 124.096  1.00  0.00           C
ATOM   4835  O31 POPEB 299      24.317  20.342 122.906  1.00  0.00           O
ATOM   4836  C31 POPEB 299      25.087  19.622 122.066  1.00  0.00           C
ATOM   4837  O32 POPEB 299      25.637  20.092 121.086  1.00  0.00           O
ATOM   4838  C32 POPEB 299      25.327  18.172 122.506  1.00  0.00           C
ATOM   4841  C23 POPEB 299      21.827  17.242 119.916  1.00  0.00           C
ATOM   4844  C24 POPEB 299      22.287  17.682 118.516  1.00  0.00           C
ATOM   4847  C25 POPEB 299      23.517  18.612 118.566  1.00  0.00           C
ATOM   4850  C26 POPEB 299      24.017  19.082 117.186  1.00  0.00           C
ATOM   4853  C27 POPEB 299      25.297  19.932 117.316  1.00  0.00           C
ATOM   4856  C28 POPEB 299      25.757  20.602 116.006  1.00  0.00           C
ATOM   4859  C29 POPEB 299      26.257  19.632 114.956  1.00  0.00           C
ATOM   4861 0C21 POPEB 299      26.117  19.752 113.616  1.00  0.00           C
ATOM   4863 1C21 POPEB 299      25.397  20.862 112.886  1.00  0.00           C
ATOM   4866 2C21 POPEB 299      26.337  21.952 112.326  1.00  0.00           C
ATOM   4869 3C21 POPEB 299      25.557  23.102 111.666  1.00  0.00           C
ATOM   4872 4C21 POPEB 299      26.417  24.152 110.956  1.00  0.00           C
ATOM   4875 5C21 POPEB 299      27.437  24.862 111.866  1.00  0.00           C
ATOM   4878 6C21 POPEB 299      28.167  26.002 111.146  1.00  0.00           C
ATOM   4881 7C21 POPEB 299      29.277  26.612 112.006  1.00  0.00           C
ATOM   4884 8C21 POPEB 299      30.037  27.742 111.296  1.00  0.00           C
ATOM   4888  C33 POPEB 299      26.187  17.382 121.486  1.00  0.00           C
ATOM   4891  C34 POPEB 299      26.477  15.952 121.946  1.00  0.00           C
ATOM   4894  C35 POPEB 299      25.447  14.932 121.456  1.00  0.00           C
ATOM   4897  C36 POPEB 299      25.537  14.592 119.956  1.00  0.00           C
ATOM   4900  C37 POPEB 299      24.337  13.772 119.456  1.00  0.00           C
ATOM   4903  C38 POPEB 299      24.477  13.282 118.006  1.00  0.00           C
ATOM   4906  C39 POPEB 299      25.557  12.202 117.866  1.00  0.00           C
ATOM   4909 0C31 POPEB 299      25.477  11.442 116.536  1.00  0.00           C
ATOM   4912 1C31 POPEB 299      26.647  10.462 116.346  1.00  0.00           C
ATOM   4915 2C31 POPEB 299      26.517   9.642 115.056  1.00  0.00           C
ATOM   4918 3C31 POPEB 299      27.717   8.732 114.736  1.00  0.00           C
ATOM   4921 4C31 POPEB 299      27.727   7.382 115.466  1.00  0.00           C
ATOM   4924 5C31 POPEB 299      28.597   7.352 116.726  1.00  0.00           C
ATOM   4927 6C31 POPEB 299      28.697   5.972 117.376  1.00  0.00           C
ATOM   4931  NH3 POPEC 300      70.487  79.612  87.426  1.00  0.00           N
ATOM   4935  C12 POPEC 300      71.307  78.882  86.406  1.00  0.00           C
ATOM   4938  C11 POPEC 300      70.567  78.802  85.036  1.00  0.00           C
ATOM   4941  P   POPEC 300      67.977  79.272  85.296  1.00  0.00           P
ATOM   4942  O13 POPEC 300      67.337  80.502  85.796  1.00  0.00           O
ATOM   4943  O14 POPEC 300      67.367  78.582  84.136  1.00  0.00           O
ATOM   4944  O11 POPEC 300      68.237  78.282  86.516  1.00  0.00           O
ATOM   4945  O12 POPEC 300      69.457  79.682  84.916  1.00  0.00           O
ATOM   4946  C1  POPEC 300      67.867  76.892  86.436  1.00  0.00           C
ATOM   4949  C2  POPEC 300      67.417  76.282  87.806  1.00  0.00           C
ATOM   4951  O21 POPEC 300      68.407  76.522  88.836  1.00  0.00           O
ATOM   4952  C21 POPEC 300      67.997  77.312  89.826  1.00  0.00           C
ATOM   4953  O22 POPEC 300      67.027  78.042  89.806  1.00  0.00           O
ATOM   4954  C22 POPEC 300      68.887  77.092  91.046  1.00  0.00           C
ATOM   4957  C3  POPEC 300      67.187  74.742  87.666  1.00  0.00           C
ATOM   4960  O31 POPEC 300      66.837  74.102  88.926  1.00  0.00           O
ATOM   4961  C31 POPEC 300      66.977  72.772  88.926  1.00  0.00           C
ATOM   4962  O32 POPEC 300      67.167  72.072  87.956  1.00  0.00           O
ATOM   4963  C32 POPEC 300      66.727  72.262  90.336  1.00  0.00           C
ATOM   4966  C23 POPEC 300      68.057  76.642  92.276  1.00  0.00           C
ATOM   4969  C24 POPEC 300      68.777  75.622  93.166  1.00  0.00           C
ATOM   4972  C25 POPEC 300      70.077  76.092  93.856  1.00  0.00           C
ATOM   4975  C26 POPEC 300      69.997  77.462  94.546  1.00  0.00           C
ATOM   4978  C27 POPEC 300      71.257  77.792  95.356  1.00  0.00           C
ATOM   4981  C28 POPEC 300      71.267  77.192  96.776  1.00  0.00           C
ATOM   4984  C29 POPEC 300      70.407  77.972  97.746  1.00  0.00           C
ATOM   4986 0C21 POPEC 300      70.837  78.872  98.656  1.00  0.00           C
ATOM   4988 1C21 POPEC 300      72.267  79.292  98.906  1.00  0.00           C
ATOM   4991 2C21 POPEC 300      72.917  78.692 100.176  1.00  0.00           C
ATOM   4994 3C21 POPEC 300      72.547  79.392 101.496  1.00  0.00           C
ATOM   4997 4C21 POPEC 300      71.257  78.852 102.136  1.00  0.00           C
ATOM   5000 5C21 POPEC 300      70.807  79.672 103.346  1.00  0.00           C
ATOM   5003 6C21 POPEC 300      71.527  79.302 104.656  1.00  0.00           C
ATOM   5006 7C21 POPEC 300      70.927  80.052 105.846  1.00  0.00           C
ATOM   5009 8C21 POPEC 300      71.357  79.482 107.206  1.00  0.00           C
ATOM   5013  C33 POPEC 300      66.687  70.712  90.386  1.00  0.00           C
ATOM   5016  C34 POPEC 300      66.427  70.262  91.826  1.00  0.00           C
ATOM   5019  C35 POPEC 300      66.777  68.802  92.126  1.00  0.00           C
ATOM   5022  C36 POPEC 300      66.857  68.642  93.646  1.00  0.00           C
ATOM   5025  C37 POPEC 300      67.357  67.292  94.146  1.00  0.00           C
ATOM   5028  C38 POPEC 300      67.727  67.452  95.626  1.00  0.00           C
ATOM   5031  C39 POPEC 300      67.567  66.182  96.476  1.00  0.00           C
ATOM   5034 0C31 POPEC 300      67.367  66.572  97.946  1.00  0.00           C
ATOM   5037 1C31 POPEC 300      67.027  65.372  98.836  1.00  0.00           C
ATOM   5040 2C31 POPEC 300      66.727  65.812 100.276  1.00  0.00           C
ATOM   5043 3C31 POPEC 300      66.377  64.642 101.206  1.00  0.00           C
ATOM   5046 4C31 POPEC 300      65.067  63.942 100.816  1.00  0.00           C
ATOM   5049 5C31 POPEC 300      64.577  62.942 101.866  1.00  0.00           C
ATOM   5052 6C31 POPEC 300      63.307  62.212 101.436  1.00  0.00           C
ATOM   5056  NH3 POPED 301       4.487  82.302  82.376  1.00  0.00           N
ATOM   5060  C12 POPED 301       3.747  82.422  81.086  1.00  0.00           C
ATOM   5063  C11 POPED 301       2.457  83.222  81.336  1.00  0.00           C
ATOM   5066  P   POPED 301       0.827  81.492  82.456  1.00  0.00           P
ATOM   5067  O13 POPED 301      -0.353  81.892  81.656  1.00  0.00           O
ATOM   5068  O14 POPED 301       1.587  80.292  82.096  1.00  0.00           O
ATOM   5069  O11 POPED 301       0.377  81.422  83.976  1.00  0.00           O
ATOM   5070  O12 POPED 301       1.787  82.742  82.516  1.00  0.00           O
ATOM   5071  C1  POPED 301       1.247  81.842  85.036  1.00  0.00           C
ATOM   5074  C2  POPED 301       0.717  81.252  86.366  1.00  0.00           C
ATOM   5076  O21 POPED 301       1.467  81.692  87.506  1.00  0.00           O
ATOM   5077  C21 POPED 301       1.087  82.862  87.976  1.00  0.00           C
ATOM   5078  O22 POPED 301       0.457  83.702  87.346  1.00  0.00           O
ATOM   5079  C22 POPED 301       1.507  82.912  89.446  1.00  0.00           C
ATOM   5082  C3  POPED 301       0.727  79.692  86.316  1.00  0.00           C
ATOM   5085  O31 POPED 301       0.587  79.022  87.586  1.00  0.00           O
ATOM   5086  C31 POPED 301      -0.473  79.262  88.336  1.00  0.00           C
ATOM   5087  O32 POPED 301      -1.367  80.052  88.106  1.00  0.00           O
ATOM   5088  C32 POPED 301      -0.383  78.392  89.586  1.00  0.00           C
ATOM   5091  C23 POPED 301       1.137  84.212  90.196  1.00  0.00           C
ATOM   5094  C24 POPED 301      -0.343  84.372  90.556  1.00  0.00           C
ATOM   5097  C25 POPED 301      -0.953  83.262  91.436  1.00  0.00           C
ATOM   5100  C26 POPED 301      -0.403  83.192  92.866  1.00  0.00           C
ATOM   5103  C27 POPED 301      -1.397  82.482  93.806  1.00  0.00           C
ATOM   5106  C28 POPED 301      -0.963  82.342  95.276  1.00  0.00           C
ATOM   5109  C29 POPED 301      -2.077  81.682  96.066  1.00  0.00           C
ATOM   5111 0C21 POPED 301      -1.997  81.092  97.276  1.00  0.00           C
ATOM   5113 1C21 POPED 301      -0.773  80.952  98.136  1.00  0.00           C
ATOM   5116 2C21 POPED 301      -0.763  81.972  99.296  1.00  0.00           C
ATOM   5119 3C21 POPED 301      -1.787  81.702 100.406  1.00  0.00           C
ATOM   5122 4C21 POPED 301      -1.727  82.722 101.556  1.00  0.00           C
ATOM   5125 5C21 POPED 301      -2.097  84.152 101.126  1.00  0.00           C
ATOM   5128 6C21 POPED 301      -2.027  85.172 102.276  1.00  0.00           C
ATOM   5131 7C21 POPED 301      -2.367  86.592 101.806  1.00  0.00           C
ATOM   5134 8C21 POPED 301      -2.417  87.622 102.946  1.00  0.00           C
ATOM   5138  C33 POPED 301      -0.133  79.212  90.866  1.00  0.00           C
ATOM   5141  C34 POPED 301       0.407  78.332  92.006  1.00  0.00           C
ATOM   5144  C35 POPED 301       0.637  79.092  93.316  1.00  0.00           C
ATOM   5147  C36 POPED 301       1.227  78.192  94.416  1.00  0.00           C
ATOM   5150  C37 POPED 301       1.357  78.912  95.766  1.00  0.00           C
ATOM   5153  C38 POPED 301       2.807  78.992  96.276  1.00  0.00           C
ATOM   5156  C39 POPED 301       2.957  79.842  97.556  1.00  0.00           C
ATOM   5159 0C31 POPED 301       2.587  79.082  98.846  1.00  0.00           C
ATOM   5162 1C31 POPED 301       2.787  79.942 100.106  1.00  0.00           C
ATOM   5165 2C31 POPED 301       2.567  79.162 101.416  1.00  0.00           C
ATOM   5168 3C31 POPED 301       2.597  80.092 102.636  1.00  0.00           C
ATOM   5171 4C31 POPED 301       2.537  79.352 103.976  1.00  0.00           C
ATOM   5174 5C31 POPED 301       2.537  80.322 105.166  1.00  0.00           C
ATOM   5177 6C31 POPED 301       2.457  79.652 106.536  1.00  0.00           C
ATOM   5181  NH3 POPEE 302     108.857  57.932  84.126  1.00  0.00           N
ATOM   5185  C12 POPEE 302     108.297  58.982  83.226  1.00  0.00           C
ATOM   5188  C11 POPEE 302     106.807  58.732  82.946  1.00  0.00           C
ATOM   5191  P   POPEE 302     105.237  56.782  82.266  1.00  0.00           P
ATOM   5192  O13 POPEE 302     104.187  57.792  81.986  1.00  0.00           O
ATOM   5193  O14 POPEE 302     105.297  55.622  81.336  1.00  0.00           O
ATOM   5194  O11 POPEE 302     105.137  56.282  83.776  1.00  0.00           O
ATOM   5195  O12 POPEE 302     106.637  57.522  82.176  1.00  0.00           O
ATOM   5196  C1  POPEE 302     104.697  54.932  84.026  1.00  0.00           C
ATOM   5199  C2  POPEE 302     104.167  54.722  85.486  1.00  0.00           C
ATOM   5201  O21 POPEE 302     105.277  54.332  86.316  1.00  0.00           O
ATOM   5202  C21 POPEE 302     105.077  54.452  87.616  1.00  0.00           C
ATOM   5203  O22 POPEE 302     104.147  55.002  88.156  1.00  0.00           O
ATOM   5204  C22 POPEE 302     106.147  53.642  88.356  1.00  0.00           C
ATOM   5207  C3  POPEE 302     103.057  53.612  85.476  1.00  0.00           C
ATOM   5210  O31 POPEE 302     102.357  53.422  86.736  1.00  0.00           O
ATOM   5211  C31 POPEE 302     101.237  52.672  86.676  1.00  0.00           C
ATOM   5212  O32 POPEE 302     100.787  52.182  85.656  1.00  0.00           O
ATOM   5213  C32 POPEE 302     100.607  52.642  88.066  1.00  0.00           C
ATOM   5216  C23 POPEE 302     106.527  54.202  89.746  1.00  0.00           C
ATOM   5219  C24 POPEE 302     105.487  54.012  90.866  1.00  0.00           C
ATOM   5222  C25 POPEE 302     105.337  52.552  91.336  1.00  0.00           C
ATOM   5225  C26 POPEE 302     104.707  52.492  92.746  1.00  0.00           C
ATOM   5228  C27 POPEE 302     104.647  51.082  93.356  1.00  0.00           C
ATOM   5231  C28 POPEE 302     104.007  51.032  94.756  1.00  0.00           C
ATOM   5234  C29 POPEE 302     104.817  51.782  95.796  1.00  0.00           C
ATOM   5236 0C21 POPEE 302     105.067  51.422  97.066  1.00  0.00           C
ATOM   5238 1C21 POPEE 302     104.597  50.192  97.816  1.00  0.00           C
ATOM   5241 2C21 POPEE 302     105.747  49.402  98.476  1.00  0.00           C
ATOM   5244 3C21 POPEE 302     106.697  50.292  99.306  1.00  0.00           C
ATOM   5247 4C21 POPEE 302     107.697  49.552 100.206  1.00  0.00           C
ATOM   5250 5C21 POPEE 302     108.637  50.552 100.876  1.00  0.00           C
ATOM   5253 6C21 POPEE 302     109.667  49.912 101.816  1.00  0.00           C
ATOM   5256 7C21 POPEE 302     110.457  50.952 102.626  1.00  0.00           C
ATOM   5259 8C21 POPEE 302     111.477  50.332 103.586  1.00  0.00           C
ATOM   5263  C33 POPEE 302      99.627  51.462  88.276  1.00  0.00           C
ATOM   5266  C34 POPEE 302     100.267  50.132  88.686  1.00  0.00           C
ATOM   5269  C35 POPEE 302     100.917  50.112  90.076  1.00  0.00           C
ATOM   5272  C36 POPEE 302      99.937  50.322  91.236  1.00  0.00           C
ATOM   5275  C37 POPEE 302     100.587  49.952  92.576  1.00  0.00           C
ATOM   5278  C38 POPEE 302      99.577  49.852  93.726  1.00  0.00           C
ATOM   5281  C39 POPEE 302     100.217  49.462  95.066  1.00  0.00           C
ATOM   5284 0C31 POPEE 302     100.467  47.952  95.206  1.00  0.00           C
ATOM   5287 1C31 POPEE 302     101.287  47.622  96.456  1.00  0.00           C
ATOM   5290 2C31 POPEE 302     101.447  46.122  96.756  1.00  0.00           C
ATOM   5293 3C31 POPEE 302     100.147  45.372  97.136  1.00  0.00           C
ATOM   5296 4C31 POPEE 302      99.257  46.122  98.136  1.00  0.00           C
ATOM   5299 5C31 POPEE 302      98.317  45.192  98.926  1.00  0.00           C
ATOM   5302 6C31 POPEE 302      97.287  45.952  99.756  1.00  0.00           C
ATOM   5306  NH3 POPEF 303      43.737  68.362  86.336  1.00  0.00           N
ATOM   5310  C12 POPEF 303      42.667  69.382  86.576  1.00  0.00           C
ATOM   5313  C11 POPEF 303      42.327  69.592  88.066  1.00  0.00           C
ATOM   5316  P   POPEF 303      41.227  71.802  89.076  1.00  0.00           P
ATOM   5317  O13 POPEF 303      42.337  72.732  88.756  1.00  0.00           O
ATOM   5318  O14 POPEF 303      39.837  72.322  88.946  1.00  0.00           O
ATOM   5319  O11 POPEF 303      41.457  71.242  90.546  1.00  0.00           O
ATOM   5320  O12 POPEF 303      41.267  70.532  88.136  1.00  0.00           O
ATOM   5321  C1  POPEF 303      40.647  70.182  91.066  1.00  0.00           C
ATOM   5324  C2  POPEF 303      41.287  69.432  92.286  1.00  0.00           C
ATOM   5326  O21 POPEF 303      40.927  70.012  93.556  1.00  0.00           O
ATOM   5327  C21 POPEF 303      41.597  71.062  94.006  1.00  0.00           C
ATOM   5328  O22 POPEF 303      42.217  71.872  93.336  1.00  0.00           O
ATOM   5329  C22 POPEF 303      41.507  71.082  95.556  1.00  0.00           C
ATOM   5332  C3  POPEF 303      42.817  69.142  92.146  1.00  0.00           C
ATOM   5335  O31 POPEF 303      43.367  68.672  93.406  1.00  0.00           O
ATOM   5336  C31 POPEF 303      43.117  67.402  93.706  1.00  0.00           C
ATOM   5337  O32 POPEF 303      42.577  66.582  92.996  1.00  0.00           O
ATOM   5338  C32 POPEF 303      43.557  67.162  95.156  1.00  0.00           C
ATOM   5341  C23 POPEF 303      42.807  71.582  96.236  1.00  0.00           C
ATOM   5344  C24 POPEF 303      42.967  71.272  97.746  1.00  0.00           C
ATOM   5347  C25 POPEF 303      41.997  71.952  98.726  1.00  0.00           C
ATOM   5350  C26 POPEF 303      42.457  71.752 100.196  1.00  0.00           C
ATOM   5353  C27 POPEF 303      41.507  72.392 101.216  1.00  0.00           C
ATOM   5356  C28 POPEF 303      42.177  72.792 102.556  1.00  0.00           C
ATOM   5359  C29 POPEF 303      42.497  71.632 103.456  1.00  0.00           C
ATOM   5361 0C21 POPEF 303      41.767  71.202 104.506  1.00  0.00           C
ATOM   5363 1C21 POPEF 303      40.447  71.772 104.986  1.00  0.00           C
ATOM   5366 2C21 POPEF 303      40.487  72.302 106.436  1.00  0.00           C
ATOM   5369 3C21 POPEF 303      41.577  73.352 106.696  1.00  0.00           C
ATOM   5372 4C21 POPEF 303      41.417  74.022 108.066  1.00  0.00           C
ATOM   5375 5C21 POPEF 303      42.647  74.812 108.556  1.00  0.00           C
ATOM   5378 6C21 POPEF 303      43.847  73.902 108.856  1.00  0.00           C
ATOM   5381 7C21 POPEF 303      45.017  74.582 109.566  1.00  0.00           C
ATOM   5384 8C21 POPEF 303      46.187  73.622 109.826  1.00  0.00           C
ATOM   5388  C33 POPEF 303      43.347  65.712  95.646  1.00  0.00           C
ATOM   5391  C34 POPEF 303      43.337  65.622  97.186  1.00  0.00           C
ATOM   5394  C35 POPEF 303      43.187  64.182  97.696  1.00  0.00           C
ATOM   5397  C36 POPEF 303      42.927  64.082  99.206  1.00  0.00           C
ATOM   5400  C37 POPEF 303      44.147  64.372 100.086  1.00  0.00           C
ATOM   5403  C38 POPEF 303      43.787  64.382 101.576  1.00  0.00           C
ATOM   5406  C39 POPEF 303      44.997  64.592 102.506  1.00  0.00           C
ATOM   5409 0C31 POPEF 303      44.577  64.762 103.976  1.00  0.00           C
ATOM   5412 1C31 POPEF 303      45.767  64.832 104.936  1.00  0.00           C
ATOM   5415 2C31 POPEF 303      45.607  65.892 106.046  1.00  0.00           C
ATOM   5418 3C31 POPEF 303      45.937  67.312 105.546  1.00  0.00           C
ATOM   5421 4C31 POPEF 303      45.857  68.382 106.636  1.00  0.00           C
ATOM   5424 5C31 POPEF 303      46.627  69.652 106.226  1.00  0.00           C
ATOM   5427 6C31 POPEF 303      46.467  70.812 107.216  1.00  0.00           C
ATOM   5431  NH3 POPEG 304      74.347  36.892  84.526  1.00  0.00           N
ATOM   5435  C12 POPEG 304      73.317  37.972  84.346  1.00  0.00           C
ATOM   5438  C11 POPEG 304      72.977  38.142  82.856  1.00  0.00           C
ATOM   5441  P   POPEG 304      70.507  39.062  82.846  1.00  0.00           P
ATOM   5442  O13 POPEG 304      69.957  38.102  81.876  1.00  0.00           O
ATOM   5443  O14 POPEG 304      69.917  40.412  82.836  1.00  0.00           O
ATOM   5444  O11 POPEG 304      70.367  38.462  84.306  1.00  0.00           O
ATOM   5445  O12 POPEG 304      72.067  39.222  82.666  1.00  0.00           O
ATOM   5446  C1  POPEG 304      69.277  38.712  85.176  1.00  0.00           C
ATOM   5449  C2  POPEG 304      69.777  38.912  86.626  1.00  0.00           C
ATOM   5451  O21 POPEG 304      68.607  39.172  87.426  1.00  0.00           O
ATOM   5452  C21 POPEG 304      68.687  38.952  88.716  1.00  0.00           C
ATOM   5453  O22 POPEG 304      69.647  38.492  89.316  1.00  0.00           O
ATOM   5454  C22 POPEG 304      67.337  39.302  89.346  1.00  0.00           C
ATOM   5457  C3  POPEG 304      70.787  40.092  86.696  1.00  0.00           C
ATOM   5460  O31 POPEG 304      71.647  40.082  87.856  1.00  0.00           O
ATOM   5461  C31 POPEG 304      71.287  40.922  88.826  1.00  0.00           C
ATOM   5462  O32 POPEG 304      70.237  41.542  88.886  1.00  0.00           O
ATOM   5463  C32 POPEG 304      72.427  41.032  89.826  1.00  0.00           C
ATOM   5466  C23 POPEG 304      67.267  39.312  90.886  1.00  0.00           C
ATOM   5469  C24 POPEG 304      65.847  39.672  91.356  1.00  0.00           C
ATOM   5472  C25 POPEG 304      65.557  39.442  92.846  1.00  0.00           C
ATOM   5475  C26 POPEG 304      66.207  40.452  93.786  1.00  0.00           C
ATOM   5478  C27 POPEG 304      65.567  40.442  95.186  1.00  0.00           C
ATOM   5481  C28 POPEG 304      66.027  41.592  96.096  1.00  0.00           C
ATOM   5484  C29 POPEG 304      67.507  41.552  96.346  1.00  0.00           C
ATOM   5486 0C21 POPEG 304      68.117  41.372  97.526  1.00  0.00           C
ATOM   5488 1C21 POPEG 304      67.457  41.202  98.866  1.00  0.00           C
ATOM   5491 2C21 POPEG 304      67.007  39.752  99.116  1.00  0.00           C
ATOM   5494 3C21 POPEG 304      66.707  39.472 100.596  1.00  0.00           C
ATOM   5497 4C21 POPEG 304      65.257  39.772 101.016  1.00  0.00           C
ATOM   5500 5C21 POPEG 304      65.047  39.422 102.486  1.00  0.00           C
ATOM   5503 6C21 POPEG 304      63.567  39.402 102.896  1.00  0.00           C
ATOM   5506 7C21 POPEG 304      63.407  39.022 104.376  1.00  0.00           C
ATOM   5509 8C21 POPEG 304      61.957  39.112 104.856  1.00  0.00           C
ATOM   5513  C33 POPEG 304      71.907  41.102  91.276  1.00  0.00           C
ATOM   5516  C34 POPEG 304      73.037  40.862  92.286  1.00  0.00           C
ATOM   5519  C35 POPEG 304      72.637  41.032  93.756  1.00  0.00           C
ATOM   5522  C36 POPEG 304      71.377  40.232  94.126  1.00  0.00           C
ATOM   5525  C37 POPEG 304      71.437  39.592  95.526  1.00  0.00           C
ATOM   5528  C38 POPEG 304      70.227  38.682  95.776  1.00  0.00           C
ATOM   5531  C39 POPEG 304      70.397  37.722  96.966  1.00  0.00           C
ATOM   5534 0C31 POPEG 304      70.647  38.422  98.306  1.00  0.00           C
ATOM   5537 1C31 POPEG 304      70.437  37.462  99.486  1.00  0.00           C
ATOM   5540 2C31 POPEG 304      70.687  38.102 100.856  1.00  0.00           C
ATOM   5543 3C31 POPEG 304      70.367  37.142 102.016  1.00  0.00           C
ATOM   5546 4C31 POPEG 304      68.857  37.012 102.296  1.00  0.00           C
ATOM   5549 5C31 POPEG 304      68.547  36.032 103.426  1.00  0.00           C
ATOM   5552 6C31 POPEG 304      67.077  36.012 103.836  1.00  0.00           C
ATOM   5556  NH3 POPEH 305     113.517  10.192  86.546  1.00  0.00           N
ATOM   5560  C12 POPEH 305     114.707  10.442  85.656  1.00  0.00           C
ATOM   5563  C11 POPEH 305     114.347  11.482  84.586  1.00  0.00           C
ATOM   5566  P   POPEH 305     113.447  13.902  84.316  1.00  0.00           P
ATOM   5567  O13 POPEH 305     114.117  13.732  82.996  1.00  0.00           O
ATOM   5568  O14 POPEH 305     112.007  14.172  84.376  1.00  0.00           O
ATOM   5569  O11 POPEH 305     114.237  15.062  85.056  1.00  0.00           O
ATOM   5570  O12 POPEH 305     113.797  12.642  85.216  1.00  0.00           O
ATOM   5571  C1  POPEH 305     115.187  14.722  86.066  1.00  0.00           C
ATOM   5574  C2  POPEH 305     115.987  15.952  86.526  1.00  0.00           C
ATOM   5576  O21 POPEH 305     116.527  15.652  87.826  1.00  0.00           O
ATOM   5577  C21 POPEH 305     117.727  16.142  88.066  1.00  0.00           C
ATOM   5578  O22 POPEH 305     118.427  16.732  87.266  1.00  0.00           O
ATOM   5579  C22 POPEH 305     118.067  15.882  89.536  1.00  0.00           C
ATOM   5582  C3  POPEH 305     115.107  17.222  86.626  1.00  0.00           C
ATOM   5585  O31 POPEH 305     115.877  18.312  87.166  1.00  0.00           O
ATOM   5586  C31 POPEH 305     115.197  19.282  87.746  1.00  0.00           C
ATOM   5587  O32 POPEH 305     114.007  19.502  87.556  1.00  0.00           O
ATOM   5588  C32 POPEH 305     116.147  20.092  88.656  1.00  0.00           C
ATOM   5591  C23 POPEH 305     119.187  16.792  90.076  1.00  0.00           C
ATOM   5594  C24 POPEH 305     119.157  16.872  91.616  1.00  0.00           C
ATOM   5597  C25 POPEH 305     120.097  17.942  92.206  1.00  0.00           C
ATOM   5600  C26 POPEH 305     121.537  17.442  92.426  1.00  0.00           C
ATOM   5603  C27 POPEH 305     122.407  18.412  93.246  1.00  0.00           C
ATOM   5606  C28 POPEH 305     123.827  17.862  93.526  1.00  0.00           C
ATOM   5609  C29 POPEH 305     124.577  18.692  94.536  1.00  0.00           C
ATOM   5611 0C21 POPEH 305     125.147  18.252  95.676  1.00  0.00           C
ATOM   5613 1C21 POPEH 305     125.227  16.822  96.166  1.00  0.00           C
ATOM   5616 2C21 POPEH 305     126.497  16.572  97.006  1.00  0.00           C
ATOM   5619 3C21 POPEH 305     127.831  16.702  96.236  1.00  0.00           C
ATOM   5622 4C21 POPEH 305     129.011  16.972  97.186  1.00  0.00           C
ATOM   5625 5C21 POPEH 305     130.381  17.032  96.496  1.00  0.00           C
ATOM   5628 6C21 POPEH 305     131.461  17.492  97.486  1.00  0.00           C
ATOM   5631 7C21 POPEH 305     132.901  17.342  96.976  1.00  0.00           C
ATOM   5634 8C21 POPEH 305     133.941  17.732  98.036  1.00  0.00           C
ATOM   5638  C33 POPEH 305     115.797  20.072  90.176  1.00  0.00           C
ATOM   5641  C34 POPEH 305     116.887  20.772  91.016  1.00  0.00           C
ATOM   5644  C35 POPEH 305     116.607  20.872  92.526  1.00  0.00           C
ATOM   5647  C36 POPEH 305     116.537  19.532  93.266  1.00  0.00           C
ATOM   5650  C37 POPEH 305     117.257  19.562  94.626  1.00  0.00           C
ATOM   5653  C38 POPEH 305     117.077  18.272  95.446  1.00  0.00           C
ATOM   5656  C39 POPEH 305     118.187  18.022  96.486  1.00  0.00           C
ATOM   5659 0C31 POPEH 305     118.447  19.192  97.456  1.00  0.00           C
ATOM   5662 1C31 POPEH 305     119.597  18.902  98.436  1.00  0.00           C
ATOM   5665 2C31 POPEH 305     120.017  20.142  99.236  1.00  0.00           C
ATOM   5668 3C31 POPEH 305     121.257  19.912 100.126  1.00  0.00           C
ATOM   5671 4C31 POPEH 305     120.957  19.112 101.386  1.00  0.00           C
ATOM   5674 5C31 POPEH 305     122.147  19.052 102.366  1.00  0.00           C
ATOM   5677 6C31 POPEH 305     121.827  18.292 103.656  1.00  0.00           C
ATOM   5681  NH3 POPEI 306      28.787 124.052  85.306  1.00  0.00           N
ATOM   5685  C12 POPEI 306      29.947 124.552  84.486  1.00  0.00           C
ATOM   5688  C11 POPEI 306      31.137 123.592  84.556  1.00  0.00           C
ATOM   5691  P   POPEI 306      33.467 124.562  83.686  1.00  0.00           P
ATOM   5692  O13 POPEI 306      34.497 123.962  82.826  1.00  0.00           O
ATOM   5693  O14 POPEI 306      33.307 126.022  83.496  1.00  0.00           O
ATOM   5694  O11 POPEI 306      33.847 124.352  85.206  1.00  0.00           O
ATOM   5695  O12 POPEI 306      32.067 123.862  83.506  1.00  0.00           O
ATOM   5696  C1  POPEI 306      34.517 125.402  85.936  1.00  0.00           C
ATOM   5699  C2  POPEI 306      35.477 124.842  87.016  1.00  0.00           C
ATOM   5701  O21 POPEI 306      34.787 124.712  88.276  1.00  0.00           O
ATOM   5702  C21 POPEI 306      34.727 125.732  89.116  1.00  0.00           C
ATOM   5703  O22 POPEI 306      35.067 126.882  88.906  1.00  0.00           O
ATOM   5704  C22 POPEI 306      34.227 125.182  90.456  1.00  0.00           C
ATOM   5707  C3  POPEI 306      36.837 125.612  87.106  1.00  0.00           C
ATOM   5710  O31 POPEI 306      37.547 125.282  88.316  1.00  0.00           O
ATOM   5711  C31 POPEI 306      38.457 126.202  88.646  1.00  0.00           C
ATOM   5712  O32 POPEI 306      38.797 127.142  87.946  1.00  0.00           O
ATOM   5713  C32 POPEI 306      38.917 125.982  90.086  1.00  0.00           C
ATOM   5716  C23 POPEI 306      34.157 126.242  91.576  1.00  0.00           C
ATOM   5719  C24 POPEI 306      33.967 125.602  92.956  1.00  0.00           C
ATOM   5722  C25 POPEI 306      33.827 126.642  94.086  1.00  0.00           C
ATOM   5725  C26 POPEI 306      32.447 127.302  94.086  1.00  0.00           C
ATOM   5728  C27 POPEI 306      32.337 128.546  94.976  1.00  0.00           C
ATOM   5731  C28 POPEI 306      31.827 128.242  96.396  1.00  0.00           C
ATOM   5734  C29 POPEI 306      31.437 129.526  97.066  1.00  0.00           C
ATOM   5736 0C21 POPEI 306      31.887 130.016  98.236  1.00  0.00           C
ATOM   5738 1C21 POPEI 306      32.857 129.376  99.186  1.00  0.00           C
ATOM   5741 2C21 POPEI 306      32.167 129.126 100.546  1.00  0.00           C
ATOM   5744 3C21 POPEI 306      33.167 128.756 101.646  1.00  0.00           C
ATOM   5747 4C21 POPEI 306      32.487 128.616 103.026  1.00  0.00           C
ATOM   5750 5C21 POPEI 306      33.437 128.936 104.186  1.00  0.00           C
ATOM   5753 6C21 POPEI 306      33.687 130.446 104.366  1.00  0.00           C
ATOM   5756 7C21 POPEI 306      34.757 130.766 105.416  1.00  0.00           C
ATOM   5759 8C21 POPEI 306      35.037 132.266 105.556  1.00  0.00           C
ATOM   5763  C33 POPEI 306      40.287 125.272  90.216  1.00  0.00           C
ATOM   5766  C34 POPEI 306      40.657 125.022  91.686  1.00  0.00           C
ATOM   5769  C35 POPEI 306      41.057 126.302  92.446  1.00  0.00           C
ATOM   5772  C36 POPEI 306      40.957 126.142  93.966  1.00  0.00           C
ATOM   5775  C37 POPEI 306      41.527 127.352  94.726  1.00  0.00           C
ATOM   5778  C38 POPEI 306      41.167 127.372  96.216  1.00  0.00           C
ATOM   5781  C39 POPEI 306      41.687 126.162  96.996  1.00  0.00           C
ATOM   5784 0C31 POPEI 306      41.447 126.292  98.506  1.00  0.00           C
ATOM   5787 1C31 POPEI 306      41.937 125.072  99.286  1.00  0.00           C
ATOM   5790 2C31 POPEI 306      41.867 125.292 100.796  1.00  0.00           C
ATOM   5793 3C31 POPEI 306      42.087 124.022 101.636  1.00  0.00           C
ATOM   5796 4C31 POPEI 306      43.397 123.282 101.346  1.00  0.00           C
ATOM   5799 5C31 POPEI 306      43.597 122.072 102.266  1.00  0.00           C
ATOM   5802 6C31 POPEI 306      44.807 121.212 101.896  1.00  0.00           C
ATOM   5806  NH3 POPEJ 307     118.497  33.002 127.576  1.00  0.00           N
ATOM   5810  C12 POPEJ 307     117.807  31.952 126.746  1.00  0.00           C
ATOM   5813  C11 POPEJ 307     118.107  30.512 127.226  1.00  0.00           C
ATOM   5816  P   POPEJ 307     120.597  30.452 128.126  1.00  0.00           P
ATOM   5817  O13 POPEJ 307     119.907  31.042 129.296  1.00  0.00           O
ATOM   5818  O14 POPEJ 307     121.427  29.242 128.316  1.00  0.00           O
ATOM   5819  O11 POPEJ 307     121.397  31.572 127.376  1.00  0.00           O
ATOM   5820  O12 POPEJ 307     119.477  30.102 127.056  1.00  0.00           O
ATOM   5821  C1  POPEJ 307     122.617  31.302 126.656  1.00  0.00           C
ATOM   5824  C2  POPEJ 307     122.527  31.792 125.176  1.00  0.00           C
ATOM   5826  O21 POPEJ 307     122.087  30.892 124.146  1.00  0.00           O
ATOM   5827  C21 POPEJ 307     121.967  29.582 124.216  1.00  0.00           C
ATOM   5828  O22 POPEJ 307     122.217  28.842 125.146  1.00  0.00           O
ATOM   5829  C22 POPEJ 307     121.527  29.072 122.846  1.00  0.00           C
ATOM   5832  C3  POPEJ 307     123.837  32.502 124.696  1.00  0.00           C
ATOM   5835  O31 POPEJ 307     124.867  31.562 124.326  1.00  0.00           O
ATOM   5836  C31 POPEJ 307     125.847  32.162 123.636  1.00  0.00           C
ATOM   5837  O32 POPEJ 307     125.997  33.372 123.526  1.00  0.00           O
ATOM   5838  C32 POPEJ 307     126.757  31.112 123.026  1.00  0.00           C
ATOM   5841  C23 POPEJ 307     122.697  29.072 121.846  1.00  0.00           C
ATOM   5844  C24 POPEJ 307     122.237  28.932 120.386  1.00  0.00           C
ATOM   5847  C25 POPEJ 307     122.367  27.522 119.796  1.00  0.00           C
ATOM   5850  C26 POPEJ 307     122.027  27.522 118.296  1.00  0.00           C
ATOM   5853  C27 POPEJ 307     122.897  26.602 117.446  1.00  0.00           C
ATOM   5856  C28 POPEJ 307     122.707  26.872 115.946  1.00  0.00           C
ATOM   5859  C29 POPEJ 307     123.597  26.002 115.086  1.00  0.00           C
ATOM   5861 0C21 POPEJ 307     123.297  25.382 113.936  1.00  0.00           C
ATOM   5863 1C21 POPEJ 307     121.997  25.442 113.166  1.00  0.00           C
ATOM   5866 2C21 POPEJ 307     121.357  24.082 112.786  1.00  0.00           C
ATOM   5869 3C21 POPEJ 307     122.317  23.122 112.056  1.00  0.00           C
ATOM   5872 4C21 POPEJ 307     121.567  21.972 111.366  1.00  0.00           C
ATOM   5875 5C21 POPEJ 307     121.787  21.992 109.846  1.00  0.00           C
ATOM   5878 6C21 POPEJ 307     120.867  21.032 109.096  1.00  0.00           C
ATOM   5881 7C21 POPEJ 307     121.057  21.142 107.576  1.00  0.00           C
ATOM   5884 8C21 POPEJ 307     120.127  20.252 106.766  1.00  0.00           C
ATOM   5888  C33 POPEJ 307     126.377  30.882 121.546  1.00  0.00           C
ATOM   5891  C34 POPEJ 307     127.237  29.812 120.876  1.00  0.00           C
ATOM   5894  C35 POPEJ 307     126.837  29.622 119.416  1.00  0.00           C
ATOM   5897  C36 POPEJ 307     127.711  28.572 118.726  1.00  0.00           C
ATOM   5900  C37 POPEJ 307     127.377  28.442 117.236  1.00  0.00           C
ATOM   5903  C38 POPEJ 307     128.271  27.432 116.516  1.00  0.00           C
ATOM   5906  C39 POPEJ 307     128.041  27.432 114.996  1.00  0.00           C
ATOM   5909 0C31 POPEJ 307     128.831  26.332 114.286  1.00  0.00           C
ATOM   5912 1C31 POPEJ 307     128.861  26.512 112.756  1.00  0.00           C
ATOM   5915 2C31 POPEJ 307     129.511  25.322 112.036  1.00  0.00           C
ATOM   5918 3C31 POPEJ 307     128.501  24.272 111.566  1.00  0.00           C
ATOM   5921 4C31 POPEJ 307     127.791  24.692 110.256  1.00  0.00           C
ATOM   5924 5C31 POPEJ 307     126.947  23.562 109.646  1.00  0.00           C
ATOM   5927 6C31 POPEJ 307     126.087  24.052 108.476  1.00  0.00           C
ATOM   5931  NH3 POPEK 308       4.677  29.932  84.966  1.00  0.00           N
ATOM   5935  C12 POPEK 308       3.297  30.332  84.526  1.00  0.00           C
ATOM   5938  C11 POPEK 308       2.857  29.472  83.326  1.00  0.00           C
ATOM   5941  P   POPEK 308       2.287  27.092  84.326  1.00  0.00           P
ATOM   5942  O13 POPEK 308       1.297  26.392  83.476  1.00  0.00           O
ATOM   5943  O14 POPEK 308       3.227  26.242  85.096  1.00  0.00           O
ATOM   5944  O11 POPEK 308       1.507  28.042  85.326  1.00  0.00           O
ATOM   5945  O12 POPEK 308       3.187  28.092  83.496  1.00  0.00           O
ATOM   5946  C1  POPEK 308       1.677  27.922  86.746  1.00  0.00           C
ATOM   5949  C2  POPEK 308       0.657  26.962  87.406  1.00  0.00           C
ATOM   5951  O21 POPEK 308       0.537  27.312  88.786  1.00  0.00           O
ATOM   5952  C21 POPEK 308       1.347  26.852  89.716  1.00  0.00           C
ATOM   5953  O22 POPEK 308       2.327  26.142  89.546  1.00  0.00           O
ATOM   5954  C22 POPEK 308       0.787  27.282  91.066  1.00  0.00           C
ATOM   5957  C3  POPEK 308       0.927  25.452  87.086  1.00  0.00           C
ATOM   5960  O31 POPEK 308       0.547  24.492  88.096  1.00  0.00           O
ATOM   5961  C31 POPEK 308      -0.743  24.322  88.266  1.00  0.00           C
ATOM   5962  O32 POPEK 308      -1.627  25.002  87.786  1.00  0.00           O
ATOM   5963  C32 POPEK 308      -0.993  23.082  89.136  1.00  0.00           C
ATOM   5966  C23 POPEK 308       1.777  27.582  92.206  1.00  0.00           C
ATOM   5969  C24 POPEK 308       1.017  28.182  93.406  1.00  0.00           C
ATOM   5972  C25 POPEK 308      -0.033  27.262  94.046  1.00  0.00           C
ATOM   5975  C26 POPEK 308       0.277  26.922  95.506  1.00  0.00           C
ATOM   5978  C27 POPEK 308      -0.863  26.152  96.176  1.00  0.00           C
ATOM   5981  C28 POPEK 308      -0.543  25.752  97.616  1.00  0.00           C
ATOM   5984  C29 POPEK 308      -1.717  25.062  98.256  1.00  0.00           C
ATOM   5986 0C21 POPEK 308      -2.077  25.142  99.556  1.00  0.00           C
ATOM   5988 1C21 POPEK 308      -1.337  25.902 100.626  1.00  0.00           C
ATOM   5991 2C21 POPEK 308      -0.253  25.002 101.246  1.00  0.00           C
ATOM   5994 3C21 POPEK 308       0.617  25.732 102.286  1.00  0.00           C
ATOM   5997 4C21 POPEK 308       1.577  24.782 103.016  1.00  0.00           C
ATOM   6000 5C21 POPEK 308       0.917  23.912 104.096  1.00  0.00           C
ATOM   6003 6C21 POPEK 308       1.737  22.672 104.446  1.00  0.00           C
ATOM   6006 7C21 POPEK 308       1.117  21.852 105.586  1.00  0.00           C
ATOM   6009 8C21 POPEK 308       1.857  20.552 105.886  1.00  0.00           C
ATOM   6013  C33 POPEK 308      -1.927  23.312  90.356  1.00  0.00           C
ATOM   6016  C34 POPEK 308      -1.213  23.132  91.696  1.00  0.00           C
ATOM   6019  C35 POPEK 308      -2.167  23.122  92.906  1.00  0.00           C
ATOM   6022  C36 POPEK 308      -1.467  22.732  94.216  1.00  0.00           C
ATOM   6025  C37 POPEK 308      -1.153  21.232  94.326  1.00  0.00           C
ATOM   6028  C38 POPEK 308      -0.023  20.892  95.316  1.00  0.00           C
ATOM   6031  C39 POPEK 308      -0.203  21.532  96.706  1.00  0.00           C
ATOM   6034 0C31 POPEK 308       0.887  21.072  97.686  1.00  0.00           C
ATOM   6037 1C31 POPEK 308       0.967  21.952  98.946  1.00  0.00           C
ATOM   6040 2C31 POPEK 308       2.197  21.672  99.816  1.00  0.00           C
ATOM   6043 3C31 POPEK 308       1.967  20.722 101.006  1.00  0.00           C
ATOM   6046 4C31 POPEK 308       1.737  19.252 100.626  1.00  0.00           C
ATOM   6049 5C31 POPEK 308       1.687  18.342 101.866  1.00  0.00           C
ATOM   6052 6C31 POPEK 308       1.337  16.882 101.546  1.00  0.00           C
ATOM   6056  NH3 POPEL 309      81.767  57.262  84.316  1.00  0.00           N
ATOM   6060  C12 POPEL 309      80.767  56.132  84.266  1.00  0.00           C
ATOM   6063  C11 POPEL 309      81.417  54.752  84.116  1.00  0.00           C
ATOM   6066  P   POPEL 309      80.687  52.542  85.336  1.00  0.00           P
ATOM   6067  O13 POPEL 309      79.437  51.812  85.636  1.00  0.00           O
ATOM   6068  O14 POPEL 309      81.747  51.732  84.716  1.00  0.00           O
ATOM   6069  O11 POPEL 309      81.217  53.232  86.656  1.00  0.00           O
ATOM   6070  O12 POPEL 309      80.407  53.762  84.376  1.00  0.00           O
ATOM   6071  C1  POPEL 309      82.047  52.512  87.586  1.00  0.00           C
ATOM   6074  C2  POPEL 309      82.057  53.182  88.996  1.00  0.00           C
ATOM   6076  O21 POPEL 309      82.967  52.422  89.826  1.00  0.00           O
ATOM   6077  C21 POPEL 309      83.487  53.132  90.826  1.00  0.00           C
ATOM   6078  O22 POPEL 309      83.157  54.272  91.116  1.00  0.00           O
ATOM   6079  C22 POPEL 309      84.557  52.332  91.616  1.00  0.00           C
ATOM   6082  C3  POPEL 309      80.587  53.242  89.546  1.00  0.00           C
ATOM   6085  O31 POPEL 309      80.437  53.582  90.946  1.00  0.00           O
ATOM   6086  C31 POPEL 309      79.637  54.622  91.226  1.00  0.00           C
ATOM   6087  O32 POPEL 309      79.197  55.402  90.396  1.00  0.00           O
ATOM   6088  C32 POPEL 309      79.327  54.672  92.736  1.00  0.00           C
ATOM   6091  C23 POPEL 309      84.667  52.712  93.116  1.00  0.00           C
ATOM   6094  C24 POPEL 309      86.027  52.522  93.796  1.00  0.00           C
ATOM   6097  C25 POPEL 309      85.997  53.162  95.196  1.00  0.00           C
ATOM   6100  C26 POPEL 309      87.337  53.112  95.936  1.00  0.00           C
ATOM   6103  C27 POPEL 309      87.397  54.152  97.056  1.00  0.00           C
ATOM   6106  C28 POPEL 309      88.767  54.182  97.756  1.00  0.00           C
ATOM   6109  C29 POPEL 309      88.807  55.302  98.756  1.00  0.00           C
ATOM   6111 0C21 POPEL 309      88.777  55.182 100.096  1.00  0.00           C
ATOM   6113 1C21 POPEL 309      88.697  53.892 100.866  1.00  0.00           C
ATOM   6116 2C21 POPEL 309      87.367  53.122 100.716  1.00  0.00           C
ATOM   6119 3C21 POPEL 309      87.137  52.192 101.916  1.00  0.00           C
ATOM   6122 4C21 POPEL 309      85.887  51.312 101.806  1.00  0.00           C
ATOM   6125 5C21 POPEL 309      85.427  50.752 103.166  1.00  0.00           C
ATOM   6128 6C21 POPEL 309      86.537  50.112 104.006  1.00  0.00           C
ATOM   6131 7C21 POPEL 309      86.087  49.862 105.456  1.00  0.00           C
ATOM   6134 8C21 POPEL 309      87.217  49.402 106.376  1.00  0.00           C
ATOM   6138  C33 POPEL 309      78.717  53.372  93.346  1.00  0.00           C
ATOM   6141  C34 POPEL 309      79.227  52.842  94.706  1.00  0.00           C
ATOM   6144  C35 POPEL 309      79.547  53.882  95.796  1.00  0.00           C
ATOM   6147  C36 POPEL 309      78.377  54.822  96.116  1.00  0.00           C
ATOM   6150  C37 POPEL 309      78.617  55.642  97.386  1.00  0.00           C
ATOM   6153  C38 POPEL 309      77.517  56.682  97.626  1.00  0.00           C
ATOM   6156  C39 POPEL 309      77.727  57.462  98.936  1.00  0.00           C
ATOM   6159 0C31 POPEL 309      76.927  56.892 100.126  1.00  0.00           C
ATOM   6162 1C31 POPEL 309      77.247  57.622 101.436  1.00  0.00           C
ATOM   6165 2C31 POPEL 309      76.177  57.432 102.516  1.00  0.00           C
ATOM   6168 3C31 POPEL 309      76.617  58.012 103.866  1.00  0.00           C
ATOM   6171 4C31 POPEL 309      75.447  58.232 104.846  1.00  0.00           C
ATOM   6174 5C31 POPEL 309      75.927  58.732 106.216  1.00  0.00           C
ATOM   6177 6C31 POPEL 309      74.797  59.092 107.176  1.00  0.00           C
ATOM   6181  NH3 POPEM 310     124.187  59.502  85.956  1.00  0.00           N
ATOM   6185  C12 POPEM 310     125.167  60.642  85.836  1.00  0.00           C
ATOM   6188  C11 POPEM 310     124.807  61.552  84.646  1.00  0.00           C
ATOM   6191  P   POPEM 310     125.247  64.112  84.196  1.00  0.00           P
ATOM   6192  O13 POPEM 310     125.897  64.672  83.006  1.00  0.00           O
ATOM   6193  O14 POPEM 310     123.777  64.232  84.336  1.00  0.00           O
ATOM   6194  O11 POPEM 310     125.777  64.962  85.406  1.00  0.00           O
ATOM   6195  O12 POPEM 310     125.727  62.642  84.536  1.00  0.00           O
ATOM   6196  C1  POPEM 310     126.937  64.592  86.146  1.00  0.00           C
ATOM   6199  C2  POPEM 310     126.557  64.182  87.586  1.00  0.00           C
ATOM   6201  O21 POPEM 310     127.237  62.982  87.996  1.00  0.00           O
ATOM   6202  C21 POPEM 310     128.501  63.082  88.426  1.00  0.00           C
ATOM   6203  O22 POPEM 310     129.201  64.062  88.296  1.00  0.00           O
ATOM   6204  C22 POPEM 310     128.781  61.812  89.286  1.00  0.00           C
ATOM   6207  C3  POPEM 310     125.017  63.982  87.786  1.00  0.00           C
ATOM   6210  O31 POPEM 310     124.707  63.192  88.956  1.00  0.00           O
ATOM   6211  C31 POPEM 310     124.467  63.842  90.086  1.00  0.00           C
ATOM   6212  O32 POPEM 310     124.447  65.052  90.196  1.00  0.00           O
ATOM   6213  C32 POPEM 310     124.257  62.832  91.206  1.00  0.00           C
ATOM   6216  C23 POPEM 310     129.401  62.022  90.696  1.00  0.00           C
ATOM   6219  C24 POPEM 310     128.891  61.002  91.746  1.00  0.00           C
ATOM   6222  C25 POPEM 310     129.991  60.252  92.546  1.00  0.00           C
ATOM   6225  C26 POPEM 310     130.481  60.942  93.826  1.00  0.00           C
ATOM   6228  C27 POPEM 310     131.571  60.152  94.576  1.00  0.00           C
ATOM   6231  C28 POPEM 310     132.231  60.902  95.756  1.00  0.00           C
ATOM   6234  C29 POPEM 310     131.381  61.042  96.996  1.00  0.00           C
ATOM   6236 0C21 POPEM 310     131.711  60.702  98.266  1.00  0.00           C
ATOM   6238 1C21 POPEM 310     133.011  60.112  98.756  1.00  0.00           C
ATOM   6241 2C21 POPEM 310     133.641  60.842  99.966  1.00  0.00           C
ATOM   6244 3C21 POPEM 310     133.121  60.372 101.346  1.00  0.00           C
ATOM   6247 4C21 POPEM 310     133.901  61.062 102.476  1.00  0.00           C
ATOM   6250 5C21 POPEM 310     133.511  60.682 103.916  1.00  0.00           C
ATOM   6253 6C21 POPEM 310     134.251  59.442 104.446  1.00  0.00           C
ATOM   6256 7C21 POPEM 310     134.421  59.442 105.976  1.00  0.00           C
ATOM   6259 8C21 POPEM 310     135.291  58.292 106.506  1.00  0.00           C
ATOM   6263  C33 POPEM 310     125.047  63.152  92.496  1.00  0.00           C
ATOM   6266  C34 POPEM 310     124.747  62.122  93.586  1.00  0.00           C
ATOM   6269  C35 POPEM 310     125.567  62.352  94.866  1.00  0.00           C
ATOM   6272  C36 POPEM 310     125.187  63.622  95.636  1.00  0.00           C
ATOM   6275  C37 POPEM 310     126.057  63.822  96.886  1.00  0.00           C
ATOM   6278  C38 POPEM 310     125.817  65.182  97.566  1.00  0.00           C
ATOM   6281  C39 POPEM 310     127.107  65.802  98.116  1.00  0.00           C
ATOM   6284 0C31 POPEM 310     127.731  65.032  99.286  1.00  0.00           C
ATOM   6287 1C31 POPEM 310     129.251  65.242  99.356  1.00  0.00           C
ATOM   6290 2C31 POPEM 310     129.891  64.712 100.646  1.00  0.00           C
ATOM   6293 3C31 POPEM 310     131.411  64.922 100.636  1.00  0.00           C
ATOM   6296 4C31 POPEM 310     132.081  64.582 101.976  1.00  0.00           C
ATOM   6299 5C31 POPEM 310     133.581  64.892 101.936  1.00  0.00           C
ATOM   6302 6C31 POPEM 310     134.301  64.742 103.276  1.00  0.00           C
ATOM   6306  NH3 POPEN 311     103.487  50.252 124.486  1.00  0.00           N
ATOM   6310  C12 POPEN 311     102.207  50.802 123.916  1.00  0.00           C
ATOM   6313  C11 POPEN 311     101.007  50.342 124.746  1.00  0.00           C
ATOM   6316  P   POPEN 311      98.517  51.002 124.996  1.00  0.00           P
ATOM   6317  O13 POPEN 311      98.177  49.652 125.476  1.00  0.00           O
ATOM   6318  O14 POPEN 311      98.527  52.052 126.036  1.00  0.00           O
ATOM   6319  O11 POPEN 311      97.437  51.392 123.906  1.00  0.00           O
ATOM   6320  O12 POPEN 311      99.877  51.002 124.216  1.00  0.00           O
ATOM   6321  C1  POPEN 311      97.787  51.992 122.656  1.00  0.00           C
ATOM   6324  C2  POPEN 311      97.977  50.912 121.546  1.00  0.00           C
ATOM   6326  O21 POPEN 311      99.197  51.242 120.846  1.00  0.00           O
ATOM   6327  C21 POPEN 311      99.617  50.332 119.986  1.00  0.00           C
ATOM   6328  O22 POPEN 311      99.017  49.332 119.636  1.00  0.00           O
ATOM   6329  C22 POPEN 311     100.987  50.742 119.426  1.00  0.00           C
ATOM   6332  C3  POPEN 311      96.727  50.772 120.606  1.00  0.00           C
ATOM   6335  O31 POPEN 311      96.277  49.402 120.566  1.00  0.00           O
ATOM   6336  C31 POPEN 311      95.787  48.762 119.486  1.00  0.00           C
ATOM   6337  O32 POPEN 311      95.267  47.662 119.536  1.00  0.00           O
ATOM   6338  C32 POPEN 311      95.887  49.562 118.196  1.00  0.00           C
ATOM   6341  C23 POPEN 311     100.947  51.002 117.896  1.00  0.00           C
ATOM   6344  C24 POPEN 311     102.337  51.362 117.356  1.00  0.00           C
ATOM   6347  C25 POPEN 311     102.327  51.932 115.926  1.00  0.00           C
ATOM   6350  C26 POPEN 311     102.037  50.912 114.816  1.00  0.00           C
ATOM   6353  C27 POPEN 311     102.077  51.542 113.416  1.00  0.00           C
ATOM   6356  C28 POPEN 311     102.027  50.532 112.246  1.00  0.00           C
ATOM   6359  C29 POPEN 311     100.687  49.882 112.046  1.00  0.00           C
ATOM   6361 0C21 POPEN 311     100.257  49.272 110.926  1.00  0.00           C
ATOM   6363 1C21 POPEN 311     101.047  49.052 109.656  1.00  0.00           C
ATOM   6366 2C21 POPEN 311     100.627  47.732 108.986  1.00  0.00           C
ATOM   6369 3C21 POPEN 311     101.507  47.322 107.796  1.00  0.00           C
ATOM   6372 4C21 POPEN 311     101.067  45.962 107.236  1.00  0.00           C
ATOM   6375 5C21 POPEN 311     102.127  45.262 106.376  1.00  0.00           C
ATOM   6378 6C21 POPEN 311     101.627  43.932 105.816  1.00  0.00           C
ATOM   6381 7C21 POPEN 311     102.727  42.872 105.706  1.00  0.00           C
ATOM   6384 8C21 POPEN 311     102.197  41.562 105.116  1.00  0.00           C
ATOM   6388  C33 POPEN 311      95.137  48.902 117.016  1.00  0.00           C
ATOM   6391  C34 POPEN 311      95.657  49.392 115.666  1.00  0.00           C
ATOM   6394  C35 POPEN 311      94.847  48.862 114.486  1.00  0.00           C
ATOM   6397  C36 POPEN 311      93.547  49.642 114.296  1.00  0.00           C
ATOM   6400  C37 POPEN 311      92.747  49.152 113.076  1.00  0.00           C
ATOM   6403  C38 POPEN 311      91.437  49.922 112.906  1.00  0.00           C
ATOM   6406  C39 POPEN 311      90.687  49.562 111.606  1.00  0.00           C
ATOM   6409 0C31 POPEN 311      91.437  50.022 110.356  1.00  0.00           C
ATOM   6412 1C31 POPEN 311      90.797  49.592 109.036  1.00  0.00           C
ATOM   6415 2C31 POPEN 311      91.827  49.672 107.896  1.00  0.00           C
ATOM   6418 3C31 POPEN 311      91.267  49.462 106.496  1.00  0.00           C
ATOM   6421 4C31 POPEN 311      90.667  48.082 106.226  1.00  0.00           C
ATOM   6424 5C31 POPEN 311      90.247  47.922 104.756  1.00  0.00           C
ATOM   6427 6C31 POPEN 311      89.537  46.602 104.456  1.00  0.00           C
ATOM   6431  NH3 POPEO 312      27.277 107.882 124.666  1.00  0.00           N
ATOM   6435  C12 POPEO 312      26.217 108.042 123.616  1.00  0.00           C
ATOM   6438  C11 POPEO 312      25.137 109.082 123.986  1.00  0.00           C
ATOM   6441  P   POPEO 312      24.867 111.502 124.816  1.00  0.00           P
ATOM   6442  O13 POPEO 312      23.407 111.312 124.676  1.00  0.00           O
ATOM   6443  O14 POPEO 312      25.457 111.442 126.156  1.00  0.00           O
ATOM   6444  O11 POPEO 312      25.317 112.882 124.146  1.00  0.00           O
ATOM   6445  O12 POPEO 312      25.617 110.432 123.926  1.00  0.00           O
ATOM   6446  C1  POPEO 312      24.837 113.272 122.846  1.00  0.00           C
ATOM   6449  C2  POPEO 312      25.937 113.272 121.746  1.00  0.00           C
ATOM   6451  O21 POPEO 312      25.277 113.582 120.506  1.00  0.00           O
ATOM   6452  C21 POPEO 312      25.257 112.672 119.556  1.00  0.00           C
ATOM   6453  O22 POPEO 312      26.007 112.602 118.606  1.00  0.00           O
ATOM   6454  C22 POPEO 312      24.017 111.782 119.716  1.00  0.00           C
ATOM   6457  C3  POPEO 312      26.827 111.982 121.766  1.00  0.00           C
ATOM   6460  O31 POPEO 312      27.847 112.012 120.756  1.00  0.00           O
ATOM   6461  C31 POPEO 312      28.327 110.822 120.406  1.00  0.00           C
ATOM   6462  O32 POPEO 312      28.237 109.802 121.056  1.00  0.00           O
ATOM   6463  C32 POPEO 312      28.927 110.922 118.996  1.00  0.00           C
ATOM   6466  C23 POPEO 312      24.107 110.472 118.886  1.00  0.00           C
ATOM   6469  C24 POPEO 312      22.737 109.782 118.766  1.00  0.00           C
ATOM   6472  C25 POPEO 312      22.707 108.622 117.766  1.00  0.00           C
ATOM   6475  C26 POPEO 312      22.777 109.072 116.296  1.00  0.00           C
ATOM   6478  C27 POPEO 312      22.467 107.942 115.296  1.00  0.00           C
ATOM   6481  C28 POPEO 312      22.747 108.302 113.826  1.00  0.00           C
ATOM   6484  C29 POPEO 312      21.797 109.332 113.256  1.00  0.00           C
ATOM   6486 0C21 POPEO 312      21.177 109.302 112.066  1.00  0.00           C
ATOM   6488 1C21 POPEO 312      21.317 108.262 110.976  1.00  0.00           C
ATOM   6491 2C21 POPEO 312      21.617 108.892 109.596  1.00  0.00           C
ATOM   6494 3C21 POPEO 312      20.397 109.542 108.926  1.00  0.00           C
ATOM   6497 4C21 POPEO 312      20.647 109.972 107.476  1.00  0.00           C
ATOM   6500 5C21 POPEO 312      21.427 111.292 107.366  1.00  0.00           C
ATOM   6503 6C21 POPEO 312      21.707 111.682 105.906  1.00  0.00           C
ATOM   6506 7C21 POPEO 312      22.647 112.882 105.796  1.00  0.00           C
ATOM   6509 8C21 POPEO 312      23.157 113.142 104.376  1.00  0.00           C
ATOM   6513  C33 POPEO 312      28.097 110.112 117.966  1.00  0.00           C
ATOM   6516  C34 POPEO 312      28.667 108.722 117.686  1.00  0.00           C
ATOM   6519  C35 POPEO 312      29.947 108.742 116.836  1.00  0.00           C
ATOM   6522  C36 POPEO 312      29.767 109.252 115.396  1.00  0.00           C
ATOM   6525  C37 POPEO 312      31.057 109.122 114.576  1.00  0.00           C
ATOM   6528  C38 POPEO 312      30.867 109.402 113.076  1.00  0.00           C
ATOM   6531  C39 POPEO 312      30.597 110.872 112.716  1.00  0.00           C
ATOM   6534 0C31 POPEO 312      31.667 111.832 113.256  1.00  0.00           C
ATOM   6537 1C31 POPEO 312      31.697 113.202 112.556  1.00  0.00           C
ATOM   6540 2C31 POPEO 312      32.697 114.132 113.256  1.00  0.00           C
ATOM   6543 3C31 POPEO 312      33.007 115.422 112.486  1.00  0.00           C
ATOM   6546 4C31 POPEO 312      33.987 116.302 113.276  1.00  0.00           C
ATOM   6549 5C31 POPEO 312      34.217 117.682 112.666  1.00  0.00           C
ATOM   6552 6C31 POPEO 312      35.287 118.492 113.406  1.00  0.00           C
ATOM   6556  NH3 POPEP 313      97.837  34.162  85.336  1.00  0.00           N
ATOM   6560  C12 POPEP 313      97.517  32.852  85.996  1.00  0.00           C
ATOM   6563  C11 POPEP 313      96.867  31.892  84.986  1.00  0.00           C
ATOM   6566  P   POPEP 313      96.077  29.762  86.326  1.00  0.00           P
ATOM   6567  O13 POPEP 313      96.877  28.682  86.936  1.00  0.00           O
ATOM   6568  O14 POPEP 313      94.817  29.412  85.636  1.00  0.00           O
ATOM   6569  O11 POPEP 313      95.777  30.842  87.426  1.00  0.00           O
ATOM   6570  O12 POPEP 313      97.037  30.552  85.396  1.00  0.00           O
ATOM   6571  C1  POPEP 313      95.507  30.492  88.776  1.00  0.00           C
ATOM   6574  C2  POPEP 313      94.377  31.432  89.286  1.00  0.00           C
ATOM   6576  O21 POPEP 313      93.937  31.272  90.646  1.00  0.00           O
ATOM   6577  C21 POPEP 313      94.617  30.632  91.576  1.00  0.00           C
ATOM   6578  O22 POPEP 313      95.797  30.352  91.596  1.00  0.00           O
ATOM   6579  C22 POPEP 313      93.657  30.482  92.766  1.00  0.00           C
ATOM   6582  C3  POPEP 313      93.137  31.312  88.356  1.00  0.00           C
ATOM   6585  O31 POPEP 313      92.087  32.232  88.746  1.00  0.00           O
ATOM   6586  C31 POPEP 313      90.997  31.692  89.256  1.00  0.00           C
ATOM   6587  O32 POPEP 313      90.787  30.502  89.446  1.00  0.00           O
ATOM   6588  C32 POPEP 313      90.057  32.822  89.666  1.00  0.00           C
ATOM   6591  C23 POPEP 313      94.177  29.502  93.836  1.00  0.00           C
ATOM   6594  C24 POPEP 313      93.327  29.532  95.116  1.00  0.00           C
ATOM   6597  C25 POPEP 313      93.267  30.942  95.726  1.00  0.00           C
ATOM   6600  C26 POPEP 313      92.837  30.912  97.196  1.00  0.00           C
ATOM   6603  C27 POPEP 313      92.667  32.312  97.796  1.00  0.00           C
ATOM   6606  C28 POPEP 313      92.427  32.282  99.316  1.00  0.00           C
ATOM   6609  C29 POPEP 313      91.127  31.622  99.686  1.00  0.00           C
ATOM   6611 0C21 POPEP 313      90.287  31.982 100.666  1.00  0.00           C
ATOM   6613 1C21 POPEP 313      90.477  33.092 101.666  1.00  0.00           C
ATOM   6616 2C21 POPEP 313      90.397  32.542 103.116  1.00  0.00           C
ATOM   6619 3C21 POPEP 313      89.007  32.012 103.486  1.00  0.00           C
ATOM   6622 4C21 POPEP 313      88.897  31.502 104.936  1.00  0.00           C
ATOM   6625 5C21 POPEP 313      89.467  30.092 105.146  1.00  0.00           C
ATOM   6628 6C21 POPEP 313      88.927  29.462 106.446  1.00  0.00           C
ATOM   6631 7C21 POPEP 313      89.427  28.042 106.726  1.00  0.00           C
ATOM   6634 8C21 POPEP 313      88.847  27.482 108.026  1.00  0.00           C
ATOM   6638  C33 POPEP 313      89.197  32.362  90.856  1.00  0.00           C
ATOM   6641  C34 POPEP 313      88.047  33.302  91.236  1.00  0.00           C
ATOM   6644  C35 POPEP 313      87.257  32.742  92.426  1.00  0.00           C
ATOM   6647  C36 POPEP 313      88.007  32.862  93.756  1.00  0.00           C
ATOM   6650  C37 POPEP 313      87.457  31.982  94.876  1.00  0.00           C
ATOM   6653  C38 POPEP 313      88.047  32.342  96.246  1.00  0.00           C
ATOM   6656  C39 POPEP 313      87.807  31.272  97.326  1.00  0.00           C
ATOM   6659 0C31 POPEP 313      86.347  30.802  97.396  1.00  0.00           C
ATOM   6662 1C31 POPEP 313      85.977  30.182  98.756  1.00  0.00           C
ATOM   6665 2C31 POPEP 313      85.747  31.222  99.876  1.00  0.00           C
ATOM   6668 3C31 POPEP 313      84.567  32.162  99.596  1.00  0.00           C
ATOM   6671 4C31 POPEP 313      84.187  33.032 100.806  1.00  0.00           C
ATOM   6674 5C31 POPEP 313      82.887  33.822 100.576  1.00  0.00           C
ATOM   6677 6C31 POPEP 313      82.417  34.582 101.816  1.00  0.00           C
ATOM   6681  NH3 POPEQ 314      31.967   2.252 126.906  1.00  0.00           N
ATOM   6685  C12 POPEQ 314      32.897   3.042 127.786  1.00  0.00           C
ATOM   6688  C11 POPEQ 314      33.877   3.852 126.926  1.00  0.00           C
ATOM   6691  P   POPEQ 314      34.967   5.382 128.826  1.00  0.00           P
ATOM   6692  O13 POPEQ 314      33.567   5.602 129.266  1.00  0.00           O
ATOM   6693  O14 POPEQ 314      35.907   4.902 129.876  1.00  0.00           O
ATOM   6694  O11 POPEQ 314      35.467   6.732 128.096  1.00  0.00           O
ATOM   6695  O12 POPEQ 314      34.987   4.322 127.666  1.00  0.00           O
ATOM   6696  C1  POPEQ 314      34.657   7.372 127.076  1.00  0.00           C
ATOM   6699  C2  POPEQ 314      35.367   7.502 125.676  1.00  0.00           C
ATOM   6701  O21 POPEQ 314      34.647   8.442 124.826  1.00  0.00           O
ATOM   6702  C21 POPEQ 314      35.277   9.582 124.546  1.00  0.00           C
ATOM   6703  O22 POPEQ 314      36.247  10.032 125.136  1.00  0.00           O
ATOM   6704  C22 POPEQ 314      34.607  10.272 123.356  1.00  0.00           C
ATOM   6707  C3  POPEQ 314      35.407   6.142 124.926  1.00  0.00           C
ATOM   6710  O31 POPEQ 314      36.017   6.232 123.606  1.00  0.00           O
ATOM   6711  C31 POPEQ 314      35.717   5.192 122.816  1.00  0.00           C
ATOM   6712  O32 POPEQ 314      34.937   4.302 123.116  1.00  0.00           O
ATOM   6713  C32 POPEQ 314      36.477   5.272 121.506  1.00  0.00           C
ATOM   6716  C23 POPEQ 314      35.487  10.242 122.076  1.00  0.00           C
ATOM   6719  C24 POPEQ 314      35.077  11.282 121.016  1.00  0.00           C
ATOM   6722  C25 POPEQ 314      36.037  11.292 119.806  1.00  0.00           C
ATOM   6725  C26 POPEQ 314      35.747  12.392 118.766  1.00  0.00           C
ATOM   6728  C27 POPEQ 314      36.797  12.392 117.636  1.00  0.00           C
ATOM   6731  C28 POPEQ 314      36.477  13.342 116.456  1.00  0.00           C
ATOM   6734  C29 POPEQ 314      36.637  14.802 116.786  1.00  0.00           C
ATOM   6736 0C21 POPEQ 314      35.767  15.782 116.506  1.00  0.00           C
ATOM   6738 1C21 POPEQ 314      34.427  15.612 115.826  1.00  0.00           C
ATOM   6741 2C21 POPEQ 314      34.507  15.312 114.316  1.00  0.00           C
ATOM   6744 3C21 POPEQ 314      33.117  15.052 113.716  1.00  0.00           C
ATOM   6747 4C21 POPEQ 314      33.167  14.552 112.266  1.00  0.00           C
ATOM   6750 5C21 POPEQ 314      32.657  15.572 111.226  1.00  0.00           C
ATOM   6753 6C21 POPEQ 314      33.547  16.812 111.096  1.00  0.00           C
ATOM   6756 7C21 POPEQ 314      33.197  17.642 109.856  1.00  0.00           C
ATOM   6759 8C21 POPEQ 314      34.087  18.872 109.696  1.00  0.00           C
ATOM   6763  C33 POPEQ 314      36.207   3.992 120.686  1.00  0.00           C
ATOM   6766  C34 POPEQ 314      36.877   3.952 119.306  1.00  0.00           C
ATOM   6769  C35 POPEQ 314      36.307   2.782 118.496  1.00  0.00           C
ATOM   6772  C36 POPEQ 314      37.067   2.442 117.216  1.00  0.00           C
ATOM   6775  C37 POPEQ 314      36.437   1.242 116.496  1.00  0.00           C
ATOM   6778  C38 POPEQ 314      37.297   0.662 115.366  1.00  0.00           C
ATOM   6781  C39 POPEQ 314      37.057   1.312 113.996  1.00  0.00           C
ATOM   6784 0C31 POPEQ 314      37.177   2.842 113.976  1.00  0.00           C
ATOM   6787 1C31 POPEQ 314      37.267   3.422 112.566  1.00  0.00           C
ATOM   6790 2C31 POPEQ 314      37.147   4.952 112.526  1.00  0.00           C
ATOM   6793 3C31 POPEQ 314      36.847   5.472 111.116  1.00  0.00           C
ATOM   6796 4C31 POPEQ 314      37.947   5.162 110.106  1.00  0.00           C
ATOM   6799 5C31 POPEQ 314      37.557   5.582 108.686  1.00  0.00           C
ATOM   6802 6C31 POPEQ 314      38.677   5.372 107.676  1.00  0.00           C
ATOM   6806  NH3 POPER 315       7.677  79.832 127.996  1.00  0.00           N
ATOM   6810  C12 POPER 315       8.917  80.612 128.356  1.00  0.00           C
ATOM   6813  C11 POPER 315       9.677  79.992 129.536  1.00  0.00           C
ATOM   6816  P   POPER 315      12.297  80.292 129.176  1.00  0.00           P
ATOM   6817  O13 POPER 315      12.207  81.522 128.326  1.00  0.00           O
ATOM   6818  O14 POPER 315      12.657  80.532 130.596  1.00  0.00           O
ATOM   6819  O11 POPER 315      13.257  79.272 128.416  1.00  0.00           O
ATOM   6820  O12 POPER 315      10.927  79.502 129.076  1.00  0.00           O
ATOM   6821  C1  POPER 315      13.097  79.252 126.976  1.00  0.00           C
ATOM   6824  C2  POPER 315      13.327  77.832 126.386  1.00  0.00           C
ATOM   6826  O21 POPER 315      13.307  77.922 124.946  1.00  0.00           O
ATOM   6827  C21 POPER 315      12.197  78.162 124.276  1.00  0.00           C
ATOM   6828  O22 POPER 315      11.057  78.142 124.706  1.00  0.00           O
ATOM   6829  C22 POPER 315      12.597  78.642 122.866  1.00  0.00           C
ATOM   6832  C3  POPER 315      12.357  76.772 126.996  1.00  0.00           C
ATOM   6835  O31 POPER 315      12.277  75.552 126.236  1.00  0.00           O
ATOM   6836  C31 POPER 315      13.367  74.792 126.216  1.00  0.00           C
ATOM   6837  O32 POPER 315      14.417  75.012 126.786  1.00  0.00           O
ATOM   6838  C32 POPER 315      13.077  73.632 125.246  1.00  0.00           C
ATOM   6841  C23 POPER 315      12.017  77.822 121.676  1.00  0.00           C
ATOM   6844  C24 POPER 315      12.077  78.592 120.346  1.00  0.00           C
ATOM   6847  C25 POPER 315      11.647  77.722 119.146  1.00  0.00           C
ATOM   6850  C26 POPER 315      11.507  78.482 117.816  1.00  0.00           C
ATOM   6853  C27 POPER 315      11.247  77.512 116.646  1.00  0.00           C
ATOM   6856  C28 POPER 315      10.927  78.212 115.306  1.00  0.00           C
ATOM   6859  C29 POPER 315      10.677  77.182 114.226  1.00  0.00           C
ATOM   6861 0C21 POPER 315      10.557  77.432 112.906  1.00  0.00           C
ATOM   6863 1C21 POPER 315      10.617  78.792 112.246  1.00  0.00           C
ATOM   6866 2C21 POPER 315      12.037  79.182 111.796  1.00  0.00           C
ATOM   6869 3C21 POPER 315      12.677  78.232 110.766  1.00  0.00           C
ATOM   6872 4C21 POPER 315      14.097  78.662 110.376  1.00  0.00           C
ATOM   6875 5C21 POPER 315      14.157  79.862 109.426  1.00  0.00           C
ATOM   6878 6C21 POPER 315      15.597  80.372 109.286  1.00  0.00           C
ATOM   6881 7C21 POPER 315      15.827  81.272 108.066  1.00  0.00           C
ATOM   6884 8C21 POPER 315      17.147  82.042 108.116  1.00  0.00           C
ATOM   6888  C33 POPER 315      12.867  74.132 123.796  1.00  0.00           C
ATOM   6891  C34 POPER 315      11.967  73.242 122.916  1.00  0.00           C
ATOM   6894  C35 POPER 315      11.597  73.932 121.586  1.00  0.00           C
ATOM   6897  C36 POPER 315      10.467  73.242 120.816  1.00  0.00           C
ATOM   6900  C37 POPER 315      10.047  74.012 119.546  1.00  0.00           C
ATOM   6903  C38 POPER 315      10.567  73.402 118.236  1.00  0.00           C
ATOM   6906  C39 POPER 315      12.087  73.222 118.156  1.00  0.00           C
ATOM   6909 0C31 POPER 315      12.487  72.482 116.876  1.00  0.00           C
ATOM   6912 1C31 POPER 315      13.937  71.972 116.926  1.00  0.00           C
ATOM   6915 2C31 POPER 315      14.277  71.112 115.706  1.00  0.00           C
ATOM   6918 3C31 POPER 315      15.657  70.472 115.846  1.00  0.00           C
ATOM   6921 4C31 POPER 315      16.007  69.582 114.646  1.00  0.00           C
ATOM   6924 5C31 POPER 315      17.437  69.062 114.706  1.00  0.00           C
ATOM   6927 6C31 POPER 315      17.757  68.132 113.536  1.00  0.00           C
ATOM   6931  NH3 POPES 316      48.937  61.912  86.616  1.00  0.00           N
ATOM   6935  C12 POPES 316      47.737  62.502  85.946  1.00  0.00           C
ATOM   6938  C11 POPES 316      47.117  63.582  86.836  1.00  0.00           C
ATOM   6941  P   POPES 316      46.397  66.082  86.556  1.00  0.00           P
ATOM   6942  O13 POPES 316      46.587  67.032  85.446  1.00  0.00           O
ATOM   6943  O14 POPES 316      45.137  66.192  87.326  1.00  0.00           O
ATOM   6944  O11 POPES 316      47.647  66.282  87.546  1.00  0.00           O
ATOM   6945  O12 POPES 316      46.627  64.632  86.016  1.00  0.00           O
ATOM   6946  C1  POPES 316      47.377  66.712  88.886  1.00  0.00           C
ATOM   6949  C2  POPES 316      48.657  67.222  89.626  1.00  0.00           C
ATOM   6951  O21 POPES 316      48.577  66.892  91.026  1.00  0.00           O
ATOM   6952  C21 POPES 316      47.637  67.552  91.686  1.00  0.00           C
ATOM   6953  O22 POPES 316      46.987  68.502  91.266  1.00  0.00           O
ATOM   6954  C22 POPES 316      47.417  66.892  93.036  1.00  0.00           C
ATOM   6957  C3  POPES 316      49.017  68.722  89.326  1.00  0.00           C
ATOM   6960  O31 POPES 316      50.027  69.242  90.206  1.00  0.00           O
ATOM   6961  C31 POPES 316      50.317  70.532  90.016  1.00  0.00           C
ATOM   6962  O32 POPES 316      49.847  71.252  89.146  1.00  0.00           O
ATOM   6963  C32 POPES 316      51.367  70.952  91.036  1.00  0.00           C
ATOM   6966  C23 POPES 316      48.127  67.622  94.176  1.00  0.00           C
ATOM   6969  C24 POPES 316      47.827  66.942  95.516  1.00  0.00           C
ATOM   6972  C25 POPES 316      47.977  67.912  96.676  1.00  0.00           C
ATOM   6975  C26 POPES 316      47.487  67.342  98.016  1.00  0.00           C
ATOM   6978  C27 POPES 316      47.467  68.402  99.116  1.00  0.00           C
ATOM   6981  C28 POPES 316      47.157  67.802 100.496  1.00  0.00           C
ATOM   6984  C29 POPES 316      47.107  68.832 101.596  1.00  0.00           C
ATOM   6986 0C21 POPES 316      48.167  69.492 102.116  1.00  0.00           C
ATOM   6988 1C21 POPES 316      49.607  69.342 101.686  1.00  0.00           C
ATOM   6991 2C21 POPES 316      50.477  68.542 102.666  1.00  0.00           C
ATOM   6994 3C21 POPES 316      51.947  68.572 102.226  1.00  0.00           C
ATOM   6997 4C21 POPES 316      52.867  67.712 103.096  1.00  0.00           C
ATOM   7000 5C21 POPES 316      52.727  66.202 102.846  1.00  0.00           C
ATOM   7003 6C21 POPES 316      53.867  65.412 103.486  1.00  0.00           C
ATOM   7006 7C21 POPES 316      53.887  63.932 103.096  1.00  0.00           C
ATOM   7009 8C21 POPES 316      55.137  63.212 103.606  1.00  0.00           C
ATOM   7013  C33 POPES 316      51.367  72.462  91.336  1.00  0.00           C
ATOM   7016  C34 POPES 316      52.187  72.782  92.596  1.00  0.00           C
ATOM   7019  C35 POPES 316      51.437  72.422  93.876  1.00  0.00           C
ATOM   7022  C36 POPES 316      52.307  72.412  95.146  1.00  0.00           C
ATOM   7025  C37 POPES 316      51.447  72.132  96.386  1.00  0.00           C
ATOM   7028  C38 POPES 316      52.107  71.192  97.406  1.00  0.00           C
ATOM   7031  C39 POPES 316      53.357  71.732  98.086  1.00  0.00           C
ATOM   7034 0C31 POPES 316      53.937  70.692  99.056  1.00  0.00           C
ATOM   7037 1C31 POPES 316      55.177  71.172  99.816  1.00  0.00           C
ATOM   7040 2C31 POPES 316      55.587  70.182 100.916  1.00  0.00           C
ATOM   7043 3C31 POPES 316      56.727  70.692 101.816  1.00  0.00           C
ATOM   7046 4C31 POPES 316      58.127  70.412 101.236  1.00  0.00           C
ATOM   7049 5C31 POPES 316      59.237  70.912 102.166  1.00  0.00           C
ATOM   7052 6C31 POPES 316      60.637  70.462 101.756  1.00  0.00           C
ATOM   7056  NH3 POPET 317      63.207  53.922 125.406  1.00  0.00           N
ATOM   7060  C12 POPET 317      62.317  54.162 126.596  1.00  0.00           C
ATOM   7063  C11 POPET 317      61.687  55.562 126.566  1.00  0.00           C
ATOM   7066  P   POPET 317      60.117  56.962 124.996  1.00  0.00           P
ATOM   7067  O13 POPET 317      59.457  56.602 123.716  1.00  0.00           O
ATOM   7068  O14 POPET 317      59.217  57.252 126.126  1.00  0.00           O
ATOM   7069  O11 POPET 317      61.217  58.072 124.766  1.00  0.00           O
ATOM   7070  O12 POPET 317      60.997  55.702 125.346  1.00  0.00           O
ATOM   7071  C1  POPET 317      61.567  58.392 123.416  1.00  0.00           C
ATOM   7074  C2  POPET 317      63.057  58.782 123.326  1.00  0.00           C
ATOM   7076  O21 POPET 317      63.387  58.832 121.936  1.00  0.00           O
ATOM   7077  C21 POPET 317      64.427  59.592 121.656  1.00  0.00           C
ATOM   7078  O22 POPET 317      65.087  60.222 122.456  1.00  0.00           O
ATOM   7079  C22 POPET 317      64.677  59.482 120.146  1.00  0.00           C
ATOM   7082  C3  POPET 317      63.877  57.702 124.086  1.00  0.00           C
ATOM   7085  O31 POPET 317      65.167  57.452 123.476  1.00  0.00           O
ATOM   7086  C31 POPET 317      65.667  56.272 123.816  1.00  0.00           C
ATOM   7087  O32 POPET 317      65.247  55.542 124.696  1.00  0.00           O
ATOM   7088  C32 POPET 317      66.797  55.892 122.866  1.00  0.00           C
ATOM   7091  C23 POPET 317      65.857  60.352 119.666  1.00  0.00           C
ATOM   7094  C24 POPET 317      65.777  60.712 118.176  1.00  0.00           C
ATOM   7097  C25 POPET 317      66.267  59.632 117.206  1.00  0.00           C
ATOM   7100  C26 POPET 317      67.027  60.282 116.036  1.00  0.00           C
ATOM   7103  C27 POPET 317      67.427  59.322 114.906  1.00  0.00           C
ATOM   7106  C28 POPET 317      68.247  60.032 113.806  1.00  0.00           C
ATOM   7109  C29 POPET 317      69.657  60.342 114.236  1.00  0.00           C
ATOM   7111 0C21 POPET 317      70.807  59.912 113.676  1.00  0.00           C
ATOM   7113 1C21 POPET 317      70.957  59.022 112.456  1.00  0.00           C
ATOM   7116 2C21 POPET 317      71.737  57.732 112.786  1.00  0.00           C
ATOM   7119 3C21 POPET 317      70.967  56.732 113.666  1.00  0.00           C
ATOM   7122 4C21 POPET 317      71.837  55.512 114.006  1.00  0.00           C
ATOM   7125 5C21 POPET 317      71.087  54.412 114.766  1.00  0.00           C
ATOM   7128 6C21 POPET 317      70.907  54.742 116.256  1.00  0.00           C
ATOM   7131 7C21 POPET 317      70.207  53.612 117.026  1.00  0.00           C
ATOM   7134 8C21 POPET 317      70.227  53.822 118.536  1.00  0.00           C
ATOM   7138  C33 POPET 317      66.297  55.722 121.416  1.00  0.00           C
ATOM   7141  C34 POPET 317      66.537  54.322 120.866  1.00  0.00           C
ATOM   7144  C35 POPET 317      66.067  54.132 119.406  1.00  0.00           C
ATOM   7147  C36 POPET 317      66.627  55.192 118.446  1.00  0.00           C
ATOM   7150  C37 POPET 317      66.377  54.842 116.976  1.00  0.00           C
ATOM   7153  C38 POPET 317      66.917  55.922 116.036  1.00  0.00           C
ATOM   7156  C39 POPET 317      66.597  55.692 114.546  1.00  0.00           C
ATOM   7159 0C31 POPET 317      65.087  55.752 114.226  1.00  0.00           C
ATOM   7162 1C31 POPET 317      64.467  54.382 113.946  1.00  0.00           C
ATOM   7165 2C31 POPET 317      62.937  54.402 113.796  1.00  0.00           C
ATOM   7168 3C31 POPET 317      62.447  55.282 112.636  1.00  0.00           C
ATOM   7171 4C31 POPET 317      61.057  54.862 112.136  1.00  0.00           C
ATOM   7174 5C31 POPET 317      60.527  55.782 111.026  1.00  0.00           C
ATOM   7177 6C31 POPET 317      59.267  55.222 110.346  1.00  0.00           C
ATOM   7181  NH3 POPEU 318      92.907 119.172  86.766  1.00  0.00           N
ATOM   7185  C12 POPEU 318      93.517 119.802  85.546  1.00  0.00           C
ATOM   7188  C11 POPEU 318      94.487 118.852  84.816  1.00  0.00           C
ATOM   7191  P   POPEU 318      95.677 117.082  86.386  1.00  0.00           P
ATOM   7192  O13 POPEU 318      94.807 116.102  85.696  1.00  0.00           O
ATOM   7193  O14 POPEU 318      97.097 116.722  86.536  1.00  0.00           O
ATOM   7194  O11 POPEU 318      95.057 117.402  87.806  1.00  0.00           O
ATOM   7195  O12 POPEU 318      95.587 118.482  85.656  1.00  0.00           O
ATOM   7196  C1  POPEU 318      95.507 116.602  88.916  1.00  0.00           C
ATOM   7199  C2  POPEU 318      94.307 116.272  89.806  1.00  0.00           C
ATOM   7201  O21 POPEU 318      94.637 115.202  90.716  1.00  0.00           O
ATOM   7202  C21 POPEU 318      95.057 115.632  91.896  1.00  0.00           C
ATOM   7203  O22 POPEU 318      95.387 116.772  92.156  1.00  0.00           O
ATOM   7204  C22 POPEU 318      94.967 114.472  92.886  1.00  0.00           C
ATOM   7207  C3  POPEU 318      93.127 115.792  88.936  1.00  0.00           C
ATOM   7210  O31 POPEU 318      92.007 115.402  89.766  1.00  0.00           O
ATOM   7211  C31 POPEU 318      91.517 114.192  89.556  1.00  0.00           C
ATOM   7212  O32 POPEU 318      91.877 113.432  88.666  1.00  0.00           O
ATOM   7213  C32 POPEU 318      90.407 113.942  90.556  1.00  0.00           C
ATOM   7216  C23 POPEU 318      94.657 114.932  94.326  1.00  0.00           C
ATOM   7219  C24 POPEU 318      95.917 115.282  95.136  1.00  0.00           C
ATOM   7222  C25 POPEU 318      95.657 115.582  96.626  1.00  0.00           C
ATOM   7225  C26 POPEU 318      94.637 114.642  97.266  1.00  0.00           C
ATOM   7228  C27 POPEU 318      94.517 114.782  98.786  1.00  0.00           C
ATOM   7231  C28 POPEU 318      93.457 113.812  99.346  1.00  0.00           C
ATOM   7234  C29 POPEU 318      93.237 113.972 100.836  1.00  0.00           C
ATOM   7236 0C21 POPEU 318      93.377 113.012 101.776  1.00  0.00           C
ATOM   7238 1C21 POPEU 318      93.827 111.592 101.566  1.00  0.00           C
ATOM   7241 2C21 POPEU 318      94.697 111.082 102.726  1.00  0.00           C
ATOM   7244 3C21 POPEU 318      96.037 111.812 102.846  1.00  0.00           C
ATOM   7247 4C21 POPEU 318      97.047 111.172 103.816  1.00  0.00           C
ATOM   7250 5C21 POPEU 318      96.777 111.392 105.316  1.00  0.00           C
ATOM   7253 6C21 POPEU 318      95.787 110.392 105.946  1.00  0.00           C
ATOM   7256 7C21 POPEU 318      95.757 110.462 107.486  1.00  0.00           C
ATOM   7259 8C21 POPEU 318      94.737 109.512 108.106  1.00  0.00           C
ATOM   7263  C33 POPEU 318      90.947 113.412  91.906  1.00  0.00           C
ATOM   7266  C34 POPEU 318      89.917 113.462  93.036  1.00  0.00           C
ATOM   7269  C35 POPEU 318      89.507 114.882  93.416  1.00  0.00           C
ATOM   7272  C36 POPEU 318      88.547 114.962  94.606  1.00  0.00           C
ATOM   7275  C37 POPEU 318      88.097 116.402  94.836  1.00  0.00           C
ATOM   7278  C38 POPEU 318      86.867 116.532  95.736  1.00  0.00           C
ATOM   7281  C39 POPEU 318      87.167 116.512  97.236  1.00  0.00           C
ATOM   7284 0C31 POPEU 318      85.847 116.422  98.006  1.00  0.00           C
ATOM   7287 1C31 POPEU 318      85.977 116.622  99.516  1.00  0.00           C
ATOM   7290 2C31 POPEU 318      84.697 116.152 100.216  1.00  0.00           C
ATOM   7293 3C31 POPEU 318      84.777 116.292 101.736  1.00  0.00           C
ATOM   7296 4C31 POPEU 318      84.067 117.542 102.256  1.00  0.00           C
ATOM   7299 5C31 POPEU 318      84.097 117.602 103.776  1.00  0.00           C
ATOM   7302 6C31 POPEU 318      83.157 118.652 104.366  1.00  0.00           C
ATOM   7306  NH3 POPEV 319      72.767  59.542 126.726  1.00  0.00           N
ATOM   7310  C12 POPEV 319      72.017  59.632 128.036  1.00  0.00           C
ATOM   7313  C11 POPEV 319      71.877  61.092 128.526  1.00  0.00           C
ATOM   7316  P   POPEV 319      69.447  60.892 129.506  1.00  0.00           P
ATOM   7317  O13 POPEV 319      69.307  59.532 130.086  1.00  0.00           O
ATOM   7318  O14 POPEV 319      68.537  61.912 130.066  1.00  0.00           O
ATOM   7319  O11 POPEV 319      69.287  60.802 127.936  1.00  0.00           O
ATOM   7320  O12 POPEV 319      70.987  61.242 129.646  1.00  0.00           O
ATOM   7321  C1  POPEV 319      68.007  60.942 127.316  1.00  0.00           C
ATOM   7324  C2  POPEV 319      68.107  61.302 125.806  1.00  0.00           C
ATOM   7326  O21 POPEV 319      68.467  60.142 125.046  1.00  0.00           O
ATOM   7327  C21 POPEV 319      69.687  59.922 124.636  1.00  0.00           C
ATOM   7328  O22 POPEV 319      70.727  60.372 125.106  1.00  0.00           O
ATOM   7329  C22 POPEV 319      69.597  59.012 123.406  1.00  0.00           C
ATOM   7332  C3  POPEV 319      68.937  62.602 125.516  1.00  0.00           C
ATOM   7335  O31 POPEV 319      69.407  62.672 124.136  1.00  0.00           O
ATOM   7336  C31 POPEV 319      70.427  63.512 123.986  1.00  0.00           C
ATOM   7337  O32 POPEV 319      70.837  64.282 124.846  1.00  0.00           O
ATOM   7338  C32 POPEV 319      71.007  63.402 122.566  1.00  0.00           C
ATOM   7341  C23 POPEV 319      70.717  57.952 123.346  1.00  0.00           C
ATOM   7344  C24 POPEV 319      70.887  57.302 121.956  1.00  0.00           C
ATOM   7347  C25 POPEV 319      71.547  58.252 120.946  1.00  0.00           C
ATOM   7350  C26 POPEV 319      72.177  57.582 119.716  1.00  0.00           C
ATOM   7353  C27 POPEV 319      73.017  58.602 118.926  1.00  0.00           C
ATOM   7356  C28 POPEV 319      73.777  58.042 117.696  1.00  0.00           C
ATOM   7359  C29 POPEV 319      74.477  59.182 117.006  1.00  0.00           C
ATOM   7361 0C21 POPEV 319      75.207  59.162 115.876  1.00  0.00           C
ATOM   7363 1C21 POPEV 319      75.497  57.972 115.006  1.00  0.00           C
ATOM   7366 2C21 POPEV 319      75.597  58.362 113.516  1.00  0.00           C
ATOM   7369 3C21 POPEV 319      75.977  57.172 112.626  1.00  0.00           C
ATOM   7372 4C21 POPEV 319      75.877  57.512 111.126  1.00  0.00           C
ATOM   7375 5C21 POPEV 319      76.427  56.422 110.196  1.00  0.00           C
ATOM   7378 6C21 POPEV 319      77.957  56.352 110.216  1.00  0.00           C
ATOM   7381 7C21 POPEV 319      78.557  55.342 109.236  1.00  0.00           C
ATOM   7384 8C21 POPEV 319      80.087  55.382 109.196  1.00  0.00           C
ATOM   7388  C33 POPEV 319      71.757  62.082 122.286  1.00  0.00           C
ATOM   7391  C34 POPEV 319      72.167  61.942 120.816  1.00  0.00           C
ATOM   7394  C35 POPEV 319      73.277  62.902 120.366  1.00  0.00           C
ATOM   7397  C36 POPEV 319      73.827  62.482 118.996  1.00  0.00           C
ATOM   7400  C37 POPEV 319      74.677  63.562 118.296  1.00  0.00           C
ATOM   7403  C38 POPEV 319      75.097  63.102 116.896  1.00  0.00           C
ATOM   7406  C39 POPEV 319      74.807  64.142 115.796  1.00  0.00           C
ATOM   7409 0C31 POPEV 319      75.817  65.282 115.726  1.00  0.00           C
ATOM   7412 1C31 POPEV 319      75.677  66.072 114.416  1.00  0.00           C
ATOM   7415 2C31 POPEV 319      76.847  67.022 114.136  1.00  0.00           C
ATOM   7418 3C31 POPEV 319      77.057  67.302 112.636  1.00  0.00           C
ATOM   7421 4C31 POPEV 319      75.847  67.932 111.936  1.00  0.00           C
ATOM   7424 5C31 POPEV 319      76.017  67.992 110.416  1.00  0.00           C
ATOM   7427 6C31 POPEV 319      74.737  68.402 109.676  1.00  0.00           C
ATOM   7431  NH3 POPEW 320     124.597  75.852 127.276  1.00  0.00           N
ATOM   7435  C12 POPEW 320     123.917  75.452 128.566  1.00  0.00           C
ATOM   7438  C11 POPEW 320     122.417  75.222 128.346  1.00  0.00           C
ATOM   7441  P   POPEW 320     120.397  76.612 127.396  1.00  0.00           P
ATOM   7442  O13 POPEW 320     120.047  77.072 128.766  1.00  0.00           O
ATOM   7443  O14 POPEW 320     120.177  77.602 126.316  1.00  0.00           O
ATOM   7444  O11 POPEW 320     119.597  75.302 127.076  1.00  0.00           O
ATOM   7445  O12 POPEW 320     121.907  76.162 127.406  1.00  0.00           O
ATOM   7446  C1  POPEW 320     120.057  74.252 126.226  1.00  0.00           C
ATOM   7449  C2  POPEW 320     119.697  74.502 124.726  1.00  0.00           C
ATOM   7451  O21 POPEW 320     118.607  73.662 124.276  1.00  0.00           O
ATOM   7452  C21 POPEW 320     118.897  72.372 124.186  1.00  0.00           C
ATOM   7453  O22 POPEW 320     119.887  71.812 124.626  1.00  0.00           O
ATOM   7454  C22 POPEW 320     117.857  71.702 123.306  1.00  0.00           C
ATOM   7457  C3  POPEW 320     120.937  74.452 123.766  1.00  0.00           C
ATOM   7460  O31 POPEW 320     120.607  74.992 122.466  1.00  0.00           O
ATOM   7461  C31 POPEW 320     120.927  76.272 122.326  1.00  0.00           C
ATOM   7462  O32 POPEW 320     121.657  76.912 123.046  1.00  0.00           O
ATOM   7463  C32 POPEW 320     120.107  76.932 121.216  1.00  0.00           C
ATOM   7466  C23 POPEW 320     117.957  72.222 121.856  1.00  0.00           C
ATOM   7469  C24 POPEW 320     116.777  73.132 121.476  1.00  0.00           C
ATOM   7472  C25 POPEW 320     115.577  72.342 120.956  1.00  0.00           C
ATOM   7475  C26 POPEW 320     115.797  71.792 119.536  1.00  0.00           C
ATOM   7478  C27 POPEW 320     114.537  71.182 118.936  1.00  0.00           C
ATOM   7481  C28 POPEW 320     114.807  70.202 117.776  1.00  0.00           C
ATOM   7484  C29 POPEW 320     115.547  70.802 116.616  1.00  0.00           C
ATOM   7486 0C21 POPEW 320     115.047  71.662 115.716  1.00  0.00           C
ATOM   7488 1C21 POPEW 320     113.637  72.192 115.656  1.00  0.00           C
ATOM   7491 2C21 POPEW 320     113.107  72.332 114.216  1.00  0.00           C
ATOM   7494 3C21 POPEW 320     113.907  73.342 113.376  1.00  0.00           C
ATOM   7497 4C21 POPEW 320     113.437  73.472 111.926  1.00  0.00           C
ATOM   7500 5C21 POPEW 320     114.467  74.242 111.096  1.00  0.00           C
ATOM   7503 6C21 POPEW 320     114.257  74.112 109.586  1.00  0.00           C
ATOM   7506 7C21 POPEW 320     115.397  74.752 108.796  1.00  0.00           C
ATOM   7509 8C21 POPEW 320     115.247  74.562 107.286  1.00  0.00           C
ATOM   7513  C33 POPEW 320     119.927  76.092 119.936  1.00  0.00           C
ATOM   7516  C34 POPEW 320     119.817  77.002 118.706  1.00  0.00           C
ATOM   7519  C35 POPEW 320     119.737  76.242 117.376  1.00  0.00           C
ATOM   7522  C36 POPEW 320     118.307  76.162 116.826  1.00  0.00           C
ATOM   7525  C37 POPEW 320     118.247  75.662 115.376  1.00  0.00           C
ATOM   7528  C38 POPEW 320     117.997  74.152 115.226  1.00  0.00           C
ATOM   7531  C39 POPEW 320     119.237  73.282 115.456  1.00  0.00           C
ATOM   7534 0C31 POPEW 320     119.007  71.842 114.996  1.00  0.00           C
ATOM   7537 1C31 POPEW 320     120.277  70.972 115.036  1.00  0.00           C
ATOM   7540 2C31 POPEW 320     119.977  69.522 114.626  1.00  0.00           C
ATOM   7543 3C31 POPEW 320     121.217  68.612 114.626  1.00  0.00           C
ATOM   7546 4C31 POPEW 320     121.407  67.792 115.916  1.00  0.00           C
ATOM   7549 5C31 POPEW 320     121.667  68.642 117.166  1.00  0.00           C
ATOM   7552 6C31 POPEW 320     121.997  67.812 118.406  1.00  0.00           C
ATOM   7556  NH3 POPEX 321      73.317  82.742 128.996  1.00  0.00           N
ATOM   7560  C12 POPEX 321      71.927  83.322 129.156  1.00  0.00           C
ATOM   7563  C11 POPEX 321      71.807  84.152 130.466  1.00  0.00           C
ATOM   7566  P   POPEX 321      69.257  84.802 130.846  1.00  0.00           P
ATOM   7567  O13 POPEX 321      68.107  83.872 130.886  1.00  0.00           O
ATOM   7568  O14 POPEX 321      69.157  86.022 131.676  1.00  0.00           O
ATOM   7569  O11 POPEX 321      69.537  85.192 129.346  1.00  0.00           O
ATOM   7570  O12 POPEX 321      70.577  83.972 131.166  1.00  0.00           O
ATOM   7571  C1  POPEX 321      69.097  86.422 128.756  1.00  0.00           C
ATOM   7574  C2  POPEX 321      68.767  86.132 127.266  1.00  0.00           C
ATOM   7576  O21 POPEX 321      67.767  87.032 126.776  1.00  0.00           O
ATOM   7577  C21 POPEX 321      68.197  88.142 126.226  1.00  0.00           C
ATOM   7578  O22 POPEX 321      69.337  88.592 126.246  1.00  0.00           O
ATOM   7579  C22 POPEX 321      67.007  88.642 125.396  1.00  0.00           C
ATOM   7582  C3  POPEX 321      68.177  84.692 127.156  1.00  0.00           C
ATOM   7585  O31 POPEX 321      67.377  84.452 125.976  1.00  0.00           O
ATOM   7586  C31 POPEX 321      68.097  84.192 124.906  1.00  0.00           C
ATOM   7587  O32 POPEX 321      69.307  84.322 124.806  1.00  0.00           O
ATOM   7588  C32 POPEX 321      67.177  83.652 123.816  1.00  0.00           C
ATOM   7591  C23 POPEX 321      67.237  89.892 124.516  1.00  0.00           C
ATOM   7594  C24 POPEX 321      66.037  90.112 123.576  1.00  0.00           C
ATOM   7597  C25 POPEX 321      65.787  91.592 123.256  1.00  0.00           C
ATOM   7600  C26 POPEX 321      66.997  92.342 122.706  1.00  0.00           C
ATOM   7603  C27 POPEX 321      66.917  93.832 123.066  1.00  0.00           C
ATOM   7606  C28 POPEX 321      68.127  94.632 122.566  1.00  0.00           C
ATOM   7609  C29 POPEX 321      68.117  95.992 123.196  1.00  0.00           C
ATOM   7611 0C21 POPEX 321      67.317  97.012 122.856  1.00  0.00           C
ATOM   7613 1C21 POPEX 321      66.317  96.982 121.736  1.00  0.00           C
ATOM   7616 2C21 POPEX 321      66.397  98.202 120.816  1.00  0.00           C
ATOM   7619 3C21 POPEX 321      67.707  98.292 120.016  1.00  0.00           C
ATOM   7622 4C21 POPEX 321      67.777  99.632 119.306  1.00  0.00           C
ATOM   7625 5C21 POPEX 321      69.107  99.912 118.596  1.00  0.00           C
ATOM   7628 6C21 POPEX 321      69.007 101.272 117.886  1.00  0.00           C
ATOM   7631 7C21 POPEX 321      70.357 101.852 117.446  1.00  0.00           C
ATOM   7634 8C21 POPEX 321      70.187 103.222 116.796  1.00  0.00           C
ATOM   7638  C33 POPEX 321      67.737  83.852 122.396  1.00  0.00           C
ATOM   7641  C34 POPEX 321      66.757  83.252 121.386  1.00  0.00           C
ATOM   7644  C35 POPEX 321      67.267  83.182 119.946  1.00  0.00           C
ATOM   7647  C36 POPEX 321      67.827  84.522 119.436  1.00  0.00           C
ATOM   7650  C37 POPEX 321      68.067  84.512 117.926  1.00  0.00           C
ATOM   7653  C38 POPEX 321      68.897  85.712 117.446  1.00  0.00           C
ATOM   7656  C39 POPEX 321      70.297  85.752 118.066  1.00  0.00           C
ATOM   7659 0C31 POPEX 321      71.217  86.782 117.416  1.00  0.00           C
ATOM   7662 1C31 POPEX 321      72.617  86.782 118.046  1.00  0.00           C
ATOM   7665 2C31 POPEX 321      73.507  87.922 117.536  1.00  0.00           C
ATOM   7668 3C31 POPEX 321      73.947  87.722 116.076  1.00  0.00           C
ATOM   7671 4C31 POPEX 321      74.727  88.922 115.546  1.00  0.00           C
ATOM   7674 5C31 POPEX 321      75.187  88.732 114.096  1.00  0.00           C
ATOM   7677 6C31 POPEX 321      75.847  90.002 113.536  1.00  0.00           C
ATOM   7681  NH3 POPEY 322      -1.697  50.762  83.506  1.00  0.00           N
ATOM   7685  C12 POPEY 322      -0.663  51.832  83.816  1.00  0.00           C
ATOM   7688  C11 POPEY 322      -0.203  52.562  82.546  1.00  0.00           C
ATOM   7691  P   POPEY 322       2.407  52.832  82.646  1.00  0.00           P
ATOM   7692  O13 POPEY 322       2.607  51.632  83.496  1.00  0.00           O
ATOM   7693  O14 POPEY 322       2.777  52.622  81.226  1.00  0.00           O
ATOM   7694  O11 POPEY 322       3.277  54.002  83.226  1.00  0.00           O
ATOM   7695  O12 POPEY 322       0.927  53.382  82.816  1.00  0.00           O
ATOM   7696  C1  POPEY 322       2.957  54.582  84.496  1.00  0.00           C
ATOM   7699  C2  POPEY 322       3.687  53.842  85.646  1.00  0.00           C
ATOM   7701  O21 POPEY 322       3.387  54.532  86.866  1.00  0.00           O
ATOM   7702  C21 POPEY 322       3.157  53.772  87.936  1.00  0.00           C
ATOM   7703  O22 POPEY 322       2.937  52.572  87.926  1.00  0.00           O
ATOM   7704  C22 POPEY 322       3.287  54.622  89.196  1.00  0.00           C
ATOM   7707  C3  POPEY 322       5.227  53.842  85.366  1.00  0.00           C
ATOM   7710  O31 POPEY 322       5.967  53.292  86.476  1.00  0.00           O
ATOM   7711  C31 POPEY 322       6.667  54.162  87.206  1.00  0.00           C
ATOM   7712  O32 POPEY 322       6.797  55.352  86.966  1.00  0.00           O
ATOM   7713  C32 POPEY 322       7.277  53.472  88.416  1.00  0.00           C
ATOM   7716  C23 POPEY 322       2.947  56.112  88.986  1.00  0.00           C
ATOM   7719  C24 POPEY 322       3.057  56.962  90.256  1.00  0.00           C
ATOM   7722  C25 POPEY 322       2.137  56.462  91.386  1.00  0.00           C
ATOM   7725  C26 POPEY 322       2.877  55.732  92.506  1.00  0.00           C
ATOM   7728  C27 POPEY 322       3.207  56.662  93.676  1.00  0.00           C
ATOM   7731  C28 POPEY 322       4.197  56.032  94.666  1.00  0.00           C
ATOM   7734  C29 POPEY 322       4.407  56.932  95.856  1.00  0.00           C
ATOM   7736 0C21 POPEY 322       4.247  56.602  97.146  1.00  0.00           C
ATOM   7738 1C21 POPEY 322       3.797  55.262  97.686  1.00  0.00           C
ATOM   7741 2C21 POPEY 322       3.067  55.382  99.036  1.00  0.00           C
ATOM   7744 3C21 POPEY 322       1.697  56.082  98.956  1.00  0.00           C
ATOM   7747 4C21 POPEY 322       1.097  56.322 100.346  1.00  0.00           C
ATOM   7750 5C21 POPEY 322      -0.193  57.172 100.326  1.00  0.00           C
ATOM   7753 6C21 POPEY 322       0.067  58.652 100.016  1.00  0.00           C
ATOM   7756 7C21 POPEY 322      -1.213  59.482  99.976  1.00  0.00           C
ATOM   7759 8C21 POPEY 322      -0.943  60.972  99.786  1.00  0.00           C
ATOM   7763  C33 POPEY 322       7.847  54.492  89.426  1.00  0.00           C
ATOM   7766  C34 POPEY 322       8.497  53.812  90.636  1.00  0.00           C
ATOM   7769  C35 POPEY 322       9.207  54.832  91.536  1.00  0.00           C
ATOM   7772  C36 POPEY 322       9.927  54.162  92.716  1.00  0.00           C
ATOM   7775  C37 POPEY 322      10.757  55.162  93.526  1.00  0.00           C
ATOM   7778  C38 POPEY 322      11.307  54.562  94.826  1.00  0.00           C
ATOM   7781  C39 POPEY 322      12.367  55.452  95.466  1.00  0.00           C
ATOM   7784 0C31 POPEY 322      12.747  55.002  96.876  1.00  0.00           C
ATOM   7787 1C31 POPEY 322      14.087  55.592  97.326  1.00  0.00           C
ATOM   7790 2C31 POPEY 322      14.307  55.542  98.846  1.00  0.00           C
ATOM   7793 3C31 POPEY 322      14.307  54.132  99.456  1.00  0.00           C
ATOM   7796 4C31 POPEY 322      14.767  54.152 100.926  1.00  0.00           C
ATOM   7799 5C31 POPEY 322      15.057  52.782 101.546  1.00  0.00           C
ATOM   7802 6C31 POPEY 322      15.777  52.902 102.886  1.00  0.00           C
ATOM   7806  NH3 POPEZ 323     100.347  66.312  83.896  1.00  0.00           N
ATOM   7810  C12 POPEZ 323      98.907  65.962  84.086  1.00  0.00           C
ATOM   7813  C11 POPEZ 323      98.267  65.762  82.716  1.00  0.00           C
ATOM   7816  P   POPEZ 323      96.007  65.272  81.606  1.00  0.00           P
ATOM   7817  O13 POPEZ 323      94.577  65.452  81.956  1.00  0.00           O
ATOM   7818  O14 POPEZ 323      96.487  65.822  80.316  1.00  0.00           O
ATOM   7819  O11 POPEZ 323      96.347  63.732  81.696  1.00  0.00           O
ATOM   7820  O12 POPEZ 323      96.847  65.872  82.816  1.00  0.00           O
ATOM   7821  C1  POPEZ 323      95.547  62.892  82.546  1.00  0.00           C
ATOM   7824  C2  POPEZ 323      95.797  63.172  84.056  1.00  0.00           C
ATOM   7826  O21 POPEZ 323      96.567  62.122  84.626  1.00  0.00           O
ATOM   7827  C21 POPEZ 323      96.077  61.232  85.436  1.00  0.00           C
ATOM   7828  O22 POPEZ 323      94.897  60.972  85.616  1.00  0.00           O
ATOM   7829  C22 POPEZ 323      97.257  60.612  86.166  1.00  0.00           C
ATOM   7832  C3  POPEZ 323      94.507  63.662  84.816  1.00  0.00           C
ATOM   7835  O31 POPEZ 323      94.547  63.622  86.256  1.00  0.00           O
ATOM   7836  C31 POPEZ 323      95.587  64.082  86.916  1.00  0.00           C
ATOM   7837  O32 POPEZ 323      96.567  64.632  86.436  1.00  0.00           O
ATOM   7838  C32 POPEZ 323      95.367  63.772  88.386  1.00  0.00           C
ATOM   7841  C23 POPEZ 323      96.877  59.722  87.366  1.00  0.00           C
ATOM   7844  C24 POPEZ 323      97.637  60.192  88.606  1.00  0.00           C
ATOM   7847  C25 POPEZ 323      97.597  59.192  89.756  1.00  0.00           C
ATOM   7850  C26 POPEZ 323      98.197  59.832  91.016  1.00  0.00           C
ATOM   7853  C27 POPEZ 323      98.377  58.832  92.156  1.00  0.00           C
ATOM   7856  C28 POPEZ 323      98.997  59.482  93.406  1.00  0.00           C
ATOM   7859  C29 POPEZ 323      98.017  60.372  94.146  1.00  0.00           C
ATOM   7861 0C21 POPEZ 323      97.707  60.302  95.456  1.00  0.00           C
ATOM   7863 1C21 POPEZ 323      98.267  59.342  96.486  1.00  0.00           C
ATOM   7866 2C21 POPEZ 323      99.197  60.042  97.496  1.00  0.00           C
ATOM   7869 3C21 POPEZ 323      98.437  60.832  98.576  1.00  0.00           C
ATOM   7872 4C21 POPEZ 323      99.347  61.212  99.756  1.00  0.00           C
ATOM   7875 5C21 POPEZ 323      98.647  62.122 100.796  1.00  0.00           C
ATOM   7878 6C21 POPEZ 323      97.507  61.422 101.546  1.00  0.00           C
ATOM   7881 7C21 POPEZ 323      96.617  62.422 102.296  1.00  0.00           C
ATOM   7884 8C21 POPEZ 323      95.387  61.792 102.956  1.00  0.00           C
ATOM   7888  C33 POPEZ 323      96.627  64.022  89.246  1.00  0.00           C
ATOM   7891  C34 POPEZ 323      96.407  63.562  90.686  1.00  0.00           C
ATOM   7894  C35 POPEZ 323      95.427  64.472  91.456  1.00  0.00           C
ATOM   7897  C36 POPEZ 323      94.267  63.702  92.116  1.00  0.00           C
ATOM   7900  C37 POPEZ 323      93.727  64.412  93.356  1.00  0.00           C
ATOM   7903  C38 POPEZ 323      94.677  64.272  94.546  1.00  0.00           C
ATOM   7906  C39 POPEZ 323      94.297  65.112  95.766  1.00  0.00           C
ATOM   7909 0C31 POPEZ 323      95.267  64.852  96.926  1.00  0.00           C
ATOM   7912 1C31 POPEZ 323      95.227  65.922  98.026  1.00  0.00           C
ATOM   7915 2C31 POPEZ 323      95.937  65.412  99.296  1.00  0.00           C
ATOM   7918 3C31 POPEZ 323      96.187  66.492 100.356  1.00  0.00           C
ATOM   7921 4C31 POPEZ 323      96.667  65.852 101.666  1.00  0.00           C
ATOM   7924 5C31 POPEZ 323      96.997  66.842 102.786  1.00  0.00           C
ATOM   7927 6C31 POPEZ 323      97.327  66.132 104.096  1.00  0.00           C
ATOM   7931  NH3 POPEa 324       9.657 120.402 129.226  1.00  0.00           N
ATOM   7935  C12 POPEa 324      11.117 120.242 128.936  1.00  0.00           C
ATOM   7938  C11 POPEa 324      11.927 120.542 130.226  1.00  0.00           C
ATOM   7941  P   POPEa 324      12.767 122.942 129.676  1.00  0.00           P
ATOM   7942  O13 POPEa 324      11.347 123.092 129.256  1.00  0.00           O
ATOM   7943  O14 POPEa 324      13.137 123.822 130.796  1.00  0.00           O
ATOM   7944  O11 POPEa 324      13.707 123.152 128.426  1.00  0.00           O
ATOM   7945  O12 POPEa 324      13.047 121.412 130.016  1.00  0.00           O
ATOM   7946  C1  POPEa 324      15.087 122.782 128.426  1.00  0.00           C
ATOM   7949  C2  POPEa 324      15.637 122.692 126.966  1.00  0.00           C
ATOM   7951  O21 POPEa 324      15.257 123.902 126.286  1.00  0.00           O
ATOM   7952  C21 POPEa 324      15.997 124.332 125.296  1.00  0.00           C
ATOM   7953  O22 POPEa 324      17.047 123.862 124.896  1.00  0.00           O
ATOM   7954  C22 POPEa 324      15.217 125.492 124.666  1.00  0.00           C
ATOM   7957  C3  POPEa 324      15.037 121.452 126.256  1.00  0.00           C
ATOM   7960  O31 POPEa 324      15.487 121.322 124.886  1.00  0.00           O
ATOM   7961  C31 POPEa 324      14.547 121.302 123.956  1.00  0.00           C
ATOM   7962  O32 POPEa 324      13.347 121.332 124.146  1.00  0.00           O
ATOM   7963  C32 POPEa 324      15.227 121.272 122.576  1.00  0.00           C
ATOM   7966  C23 POPEa 324      16.017 126.342 123.646  1.00  0.00           C
ATOM   7969  C24 POPEa 324      15.097 127.302 122.876  1.00  0.00           C
ATOM   7972  C25 POPEa 324      15.817 128.406 122.086  1.00  0.00           C
ATOM   7975  C26 POPEa 324      16.867 127.942 121.076  1.00  0.00           C
ATOM   7978  C27 POPEa 324      17.707 129.126 120.566  1.00  0.00           C
ATOM   7981  C28 POPEa 324      18.797 128.746 119.546  1.00  0.00           C
ATOM   7984  C29 POPEa 324      18.287 128.496 118.146  1.00  0.00           C
ATOM   7986 0C21 POPEa 324      18.997 127.892 117.176  1.00  0.00           C
ATOM   7988 1C21 POPEa 324      20.407 127.362 117.336  1.00  0.00           C
ATOM   7991 2C21 POPEa 324      21.487 128.456 117.516  1.00  0.00           C
ATOM   7994 3C21 POPEa 324      22.407 128.596 116.296  1.00  0.00           C
ATOM   7997 4C21 POPEa 324      23.267 129.866 116.336  1.00  0.00           C
ATOM   8000 5C21 POPEa 324      24.307 129.916 115.206  1.00  0.00           C
ATOM   8003 6C21 POPEa 324      24.227 131.136 114.286  1.00  0.00           C
ATOM   8006 7C21 POPEa 324      25.467 131.236 113.386  1.00  0.00           C
ATOM   8009 8C21 POPEa 324      25.567 132.566 112.626  1.00  0.00           C
ATOM   8013  C33 POPEa 324      14.227 121.432 121.406  1.00  0.00           C
ATOM   8016  C34 POPEa 324      13.507 120.132 121.056  1.00  0.00           C
ATOM   8019  C35 POPEa 324      12.167 120.342 120.316  1.00  0.00           C
ATOM   8022  C36 POPEa 324      12.297 121.062 118.966  1.00  0.00           C
ATOM   8025  C37 POPEa 324      10.947 121.202 118.246  1.00  0.00           C
ATOM   8028  C38 POPEa 324      11.097 121.962 116.926  1.00  0.00           C
ATOM   8031  C39 POPEa 324       9.817 122.092 116.086  1.00  0.00           C
ATOM   8034 0C31 POPEa 324      10.067 123.002 114.866  1.00  0.00           C
ATOM   8037 1C31 POPEa 324       8.887 123.042 113.896  1.00  0.00           C
ATOM   8040 2C31 POPEa 324       9.207 123.842 112.626  1.00  0.00           C
ATOM   8043 3C31 POPEa 324       8.167 123.602 111.516  1.00  0.00           C
ATOM   8046 4C31 POPEa 324       8.567 124.242 110.176  1.00  0.00           C
ATOM   8049 5C31 POPEa 324       7.677 123.742 109.026  1.00  0.00           C
ATOM   8052 6C31 POPEa 324       8.027 124.352 107.666  1.00  0.00           C
ATOM   8056  NH3 POPEb 325      43.277 122.652 129.856  1.00  0.00           N
ATOM   8060  C12 POPEb 325      44.717 123.092 129.686  1.00  0.00           C
ATOM   8063  C11 POPEb 325      45.067 123.302 128.206  1.00  0.00           C
ATOM   8066  P   POPEb 325      46.747 125.252 128.356  1.00  0.00           P
ATOM   8067  O13 POPEb 325      45.757 126.052 127.606  1.00  0.00           O
ATOM   8068  O14 POPEb 325      46.757 125.442 129.816  1.00  0.00           O
ATOM   8069  O11 POPEb 325      48.177 125.442 127.716  1.00  0.00           O
ATOM   8070  O12 POPEb 325      46.427 123.722 128.036  1.00  0.00           O
ATOM   8071  C1  POPEb 325      48.327 126.002 126.396  1.00  0.00           C
ATOM   8074  C2  POPEb 325      48.657 124.922 125.336  1.00  0.00           C
ATOM   8076  O21 POPEb 325      49.157 125.542 124.146  1.00  0.00           O
ATOM   8077  C21 POPEb 325      48.317 126.132 123.316  1.00  0.00           C
ATOM   8078  O22 POPEb 325      47.107 126.272 123.436  1.00  0.00           O
ATOM   8079  C22 POPEb 325      49.087 126.622 122.106  1.00  0.00           C
ATOM   8082  C3  POPEb 325      47.507 123.912 125.056  1.00  0.00           C
ATOM   8085  O31 POPEb 325      47.717 123.232 123.796  1.00  0.00           O
ATOM   8086  C31 POPEb 325      48.287 122.042 123.836  1.00  0.00           C
ATOM   8087  O32 POPEb 325      48.517 121.392 124.836  1.00  0.00           O
ATOM   8088  C32 POPEb 325      48.617 121.612 122.406  1.00  0.00           C
ATOM   8091  C23 POPEb 325      49.537 125.462 121.196  1.00  0.00           C
ATOM   8094  C24 POPEb 325      50.587 125.922 120.176  1.00  0.00           C
ATOM   8097  C25 POPEb 325      49.987 126.782 119.056  1.00  0.00           C
ATOM   8100  C26 POPEb 325      51.087 127.462 118.226  1.00  0.00           C
ATOM   8103  C27 POPEb 325      50.567 128.262 117.026  1.00  0.00           C
ATOM   8106  C28 POPEb 325      51.737 128.836 116.216  1.00  0.00           C
ATOM   8109  C29 POPEb 325      51.317 129.696 115.046  1.00  0.00           C
ATOM   8111 0C21 POPEb 325      51.127 129.276 113.786  1.00  0.00           C
ATOM   8113 1C21 POPEb 325      51.197 127.842 113.316  1.00  0.00           C
ATOM   8116 2C21 POPEb 325      50.317 127.622 112.066  1.00  0.00           C
ATOM   8119 3C21 POPEb 325      48.807 127.882 112.306  1.00  0.00           C
ATOM   8122 4C21 POPEb 325      48.047 128.052 110.986  1.00  0.00           C
ATOM   8125 5C21 POPEb 325      46.567 128.436 111.156  1.00  0.00           C
ATOM   8128 6C21 POPEb 325      45.937 128.856 109.826  1.00  0.00           C
ATOM   8131 7C21 POPEb 325      44.457 129.216 109.916  1.00  0.00           C
ATOM   8134 8C21 POPEb 325      43.847 129.556 108.546  1.00  0.00           C
ATOM   8138  C33 POPEb 325      50.047 121.052 122.276  1.00  0.00           C
ATOM   8141  C34 POPEb 325      50.177 119.532 122.506  1.00  0.00           C
ATOM   8144  C35 POPEb 325      49.277 118.652 121.616  1.00  0.00           C
ATOM   8147  C36 POPEb 325      49.357 118.992 120.116  1.00  0.00           C
ATOM   8150  C37 POPEb 325      48.497 118.042 119.266  1.00  0.00           C
ATOM   8153  C38 POPEb 325      48.547 118.342 117.756  1.00  0.00           C
ATOM   8156  C39 POPEb 325      49.847 117.922 117.056  1.00  0.00           C
ATOM   8159 0C31 POPEb 325      50.137 116.412 117.176  1.00  0.00           C
ATOM   8162 1C31 POPEb 325      51.177 115.892 116.176  1.00  0.00           C
ATOM   8165 2C31 POPEb 325      50.687 115.802 114.716  1.00  0.00           C
ATOM   8168 3C31 POPEb 325      49.397 114.982 114.566  1.00  0.00           C
ATOM   8171 4C31 POPEb 325      49.107 114.532 113.126  1.00  0.00           C
ATOM   8174 5C31 POPEb 325      50.037 113.402 112.656  1.00  0.00           C
ATOM   8177 6C31 POPEb 325      49.677 112.842 111.276  1.00  0.00           C
ATOM   8181  NH3 POPEc 326       5.177   2.902  85.246  1.00  0.00           N
ATOM   8185  C12 POPEc 326       5.847   1.652  84.756  1.00  0.00           C
ATOM   8188  C11 POPEc 326       6.887   1.962  83.666  1.00  0.00           C
ATOM   8191  P   POPEc 326       9.347   1.232  84.326  1.00  0.00           P
ATOM   8192  O13 POPEc 326      10.177   0.012  84.276  1.00  0.00           O
ATOM   8193  O14 POPEc 326       9.957   2.452  83.766  1.00  0.00           O
ATOM   8194  O11 POPEc 326       9.027   1.482  85.846  1.00  0.00           O
ATOM   8195  O12 POPEc 326       7.917   0.972  83.696  1.00  0.00           O
ATOM   8196  C1  POPEc 326       8.547   2.702  86.406  1.00  0.00           C
ATOM   8199  C2  POPEc 326       9.527   3.222  87.486  1.00  0.00           C
ATOM   8201  O21 POPEc 326       9.237   4.512  88.076  1.00  0.00           O
ATOM   8202  C21 POPEc 326       8.057   5.052  88.136  1.00  0.00           C
ATOM   8203  O22 POPEc 326       7.037   4.692  87.566  1.00  0.00           O
ATOM   8204  C22 POPEc 326       8.127   6.242  89.106  1.00  0.00           C
ATOM   8207  C3  POPEc 326      10.967   3.262  86.886  1.00  0.00           C
ATOM   8210  O31 POPEc 326      11.897   4.122  87.586  1.00  0.00           O
ATOM   8211  C31 POPEc 326      12.187   3.652  88.796  1.00  0.00           C
ATOM   8212  O32 POPEc 326      11.827   2.582  89.246  1.00  0.00           O
ATOM   8213  C32 POPEc 326      13.067   4.652  89.516  1.00  0.00           C
ATOM   8216  C23 POPEc 326       6.807   7.062  89.176  1.00  0.00           C
ATOM   8219  C24 POPEc 326       6.827   8.192  90.226  1.00  0.00           C
ATOM   8222  C25 POPEc 326       6.257   7.762  91.586  1.00  0.00           C
ATOM   8225  C26 POPEc 326       6.287   8.852  92.676  1.00  0.00           C
ATOM   8228  C27 POPEc 326       5.467   8.432  93.916  1.00  0.00           C
ATOM   8231  C28 POPEc 326       5.847   9.152  95.226  1.00  0.00           C
ATOM   8234  C29 POPEc 326       7.237   8.832  95.716  1.00  0.00           C
ATOM   8236 0C21 POPEc 326       7.617   7.772  96.466  1.00  0.00           C
ATOM   8238 1C21 POPEc 326       6.717   6.672  96.986  1.00  0.00           C
ATOM   8241 2C21 POPEc 326       7.507   5.462  97.536  1.00  0.00           C
ATOM   8244 3C21 POPEc 326       8.157   4.562  96.456  1.00  0.00           C
ATOM   8247 4C21 POPEc 326       9.267   3.642  96.996  1.00  0.00           C
ATOM   8250 5C21 POPEc 326       8.817   2.652  98.076  1.00  0.00           C
ATOM   8253 6C21 POPEc 326       9.997   2.062  98.856  1.00  0.00           C
ATOM   8256 7C21 POPEc 326       9.557   1.162 100.016  1.00  0.00           C
ATOM   8259 8C21 POPEc 326      10.717   0.722 100.906  1.00  0.00           C
ATOM   8263  C33 POPEc 326      14.417   4.002  89.876  1.00  0.00           C
ATOM   8266  C34 POPEc 326      15.437   5.032  90.336  1.00  0.00           C
ATOM   8269  C35 POPEc 326      15.137   5.702  91.686  1.00  0.00           C
ATOM   8272  C36 POPEc 326      15.257   4.752  92.876  1.00  0.00           C
ATOM   8275  C37 POPEc 326      14.977   5.472  94.196  1.00  0.00           C
ATOM   8278  C38 POPEc 326      15.137   4.582  95.426  1.00  0.00           C
ATOM   8281  C39 POPEc 326      14.697   5.302  96.706  1.00  0.00           C
ATOM   8284 0C31 POPEc 326      13.177   5.382  96.886  1.00  0.00           C
ATOM   8287 1C31 POPEc 326      12.797   6.612  97.716  1.00  0.00           C
ATOM   8290 2C31 POPEc 326      11.307   6.702  98.096  1.00  0.00           C
ATOM   8293 3C31 POPEc 326      10.987   8.062  98.716  1.00  0.00           C
ATOM   8296 4C31 POPEc 326       9.897   8.002  99.796  1.00  0.00           C
ATOM   8299 5C31 POPEc 326       9.637   9.382 100.426  1.00  0.00           C
ATOM   8302 6C31 POPEc 326       8.627   9.332 101.576  1.00  0.00           C
ATOM   8306  NH3 POPEd 327      64.657  83.852  87.186  1.00  0.00           N
ATOM   8310  C12 POPEd 327      64.017  84.482  85.986  1.00  0.00           C
ATOM   8313  C11 POPEd 327      62.487  84.612  86.126  1.00  0.00           C
ATOM   8316  P   POPEd 327      60.567  85.632  87.556  1.00  0.00           P
ATOM   8317  O13 POPEd 327      60.337  86.912  88.276  1.00  0.00           O
ATOM   8318  O14 POPEd 327      59.807  85.452  86.296  1.00  0.00           O
ATOM   8319  O11 POPEd 327      60.197  84.422  88.516  1.00  0.00           O
ATOM   8320  O12 POPEd 327      62.127  85.392  87.286  1.00  0.00           O
ATOM   8321  C1  POPEd 327      61.277  83.662  89.076  1.00  0.00           C
ATOM   8324  C2  POPEd 327      60.827  82.632  90.156  1.00  0.00           C
ATOM   8326  O21 POPEd 327      61.877  81.912  90.846  1.00  0.00           O
ATOM   8327  C21 POPEd 327      63.187  82.102  90.716  1.00  0.00           C
ATOM   8328  O22 POPEd 327      63.757  82.882  89.976  1.00  0.00           O
ATOM   8329  C22 POPEd 327      63.927  81.242  91.756  1.00  0.00           C
ATOM   8332  C3  POPEd 327      59.817  81.592  89.596  1.00  0.00           C
ATOM   8335  O31 POPEd 327      59.307  80.732  90.636  1.00  0.00           O
ATOM   8336  C31 POPEd 327      58.117  81.062  91.146  1.00  0.00           C
ATOM   8337  O32 POPEd 327      57.447  82.012  90.786  1.00  0.00           O
ATOM   8338  C32 POPEd 327      57.707  80.022  92.196  1.00  0.00           C
ATOM   8341  C23 POPEd 327      63.577  79.732  91.826  1.00  0.00           C
ATOM   8344  C24 POPEd 327      64.037  79.142  93.166  1.00  0.00           C
ATOM   8347  C25 POPEd 327      63.937  77.612  93.306  1.00  0.00           C
ATOM   8350  C26 POPEd 327      64.427  77.172  94.686  1.00  0.00           C
ATOM   8353  C27 POPEd 327      64.627  75.662  94.866  1.00  0.00           C
ATOM   8356  C28 POPEd 327      65.337  75.292  96.186  1.00  0.00           C
ATOM   8359  C29 POPEd 327      66.787  75.722  96.186  1.00  0.00           C
ATOM   8361 0C21 POPEd 327      67.807  75.142  96.846  1.00  0.00           C
ATOM   8363 1C21 POPEd 327      67.697  74.002  97.816  1.00  0.00           C
ATOM   8366 2C21 POPEd 327      67.027  74.452  99.136  1.00  0.00           C
ATOM   8369 3C21 POPEd 327      67.787  75.532  99.916  1.00  0.00           C
ATOM   8372 4C21 POPEd 327      66.847  76.232 100.906  1.00  0.00           C
ATOM   8375 5C21 POPEd 327      67.507  77.282 101.806  1.00  0.00           C
ATOM   8378 6C21 POPEd 327      66.447  78.012 102.646  1.00  0.00           C
ATOM   8381 7C21 POPEd 327      67.027  78.842 103.796  1.00  0.00           C
ATOM   8384 8C21 POPEd 327      65.947  79.372 104.746  1.00  0.00           C
ATOM   8388  C33 POPEd 327      58.097  80.402  93.656  1.00  0.00           C
ATOM   8391  C34 POPEd 327      58.367  79.172  94.546  1.00  0.00           C
ATOM   8394  C35 POPEd 327      59.347  79.472  95.706  1.00  0.00           C
ATOM   8397  C36 POPEd 327      58.787  80.392  96.796  1.00  0.00           C
ATOM   8400  C37 POPEd 327      59.887  80.772  97.806  1.00  0.00           C
ATOM   8403  C38 POPEd 327      59.357  81.352  99.136  1.00  0.00           C
ATOM   8406  C39 POPEd 327      58.567  80.332  99.966  1.00  0.00           C
ATOM   8409 0C31 POPEd 327      58.537  80.692 101.456  1.00  0.00           C
ATOM   8412 1C31 POPEd 327      57.937  79.582 102.326  1.00  0.00           C
ATOM   8415 2C31 POPEd 327      58.277  79.732 103.816  1.00  0.00           C
ATOM   8418 3C31 POPEd 327      57.727  81.002 104.476  1.00  0.00           C
ATOM   8421 4C31 POPEd 327      58.407  81.292 105.816  1.00  0.00           C
ATOM   8424 5C31 POPEd 327      57.977  82.642 106.426  1.00  0.00           C
ATOM   8427 6C31 POPEd 327      59.117  83.352 107.166  1.00  0.00           C
ATOM   8431  NH3 POPEe 328      82.067  83.012  88.386  1.00  0.00           N
ATOM   8435  C12 POPEe 328      80.557  83.102  88.336  1.00  0.00           C
ATOM   8438  C11 POPEe 328      79.927  82.002  87.456  1.00  0.00           C
ATOM   8441  P   POPEe 328      77.667  81.232  88.576  1.00  0.00           P
ATOM   8442  O13 POPEe 328      77.297  82.262  89.566  1.00  0.00           O
ATOM   8443  O14 POPEe 328      76.497  80.592  87.946  1.00  0.00           O
ATOM   8444  O11 POPEe 328      78.717  80.222  89.136  1.00  0.00           O
ATOM   8445  O12 POPEe 328      78.487  82.042  87.476  1.00  0.00           O
ATOM   8446  C1  POPEe 328      78.607  79.472  90.336  1.00  0.00           C
ATOM   8449  C2  POPEe 328      79.817  79.772  91.276  1.00  0.00           C
ATOM   8451  O21 POPEe 328      79.967  78.812  92.326  1.00  0.00           O
ATOM   8452  C21 POPEe 328      78.957  78.582  93.146  1.00  0.00           C
ATOM   8453  O22 POPEe 328      77.827  79.042  93.066  1.00  0.00           O
ATOM   8454  C22 POPEe 328      79.447  77.792  94.346  1.00  0.00           C
ATOM   8457  C3  POPEe 328      79.817  81.232  91.826  1.00  0.00           C
ATOM   8460  O31 POPEe 328      81.127  81.772  92.126  1.00  0.00           O
ATOM   8461  C31 POPEe 328      81.457  82.002  93.406  1.00  0.00           C
ATOM   8462  O32 POPEe 328      80.787  81.672  94.366  1.00  0.00           O
ATOM   8463  C32 POPEe 328      82.727  82.852  93.466  1.00  0.00           C
ATOM   8466  C23 POPEe 328      79.657  78.792  95.496  1.00  0.00           C
ATOM   8469  C24 POPEe 328      80.107  78.202  96.836  1.00  0.00           C
ATOM   8472  C25 POPEe 328      80.487  79.382  97.746  1.00  0.00           C
ATOM   8475  C26 POPEe 328      80.317  79.112  99.246  1.00  0.00           C
ATOM   8478  C27 POPEe 328      80.647  80.392 100.036  1.00  0.00           C
ATOM   8481  C28 POPEe 328      80.087  80.402 101.476  1.00  0.00           C
ATOM   8484  C29 POPEe 328      81.107  80.032 102.516  1.00  0.00           C
ATOM   8486 0C21 POPEe 328      81.437  80.752 103.606  1.00  0.00           C
ATOM   8488 1C21 POPEe 328      80.867  82.082 104.046  1.00  0.00           C
ATOM   8491 2C21 POPEe 328      79.837  81.892 105.176  1.00  0.00           C
ATOM   8494 3C21 POPEe 328      80.467  81.432 106.506  1.00  0.00           C
ATOM   8497 4C21 POPEe 328      79.417  81.012 107.546  1.00  0.00           C
ATOM   8500 5C21 POPEe 328      80.047  80.492 108.836  1.00  0.00           C
ATOM   8503 6C21 POPEe 328      79.107  79.572 109.646  1.00  0.00           C
ATOM   8506 7C21 POPEe 328      79.787  79.012 110.896  1.00  0.00           C
ATOM   8509 8C21 POPEe 328      78.947  77.972 111.636  1.00  0.00           C
ATOM   8513  C33 POPEe 328      83.207  83.222  94.886  1.00  0.00           C
ATOM   8516  C34 POPEe 328      84.187  82.182  95.456  1.00  0.00           C
ATOM   8519  C35 POPEe 328      84.827  82.602  96.786  1.00  0.00           C
ATOM   8522  C36 POPEe 328      83.827  82.612  97.936  1.00  0.00           C
ATOM   8525  C37 POPEe 328      84.387  83.182  99.236  1.00  0.00           C
ATOM   8528  C38 POPEe 328      83.397  82.972 100.386  1.00  0.00           C
ATOM   8531  C39 POPEe 328      83.827  83.592 101.716  1.00  0.00           C
ATOM   8534 0C31 POPEe 328      83.717  85.122 101.746  1.00  0.00           C
ATOM   8537 1C31 POPEe 328      83.667  85.642 103.186  1.00  0.00           C
ATOM   8540 2C31 POPEe 328      83.527  87.162 103.276  1.00  0.00           C
ATOM   8543 3C31 POPEe 328      83.187  87.652 104.696  1.00  0.00           C
ATOM   8546 4C31 POPEe 328      81.777  87.252 105.146  1.00  0.00           C
ATOM   8549 5C31 POPEe 328      81.367  87.802 106.526  1.00  0.00           C
ATOM   8552 6C31 POPEe 328      79.977  87.332 106.946  1.00  0.00           C
ATOM   8556  NH3 POPEf 329      93.147 113.912  85.786  1.00  0.00           N
ATOM   8560  C12 POPEf 329      92.417 112.602  85.656  1.00  0.00           C
ATOM   8563  C11 POPEf 329      92.677 111.972  84.266  1.00  0.00           C
ATOM   8566  P   POPEf 329      94.997 110.912  84.756  1.00  0.00           P
ATOM   8567  O13 POPEf 329      94.187 109.792  85.306  1.00  0.00           O
ATOM   8568  O14 POPEf 329      96.227 110.492  84.046  1.00  0.00           O
ATOM   8569  O11 POPEf 329      95.387 111.922  85.906  1.00  0.00           O
ATOM   8570  O12 POPEf 329      94.077 111.882  83.906  1.00  0.00           O
ATOM   8571  C1  POPEf 329      96.717 112.002  86.426  1.00  0.00           C
ATOM   8574  C2  POPEf 329      97.047 110.842  87.406  1.00  0.00           C
ATOM   8576  O21 POPEf 329      95.937 110.732  88.316  1.00  0.00           O
ATOM   8577  C21 POPEf 329      95.487 109.522  88.566  1.00  0.00           C
ATOM   8578  O22 POPEf 329      96.067 108.472  88.326  1.00  0.00           O
ATOM   8579  C22 POPEf 329      94.027 109.682  89.006  1.00  0.00           C
ATOM   8582  C3  POPEf 329      98.367 111.042  88.196  1.00  0.00           C
ATOM   8585  O31 POPEf 329      98.247 112.102  89.176  1.00  0.00           O
ATOM   8586  C31 POPEf 329      97.947 111.682  90.406  1.00  0.00           C
ATOM   8587  O32 POPEf 329      97.777 110.512  90.746  1.00  0.00           O
ATOM   8588  C32 POPEf 329      97.937 112.852  91.386  1.00  0.00           C
ATOM   8591  C23 POPEf 329      93.707 109.562  90.526  1.00  0.00           C
ATOM   8594  C24 POPEf 329      94.247 110.712  91.386  1.00  0.00           C
ATOM   8597  C25 POPEf 329      93.527 110.842  92.736  1.00  0.00           C
ATOM   8600  C26 POPEf 329      94.117 110.002  93.876  1.00  0.00           C
ATOM   8603  C27 POPEf 329      93.497 110.412  95.226  1.00  0.00           C
ATOM   8606  C28 POPEf 329      94.017 109.612  96.436  1.00  0.00           C
ATOM   8609  C29 POPEf 329      93.317 110.052  97.716  1.00  0.00           C
ATOM   8611 0C21 POPEf 329      92.707 109.252  98.606  1.00  0.00           C
ATOM   8613 1C21 POPEf 329      92.627 107.742  98.556  1.00  0.00           C
ATOM   8616 2C21 POPEf 329      92.397 107.102  99.936  1.00  0.00           C
ATOM   8619 3C21 POPEf 329      93.617 107.202 100.876  1.00  0.00           C
ATOM   8622 4C21 POPEf 329      93.347 106.542 102.236  1.00  0.00           C
ATOM   8625 5C21 POPEf 329      94.597 106.312 103.096  1.00  0.00           C
ATOM   8628 6C21 POPEf 329      95.567 105.282 102.476  1.00  0.00           C
ATOM   8631 7C21 POPEf 329      96.747 104.962 103.396  1.00  0.00           C
ATOM   8634 8C21 POPEf 329      97.857 104.152 102.716  1.00  0.00           C
ATOM   8638  C33 POPEf 329      99.317 113.512  91.446  1.00  0.00           C
ATOM   8641  C34 POPEf 329      99.627 114.212  92.766  1.00  0.00           C
ATOM   8644  C35 POPEf 329      99.107 115.652  92.896  1.00  0.00           C
ATOM   8647  C36 POPEf 329      99.577 116.272  94.216  1.00  0.00           C
ATOM   8650  C37 POPEf 329      99.277 117.772  94.356  1.00  0.00           C
ATOM   8653  C38 POPEf 329      99.707 118.322  95.726  1.00  0.00           C
ATOM   8656  C39 POPEf 329      99.507 119.842  95.866  1.00  0.00           C
ATOM   8659 0C31 POPEf 329     100.567 120.702  95.146  1.00  0.00           C
ATOM   8662 1C31 POPEf 329     100.027 122.092  94.766  1.00  0.00           C
ATOM   8665 2C31 POPEf 329     101.087 123.072  94.236  1.00  0.00           C
ATOM   8668 3C31 POPEf 329     102.187 123.472  95.236  1.00  0.00           C
ATOM   8671 4C31 POPEf 329     101.667 123.892  96.616  1.00  0.00           C
ATOM   8674 5C31 POPEf 329     102.787 124.432  97.526  1.00  0.00           C
ATOM   8677 6C31 POPEf 329     102.367 124.582  98.986  1.00  0.00           C
ATOM   8681  NH3 POPEg 330      53.277  31.082 123.736  1.00  0.00           N
ATOM   8685  C12 POPEg 330      52.137  31.042 124.716  1.00  0.00           C
ATOM   8688  C11 POPEg 330      52.447  31.822 126.006  1.00  0.00           C
ATOM   8691  P   POPEg 330      54.947  32.392 126.486  1.00  0.00           P
ATOM   8692  O13 POPEg 330      54.797  32.262 127.946  1.00  0.00           O
ATOM   8693  O14 POPEg 330      55.497  31.252 125.716  1.00  0.00           O
ATOM   8694  O11 POPEg 330      55.767  33.702 126.146  1.00  0.00           O
ATOM   8695  O12 POPEg 330      53.527  32.762 125.856  1.00  0.00           O
ATOM   8696  C1  POPEg 330      56.267  34.112 124.856  1.00  0.00           C
ATOM   8699  C2  POPEg 330      55.287  33.962 123.656  1.00  0.00           C
ATOM   8701  O21 POPEg 330      56.027  34.022 122.416  1.00  0.00           O
ATOM   8702  C21 POPEg 330      55.577  33.242 121.446  1.00  0.00           C
ATOM   8703  O22 POPEg 330      54.837  32.282 121.606  1.00  0.00           O
ATOM   8704  C22 POPEg 330      55.977  33.862 120.106  1.00  0.00           C
ATOM   8707  C3  POPEg 330      54.147  35.012 123.646  1.00  0.00           C
ATOM   8710  O31 POPEg 330      53.107  34.582 122.746  1.00  0.00           O
ATOM   8711  C31 POPEg 330      52.677  35.302 121.686  1.00  0.00           C
ATOM   8712  O32 POPEg 330      52.157  34.752 120.726  1.00  0.00           O
ATOM   8713  C32 POPEg 330      52.717  36.822 121.886  1.00  0.00           C
ATOM   8716  C23 POPEg 330      55.547  33.032 118.866  1.00  0.00           C
ATOM   8719  C24 POPEg 330      55.567  33.882 117.586  1.00  0.00           C
ATOM   8722  C25 POPEg 330      55.757  33.072 116.296  1.00  0.00           C
ATOM   8725  C26 POPEg 330      54.577  32.162 115.906  1.00  0.00           C
ATOM   8728  C27 POPEg 330      53.407  32.882 115.216  1.00  0.00           C
ATOM   8731  C28 POPEg 330      52.587  31.892 114.366  1.00  0.00           C
ATOM   8734  C29 POPEg 330      51.377  32.502 113.726  1.00  0.00           C
ATOM   8736 0C21 POPEg 330      51.107  32.582 112.406  1.00  0.00           C
ATOM   8738 1C21 POPEg 330      51.987  32.142 111.256  1.00  0.00           C
ATOM   8741 2C21 POPEg 330      51.777  30.682 110.796  1.00  0.00           C
ATOM   8744 3C21 POPEg 330      52.317  30.372 109.396  1.00  0.00           C
ATOM   8747 4C21 POPEg 330      51.657  29.122 108.806  1.00  0.00           C
ATOM   8750 5C21 POPEg 330      52.187  28.752 107.416  1.00  0.00           C
ATOM   8753 6C21 POPEg 330      51.337  27.642 106.766  1.00  0.00           C
ATOM   8756 7C21 POPEg 330      51.747  27.312 105.326  1.00  0.00           C
ATOM   8759 8C21 POPEg 330      50.787  26.302 104.676  1.00  0.00           C
ATOM   8763  C33 POPEg 330      52.087  37.602 120.696  1.00  0.00           C
ATOM   8766  C34 POPEg 330      53.037  37.692 119.486  1.00  0.00           C
ATOM   8769  C35 POPEg 330      52.897  39.012 118.686  1.00  0.00           C
ATOM   8772  C36 POPEg 330      54.127  39.252 117.786  1.00  0.00           C
ATOM   8775  C37 POPEg 330      54.297  40.702 117.316  1.00  0.00           C
ATOM   8778  C38 POPEg 330      55.477  40.842 116.346  1.00  0.00           C
ATOM   8781  C39 POPEg 330      55.597  42.222 115.686  1.00  0.00           C
ATOM   8784 0C31 POPEg 330      56.797  42.332 114.726  1.00  0.00           C
ATOM   8787 1C31 POPEg 330      56.757  41.332 113.566  1.00  0.00           C
ATOM   8790 2C31 POPEg 330      57.977  41.422 112.626  1.00  0.00           C
ATOM   8793 3C31 POPEg 330      59.257  40.862 113.256  1.00  0.00           C
ATOM   8796 4C31 POPEg 330      60.417  40.772 112.266  1.00  0.00           C
ATOM   8799 5C31 POPEg 330      61.667  40.122 112.876  1.00  0.00           C
ATOM   8802 6C31 POPEg 330      62.837  40.012 111.896  1.00  0.00           C
ATOM   8806  NH3 POPEh 331      62.797  45.442 125.076  1.00  0.00           N
ATOM   8810  C12 POPEh 331      63.577  46.572 125.686  1.00  0.00           C
ATOM   8813  C11 POPEh 331      62.627  47.702 126.096  1.00  0.00           C
ATOM   8816  P   POPEh 331      62.647  50.322 126.126  1.00  0.00           P
ATOM   8817  O13 POPEh 331      61.777  50.602 127.296  1.00  0.00           O
ATOM   8818  O14 POPEh 331      63.667  51.342 125.826  1.00  0.00           O
ATOM   8819  O11 POPEh 331      61.747  50.162 124.846  1.00  0.00           O
ATOM   8820  O12 POPEh 331      63.347  48.912 126.316  1.00  0.00           O
ATOM   8821  C1  POPEh 331      62.367  50.082 123.556  1.00  0.00           C
ATOM   8824  C2  POPEh 331      61.417  50.582 122.426  1.00  0.00           C
ATOM   8826  O21 POPEh 331      62.257  50.892 121.286  1.00  0.00           O
ATOM   8827  C21 POPEh 331      61.617  50.842 120.126  1.00  0.00           C
ATOM   8828  O22 POPEh 331      60.497  50.402 119.946  1.00  0.00           O
ATOM   8829  C22 POPEh 331      62.527  51.442 119.036  1.00  0.00           C
ATOM   8832  C3  POPEh 331      60.577  51.822 122.886  1.00  0.00           C
ATOM   8835  O31 POPEh 331      60.407  52.832 121.866  1.00  0.00           O
ATOM   8836  C31 POPEh 331      61.217  53.892 121.946  1.00  0.00           C
ATOM   8837  O32 POPEh 331      62.067  54.062 122.806  1.00  0.00           O
ATOM   8838  C32 POPEh 331      60.927  54.822 120.766  1.00  0.00           C
ATOM   8841  C23 POPEh 331      61.747  52.052 117.856  1.00  0.00           C
ATOM   8844  C24 POPEh 331      61.587  51.122 116.646  1.00  0.00           C
ATOM   8847  C25 POPEh 331      62.867  51.002 115.806  1.00  0.00           C
ATOM   8850  C26 POPEh 331      62.597  50.332 114.446  1.00  0.00           C
ATOM   8853  C27 POPEh 331      63.787  50.412 113.476  1.00  0.00           C
ATOM   8856  C28 POPEh 331      63.417  49.872 112.076  1.00  0.00           C
ATOM   8859  C29 POPEh 331      64.527  50.072 111.086  1.00  0.00           C
ATOM   8861 0C21 POPEh 331      64.407  50.382 109.776  1.00  0.00           C
ATOM   8863 1C21 POPEh 331      63.127  50.602 108.996  1.00  0.00           C
ATOM   8866 2C21 POPEh 331      63.197  51.792 108.016  1.00  0.00           C
ATOM   8869 3C21 POPEh 331      64.157  51.572 106.836  1.00  0.00           C
ATOM   8872 4C21 POPEh 331      64.087  52.672 105.756  1.00  0.00           C
ATOM   8875 5C21 POPEh 331      64.357  54.092 106.296  1.00  0.00           C
ATOM   8878 6C21 POPEh 331      64.377  55.162 105.196  1.00  0.00           C
ATOM   8881 7C21 POPEh 331      64.487  56.582 105.766  1.00  0.00           C
ATOM   8884 8C21 POPEh 331      64.457  57.672 104.696  1.00  0.00           C
ATOM   8888  C33 POPEh 331      62.237  55.312 120.076  1.00  0.00           C
ATOM   8891  C34 POPEh 331      62.107  55.652 118.586  1.00  0.00           C
ATOM   8894  C35 POPEh 331      61.937  57.152 118.286  1.00  0.00           C
ATOM   8897  C36 POPEh 331      62.067  57.472 116.786  1.00  0.00           C
ATOM   8900  C37 POPEh 331      62.157  58.982 116.516  1.00  0.00           C
ATOM   8903  C38 POPEh 331      62.487  59.362 115.056  1.00  0.00           C
ATOM   8906  C39 POPEh 331      61.287  59.362 114.096  1.00  0.00           C
ATOM   8909 0C31 POPEh 331      61.597  60.102 112.786  1.00  0.00           C
ATOM   8912 1C31 POPEh 331      60.377  60.312 111.876  1.00  0.00           C
ATOM   8915 2C31 POPEh 331      60.617  61.272 110.696  1.00  0.00           C
ATOM   8918 3C31 POPEh 331      61.667  60.772 109.686  1.00  0.00           C
ATOM   8921 4C31 POPEh 331      61.817  61.712 108.486  1.00  0.00           C
ATOM   8924 5C31 POPEh 331      62.917  61.272 107.506  1.00  0.00           C
ATOM   8927 6C31 POPEh 331      63.127  62.262 106.356  1.00  0.00           C
ATOM   8931  NH3 POPEi 332      92.767  71.442  84.476  1.00  0.00           N
ATOM   8935  C12 POPEi 332      92.087  72.712  84.066  1.00  0.00           C
ATOM   8938  C11 POPEi 332      91.857  73.592  85.306  1.00  0.00           C
ATOM   8941  P   POPEi 332      89.907  72.092  86.196  1.00  0.00           P
ATOM   8942  O13 POPEi 332      89.167  72.642  85.036  1.00  0.00           O
ATOM   8943  O14 POPEi 332      90.327  70.682  86.026  1.00  0.00           O
ATOM   8944  O11 POPEi 332      89.037  72.282  87.496  1.00  0.00           O
ATOM   8945  O12 POPEi 332      91.207  72.952  86.416  1.00  0.00           O
ATOM   8946  C1  POPEi 332      89.237  73.342  88.426  1.00  0.00           C
ATOM   8949  C2  POPEi 332      90.087  72.912  89.676  1.00  0.00           C
ATOM   8951  O21 POPEi 332      90.147  71.472  89.816  1.00  0.00           O
ATOM   8952  C21 POPEi 332      88.997  70.872  90.066  1.00  0.00           C
ATOM   8953  O22 POPEi 332      87.917  71.422  90.216  1.00  0.00           O
ATOM   8954  C22 POPEi 332      89.147  69.342  90.106  1.00  0.00           C
ATOM   8957  C3  POPEi 332      89.637  73.642  90.986  1.00  0.00           C
ATOM   8960  O31 POPEi 332      90.057  72.902  92.146  1.00  0.00           O
ATOM   8961  C31 POPEi 332      89.457  73.252  93.286  1.00  0.00           C
ATOM   8962  O32 POPEi 332      88.677  74.162  93.436  1.00  0.00           O
ATOM   8963  C32 POPEi 332      89.907  72.282  94.366  1.00  0.00           C
ATOM   8966  C23 POPEi 332      90.407  68.772  90.796  1.00  0.00           C
ATOM   8969  C24 POPEi 332      90.177  67.372  91.386  1.00  0.00           C
ATOM   8972  C25 POPEi 332      89.597  67.422  92.816  1.00  0.00           C
ATOM   8975  C26 POPEi 332      90.647  67.192  93.916  1.00  0.00           C
ATOM   8978  C27 POPEi 332      90.077  67.382  95.326  1.00  0.00           C
ATOM   8981  C28 POPEi 332      91.137  67.272  96.436  1.00  0.00           C
ATOM   8984  C29 POPEi 332      90.527  67.552  97.796  1.00  0.00           C
ATOM   8986 0C21 POPEi 332      90.377  66.692  98.826  1.00  0.00           C
ATOM   8988 1C21 POPEi 332      90.797  65.242  98.886  1.00  0.00           C
ATOM   8991 2C21 POPEi 332      91.897  64.992  99.946  1.00  0.00           C
ATOM   8994 3C21 POPEi 332      91.417  65.072 101.406  1.00  0.00           C
ATOM   8997 4C21 POPEi 332      92.587  65.062 102.386  1.00  0.00           C
ATOM   9000 5C21 POPEi 332      92.157  65.312 103.836  1.00  0.00           C
ATOM   9003 6C21 POPEi 332      93.347  65.632 104.746  1.00  0.00           C
ATOM   9006 7C21 POPEi 332      92.987  65.592 106.236  1.00  0.00           C
ATOM   9009 8C21 POPEi 332      94.167  65.962 107.146  1.00  0.00           C
ATOM   9013  C33 POPEi 332      89.157  72.502  95.696  1.00  0.00           C
ATOM   9016  C34 POPEi 332      89.367  71.332  96.666  1.00  0.00           C
ATOM   9019  C35 POPEi 332      88.557  71.512  97.966  1.00  0.00           C
ATOM   9022  C36 POPEi 332      89.157  72.552  98.906  1.00  0.00           C
ATOM   9025  C37 POPEi 332      88.137  73.012  99.956  1.00  0.00           C
ATOM   9028  C38 POPEi 332      88.727  73.912 101.046  1.00  0.00           C
ATOM   9031  C39 POPEi 332      87.637  74.632 101.836  1.00  0.00           C
ATOM   9034 0C31 POPEi 332      88.127  75.222 103.166  1.00  0.00           C
ATOM   9037 1C31 POPEi 332      87.057  76.082 103.846  1.00  0.00           C
ATOM   9040 2C31 POPEi 332      86.987  75.912 105.366  1.00  0.00           C
ATOM   9043 3C31 POPEi 332      88.307  76.182 106.096  1.00  0.00           C
ATOM   9046 4C31 POPEi 332      88.117  76.112 107.616  1.00  0.00           C
ATOM   9049 5C31 POPEi 332      89.427  76.122 108.416  1.00  0.00           C
ATOM   9052 6C31 POPEi 332      89.187  75.952 109.916  1.00  0.00           C
ATOM   9056  NH3 POPEj 333      61.977  90.022  87.786  1.00  0.00           N
ATOM   9060  C12 POPEj 333      60.997  89.892  86.666  1.00  0.00           C
ATOM   9063  C11 POPEj 333      61.687  89.952  85.286  1.00  0.00           C
ATOM   9066  P   POPEj 333      63.807  88.362  84.916  1.00  0.00           P
ATOM   9067  O13 POPEj 333      64.027  87.072  84.216  1.00  0.00           O
ATOM   9068  O14 POPEj 333      64.547  89.522  84.376  1.00  0.00           O
ATOM   9069  O11 POPEj 333      64.167  88.232  86.476  1.00  0.00           O
ATOM   9070  O12 POPEj 333      62.257  88.702  84.906  1.00  0.00           O
ATOM   9071  C1  POPEj 333      65.537  87.902  86.786  1.00  0.00           C
ATOM   9074  C2  POPEj 333      65.867  87.842  88.316  1.00  0.00           C
ATOM   9076  O21 POPEj 333      65.047  86.922  89.056  1.00  0.00           O
ATOM   9077  C21 POPEj 333      63.947  87.352  89.616  1.00  0.00           C
ATOM   9078  O22 POPEj 333      63.307  88.352  89.346  1.00  0.00           O
ATOM   9079  C22 POPEj 333      63.587  86.432  90.786  1.00  0.00           C
ATOM   9082  C3  POPEj 333      66.017  89.262  88.956  1.00  0.00           C
ATOM   9085  O31 POPEj 333      66.197  89.232  90.386  1.00  0.00           O
ATOM   9086  C31 POPEj 333      67.407  88.962  90.846  1.00  0.00           C
ATOM   9087  O32 POPEj 333      68.307  88.412  90.226  1.00  0.00           O
ATOM   9088  C32 POPEj 333      67.557  89.602  92.226  1.00  0.00           C
ATOM   9091  C23 POPEj 333      62.147  86.702  91.276  1.00  0.00           C
ATOM   9094  C24 POPEj 333      61.767  85.892  92.516  1.00  0.00           C
ATOM   9097  C25 POPEj 333      60.277  86.042  92.856  1.00  0.00           C
ATOM   9100  C26 POPEj 333      59.867  85.192  94.056  1.00  0.00           C
ATOM   9103  C27 POPEj 333      58.377  85.332  94.376  1.00  0.00           C
ATOM   9106  C28 POPEj 333      57.907  84.322  95.436  1.00  0.00           C
ATOM   9109  C29 POPEj 333      56.427  84.442  95.686  1.00  0.00           C
ATOM   9111 0C21 POPEj 333      55.797  84.302  96.866  1.00  0.00           C
ATOM   9113 1C21 POPEj 333      56.427  83.952  98.196  1.00  0.00           C
ATOM   9116 2C21 POPEj 333      56.167  84.992  99.296  1.00  0.00           C
ATOM   9119 3C21 POPEj 333      54.727  85.062  99.836  1.00  0.00           C
ATOM   9122 4C21 POPEj 333      54.637  86.092 100.976  1.00  0.00           C
ATOM   9125 5C21 POPEj 333      53.317  86.062 101.766  1.00  0.00           C
ATOM   9128 6C21 POPEj 333      53.107  84.762 102.556  1.00  0.00           C
ATOM   9131 7C21 POPEj 333      51.897  84.842 103.496  1.00  0.00           C
ATOM   9134 8C21 POPEj 333      51.607  83.532 104.236  1.00  0.00           C
ATOM   9138  C33 POPEj 333      67.487  88.622  93.416  1.00  0.00           C
ATOM   9141  C34 POPEj 333      67.897  89.362  94.706  1.00  0.00           C
ATOM   9144  C35 POPEj 333      67.567  88.642  96.026  1.00  0.00           C
ATOM   9147  C36 POPEj 333      68.197  87.252  96.146  1.00  0.00           C
ATOM   9150  C37 POPEj 333      67.947  86.592  97.506  1.00  0.00           C
ATOM   9153  C38 POPEj 333      67.137  85.282  97.446  1.00  0.00           C
ATOM   9156  C39 POPEj 333      67.287  84.422  98.706  1.00  0.00           C
ATOM   9159 0C31 POPEj 333      66.767  85.112  99.976  1.00  0.00           C
ATOM   9162 1C31 POPEj 333      67.327  84.472 101.256  1.00  0.00           C
ATOM   9165 2C31 POPEj 333      67.177  85.392 102.476  1.00  0.00           C
ATOM   9168 3C31 POPEj 333      65.787  85.382 103.126  1.00  0.00           C
ATOM   9171 4C31 POPEj 333      65.567  84.182 104.046  1.00  0.00           C
ATOM   9174 5C31 POPEj 333      64.527  84.462 105.136  1.00  0.00           C
ATOM   9177 6C31 POPEj 333      64.387  83.352 106.176  1.00  0.00           C
ATOM   9181  NH3 POPEk 334      62.217  68.902 126.426  1.00  0.00           N
ATOM   9185  C12 POPEk 334      63.707  68.692 126.406  1.00  0.00           C
ATOM   9188  C11 POPEk 334      64.037  67.192 126.486  1.00  0.00           C
ATOM   9191  P   POPEk 334      66.237  66.982 125.046  1.00  0.00           P
ATOM   9192  O13 POPEk 334      66.997  68.242 124.966  1.00  0.00           O
ATOM   9193  O14 POPEk 334      67.087  65.762 125.016  1.00  0.00           O
ATOM   9194  O11 POPEk 334      65.107  66.982 123.966  1.00  0.00           O
ATOM   9195  O12 POPEk 334      65.447  66.972 126.416  1.00  0.00           O
ATOM   9196  C1  POPEk 334      64.957  65.962 122.986  1.00  0.00           C
ATOM   9199  C2  POPEk 334      63.917  66.432 121.936  1.00  0.00           C
ATOM   9201  O21 POPEk 334      63.437  65.342 121.136  1.00  0.00           O
ATOM   9202  C21 POPEk 334      64.257  64.592 120.446  1.00  0.00           C
ATOM   9203  O22 POPEk 334      65.447  64.802 120.256  1.00  0.00           O
ATOM   9204  C22 POPEk 334      63.457  63.442 119.816  1.00  0.00           C
ATOM   9207  C3  POPEk 334      64.397  67.642 121.086  1.00  0.00           C
ATOM   9210  O31 POPEk 334      63.317  68.252 120.346  1.00  0.00           O
ATOM   9211  C31 POPEk 334      63.137  68.182 119.016  1.00  0.00           C
ATOM   9212  O32 POPEk 334      62.197  68.712 118.436  1.00  0.00           O
ATOM   9213  C32 POPEk 334      64.287  67.502 118.286  1.00  0.00           C
ATOM   9216  C23 POPEk 334      63.237  63.592 118.286  1.00  0.00           C
ATOM   9219  C24 POPEk 334      61.837  63.142 117.836  1.00  0.00           C
ATOM   9222  C25 POPEk 334      61.617  63.282 116.326  1.00  0.00           C
ATOM   9225  C26 POPEk 334      60.137  63.532 115.966  1.00  0.00           C
ATOM   9228  C27 POPEk 334      59.787  63.122 114.526  1.00  0.00           C
ATOM   9231  C28 POPEk 334      58.287  63.302 114.206  1.00  0.00           C
ATOM   9234  C29 POPEk 334      57.917  64.732 113.926  1.00  0.00           C
ATOM   9236 0C21 POPEk 334      57.797  65.292 112.706  1.00  0.00           C
ATOM   9238 1C21 POPEk 334      57.987  64.592 111.386  1.00  0.00           C
ATOM   9241 2C21 POPEk 334      56.747  64.712 110.486  1.00  0.00           C
ATOM   9244 3C21 POPEk 334      56.647  66.082 109.806  1.00  0.00           C
ATOM   9247 4C21 POPEk 334      55.337  66.282 109.026  1.00  0.00           C
ATOM   9250 5C21 POPEk 334      55.417  67.402 107.986  1.00  0.00           C
ATOM   9253 6C21 POPEk 334      56.347  67.052 106.816  1.00  0.00           C
ATOM   9256 7C21 POPEk 334      56.087  67.902 105.556  1.00  0.00           C
ATOM   9259 8C21 POPEk 334      57.007  67.512 104.396  1.00  0.00           C
ATOM   9263  C33 POPEk 334      64.077  67.342 116.776  1.00  0.00           C
ATOM   9266  C34 POPEk 334      65.317  66.712 116.136  1.00  0.00           C
ATOM   9269  C35 POPEk 334      65.147  66.512 114.636  1.00  0.00           C
ATOM   9272  C36 POPEk 334      66.217  65.612 114.006  1.00  0.00           C
ATOM   9275  C37 POPEk 334      65.727  64.952 112.706  1.00  0.00           C
ATOM   9278  C38 POPEk 334      66.647  63.832 112.216  1.00  0.00           C
ATOM   9281  C39 POPEk 334      66.037  63.052 111.046  1.00  0.00           C
ATOM   9284 0C31 POPEk 334      66.867  61.842 110.596  1.00  0.00           C
ATOM   9287 1C31 POPEk 334      68.197  62.222 109.936  1.00  0.00           C
ATOM   9290 2C31 POPEk 334      69.057  61.022 109.506  1.00  0.00           C
ATOM   9293 3C31 POPEk 334      68.317  59.992 108.636  1.00  0.00           C
ATOM   9296 4C31 POPEk 334      67.987  58.692 109.396  1.00  0.00           C
ATOM   9299 5C31 POPEk 334      66.787  57.942 108.806  1.00  0.00           C
ATOM   9302 6C31 POPEk 334      66.627  56.532 109.366  1.00  0.00           C
ATOM   9306  NH3 POPEl 335      88.127 103.292  88.196  1.00  0.00           N
ATOM   9310  C12 POPEl 335      88.827 103.182  86.866  1.00  0.00           C
ATOM   9313  C11 POPEl 335      90.367 103.282  86.996  1.00  0.00           C
ATOM   9316  P   POPEl 335      90.587 100.932  88.346  1.00  0.00           P
ATOM   9317  O13 POPEl 335      89.807 100.222  87.326  1.00  0.00           O
ATOM   9318  O14 POPEl 335      91.767 100.222  88.876  1.00  0.00           O
ATOM   9319  O11 POPEl 335      89.617 101.332  89.556  1.00  0.00           O
ATOM   9320  O12 POPEl 335      91.017 102.352  87.856  1.00  0.00           O
ATOM   9321  C1  POPEl 335      90.187 101.632  90.846  1.00  0.00           C
ATOM   9324  C2  POPEl 335      89.737 100.602  91.936  1.00  0.00           C
ATOM   9326  O21 POPEl 335      90.287 100.972  93.216  1.00  0.00           O
ATOM   9327  C21 POPEl 335      91.547 100.672  93.486  1.00  0.00           C
ATOM   9328  O22 POPEl 335      92.327 100.122  92.736  1.00  0.00           O
ATOM   9329  C22 POPEl 335      91.907 101.242  94.866  1.00  0.00           C
ATOM   9332  C3  POPEl 335      89.957  99.112  91.506  1.00  0.00           C
ATOM   9335  O31 POPEl 335      89.697  98.182  92.576  1.00  0.00           O
ATOM   9336  C31 POPEl 335      90.607  97.252  92.856  1.00  0.00           C
ATOM   9337  O32 POPEl 335      91.717  97.172  92.346  1.00  0.00           O
ATOM   9338  C32 POPEl 335      90.027  96.322  93.936  1.00  0.00           C
ATOM   9341  C23 POPEl 335      92.537 100.202  95.816  1.00  0.00           C
ATOM   9344  C24 POPEl 335      93.147 100.822  97.086  1.00  0.00           C
ATOM   9347  C25 POPEl 335      92.137 101.492  98.046  1.00  0.00           C
ATOM   9350  C26 POPEl 335      91.277 100.482  98.826  1.00  0.00           C
ATOM   9353  C27 POPEl 335      90.177 101.152  99.666  1.00  0.00           C
ATOM   9356  C28 POPEl 335      90.257 100.892 101.186  1.00  0.00           C
ATOM   9359  C29 POPEl 335      91.477 101.512 101.816  1.00  0.00           C
ATOM   9361 0C21 POPEl 335      91.487 102.542 102.686  1.00  0.00           C
ATOM   9363 1C21 POPEl 335      90.267 103.272 103.196  1.00  0.00           C
ATOM   9366 2C21 POPEl 335      90.607 104.202 104.376  1.00  0.00           C
ATOM   9369 3C21 POPEl 335      89.387 105.002 104.876  1.00  0.00           C
ATOM   9372 4C21 POPEl 335      89.737 105.942 106.036  1.00  0.00           C
ATOM   9375 5C21 POPEl 335      88.617 106.952 106.366  1.00  0.00           C
ATOM   9378 6C21 POPEl 335      87.297 106.292 106.796  1.00  0.00           C
ATOM   9381 7C21 POPEl 335      86.237 107.322 107.236  1.00  0.00           C
ATOM   9384 8C21 POPEl 335      84.947 106.672 107.736  1.00  0.00           C
ATOM   9388  C33 POPEl 335      90.677  96.442  95.346  1.00  0.00           C
ATOM   9391  C34 POPEl 335      89.737  96.002  96.506  1.00  0.00           C
ATOM   9394  C35 POPEl 335      88.567  96.962  96.766  1.00  0.00           C
ATOM   9397  C36 POPEl 335      87.537  96.512  97.816  1.00  0.00           C
ATOM   9400  C37 POPEl 335      86.197  97.262  97.616  1.00  0.00           C
ATOM   9403  C38 POPEl 335      85.127  97.072  98.696  1.00  0.00           C
ATOM   9406  C39 POPEl 335      85.467  97.732 100.026  1.00  0.00           C
ATOM   9409 0C31 POPEl 335      84.227  98.042 100.886  1.00  0.00           C
ATOM   9412 1C31 POPEl 335      84.557  98.132 102.386  1.00  0.00           C
ATOM   9415 2C31 POPEl 335      83.387  98.652 103.246  1.00  0.00           C
ATOM   9418 3C31 POPEl 335      83.237 100.182 103.296  1.00  0.00           C
ATOM   9421 4C31 POPEl 335      84.367 100.892 104.056  1.00  0.00           C
ATOM   9424 5C31 POPEl 335      84.207 102.412 104.086  1.00  0.00           C
ATOM   9427 6C31 POPEl 335      85.357 103.152 104.766  1.00  0.00           C
ATOM   9431  NH3 POPEm 336       6.817  17.782 127.626  1.00  0.00           N
ATOM   9435  C12 POPEm 336       7.087  18.972 128.516  1.00  0.00           C
ATOM   9438  C11 POPEm 336       7.587  20.182 127.716  1.00  0.00           C
ATOM   9441  P   POPEm 336       8.867  22.302 128.616  1.00  0.00           P
ATOM   9442  O13 POPEm 336       8.367  23.632 129.026  1.00  0.00           O
ATOM   9443  O14 POPEm 336       9.967  21.672 129.366  1.00  0.00           O
ATOM   9444  O11 POPEm 336       9.267  22.332 127.096  1.00  0.00           O
ATOM   9445  O12 POPEm 336       7.627  21.332 128.566  1.00  0.00           O
ATOM   9446  C1  POPEm 336       9.957  23.452 126.546  1.00  0.00           C
ATOM   9449  C2  POPEm 336       9.887  23.302 125.016  1.00  0.00           C
ATOM   9451  O21 POPEm 336      10.507  24.422 124.366  1.00  0.00           O
ATOM   9452  C21 POPEm 336      11.157  24.142 123.246  1.00  0.00           C
ATOM   9453  O22 POPEm 336      11.307  23.022 122.776  1.00  0.00           O
ATOM   9454  C22 POPEm 336      11.607  25.452 122.616  1.00  0.00           C
ATOM   9457  C3  POPEm 336       8.397  23.192 124.586  1.00  0.00           C
ATOM   9460  O31 POPEm 336       8.207  22.212 123.546  1.00  0.00           O
ATOM   9461  C31 POPEm 336       7.487  22.582 122.506  1.00  0.00           C
ATOM   9462  O32 POPEm 336       6.977  23.672 122.326  1.00  0.00           O
ATOM   9463  C32 POPEm 336       7.357  21.362 121.606  1.00  0.00           C
ATOM   9466  C23 POPEm 336      12.907  25.332 121.786  1.00  0.00           C
ATOM   9469  C24 POPEm 336      12.777  24.492 120.496  1.00  0.00           C
ATOM   9472  C25 POPEm 336      11.687  24.962 119.516  1.00  0.00           C
ATOM   9475  C26 POPEm 336      11.937  26.372 118.966  1.00  0.00           C
ATOM   9478  C27 POPEm 336      11.097  26.692 117.716  1.00  0.00           C
ATOM   9481  C28 POPEm 336      11.247  28.142 117.236  1.00  0.00           C
ATOM   9484  C29 POPEm 336      12.617  28.422 116.656  1.00  0.00           C
ATOM   9486 0C21 POPEm 336      12.897  29.062 115.506  1.00  0.00           C
ATOM   9488 1C21 POPEm 336      11.927  29.702 114.556  1.00  0.00           C
ATOM   9491 2C21 POPEm 336      12.327  31.132 114.156  1.00  0.00           C
ATOM   9494 3C21 POPEm 336      13.427  31.212 113.076  1.00  0.00           C
ATOM   9497 4C21 POPEm 336      13.537  32.622 112.476  1.00  0.00           C
ATOM   9500 5C21 POPEm 336      14.647  32.792 111.436  1.00  0.00           C
ATOM   9503 6C21 POPEm 336      16.057  32.672 112.036  1.00  0.00           C
ATOM   9506 7C21 POPEm 336      17.157  33.052 111.036  1.00  0.00           C
ATOM   9509 8C21 POPEm 336      18.577  32.902 111.606  1.00  0.00           C
ATOM   9513  C33 POPEm 336       6.957  21.752 120.176  1.00  0.00           C
ATOM   9516  C34 POPEm 336       8.137  22.342 119.396  1.00  0.00           C
ATOM   9519  C35 POPEm 336       7.667  23.152 118.186  1.00  0.00           C
ATOM   9522  C36 POPEm 336       8.787  23.312 117.146  1.00  0.00           C
ATOM   9525  C37 POPEm 336       8.347  24.192 115.966  1.00  0.00           C
ATOM   9528  C38 POPEm 336       9.327  24.172 114.786  1.00  0.00           C
ATOM   9531  C39 POPEm 336       9.427  22.792 114.116  1.00  0.00           C
ATOM   9534 0C31 POPEm 336      10.057  22.852 112.716  1.00  0.00           C
ATOM   9537 1C31 POPEm 336      10.007  21.502 111.976  1.00  0.00           C
ATOM   9540 2C31 POPEm 336      11.147  20.542 112.346  1.00  0.00           C
ATOM   9543 3C31 POPEm 336      12.437  20.822 111.566  1.00  0.00           C
ATOM   9546 4C31 POPEm 336      12.457  20.192 110.176  1.00  0.00           C
ATOM   9549 5C31 POPEm 336      13.717  20.562 109.386  1.00  0.00           C
ATOM   9552 6C31 POPEm 336      13.947  19.702 108.136  1.00  0.00           C
ATOM   9556  NH3 POPEn 337      87.907  70.352  83.976  1.00  0.00           N
ATOM   9560  C12 POPEn 337      87.787  70.372  82.476  1.00  0.00           C
ATOM   9563  C11 POPEn 337      89.177  70.362  81.776  1.00  0.00           C
ATOM   9566  P   POPEn 337      91.387  68.952  81.696  1.00  0.00           P
ATOM   9567  O13 POPEn 337      92.037  70.192  82.166  1.00  0.00           O
ATOM   9568  O14 POPEn 337      91.857  68.462  80.376  1.00  0.00           O
ATOM   9569  O11 POPEn 337      91.727  67.822  82.746  1.00  0.00           O
ATOM   9570  O12 POPEn 337      89.807  69.072  81.826  1.00  0.00           O
ATOM   9571  C1  POPEn 337      92.657  67.972  83.836  1.00  0.00           C
ATOM   9574  C2  POPEn 337      91.877  68.132  85.166  1.00  0.00           C
ATOM   9576  O21 POPEn 337      92.697  68.772  86.156  1.00  0.00           O
ATOM   9577  C21 POPEn 337      93.537  68.082  86.896  1.00  0.00           C
ATOM   9578  O22 POPEn 337      93.807  66.902  86.786  1.00  0.00           O
ATOM   9579  C22 POPEn 337      94.157  69.062  87.886  1.00  0.00           C
ATOM   9582  C3  POPEn 337      91.137  66.822  85.596  1.00  0.00           C
ATOM   9585  O31 POPEn 337      90.107  66.952  86.616  1.00  0.00           O
ATOM   9586  C31 POPEn 337      88.987  67.502  86.136  1.00  0.00           C
ATOM   9587  O32 POPEn 337      88.907  68.112  85.086  1.00  0.00           O
ATOM   9588  C32 POPEn 337      87.787  67.172  87.016  1.00  0.00           C
ATOM   9591  C23 POPEn 337      94.447  68.452  89.276  1.00  0.00           C
ATOM   9594  C24 POPEn 337      94.327  69.522  90.356  1.00  0.00           C
ATOM   9597  C25 POPEn 337      94.607  69.012  91.776  1.00  0.00           C
ATOM   9600  C26 POPEn 337      96.077  68.602  91.966  1.00  0.00           C
ATOM   9603  C27 POPEn 337      96.397  68.122  93.376  1.00  0.00           C
ATOM   9606  C28 POPEn 337      97.867  67.682  93.466  1.00  0.00           C
ATOM   9609  C29 POPEn 337      98.287  67.192  94.826  1.00  0.00           C
ATOM   9611 0C21 POPEn 337      98.707  67.972  95.836  1.00  0.00           C
ATOM   9613 1C21 POPEn 337      98.747  69.482  95.816  1.00  0.00           C
ATOM   9616 2C21 POPEn 337      97.997  70.102  97.006  1.00  0.00           C
ATOM   9619 3C21 POPEn 337      98.797  70.072  98.316  1.00  0.00           C
ATOM   9622 4C21 POPEn 337      97.937  70.452  99.516  1.00  0.00           C
ATOM   9625 5C21 POPEn 337      98.687  70.322 100.846  1.00  0.00           C
ATOM   9628 6C21 POPEn 337      97.777  70.532 102.066  1.00  0.00           C
ATOM   9631 7C21 POPEn 337      97.107  71.912 102.076  1.00  0.00           C
ATOM   9634 8C21 POPEn 337      96.427  72.232 103.406  1.00  0.00           C
ATOM   9638  C33 POPEn 337      86.617  68.062  86.556  1.00  0.00           C
ATOM   9641  C34 POPEn 337      85.297  67.922  87.316  1.00  0.00           C
ATOM   9644  C35 POPEn 337      85.317  68.592  88.696  1.00  0.00           C
ATOM   9647  C36 POPEn 337      85.697  67.622  89.806  1.00  0.00           C
ATOM   9650  C37 POPEn 337      85.477  68.182  91.206  1.00  0.00           C
ATOM   9653  C38 POPEn 337      85.787  67.132  92.266  1.00  0.00           C
ATOM   9656  C39 POPEn 337      85.877  67.712  93.666  1.00  0.00           C
ATOM   9659 0C31 POPEn 337      86.127  66.612  94.716  1.00  0.00           C
ATOM   9662 1C31 POPEn 337      86.197  67.222  96.116  1.00  0.00           C
ATOM   9665 2C31 POPEn 337      86.037  66.182  97.236  1.00  0.00           C
ATOM   9668 3C31 POPEn 337      86.357  66.752  98.626  1.00  0.00           C
ATOM   9671 4C31 POPEn 337      85.637  68.082  98.926  1.00  0.00           C
ATOM   9674 5C31 POPEn 337      85.947  68.612 100.326  1.00  0.00           C
ATOM   9677 6C31 POPEn 337      85.387  70.022 100.556  1.00  0.00           C
ATOM   9681  NH3 POPEo 338      80.707 121.062  84.126  1.00  0.00           N
ATOM   9685  C12 POPEo 338      79.237 121.062  84.466  1.00  0.00           C
ATOM   9688  C11 POPEo 338      78.457 120.472  83.286  1.00  0.00           C
ATOM   9691  P   POPEo 338      77.887 117.962  83.706  1.00  0.00           P
ATOM   9692  O13 POPEo 338      76.467 118.302  83.456  1.00  0.00           O
ATOM   9693  O14 POPEo 338      78.367 116.612  83.326  1.00  0.00           O
ATOM   9694  O11 POPEo 338      78.237 118.132  85.236  1.00  0.00           O
ATOM   9695  O12 POPEo 338      78.797 119.092  83.066  1.00  0.00           O
ATOM   9696  C1  POPEo 338      77.267 118.012  86.266  1.00  0.00           C
ATOM   9699  C2  POPEo 338      77.787 117.162  87.446  1.00  0.00           C
ATOM   9701  O21 POPEo 338      77.267 117.762  88.636  1.00  0.00           O
ATOM   9702  C21 POPEo 338      77.297 117.092  89.756  1.00  0.00           C
ATOM   9703  O22 POPEo 338      77.617 115.922  89.906  1.00  0.00           O
ATOM   9704  C22 POPEo 338      76.817 118.062  90.836  1.00  0.00           C
ATOM   9707  C3  POPEo 338      79.357 117.062  87.516  1.00  0.00           C
ATOM   9710  O31 POPEo 338      79.717 115.822  88.136  1.00  0.00           O
ATOM   9711  C31 POPEo 338      80.667 115.832  89.056  1.00  0.00           C
ATOM   9712  O32 POPEo 338      81.507 116.702  89.196  1.00  0.00           O
ATOM   9713  C32 POPEo 338      80.497 114.592  89.946  1.00  0.00           C
ATOM   9716  C23 POPEo 338      77.087 117.642  92.286  1.00  0.00           C
ATOM   9719  C24 POPEo 338      76.527 118.702  93.246  1.00  0.00           C
ATOM   9722  C25 POPEo 338      76.697 118.342  94.726  1.00  0.00           C
ATOM   9725  C26 POPEo 338      76.117 116.992  95.196  1.00  0.00           C
ATOM   9728  C27 POPEo 338      76.717 116.682  96.566  1.00  0.00           C
ATOM   9731  C28 POPEo 338      76.317 115.332  97.186  1.00  0.00           C
ATOM   9734  C29 POPEo 338      77.077 114.852  98.406  1.00  0.00           C
ATOM   9736 0C21 POPEo 338      78.117 115.402  99.086  1.00  0.00           C
ATOM   9738 1C21 POPEo 338      78.847 116.702  98.876  1.00  0.00           C
ATOM   9741 2C21 POPEo 338      79.377 117.352 100.166  1.00  0.00           C
ATOM   9744 3C21 POPEo 338      80.177 118.622  99.866  1.00  0.00           C
ATOM   9747 4C21 POPEo 338      80.597 119.352 101.136  1.00  0.00           C
ATOM   9750 5C21 POPEo 338      81.487 120.592 100.906  1.00  0.00           C
ATOM   9753 6C21 POPEo 338      80.737 121.772 100.276  1.00  0.00           C
ATOM   9756 7C21 POPEo 338      81.447 123.112 100.516  1.00  0.00           C
ATOM   9759 8C21 POPEo 338      80.687 124.322  99.966  1.00  0.00           C
ATOM   9763  C33 POPEo 338      80.527 114.922  91.456  1.00  0.00           C
ATOM   9766  C34 POPEo 338      79.367 114.272  92.246  1.00  0.00           C
ATOM   9769  C35 POPEo 338      79.257 114.802  93.686  1.00  0.00           C
ATOM   9772  C36 POPEo 338      80.527 114.562  94.506  1.00  0.00           C
ATOM   9775  C37 POPEo 338      80.497 115.212  95.886  1.00  0.00           C
ATOM   9778  C38 POPEo 338      81.907 115.552  96.396  1.00  0.00           C
ATOM   9781  C39 POPEo 338      82.877 114.362  96.416  1.00  0.00           C
ATOM   9784 0C31 POPEo 338      82.597 113.382  97.566  1.00  0.00           C
ATOM   9787 1C31 POPEo 338      83.757 112.392  97.746  1.00  0.00           C
ATOM   9790 2C31 POPEo 338      83.587 111.452  98.946  1.00  0.00           C
ATOM   9793 3C31 POPEo 338      83.627 112.242 100.256  1.00  0.00           C
ATOM   9796 4C31 POPEo 338      83.657 111.412 101.536  1.00  0.00           C
ATOM   9799 5C31 POPEo 338      84.927 110.572 101.706  1.00  0.00           C
ATOM   9802 6C31 POPEo 338      85.137 110.132 103.156  1.00  0.00           C
ATOM   9806  NH3 POPEp 339       3.997 121.072  83.736  1.00  0.00           N
ATOM   9810  C12 POPEp 339       3.697 119.602  83.616  1.00  0.00           C
ATOM   9813  C11 POPEp 339       4.777 118.892  82.806  1.00  0.00           C
ATOM   9816  P   POPEp 339       5.877 116.552  82.656  1.00  0.00           P
ATOM   9817  O13 POPEp 339       5.527 115.152  82.916  1.00  0.00           O
ATOM   9818  O14 POPEp 339       6.297 116.872  81.286  1.00  0.00           O
ATOM   9819  O11 POPEp 339       7.017 116.952  83.676  1.00  0.00           O
ATOM   9820  O12 POPEp 339       4.697 117.492  83.086  1.00  0.00           O
ATOM   9821  C1  POPEp 339       7.257 116.142  84.846  1.00  0.00           C
ATOM   9824  C2  POPEp 339       7.217 116.982  86.146  1.00  0.00           C
ATOM   9826  O21 POPEp 339       7.817 116.242  87.226  1.00  0.00           O
ATOM   9827  C21 POPEp 339       9.117 116.062  87.146  1.00  0.00           C
ATOM   9828  O22 POPEp 339       9.857 116.512  86.286  1.00  0.00           O
ATOM   9829  C22 POPEp 339       9.597 115.222  88.336  1.00  0.00           C
ATOM   9832  C3  POPEp 339       5.767 117.442  86.526  1.00  0.00           C
ATOM   9835  O31 POPEp 339       5.277 116.982  87.816  1.00  0.00           O
ATOM   9836  C31 POPEp 339       5.867 117.472  88.886  1.00  0.00           C
ATOM   9837  O32 POPEp 339       6.737 118.332  88.896  1.00  0.00           O
ATOM   9838  C32 POPEp 339       5.267 116.842  90.136  1.00  0.00           C
ATOM   9841  C23 POPEp 339       8.817 115.512  89.646  1.00  0.00           C
ATOM   9844  C24 POPEp 339       9.557 115.002  90.896  1.00  0.00           C
ATOM   9847  C25 POPEp 339       8.797 115.272  92.196  1.00  0.00           C
ATOM   9850  C26 POPEp 339       9.577 114.792  93.436  1.00  0.00           C
ATOM   9853  C27 POPEp 339       8.887 115.162  94.766  1.00  0.00           C
ATOM   9856  C28 POPEp 339       9.537 114.492  95.986  1.00  0.00           C
ATOM   9859  C29 POPEp 339      10.957 114.932  96.206  1.00  0.00           C
ATOM   9861 0C21 POPEp 339      11.417 115.692  97.206  1.00  0.00           C
ATOM   9863 1C21 POPEp 339      10.617 116.292  98.326  1.00  0.00           C
ATOM   9866 2C21 POPEp 339      10.707 115.452  99.616  1.00  0.00           C
ATOM   9869 3C21 POPEp 339       9.957 116.082 100.806  1.00  0.00           C
ATOM   9872 4C21 POPEp 339      10.507 117.462 101.206  1.00  0.00           C
ATOM   9875 5C21 POPEp 339       9.867 118.022 102.486  1.00  0.00           C
ATOM   9878 6C21 POPEp 339      10.267 119.472 102.756  1.00  0.00           C
ATOM   9881 7C21 POPEp 339       9.517 120.092 103.946  1.00  0.00           C
ATOM   9884 8C21 POPEp 339       9.847 121.572 104.176  1.00  0.00           C
ATOM   9888  C33 POPEp 339       5.657 117.612  91.416  1.00  0.00           C
ATOM   9891  C34 POPEp 339       5.077 116.952  92.666  1.00  0.00           C
ATOM   9894  C35 POPEp 339       5.327 117.772  93.926  1.00  0.00           C
ATOM   9897  C36 POPEp 339       4.547 117.252  95.136  1.00  0.00           C
ATOM   9900  C37 POPEp 339       5.167 115.992  95.756  1.00  0.00           C
ATOM   9903  C38 POPEp 339       4.357 115.372  96.906  1.00  0.00           C
ATOM   9906  C39 POPEp 339       3.887 116.372  97.966  1.00  0.00           C
ATOM   9909 0C31 POPEp 339       3.357 115.662  99.216  1.00  0.00           C
ATOM   9912 1C31 POPEp 339       2.987 116.652 100.326  1.00  0.00           C
ATOM   9915 2C31 POPEp 339       2.927 116.022 101.726  1.00  0.00           C
ATOM   9918 3C31 POPEp 339       4.277 115.412 102.156  1.00  0.00           C
ATOM   9921 4C31 POPEp 339       4.587 115.622 103.646  1.00  0.00           C
ATOM   9924 5C31 POPEp 339       5.967 115.082 104.036  1.00  0.00           C
ATOM   9927 6C31 POPEp 339       6.387 115.512 105.436  1.00  0.00           C
ATOM   9931  NH3 POPEq 340       2.057  90.502  84.806  1.00  0.00           N
ATOM   9935  C12 POPEq 340       1.777  91.552  83.766  1.00  0.00           C
ATOM   9938  C11 POPEq 340       1.397  92.892  84.366  1.00  0.00           C
ATOM   9941  P   POPEq 340      -0.003  94.922  83.496  1.00  0.00           P
ATOM   9942  O13 POPEq 340       0.247  95.922  82.446  1.00  0.00           O
ATOM   9943  O14 POPEq 340      -1.427  94.572  83.656  1.00  0.00           O
ATOM   9944  O11 POPEq 340       0.377  95.492  84.896  1.00  0.00           O
ATOM   9945  O12 POPEq 340       0.897  93.672  83.296  1.00  0.00           O
ATOM   9946  C1  POPEq 340       0.657  96.862  85.106  1.00  0.00           C
ATOM   9949  C2  POPEq 340       1.947  96.932  85.906  1.00  0.00           C
ATOM   9951  O21 POPEq 340       1.667  96.262  87.156  1.00  0.00           O
ATOM   9952  C21 POPEq 340       2.427  95.192  87.366  1.00  0.00           C
ATOM   9953  O22 POPEq 340       3.417  94.882  86.736  1.00  0.00           O
ATOM   9954  C22 POPEq 340       1.797  94.352  88.476  1.00  0.00           C
ATOM   9957  C3  POPEq 340       2.297  98.402  86.156  1.00  0.00           C
ATOM   9960  O31 POPEq 340       3.387  98.422  87.066  1.00  0.00           O
ATOM   9961  C31 POPEq 340       3.307  99.402  87.926  1.00  0.00           C
ATOM   9962  O32 POPEq 340       2.627 100.412  87.776  1.00  0.00           O
ATOM   9963  C32 POPEq 340       4.037  98.992  89.196  1.00  0.00           C
ATOM   9966  C23 POPEq 340       2.577  94.402  89.816  1.00  0.00           C
ATOM   9969  C24 POPEq 340       2.007  93.362  90.796  1.00  0.00           C
ATOM   9972  C25 POPEq 340       2.637  93.412  92.196  1.00  0.00           C
ATOM   9975  C26 POPEq 340       2.217  92.212  93.036  1.00  0.00           C
ATOM   9978  C27 POPEq 340       2.757  92.212  94.466  1.00  0.00           C
ATOM   9981  C28 POPEq 340       2.347  90.922  95.206  1.00  0.00           C
ATOM   9984  C29 POPEq 340       2.847  90.842  96.616  1.00  0.00           C
ATOM   9986 0C21 POPEq 340       2.277  90.142  97.616  1.00  0.00           C
ATOM   9988 1C21 POPEq 340       1.047  89.272  97.506  1.00  0.00           C
ATOM   9991 2C21 POPEq 340      -0.193  89.892  98.176  1.00  0.00           C
ATOM   9994 3C21 POPEq 340      -0.063  90.122  99.696  1.00  0.00           C
ATOM   9997 4C21 POPEq 340      -1.267  90.882 100.256  1.00  0.00           C
ATOM  10000 5C21 POPEq 340      -1.103  91.252 101.746  1.00  0.00           C
ATOM  10003 6C21 POPEq 340      -2.217  92.192 102.226  1.00  0.00           C
ATOM  10006 7C21 POPEq 340      -2.037  92.642 103.676  1.00  0.00           C
ATOM  10009 8C21 POPEq 340      -3.077  93.662 104.136  1.00  0.00           C
ATOM  10013  C33 POPEq 340       3.317  99.502  90.466  1.00  0.00           C
ATOM  10016  C34 POPEq 340       3.027  98.382  91.456  1.00  0.00           C
ATOM  10019  C35 POPEq 340       4.307  97.682  91.916  1.00  0.00           C
ATOM  10022  C36 POPEq 340       4.087  96.822  93.156  1.00  0.00           C
ATOM  10025  C37 POPEq 340       5.357  96.102  93.616  1.00  0.00           C
ATOM  10028  C38 POPEq 340       5.157  95.462  94.996  1.00  0.00           C
ATOM  10031  C39 POPEq 340       6.477  95.002  95.636  1.00  0.00           C
ATOM  10034 0C31 POPEq 340       6.297  94.642  97.116  1.00  0.00           C
ATOM  10037 1C31 POPEq 340       7.637  94.502  97.846  1.00  0.00           C
ATOM  10040 2C31 POPEq 340       7.487  94.422  99.376  1.00  0.00           C
ATOM  10043 3C31 POPEq 340       6.837  93.122  99.856  1.00  0.00           C
ATOM  10046 4C31 POPEq 340       6.937  92.962 101.376  1.00  0.00           C
ATOM  10049 5C31 POPEq 340       6.347  91.632 101.876  1.00  0.00           C
ATOM  10052 6C31 POPEq 340       6.647  91.362 103.346  1.00  0.00           C
ATOM  10056  NH3 POPEr 341      33.577  18.362  84.996  1.00  0.00           N
ATOM  10060  C12 POPEr 341      33.797  19.222  83.786  1.00  0.00           C
ATOM  10063  C11 POPEr 341      34.997  20.172  83.986  1.00  0.00           C
ATOM  10066  P   POPEr 341      36.077  22.292  82.826  1.00  0.00           P
ATOM  10067  O13 POPEr 341      37.147  21.892  81.896  1.00  0.00           O
ATOM  10068  O14 POPEr 341      35.327  23.522  82.526  1.00  0.00           O
ATOM  10069  O11 POPEr 341      36.637  22.372  84.296  1.00  0.00           O
ATOM  10070  O12 POPEr 341      35.017  21.122  82.916  1.00  0.00           O
ATOM  10071  C1  POPEr 341      36.537  23.552  85.086  1.00  0.00           C
ATOM  10074  C2  POPEr 341      37.347  23.282  86.366  1.00  0.00           C
ATOM  10076  O21 POPEr 341      36.987  24.212  87.396  1.00  0.00           O
ATOM  10077  C21 POPEr 341      37.637  25.332  87.606  1.00  0.00           C
ATOM  10078  O22 POPEr 341      38.457  25.852  86.876  1.00  0.00           O
ATOM  10079  C22 POPEr 341      37.157  25.842  88.976  1.00  0.00           C
ATOM  10082  C3  POPEr 341      38.867  23.102  86.036  1.00  0.00           C
ATOM  10085  O31 POPEr 341      39.747  22.792  87.136  1.00  0.00           O
ATOM  10086  C31 POPEr 341      39.517  21.612  87.706  1.00  0.00           C
ATOM  10087  O32 POPEr 341      38.487  21.272  88.246  1.00  0.00           O
ATOM  10088  C32 POPEr 341      40.717  20.702  87.436  1.00  0.00           C
ATOM  10091  C23 POPEr 341      38.097  26.862  89.646  1.00  0.00           C
ATOM  10094  C24 POPEr 341      38.037  26.842  91.186  1.00  0.00           C
ATOM  10097  C25 POPEr 341      37.017  27.802  91.836  1.00  0.00           C
ATOM  10100  C26 POPEr 341      37.657  28.642  92.956  1.00  0.00           C
ATOM  10103  C27 POPEr 341      36.677  29.172  94.016  1.00  0.00           C
ATOM  10106  C28 POPEr 341      37.397  29.992  95.116  1.00  0.00           C
ATOM  10109  C29 POPEr 341      36.527  30.192  96.336  1.00  0.00           C
ATOM  10111 0C21 POPEr 341      36.497  31.252  97.176  1.00  0.00           C
ATOM  10113 1C21 POPEr 341      37.327  32.512  97.136  1.00  0.00           C
ATOM  10116 2C21 POPEr 341      36.477  33.802  97.046  1.00  0.00           C
ATOM  10119 3C21 POPEr 341      35.367  33.952  98.116  1.00  0.00           C
ATOM  10122 4C21 POPEr 341      34.557  35.262  97.976  1.00  0.00           C
ATOM  10125 5C21 POPEr 341      33.687  35.272  96.706  1.00  0.00           C
ATOM  10128 6C21 POPEr 341      32.997  36.602  96.416  1.00  0.00           C
ATOM  10131 7C21 POPEr 341      32.177  36.492  95.136  1.00  0.00           C
ATOM  10134 8C21 POPEr 341      31.797  37.832  94.506  1.00  0.00           C
ATOM  10138  C33 POPEr 341      40.867  19.652  88.546  1.00  0.00           C
ATOM  10141  C34 POPEr 341      42.077  18.732  88.366  1.00  0.00           C
ATOM  10144  C35 POPEr 341      42.277  17.772  89.556  1.00  0.00           C
ATOM  10147  C36 POPEr 341      42.597  18.502  90.876  1.00  0.00           C
ATOM  10150  C37 POPEr 341      42.647  17.572  92.096  1.00  0.00           C
ATOM  10153  C38 POPEr 341      42.887  18.372  93.396  1.00  0.00           C
ATOM  10156  C39 POPEr 341      43.137  17.502  94.626  1.00  0.00           C
ATOM  10159 0C31 POPEr 341      41.877  16.782  95.126  1.00  0.00           C
ATOM  10162 1C31 POPEr 341      42.107  15.932  96.376  1.00  0.00           C
ATOM  10165 2C31 POPEr 341      40.817  15.252  96.836  1.00  0.00           C
ATOM  10168 3C31 POPEr 341      41.057  14.132  97.856  1.00  0.00           C
ATOM  10171 4C31 POPEr 341      40.717  14.542  99.286  1.00  0.00           C
ATOM  10174 5C31 POPEr 341      40.907  13.382 100.276  1.00  0.00           C
ATOM  10177 6C31 POPEr 341      40.397  13.712 101.676  1.00  0.00           C
ATOM  10181  NH3 POPEs 342      60.157 109.042 127.106  1.00  0.00           N
ATOM  10185  C12 POPEs 342      58.787 108.692 127.626  1.00  0.00           C
ATOM  10188  C11 POPEs 342      57.737 108.522 126.526  1.00  0.00           C
ATOM  10191  P   POPEs 342      55.167 108.272 126.216  1.00  0.00           P
ATOM  10192  O13 POPEs 342      55.167 106.992 125.506  1.00  0.00           O
ATOM  10193  O14 POPEs 342      53.987 108.502 127.096  1.00  0.00           O
ATOM  10194  O11 POPEs 342      55.297 109.472 125.196  1.00  0.00           O
ATOM  10195  O12 POPEs 342      56.457 108.332 127.126  1.00  0.00           O
ATOM  10196  C1  POPEs 342      54.627 109.412 123.936  1.00  0.00           C
ATOM  10199  C2  POPEs 342      55.627 109.132 122.776  1.00  0.00           C
ATOM  10201  O21 POPEs 342      55.267 109.862 121.596  1.00  0.00           O
ATOM  10202  C21 POPEs 342      54.177 109.452 120.966  1.00  0.00           C
ATOM  10203  O22 POPEs 342      53.427 108.562 121.316  1.00  0.00           O
ATOM  10204  C22 POPEs 342      53.977 110.322 119.716  1.00  0.00           C
ATOM  10207  C3  POPEs 342      55.937 107.612 122.536  1.00  0.00           C
ATOM  10210  O31 POPEs 342      56.687 107.342 121.316  1.00  0.00           O
ATOM  10211  C31 POPEs 342      57.997 107.512 121.436  1.00  0.00           C
ATOM  10212  O32 POPEs 342      58.567 107.882 122.456  1.00  0.00           O
ATOM  10213  C32 POPEs 342      58.727 107.082 120.146  1.00  0.00           C
ATOM  10216  C23 POPEs 342      52.777 109.892 118.846  1.00  0.00           C
ATOM  10219  C24 POPEs 342      52.527 110.882 117.696  1.00  0.00           C
ATOM  10222  C25 POPEs 342      53.507 110.752 116.516  1.00  0.00           C
ATOM  10225  C26 POPEs 342      53.077 109.682 115.496  1.00  0.00           C
ATOM  10228  C27 POPEs 342      53.847 109.762 114.166  1.00  0.00           C
ATOM  10231  C28 POPEs 342      53.197 110.722 113.146  1.00  0.00           C
ATOM  10234  C29 POPEs 342      54.157 111.122 112.046  1.00  0.00           C
ATOM  10236 0C21 POPEs 342      55.027 112.152 112.116  1.00  0.00           C
ATOM  10238 1C21 POPEs 342      55.177 113.092 113.286  1.00  0.00           C
ATOM  10241 2C21 POPEs 342      55.547 114.532 112.886  1.00  0.00           C
ATOM  10244 3C21 POPEs 342      54.537 115.202 111.936  1.00  0.00           C
ATOM  10247 4C21 POPEs 342      54.717 116.722 111.966  1.00  0.00           C
ATOM  10250 5C21 POPEs 342      53.777 117.412 112.966  1.00  0.00           C
ATOM  10253 6C21 POPEs 342      54.227 118.842 113.266  1.00  0.00           C
ATOM  10256 7C21 POPEs 342      53.237 119.622 114.136  1.00  0.00           C
ATOM  10259 8C21 POPEs 342      53.777 121.002 114.526  1.00  0.00           C
ATOM  10263  C33 POPEs 342      60.267 107.182 120.286  1.00  0.00           C
ATOM  10266  C34 POPEs 342      61.117 106.542 119.176  1.00  0.00           C
ATOM  10269  C35 POPEs 342      60.697 106.932 117.756  1.00  0.00           C
ATOM  10272  C36 POPEs 342      61.497 106.242 116.646  1.00  0.00           C
ATOM  10275  C37 POPEs 342      60.687 106.202 115.346  1.00  0.00           C
ATOM  10278  C38 POPEs 342      61.347 105.352 114.256  1.00  0.00           C
ATOM  10281  C39 POPEs 342      60.437 105.052 113.066  1.00  0.00           C
ATOM  10284 0C31 POPEs 342      59.067 104.462 113.466  1.00  0.00           C
ATOM  10287 1C31 POPEs 342      58.417 103.672 112.326  1.00  0.00           C
ATOM  10290 2C31 POPEs 342      56.957 103.272 112.616  1.00  0.00           C
ATOM  10293 3C31 POPEs 342      55.957 104.372 112.236  1.00  0.00           C
ATOM  10296 4C31 POPEs 342      54.497 103.892 112.266  1.00  0.00           C
ATOM  10299 5C31 POPEs 342      53.527 104.922 111.666  1.00  0.00           C
ATOM  10302 6C31 POPEs 342      52.077 104.452 111.636  1.00  0.00           C
ATOM  10306  NH3 POPEt 343      67.527  41.492  83.216  1.00  0.00           N
ATOM  10310  C12 POPEt 343      66.907  42.422  84.236  1.00  0.00           C
ATOM  10313  C11 POPEt 343      67.597  42.332  85.606  1.00  0.00           C
ATOM  10316  P   POPEt 343      69.597  44.052  85.556  1.00  0.00           P
ATOM  10317  O13 POPEt 343      71.037  43.942  85.886  1.00  0.00           O
ATOM  10318  O14 POPEt 343      69.287  44.752  84.286  1.00  0.00           O
ATOM  10319  O11 POPEt 343      68.797  44.692  86.766  1.00  0.00           O
ATOM  10320  O12 POPEt 343      68.987  42.602  85.456  1.00  0.00           O
ATOM  10321  C1  POPEt 343      69.197  45.942  87.326  1.00  0.00           C
ATOM  10324  C2  POPEt 343      69.327  45.912  88.886  1.00  0.00           C
ATOM  10326  O21 POPEt 343      70.357  46.822  89.346  1.00  0.00           O
ATOM  10327  C21 POPEt 343      70.167  48.082  89.026  1.00  0.00           C
ATOM  10328  O22 POPEt 343      69.197  48.562  88.476  1.00  0.00           O
ATOM  10329  C22 POPEt 343      71.357  48.922  89.496  1.00  0.00           C
ATOM  10332  C3  POPEt 343      69.637  44.482  89.446  1.00  0.00           C
ATOM  10335  O31 POPEt 343      70.277  44.512  90.746  1.00  0.00           O
ATOM  10336  C31 POPEt 343      69.547  44.362  91.836  1.00  0.00           C
ATOM  10337  O32 POPEt 343      68.357  44.152  91.906  1.00  0.00           O
ATOM  10338  C32 POPEt 343      70.487  44.502  93.046  1.00  0.00           C
ATOM  10341  C23 POPEt 343      70.867  49.992  90.496  1.00  0.00           C
ATOM  10344  C24 POPEt 343      71.907  51.072  90.766  1.00  0.00           C
ATOM  10347  C25 POPEt 343      71.977  52.162  89.676  1.00  0.00           C
ATOM  10350  C26 POPEt 343      71.077  53.372  89.996  1.00  0.00           C
ATOM  10353  C27 POPEt 343      71.367  54.642  89.186  1.00  0.00           C
ATOM  10356  C28 POPEt 343      71.117  55.912  90.026  1.00  0.00           C
ATOM  10359  C29 POPEt 343      71.387  57.192  89.276  1.00  0.00           C
ATOM  10361 0C21 POPEt 343      70.747  58.362  89.436  1.00  0.00           C
ATOM  10363 1C21 POPEt 343      69.657  58.672  90.426  1.00  0.00           C
ATOM  10366 2C21 POPEt 343      69.427  60.192  90.566  1.00  0.00           C
ATOM  10369 3C21 POPEt 343      70.647  61.032  90.986  1.00  0.00           C
ATOM  10372 4C21 POPEt 343      71.117  60.792  92.426  1.00  0.00           C
ATOM  10375 5C21 POPEt 343      70.577  61.802  93.446  1.00  0.00           C
ATOM  10378 6C21 POPEt 343      69.097  61.662  93.816  1.00  0.00           C
ATOM  10381 7C21 POPEt 343      68.707  62.602  94.966  1.00  0.00           C
ATOM  10384 8C21 POPEt 343      67.247  62.452  95.416  1.00  0.00           C
ATOM  10388  C33 POPEt 343      69.807  44.402  94.436  1.00  0.00           C
ATOM  10391  C34 POPEt 343      70.847  44.342  95.576  1.00  0.00           C
ATOM  10394  C35 POPEt 343      70.247  44.402  96.986  1.00  0.00           C
ATOM  10397  C36 POPEt 343      71.267  43.992  98.066  1.00  0.00           C
ATOM  10400  C37 POPEt 343      70.677  43.802  99.476  1.00  0.00           C
ATOM  10403  C38 POPEt 343      71.657  43.062 100.396  1.00  0.00           C
ATOM  10406  C39 POPEt 343      71.047  42.452 101.666  1.00  0.00           C
ATOM  10409 0C31 POPEt 343      71.047  43.382 102.896  1.00  0.00           C
ATOM  10412 1C31 POPEt 343      70.557  42.632 104.156  1.00  0.00           C
ATOM  10415 2C31 POPEt 343      70.927  43.282 105.506  1.00  0.00           C
ATOM  10418 3C31 POPEt 343      72.257  42.812 106.106  1.00  0.00           C
ATOM  10421 4C31 POPEt 343      73.487  43.572 105.596  1.00  0.00           C
ATOM  10424 5C31 POPEt 343      74.797  43.122 106.266  1.00  0.00           C
ATOM  10427 6C31 POPEt 343      75.997  43.992 105.906  1.00  0.00           C
ATOM  10431  NH3 POPEu 344      87.647  20.232  86.866  1.00  0.00           N
ATOM  10435  C12 POPEu 344      88.827  21.092  86.506  1.00  0.00           C
ATOM  10438  C11 POPEu 344      90.147  20.402  86.886  1.00  0.00           C
ATOM  10441  P   POPEu 344      92.577  21.112  87.436  1.00  0.00           P
ATOM  10442  O13 POPEu 344      93.547  22.122  86.976  1.00  0.00           O
ATOM  10443  O14 POPEu 344      93.007  19.702  87.396  1.00  0.00           O
ATOM  10444  O11 POPEu 344      91.987  21.482  88.866  1.00  0.00           O
ATOM  10445  O12 POPEu 344      91.257  21.252  86.566  1.00  0.00           O
ATOM  10446  C1  POPEu 344      92.457  22.562  89.676  1.00  0.00           C
ATOM  10449  C2  POPEu 344      91.397  23.022  90.736  1.00  0.00           C
ATOM  10451  O21 POPEu 344      91.467  22.212  91.926  1.00  0.00           O
ATOM  10452  C21 POPEu 344      92.237  22.692  92.906  1.00  0.00           C
ATOM  10453  O22 POPEu 344      92.817  23.772  92.896  1.00  0.00           O
ATOM  10454  C22 POPEu 344      92.197  21.762  94.136  1.00  0.00           C
ATOM  10457  C3  POPEu 344      89.957  22.962  90.166  1.00  0.00           C
ATOM  10460  O31 POPEu 344      88.977  23.412  91.136  1.00  0.00           O
ATOM  10461  C31 POPEu 344      88.017  24.222  90.716  1.00  0.00           C
ATOM  10462  O32 POPEu 344      87.857  24.622  89.576  1.00  0.00           O
ATOM  10463  C32 POPEu 344      87.097  24.532  91.896  1.00  0.00           C
ATOM  10466  C23 POPEu 344      90.867  21.762  94.946  1.00  0.00           C
ATOM  10469  C24 POPEu 344      90.927  22.372  96.366  1.00  0.00           C
ATOM  10472  C25 POPEu 344      91.937  21.672  97.296  1.00  0.00           C
ATOM  10475  C26 POPEu 344      91.597  21.772  98.806  1.00  0.00           C
ATOM  10478  C27 POPEu 344      92.827  21.502  99.696  1.00  0.00           C
ATOM  10481  C28 POPEu 344      92.557  20.672 100.966  1.00  0.00           C
ATOM  10484  C29 POPEu 344      93.867  20.322 101.646  1.00  0.00           C
ATOM  10486 0C21 POPEu 344      94.047  19.792 102.876  1.00  0.00           C
ATOM  10488 1C21 POPEu 344      92.977  19.432 103.876  1.00  0.00           C
ATOM  10491 2C21 POPEu 344      92.567  17.942 103.836  1.00  0.00           C
ATOM  10494 3C21 POPEu 344      93.647  16.962 104.336  1.00  0.00           C
ATOM  10497 4C21 POPEu 344      93.267  15.482 104.146  1.00  0.00           C
ATOM  10500 5C21 POPEu 344      91.917  15.092 104.786  1.00  0.00           C
ATOM  10503 6C21 POPEu 344      91.637  13.582 104.756  1.00  0.00           C
ATOM  10506 7C21 POPEu 344      92.327  12.822 105.906  1.00  0.00           C
ATOM  10509 8C21 POPEu 344      92.007  11.322 105.936  1.00  0.00           C
ATOM  10513  C33 POPEu 344      86.247  23.322  92.336  1.00  0.00           C
ATOM  10516  C34 POPEu 344      85.667  23.512  93.746  1.00  0.00           C
ATOM  10519  C35 POPEu 344      86.687  23.222  94.866  1.00  0.00           C
ATOM  10522  C36 POPEu 344      86.057  23.132  96.266  1.00  0.00           C
ATOM  10525  C37 POPEu 344      85.817  24.492  96.946  1.00  0.00           C
ATOM  10528  C38 POPEu 344      85.007  24.362  98.256  1.00  0.00           C
ATOM  10531  C39 POPEu 344      85.827  24.402  99.566  1.00  0.00           C
ATOM  10534 0C31 POPEu 344      86.907  23.312  99.676  1.00  0.00           C
ATOM  10537 1C31 POPEu 344      87.547  23.232 101.066  1.00  0.00           C
ATOM  10540 2C31 POPEu 344      88.597  22.112 101.176  1.00  0.00           C
ATOM  10543 3C31 POPEu 344      87.997  20.722 101.466  1.00  0.00           C
ATOM  10546 4C31 POPEu 344      88.997  19.592 101.166  1.00  0.00           C
ATOM  10549 5C31 POPEu 344      88.557  18.212 101.676  1.00  0.00           C
ATOM  10552 6C31 POPEu 344      89.507  17.102 101.236  1.00  0.00           C
ATOM  10556  NH3 POPEv 345      46.877  41.112 127.936  1.00  0.00           N
ATOM  10560  C12 POPEv 345      46.867  40.372 129.236  1.00  0.00           C
ATOM  10563  C11 POPEv 345      45.577  40.752 129.986  1.00  0.00           C
ATOM  10566  P   POPEv 345      44.237  42.972 129.946  1.00  0.00           P
ATOM  10567  O13 POPEv 345      43.077  42.402 130.656  1.00  0.00           O
ATOM  10568  O14 POPEv 345      44.427  44.432 130.066  1.00  0.00           O
ATOM  10569  O11 POPEv 345      44.097  42.672 128.406  1.00  0.00           O
ATOM  10570  O12 POPEv 345      45.567  42.172 130.236  1.00  0.00           O
ATOM  10571  C1  POPEv 345      43.687  43.732 127.536  1.00  0.00           C
ATOM  10574  C2  POPEv 345      43.967  43.392 126.056  1.00  0.00           C
ATOM  10576  O21 POPEv 345      43.697  41.982 125.816  1.00  0.00           O
ATOM  10577  C21 POPEv 345      43.077  41.822 124.646  1.00  0.00           C
ATOM  10578  O22 POPEv 345      42.807  42.732 123.886  1.00  0.00           O
ATOM  10579  C22 POPEv 345      42.777  40.372 124.296  1.00  0.00           C
ATOM  10582  C3  POPEv 345      45.437  43.732 125.666  1.00  0.00           C
ATOM  10585  O31 POPEv 345      45.657  45.152 125.606  1.00  0.00           O
ATOM  10586  C31 POPEv 345      45.567  45.872 124.466  1.00  0.00           C
ATOM  10587  O32 POPEv 345      45.737  47.082 124.436  1.00  0.00           O
ATOM  10588  C32 POPEv 345      45.177  45.062 123.226  1.00  0.00           C
ATOM  10591  C23 POPEv 345      42.517  40.372 122.766  1.00  0.00           C
ATOM  10594  C24 POPEv 345      42.417  39.012 122.076  1.00  0.00           C
ATOM  10597  C25 POPEv 345      41.997  39.152 120.596  1.00  0.00           C
ATOM  10600  C26 POPEv 345      42.527  40.412 119.886  1.00  0.00           C
ATOM  10603  C27 POPEv 345      42.647  40.252 118.366  1.00  0.00           C
ATOM  10606  C28 POPEv 345      43.247  41.482 117.656  1.00  0.00           C
ATOM  10609  C29 POPEv 345      42.227  42.532 117.296  1.00  0.00           C
ATOM  10611 0C21 POPEv 345      41.877  42.902 116.046  1.00  0.00           C
ATOM  10613 1C21 POPEv 345      42.457  42.342 114.776  1.00  0.00           C
ATOM  10616 2C21 POPEv 345      42.157  43.232 113.556  1.00  0.00           C
ATOM  10619 3C21 POPEv 345      42.697  42.652 112.236  1.00  0.00           C
ATOM  10622 4C21 POPEv 345      42.267  43.492 111.016  1.00  0.00           C
ATOM  10625 5C21 POPEv 345      42.737  42.922 109.666  1.00  0.00           C
ATOM  10628 6C21 POPEv 345      44.197  43.232 109.336  1.00  0.00           C
ATOM  10631 7C21 POPEv 345      44.657  42.602 108.006  1.00  0.00           C
ATOM  10634 8C21 POPEv 345      46.067  42.992 107.576  1.00  0.00           C
ATOM  10638  C33 POPEv 345      45.097  45.912 121.926  1.00  0.00           C
ATOM  10641  C34 POPEv 345      44.097  45.322 120.916  1.00  0.00           C
ATOM  10644  C35 POPEv 345      43.897  46.192 119.666  1.00  0.00           C
ATOM  10647  C36 POPEv 345      45.077  46.232 118.676  1.00  0.00           C
ATOM  10650  C37 POPEv 345      45.077  45.132 117.596  1.00  0.00           C
ATOM  10653  C38 POPEv 345      45.997  45.472 116.406  1.00  0.00           C
ATOM  10656  C39 POPEv 345      45.987  44.412 115.306  1.00  0.00           C
ATOM  10659 0C31 POPEv 345      46.767  44.832 114.036  1.00  0.00           C
ATOM  10662 1C31 POPEv 345      45.847  45.062 112.826  1.00  0.00           C
ATOM  10665 2C31 POPEv 345      46.557  45.672 111.596  1.00  0.00           C
ATOM  10668 3C31 POPEv 345      47.697  44.802 111.036  1.00  0.00           C
ATOM  10671 4C31 POPEv 345      48.397  45.462 109.836  1.00  0.00           C
ATOM  10674 5C31 POPEv 345      49.637  44.682 109.376  1.00  0.00           C
ATOM  10677 6C31 POPEv 345      50.397  45.362 108.246  1.00  0.00           C
ATOM  10681  NH3 POPEw 346     112.697  51.322 128.836  1.00  0.00           N
ATOM  10685  C12 POPEw 346     114.197  51.292 128.876  1.00  0.00           C
ATOM  10688  C11 POPEw 346     114.777  52.182 127.746  1.00  0.00           C
ATOM  10691  P   POPEw 346     117.247  51.912 128.736  1.00  0.00           P
ATOM  10692  O13 POPEw 346     116.887  52.752 129.886  1.00  0.00           O
ATOM  10693  O14 POPEw 346     117.477  50.462 128.906  1.00  0.00           O
ATOM  10694  O11 POPEw 346     118.527  52.582 128.126  1.00  0.00           O
ATOM  10695  O12 POPEw 346     116.197  52.152 127.596  1.00  0.00           O
ATOM  10696  C1  POPEw 346     118.977  52.152 126.836  1.00  0.00           C
ATOM  10699  C2  POPEw 346     119.487  53.342 126.006  1.00  0.00           C
ATOM  10701  O21 POPEw 346     119.257  53.022 124.626  1.00  0.00           O
ATOM  10702  C21 POPEw 346     119.127  54.062 123.816  1.00  0.00           C
ATOM  10703  O22 POPEw 346     118.927  55.212 124.156  1.00  0.00           O
ATOM  10704  C22 POPEw 346     119.327  53.582 122.396  1.00  0.00           C
ATOM  10707  C3  POPEw 346     120.997  53.592 126.286  1.00  0.00           C
ATOM  10710  O31 POPEw 346     121.617  54.472 125.326  1.00  0.00           O
ATOM  10711  C31 POPEw 346     121.537  55.772 125.586  1.00  0.00           C
ATOM  10712  O32 POPEw 346     121.097  56.282 126.596  1.00  0.00           O
ATOM  10713  C32 POPEw 346     122.057  56.472 124.326  1.00  0.00           C
ATOM  10716  C23 POPEw 346     119.197  54.712 121.356  1.00  0.00           C
ATOM  10719  C24 POPEw 346     119.717  54.252 120.006  1.00  0.00           C
ATOM  10722  C25 POPEw 346     119.597  55.312 118.916  1.00  0.00           C
ATOM  10725  C26 POPEw 346     120.217  54.832 117.606  1.00  0.00           C
ATOM  10728  C27 POPEw 346     120.027  55.812 116.446  1.00  0.00           C
ATOM  10731  C28 POPEw 346     120.647  55.222 115.176  1.00  0.00           C
ATOM  10734  C29 POPEw 346     120.367  56.012 113.926  1.00  0.00           C
ATOM  10736 0C21 POPEw 346     120.747  55.632 112.706  1.00  0.00           C
ATOM  10738 1C21 POPEw 346     121.567  54.402 112.396  1.00  0.00           C
ATOM  10741 2C21 POPEw 346     120.737  53.232 111.856  1.00  0.00           C
ATOM  10744 3C21 POPEw 346     120.087  53.512 110.486  1.00  0.00           C
ATOM  10747 4C21 POPEw 346     119.617  52.202 109.826  1.00  0.00           C
ATOM  10750 5C21 POPEw 346     118.727  52.412 108.606  1.00  0.00           C
ATOM  10753 6C21 POPEw 346     118.277  51.072 108.006  1.00  0.00           C
ATOM  10756 7C21 POPEw 346     117.117  51.202 107.006  1.00  0.00           C
ATOM  10759 8C21 POPEw 346     116.777  49.872 106.336  1.00  0.00           C
ATOM  10763  C33 POPEw 346     122.357  57.982 124.456  1.00  0.00           C
ATOM  10766  C34 POPEw 346     122.757  58.552 123.086  1.00  0.00           C
ATOM  10769  C35 POPEw 346     123.327  59.972 123.136  1.00  0.00           C
ATOM  10772  C36 POPEw 346     123.967  60.402 121.806  1.00  0.00           C
ATOM  10775  C37 POPEw 346     125.067  61.452 122.026  1.00  0.00           C
ATOM  10778  C38 POPEw 346     125.917  61.742 120.776  1.00  0.00           C
ATOM  10781  C39 POPEw 346     125.267  62.682 119.756  1.00  0.00           C
ATOM  10784 0C31 POPEw 346     124.847  61.982 118.456  1.00  0.00           C
ATOM  10787 1C31 POPEw 346     124.377  62.962 117.376  1.00  0.00           C
ATOM  10790 2C31 POPEw 346     124.017  62.252 116.076  1.00  0.00           C
ATOM  10793 3C31 POPEw 346     123.767  63.202 114.896  1.00  0.00           C
ATOM  10796 4C31 POPEw 346     122.337  63.772 114.856  1.00  0.00           C
ATOM  10799 5C31 POPEw 346     122.057  64.582 113.586  1.00  0.00           C
ATOM  10802 6C31 POPEw 346     120.587  64.972 113.426  1.00  0.00           C
ATOM  10806  NH3 POPEx 347       5.567 130.906 127.426  1.00  0.00           N
ATOM  10810  C12 POPEx 347       5.777 130.146 128.726  1.00  0.00           C
ATOM  10813  C11 POPEx 347       5.247 128.706 128.676  1.00  0.00           C
ATOM  10816  P   POPEx 347       5.267 126.492 130.056  1.00  0.00           P
ATOM  10817  O13 POPEx 347       6.517 125.692 130.096  1.00  0.00           O
ATOM  10818  O14 POPEx 347       4.337 126.342 131.196  1.00  0.00           O
ATOM  10819  O11 POPEx 347       4.507 126.222 128.696  1.00  0.00           O
ATOM  10820  O12 POPEx 347       5.607 128.032 129.896  1.00  0.00           O
ATOM  10821  C1  POPEx 347       4.307 124.942 128.106  1.00  0.00           C
ATOM  10824  C2  POPEx 347       5.267 124.732 126.896  1.00  0.00           C
ATOM  10826  O21 POPEx 347       4.587 124.392 125.676  1.00  0.00           O
ATOM  10827  C21 POPEx 347       3.817 123.322 125.696  1.00  0.00           C
ATOM  10828  O22 POPEx 347       3.697 122.552 126.646  1.00  0.00           O
ATOM  10829  C22 POPEx 347       3.067 123.222 124.366  1.00  0.00           C
ATOM  10832  C3  POPEx 347       6.427 123.742 127.236  1.00  0.00           C
ATOM  10835  O31 POPEx 347       7.607 123.992 126.446  1.00  0.00           O
ATOM  10836  C31 POPEx 347       8.697 123.372 126.956  1.00  0.00           C
ATOM  10837  O32 POPEx 347       8.647 122.532 127.826  1.00  0.00           O
ATOM  10838  C32 POPEx 347       9.967 124.022 126.396  1.00  0.00           C
ATOM  10841  C23 POPEx 347       3.987 123.072 123.136  1.00  0.00           C
ATOM  10844  C24 POPEx 347       3.277 123.462 121.826  1.00  0.00           C
ATOM  10847  C25 POPEx 347       4.047 123.082 120.546  1.00  0.00           C
ATOM  10850  C26 POPEx 347       5.377 123.812 120.336  1.00  0.00           C
ATOM  10853  C27 POPEx 347       5.937 123.582 118.916  1.00  0.00           C
ATOM  10856  C28 POPEx 347       7.307 124.232 118.646  1.00  0.00           C
ATOM  10859  C29 POPEx 347       7.317 125.732 118.786  1.00  0.00           C
ATOM  10861 0C21 POPEx 347       7.417 126.662 117.816  1.00  0.00           C
ATOM  10863 1C21 POPEx 347       7.537 126.432 116.326  1.00  0.00           C
ATOM  10866 2C21 POPEx 347       8.847 126.972 115.726  1.00  0.00           C
ATOM  10869 3C21 POPEx 347       8.977 128.506 115.766  1.00  0.00           C
ATOM  10872 4C21 POPEx 347      10.317 128.986 115.186  1.00  0.00           C
ATOM  10875 5C21 POPEx 347      10.547 130.506 115.286  1.00  0.00           C
ATOM  10878 6C21 POPEx 347       9.477 131.346 114.566  1.00  0.00           C
ATOM  10881 7C21 POPEx 347       9.937 132.786 114.306  1.00  0.00           C
ATOM  10884 8C21 POPEx 347       8.847 133.666 113.686  1.00  0.00           C
ATOM  10888  C33 POPEx 347      10.867 123.072 125.576  1.00  0.00           C
ATOM  10891  C34 POPEx 347      10.557 123.162 124.086  1.00  0.00           C
ATOM  10894  C35 POPEx 347      11.337 124.262 123.356  1.00  0.00           C
ATOM  10897  C36 POPEx 347      10.607 124.822 122.116  1.00  0.00           C
ATOM  10900  C37 POPEx 347      11.527 125.552 121.136  1.00  0.00           C
ATOM  10903  C38 POPEx 347      10.817 125.902 119.816  1.00  0.00           C
ATOM  10906  C39 POPEx 347      11.807 126.202 118.676  1.00  0.00           C
ATOM  10909 0C31 POPEx 347      12.447 127.592 118.776  1.00  0.00           C
ATOM  10912 1C31 POPEx 347      13.467 127.822 117.646  1.00  0.00           C
ATOM  10915 2C31 POPEx 347      14.007 129.256 117.586  1.00  0.00           C
ATOM  10918 3C31 POPEx 347      14.997 129.456 116.436  1.00  0.00           C
ATOM  10921 4C31 POPEx 347      14.317 129.576 115.056  1.00  0.00           C
ATOM  10924 5C31 POPEx 347      15.327 129.586 113.906  1.00  0.00           C
ATOM  10927 6C31 POPEx 347      14.657 129.736 112.536  1.00  0.00           C
ATOM  10931  NH3 POPEy 348      46.387 104.902 128.676  1.00  0.00           N
ATOM  10935  C12 POPEy 348      46.917 105.942 129.626  1.00  0.00           C
ATOM  10938  C11 POPEy 348      48.317 105.612 130.166  1.00  0.00           C
ATOM  10941  P   POPEy 348      50.737 105.152 129.356  1.00  0.00           P
ATOM  10942  O13 POPEy 348      51.617 106.072 130.116  1.00  0.00           O
ATOM  10943  O14 POPEy 348      50.517 103.772 129.796  1.00  0.00           O
ATOM  10944  O11 POPEy 348      51.197 105.192 127.846  1.00  0.00           O
ATOM  10945  O12 POPEy 348      49.307 105.802 129.156  1.00  0.00           O
ATOM  10946  C1  POPEy 348      51.667 104.022 127.176  1.00  0.00           C
ATOM  10949  C2  POPEy 348      53.017 104.302 126.476  1.00  0.00           C
ATOM  10951  O21 POPEy 348      52.877 104.122 125.056  1.00  0.00           O
ATOM  10952  C21 POPEy 348      52.217 105.082 124.416  1.00  0.00           C
ATOM  10953  O22 POPEy 348      51.797 106.112 124.906  1.00  0.00           O
ATOM  10954  C22 POPEy 348      51.927 104.592 122.996  1.00  0.00           C
ATOM  10957  C3  POPEy 348      54.137 103.372 127.036  1.00  0.00           C
ATOM  10960  O31 POPEy 348      55.387 103.622 126.366  1.00  0.00           O
ATOM  10961  C31 POPEy 348      56.517 103.552 127.036  1.00  0.00           C
ATOM  10962  O32 POPEy 348      56.627 103.192 128.196  1.00  0.00           O
ATOM  10963  C32 POPEy 348      57.677 103.872 126.076  1.00  0.00           C
ATOM  10966  C23 POPEy 348      52.067 105.672 121.906  1.00  0.00           C
ATOM  10969  C24 POPEy 348      51.637 105.132 120.526  1.00  0.00           C
ATOM  10972  C25 POPEy 348      51.797 106.172 119.416  1.00  0.00           C
ATOM  10975  C26 POPEy 348      51.127 105.742 118.106  1.00  0.00           C
ATOM  10978  C27 POPEy 348      51.277 106.792 117.006  1.00  0.00           C
ATOM  10981  C28 POPEy 348      50.397 106.472 115.786  1.00  0.00           C
ATOM  10984  C29 POPEy 348      50.777 107.232 114.536  1.00  0.00           C
ATOM  10986 0C21 POPEy 348      50.167 108.322 114.046  1.00  0.00           C
ATOM  10988 1C21 POPEy 348      49.007 109.062 114.666  1.00  0.00           C
ATOM  10991 2C21 POPEy 348      47.707 108.922 113.846  1.00  0.00           C
ATOM  10994 3C21 POPEy 348      47.747 109.692 112.526  1.00  0.00           C
ATOM  10997 4C21 POPEy 348      46.467 109.562 111.696  1.00  0.00           C
ATOM  11000 5C21 POPEy 348      46.267 108.172 111.076  1.00  0.00           C
ATOM  11003 6C21 POPEy 348      45.027 108.122 110.176  1.00  0.00           C
ATOM  11006 7C21 POPEy 348      44.897 106.822 109.376  1.00  0.00           C
ATOM  11009 8C21 POPEy 348      43.687 106.832 108.436  1.00  0.00           C
ATOM  11013  C33 POPEy 348      57.227 104.082 124.606  1.00  0.00           C
ATOM  11016  C34 POPEy 348      58.347 103.882 123.576  1.00  0.00           C
ATOM  11019  C35 POPEy 348      57.847 103.852 122.126  1.00  0.00           C
ATOM  11022  C36 POPEy 348      58.967 103.672 121.096  1.00  0.00           C
ATOM  11025  C37 POPEy 348      58.407 103.292 119.716  1.00  0.00           C
ATOM  11028  C38 POPEy 348      59.487 103.082 118.636  1.00  0.00           C
ATOM  11031  C39 POPEy 348      58.907 102.462 117.356  1.00  0.00           C
ATOM  11034 0C31 POPEy 348      59.977 101.782 116.486  1.00  0.00           C
ATOM  11037 1C31 POPEy 348      59.347 100.872 115.426  1.00  0.00           C
ATOM  11040 2C31 POPEy 348      60.357  99.952 114.726  1.00  0.00           C
ATOM  11043 3C31 POPEy 348      61.197 100.662 113.656  1.00  0.00           C
ATOM  11046 4C31 POPEy 348      62.147  99.682 112.946  1.00  0.00           C
ATOM  11049 5C31 POPEy 348      62.677 100.222 111.606  1.00  0.00           C
ATOM  11052 6C31 POPEy 348      63.547  99.212 110.866  1.00  0.00           C
ATOM  11056  NH3 POPEz 349      70.517  30.912 127.616  1.00  0.00           N
ATOM  11060  C12 POPEz 349      70.887  31.152 129.056  1.00  0.00           C
ATOM  11063  C11 POPEz 349      69.987  30.412 130.056  1.00  0.00           C
ATOM  11066  P   POPEz 349      71.537  29.432 131.966  1.00  0.00           P
ATOM  11067  O13 POPEz 349      72.417  30.002 133.006  1.00  0.00           O
ATOM  11068  O14 POPEz 349      70.727  28.232 132.256  1.00  0.00           O
ATOM  11069  O11 POPEz 349      72.467  29.092 130.706  1.00  0.00           O
ATOM  11070  O12 POPEz 349      70.567  30.512 131.356  1.00  0.00           O
ATOM  11071  C1  POPEz 349      72.327  27.802 130.086  1.00  0.00           C
ATOM  11074  C2  POPEz 349      72.947  27.742 128.666  1.00  0.00           C
ATOM  11076  O21 POPEz 349      72.257  26.682 127.976  1.00  0.00           O
ATOM  11077  C21 POPEz 349      71.277  27.042 127.176  1.00  0.00           C
ATOM  11078  O22 POPEz 349      70.907  28.192 126.986  1.00  0.00           O
ATOM  11079  C22 POPEz 349      70.717  25.772 126.526  1.00  0.00           C
ATOM  11082  C3  POPEz 349      74.487  27.462 128.686  1.00  0.00           C
ATOM  11085  O31 POPEz 349      74.867  26.642 127.546  1.00  0.00           O
ATOM  11086  C31 POPEz 349      75.437  25.472 127.826  1.00  0.00           C
ATOM  11087  O32 POPEz 349      75.937  25.172 128.896  1.00  0.00           O
ATOM  11088  C32 POPEz 349      75.187  24.472 126.706  1.00  0.00           C
ATOM  11091  C23 POPEz 349      71.467  25.372 125.226  1.00  0.00           C
ATOM  11094  C24 POPEz 349      71.377  23.862 124.926  1.00  0.00           C
ATOM  11097  C25 POPEz 349      70.007  23.372 124.446  1.00  0.00           C
ATOM  11100  C26 POPEz 349      69.657  23.842 123.016  1.00  0.00           C
ATOM  11103  C27 POPEz 349      68.377  23.172 122.476  1.00  0.00           C
ATOM  11106  C28 POPEz 349      67.907  23.742 121.116  1.00  0.00           C
ATOM  11109  C29 POPEz 349      68.967  23.632 120.046  1.00  0.00           C
ATOM  11111 0C21 POPEz 349      68.817  23.122 118.806  1.00  0.00           C
ATOM  11113 1C21 POPEz 349      67.537  22.622 118.196  1.00  0.00           C
ATOM  11116 2C21 POPEz 349      67.517  22.892 116.676  1.00  0.00           C
ATOM  11119 3C21 POPEz 349      66.197  22.462 116.026  1.00  0.00           C
ATOM  11122 4C21 POPEz 349      66.347  22.212 114.526  1.00  0.00           C
ATOM  11125 5C21 POPEz 349      65.047  21.712 113.876  1.00  0.00           C
ATOM  11128 6C21 POPEz 349      65.267  21.242 112.436  1.00  0.00           C
ATOM  11131 7C21 POPEz 349      63.967  20.882 111.726  1.00  0.00           C
ATOM  11134 8C21 POPEz 349      64.197  20.402 110.306  1.00  0.00           C
ATOM  11138  C33 POPEz 349      76.027  24.682 125.426  1.00  0.00           C
ATOM  11141  C34 POPEz 349      75.517  23.752 124.326  1.00  0.00           C
ATOM  11144  C35 POPEz 349      76.387  23.722 123.066  1.00  0.00           C
ATOM  11147  C36 POPEz 349      76.617  25.102 122.446  1.00  0.00           C
ATOM  11150  C37 POPEz 349      77.007  25.022 120.966  1.00  0.00           C
ATOM  11153  C38 POPEz 349      77.397  26.392 120.386  1.00  0.00           C
ATOM  11156  C39 POPEz 349      78.907  26.612 120.456  1.00  0.00           C
ATOM  11159 0C31 POPEz 349      79.337  28.052 120.136  1.00  0.00           C
ATOM  11162 1C31 POPEz 349      80.847  28.212 120.236  1.00  0.00           C
ATOM  11165 2C31 POPEz 349      81.317  29.652 119.996  1.00  0.00           C
ATOM  11168 3C31 POPEz 349      82.847  29.712 119.866  1.00  0.00           C
ATOM  11171 4C31 POPEz 349      83.347  31.132 119.606  1.00  0.00           C
ATOM  11174 5C31 POPEz 349      84.847  31.162 119.306  1.00  0.00           C
ATOM  11177 6C31 POPEz 349      85.287  32.522 118.766  1.00  0.00           C
ATOM  11181  NH3 POPE0 350      17.057 113.382  84.096  1.00  0.00           N
ATOM  11185  C12 POPE0 350      16.377 114.492  83.366  1.00  0.00           C
ATOM  11188  C11 POPE0 350      14.867 114.522  83.706  1.00  0.00           C
ATOM  11191  P   POPE0 350      13.867 112.312  82.756  1.00  0.00           P
ATOM  11192  O13 POPE0 350      12.837 113.032  81.986  1.00  0.00           O
ATOM  11193  O14 POPE0 350      15.097 111.872  82.066  1.00  0.00           O
ATOM  11194  O11 POPE0 350      13.237 111.072  83.496  1.00  0.00           O
ATOM  11195  O12 POPE0 350      14.307 113.232  83.946  1.00  0.00           O
ATOM  11196  C1  POPE0 350      12.667 111.182  84.796  1.00  0.00           C
ATOM  11199  C2  POPE0 350      13.717 111.052  85.946  1.00  0.00           C
ATOM  11201  O21 POPE0 350      13.987 112.342  86.506  1.00  0.00           O
ATOM  11202  C21 POPE0 350      13.207 112.722  87.466  1.00  0.00           C
ATOM  11203  O22 POPE0 350      12.197 112.152  87.856  1.00  0.00           O
ATOM  11204  C22 POPE0 350      13.777 114.002  88.046  1.00  0.00           C
ATOM  11207  C3  POPE0 350      15.117 110.512  85.556  1.00  0.00           C
ATOM  11210  O31 POPE0 350      15.877 110.192  86.746  1.00  0.00           O
ATOM  11211  C31 POPE0 350      16.587 111.212  87.236  1.00  0.00           C
ATOM  11212  O32 POPE0 350      16.817 112.262  86.676  1.00  0.00           O
ATOM  11213  C32 POPE0 350      17.037 110.912  88.666  1.00  0.00           C
ATOM  11216  C23 POPE0 350      13.447 114.172  89.536  1.00  0.00           C
ATOM  11219  C24 POPE0 350      14.227 115.362  90.086  1.00  0.00           C
ATOM  11222  C25 POPE0 350      13.767 115.812  91.466  1.00  0.00           C
ATOM  11225  C26 POPE0 350      14.497 115.122  92.626  1.00  0.00           C
ATOM  11228  C27 POPE0 350      14.367 115.962  93.916  1.00  0.00           C
ATOM  11231  C28 POPE0 350      15.247 115.442  95.066  1.00  0.00           C
ATOM  11234  C29 POPE0 350      14.627 114.272  95.796  1.00  0.00           C
ATOM  11236 0C21 POPE0 350      14.737 114.062  97.116  1.00  0.00           C
ATOM  11238 1C21 POPE0 350      15.567 114.912  98.046  1.00  0.00           C
ATOM  11241 2C21 POPE0 350      15.557 114.352  99.476  1.00  0.00           C
ATOM  11244 3C21 POPE0 350      16.607 115.052 100.356  1.00  0.00           C
ATOM  11247 4C21 POPE0 350      16.607 114.482 101.786  1.00  0.00           C
ATOM  11250 5C21 POPE0 350      17.427 115.342 102.756  1.00  0.00           C
ATOM  11253 6C21 POPE0 350      17.337 114.812 104.186  1.00  0.00           C
ATOM  11256 7C21 POPE0 350      17.667 115.862 105.256  1.00  0.00           C
ATOM  11259 8C21 POPE0 350      17.677 115.292 106.666  1.00  0.00           C
ATOM  11263  C33 POPE0 350      16.077 111.532  89.726  1.00  0.00           C
ATOM  11266  C34 POPE0 350      16.607 111.472  91.166  1.00  0.00           C
ATOM  11269  C35 POPE0 350      16.877 110.052  91.666  1.00  0.00           C
ATOM  11272  C36 POPE0 350      17.027 109.962  93.196  1.00  0.00           C
ATOM  11275  C37 POPE0 350      17.247 108.522  93.666  1.00  0.00           C
ATOM  11278  C38 POPE0 350      16.587 108.162  95.006  1.00  0.00           C
ATOM  11281  C39 POPE0 350      17.457 108.382  96.246  1.00  0.00           C
ATOM  11284 0C31 POPE0 350      17.417 109.802  96.826  1.00  0.00           C
ATOM  11287 1C31 POPE0 350      18.187 109.892  98.146  1.00  0.00           C
ATOM  11290 2C31 POPE0 350      18.077 111.272  98.816  1.00  0.00           C
ATOM  11293 3C31 POPE0 350      18.877 111.382 100.116  1.00  0.00           C
ATOM  11296 4C31 POPE0 350      18.307 110.532 101.256  1.00  0.00           C
ATOM  11299 5C31 POPE0 350      19.107 110.652 102.556  1.00  0.00           C
ATOM  11302 6C31 POPE0 350      18.517 109.802 103.686  1.00  0.00           C
ATOM  11306  NH3 POPE1 351     108.797  88.972  85.226  1.00  0.00           N
ATOM  11310  C12 POPE1 351     110.007  89.812  84.936  1.00  0.00           C
ATOM  11313  C11 POPE1 351     109.537  91.162  84.396  1.00  0.00           C
ATOM  11316  P   POPE1 351     108.897  93.062  86.066  1.00  0.00           P
ATOM  11317  O13 POPE1 351     108.897  94.182  85.106  1.00  0.00           O
ATOM  11318  O14 POPE1 351     108.017  93.162  87.256  1.00  0.00           O
ATOM  11319  O11 POPE1 351     110.387  92.782  86.546  1.00  0.00           O
ATOM  11320  O12 POPE1 351     108.587  91.722  85.306  1.00  0.00           O
ATOM  11321  C1  POPE1 351     110.987  93.582  87.556  1.00  0.00           C
ATOM  11324  C2  POPE1 351     112.287  92.882  88.056  1.00  0.00           C
ATOM  11326  O21 POPE1 351     112.797  93.642  89.156  1.00  0.00           O
ATOM  11327  C21 POPE1 351     113.357  93.152  90.276  1.00  0.00           C
ATOM  11328  O22 POPE1 351     113.857  93.882  91.116  1.00  0.00           O
ATOM  11329  C22 POPE1 351     113.307  91.632  90.476  1.00  0.00           C
ATOM  11332  C3  POPE1 351     113.347  92.802  86.926  1.00  0.00           C
ATOM  11335  O31 POPE1 351     114.557  92.152  87.396  1.00  0.00           O
ATOM  11336  C31 POPE1 351     115.477  92.102  86.416  1.00  0.00           C
ATOM  11337  O32 POPE1 351     115.327  92.642  85.336  1.00  0.00           O
ATOM  11338  C32 POPE1 351     116.647  91.212  86.806  1.00  0.00           C
ATOM  11341  C23 POPE1 351     113.197  91.262  91.976  1.00  0.00           C
ATOM  11344  C24 POPE1 351     113.057  89.752  92.196  1.00  0.00           C
ATOM  11347  C25 POPE1 351     112.567  89.352  93.596  1.00  0.00           C
ATOM  11350  C26 POPE1 351     113.507  89.802  94.716  1.00  0.00           C
ATOM  11353  C27 POPE1 351     113.027  89.342  96.106  1.00  0.00           C
ATOM  11356  C28 POPE1 351     113.927  89.862  97.236  1.00  0.00           C
ATOM  11359  C29 POPE1 351     113.607  89.272  98.576  1.00  0.00           C
ATOM  11361 0C21 POPE1 351     114.337  89.462  99.696  1.00  0.00           C
ATOM  11363 1C21 POPE1 351     115.557  90.352  99.796  1.00  0.00           C
ATOM  11366 2C21 POPE1 351     115.587  91.172 101.096  1.00  0.00           C
ATOM  11369 3C21 POPE1 351     114.387  92.122 101.236  1.00  0.00           C
ATOM  11372 4C21 POPE1 351     114.497  93.042 102.466  1.00  0.00           C
ATOM  11375 5C21 POPE1 351     113.447  94.162 102.496  1.00  0.00           C
ATOM  11378 6C21 POPE1 351     111.987  93.692 102.566  1.00  0.00           C
ATOM  11381 7C21 POPE1 351     111.007  94.852 102.366  1.00  0.00           C
ATOM  11384 8C21 POPE1 351     109.537  94.432 102.496  1.00  0.00           C
ATOM  11388  C33 POPE1 351     118.007  91.952  86.956  1.00  0.00           C
ATOM  11391  C34 POPE1 351     118.307  92.522  88.356  1.00  0.00           C
ATOM  11394  C35 POPE1 351     118.377  91.462  89.466  1.00  0.00           C
ATOM  11397  C36 POPE1 351     119.747  91.252  90.126  1.00  0.00           C
ATOM  11400  C37 POPE1 351     119.777  89.962  90.966  1.00  0.00           C
ATOM  11403  C38 POPE1 351     121.057  89.712  91.776  1.00  0.00           C
ATOM  11406  C39 POPE1 351     121.207  90.622  93.006  1.00  0.00           C
ATOM  11409 0C31 POPE1 351     122.297  90.132  93.966  1.00  0.00           C
ATOM  11412 1C31 POPE1 351     122.267  90.882  95.306  1.00  0.00           C
ATOM  11415 2C31 POPE1 351     123.317  90.382  96.306  1.00  0.00           C
ATOM  11418 3C31 POPE1 351     123.067  88.982  96.886  1.00  0.00           C
ATOM  11421 4C31 POPE1 351     121.797  88.872  97.746  1.00  0.00           C
ATOM  11424 5C31 POPE1 351     121.707  87.542  98.506  1.00  0.00           C
ATOM  11427 6C31 POPE1 351     120.437  87.402  99.336  1.00  0.00           C
ATOM  11431  NH3 POPE2 352     116.957  41.102 124.806  1.00  0.00           N
ATOM  11435  C12 POPE2 352     116.707  39.652 124.486  1.00  0.00           C
ATOM  11438  C11 POPE2 352     115.197  39.362 124.326  1.00  0.00           C
ATOM  11441  P   POPE2 352     113.957  37.152 124.986  1.00  0.00           P
ATOM  11442  O13 POPE2 352     114.607  36.812 126.266  1.00  0.00           O
ATOM  11443  O14 POPE2 352     112.657  37.872 125.036  1.00  0.00           O
ATOM  11444  O11 POPE2 352     113.687  35.802 124.246  1.00  0.00           O
ATOM  11445  O12 POPE2 352     114.947  37.972 124.056  1.00  0.00           O
ATOM  11446  C1  POPE2 352     114.507  35.272 123.226  1.00  0.00           C
ATOM  11449  C2  POPE2 352     113.797  34.012 122.686  1.00  0.00           C
ATOM  11451  O21 POPE2 352     114.707  33.232 121.926  1.00  0.00           O
ATOM  11452  C21 POPE2 352     115.117  33.692 120.756  1.00  0.00           C
ATOM  11453  O22 POPE2 352     114.697  34.662 120.156  1.00  0.00           O
ATOM  11454  C22 POPE2 352     116.287  32.812 120.336  1.00  0.00           C
ATOM  11457  C3  POPE2 352     112.447  34.342 121.986  1.00  0.00           C
ATOM  11460  O31 POPE2 352     111.867  33.232 121.276  1.00  0.00           O
ATOM  11461  C31 POPE2 352     111.257  32.312 122.016  1.00  0.00           C
ATOM  11462  O32 POPE2 352     111.307  32.242 123.236  1.00  0.00           O
ATOM  11463  C32 POPE2 352     110.427  31.422 121.096  1.00  0.00           C
ATOM  11466  C23 POPE2 352     116.327  32.532 118.826  1.00  0.00           C
ATOM  11469  C24 POPE2 352     117.657  31.832 118.506  1.00  0.00           C
ATOM  11472  C25 POPE2 352     117.677  31.152 117.136  1.00  0.00           C
ATOM  11475  C26 POPE2 352     117.367  32.082 115.956  1.00  0.00           C
ATOM  11478  C27 POPE2 352     116.037  31.712 115.286  1.00  0.00           C
ATOM  11481  C28 POPE2 352     115.717  32.592 114.066  1.00  0.00           C
ATOM  11484  C29 POPE2 352     114.437  32.152 113.416  1.00  0.00           C
ATOM  11486 0C21 POPE2 352     114.317  31.382 112.316  1.00  0.00           C
ATOM  11488 1C21 POPE2 352     115.457  30.792 111.526  1.00  0.00           C
ATOM  11491 2C21 POPE2 352     115.677  31.572 110.216  1.00  0.00           C
ATOM  11494 3C21 POPE2 352     116.797  30.952 109.356  1.00  0.00           C
ATOM  11497 4C21 POPE2 352     116.987  31.672 108.016  1.00  0.00           C
ATOM  11500 5C21 POPE2 352     117.727  33.012 108.156  1.00  0.00           C
ATOM  11503 6C21 POPE2 352     117.997  33.672 106.796  1.00  0.00           C
ATOM  11506 7C21 POPE2 352     118.817  34.962 106.906  1.00  0.00           C
ATOM  11509 8C21 POPE2 352     119.147  35.562 105.536  1.00  0.00           C
ATOM  11513  C33 POPE2 352     109.377  30.592 121.866  1.00  0.00           C
ATOM  11516  C34 POPE2 352     108.267  30.072 120.956  1.00  0.00           C
ATOM  11519  C35 POPE2 352     108.737  28.952 120.036  1.00  0.00           C
ATOM  11522  C36 POPE2 352     108.147  29.082 118.626  1.00  0.00           C
ATOM  11525  C37 POPE2 352     108.547  27.922 117.716  1.00  0.00           C
ATOM  11528  C38 POPE2 352     108.017  28.122 116.306  1.00  0.00           C
ATOM  11531  C39 POPE2 352     108.227  26.892 115.426  1.00  0.00           C
ATOM  11534 0C31 POPE2 352     107.487  27.012 114.096  1.00  0.00           C
ATOM  11537 1C31 POPE2 352     107.697  25.782 113.226  1.00  0.00           C
ATOM  11540 2C31 POPE2 352     106.827  25.822 111.966  1.00  0.00           C
ATOM  11543 3C31 POPE2 352     107.097  24.642 111.026  1.00  0.00           C
ATOM  11546 4C31 POPE2 352     106.927  23.272 111.706  1.00  0.00           C
ATOM  11549 5C31 POPE2 352     107.237  22.142 110.736  1.00  0.00           C
ATOM  11552 6C31 POPE2 352     107.167  20.742 111.366  1.00  0.00           C
ATOM  11556  NH3 POPE3 353     124.537  59.962 126.726  1.00  0.00           N
ATOM  11560  C12 POPE3 353     125.087  59.622 128.076  1.00  0.00           C
ATOM  11563  C11 POPE3 353     124.617  60.612 129.176  1.00  0.00           C
ATOM  11566  P   POPE3 353     125.857  62.812 128.436  1.00  0.00           P
ATOM  11567  O13 POPE3 353     126.657  62.932 129.666  1.00  0.00           O
ATOM  11568  O14 POPE3 353     126.437  62.152 127.256  1.00  0.00           O
ATOM  11569  O11 POPE3 353     125.237  64.202 128.006  1.00  0.00           O
ATOM  11570  O12 POPE3 353     124.557  61.972 128.756  1.00  0.00           O
ATOM  11571  C1  POPE3 353     124.157  64.152 127.056  1.00  0.00           C
ATOM  11574  C2  POPE3 353     123.937  65.542 126.426  1.00  0.00           C
ATOM  11576  O21 POPE3 353     122.827  65.482 125.506  1.00  0.00           O
ATOM  11577  C21 POPE3 353     122.937  64.812 124.386  1.00  0.00           C
ATOM  11578  O22 POPE3 353     123.957  64.292 123.946  1.00  0.00           O
[truncated: 1,819,619 more chars]
