# Supplementary material for: Characterizing Membrane Association and Periplasmic Transfer of Bacterial Lipoproteins through Molecular Dynamics Simulations
Source: Structure. 2020 Apr 7;28(4):475–487.e3. doi: 10.1016/j.str.2020.01.012 (PMC7139219; doi:10.1016/j.str.2020.01.012)
Supplement: Data S1. Final Coordinates from Simulations (Y–Z), Related to Figure 3 [file mmc3.zip › Y-Z/YIIG-4-atomistic.pdb]

TITLE     Protein
REMARK    THIS IS A SIMULATION BOX
CRYST1  128.920  128.920  248.273  90.00  90.00  90.00 P 1           1
MODEL        1
ATOM      1  N   CYSTA   1      85.615  79.410 125.186  1.00  0.00           N
ATOM      3  CA  CYSTA   1      85.015  78.730 126.286  1.00  0.00           C
ATOM      5  C   CYSTA   1      86.085  78.590 127.326  1.00  0.00           C
ATOM      6  O   CYSTA   1      86.755  77.560 127.376  1.00  0.00           O
ATOM      7  CB  CYSTA   1      84.425  77.360 125.886  1.00  0.00           C
ATOM     10  SG  CYSTA   1      83.165  77.580 124.596  1.00  0.00           S
ATOM     11  C1  CYSTA   1      82.165  76.100 124.966  1.00  0.00           C
ATOM     14  CA1 CYSTA   1      85.615  80.720 125.066  1.00  0.00           C
ATOM     15  OA1 CYSTA   1      85.045  81.430 125.897  1.00  0.00           O
ATOM     16  CA2 CYSTA   1      86.225  81.310 123.866  1.00  0.00           C
ATOM     19  C11 CYSTA   1      82.775  74.740 124.587  1.00  0.00           C
ATOM     21  O11 CYSTA   1      83.615  74.910 123.427  1.00  0.00           O
ATOM     22  CX1 CYSTA   1      84.345  73.820 123.226  1.00  0.00           C
ATOM     23  OX1 CYSTA   1      84.255  72.810 123.886  1.00  0.00           O
ATOM     24  CX2 CYSTA   1      85.275  73.990 122.046  1.00  0.00           C
ATOM     27  C12 CYSTA   1      81.655  73.680 124.306  1.00  0.00           C
ATOM     30  O12 CYSTA   1      81.435  72.890 125.466  1.00  0.00           O
ATOM     31  CD1 CYSTA   1      80.335  72.870 126.206  1.00  0.00           C
ATOM     32  OD1 CYSTA   1      80.165  72.160 127.186  1.00  0.00           O
ATOM     33  CD2 CYSTA   1      79.215  73.780 125.736  1.00  0.00           C
ATOM     36  CA3 CYSTA   1      85.275  80.940 122.726  1.00  0.00           C
ATOM     39  CA4 CYSTA   1      85.535  81.690 121.436  1.00  0.00           C
ATOM     42  CA5 CYSTA   1      84.555  81.200 120.366  1.00  0.00           C
ATOM     45  CA6 CYSTA   1      83.075  81.460 120.686  1.00  0.00           C
ATOM     48  CA7 CYSTA   1      82.765  82.930 120.966  1.00  0.00           C
ATOM     51  CA8 CYSTA   1      81.445  83.400 120.346  1.00  0.00           C
ATOM     54  CA9 CYSTA   1      81.205  84.880 120.666  1.00  0.00           C
ATOM     57 0CA1 CYSTA   1      80.265  85.560 119.666  1.00  0.00           C
ATOM     60 1CA1 CYSTA   1      80.875  85.690 118.276  1.00  0.00           C
ATOM     63 2CA1 CYSTA   1      80.085  86.690 117.427  1.00  0.00           C
ATOM     66 3CA1 CYSTA   1      80.525  86.670 115.966  1.00  0.00           C
ATOM     69 4CA1 CYSTA   1      79.885  87.790 115.136  1.00  0.00           C
ATOM     72 5CA1 CYSTA   1      80.375  89.190 115.526  1.00  0.00           C
ATOM     75 6CA1 CYSTA   1      79.835  90.290 114.616  1.00  0.00           C
ATOM     79  CD3 CYSTA   1      78.155  72.980 124.946  1.00  0.00           C
ATOM     82  CD4 CYSTA   1      78.635  72.130 123.766  1.00  0.00           C
ATOM     85  CD5 CYSTA   1      77.935  72.490 122.446  1.00  0.00           C
ATOM     88  CD6 CYSTA   1      78.325  73.870 121.906  1.00  0.00           C
ATOM     91  CD7 CYSTA   1      77.775  74.070 120.496  1.00  0.00           C
ATOM     94  CD8 CYSTA   1      78.135  75.450 119.927  1.00  0.00           C
ATOM     97  CD9 CYSTA   1      77.665  75.640 118.477  1.00  0.00           C
ATOM    100 0CD1 CYSTA   1      78.375  74.690 117.496  1.00  0.00           C
ATOM    103 1CD1 CYSTA   1      77.965  74.930 116.047  1.00  0.00           C
ATOM    106 2CD1 CYSTA   1      78.725  74.000 115.096  1.00  0.00           C
ATOM    109 3CD1 CYSTA   1      78.285  74.190 113.636  1.00  0.00           C
ATOM    112 4CD1 CYSTA   1      79.055  73.280 112.677  1.00  0.00           C
ATOM    115 5CD1 CYSTA   1      78.625  73.510 111.226  1.00  0.00           C
ATOM    118 6CD1 CYSTA   1      79.375  72.660 110.217  1.00  0.00           C
ATOM    122  CX3 CYSTA   1      84.655  73.360 120.796  1.00  0.00           C
ATOM    125  CX4 CYSTA   1      83.275  73.970 120.526  1.00  0.00           C
ATOM    128  CX5 CYSTA   1      82.615  73.560 119.216  1.00  0.00           C
ATOM    131  CX6 CYSTA   1      83.365  74.110 118.007  1.00  0.00           C
ATOM    134  CX7 CYSTA   1      82.565  73.900 116.706  1.00  0.00           C
ATOM    137  CX8 CYSTA   1      83.305  74.430 115.466  1.00  0.00           C
ATOM    140  CX9 CYSTA   1      83.565  75.910 115.586  1.00  0.00           C
ATOM    142 0CX1 CYSTA   1      82.775  76.900 115.147  1.00  0.00           C
ATOM    144 1CX1 CYSTA   1      81.475  76.760 114.386  1.00  0.00           C
ATOM    147 2CX1 CYSTA   1      81.545  77.640 113.126  1.00  0.00           C
ATOM    150 3CX1 CYSTA   1      80.375  77.400 112.166  1.00  0.00           C
ATOM    153 4CX1 CYSTA   1      80.475  78.320 110.956  1.00  0.00           C
ATOM    156 5CX1 CYSTA   1      79.345  78.130 109.946  1.00  0.00           C
ATOM    159 6CX1 CYSTA   1      79.575  77.000 108.927  1.00  0.00           C
ATOM    162 7CX1 CYSTA   1      78.525  77.050 107.806  1.00  0.00           C
ATOM    165 8CX1 CYSTA   1      78.515  75.810 106.906  1.00  0.00           C
ATOM    169  N   ASP A   2      86.155  79.580 128.236  1.00  0.00           N
ATOM    171  CA  ASP A   2      86.415  79.320 129.636  1.00  0.00           C
ATOM    173  CB  ASP A   2      86.165  80.580 130.516  1.00  0.00           C
ATOM    176  CG  ASP A   2      87.345  81.540 130.496  1.00  0.00           C
ATOM    177  OD1 ASP A   2      87.195  82.680 130.996  1.00  0.00           O
ATOM    178  OD2 ASP A   2      88.445  81.110 130.077  1.00  0.00           O
ATOM    179  C   ASP A   2      85.535  78.180 130.107  1.00  0.00           C
ATOM    180  O   ASP A   2      84.315  78.260 130.256  1.00  0.00           O
ATOM    181  N   ASP A   3      86.175  77.000 130.177  1.00  0.00           N
ATOM    183  CA  ASP A   3      85.515  75.760 130.427  1.00  0.00           C
ATOM    185  CB  ASP A   3      86.075  74.550 129.616  1.00  0.00           C
ATOM    188  CG  ASP A   3      85.205  74.210 128.407  1.00  0.00           C
ATOM    189  OD1 ASP A   3      85.745  73.490 127.526  1.00  0.00           O
ATOM    190  OD2 ASP A   3      84.035  74.650 128.316  1.00  0.00           O
ATOM    191  C   ASP A   3      85.635  75.530 131.897  1.00  0.00           C
ATOM    192  O   ASP A   3      86.705  75.360 132.476  1.00  0.00           O
ATOM    193  N   LYS A   4      84.465  75.420 132.507  1.00  0.00           N
ATOM    195  CA  LYS A   4      84.175  74.370 133.436  1.00  0.00           C
ATOM    197  CB  LYS A   4      82.675  74.440 133.786  1.00  0.00           C
ATOM    200  CG  LYS A   4      82.335  75.690 134.587  1.00  0.00           C
ATOM    203  CD  LYS A   4      80.875  75.700 135.077  1.00  0.00           C
ATOM    206  CE  LYS A   4      80.765  76.120 136.537  1.00  0.00           C
ATOM    209  NZ  LYS A   4      79.455  75.800 137.136  1.00  0.00           N
ATOM    213  C   LYS A   4      84.395  72.990 132.876  1.00  0.00           C
ATOM    214  O   LYS A   4      84.135  72.750 131.696  1.00  0.00           O
ATOM    215  N   LYS A   5      84.805  72.020 133.706  1.00  0.00           N
ATOM    217  CA  LYS A   5      84.425  70.630 133.486  1.00  0.00           C
ATOM    219  CB  LYS A   5      82.905  70.400 133.147  1.00  0.00           C
ATOM    222  CG  LYS A   5      81.935  70.160 134.316  1.00  0.00           C
ATOM    225  CD  LYS A   5      80.525  69.740 133.827  1.00  0.00           C
ATOM    228  CE  LYS A   5      80.235  68.230 133.897  1.00  0.00           C
ATOM    231  NZ  LYS A   5      78.845  67.820 133.566  1.00  0.00           N
ATOM    235  C   LYS A   5      85.315  69.870 132.516  1.00  0.00           C
ATOM    236  O   LYS A   5      85.215  68.660 132.386  1.00  0.00           O
ATOM    237  N   ALA A   6      86.235  70.530 131.796  1.00  0.00           N
ATOM    239  CA  ALA A   6      87.145  69.840 130.897  1.00  0.00           C
ATOM    241  CB  ALA A   6      87.275  70.630 129.596  1.00  0.00           C
ATOM    245  C   ALA A   6      88.495  69.640 131.546  1.00  0.00           C
ATOM    246  O   ALA A   6      88.725  70.140 132.647  1.00  0.00           O
ATOM    247  N   GLU A   7      89.525  68.990 130.956  1.00  0.00           N
ATOM    249  CA  GLU A   7      89.695  67.560 130.726  1.00  0.00           C
ATOM    251  CB  GLU A   7      90.385  66.930 131.996  1.00  0.00           C
ATOM    254  CG  GLU A   7      90.995  65.490 131.967  1.00  0.00           C
ATOM    257  CD  GLU A   7      91.345  64.980 133.366  1.00  0.00           C
ATOM    258  OE1 GLU A   7      91.525  63.750 133.527  1.00  0.00           O
ATOM    259  OE2 GLU A   7      91.525  65.820 134.276  1.00  0.00           O
ATOM    260  C   GLU A   7      88.465  66.800 130.226  1.00  0.00           C
ATOM    261  O   GLU A   7      87.675  67.260 129.406  1.00  0.00           O
ATOM    262  N   THR A   8      88.285  65.580 130.686  1.00  0.00           N
ATOM    264  CA  THR A   8      87.095  64.790 130.526  1.00  0.00           C
ATOM    266  CB  THR A   8      87.345  63.370 130.016  1.00  0.00           C
ATOM    268  OG1 THR A   8      88.235  63.350 128.906  1.00  0.00           O
ATOM    270  CG2 THR A   8      86.025  62.740 129.556  1.00  0.00           C
ATOM    274  C   THR A   8      86.685  64.780 131.976  1.00  0.00           C
ATOM    275  O   THR A   8      87.475  64.350 132.806  1.00  0.00           O
ATOM    276  N   GLU A   9      85.565  65.400 132.367  1.00  0.00           N
ATOM    278  CA  GLU A   9      84.255  65.350 131.766  1.00  0.00           C
ATOM    280  CB  GLU A   9      83.175  65.530 132.876  1.00  0.00           C
ATOM    283  CG  GLU A   9      83.285  66.710 133.876  1.00  0.00           C
ATOM    286  CD  GLU A   9      84.405  66.770 134.917  1.00  0.00           C
ATOM    287  OE1 GLU A   9      84.375  67.810 135.636  1.00  0.00           O
ATOM    288  OE2 GLU A   9      85.245  65.850 135.077  1.00  0.00           O
ATOM    289  C   GLU A   9      83.995  66.080 130.437  1.00  0.00           C
ATOM    290  O   GLU A   9      84.205  65.520 129.367  1.00  0.00           O
ATOM    291  N   THR A  10      83.485  67.330 130.406  1.00  0.00           N
ATOM    293  CA  THR A  10      82.435  67.700 129.436  1.00  0.00           C
ATOM    295  CB  THR A  10      81.475  68.740 130.046  1.00  0.00           C
ATOM    297  OG1 THR A  10      80.115  68.560 129.666  1.00  0.00           O
ATOM    299  CG2 THR A  10      81.865  70.210 129.806  1.00  0.00           C
ATOM    303  C   THR A  10      82.935  68.160 128.056  1.00  0.00           C
ATOM    304  O   THR A  10      82.115  68.600 127.246  1.00  0.00           O
ATOM    305  N   LEU A  11      84.265  67.970 127.746  1.00  0.00           N
ATOM    307  CA  LEU A  11      84.925  68.080 126.427  1.00  0.00           C
ATOM    309  CB  LEU A  11      83.915  67.640 125.287  1.00  0.00           C
ATOM    312  CG  LEU A  11      84.335  67.110 123.897  1.00  0.00           C
ATOM    314  CD1 LEU A  11      83.115  66.530 123.176  1.00  0.00           C
ATOM    318  CD2 LEU A  11      85.465  66.070 123.947  1.00  0.00           C
ATOM    322  C   LEU A  11      85.745  69.410 126.327  1.00  0.00           C
ATOM    323  O   LEU A  11      85.355  70.340 127.017  1.00  0.00           O
ATOM    324  N   PRO A  12      86.895  69.600 125.577  1.00  0.00           N
ATOM    325  CD  PRO A  12      86.825  69.290 124.177  1.00  0.00           C
ATOM    328  CA  PRO A  12      87.635  70.850 125.507  1.00  0.00           C
ATOM    330  CB  PRO A  12      86.785  71.720 124.647  1.00  0.00           C
ATOM    333  CG  PRO A  12      86.365  70.650 123.576  1.00  0.00           C
ATOM    336  C   PRO A  12      88.825  71.210 126.376  1.00  0.00           C
ATOM    337  O   PRO A  12      88.645  71.940 127.346  1.00  0.00           O
ATOM    338  N   PRO A  13      90.065  70.790 126.016  1.00  0.00           N
ATOM    339  CD  PRO A  13      90.475  70.330 124.677  1.00  0.00           C
ATOM    342  CA  PRO A  13      91.205  70.790 126.906  1.00  0.00           C
ATOM    344  CB  PRO A  13      92.065  69.670 126.307  1.00  0.00           C
ATOM    347  CG  PRO A  13      91.905  69.800 124.787  1.00  0.00           C
ATOM    350  C   PRO A  13      91.915  72.130 126.806  1.00  0.00           C
ATOM    351  O   PRO A  13      92.555  72.440 125.806  1.00  0.00           O
ATOM    352  N   ALA A  14      91.855  72.990 127.806  1.00  0.00           N
ATOM    354  CA  ALA A  14      91.125  72.850 129.026  1.00  0.00           C
ATOM    356  CB  ALA A  14      92.045  72.160 130.057  1.00  0.00           C
ATOM    360  C   ALA A  14      90.585  74.250 129.246  1.00  0.00           C
ATOM    361  O   ALA A  14      90.645  75.090 128.366  1.00  0.00           O
ATOM    362  N   ASN A  15      89.965  74.600 130.376  1.00  0.00           N
ATOM    364  CA  ASN A  15      90.695  74.550 131.607  1.00  0.00           C
ATOM    366  CB  ASN A  15      91.375  75.860 132.087  1.00  0.00           C
ATOM    369  CG  ASN A  15      90.605  77.170 132.206  1.00  0.00           C
ATOM    370  OD1 ASN A  15      91.125  78.030 132.937  1.00  0.00           O
ATOM    371  ND2 ASN A  15      89.425  77.340 131.587  1.00  0.00           N
ATOM    374  C   ASN A  15      90.095  73.640 132.626  1.00  0.00           C
ATOM    375  O   ASN A  15      88.895  73.560 132.857  1.00  0.00           O
ATOM    376  N   SER A  16      91.005  72.930 133.306  1.00  0.00           N
ATOM    378  CA  SER A  16      90.735  72.490 134.647  1.00  0.00           C
ATOM    380  CB  SER A  16      91.765  71.530 135.236  1.00  0.00           C
ATOM    383  OG  SER A  16      91.775  70.330 134.486  1.00  0.00           O
ATOM    385  C   SER A  16      90.645  73.680 135.546  1.00  0.00           C
ATOM    386  O   SER A  16      91.465  74.590 135.566  1.00  0.00           O
ATOM    387  N   GLN A  17      89.565  73.700 136.276  1.00  0.00           N
ATOM    389  CA  GLN A  17      88.825  74.880 136.566  1.00  0.00           C
ATOM    391  CB  GLN A  17      88.475  75.890 135.427  1.00  0.00           C
ATOM    394  CG  GLN A  17      87.685  77.120 135.977  1.00  0.00           C
ATOM    397  CD  GLN A  17      87.055  78.120 134.976  1.00  0.00           C
ATOM    398  OE1 GLN A  17      85.925  78.550 135.236  1.00  0.00           O
ATOM    399  NE2 GLN A  17      87.755  78.470 133.886  1.00  0.00           N
ATOM    402  C   GLN A  17      87.625  74.100 136.886  1.00  0.00           C
ATOM    403  O   GLN A  17      87.155  73.230 136.136  1.00  0.00           O
ATOM    404  N   PRO A  18      87.175  74.360 138.046  1.00  0.00           N
ATOM    405  CD  PRO A  18      85.755  74.620 137.886  1.00  0.00           C
ATOM    408  CA  PRO A  18      87.345  73.290 139.037  1.00  0.00           C
ATOM    410  CB  PRO A  18      86.055  72.450 138.986  1.00  0.00           C
ATOM    413  CG  PRO A  18      85.045  73.320 138.226  1.00  0.00           C
ATOM    416  C   PRO A  18      87.715  73.780 140.416  1.00  0.00           C
ATOM    417  O   PRO A  18      88.405  73.040 141.106  1.00  0.00           O
ATOM    418  N   ALA A  19      87.375  74.990 140.907  1.00  0.00           N
ATOM    420  CA  ALA A  19      85.975  75.260 141.086  1.00  0.00           C
ATOM    422  CB  ALA A  19      85.505  74.490 142.367  1.00  0.00           C
ATOM    426  C   ALA A  19      85.495  76.700 141.226  1.00  0.00           C
ATOM    427  O   ALA A  19      84.695  76.780 142.147  1.00  0.00           O
ATOM    428  N   ALA A  20      85.735  77.900 140.546  1.00  0.00           N
ATOM    430  CA  ALA A  20      86.615  78.810 139.736  1.00  0.00           C
ATOM    432  CB  ALA A  20      86.005  78.850 138.316  1.00  0.00           C
ATOM    436  C   ALA A  20      86.415  80.290 140.246  1.00  0.00           C
ATOM    437  O   ALA A  20      85.285  80.580 139.937  1.00  0.00           O
ATOM    438  N   PRO A  21      86.975  81.360 140.907  1.00  0.00           N
ATOM    439  CD  PRO A  21      86.445  82.680 140.477  1.00  0.00           C
ATOM    442  CA  PRO A  21      88.375  81.610 141.246  1.00  0.00           C
ATOM    444  CB  PRO A  21      88.795  82.300 139.956  1.00  0.00           C
ATOM    447  CG  PRO A  21      87.585  83.220 139.616  1.00  0.00           C
ATOM    450  C   PRO A  21      88.515  82.610 142.466  1.00  0.00           C
ATOM    451  O   PRO A  21      88.325  83.820 142.386  1.00  0.00           O
ATOM    452  N   ALA A  22      88.915  82.190 143.677  1.00  0.00           N
ATOM    454  CA  ALA A  22      90.215  81.570 143.786  1.00  0.00           C
ATOM    456  CB  ALA A  22      91.235  82.720 143.667  1.00  0.00           C
ATOM    460  C   ALA A  22      90.505  80.790 145.096  1.00  0.00           C
ATOM    461  O   ALA A  22      91.675  80.400 145.246  1.00  0.00           O
ATOM    462  N   PRO A  23      89.585  80.500 146.046  1.00  0.00           N
ATOM    463  CD  PRO A  23      88.415  79.730 145.726  1.00  0.00           C
ATOM    466  CA  PRO A  23      89.955  79.880 147.266  1.00  0.00           C
ATOM    468  CB  PRO A  23      90.135  78.420 146.946  1.00  0.00           C
ATOM    471  CG  PRO A  23      88.835  78.270 146.147  1.00  0.00           C
ATOM    474  C   PRO A  23      90.585  80.700 148.316  1.00  0.00           C
ATOM    475  O   PRO A  23      91.795  80.890 148.406  1.00  0.00           O
ATOM    476  N   GLU A  24      89.655  81.200 149.136  1.00  0.00           N
ATOM    478  CA  GLU A  24      89.075  80.230 150.057  1.00  0.00           C
ATOM    480  CB  GLU A  24      89.815  80.380 151.396  1.00  0.00           C
ATOM    483  CG  GLU A  24      90.815  79.210 151.676  1.00  0.00           C
ATOM    486  CD  GLU A  24      91.115  78.160 150.587  1.00  0.00           C
ATOM    487  OE1 GLU A  24      90.205  77.310 150.327  1.00  0.00           O
ATOM    488  OE2 GLU A  24      92.225  78.130 150.006  1.00  0.00           O
ATOM    489  C   GLU A  24      87.585  79.950 149.927  1.00  0.00           C
ATOM    490  O   GLU A  24      86.885  80.550 149.117  1.00  0.00           O
ATOM    491  N   ALA A  25      87.055  78.870 150.537  1.00  0.00           N
ATOM    493  CA  ALA A  25      87.095  78.690 151.967  1.00  0.00           C
ATOM    495  CB  ALA A  25      85.995  79.570 152.587  1.00  0.00           C
ATOM    499  C   ALA A  25      87.015  77.230 152.397  1.00  0.00           C
ATOM    500  O   ALA A  25      86.085  76.810 153.076  1.00  0.00           O
ATOM    501  N   LYS A  26      88.025  76.420 152.027  1.00  0.00           N
ATOM    503  CA  LYS A  26      88.305  75.160 152.716  1.00  0.00           C
ATOM    505  CB  LYS A  26      88.435  73.940 151.746  1.00  0.00           C
ATOM    508  CG  LYS A  26      87.935  74.120 150.286  1.00  0.00           C
ATOM    511  CD  LYS A  26      87.815  72.790 149.497  1.00  0.00           C
ATOM    514  CE  LYS A  26      87.795  72.880 147.956  1.00  0.00           C
ATOM    517  NZ  LYS A  26      87.625  71.540 147.326  1.00  0.00           N
ATOM    521  C   LYS A  26      89.625  75.380 153.456  1.00  0.00           C
ATOM    522  O   LYS A  26      90.365  76.260 153.037  1.00  0.00           O
ATOM    523  N   PRO A  27      90.085  74.690 154.507  1.00  0.00           N
ATOM    524  CD  PRO A  27      91.545  74.650 154.667  1.00  0.00           C
ATOM    527  CA  PRO A  27      89.425  73.570 155.197  1.00  0.00           C
ATOM    529  CB  PRO A  27      90.585  72.980 156.037  1.00  0.00           C
ATOM    532  CG  PRO A  27      91.805  73.230 155.157  1.00  0.00           C
ATOM    535  C   PRO A  27      88.265  73.900 156.116  1.00  0.00           C
ATOM    536  O   PRO A  27      87.115  73.600 155.787  1.00  0.00           O
ATOM    537  N   THR A  28      88.535  74.520 157.287  1.00  0.00           N
ATOM    539  CA  THR A  28      87.575  74.850 158.336  1.00  0.00           C
ATOM    541  CB  THR A  28      88.055  74.610 159.796  1.00  0.00           C
ATOM    543  OG1 THR A  28      89.325  73.970 159.856  1.00  0.00           O
ATOM    545  CG2 THR A  28      87.075  73.680 160.526  1.00  0.00           C
ATOM    549  C   THR A  28      87.365  76.310 158.137  1.00  0.00           C
ATOM    550  O   THR A  28      88.265  77.120 158.376  1.00  0.00           O
ATOM    551  N   GLU A  29      86.195  76.680 157.617  1.00  0.00           N
ATOM    553  CA  GLU A  29      85.965  78.080 157.356  1.00  0.00           C
ATOM    555  CB  GLU A  29      86.545  78.570 156.027  1.00  0.00           C
ATOM    558  CG  GLU A  29      87.105  80.000 156.156  1.00  0.00           C
ATOM    561  CD  GLU A  29      88.175  80.320 155.117  1.00  0.00           C
ATOM    562  OE1 GLU A  29      88.425  81.530 154.897  1.00  0.00           O
ATOM    563  OE2 GLU A  29      88.825  79.370 154.617  1.00  0.00           O
ATOM    564  C   GLU A  29      84.495  78.290 157.377  1.00  0.00           C
ATOM    565  O   GLU A  29      83.685  77.410 157.066  1.00  0.00           O
ATOM    566  N   ALA A  30      84.145  79.470 157.867  1.00  0.00           N
ATOM    568  CA  ALA A  30      83.205  79.520 158.937  1.00  0.00           C
ATOM    570  CB  ALA A  30      83.605  78.540 160.057  1.00  0.00           C
ATOM    574  C   ALA A  30      83.305  80.910 159.516  1.00  0.00           C
ATOM    575  O   ALA A  30      84.225  81.150 160.286  1.00  0.00           O
ATOM    576  N   PRO A  31      82.455  81.850 159.136  1.00  0.00           N
ATOM    577  CD  PRO A  31      81.195  81.870 159.906  1.00  0.00           C
ATOM    580  CA  PRO A  31      82.115  82.020 157.736  1.00  0.00           C
ATOM    582  CB  PRO A  31      80.975  83.030 157.856  1.00  0.00           C
ATOM    585  CG  PRO A  31      80.135  82.460 158.986  1.00  0.00           C
ATOM    588  C   PRO A  31      83.205  82.600 156.867  1.00  0.00           C
ATOM    589  O   PRO A  31      83.505  82.010 155.836  1.00  0.00           O
ATOM    590  N   VAL A  32      83.735  83.780 157.226  1.00  0.00           N
ATOM    592  CA  VAL A  32      84.365  84.620 156.206  1.00  0.00           C
ATOM    594  CB  VAL A  32      83.885  86.060 156.277  1.00  0.00           C
ATOM    596  CG1 VAL A  32      84.395  86.830 155.047  1.00  0.00           C
ATOM    600  CG2 VAL A  32      82.345  86.110 156.256  1.00  0.00           C
ATOM    604  C   VAL A  32      85.875  84.540 156.236  1.00  0.00           C
ATOM    605  O   VAL A  32      86.495  84.570 155.177  1.00  0.00           O
ATOM    606  N   ALA A  33      86.465  84.340 157.447  1.00  0.00           N
ATOM    608  CA  ALA A  33      87.845  83.950 157.677  1.00  0.00           C
ATOM    610  CB  ALA A  33      88.875  84.620 156.736  1.00  0.00           C
ATOM    614  C   ALA A  33      88.235  84.380 159.087  1.00  0.00           C
ATOM    615  O   ALA A  33      88.035  85.520 159.486  1.00  0.00           O
ATOM    616  N   LYS A  34      88.865  83.530 159.917  1.00  0.00           N
ATOM    618  CA  LYS A  34      88.205  82.340 160.456  1.00  0.00           C
ATOM    620  CB  LYS A  34      89.205  81.200 160.796  1.00  0.00           C
ATOM    623  CG  LYS A  34      89.215  80.090 159.747  1.00  0.00           C
ATOM    626  CD  LYS A  34      90.455  79.200 159.826  1.00  0.00           C
ATOM    629  CE  LYS A  34      91.105  79.030 158.456  1.00  0.00           C
ATOM    632  NZ  LYS A  34      92.165  78.010 158.486  1.00  0.00           N
ATOM    636  C   LYS A  34      87.525  82.800 161.706  1.00  0.00           C
ATOM    637  O   LYS A  34      88.185  83.510 162.477  1.00  0.00           O
ATOM    638  N   ALA A  35      86.225  82.470 161.846  1.00  0.00           N
ATOM    640  CA  ALA A  35      85.315  82.880 162.886  1.00  0.00           C
ATOM    642  CB  ALA A  35      85.755  84.100 163.727  1.00  0.00           C
ATOM    646  C   ALA A  35      83.945  83.230 162.307  1.00  0.00           C
ATOM    647  O   ALA A  35      83.805  83.820 161.236  1.00  0.00           O
ATOM    648  N   GLU A  36      82.855  82.860 163.007  1.00  0.00           N
ATOM    650  CA  GLU A  36      82.815  82.890 164.456  1.00  0.00           C
ATOM    652  CB  GLU A  36      82.205  84.260 164.897  1.00  0.00           C
ATOM    655  CG  GLU A  36      80.675  84.450 165.006  1.00  0.00           C
ATOM    658  CD  GLU A  36      79.875  84.090 163.756  1.00  0.00           C
ATOM    659  OE1 GLU A  36      78.665  83.770 163.886  1.00  0.00           O
ATOM    660  OE2 GLU A  36      80.465  84.250 162.657  1.00  0.00           O
ATOM    661  C   GLU A  36      82.215  81.630 165.047  1.00  0.00           C
ATOM    662  O   GLU A  36      81.025  81.500 165.356  1.00  0.00           O
ATOM    663  N   ALA A  37      83.105  80.630 165.246  1.00  0.00           N
ATOM    665  CA  ALA A  37      83.155  79.630 166.286  1.00  0.00           C
ATOM    667  CB  ALA A  37      84.525  79.850 166.956  1.00  0.00           C
ATOM    671  C   ALA A  37      82.025  79.520 167.316  1.00  0.00           C
ATOM    672  O   ALA A  37      81.515  80.500 167.867  1.00  0.00           O
ATOM    673  N   LYS A  38      81.515  78.310 167.617  1.00  0.00           N
ATOM    675  CA  LYS A  38      82.175  77.430 168.586  1.00  0.00           C
ATOM    677  CB  LYS A  38      81.155  77.000 169.677  1.00  0.00           C
ATOM    680  CG  LYS A  38      80.795  78.210 170.556  1.00  0.00           C
ATOM    683  CD  LYS A  38      79.645  78.020 171.566  1.00  0.00           C
ATOM    686  CE  LYS A  38      80.075  77.280 172.837  1.00  0.00           C
ATOM    689  NZ  LYS A  38      78.985  77.290 173.837  1.00  0.00           N
ATOM    693  C   LYS A  38      83.145  76.410 167.946  1.00  0.00           C
ATOM    694  O   LYS A  38      84.125  76.940 167.456  1.00  0.00           O
ATOM    695  N   PRO A  39      83.085  75.070 167.796  1.00  0.00           N
ATOM    696  CD  PRO A  39      82.575  74.170 168.837  1.00  0.00           C
ATOM    699  CA  PRO A  39      84.105  74.380 166.967  1.00  0.00           C
ATOM    701  CB  PRO A  39      83.875  72.910 167.307  1.00  0.00           C
ATOM    704  CG  PRO A  39      83.505  72.960 168.777  1.00  0.00           C
ATOM    707  C   PRO A  39      84.015  74.570 165.456  1.00  0.00           C
ATOM    708  O   PRO A  39      84.815  73.980 164.736  1.00  0.00           O
ATOM    709  N   GLU A  40      83.055  75.390 164.996  1.00  0.00           N
ATOM    711  CA  GLU A  40      82.655  75.680 163.636  1.00  0.00           C
ATOM    713  CB  GLU A  40      83.645  76.740 163.067  1.00  0.00           C
ATOM    716  CG  GLU A  40      84.995  76.310 162.436  1.00  0.00           C
ATOM    719  CD  GLU A  40      86.065  77.390 162.516  1.00  0.00           C
ATOM    720  OE1 GLU A  40      87.035  77.310 161.717  1.00  0.00           O
ATOM    721  OE2 GLU A  40      85.965  78.310 163.367  1.00  0.00           O
ATOM    722  C   GLU A  40      82.205  74.420 162.867  1.00  0.00           C
ATOM    723  O   GLU A  40      82.015  73.370 163.476  1.00  0.00           O
ATOM    724  N   THR A  41      81.825  74.410 161.566  1.00  0.00           N
ATOM    726  CA  THR A  41      82.105  75.270 160.416  1.00  0.00           C
ATOM    728  CB  THR A  41      82.545  74.450 159.217  1.00  0.00           C
ATOM    730  OG1 THR A  41      81.715  73.300 159.117  1.00  0.00           O
ATOM    732  CG2 THR A  41      83.965  73.980 159.476  1.00  0.00           C
ATOM    736  C   THR A  41      81.015  76.150 159.826  1.00  0.00           C
ATOM    737  O   THR A  41      81.395  76.980 159.007  1.00  0.00           O
ATOM    738  N   PRO A  42      79.725  76.150 160.066  1.00  0.00           N
ATOM    739  CD  PRO A  42      78.995  74.890 160.166  1.00  0.00           C
ATOM    742  CA  PRO A  42      78.875  77.160 159.416  1.00  0.00           C
ATOM    744  CB  PRO A  42      77.535  76.450 159.166  1.00  0.00           C
ATOM    747  CG  PRO A  42      77.975  74.990 159.046  1.00  0.00           C
ATOM    750  C   PRO A  42      78.705  78.350 160.307  1.00  0.00           C
ATOM    751  O   PRO A  42      77.895  79.200 159.956  1.00  0.00           O
ATOM    752  N   ALA A  43      79.465  78.380 161.427  1.00  0.00           N
ATOM    754  CA  ALA A  43      79.545  79.370 162.477  1.00  0.00           C
ATOM    756  CB  ALA A  43      81.005  79.830 162.636  1.00  0.00           C
ATOM    760  C   ALA A  43      78.545  80.550 162.427  1.00  0.00           C
ATOM    761  O   ALA A  43      78.555  81.370 161.516  1.00  0.00           O
ATOM    762  N   GLN A  44      77.595  80.680 163.347  1.00  0.00           N
ATOM    764  CA  GLN A  44      77.535  80.090 164.667  1.00  0.00           C
ATOM    766  CB  GLN A  44      77.675  81.230 165.686  1.00  0.00           C
ATOM    769  CG  GLN A  44      78.105  80.760 167.086  1.00  0.00           C
ATOM    772  CD  GLN A  44      78.255  81.910 168.087  1.00  0.00           C
ATOM    773  OE1 GLN A  44      78.035  81.710 169.287  1.00  0.00           O
ATOM    774  NE2 GLN A  44      78.595  83.120 167.587  1.00  0.00           N
ATOM    777  C   GLN A  44      76.275  79.260 164.886  1.00  0.00           C
ATOM    778  O   GLN A  44      76.155  78.610 165.927  1.00  0.00           O
ATOM    779  N   PRO A  45      75.345  79.180 163.937  1.00  0.00           N
ATOM    780  CD  PRO A  45      74.505  80.380 163.797  1.00  0.00           C
ATOM    783  CA  PRO A  45      74.455  78.020 163.977  1.00  0.00           C
ATOM    785  CB  PRO A  45      73.145  78.570 164.597  1.00  0.00           C
ATOM    788  CG  PRO A  45      73.365  80.080 164.747  1.00  0.00           C
ATOM    791  C   PRO A  45      74.285  77.460 162.566  1.00  0.00           C
ATOM    792  O   PRO A  45      74.035  78.210 161.617  1.00  0.00           O
ATOM    793  N   VAL A  46      74.425  76.150 162.326  1.00  0.00           N
ATOM    795  CA  VAL A  46      74.605  75.030 163.247  1.00  0.00           C
ATOM    797  CB  VAL A  46      73.905  73.810 162.646  1.00  0.00           C
ATOM    799  CG1 VAL A  46      74.215  72.520 163.436  1.00  0.00           C
ATOM    803  CG2 VAL A  46      72.395  74.080 162.617  1.00  0.00           C
ATOM    807  C   VAL A  46      76.075  74.710 163.436  1.00  0.00           C
ATOM    808  O   VAL A  46      76.765  74.510 162.447  1.00  0.00           O
ATOM    809  N   VAL A  47      76.625  74.670 164.667  1.00  0.00           N
ATOM    811  CA  VAL A  47      78.055  74.470 164.886  1.00  0.00           C
ATOM    813  CB  VAL A  47      78.585  75.510 165.867  1.00  0.00           C
ATOM    815  CG1 VAL A  47      80.025  75.260 166.316  1.00  0.00           C
ATOM    819  CG2 VAL A  47      78.585  76.850 165.126  1.00  0.00           C
ATOM    823  C   VAL A  47      78.415  73.080 165.406  1.00  0.00           C
ATOM    824  O   VAL A  47      78.325  72.800 166.606  1.00  0.00           O
ATOM    825  N   ASP A  48      78.915  72.230 164.497  1.00  0.00           N
ATOM    827  CA  ASP A  48      79.445  70.940 164.816  1.00  0.00           C
ATOM    829  CB  ASP A  48      78.315  70.000 165.316  1.00  0.00           C
ATOM    832  CG  ASP A  48      77.135  69.830 164.367  1.00  0.00           C
ATOM    833  OD1 ASP A  48      76.305  68.980 164.736  1.00  0.00           O
ATOM    834  OD2 ASP A  48      77.065  70.460 163.277  1.00  0.00           O
ATOM    835  C   ASP A  48      80.205  70.330 163.627  1.00  0.00           C
ATOM    836  O   ASP A  48      79.835  70.470 162.456  1.00  0.00           O
ATOM    837  N   GLU A  49      81.255  69.530 163.846  1.00  0.00           N
ATOM    839  CA  GLU A  49      82.405  69.940 164.617  1.00  0.00           C
ATOM    841  CB  GLU A  49      82.755  68.820 165.637  1.00  0.00           C
ATOM    844  CG  GLU A  49      83.825  69.170 166.717  1.00  0.00           C
ATOM    847  CD  GLU A  49      83.365  69.070 168.177  1.00  0.00           C
ATOM    848  OE1 GLU A  49      84.225  69.320 169.057  1.00  0.00           O
ATOM    849  OE2 GLU A  49      82.175  68.750 168.436  1.00  0.00           O
ATOM    850  C   GLU A  49      83.525  70.230 163.616  1.00  0.00           C
ATOM    851  O   GLU A  49      83.305  70.670 162.486  1.00  0.00           O
ATOM    852  N   GLN A  50      84.775  70.010 164.036  1.00  0.00           N
ATOM    854  CA  GLN A  50      85.965  70.590 163.466  1.00  0.00           C
ATOM    856  CB  GLN A  50      86.755  71.210 164.626  1.00  0.00           C
ATOM    859  CG  GLN A  50      87.965  72.080 164.206  1.00  0.00           C
ATOM    862  CD  GLN A  50      88.745  72.610 165.416  1.00  0.00           C
ATOM    863  OE1 GLN A  50      89.935  72.900 165.307  1.00  0.00           O
ATOM    864  NE2 GLN A  50      88.085  72.720 166.596  1.00  0.00           N
ATOM    867  C   GLN A  50      86.695  69.450 162.807  1.00  0.00           C
ATOM    868  O   GLN A  50      86.755  68.330 163.326  1.00  0.00           O
ATOM    869  N   ALA A  51      87.125  69.640 161.557  1.00  0.00           N
ATOM    871  CA  ALA A  51      86.685  68.680 160.587  1.00  0.00           C
ATOM    873  CB  ALA A  51      85.165  68.810 160.437  1.00  0.00           C
ATOM    877  C   ALA A  51      87.375  68.860 159.257  1.00  0.00           C
ATOM    878  O   ALA A  51      88.235  69.710 159.066  1.00  0.00           O
ATOM    879  N   VAL A  52      87.015  67.970 158.316  1.00  0.00           N
ATOM    881  CA  VAL A  52      87.865  67.520 157.247  1.00  0.00           C
ATOM    883  CB  VAL A  52      88.425  66.100 157.536  1.00  0.00           C
ATOM    885  CG1 VAL A  52      88.665  65.950 159.066  1.00  0.00           C
ATOM    889  CG2 VAL A  52      87.615  64.860 157.097  1.00  0.00           C
ATOM    893  C   VAL A  52      86.955  67.760 156.066  1.00  0.00           C
ATOM    894  O   VAL A  52      86.355  66.890 155.446  1.00  0.00           O
ATOM    895  N   PHE A  53      86.615  69.050 155.867  1.00  0.00           N
ATOM    897  CA  PHE A  53      85.325  69.420 155.327  1.00  0.00           C
ATOM    899  CB  PHE A  53      85.065  70.950 155.386  1.00  0.00           C
ATOM    902  CG  PHE A  53      83.945  71.070 156.356  1.00  0.00           C
ATOM    903  CD1 PHE A  53      84.215  71.050 157.736  1.00  0.00           C
ATOM    905  CE1 PHE A  53      83.185  70.820 158.636  1.00  0.00           C
ATOM    907  CZ  PHE A  53      81.875  70.620 158.186  1.00  0.00           C
ATOM    909  CD2 PHE A  53      82.625  70.930 155.906  1.00  0.00           C
ATOM    911  CE2 PHE A  53      81.595  70.720 156.817  1.00  0.00           C
ATOM    913  C   PHE A  53      85.025  68.920 153.956  1.00  0.00           C
ATOM    914  O   PHE A  53      83.865  68.680 153.647  1.00  0.00           O
ATOM    915  N   ASP A  54      86.045  68.740 153.137  1.00  0.00           N
ATOM    917  CA  ASP A  54      85.875  68.560 151.727  1.00  0.00           C
ATOM    919  CB  ASP A  54      87.045  69.210 150.966  1.00  0.00           C
ATOM    922  CG  ASP A  54      87.315  70.550 151.647  1.00  0.00           C
ATOM    923  OD1 ASP A  54      86.355  71.320 151.906  1.00  0.00           O
ATOM    924  OD2 ASP A  54      88.525  70.770 151.927  1.00  0.00           O
ATOM    925  C   ASP A  54      85.685  67.090 151.447  1.00  0.00           C
ATOM    926  O   ASP A  54      84.895  66.690 150.596  1.00  0.00           O
ATOM    927  N   GLU A  55      86.305  66.210 152.266  1.00  0.00           N
ATOM    929  CA  GLU A  55      85.825  64.850 152.336  1.00  0.00           C
ATOM    931  CB  GLU A  55      86.795  63.930 153.126  1.00  0.00           C
ATOM    934  CG  GLU A  55      86.525  62.430 152.846  1.00  0.00           C
ATOM    937  CD  GLU A  55      86.885  61.530 154.026  1.00  0.00           C
ATOM    938  OE1 GLU A  55      88.075  61.170 154.206  1.00  0.00           O
ATOM    939  OE2 GLU A  55      85.935  61.180 154.766  1.00  0.00           O
ATOM    940  C   GLU A  55      84.405  64.740 152.906  1.00  0.00           C
ATOM    941  O   GLU A  55      83.535  64.150 152.277  1.00  0.00           O
ATOM    942  N   LYS A  56      84.055  65.360 154.046  1.00  0.00           N
ATOM    944  CA  LYS A  56      82.655  65.280 154.486  1.00  0.00           C
ATOM    946  CB  LYS A  56      82.345  65.840 155.897  1.00  0.00           C
ATOM    949  CG  LYS A  56      82.545  64.870 157.076  1.00  0.00           C
ATOM    952  CD  LYS A  56      83.985  64.740 157.587  1.00  0.00           C
ATOM    955  CE  LYS A  56      84.185  63.660 158.667  1.00  0.00           C
ATOM    958  NZ  LYS A  56      83.365  63.870 159.866  1.00  0.00           N
ATOM    962  C   LYS A  56      81.625  65.840 153.506  1.00  0.00           C
ATOM    963  O   LYS A  56      80.565  65.270 153.266  1.00  0.00           O
ATOM    964  N   MET A  57      81.965  66.960 152.856  1.00  0.00           N
ATOM    966  CA  MET A  57      81.235  67.560 151.766  1.00  0.00           C
ATOM    968  CB  MET A  57      82.065  68.760 151.326  1.00  0.00           C
ATOM    971  CG  MET A  57      81.745  69.450 150.006  1.00  0.00           C
ATOM    974  SD  MET A  57      83.275  69.820 149.106  1.00  0.00           S
ATOM    975  CE  MET A  57      83.785  71.110 150.246  1.00  0.00           C
ATOM    979  C   MET A  57      80.955  66.590 150.626  1.00  0.00           C
ATOM    980  O   MET A  57      79.805  66.350 150.246  1.00  0.00           O
ATOM    981  N   ASP A  58      81.975  65.930 150.087  1.00  0.00           N
ATOM    983  CA  ASP A  58      81.825  64.900 149.077  1.00  0.00           C
ATOM    985  CB  ASP A  58      83.195  64.460 148.537  1.00  0.00           C
ATOM    988  CG  ASP A  58      83.635  65.510 147.527  1.00  0.00           C
ATOM    989  OD1 ASP A  58      83.555  66.720 147.837  1.00  0.00           O
ATOM    990  OD2 ASP A  58      84.015  65.100 146.396  1.00  0.00           O
ATOM    991  C   ASP A  58      80.905  63.760 149.486  1.00  0.00           C
ATOM    992  O   ASP A  58      80.035  63.370 148.716  1.00  0.00           O
ATOM    993  N   VAL A  59      80.975  63.240 150.736  1.00  0.00           N
ATOM    995  CA  VAL A  59      80.035  62.200 151.167  1.00  0.00           C
ATOM    997  CB  VAL A  59      80.425  61.370 152.397  1.00  0.00           C
ATOM    999  CG1 VAL A  59      80.945  62.240 153.537  1.00  0.00           C
ATOM   1003  CG2 VAL A  59      79.265  60.500 152.926  1.00  0.00           C
ATOM   1007  C   VAL A  59      78.565  62.610 151.127  1.00  0.00           C
ATOM   1008  O   VAL A  59      77.735  61.770 150.787  1.00  0.00           O
ATOM   1009  N   TYR A  60      78.175  63.870 151.376  1.00  0.00           N
ATOM   1011  CA  TYR A  60      76.805  64.300 151.096  1.00  0.00           C
ATOM   1013  CB  TYR A  60      76.475  65.740 151.546  1.00  0.00           C
ATOM   1016  CG  TYR A  60      76.965  66.100 152.916  1.00  0.00           C
ATOM   1017  CD1 TYR A  60      76.285  65.830 154.106  1.00  0.00           C
ATOM   1019  CE1 TYR A  60      76.665  66.450 155.307  1.00  0.00           C
ATOM   1021  CZ  TYR A  60      77.775  67.310 155.316  1.00  0.00           C
ATOM   1022  OH  TYR A  60      78.145  68.060 156.447  1.00  0.00           O
ATOM   1024  CD2 TYR A  60      78.065  66.950 152.977  1.00  0.00           C
ATOM   1026  CE2 TYR A  60      78.495  67.550 154.156  1.00  0.00           C
ATOM   1028  C   TYR A  60      76.365  64.200 149.617  1.00  0.00           C
ATOM   1029  O   TYR A  60      75.215  63.900 149.357  1.00  0.00           O
ATOM   1030  N   ILE A  61      77.225  64.470 148.596  1.00  0.00           N
ATOM   1032  CA  ILE A  61      76.765  64.340 147.196  1.00  0.00           C
ATOM   1034  CB  ILE A  61      77.385  65.280 146.156  1.00  0.00           C
ATOM   1036  CG2 ILE A  61      78.825  64.890 145.766  1.00  0.00           C
ATOM   1040  CG1 ILE A  61      76.485  65.470 144.897  1.00  0.00           C
ATOM   1043  CD  ILE A  61      76.865  66.740 144.117  1.00  0.00           C
ATOM   1047  C   ILE A  61      76.895  62.920 146.736  1.00  0.00           C
ATOM   1048  O   ILE A  61      76.035  62.450 145.997  1.00  0.00           O
ATOM   1049  N   LYS A  62      77.865  62.130 147.256  1.00  0.00           N
ATOM   1051  CA  LYS A  62      77.825  60.690 147.117  1.00  0.00           C
ATOM   1053  CB  LYS A  62      78.925  59.900 147.867  1.00  0.00           C
ATOM   1056  CG  LYS A  62      80.395  60.260 147.626  1.00  0.00           C
ATOM   1059  CD  LYS A  62      81.265  59.520 148.656  1.00  0.00           C
ATOM   1062  CE  LYS A  62      82.585  60.210 148.956  1.00  0.00           C
ATOM   1065  NZ  LYS A  62      83.245  59.560 150.117  1.00  0.00           N
ATOM   1069  C   LYS A  62      76.545  60.150 147.706  1.00  0.00           C
ATOM   1070  O   LYS A  62      75.905  59.320 147.086  1.00  0.00           O
ATOM   1071  N   CYS A  63      76.125  60.620 148.896  1.00  0.00           N
ATOM   1073  CA  CYS A  63      74.865  60.290 149.516  1.00  0.00           C
ATOM   1075  CB  CYS A  63      74.815  60.860 150.966  1.00  0.00           C
ATOM   1078  SG  CYS A  63      73.255  60.590 151.857  1.00  0.00           S
ATOM   1080  C   CYS A  63      73.615  60.710 148.746  1.00  0.00           C
ATOM   1081  O   CYS A  63      72.675  59.940 148.586  1.00  0.00           O
ATOM   1082  N   TYR A  64      73.555  61.950 148.206  1.00  0.00           N
ATOM   1084  CA  TYR A  64      72.445  62.320 147.346  1.00  0.00           C
ATOM   1086  CB  TYR A  64      72.395  63.840 147.016  1.00  0.00           C
ATOM   1089  CG  TYR A  64      71.225  64.130 146.086  1.00  0.00           C
ATOM   1090  CD1 TYR A  64      69.925  63.850 146.526  1.00  0.00           C
ATOM   1092  CE1 TYR A  64      68.845  63.840 145.647  1.00  0.00           C
ATOM   1094  CZ  TYR A  64      69.055  64.100 144.287  1.00  0.00           C
ATOM   1095  OH  TYR A  64      67.985  63.940 143.387  1.00  0.00           O
ATOM   1097  CD2 TYR A  64      71.415  64.450 144.726  1.00  0.00           C
ATOM   1099  CE2 TYR A  64      70.335  64.440 143.837  1.00  0.00           C
ATOM   1101  C   TYR A  64      72.385  61.490 146.066  1.00  0.00           C
ATOM   1102  O   TYR A  64      71.335  60.960 145.706  1.00  0.00           O
ATOM   1103  N   ASN A  65      73.525  61.320 145.376  1.00  0.00           N
ATOM   1105  CA  ASN A  65      73.605  60.480 144.206  1.00  0.00           C
ATOM   1107  CB  ASN A  65      74.985  60.690 143.516  1.00  0.00           C
ATOM   1110  CG  ASN A  65      75.005  60.140 142.087  1.00  0.00           C
ATOM   1111  OD1 ASN A  65      75.235  58.960 141.827  1.00  0.00           O
ATOM   1112  ND2 ASN A  65      74.785  61.030 141.086  1.00  0.00           N
ATOM   1115  C   ASN A  65      73.275  59.010 144.546  1.00  0.00           C
ATOM   1116  O   ASN A  65      72.535  58.320 143.856  1.00  0.00           O
ATOM   1117  N   LYS A  66      73.775  58.530 145.686  1.00  0.00           N
ATOM   1119  CA  LYS A  66      73.485  57.230 146.256  1.00  0.00           C
ATOM   1121  CB  LYS A  66      74.415  56.890 147.436  1.00  0.00           C
ATOM   1124  CG  LYS A  66      74.165  55.540 148.126  1.00  0.00           C
ATOM   1127  CD  LYS A  66      75.275  55.140 149.106  1.00  0.00           C
ATOM   1130  CE  LYS A  66      76.715  55.150 148.557  1.00  0.00           C
ATOM   1133  NZ  LYS A  66      76.855  54.300 147.346  1.00  0.00           N
ATOM   1137  C   LYS A  66      72.065  56.990 146.647  1.00  0.00           C
ATOM   1138  O   LYS A  66      71.575  55.890 146.437  1.00  0.00           O
ATOM   1139  N   LEU A  67      71.345  57.950 147.236  1.00  0.00           N
ATOM   1141  CA  LEU A  67      69.935  57.750 147.506  1.00  0.00           C
ATOM   1143  CB  LEU A  67      69.535  58.650 148.706  1.00  0.00           C
ATOM   1146  CG  LEU A  67      68.275  58.240 149.516  1.00  0.00           C
ATOM   1148  CD1 LEU A  67      66.995  58.320 148.697  1.00  0.00           C
ATOM   1152  CD2 LEU A  67      68.355  56.840 150.146  1.00  0.00           C
ATOM   1156  C   LEU A  67      69.085  58.000 146.256  1.00  0.00           C
ATOM   1157  O   LEU A  67      68.125  57.290 145.966  1.00  0.00           O
ATOM   1158  N   GLN A  68      69.425  59.010 145.416  1.00  0.00           N
ATOM   1160  CA  GLN A  68      68.665  59.280 144.206  1.00  0.00           C
ATOM   1162  CB  GLN A  68      69.005  60.650 143.557  1.00  0.00           C
ATOM   1165  CG  GLN A  68      70.285  60.700 142.697  1.00  0.00           C
ATOM   1168  CD  GLN A  68      70.055  60.290 141.236  1.00  0.00           C
ATOM   1169  OE1 GLN A  68      68.925  60.300 140.736  1.00  0.00           O
ATOM   1170  NE2 GLN A  68      71.145  59.960 140.516  1.00  0.00           N
ATOM   1173  C   GLN A  68      68.725  58.150 143.196  1.00  0.00           C
ATOM   1174  O   GLN A  68      67.705  57.850 142.586  1.00  0.00           O
ATOM   1175  N   ILE A  69      69.875  57.440 143.007  1.00  0.00           N
ATOM   1177  CA  ILE A  69      69.935  56.210 142.206  1.00  0.00           C
ATOM   1179  CB  ILE A  69      71.325  55.580 141.986  1.00  0.00           C
ATOM   1181  CG2 ILE A  69      71.215  54.320 141.096  1.00  0.00           C
ATOM   1185  CG1 ILE A  69      72.385  56.520 141.366  1.00  0.00           C
ATOM   1188  CD  ILE A  69      73.805  56.090 141.776  1.00  0.00           C
ATOM   1192  C   ILE A  69      68.885  55.180 142.666  1.00  0.00           C
ATOM   1193  O   ILE A  69      67.965  54.950 141.906  1.00  0.00           O
ATOM   1194  N   PRO A  70      68.885  54.560 143.837  1.00  0.00           N
ATOM   1195  CD  PRO A  70      70.105  54.040 144.446  1.00  0.00           C
ATOM   1198  CA  PRO A  70      67.735  53.960 144.476  1.00  0.00           C
ATOM   1200  CB  PRO A  70      68.235  53.720 145.887  1.00  0.00           C
ATOM   1203  CG  PRO A  70      69.675  53.250 145.677  1.00  0.00           C
ATOM   1206  C   PRO A  70      66.345  54.580 144.427  1.00  0.00           C
ATOM   1207  O   PRO A  70      65.415  53.830 144.156  1.00  0.00           O
ATOM   1208  N   VAL A  71      66.135  55.880 144.686  1.00  0.00           N
ATOM   1210  CA  VAL A  71      64.815  56.490 144.467  1.00  0.00           C
ATOM   1212  CB  VAL A  71      64.655  57.860 145.136  1.00  0.00           C
ATOM   1214  CG1 VAL A  71      63.365  58.580 144.716  1.00  0.00           C
ATOM   1218  CG2 VAL A  71      64.545  57.650 146.656  1.00  0.00           C
ATOM   1222  C   VAL A  71      64.405  56.430 142.996  1.00  0.00           C
ATOM   1223  O   VAL A  71      63.255  56.180 142.636  1.00  0.00           O
ATOM   1224  N   GLN A  72      65.395  56.560 142.087  1.00  0.00           N
ATOM   1226  CA  GLN A  72      65.295  56.210 140.686  1.00  0.00           C
ATOM   1228  CB  GLN A  72      66.405  56.870 139.826  1.00  0.00           C
ATOM   1231  CG  GLN A  72      66.305  58.400 139.666  1.00  0.00           C
ATOM   1234  CD  GLN A  72      67.245  58.890 138.566  1.00  0.00           C
ATOM   1235  OE1 GLN A  72      67.965  58.100 137.937  1.00  0.00           O
ATOM   1236  NE2 GLN A  72      67.225  60.210 138.296  1.00  0.00           N
ATOM   1239  C   GLN A  72      65.225  54.720 140.326  1.00  0.00           C
ATOM   1240  O   GLN A  72      64.825  54.370 139.227  1.00  0.00           O
ATOM   1241  N   ARG A  73      65.615  53.780 141.206  1.00  0.00           N
ATOM   1243  CA  ARG A  73      65.385  52.350 141.016  1.00  0.00           C
ATOM   1245  CB  ARG A  73      66.255  51.470 141.946  1.00  0.00           C
ATOM   1248  CG  ARG A  73      67.745  51.550 141.556  1.00  0.00           C
ATOM   1251  CD  ARG A  73      68.715  50.790 142.466  1.00  0.00           C
ATOM   1254  NE  ARG A  73      70.075  50.960 141.876  1.00  0.00           N
ATOM   1256  CZ  ARG A  73      70.615  50.140 140.977  1.00  0.00           C
ATOM   1257  NH1 ARG A  73      69.935  49.160 140.427  1.00  0.00           N
ATOM   1260  NH2 ARG A  73      71.895  50.310 140.676  1.00  0.00           N
ATOM   1263  C   ARG A  73      63.935  51.980 141.096  1.00  0.00           C
ATOM   1264  O   ARG A  73      63.435  51.170 140.316  1.00  0.00           O
ATOM   1265  N   SER A  74      63.225  52.600 142.046  1.00  0.00           N
ATOM   1267  CA  SER A  74      61.835  52.350 142.316  1.00  0.00           C
ATOM   1269  CB  SER A  74      61.615  52.110 143.826  1.00  0.00           C
ATOM   1272  OG  SER A  74      62.565  51.210 144.397  1.00  0.00           O
ATOM   1274  C   SER A  74      61.025  53.580 141.926  1.00  0.00           C
ATOM   1275  O   SER A  74      60.505  54.290 142.786  1.00  0.00           O
ATOM   1276  N   LEU A  75      60.915  53.890 140.626  1.00  0.00           N
ATOM   1278  CA  LEU A  75      60.075  54.970 140.147  1.00  0.00           C
ATOM   1280  CB  LEU A  75      60.195  55.300 138.617  1.00  0.00           C
ATOM   1283  CG  LEU A  75      61.545  55.660 138.016  1.00  0.00           C
ATOM   1285  CD1 LEU A  75      62.355  56.600 138.906  1.00  0.00           C
ATOM   1289  CD2 LEU A  75      62.325  54.420 137.596  1.00  0.00           C
ATOM   1293  C   LEU A  75      58.585  54.770 140.346  1.00  0.00           C
ATOM   1294  O   LEU A  75      58.055  53.660 140.346  1.00  0.00           O
ATOM   1295  N   ALA A  76      57.895  55.920 140.326  1.00  0.00           N
ATOM   1297  CA  ALA A  76      56.635  56.140 139.647  1.00  0.00           C
ATOM   1299  CB  ALA A  76      56.565  57.600 139.257  1.00  0.00           C
ATOM   1303  C   ALA A  76      56.395  55.380 138.366  1.00  0.00           C
ATOM   1304  O   ALA A  76      55.475  54.610 138.287  1.00  0.00           O
ATOM   1305  N   ARG A  77      57.255  55.490 137.316  1.00  0.00           N
ATOM   1307  CA  ARG A  77      57.015  54.880 136.016  1.00  0.00           C
ATOM   1309  CB  ARG A  77      58.245  55.050 135.066  1.00  0.00           C
ATOM   1312  CG  ARG A  77      58.685  56.500 134.797  1.00  0.00           C
ATOM   1315  CD  ARG A  77      59.775  56.570 133.726  1.00  0.00           C
ATOM   1318  NE  ARG A  77      60.145  58.000 133.456  1.00  0.00           N
ATOM   1320  CZ  ARG A  77      61.295  58.350 132.876  1.00  0.00           C
ATOM   1321  NH1 ARG A  77      62.225  57.460 132.596  1.00  0.00           N
ATOM   1324  NH2 ARG A  77      61.565  59.630 132.656  1.00  0.00           N
ATOM   1327  C   ARG A  77      56.825  53.380 136.136  1.00  0.00           C
ATOM   1328  O   ARG A  77      55.955  52.760 135.526  1.00  0.00           O
ATOM   1329  N   TYR A  78      57.645  52.780 137.007  1.00  0.00           N
ATOM   1331  CA  TYR A  78      57.465  51.420 137.427  1.00  0.00           C
ATOM   1333  CB  TYR A  78      58.705  50.910 138.196  1.00  0.00           C
ATOM   1336  CG  TYR A  78      59.985  51.010 137.386  1.00  0.00           C
ATOM   1337  CD1 TYR A  78      59.995  50.930 135.977  1.00  0.00           C
ATOM   1339  CE1 TYR A  78      61.195  50.940 135.266  1.00  0.00           C
ATOM   1341  CZ  TYR A  78      62.405  51.070 135.946  1.00  0.00           C
ATOM   1342  OH  TYR A  78      63.615  51.080 135.226  1.00  0.00           O
ATOM   1344  CD2 TYR A  78      61.215  51.120 138.056  1.00  0.00           C
ATOM   1346  CE2 TYR A  78      62.415  51.160 137.346  1.00  0.00           C
ATOM   1348  C   TYR A  78      56.225  51.150 138.257  1.00  0.00           C
ATOM   1349  O   TYR A  78      55.525  50.200 137.937  1.00  0.00           O
ATOM   1350  N   ALA A  79      55.925  51.970 139.286  1.00  0.00           N
ATOM   1352  CA  ALA A  79      54.745  51.930 140.136  1.00  0.00           C
ATOM   1354  CB  ALA A  79      54.935  52.940 141.276  1.00  0.00           C
ATOM   1358  C   ALA A  79      53.395  52.150 139.446  1.00  0.00           C
ATOM   1359  O   ALA A  79      52.465  51.370 139.626  1.00  0.00           O
ATOM   1360  N   ASP A  80      53.325  53.170 138.576  1.00  0.00           N
ATOM   1362  CA  ASP A  80      52.305  53.510 137.607  1.00  0.00           C
ATOM   1364  CB  ASP A  80      52.835  54.690 136.727  1.00  0.00           C
ATOM   1367  CG  ASP A  80      53.035  56.020 137.456  1.00  0.00           C
ATOM   1368  OD1 ASP A  80      52.665  56.140 138.646  1.00  0.00           O
ATOM   1369  OD2 ASP A  80      53.625  56.930 136.796  1.00  0.00           O
ATOM   1370  C   ASP A  80      52.035  52.330 136.687  1.00  0.00           C
ATOM   1371  O   ASP A  80      50.905  51.890 136.496  1.00  0.00           O
ATOM   1372  N   TRP A  81      53.105  51.690 136.156  1.00  0.00           N
ATOM   1374  CA  TRP A  81      52.905  50.480 135.386  1.00  0.00           C
ATOM   1376  CB  TRP A  81      54.075  50.180 134.416  1.00  0.00           C
ATOM   1379  CG  TRP A  81      53.725  49.400 133.166  1.00  0.00           C
ATOM   1380  CD1 TRP A  81      53.135  49.950 132.046  1.00  0.00           C
ATOM   1382  NE1 TRP A  81      53.165  49.040 131.006  1.00  0.00           N
ATOM   1384  CE2 TRP A  81      53.715  47.870 131.436  1.00  0.00           C
ATOM   1385  CD2 TRP A  81      54.055  48.040 132.796  1.00  0.00           C
ATOM   1386  CE3 TRP A  81      54.575  46.950 133.486  1.00  0.00           C
ATOM   1388  CZ3 TRP A  81      54.815  45.750 132.816  1.00  0.00           C
ATOM   1390  CZ2 TRP A  81      53.975  46.690 130.746  1.00  0.00           C
ATOM   1392  CH2 TRP A  81      54.515  45.620 131.456  1.00  0.00           C
ATOM   1394  C   TRP A  81      52.635  49.270 136.276  1.00  0.00           C
ATOM   1395  O   TRP A  81      52.025  48.320 135.826  1.00  0.00           O
ATOM   1396  N   LEU A  82      52.985  49.220 137.586  1.00  0.00           N
ATOM   1398  CA  LEU A  82      52.455  48.180 138.456  1.00  0.00           C
ATOM   1400  CB  LEU A  82      52.955  48.180 139.937  1.00  0.00           C
ATOM   1403  CG  LEU A  82      54.465  48.210 140.266  1.00  0.00           C
ATOM   1405  CD1 LEU A  82      54.765  48.170 141.776  1.00  0.00           C
ATOM   1409  CD2 LEU A  82      55.225  47.080 139.616  1.00  0.00           C
ATOM   1413  C   LEU A  82      50.925  48.240 138.527  1.00  0.00           C
ATOM   1414  O   LEU A  82      50.215  47.230 138.537  1.00  0.00           O
ATOM   1415  N   LYS A  83      50.385  49.470 138.586  1.00  0.00           N
ATOM   1417  CA  LYS A  83      48.975  49.780 138.547  1.00  0.00           C
ATOM   1419  CB  LYS A  83      48.835  51.300 138.807  1.00  0.00           C
ATOM   1422  CG  LYS A  83      47.645  51.720 139.686  1.00  0.00           C
ATOM   1425  CD  LYS A  83      46.285  51.280 139.146  1.00  0.00           C
ATOM   1428  CE  LYS A  83      45.125  51.820 139.976  1.00  0.00           C
ATOM   1431  NZ  LYS A  83      43.865  51.450 139.327  1.00  0.00           N
ATOM   1435  C   LYS A  83      48.295  49.370 137.227  1.00  0.00           C
ATOM   1436  O   LYS A  83      47.285  48.670 137.227  1.00  0.00           O
ATOM   1437  N   ASP A  84      48.865  49.750 136.056  1.00  0.00           N
ATOM   1439  CA  ASP A  84      48.385  49.290 134.756  1.00  0.00           C
ATOM   1441  CB  ASP A  84      47.245  50.200 134.187  1.00  0.00           C
ATOM   1444  CG  ASP A  84      46.625  49.680 132.896  1.00  0.00           C
ATOM   1445  OD1 ASP A  84      46.925  48.540 132.466  1.00  0.00           O
ATOM   1446  OD2 ASP A  84      45.735  50.400 132.367  1.00  0.00           O
ATOM   1447  C   ASP A  84      49.595  49.210 133.827  1.00  0.00           C
ATOM   1448  O   ASP A  84      50.085  50.220 133.346  1.00  0.00           O
ATOM   1449  N   PHE A  85      50.145  48.010 133.527  1.00  0.00           N
ATOM   1451  CA  PHE A  85      49.805  46.720 134.096  1.00  0.00           C
ATOM   1453  CB  PHE A  85      49.025  45.850 133.077  1.00  0.00           C
ATOM   1456  CG  PHE A  85      49.845  45.410 131.886  1.00  0.00           C
ATOM   1457  CD1 PHE A  85      49.975  46.220 130.746  1.00  0.00           C
ATOM   1459  CE1 PHE A  85      50.585  45.730 129.587  1.00  0.00           C
ATOM   1461  CZ  PHE A  85      51.115  44.440 129.576  1.00  0.00           C
ATOM   1463  CD2 PHE A  85      50.445  44.140 131.876  1.00  0.00           C
ATOM   1465  CE2 PHE A  85      51.075  43.650 130.736  1.00  0.00           C
ATOM   1467  C   PHE A  85      51.025  45.990 134.636  1.00  0.00           C
ATOM   1468  O   PHE A  85      51.985  45.730 133.927  1.00  0.00           O
ATOM   1469  N   LYS A  86      50.995  45.640 135.927  1.00  0.00           N
ATOM   1471  CA  LYS A  86      51.975  44.930 136.736  1.00  0.00           C
ATOM   1473  CB  LYS A  86      51.345  43.570 137.096  1.00  0.00           C
ATOM   1476  CG  LYS A  86      49.885  43.660 137.557  1.00  0.00           C
ATOM   1479  CD  LYS A  86      49.315  42.260 137.756  1.00  0.00           C
ATOM   1482  CE  LYS A  86      47.835  42.200 138.096  1.00  0.00           C
ATOM   1485  NZ  LYS A  86      47.445  40.800 138.246  1.00  0.00           N
ATOM   1489  C   LYS A  86      53.405  44.720 136.216  1.00  0.00           C
ATOM   1490  O   LYS A  86      53.635  43.840 135.406  1.00  0.00           O
ATOM   1491  N   GLN A  87      54.415  45.480 136.746  1.00  0.00           N
ATOM   1493  CA  GLN A  87      55.835  45.080 136.736  1.00  0.00           C
ATOM   1495  CB  GLN A  87      56.935  46.220 136.736  1.00  0.00           C
ATOM   1498  CG  GLN A  87      57.035  47.110 135.486  1.00  0.00           C
ATOM   1501  CD  GLN A  87      58.355  47.870 135.416  1.00  0.00           C
ATOM   1502  OE1 GLN A  87      59.155  47.910 136.357  1.00  0.00           O
ATOM   1503  NE2 GLN A  87      58.595  48.520 134.246  1.00  0.00           N
ATOM   1506  C   GLN A  87      56.115  44.160 137.916  1.00  0.00           C
ATOM   1507  O   GLN A  87      55.235  43.800 138.696  1.00  0.00           O
ATOM   1508  N   GLY A  88      57.375  43.730 138.106  1.00  0.00           N
ATOM   1510  CA  GLY A  88      57.805  43.100 139.346  1.00  0.00           C
ATOM   1513  C   GLY A  88      58.265  44.090 140.406  1.00  0.00           C
ATOM   1514  O   GLY A  88      59.105  44.950 140.116  1.00  0.00           O
ATOM   1515  N   PRO A  89      57.835  43.970 141.646  1.00  0.00           N
ATOM   1516  CD  PRO A  89      56.415  43.760 141.926  1.00  0.00           C
ATOM   1519  CA  PRO A  89      58.515  44.630 142.766  1.00  0.00           C
ATOM   1521  CB  PRO A  89      57.425  44.690 143.846  1.00  0.00           C
ATOM   1524  CG  PRO A  89      56.135  44.760 143.026  1.00  0.00           C
ATOM   1527  C   PRO A  89      59.685  43.830 143.296  1.00  0.00           C
ATOM   1528  O   PRO A  89      59.765  42.630 143.026  1.00  0.00           O
ATOM   1529  N   THR A  90      60.565  44.510 144.056  1.00  0.00           N
ATOM   1531  CA  THR A  90      61.655  43.970 144.877  1.00  0.00           C
ATOM   1533  CB  THR A  90      62.255  42.540 144.736  1.00  0.00           C
ATOM   1535  OG1 THR A  90      62.605  42.130 143.427  1.00  0.00           O
ATOM   1537  CG2 THR A  90      63.535  42.320 145.567  1.00  0.00           C
ATOM   1541  C   THR A  90      62.755  44.990 144.956  1.00  0.00           C
ATOM   1542  O   THR A  90      63.235  45.520 143.966  1.00  0.00           O
ATOM   1543  N   GLY A  91      63.165  45.330 146.186  1.00  0.00           N
ATOM   1545  CA  GLY A  91      64.405  46.030 146.437  1.00  0.00           C
ATOM   1548  C   GLY A  91      64.605  45.990 147.906  1.00  0.00           C
ATOM   1549  O   GLY A  91      64.005  46.780 148.636  1.00  0.00           O
ATOM   1550  N   GLU A  92      65.415  45.050 148.397  1.00  0.00           N
ATOM   1552  CA  GLU A  92      65.565  44.860 149.826  1.00  0.00           C
ATOM   1554  CB  GLU A  92      65.635  43.360 150.187  1.00  0.00           C
ATOM   1557  CG  GLU A  92      64.285  42.610 149.956  1.00  0.00           C
ATOM   1560  CD  GLU A  92      64.295  41.170 150.456  1.00  0.00           C
ATOM   1561  OE1 GLU A  92      65.265  40.780 151.156  1.00  0.00           O
ATOM   1562  OE2 GLU A  92      63.325  40.430 150.157  1.00  0.00           O
ATOM   1563  C   GLU A  92      66.745  45.690 150.307  1.00  0.00           C
ATOM   1564  O   GLU A  92      66.535  46.690 150.976  1.00  0.00           O
ATOM   1565  N   GLU A  93      67.975  45.350 149.846  1.00  0.00           N
ATOM   1567  CA  GLU A  93      69.225  46.040 150.157  1.00  0.00           C
ATOM   1569  CB  GLU A  93      69.355  46.490 151.656  1.00  0.00           C
ATOM   1572  CG  GLU A  93      70.655  47.180 152.156  1.00  0.00           C
ATOM   1575  CD  GLU A  93      70.365  48.530 152.816  1.00  0.00           C
ATOM   1576  OE1 GLU A  93      69.745  48.630 153.896  1.00  0.00           O
ATOM   1577  OE2 GLU A  93      70.855  49.540 152.247  1.00  0.00           O
ATOM   1578  C   GLU A  93      70.365  45.170 149.626  1.00  0.00           C
ATOM   1579  O   GLU A  93      70.135  44.090 149.066  1.00  0.00           O
ATOM   1580  N   ARG A  94      71.605  45.670 149.696  1.00  0.00           N
ATOM   1582  CA  ARG A  94      72.835  44.930 149.446  1.00  0.00           C
ATOM   1584  CB  ARG A  94      73.865  45.870 148.756  1.00  0.00           C
ATOM   1587  CG  ARG A  94      75.215  45.250 148.326  1.00  0.00           C
ATOM   1590  CD  ARG A  94      75.085  44.120 147.296  1.00  0.00           C
ATOM   1593  NE  ARG A  94      76.445  43.550 147.027  1.00  0.00           N
ATOM   1595  CZ  ARG A  94      77.435  44.170 146.416  1.00  0.00           C
ATOM   1596  NH1 ARG A  94      77.235  45.320 145.806  1.00  0.00           N
ATOM   1599  NH2 ARG A  94      78.615  43.590 146.367  1.00  0.00           N
ATOM   1602  C   ARG A  94      73.385  44.400 150.766  1.00  0.00           C
ATOM   1603  O   ARG A  94      73.125  44.970 151.826  1.00  0.00           O
ATOM   1604  N   THR A  95      74.205  43.310 150.717  1.00  0.00           N
ATOM   1606  CA  THR A  95      74.985  42.790 151.826  1.00  0.00           C
ATOM   1608  CB  THR A  95      75.805  41.560 151.456  1.00  0.00           C
ATOM   1610  OG1 THR A  95      74.995  40.600 150.796  1.00  0.00           O
ATOM   1612  CG2 THR A  95      76.355  40.880 152.716  1.00  0.00           C
ATOM   1616  C   THR A  95      75.945  43.810 152.417  1.00  0.00           C
ATOM   1617  O   THR A  95      77.095  43.930 152.007  1.00  0.00           O
ATOM   1618  N   VAL A  96      75.465  44.610 153.387  1.00  0.00           N
ATOM   1620  CA  VAL A  96      76.175  45.750 153.907  1.00  0.00           C
ATOM   1622  CB  VAL A  96      76.515  46.820 152.837  1.00  0.00           C
ATOM   1624  CG1 VAL A  96      75.275  47.500 152.216  1.00  0.00           C
ATOM   1628  CG2 VAL A  96      77.505  47.870 153.356  1.00  0.00           C
ATOM   1632  C   VAL A  96      75.275  46.240 155.027  1.00  0.00           C
ATOM   1633  O   VAL A  96      74.155  45.780 155.187  1.00  0.00           O
ATOM   1634  N   TYR A  97      75.765  47.200 155.847  1.00  0.00           N
ATOM   1636  CA  TYR A  97      75.035  47.850 156.927  1.00  0.00           C
ATOM   1638  CB  TYR A  97      75.985  48.860 157.657  1.00  0.00           C
ATOM   1641  CG  TYR A  97      76.375  50.100 156.846  1.00  0.00           C
ATOM   1642  CD1 TYR A  97      77.505  50.180 156.006  1.00  0.00           C
ATOM   1644  CE1 TYR A  97      77.715  51.320 155.206  1.00  0.00           C
ATOM   1646  CZ  TYR A  97      76.835  52.410 155.286  1.00  0.00           C
ATOM   1647  OH  TYR A  97      76.905  53.540 154.446  1.00  0.00           O
ATOM   1649  CD2 TYR A  97      75.535  51.220 156.936  1.00  0.00           C
ATOM   1651  CE2 TYR A  97      75.765  52.370 156.186  1.00  0.00           C
ATOM   1653  C   TYR A  97      73.835  48.610 156.407  1.00  0.00           C
ATOM   1654  O   TYR A  97      72.875  48.860 157.137  1.00  0.00           O
ATOM   1655  N   GLY A  98      73.965  49.030 155.136  1.00  0.00           N
ATOM   1657  CA  GLY A  98      73.065  49.880 154.406  1.00  0.00           C
ATOM   1660  C   GLY A  98      73.735  50.570 153.236  1.00  0.00           C
ATOM   1661  O   GLY A  98      74.635  51.390 153.387  1.00  0.00           O
ATOM   1662  N   ILE A  99      73.285  50.310 151.986  1.00  0.00           N
ATOM   1664  CA  ILE A  99      73.435  51.250 150.906  1.00  0.00           C
ATOM   1666  CB  ILE A  99      73.195  50.690 149.507  1.00  0.00           C
ATOM   1668  CG2 ILE A  99      71.715  50.400 149.176  1.00  0.00           C
ATOM   1672  CG1 ILE A  99      73.795  51.680 148.486  1.00  0.00           C
ATOM   1675  CD  ILE A  99      73.835  51.130 147.066  1.00  0.00           C
ATOM   1679  C   ILE A  99      72.625  52.510 151.147  1.00  0.00           C
ATOM   1680  O   ILE A  99      73.115  53.620 150.966  1.00  0.00           O
ATOM   1681  N   TYR A 100      71.365  52.350 151.636  1.00  0.00           N
ATOM   1683  CA  TYR A 100      70.515  53.480 151.976  1.00  0.00           C
ATOM   1685  CB  TYR A 100      69.005  53.120 152.097  1.00  0.00           C
ATOM   1688  CG  TYR A 100      68.455  52.510 150.826  1.00  0.00           C
ATOM   1689  CD1 TYR A 100      68.715  51.160 150.556  1.00  0.00           C
ATOM   1691  CE1 TYR A 100      68.345  50.560 149.346  1.00  0.00           C
ATOM   1693  CZ  TYR A 100      67.555  51.280 148.456  1.00  0.00           C
ATOM   1694  OH  TYR A 100      67.145  50.640 147.277  1.00  0.00           O
ATOM   1696  CD2 TYR A 100      67.615  53.200 149.947  1.00  0.00           C
ATOM   1698  CE2 TYR A 100      67.145  52.580 148.777  1.00  0.00           C
ATOM   1700  C   TYR A 100      70.975  54.120 153.257  1.00  0.00           C
ATOM   1701  O   TYR A 100      70.765  55.310 153.476  1.00  0.00           O
ATOM   1702  N   GLY A 101      71.645  53.320 154.106  1.00  0.00           N
ATOM   1704  CA  GLY A 101      72.285  53.730 155.346  1.00  0.00           C
ATOM   1707  C   GLY A 101      73.275  54.860 155.187  1.00  0.00           C
ATOM   1708  O   GLY A 101      74.305  54.760 154.516  1.00  0.00           O
ATOM   1709  N   ILE A 102      72.985  55.970 155.867  1.00  0.00           N
ATOM   1711  CA  ILE A 102      73.695  57.220 155.736  1.00  0.00           C
ATOM   1713  CB  ILE A 102      72.715  58.370 155.936  1.00  0.00           C
ATOM   1715  CG2 ILE A 102      72.245  58.460 157.397  1.00  0.00           C
ATOM   1719  CG1 ILE A 102      73.255  59.710 155.386  1.00  0.00           C
ATOM   1722  CD  ILE A 102      72.115  60.670 155.016  1.00  0.00           C
ATOM   1726  C   ILE A 102      74.915  57.250 156.656  1.00  0.00           C
ATOM   1727  O   ILE A 102      75.105  56.390 157.496  1.00  0.00           O
ATOM   1728  N   SER A 103      75.815  58.230 156.447  1.00  0.00           N
ATOM   1730  CA  SER A 103      77.095  58.380 157.137  1.00  0.00           C
ATOM   1732  CB  SER A 103      78.235  58.540 156.096  1.00  0.00           C
ATOM   1735  OG  SER A 103      79.475  59.000 156.626  1.00  0.00           O
ATOM   1737  C   SER A 103      77.105  59.570 158.087  1.00  0.00           C
ATOM   1738  O   SER A 103      76.355  60.530 157.867  1.00  0.00           O
ATOM   1739  N   GLU A 104      78.055  59.550 159.077  1.00  0.00           N
ATOM   1741  CA  GLU A 104      78.355  60.520 160.136  1.00  0.00           C
ATOM   1743  CB  GLU A 104      79.725  60.230 160.847  1.00  0.00           C
ATOM   1746  CG  GLU A 104      81.035  60.500 160.027  1.00  0.00           C
ATOM   1749  CD  GLU A 104      82.245  61.090 160.777  1.00  0.00           C
ATOM   1750  OE1 GLU A 104      82.075  61.980 161.656  1.00  0.00           O
ATOM   1751  OE2 GLU A 104      83.405  60.800 160.346  1.00  0.00           O
ATOM   1752  C   GLU A 104      78.435  61.940 159.677  1.00  0.00           C
ATOM   1753  O   GLU A 104      78.325  62.890 160.456  1.00  0.00           O
ATOM   1754  N   SER A 105      78.625  62.130 158.367  1.00  0.00           N
ATOM   1756  CA  SER A 105      78.685  63.390 157.666  1.00  0.00           C
ATOM   1758  CB  SER A 105      78.785  63.150 156.147  1.00  0.00           C
ATOM   1761  OG  SER A 105      79.095  64.360 155.477  1.00  0.00           O
ATOM   1763  C   SER A 105      77.455  64.220 157.956  1.00  0.00           C
ATOM   1764  O   SER A 105      77.525  65.430 158.117  1.00  0.00           O
ATOM   1765  N   ASN A 106      76.305  63.530 158.056  1.00  0.00           N
ATOM   1767  CA  ASN A 106      75.025  64.060 158.436  1.00  0.00           C
ATOM   1769  CB  ASN A 106      73.945  63.270 157.657  1.00  0.00           C
ATOM   1772  CG  ASN A 106      74.075  63.680 156.197  1.00  0.00           C
ATOM   1773  OD1 ASN A 106      73.735  64.790 155.796  1.00  0.00           O
ATOM   1774  ND2 ASN A 106      74.545  62.760 155.327  1.00  0.00           N
ATOM   1777  C   ASN A 106      74.775  63.910 159.927  1.00  0.00           C
ATOM   1778  O   ASN A 106      75.215  62.970 160.587  1.00  0.00           O
ATOM   1779  N   LEU A 107      74.015  64.850 160.516  1.00  0.00           N
ATOM   1781  CA  LEU A 107      73.615  64.820 161.906  1.00  0.00           C
ATOM   1783  CB  LEU A 107      73.115  66.170 162.436  1.00  0.00           C
ATOM   1786  CG  LEU A 107      74.155  67.280 162.356  1.00  0.00           C
ATOM   1788  CD1 LEU A 107      73.655  68.520 163.096  1.00  0.00           C
ATOM   1792  CD2 LEU A 107      75.485  66.840 162.977  1.00  0.00           C
ATOM   1796  C   LEU A 107      72.555  63.830 162.266  1.00  0.00           C
ATOM   1797  O   LEU A 107      71.745  63.410 161.447  1.00  0.00           O
ATOM   1798  N   ALA A 108      72.535  63.480 163.557  1.00  0.00           N
ATOM   1800  CA  ALA A 108      71.815  62.380 164.136  1.00  0.00           C
ATOM   1802  CB  ALA A 108      72.105  62.350 165.637  1.00  0.00           C
ATOM   1806  C   ALA A 108      70.355  62.500 163.907  1.00  0.00           C
ATOM   1807  O   ALA A 108      69.705  61.520 163.546  1.00  0.00           O
ATOM   1808  N   GLU A 109      69.855  63.750 164.026  1.00  0.00           N
ATOM   1810  CA  GLU A 109      68.505  64.150 163.716  1.00  0.00           C
ATOM   1812  CB  GLU A 109      68.345  65.680 163.927  1.00  0.00           C
ATOM   1815  CG  GLU A 109      66.875  66.130 164.077  1.00  0.00           C
ATOM   1818  CD  GLU A 109      66.175  66.390 162.746  1.00  0.00           C
ATOM   1819  OE1 GLU A 109      66.755  67.100 161.897  1.00  0.00           O
ATOM   1820  OE2 GLU A 109      65.015  65.930 162.617  1.00  0.00           O
ATOM   1821  C   GLU A 109      68.165  63.770 162.296  1.00  0.00           C
ATOM   1822  O   GLU A 109      67.135  63.170 162.066  1.00  0.00           O
ATOM   1823  N   CYS A 110      69.035  64.000 161.316  1.00  0.00           N
ATOM   1825  CA  CYS A 110      68.665  63.770 159.947  1.00  0.00           C
ATOM   1827  CB  CYS A 110      69.475  64.740 159.087  1.00  0.00           C
ATOM   1830  SG  CYS A 110      69.305  66.500 159.566  1.00  0.00           S
ATOM   1832  C   CYS A 110      68.955  62.340 159.486  1.00  0.00           C
ATOM   1833  O   CYS A 110      68.365  61.840 158.527  1.00  0.00           O
ATOM   1834  N   GLU A 111      69.845  61.620 160.197  1.00  0.00           N
ATOM   1836  CA  GLU A 111      70.165  60.230 159.927  1.00  0.00           C
ATOM   1838  CB  GLU A 111      71.495  59.810 160.607  1.00  0.00           C
ATOM   1841  CG  GLU A 111      72.835  60.460 160.157  1.00  0.00           C
ATOM   1844  CD  GLU A 111      73.965  59.790 160.917  1.00  0.00           C
ATOM   1845  OE1 GLU A 111      73.795  59.720 162.167  1.00  0.00           O
ATOM   1846  OE2 GLU A 111      74.945  59.280 160.327  1.00  0.00           O
ATOM   1847  C   GLU A 111      69.105  59.250 160.426  1.00  0.00           C
ATOM   1848  O   GLU A 111      68.675  58.370 159.696  1.00  0.00           O
ATOM   1849  N   LYS A 112      68.715  59.390 161.717  1.00  0.00           N
ATOM   1851  CA  LYS A 112      68.015  58.360 162.477  1.00  0.00           C
ATOM   1853  CB  LYS A 112      68.915  57.160 162.916  1.00  0.00           C
ATOM   1856  CG  LYS A 112      69.925  57.340 164.077  1.00  0.00           C
ATOM   1859  CD  LYS A 112      71.095  58.290 163.777  1.00  0.00           C
ATOM   1862  CE  LYS A 112      71.915  58.730 165.006  1.00  0.00           C
ATOM   1865  NZ  LYS A 112      73.285  59.170 164.647  1.00  0.00           N
ATOM   1869  C   LYS A 112      67.405  59.010 163.706  1.00  0.00           C
ATOM   1870  O   LYS A 112      67.145  58.380 164.736  1.00  0.00           O
ATOM   1871  N   GLY A 113      67.195  60.340 163.606  1.00  0.00           N
ATOM   1873  CA  GLY A 113      66.735  61.240 164.647  1.00  0.00           C
ATOM   1876  C   GLY A 113      65.515  60.810 165.367  1.00  0.00           C
ATOM   1877  O   GLY A 113      64.545  60.360 164.777  1.00  0.00           O
ATOM   1878  N   VAL A 114      65.485  60.990 166.676  1.00  0.00           N
ATOM   1880  CA  VAL A 114      64.435  60.430 167.486  1.00  0.00           C
ATOM   1882  CB  VAL A 114      65.025  60.210 168.867  1.00  0.00           C
ATOM   1884  CG1 VAL A 114      64.055  59.420 169.756  1.00  0.00           C
ATOM   1888  CG2 VAL A 114      66.345  59.420 168.716  1.00  0.00           C
ATOM   1892  C   VAL A 114      63.215  61.360 167.466  1.00  0.00           C
ATOM   1893  O   VAL A 114      63.375  62.540 167.766  1.00  0.00           O
ATOM   1894  N   LYS A 115      62.015  60.880 167.016  1.00  0.00           N
ATOM   1896  CA  LYS A 115      60.745  61.600 167.046  1.00  0.00           C
ATOM   1898  CB  LYS A 115      60.425  62.360 165.717  1.00  0.00           C
ATOM   1901  CG  LYS A 115      61.345  63.550 165.416  1.00  0.00           C
ATOM   1904  CD  LYS A 115      62.585  63.190 164.597  1.00  0.00           C
ATOM   1907  CE  LYS A 115      63.695  64.250 164.626  1.00  0.00           C
ATOM   1910  NZ  LYS A 115      64.005  64.660 166.016  1.00  0.00           N
ATOM   1914  C   LYS A 115      59.505  60.770 167.386  1.00  0.00           C
ATOM   1915  O   LYS A 115      59.065  59.910 166.626  1.00  0.00           O
ATOM   1916  N   SER A 116      58.845  61.050 168.527  1.00  0.00           N
ATOM   1918  CA  SER A 116      57.635  60.340 168.937  1.00  0.00           C
ATOM   1920  CB  SER A 116      57.905  59.290 170.057  1.00  0.00           C
ATOM   1923  OG  SER A 116      58.985  58.400 169.747  1.00  0.00           O
ATOM   1925  C   SER A 116      56.575  61.330 169.416  1.00  0.00           C
ATOM   1926  O   SER A 116      56.735  62.040 170.406  1.00  0.00           O
ATOM   1927  N   ALA A 117      55.435  61.390 168.677  1.00  0.00           N
ATOM   1929  CA  ALA A 117      54.375  62.370 168.867  1.00  0.00           C
ATOM   1931  CB  ALA A 117      54.875  63.830 168.727  1.00  0.00           C
ATOM   1935  C   ALA A 117      53.245  62.080 167.876  1.00  0.00           C
ATOM   1936  O   ALA A 117      53.415  61.310 166.927  1.00  0.00           O
ATOM   1937  N   VAL A 118      52.055  62.670 168.117  1.00  0.00           N
ATOM   1939  CA  VAL A 118      50.975  62.730 167.147  1.00  0.00           C
ATOM   1941  CB  VAL A 118      49.835  61.780 167.506  1.00  0.00           C
ATOM   1943  CG1 VAL A 118      49.095  62.220 168.777  1.00  0.00           C
ATOM   1947  CG2 VAL A 118      48.875  61.660 166.307  1.00  0.00           C
ATOM   1951  C   VAL A 118      50.475  64.180 167.027  1.00  0.00           C
ATOM   1952  O   VAL A 118      50.275  64.890 168.016  1.00  0.00           O
ATOM   1953  N   ALA A 119      50.305  64.640 165.787  1.00  0.00           N
ATOM   1955  CA  ALA A 119      49.985  65.990 165.456  1.00  0.00           C
ATOM   1957  CB  ALA A 119      51.255  66.770 165.096  1.00  0.00           C
ATOM   1961  C   ALA A 119      49.115  65.950 164.227  1.00  0.00           C
ATOM   1962  O   ALA A 119      49.135  65.000 163.456  1.00  0.00           O
ATOM   1963  N   LEU A 120      48.305  66.990 164.046  1.00  0.00           N
ATOM   1965  CA  LEU A 120      47.555  67.260 162.846  1.00  0.00           C
ATOM   1967  CB  LEU A 120      46.665  68.500 163.107  1.00  0.00           C
ATOM   1970  CG  LEU A 120      45.795  68.410 164.376  1.00  0.00           C
ATOM   1972  CD1 LEU A 120      44.935  69.670 164.586  1.00  0.00           C
ATOM   1976  CD2 LEU A 120      44.905  67.170 164.337  1.00  0.00           C
ATOM   1980  C   LEU A 120      48.435  67.520 161.636  1.00  0.00           C
ATOM   1981  O   LEU A 120      48.235  67.030 160.516  1.00  0.00           O
ATOM   1982  N   THR A 121      49.465  68.350 161.857  1.00  0.00           N
ATOM   1984  CA  THR A 121      50.435  68.790 160.867  1.00  0.00           C
ATOM   1986  CB  THR A 121      51.245  70.030 161.277  1.00  0.00           C
ATOM   1988  OG1 THR A 121      51.855  69.890 162.557  1.00  0.00           O
ATOM   1990  CG2 THR A 121      50.275  71.210 161.407  1.00  0.00           C
ATOM   1994  C   THR A 121      51.365  67.660 160.456  1.00  0.00           C
ATOM   1995  O   THR A 121      51.605  66.760 161.246  1.00  0.00           O
ATOM   1996  N   PRO A 122      51.905  67.630 159.257  1.00  0.00           N
ATOM   1997  CD  PRO A 122      51.445  68.430 158.117  1.00  0.00           C
ATOM   2000  CA  PRO A 122      53.005  66.730 158.896  1.00  0.00           C
ATOM   2002  CB  PRO A 122      53.345  67.180 157.466  1.00  0.00           C
ATOM   2005  CG  PRO A 122      52.015  67.700 156.916  1.00  0.00           C
ATOM   2008  C   PRO A 122      54.215  66.710 159.836  1.00  0.00           C
ATOM   2009  O   PRO A 122      54.655  67.760 160.316  1.00  0.00           O
ATOM   2010  N   ALA A 123      54.795  65.520 160.087  1.00  0.00           N
ATOM   2012  CA  ALA A 123      56.045  65.370 160.816  1.00  0.00           C
ATOM   2014  CB  ALA A 123      55.855  64.440 162.016  1.00  0.00           C
ATOM   2018  C   ALA A 123      57.115  64.770 159.917  1.00  0.00           C
ATOM   2019  O   ALA A 123      56.875  63.880 159.106  1.00  0.00           O
ATOM   2020  N   LEU A 124      58.365  65.270 160.047  1.00  0.00           N
ATOM   2022  CA  LEU A 124      59.445  64.890 159.166  1.00  0.00           C
ATOM   2024  CB  LEU A 124      60.455  66.030 158.916  1.00  0.00           C
ATOM   2027  CG  LEU A 124      59.915  67.240 158.117  1.00  0.00           C
ATOM   2029  CD1 LEU A 124      58.985  68.150 158.916  1.00  0.00           C
ATOM   2033  CD2 LEU A 124      61.095  68.070 157.587  1.00  0.00           C
ATOM   2037  C   LEU A 124      60.165  63.680 159.736  1.00  0.00           C
ATOM   2038  O   LEU A 124      60.765  63.720 160.806  1.00  0.00           O
ATOM   2039  N   GLN A 125      60.115  62.550 159.026  1.00  0.00           N
ATOM   2041  CA  GLN A 125      60.995  61.450 159.287  1.00  0.00           C
ATOM   2043  CB  GLN A 125      60.385  60.140 158.736  1.00  0.00           C
ATOM   2046  CG  GLN A 125      59.095  59.740 159.507  1.00  0.00           C
ATOM   2049  CD  GLN A 125      58.705  58.280 159.266  1.00  0.00           C
ATOM   2050  OE1 GLN A 125      58.385  57.900 158.137  1.00  0.00           O
ATOM   2051  NE2 GLN A 125      58.735  57.440 160.327  1.00  0.00           N
ATOM   2054  C   GLN A 125      62.445  61.730 158.816  1.00  0.00           C
ATOM   2055  O   GLN A 125      62.635  62.310 157.746  1.00  0.00           O
ATOM   2056  N   PRO A 126      63.485  61.380 159.556  1.00  0.00           N
ATOM   2057  CD  PRO A 126      63.405  61.230 161.006  1.00  0.00           C
ATOM   2060  CA  PRO A 126      64.865  61.270 159.077  1.00  0.00           C
ATOM   2062  CB  PRO A 126      65.615  60.810 160.337  1.00  0.00           C
ATOM   2065  CG  PRO A 126      64.815  61.480 161.447  1.00  0.00           C
ATOM   2068  C   PRO A 126      65.055  60.320 157.906  1.00  0.00           C
ATOM   2069  O   PRO A 126      64.125  59.580 157.596  1.00  0.00           O
ATOM   2070  N   ILE A 127      66.235  60.280 157.236  1.00  0.00           N
ATOM   2072  CA  ILE A 127      66.425  59.470 156.037  1.00  0.00           C
ATOM   2074  CB  ILE A 127      67.825  59.560 155.406  1.00  0.00           C
ATOM   2076  CG2 ILE A 127      68.925  59.170 156.416  1.00  0.00           C
ATOM   2080  CG1 ILE A 127      67.955  58.690 154.117  1.00  0.00           C
ATOM   2083  CD  ILE A 127      69.305  58.810 153.406  1.00  0.00           C
ATOM   2087  C   ILE A 127      66.095  58.010 156.216  1.00  0.00           C
ATOM   2088  O   ILE A 127      65.415  57.410 155.376  1.00  0.00           O
ATOM   2089  N   ASP A 128      66.545  57.390 157.316  1.00  0.00           N
ATOM   2091  CA  ASP A 128      66.325  55.990 157.576  1.00  0.00           C
ATOM   2093  CB  ASP A 128      67.235  55.500 158.727  1.00  0.00           C
ATOM   2096  CG  ASP A 128      66.845  55.880 160.146  1.00  0.00           C
ATOM   2097  OD1 ASP A 128      66.065  56.840 160.356  1.00  0.00           O
ATOM   2098  OD2 ASP A 128      67.395  55.210 161.057  1.00  0.00           O
ATOM   2099  C   ASP A 128      64.855  55.680 157.796  1.00  0.00           C
ATOM   2100  O   ASP A 128      64.365  54.670 157.326  1.00  0.00           O
ATOM   2101  N   GLY A 129      64.145  56.560 158.516  1.00  0.00           N
ATOM   2103  CA  GLY A 129      62.725  56.480 158.807  1.00  0.00           C
ATOM   2106  C   GLY A 129      61.865  56.720 157.626  1.00  0.00           C
ATOM   2107  O   GLY A 129      60.855  56.040 157.456  1.00  0.00           O
ATOM   2108  N   VAL A 130      62.235  57.690 156.776  1.00  0.00           N
ATOM   2110  CA  VAL A 130      61.645  57.880 155.467  1.00  0.00           C
ATOM   2112  CB  VAL A 130      62.195  59.110 154.777  1.00  0.00           C
ATOM   2114  CG1 VAL A 130      61.645  59.210 153.347  1.00  0.00           C
ATOM   2118  CG2 VAL A 130      61.755  60.360 155.526  1.00  0.00           C
ATOM   2122  C   VAL A 130      61.845  56.690 154.566  1.00  0.00           C
ATOM   2123  O   VAL A 130      60.925  56.220 153.896  1.00  0.00           O
ATOM   2124  N   ALA A 131      63.085  56.150 154.516  1.00  0.00           N
ATOM   2126  CA  ALA A 131      63.425  54.960 153.797  1.00  0.00           C
ATOM   2128  CB  ALA A 131      64.945  54.750 153.826  1.00  0.00           C
ATOM   2132  C   ALA A 131      62.695  53.730 154.306  1.00  0.00           C
ATOM   2133  O   ALA A 131      62.095  52.980 153.546  1.00  0.00           O
ATOM   2134  N   VAL A 132      62.625  53.510 155.626  1.00  0.00           N
ATOM   2136  CA  VAL A 132      61.825  52.450 156.216  1.00  0.00           C
ATOM   2138  CB  VAL A 132      62.105  52.250 157.716  1.00  0.00           C
ATOM   2140  CG1 VAL A 132      61.135  51.220 158.326  1.00  0.00           C
ATOM   2144  CG2 VAL A 132      63.535  51.740 157.926  1.00  0.00           C
ATOM   2148  C   VAL A 132      60.335  52.600 155.917  1.00  0.00           C
ATOM   2149  O   VAL A 132      59.715  51.640 155.496  1.00  0.00           O
ATOM   2150  N   SER A 133      59.735  53.800 156.037  1.00  0.00           N
ATOM   2152  CA  SER A 133      58.345  54.020 155.656  1.00  0.00           C
ATOM   2154  CB  SER A 133      57.735  55.340 156.227  1.00  0.00           C
ATOM   2157  OG  SER A 133      58.475  56.500 155.856  1.00  0.00           O
ATOM   2159  C   SER A 133      58.075  53.880 154.156  1.00  0.00           C
ATOM   2160  O   SER A 133      57.045  53.340 153.746  1.00  0.00           O
ATOM   2161  N   TYR A 134      59.015  54.330 153.296  1.00  0.00           N
ATOM   2163  CA  TYR A 134      59.045  54.080 151.867  1.00  0.00           C
ATOM   2165  CB  TYR A 134      60.225  54.920 151.256  1.00  0.00           C
ATOM   2168  CG  TYR A 134      60.565  54.720 149.796  1.00  0.00           C
ATOM   2169  CD1 TYR A 134      60.035  55.570 148.807  1.00  0.00           C
ATOM   2171  CE1 TYR A 134      60.535  55.590 147.506  1.00  0.00           C
ATOM   2173  CZ  TYR A 134      61.555  54.720 147.156  1.00  0.00           C
ATOM   2174  OH  TYR A 134      62.065  54.810 145.856  1.00  0.00           O
ATOM   2176  CD2 TYR A 134      61.575  53.820 149.406  1.00  0.00           C
ATOM   2178  CE2 TYR A 134      62.055  53.800 148.087  1.00  0.00           C
ATOM   2180  C   TYR A 134      59.135  52.630 151.456  1.00  0.00           C
ATOM   2181  O   TYR A 134      58.375  52.160 150.607  1.00  0.00           O
ATOM   2182  N   ILE A 135      60.035  51.870 152.117  1.00  0.00           N
ATOM   2184  CA  ILE A 135      60.085  50.430 152.016  1.00  0.00           C
ATOM   2186  CB  ILE A 135      61.365  49.830 152.606  1.00  0.00           C
ATOM   2188  CG2 ILE A 135      61.335  48.290 152.576  1.00  0.00           C
ATOM   2192  CG1 ILE A 135      62.635  50.330 151.857  1.00  0.00           C
ATOM   2195  CD  ILE A 135      62.635  50.180 150.337  1.00  0.00           C
ATOM   2199  C   ILE A 135      58.845  49.760 152.557  1.00  0.00           C
ATOM   2200  O   ILE A 135      58.245  48.970 151.857  1.00  0.00           O
ATOM   2201  N   ASP A 136      58.335  50.110 153.746  1.00  0.00           N
ATOM   2203  CA  ASP A 136      57.115  49.550 154.306  1.00  0.00           C
ATOM   2205  CB  ASP A 136      56.815  50.110 155.717  1.00  0.00           C
ATOM   2208  CG  ASP A 136      57.715  49.510 156.787  1.00  0.00           C
ATOM   2209  OD1 ASP A 136      58.435  48.510 156.526  1.00  0.00           O
ATOM   2210  OD2 ASP A 136      57.605  50.020 157.937  1.00  0.00           O
ATOM   2211  C   ASP A 136      55.895  49.780 153.436  1.00  0.00           C
ATOM   2212  O   ASP A 136      55.085  48.870 153.226  1.00  0.00           O
ATOM   2213  N   ALA A 137      55.725  50.980 152.856  1.00  0.00           N
ATOM   2215  CA  ALA A 137      54.745  51.140 151.806  1.00  0.00           C
ATOM   2217  CB  ALA A 137      54.545  52.620 151.447  1.00  0.00           C
ATOM   2221  C   ALA A 137      55.065  50.270 150.587  1.00  0.00           C
ATOM   2222  O   ALA A 137      54.235  49.450 150.206  1.00  0.00           O
ATOM   2223  N   ALA A 138      56.275  50.310 150.027  1.00  0.00           N
ATOM   2225  CA  ALA A 138      56.665  49.530 148.856  1.00  0.00           C
ATOM   2227  CB  ALA A 138      58.125  49.870 148.476  1.00  0.00           C
ATOM   2231  C   ALA A 138      56.525  48.030 148.996  1.00  0.00           C
ATOM   2232  O   ALA A 138      56.045  47.340 148.096  1.00  0.00           O
ATOM   2233  N   VAL A 139      56.885  47.470 150.146  1.00  0.00           N
ATOM   2235  CA  VAL A 139      56.585  46.120 150.576  1.00  0.00           C
ATOM   2237  CB  VAL A 139      57.295  45.840 151.887  1.00  0.00           C
ATOM   2239  CG1 VAL A 139      56.975  44.430 152.386  1.00  0.00           C
ATOM   2243  CG2 VAL A 139      58.815  45.950 151.636  1.00  0.00           C
ATOM   2247  C   VAL A 139      55.095  45.860 150.677  1.00  0.00           C
ATOM   2248  O   VAL A 139      54.585  44.920 150.087  1.00  0.00           O
ATOM   2249  N   ALA A 140      54.305  46.750 151.307  1.00  0.00           N
ATOM   2251  CA  ALA A 140      52.855  46.650 151.307  1.00  0.00           C
ATOM   2253  CB  ALA A 140      52.225  47.740 152.177  1.00  0.00           C
ATOM   2257  C   ALA A 140      52.235  46.670 149.906  1.00  0.00           C
ATOM   2258  O   ALA A 140      51.395  45.830 149.606  1.00  0.00           O
ATOM   2259  N   LEU A 141      52.715  47.540 148.986  1.00  0.00           N
ATOM   2261  CA  LEU A 141      52.445  47.420 147.557  1.00  0.00           C
ATOM   2263  CB  LEU A 141      53.075  48.560 146.676  1.00  0.00           C
ATOM   2266  CG  LEU A 141      52.425  49.960 146.787  1.00  0.00           C
ATOM   2268  CD1 LEU A 141      52.955  50.680 148.007  1.00  0.00           C
ATOM   2272  CD2 LEU A 141      52.685  50.880 145.587  1.00  0.00           C
ATOM   2276  C   LEU A 141      52.905  46.080 146.986  1.00  0.00           C
ATOM   2277  O   LEU A 141      52.115  45.380 146.386  1.00  0.00           O
ATOM   2278  N   GLY A 142      54.155  45.640 147.206  1.00  0.00           N
ATOM   2280  CA  GLY A 142      54.715  44.410 146.636  1.00  0.00           C
ATOM   2283  C   GLY A 142      54.105  43.120 147.137  1.00  0.00           C
ATOM   2284  O   GLY A 142      54.165  42.080 146.496  1.00  0.00           O
ATOM   2285  N   ASN A 143      53.485  43.190 148.306  1.00  0.00           N
ATOM   2287  CA  ASN A 143      52.715  42.150 148.927  1.00  0.00           C
ATOM   2289  CB  ASN A 143      52.745  42.350 150.437  1.00  0.00           C
ATOM   2292  CG  ASN A 143      54.135  42.070 150.976  1.00  0.00           C
ATOM   2293  OD1 ASN A 143      54.985  41.440 150.337  1.00  0.00           O
ATOM   2294  ND2 ASN A 143      54.355  42.530 152.226  1.00  0.00           N
ATOM   2297  C   ASN A 143      51.265  42.160 148.516  1.00  0.00           C
ATOM   2298  O   ASN A 143      50.635  41.110 148.397  1.00  0.00           O
ATOM   2299  N   THR A 144      50.655  43.330 148.226  1.00  0.00           N
ATOM   2301  CA  THR A 144      49.405  43.370 147.477  1.00  0.00           C
ATOM   2303  CB  THR A 144      48.615  44.680 147.527  1.00  0.00           C
ATOM   2305  OG1 THR A 144      49.315  45.810 147.027  1.00  0.00           O
ATOM   2307  CG2 THR A 144      48.285  44.940 149.007  1.00  0.00           C
ATOM   2311  C   THR A 144      49.625  42.880 146.076  1.00  0.00           C
ATOM   2312  O   THR A 144      48.795  42.160 145.537  1.00  0.00           O
ATOM   2313  N   ILE A 145      50.795  43.180 145.486  1.00  0.00           N
ATOM   2315  CA  ILE A 145      51.275  42.490 144.306  1.00  0.00           C
ATOM   2317  CB  ILE A 145      52.525  43.120 143.656  1.00  0.00           C
ATOM   2319  CG2 ILE A 145      52.995  42.300 142.437  1.00  0.00           C
ATOM   2323  CG1 ILE A 145      52.375  44.620 143.287  1.00  0.00           C
ATOM   2326  CD  ILE A 145      51.295  45.000 142.277  1.00  0.00           C
ATOM   2330  C   ILE A 145      51.425  40.970 144.507  1.00  0.00           C
ATOM   2331  O   ILE A 145      50.915  40.220 143.686  1.00  0.00           O
ATOM   2332  N   ASN A 146      52.005  40.460 145.607  1.00  0.00           N
ATOM   2334  CA  ASN A 146      52.165  39.020 145.847  1.00  0.00           C
ATOM   2336  CB  ASN A 146      53.045  38.770 147.137  1.00  0.00           C
ATOM   2339  CG  ASN A 146      52.405  38.420 148.497  1.00  0.00           C
ATOM   2340  OD1 ASN A 146      51.355  37.810 148.636  1.00  0.00           O
ATOM   2341  ND2 ASN A 146      53.105  38.800 149.586  1.00  0.00           N
ATOM   2344  C   ASN A 146      50.865  38.220 145.836  1.00  0.00           C
ATOM   2345  O   ASN A 146      50.755  37.150 145.257  1.00  0.00           O
ATOM   2346  N   GLU A 147      49.805  38.750 146.466  1.00  0.00           N
ATOM   2348  CA  GLU A 147      48.545  38.020 146.536  1.00  0.00           C
ATOM   2350  CB  GLU A 147      47.705  38.440 147.766  1.00  0.00           C
ATOM   2353  CG  GLU A 147      47.255  39.920 147.796  1.00  0.00           C
ATOM   2356  CD  GLU A 147      46.315  40.220 148.956  1.00  0.00           C
ATOM   2357  OE1 GLU A 147      45.545  39.310 149.376  1.00  0.00           O
ATOM   2358  OE2 GLU A 147      46.305  41.380 149.446  1.00  0.00           O
ATOM   2359  C   GLU A 147      47.765  38.160 145.236  1.00  0.00           C
ATOM   2360  O   GLU A 147      46.865  37.380 144.927  1.00  0.00           O
ATOM   2361  N   MET A 148      48.175  39.140 144.427  1.00  0.00           N
ATOM   2363  CA  MET A 148      47.715  39.420 143.096  1.00  0.00           C
ATOM   2365  CB  MET A 148      47.785  40.950 142.956  1.00  0.00           C
ATOM   2368  CG  MET A 148      47.075  41.640 141.786  1.00  0.00           C
ATOM   2371  SD  MET A 148      47.685  43.340 141.587  1.00  0.00           S
ATOM   2372  CE  MET A 148      49.295  42.760 140.977  1.00  0.00           C
ATOM   2376  C   MET A 148      48.655  38.800 142.056  1.00  0.00           C
ATOM   2377  O   MET A 148      48.365  38.920 140.857  1.00  0.00           O
ATOM   2378  N   ASP A 149      49.735  38.100 142.456  1.00  0.00           N
ATOM   2380  CA  ASP A 149      50.605  37.330 141.587  1.00  0.00           C
ATOM   2382  CB  ASP A 149      51.985  36.980 142.177  1.00  0.00           C
ATOM   2385  CG  ASP A 149      53.015  38.040 141.856  1.00  0.00           C
ATOM   2386  OD1 ASP A 149      52.635  39.150 141.406  1.00  0.00           O
ATOM   2387  OD2 ASP A 149      54.215  37.750 142.116  1.00  0.00           O
ATOM   2388  C   ASP A 149      49.965  36.030 141.196  1.00  0.00           C
ATOM   2389  O   ASP A 149      50.185  35.470 140.126  1.00  0.00           O
ATOM   2390  N   LYS A 150      49.055  35.550 142.037  1.00  0.00           N
ATOM   2392  CA  LYS A 150      48.105  34.540 141.636  1.00  0.00           C
ATOM   2394  CB  LYS A 150      47.225  34.200 142.837  1.00  0.00           C
ATOM   2397  CG  LYS A 150      48.065  33.690 144.007  1.00  0.00           C
ATOM   2400  CD  LYS A 150      47.235  33.220 145.197  1.00  0.00           C
ATOM   2403  CE  LYS A 150      46.575  34.280 146.086  1.00  0.00           C
ATOM   2406  NZ  LYS A 150      45.485  34.980 145.386  1.00  0.00           N
ATOM   2410  C   LYS A 150      47.255  35.010 140.466  1.00  0.00           C
ATOM   2411  O   LYS A 150      47.135  34.350 139.467  1.00  0.00           O
ATOM   2412  N   TYR A 151      46.795  36.260 140.536  1.00  0.00           N
ATOM   2414  CA  TYR A 151      46.025  36.880 139.467  1.00  0.00           C
ATOM   2416  CB  TYR A 151      45.055  37.930 140.077  1.00  0.00           C
ATOM   2419  CG  TYR A 151      43.995  37.210 140.866  1.00  0.00           C
ATOM   2420  CD1 TYR A 151      42.915  36.640 140.177  1.00  0.00           C
ATOM   2422  CE1 TYR A 151      41.965  35.860 140.857  1.00  0.00           C
ATOM   2424  CZ  TYR A 151      42.115  35.600 142.227  1.00  0.00           C
ATOM   2425  OH  TYR A 151      41.265  34.660 142.856  1.00  0.00           O
ATOM   2427  CD2 TYR A 151      44.075  37.050 142.266  1.00  0.00           C
ATOM   2429  CE2 TYR A 151      43.145  36.230 142.937  1.00  0.00           C
ATOM   2431  C   TYR A 151      46.915  37.550 138.427  1.00  0.00           C
ATOM   2432  O   TYR A 151      46.455  38.280 137.557  1.00  0.00           O
ATOM   2433  N   TYR A 152      48.245  37.330 138.477  1.00  0.00           N
ATOM   2435  CA  TYR A 152      49.225  37.810 137.536  1.00  0.00           C
ATOM   2437  CB  TYR A 152      50.495  38.170 138.337  1.00  0.00           C
ATOM   2440  CG  TYR A 152      51.735  38.500 137.586  1.00  0.00           C
ATOM   2441  CD1 TYR A 152      51.855  39.740 136.956  1.00  0.00           C
ATOM   2443  CE1 TYR A 152      53.025  40.090 136.296  1.00  0.00           C
ATOM   2445  CZ  TYR A 152      54.075  39.160 136.206  1.00  0.00           C
ATOM   2446  OH  TYR A 152      55.155  39.410 135.366  1.00  0.00           O
ATOM   2448  CD2 TYR A 152      52.845  37.630 137.607  1.00  0.00           C
ATOM   2450  CE2 TYR A 152      54.005  37.960 136.897  1.00  0.00           C
ATOM   2452  C   TYR A 152      49.475  36.720 136.516  1.00  0.00           C
ATOM   2453  O   TYR A 152      49.415  36.960 135.316  1.00  0.00           O
ATOM   2454  N   THR A 153      49.665  35.480 136.967  1.00  0.00           N
ATOM   2456  CA  THR A 153      49.805  34.280 136.136  1.00  0.00           C
ATOM   2458  CB  THR A 153      50.085  33.080 137.026  1.00  0.00           C
ATOM   2460  OG1 THR A 153      49.065  32.900 137.986  1.00  0.00           O
ATOM   2462  CG2 THR A 153      51.395  33.310 137.796  1.00  0.00           C
ATOM   2466  C   THR A 153      48.605  34.020 135.226  1.00  0.00           C
ATOM   2467  O   THR A 153      48.725  33.630 134.066  1.00  0.00           O
ATOM   2468  N   GLN A 154      47.385  34.310 135.746  1.00  0.00           N
ATOM   2470  CA  GLN A 154      46.155  34.430 134.976  1.00  0.00           C
ATOM   2472  CB  GLN A 154      44.885  34.510 135.876  1.00  0.00           C
ATOM   2475  CG  GLN A 154      44.435  33.190 136.537  1.00  0.00           C
ATOM   2478  CD  GLN A 154      45.055  32.990 137.916  1.00  0.00           C
ATOM   2479  OE1 GLN A 154      44.565  33.520 138.916  1.00  0.00           O
ATOM   2480  NE2 GLN A 154      46.165  32.220 137.977  1.00  0.00           N
ATOM   2483  C   GLN A 154      46.085  35.610 134.026  1.00  0.00           C
ATOM   2484  O   GLN A 154      45.115  35.730 133.276  1.00  0.00           O
ATOM   2485  N   GLU A 155      47.045  36.570 134.076  1.00  0.00           N
ATOM   2487  CA  GLU A 155      47.015  37.810 133.316  1.00  0.00           C
ATOM   2489  CB  GLU A 155      47.365  37.580 131.827  1.00  0.00           C
ATOM   2492  CG  GLU A 155      48.825  37.080 131.646  1.00  0.00           C
ATOM   2495  CD  GLU A 155      49.365  37.190 130.226  1.00  0.00           C
ATOM   2496  OE1 GLU A 155      48.665  37.730 129.327  1.00  0.00           O
ATOM   2497  OE2 GLU A 155      50.515  36.730 130.026  1.00  0.00           O
ATOM   2498  C   GLU A 155      45.755  38.640 133.506  1.00  0.00           C
ATOM   2499  O   GLU A 155      45.235  39.280 132.596  1.00  0.00           O
ATOM   2500  N   ASN A 156      45.195  38.660 134.736  1.00  0.00           N
ATOM   2502  CA  ASN A 156      43.855  39.180 134.956  1.00  0.00           C
ATOM   2504  CB  ASN A 156      43.125  38.310 136.016  1.00  0.00           C
ATOM   2507  CG  ASN A 156      41.625  38.510 135.886  1.00  0.00           C
ATOM   2508  OD1 ASN A 156      41.115  38.750 134.797  1.00  0.00           O
ATOM   2509  ND2 ASN A 156      40.865  38.410 136.996  1.00  0.00           N
ATOM   2512  C   ASN A 156      43.895  40.650 135.386  1.00  0.00           C
ATOM   2513  O   ASN A 156      42.955  41.160 135.996  1.00  0.00           O
ATOM   2514  N   TYR A 157      45.025  41.330 135.107  1.00  0.00           N
ATOM   2516  CA  TYR A 157      45.275  42.760 135.156  1.00  0.00           C
ATOM   2518  CB  TYR A 157      45.875  43.310 133.836  1.00  0.00           C
ATOM   2521  CG  TYR A 157      47.105  42.510 133.506  1.00  0.00           C
ATOM   2522  CD1 TYR A 157      47.165  41.750 132.336  1.00  0.00           C
ATOM   2524  CE1 TYR A 157      48.275  40.950 132.066  1.00  0.00           C
ATOM   2526  CZ  TYR A 157      49.345  40.910 132.966  1.00  0.00           C
ATOM   2527  OH  TYR A 157      50.415  40.060 132.677  1.00  0.00           O
ATOM   2529  CD2 TYR A 157      48.215  42.510 134.376  1.00  0.00           C
ATOM   2531  CE2 TYR A 157      49.325  41.690 134.116  1.00  0.00           C
ATOM   2533  C   TYR A 157      44.225  43.660 135.776  1.00  0.00           C
ATOM   2534  O   TYR A 157      43.925  43.580 136.967  1.00  0.00           O
ATOM   2535  N   LYS A 158      43.635  44.540 134.956  1.00  0.00           N
ATOM   2537  CA  LYS A 158      42.365  45.160 135.197  1.00  0.00           C
ATOM   2539  CB  LYS A 158      42.415  46.690 134.986  1.00  0.00           C
ATOM   2542  CG  LYS A 158      43.235  47.230 133.796  1.00  0.00           C
ATOM   2545  CD  LYS A 158      42.455  47.790 132.596  1.00  0.00           C
ATOM   2548  CE  LYS A 158      41.455  48.910 132.886  1.00  0.00           C
ATOM   2551  NZ  LYS A 158      40.085  48.390 132.946  1.00  0.00           N
ATOM   2555  C   LYS A 158      41.275  44.500 134.397  1.00  0.00           C
ATOM   2556  O   LYS A 158      40.825  45.020 133.376  1.00  0.00           O
ATOM   2557  N   ASP A 159      40.825  43.320 134.896  1.00  0.00           N
ATOM   2559  CA  ASP A 159      39.585  42.640 134.537  1.00  0.00           C
ATOM   2561  CB  ASP A 159      39.325  41.540 135.596  1.00  0.00           C
ATOM   2564  CG  ASP A 159      38.275  40.500 135.226  1.00  0.00           C
ATOM   2565  OD1 ASP A 159      37.285  40.820 134.537  1.00  0.00           O
ATOM   2566  OD2 ASP A 159      38.355  39.410 135.866  1.00  0.00           O
ATOM   2567  C   ASP A 159      38.375  43.570 134.406  1.00  0.00           C
ATOM   2568  O   ASP A 159      38.045  44.310 135.337  1.00  0.00           O
ATOM   2569  N   ASP A 160      37.695  43.510 133.236  1.00  0.00           N
ATOM   2571  CA  ASP A 160      36.515  44.270 132.876  1.00  0.00           C
ATOM   2573  CB  ASP A 160      36.105  43.920 131.397  1.00  0.00           C
ATOM   2576  CG  ASP A 160      35.495  45.080 130.626  1.00  0.00           C
ATOM   2577  OD1 ASP A 160      35.465  46.210 131.167  1.00  0.00           O
ATOM   2578  OD2 ASP A 160      35.135  44.880 129.436  1.00  0.00           O
ATOM   2579  C   ASP A 160      35.385  44.040 133.876  1.00  0.00           C
ATOM   2580  O   ASP A 160      34.695  44.960 134.316  1.00  0.00           O
ATOM   2581  N   ALA A 161      35.215  42.790 134.336  1.00  0.00           N
ATOM   2583  CA  ALA A 161      33.995  42.320 134.956  1.00  0.00           C
ATOM   2585  CB  ALA A 161      33.735  40.920 134.406  1.00  0.00           C
ATOM   2589  C   ALA A 161      34.045  42.240 136.476  1.00  0.00           C
ATOM   2590  O   ALA A 161      33.235  41.540 137.096  1.00  0.00           O
ATOM   2591  N   PHE A 162      35.015  42.920 137.107  1.00  0.00           N
ATOM   2593  CA  PHE A 162      35.305  42.840 138.527  1.00  0.00           C
ATOM   2595  CB  PHE A 162      34.095  42.950 139.517  1.00  0.00           C
ATOM   2598  CG  PHE A 162      34.555  43.170 140.936  1.00  0.00           C
ATOM   2599  CD1 PHE A 162      34.445  44.440 141.537  1.00  0.00           C
ATOM   2601  CE1 PHE A 162      35.045  44.690 142.776  1.00  0.00           C
ATOM   2603  CZ  PHE A 162      35.725  43.670 143.446  1.00  0.00           C
ATOM   2605  CD2 PHE A 162      35.145  42.130 141.677  1.00  0.00           C
ATOM   2607  CE2 PHE A 162      35.775  42.390 142.897  1.00  0.00           C
ATOM   2609  C   PHE A 162      36.215  41.650 138.796  1.00  0.00           C
ATOM   2610  O   PHE A 162      35.955  40.500 138.446  1.00  0.00           O
ATOM   2611  N   ALA A 163      37.345  41.900 139.486  1.00  0.00           N
ATOM   2613  CA  ALA A 163      38.205  40.850 139.927  1.00  0.00           C
ATOM   2615  CB  ALA A 163      39.215  40.510 138.836  1.00  0.00           C
ATOM   2619  C   ALA A 163      38.995  41.260 141.126  1.00  0.00           C
ATOM   2620  O   ALA A 163      39.095  42.420 141.526  1.00  0.00           O
ATOM   2621  N   LYS A 164      39.665  40.260 141.716  1.00  0.00           N
ATOM   2623  CA  LYS A 164      40.735  40.500 142.656  1.00  0.00           C
ATOM   2625  CB  LYS A 164      41.135  39.180 143.326  1.00  0.00           C
ATOM   2628  CG  LYS A 164      40.015  38.740 144.287  1.00  0.00           C
ATOM   2631  CD  LYS A 164      40.285  37.340 144.846  1.00  0.00           C
ATOM   2634  CE  LYS A 164      39.305  36.850 145.917  1.00  0.00           C
ATOM   2637  NZ  LYS A 164      39.515  37.600 147.156  1.00  0.00           N
ATOM   2641  C   LYS A 164      41.915  41.280 142.116  1.00  0.00           C
ATOM   2642  O   LYS A 164      42.445  42.140 142.816  1.00  0.00           O
ATOM   2643  N   GLY A 165      42.325  41.070 140.837  1.00  0.00           N
ATOM   2645  CA  GLY A 165      43.365  41.860 140.177  1.00  0.00           C
ATOM   2648  C   GLY A 165      43.205  43.360 140.346  1.00  0.00           C
ATOM   2649  O   GLY A 165      44.085  44.030 140.857  1.00  0.00           O
ATOM   2650  N   LYS A 166      42.015  43.880 139.986  1.00  0.00           N
ATOM   2652  CA  LYS A 166      41.745  45.290 140.116  1.00  0.00           C
ATOM   2654  CB  LYS A 166      40.505  45.700 139.286  1.00  0.00           C
ATOM   2657  CG  LYS A 166      39.135  45.570 139.976  1.00  0.00           C
ATOM   2660  CD  LYS A 166      38.055  46.290 139.187  1.00  0.00           C
ATOM   2663  CE  LYS A 166      36.715  46.430 139.917  1.00  0.00           C
ATOM   2666  NZ  LYS A 166      36.755  47.490 140.966  1.00  0.00           N
ATOM   2670  C   LYS A 166      41.515  45.700 141.566  1.00  0.00           C
ATOM   2671  O   LYS A 166      41.725  46.850 141.936  1.00  0.00           O
ATOM   2672  N   THR A 167      41.015  44.780 142.427  1.00  0.00           N
ATOM   2674  CA  THR A 167      40.825  45.060 143.856  1.00  0.00           C
ATOM   2676  CB  THR A 167      39.965  44.020 144.556  1.00  0.00           C
ATOM   2678  OG1 THR A 167      38.675  44.040 143.966  1.00  0.00           O
ATOM   2680  CG2 THR A 167      39.755  44.350 146.037  1.00  0.00           C
ATOM   2684  C   THR A 167      42.115  45.240 144.617  1.00  0.00           C
ATOM   2685  O   THR A 167      42.235  46.100 145.496  1.00  0.00           O
ATOM   2686  N   LEU A 168      43.165  44.470 144.296  1.00  0.00           N
ATOM   2688  CA  LEU A 168      44.515  44.780 144.736  1.00  0.00           C
ATOM   2690  CB  LEU A 168      45.515  43.610 144.516  1.00  0.00           C
ATOM   2693  CG  LEU A 168      45.355  42.370 145.426  1.00  0.00           C
ATOM   2695  CD1 LEU A 168      44.945  42.690 146.876  1.00  0.00           C
ATOM   2699  CD2 LEU A 168      44.455  41.290 144.826  1.00  0.00           C
ATOM   2703  C   LEU A 168      45.035  46.090 144.176  1.00  0.00           C
ATOM   2704  O   LEU A 168      45.645  46.880 144.886  1.00  0.00           O
ATOM   2705  N   HIS A 169      44.735  46.410 142.897  1.00  0.00           N
ATOM   2707  CA  HIS A 169      45.015  47.720 142.326  1.00  0.00           C
ATOM   2709  CB  HIS A 169      44.645  47.810 140.837  1.00  0.00           C
ATOM   2712  ND1 HIS A 169      44.805  46.440 138.786  1.00  0.00           N
ATOM   2713  CG  HIS A 169      45.345  46.800 140.007  1.00  0.00           C
ATOM   2714  CE1 HIS A 169      45.735  45.710 138.206  1.00  0.00           C
ATOM   2716  NE2 HIS A 169      46.835  45.570 138.986  1.00  0.00           N
ATOM   2718  CD2 HIS A 169      46.565  46.250 140.156  1.00  0.00           C
ATOM   2720  C   HIS A 169      44.375  48.890 143.077  1.00  0.00           C
ATOM   2721  O   HIS A 169      44.955  49.970 143.177  1.00  0.00           O
ATOM   2722  N   GLN A 170      43.155  48.710 143.636  1.00  0.00           N
ATOM   2724  CA  GLN A 170      42.525  49.660 144.537  1.00  0.00           C
ATOM   2726  CB  GLN A 170      41.125  49.170 145.006  1.00  0.00           C
ATOM   2729  CG  GLN A 170      39.995  49.170 143.947  1.00  0.00           C
ATOM   2732  CD  GLN A 170      39.555  50.550 143.476  1.00  0.00           C
ATOM   2733  OE1 GLN A 170      38.785  50.660 142.526  1.00  0.00           O
ATOM   2734  NE2 GLN A 170      39.945  51.620 144.196  1.00  0.00           N
ATOM   2737  C   GLN A 170      43.295  49.990 145.816  1.00  0.00           C
ATOM   2738  O   GLN A 170      43.455  51.170 146.127  1.00  0.00           O
ATOM   2739  N   THR A 171      43.785  48.980 146.587  1.00  0.00           N
ATOM   2741  CA  THR A 171      44.575  49.230 147.796  1.00  0.00           C
ATOM   2743  CB  THR A 171      44.685  48.020 148.736  1.00  0.00           C
ATOM   2745  OG1 THR A 171      45.145  48.380 150.027  1.00  0.00           O
ATOM   2747  CG2 THR A 171      45.605  46.910 148.196  1.00  0.00           C
ATOM   2751  C   THR A 171      45.935  49.790 147.436  1.00  0.00           C
ATOM   2752  O   THR A 171      46.435  50.750 148.007  1.00  0.00           O
ATOM   2753  N   PHE A 172      46.505  49.250 146.326  1.00  0.00           N
ATOM   2755  CA  PHE A 172      47.775  49.620 145.757  1.00  0.00           C
ATOM   2757  CB  PHE A 172      48.005  48.740 144.497  1.00  0.00           C
ATOM   2760  CG  PHE A 172      49.285  49.040 143.786  1.00  0.00           C
ATOM   2761  CD1 PHE A 172      50.415  48.240 143.977  1.00  0.00           C
ATOM   2763  CE1 PHE A 172      51.615  48.560 143.347  1.00  0.00           C
ATOM   2765  CZ  PHE A 172      51.705  49.720 142.566  1.00  0.00           C
ATOM   2767  CD2 PHE A 172      49.355  50.130 142.886  1.00  0.00           C
ATOM   2769  CE2 PHE A 172      50.565  50.480 142.306  1.00  0.00           C
ATOM   2771  C   PHE A 172      47.835  51.100 145.446  1.00  0.00           C
ATOM   2772  O   PHE A 172      48.835  51.760 145.717  1.00  0.00           O
ATOM   2773  N   LEU A 173      46.745  51.680 144.917  1.00  0.00           N
ATOM   2775  CA  LEU A 173      46.705  53.100 144.647  1.00  0.00           C
ATOM   2777  CB  LEU A 173      45.325  53.430 144.056  1.00  0.00           C
ATOM   2780  CG  LEU A 173      45.185  54.920 143.727  1.00  0.00           C
ATOM   2782  CD1 LEU A 173      46.235  55.350 142.717  1.00  0.00           C
ATOM   2786  CD2 LEU A 173      43.805  55.270 143.217  1.00  0.00           C
ATOM   2790  C   LEU A 173      46.945  54.020 145.856  1.00  0.00           C
ATOM   2791  O   LEU A 173      47.725  54.960 145.796  1.00  0.00           O
ATOM   2792  N   LYS A 174      46.285  53.750 146.997  1.00  0.00           N
ATOM   2794  CA  LYS A 174      46.445  54.520 148.206  1.00  0.00           C
ATOM   2796  CB  LYS A 174      45.425  54.090 149.296  1.00  0.00           C
ATOM   2799  CG  LYS A 174      43.955  54.440 148.947  1.00  0.00           C
ATOM   2802  CD  LYS A 174      43.265  53.410 148.037  1.00  0.00           C
ATOM   2805  CE  LYS A 174      41.785  53.650 147.716  1.00  0.00           C
ATOM   2808  NZ  LYS A 174      41.615  54.880 146.906  1.00  0.00           N
ATOM   2812  C   LYS A 174      47.845  54.430 148.766  1.00  0.00           C
ATOM   2813  O   LYS A 174      48.465  55.400 149.196  1.00  0.00           O
ATOM   2814  N   ASN A 175      48.385  53.210 148.697  1.00  0.00           N
ATOM   2816  CA  ASN A 175      49.755  52.890 148.977  1.00  0.00           C
ATOM   2818  CB  ASN A 175      49.985  51.360 148.886  1.00  0.00           C
ATOM   2821  CG  ASN A 175      48.995  50.440 149.606  1.00  0.00           C
ATOM   2822  OD1 ASN A 175      48.275  50.830 150.516  1.00  0.00           O
ATOM   2823  ND2 ASN A 175      48.985  49.140 149.227  1.00  0.00           N
ATOM   2826  C   ASN A 175      50.775  53.620 148.056  1.00  0.00           C
ATOM   2827  O   ASN A 175      51.845  54.040 148.506  1.00  0.00           O
ATOM   2828  N   LEU A 176      50.475  53.780 146.757  1.00  0.00           N
ATOM   2830  CA  LEU A 176      51.265  54.590 145.836  1.00  0.00           C
ATOM   2832  CB  LEU A 176      50.725  54.470 144.387  1.00  0.00           C
ATOM   2835  CG  LEU A 176      51.535  55.230 143.316  1.00  0.00           C
ATOM   2837  CD1 LEU A 176      53.015  54.850 143.387  1.00  0.00           C
ATOM   2841  CD2 LEU A 176      50.975  54.980 141.906  1.00  0.00           C
ATOM   2845  C   LEU A 176      51.335  56.060 146.246  1.00  0.00           C
ATOM   2846  O   LEU A 176      52.415  56.650 146.337  1.00  0.00           O
ATOM   2847  N   GLU A 177      50.205  56.650 146.647  1.00  0.00           N
ATOM   2849  CA  GLU A 177      50.165  57.990 147.206  1.00  0.00           C
ATOM   2851  CB  GLU A 177      48.695  58.380 147.506  1.00  0.00           C
ATOM   2854  CG  GLU A 177      48.465  59.890 147.766  1.00  0.00           C
ATOM   2857  CD  GLU A 177      47.035  60.160 148.217  1.00  0.00           C
ATOM   2858  OE1 GLU A 177      46.195  59.230 148.277  1.00  0.00           O
ATOM   2859  OE2 GLU A 177      46.715  61.330 148.557  1.00  0.00           O
ATOM   2860  C   GLU A 177      50.995  58.110 148.476  1.00  0.00           C
ATOM   2861  O   GLU A 177      51.695  59.080 148.716  1.00  0.00           O
ATOM   2862  N   ALA A 178      50.995  57.080 149.337  1.00  0.00           N
ATOM   2864  CA  ALA A 178      51.915  57.040 150.456  1.00  0.00           C
ATOM   2866  CB  ALA A 178      51.615  55.810 151.337  1.00  0.00           C
ATOM   2870  C   ALA A 178      53.395  57.050 150.076  1.00  0.00           C
ATOM   2871  O   ALA A 178      54.205  57.750 150.677  1.00  0.00           O
ATOM   2872  N   PHE A 179      53.765  56.270 149.046  1.00  0.00           N
ATOM   2874  CA  PHE A 179      55.095  56.120 148.516  1.00  0.00           C
ATOM   2876  CB  PHE A 179      54.985  54.990 147.466  1.00  0.00           C
ATOM   2879  CG  PHE A 179      56.295  54.640 146.857  1.00  0.00           C
ATOM   2880  CD1 PHE A 179      57.245  53.940 147.617  1.00  0.00           C
ATOM   2882  CE1 PHE A 179      58.395  53.440 147.016  1.00  0.00           C
ATOM   2884  CZ  PHE A 179      58.645  53.700 145.656  1.00  0.00           C
ATOM   2886  CD2 PHE A 179      56.535  54.880 145.496  1.00  0.00           C
ATOM   2888  CE2 PHE A 179      57.725  54.420 144.897  1.00  0.00           C
ATOM   2890  C   PHE A 179      55.755  57.400 147.986  1.00  0.00           C
ATOM   2891  O   PHE A 179      56.955  57.630 148.156  1.00  0.00           O
ATOM   2892  N   GLU A 180      54.985  58.260 147.296  1.00  0.00           N
ATOM   2894  CA  GLU A 180      55.545  59.450 146.676  1.00  0.00           C
ATOM   2896  CB  GLU A 180      54.625  59.860 145.526  1.00  0.00           C
ATOM   2899  CG  GLU A 180      54.535  58.790 144.406  1.00  0.00           C
ATOM   2902  CD  GLU A 180      53.425  59.140 143.427  1.00  0.00           C
ATOM   2903  OE1 GLU A 180      52.635  60.080 143.727  1.00  0.00           O
ATOM   2904  OE2 GLU A 180      53.375  58.490 142.367  1.00  0.00           O
ATOM   2905  C   GLU A 180      55.895  60.570 147.666  1.00  0.00           C
ATOM   2906  O   GLU A 180      57.055  60.970 147.727  1.00  0.00           O
ATOM   2907  N   PRO A 181      55.005  61.060 148.537  1.00  0.00           N
ATOM   2908  CD  PRO A 181      53.655  61.430 148.137  1.00  0.00           C
ATOM   2911  CA  PRO A 181      55.325  61.760 149.766  1.00  0.00           C
ATOM   2913  CB  PRO A 181      53.995  61.690 150.507  1.00  0.00           C
ATOM   2916  CG  PRO A 181      52.985  61.980 149.406  1.00  0.00           C
ATOM   2919  C   PRO A 181      56.515  61.330 150.607  1.00  0.00           C
ATOM   2920  O   PRO A 181      57.245  62.200 151.066  1.00  0.00           O
ATOM   2921  N   VAL A 182      56.745  60.050 150.876  1.00  0.00           N
ATOM   2923  CA  VAL A 182      57.985  59.630 151.526  1.00  0.00           C
ATOM   2925  CB  VAL A 182      57.925  58.220 152.097  1.00  0.00           C
ATOM   2927  CG1 VAL A 182      56.835  58.110 153.177  1.00  0.00           C
ATOM   2931  CG2 VAL A 182      57.555  57.250 150.997  1.00  0.00           C
ATOM   2935  C   VAL A 182      59.235  59.870 150.656  1.00  0.00           C
ATOM   2936  O   VAL A 182      60.285  60.340 151.096  1.00  0.00           O
ATOM   2937  N   ALA A 183      59.175  59.640 149.326  1.00  0.00           N
ATOM   2939  CA  ALA A 183      60.255  60.040 148.436  1.00  0.00           C
ATOM   2941  CB  ALA A 183      59.965  59.530 147.016  1.00  0.00           C
ATOM   2945  C   ALA A 183      60.515  61.550 148.436  1.00  0.00           C
ATOM   2946  O   ALA A 183      61.655  62.020 148.497  1.00  0.00           O
ATOM   2947  N   GLU A 184      59.425  62.350 148.427  1.00  0.00           N
ATOM   2949  CA  GLU A 184      59.435  63.790 148.616  1.00  0.00           C
ATOM   2951  CB  GLU A 184      57.985  64.360 148.527  1.00  0.00           C
ATOM   2954  CG  GLU A 184      57.915  65.900 148.636  1.00  0.00           C
ATOM   2957  CD  GLU A 184      56.585  66.520 148.236  1.00  0.00           C
ATOM   2958  OE1 GLU A 184      55.495  66.060 148.656  1.00  0.00           O
ATOM   2959  OE2 GLU A 184      56.645  67.530 147.486  1.00  0.00           O
ATOM   2960  C   GLU A 184      60.035  64.250 149.936  1.00  0.00           C
ATOM   2961  O   GLU A 184      60.835  65.190 149.977  1.00  0.00           O
ATOM   2962  N   SER A 185      59.695  63.590 151.057  1.00  0.00           N
ATOM   2964  CA  SER A 185      60.245  63.890 152.366  1.00  0.00           C
ATOM   2966  CB  SER A 185      59.475  63.200 153.516  1.00  0.00           C
ATOM   2969  OG  SER A 185      59.555  61.780 153.546  1.00  0.00           O
ATOM   2971  C   SER A 185      61.735  63.670 152.496  1.00  0.00           C
ATOM   2972  O   SER A 185      62.435  64.540 153.016  1.00  0.00           O
ATOM   2973  N   TYR A 186      62.265  62.570 151.927  1.00  0.00           N
ATOM   2975  CA  TYR A 186      63.705  62.430 151.776  1.00  0.00           C
ATOM   2977  CB  TYR A 186      64.065  61.070 151.096  1.00  0.00           C
ATOM   2980  CG  TYR A 186      65.545  61.050 150.796  1.00  0.00           C
ATOM   2981  CD1 TYR A 186      66.435  61.070 151.876  1.00  0.00           C
ATOM   2983  CE1 TYR A 186      67.795  61.320 151.656  1.00  0.00           C
ATOM   2985  CZ  TYR A 186      68.285  61.490 150.356  1.00  0.00           C
ATOM   2986  OH  TYR A 186      69.665  61.570 150.136  1.00  0.00           O
ATOM   2988  CD2 TYR A 186      66.025  61.290 149.497  1.00  0.00           C
ATOM   2990  CE2 TYR A 186      67.395  61.510 149.276  1.00  0.00           C
ATOM   2992  C   TYR A 186      64.325  63.580 150.986  1.00  0.00           C
ATOM   2993  O   TYR A 186      65.275  64.220 151.427  1.00  0.00           O
ATOM   2994  N   HIS A 187      63.755  63.870 149.807  1.00  0.00           N
ATOM   2996  CA  HIS A 187      64.285  64.880 148.916  1.00  0.00           C
ATOM   2998  CB  HIS A 187      63.495  64.950 147.596  1.00  0.00           C
ATOM   3001  ND1 HIS A 187      64.965  63.560 146.116  1.00  0.00           N
ATOM   3002  CG  HIS A 187      63.705  63.800 146.647  1.00  0.00           C
ATOM   3003  CE1 HIS A 187      64.775  62.660 145.166  1.00  0.00           C
ATOM   3005  NE2 HIS A 187      63.465  62.310 145.057  1.00  0.00           N
ATOM   3007  CD2 HIS A 187      62.775  63.050 146.006  1.00  0.00           C
ATOM   3009  C   HIS A 187      64.345  66.250 149.576  1.00  0.00           C
ATOM   3010  O   HIS A 187      65.355  66.930 149.456  1.00  0.00           O
ATOM   3011  N   ALA A 188      63.305  66.650 150.337  1.00  0.00           N
ATOM   3013  CA  ALA A 188      63.305  67.830 151.167  1.00  0.00           C
ATOM   3015  CB  ALA A 188      61.965  67.870 151.936  1.00  0.00           C
ATOM   3019  C   ALA A 188      64.415  67.880 152.196  1.00  0.00           C
ATOM   3020  O   ALA A 188      65.145  68.880 152.277  1.00  0.00           O
ATOM   3021  N   ALA A 189      64.635  66.780 152.937  1.00  0.00           N
ATOM   3023  CA  ALA A 189      65.685  66.660 153.937  1.00  0.00           C
ATOM   3025  CB  ALA A 189      65.575  65.280 154.626  1.00  0.00           C
ATOM   3029  C   ALA A 189      67.085  66.880 153.376  1.00  0.00           C
ATOM   3030  O   ALA A 189      67.895  67.590 153.966  1.00  0.00           O
ATOM   3031  N   ILE A 190      67.395  66.340 152.177  1.00  0.00           N
ATOM   3033  CA  ILE A 190      68.705  66.550 151.577  1.00  0.00           C
ATOM   3035  CB  ILE A 190      69.255  65.370 150.796  1.00  0.00           C
ATOM   3037  CG2 ILE A 190      69.625  64.330 151.867  1.00  0.00           C
ATOM   3041  CG1 ILE A 190      68.295  64.800 149.726  1.00  0.00           C
ATOM   3044  CD  ILE A 190      68.075  65.690 148.506  1.00  0.00           C
ATOM   3048  C   ILE A 190      68.885  67.810 150.787  1.00  0.00           C
ATOM   3049  O   ILE A 190      70.025  68.130 150.456  1.00  0.00           O
ATOM   3050  N   GLN A 191      67.835  68.590 150.467  1.00  0.00           N
ATOM   3052  CA  GLN A 191      67.975  69.780 149.647  1.00  0.00           C
ATOM   3054  CB  GLN A 191      66.645  70.560 149.566  1.00  0.00           C
ATOM   3057  CG  GLN A 191      65.765  70.020 148.446  1.00  0.00           C
ATOM   3060  CD  GLN A 191      64.375  70.640 148.446  1.00  0.00           C
ATOM   3061  OE1 GLN A 191      63.355  69.960 148.516  1.00  0.00           O
ATOM   3062  NE2 GLN A 191      64.325  71.980 148.367  1.00  0.00           N
ATOM   3065  C   GLN A 191      68.945  70.780 150.177  1.00  0.00           C
ATOM   3066  O   GLN A 191      69.895  71.210 149.527  1.00  0.00           O
ATOM   3067  N   GLU A 192      68.735  71.130 151.456  1.00  0.00           N
ATOM   3069  CA  GLU A 192      69.565  72.050 152.177  1.00  0.00           C
ATOM   3071  CB  GLU A 192      68.925  72.310 153.546  1.00  0.00           C
ATOM   3074  CG  GLU A 192      67.535  72.990 153.436  1.00  0.00           C
ATOM   3077  CD  GLU A 192      67.005  73.320 154.826  1.00  0.00           C
ATOM   3078  OE1 GLU A 192      67.615  72.820 155.806  1.00  0.00           O
ATOM   3079  OE2 GLU A 192      66.015  74.100 154.927  1.00  0.00           O
ATOM   3080  C   GLU A 192      70.965  71.510 152.336  1.00  0.00           C
ATOM   3081  O   GLU A 192      71.955  72.160 152.027  1.00  0.00           O
ATOM   3082  N   ILE A 193      71.085  70.240 152.727  1.00  0.00           N
ATOM   3084  CA  ILE A 193      72.355  69.590 152.956  1.00  0.00           C
ATOM   3086  CB  ILE A 193      72.095  68.170 153.417  1.00  0.00           C
ATOM   3088  CG2 ILE A 193      73.415  67.420 153.686  1.00  0.00           C
ATOM   3092  CG1 ILE A 193      71.195  68.180 154.677  1.00  0.00           C
ATOM   3095  CD  ILE A 193      70.655  66.790 154.956  1.00  0.00           C
ATOM   3099  C   ILE A 193      73.195  69.570 151.706  1.00  0.00           C
ATOM   3100  O   ILE A 193      74.385  69.900 151.706  1.00  0.00           O
ATOM   3101  N   ASN A 194      72.555  69.240 150.587  1.00  0.00           N
ATOM   3103  CA  ASN A 194      73.125  69.290 149.276  1.00  0.00           C
ATOM   3105  CB  ASN A 194      72.195  68.570 148.266  1.00  0.00           C
ATOM   3108  CG  ASN A 194      73.025  68.060 147.117  1.00  0.00           C
ATOM   3109  OD1 ASN A 194      73.245  68.710 146.096  1.00  0.00           O
ATOM   3110  ND2 ASN A 194      73.565  66.830 147.287  1.00  0.00           N
ATOM   3113  C   ASN A 194      73.515  70.700 148.826  1.00  0.00           C
ATOM   3114  O   ASN A 194      74.555  70.890 148.206  1.00  0.00           O
ATOM   3115  N   ASP A 195      72.725  71.730 149.136  1.00  0.00           N
ATOM   3117  CA  ASP A 195      73.105  73.130 148.956  1.00  0.00           C
ATOM   3119  CB  ASP A 195      71.855  73.980 149.317  1.00  0.00           C
ATOM   3122  CG  ASP A 195      72.025  75.470 149.147  1.00  0.00           C
ATOM   3123  OD1 ASP A 195      72.535  75.910 148.096  1.00  0.00           O
ATOM   3124  OD2 ASP A 195      71.575  76.180 150.087  1.00  0.00           O
ATOM   3125  C   ASP A 195      74.345  73.550 149.747  1.00  0.00           C
ATOM   3126  O   ASP A 195      75.335  74.020 149.187  1.00  0.00           O
ATOM   3127  N   LYS A 196      74.395  73.270 151.066  1.00  0.00           N
ATOM   3129  CA  LYS A 196      75.545  73.610 151.887  1.00  0.00           C
ATOM   3131  CB  LYS A 196      75.295  73.360 153.397  1.00  0.00           C
ATOM   3134  CG  LYS A 196      74.455  74.440 154.136  1.00  0.00           C
ATOM   3137  CD  LYS A 196      72.975  74.440 153.727  1.00  0.00           C
ATOM   3140  CE  LYS A 196      71.995  75.270 154.576  1.00  0.00           C
ATOM   3143  NZ  LYS A 196      71.805  74.680 155.906  1.00  0.00           N
ATOM   3147  C   LYS A 196      76.845  72.940 151.466  1.00  0.00           C
ATOM   3148  O   LYS A 196      77.905  73.560 151.337  1.00  0.00           O
ATOM   3149  N   ARG A 197      76.825  71.630 151.177  1.00  0.00           N
ATOM   3151  CA  ARG A 197      78.005  70.980 150.626  1.00  0.00           C
ATOM   3153  CB  ARG A 197      77.865  69.450 150.587  1.00  0.00           C
ATOM   3156  CG  ARG A 197      76.635  68.950 149.807  1.00  0.00           C
ATOM   3159  CD  ARG A 197      76.765  67.910 148.686  1.00  0.00           C
ATOM   3162  NE  ARG A 197      78.195  67.520 148.527  1.00  0.00           N
ATOM   3164  CZ  ARG A 197      79.025  68.050 147.646  1.00  0.00           C
ATOM   3165  NH1 ARG A 197      78.755  69.130 146.967  1.00  0.00           N
ATOM   3168  NH2 ARG A 197      80.175  67.470 147.406  1.00  0.00           N
ATOM   3171  C   ARG A 197      78.415  71.490 149.257  1.00  0.00           C
ATOM   3172  O   ARG A 197      79.595  71.680 148.956  1.00  0.00           O
ATOM   3173  N   GLN A 198      77.455  71.730 148.347  1.00  0.00           N
ATOM   3175  CA  GLN A 198      77.725  72.300 147.056  1.00  0.00           C
ATOM   3177  CB  GLN A 198      76.495  72.230 146.147  1.00  0.00           C
ATOM   3180  CG  GLN A 198      76.295  70.800 145.576  1.00  0.00           C
ATOM   3183  CD  GLN A 198      75.605  70.880 144.236  1.00  0.00           C
ATOM   3184  OE1 GLN A 198      76.115  71.600 143.376  1.00  0.00           O
ATOM   3185  NE2 GLN A 198      74.475  70.190 144.036  1.00  0.00           N
ATOM   3188  C   GLN A 198      78.335  73.670 147.056  1.00  0.00           C
ATOM   3189  O   GLN A 198      79.345  73.880 146.396  1.00  0.00           O
ATOM   3190  N   LEU A 199      77.815  74.630 147.856  1.00  0.00           N
ATOM   3192  CA  LEU A 199      78.485  75.910 147.996  1.00  0.00           C
ATOM   3194  CB  LEU A 199      77.745  76.890 148.947  1.00  0.00           C
ATOM   3197  CG  LEU A 199      76.675  77.720 148.206  1.00  0.00           C
ATOM   3199  CD1 LEU A 199      75.415  76.920 147.926  1.00  0.00           C
ATOM   3203  CD2 LEU A 199      76.335  79.000 148.986  1.00  0.00           C
ATOM   3207  C   LEU A 199      79.925  75.780 148.446  1.00  0.00           C
ATOM   3208  O   LEU A 199      80.775  76.500 147.956  1.00  0.00           O
ATOM   3209  N   ALA A 200      80.185  74.830 149.357  1.00  0.00           N
ATOM   3211  CA  ALA A 200      81.485  74.420 149.826  1.00  0.00           C
ATOM   3213  CB  ALA A 200      81.285  73.600 151.106  1.00  0.00           C
ATOM   3217  C   ALA A 200      82.485  73.790 148.846  1.00  0.00           C
ATOM   3218  O   ALA A 200      83.665  74.160 148.896  1.00  0.00           O
ATOM   3219  N   GLU A 201      82.095  72.860 147.946  1.00  0.00           N
ATOM   3221  CA  GLU A 201      82.955  72.410 146.846  1.00  0.00           C
ATOM   3223  CB  GLU A 201      82.415  71.150 146.076  1.00  0.00           C
ATOM   3226  CG  GLU A 201      83.365  70.560 144.977  1.00  0.00           C
ATOM   3229  CD  GLU A 201      84.695  69.900 145.397  1.00  0.00           C
ATOM   3230  OE1 GLU A 201      85.455  70.490 146.206  1.00  0.00           O
ATOM   3231  OE2 GLU A 201      85.035  68.830 144.796  1.00  0.00           O
ATOM   3232  C   GLU A 201      83.145  73.530 145.847  1.00  0.00           C
ATOM   3233  O   GLU A 201      84.245  73.890 145.426  1.00  0.00           O
ATOM   3234  N   LEU A 202      82.025  74.200 145.496  1.00  0.00           N
ATOM   3236  CA  LEU A 202      81.945  75.100 144.387  1.00  0.00           C
ATOM   3238  CB  LEU A 202      80.465  75.250 143.886  1.00  0.00           C
ATOM   3241  CG  LEU A 202      79.765  73.970 143.366  1.00  0.00           C
ATOM   3243  CD1 LEU A 202      78.315  74.210 142.967  1.00  0.00           C
ATOM   3247  CD2 LEU A 202      80.505  73.400 142.166  1.00  0.00           C
ATOM   3251  C   LEU A 202      82.475  76.490 144.726  1.00  0.00           C
ATOM   3252  O   LEU A 202      82.285  77.390 143.916  1.00  0.00           O
ATOM   3253  N   LYS A 203      83.155  76.700 145.887  1.00  0.00           N
ATOM   3255  CA  LYS A 203      83.485  77.990 146.486  1.00  0.00           C
ATOM   3257  CB  LYS A 203      84.245  77.890 147.837  1.00  0.00           C
ATOM   3260  CG  LYS A 203      83.335  77.500 149.007  1.00  0.00           C
ATOM   3263  CD  LYS A 203      84.075  77.360 150.337  1.00  0.00           C
ATOM   3266  CE  LYS A 203      83.175  77.070 151.546  1.00  0.00           C
ATOM   3269  NZ  LYS A 203      83.675  75.930 152.346  1.00  0.00           N
ATOM   3273  C   LYS A 203      84.215  78.960 145.596  1.00  0.00           C
ATOM   3274  O   LYS A 203      84.015  80.170 145.666  1.00  0.00           O
ATOM   3275  N   ASN A 204      85.085  78.420 144.726  1.00  0.00           N
ATOM   3277  CA  ASN A 204      85.775  79.150 143.686  1.00  0.00           C
ATOM   3279  CB  ASN A 204      86.995  78.110 143.306  1.00  0.00           C
ATOM   3282  CG  ASN A 204      88.385  78.340 142.616  1.00  0.00           C
ATOM   3283  OD1 ASN A 204      89.325  78.920 143.126  1.00  0.00           O
ATOM   3284  ND2 ASN A 204      88.655  77.700 141.467  1.00  0.00           N
ATOM   3287  C   ASN A 204      84.665  79.810 142.766  1.00  0.00           C
ATOM   3288  O   ASN A 204      84.665  81.020 142.607  1.00  0.00           O
ATOM   3289  N   ILE A 205      83.605  79.090 142.246  1.00  0.00           N
ATOM   3291  CA  ILE A 205      82.935  79.240 140.916  1.00  0.00           C
ATOM   3293  CB  ILE A 205      81.995  78.050 140.466  1.00  0.00           C
ATOM   3295  CG2 ILE A 205      81.295  78.430 139.166  1.00  0.00           C
ATOM   3299  CG1 ILE A 205      82.485  76.640 140.066  1.00  0.00           C
ATOM   3302  CD  ILE A 205      83.275  76.540 138.757  1.00  0.00           C
ATOM   3306  C   ILE A 205      82.385  80.660 140.586  1.00  0.00           C
ATOM   3307  O   ILE A 205      81.575  81.240 141.316  1.00  0.00           O
ATOM   3308  N   GLU A 206      82.765  81.190 139.386  1.00  0.00           N
ATOM   3310  CA  GLU A 206      82.285  82.350 138.646  1.00  0.00           C
ATOM   3312  CB  GLU A 206      83.065  82.480 137.297  1.00  0.00           C
ATOM   3315  CG  GLU A 206      84.565  82.800 137.516  1.00  0.00           C
ATOM   3318  CD  GLU A 206      85.445  82.990 136.276  1.00  0.00           C
ATOM   3319  OE1 GLU A 206      85.085  83.820 135.406  1.00  0.00           O
ATOM   3320  OE2 GLU A 206      86.515  82.340 136.236  1.00  0.00           O
ATOM   3321  C   GLU A 206      80.795  82.270 138.386  1.00  0.00           C
ATOM   3322  O   GLU A 206      80.035  83.220 138.566  1.00  0.00           O
ATOM   3323  N   GLU A 207      80.315  81.080 138.066  1.00  0.00           N
ATOM   3325  CA  GLU A 207      78.935  80.690 137.996  1.00  0.00           C
ATOM   3327  CB  GLU A 207      78.875  79.500 136.967  1.00  0.00           C
ATOM   3330  CG  GLU A 207      79.845  79.600 135.746  1.00  0.00           C
ATOM   3333  CD  GLU A 207      79.755  80.930 135.007  1.00  0.00           C
ATOM   3334  OE1 GLU A 207      78.675  81.230 134.436  1.00  0.00           O
ATOM   3335  OE2 GLU A 207      80.765  81.670 135.007  1.00  0.00           O
ATOM   3336  C   GLU A 207      78.345  80.190 139.367  1.00  0.00           C
ATOM   3337  O   GLU A 207      77.275  79.590 139.397  1.00  0.00           O
ATOM   3338  N   ARG A 208      79.005  80.340 140.556  1.00  0.00           N
ATOM   3340  CA  ARG A 208      78.645  79.590 141.776  1.00  0.00           C
ATOM   3342  CB  ARG A 208      79.715  79.640 142.906  1.00  0.00           C
ATOM   3345  CG  ARG A 208      79.335  78.990 144.266  1.00  0.00           C
ATOM   3348  CD  ARG A 208      80.285  79.310 145.416  1.00  0.00           C
ATOM   3351  NE  ARG A 208      80.365  80.790 145.456  1.00  0.00           N
ATOM   3353  CZ  ARG A 208      80.575  81.540 146.507  1.00  0.00           C
ATOM   3354  NH1 ARG A 208      80.515  81.040 147.727  1.00  0.00           N
ATOM   3357  NH2 ARG A 208      80.795  82.820 146.326  1.00  0.00           N
ATOM   3360  C   ARG A 208      77.435  80.190 142.406  1.00  0.00           C
ATOM   3361  O   ARG A 208      76.645  79.520 143.067  1.00  0.00           O
ATOM   3362  N   GLU A 209      77.265  81.480 142.107  1.00  0.00           N
ATOM   3364  CA  GLU A 209      76.165  82.370 142.336  1.00  0.00           C
ATOM   3366  CB  GLU A 209      76.415  83.480 141.316  1.00  0.00           C
ATOM   3369  CG  GLU A 209      75.465  84.650 141.506  1.00  0.00           C
ATOM   3372  CD  GLU A 209      75.485  85.580 140.316  1.00  0.00           C
ATOM   3373  OE1 GLU A 209      76.095  85.270 139.266  1.00  0.00           O
ATOM   3374  OE2 GLU A 209      74.785  86.610 140.466  1.00  0.00           O
ATOM   3375  C   GLU A 209      74.765  81.770 142.157  1.00  0.00           C
ATOM   3376  O   GLU A 209      73.785  82.200 142.746  1.00  0.00           O
ATOM   3377  N   GLY A 210      74.685  80.680 141.376  1.00  0.00           N
ATOM   3379  CA  GLY A 210      73.495  79.870 141.187  1.00  0.00           C
ATOM   3382  C   GLY A 210      73.255  79.670 139.727  1.00  0.00           C
ATOM   3383  O   GLY A 210      72.285  79.040 139.327  1.00  0.00           O
ATOM   3384  N   LYS A 211      74.175  80.200 138.897  1.00  0.00           N
ATOM   3386  CA  LYS A 211      74.325  79.940 137.476  1.00  0.00           C
ATOM   3388  CB  LYS A 211      75.495  80.770 136.867  1.00  0.00           C
ATOM   3391  CG  LYS A 211      75.385  82.300 136.886  1.00  0.00           C
ATOM   3394  CD  LYS A 211      74.205  82.760 136.027  1.00  0.00           C
ATOM   3397  CE  LYS A 211      74.285  84.230 135.606  1.00  0.00           C
ATOM   3400  NZ  LYS A 211      73.105  84.560 134.797  1.00  0.00           N
ATOM   3404  C   LYS A 211      74.635  78.470 137.227  1.00  0.00           C
ATOM   3405  O   LYS A 211      74.245  77.850 136.246  1.00  0.00           O
ATOM   3406  N   THR A 212      75.415  77.920 138.176  1.00  0.00           N
ATOM   3408  CA  THR A 212      75.835  76.540 138.276  1.00  0.00           C
ATOM   3410  CB  THR A 212      76.745  76.350 139.496  1.00  0.00           C
ATOM   3412  OG1 THR A 212      77.435  75.110 139.446  1.00  0.00           O
ATOM   3414  CG2 THR A 212      76.035  76.470 140.857  1.00  0.00           C
ATOM   3418  C   THR A 212      74.675  75.570 138.246  1.00  0.00           C
ATOM   3419  O   THR A 212      73.835  75.530 139.146  1.00  0.00           O
ATOM   3420  N   PHE A 213      74.585  74.710 137.216  1.00  0.00           N
ATOM   3422  CA  PHE A 213      73.565  73.680 137.126  1.00  0.00           C
ATOM   3424  CB  PHE A 213      73.365  73.160 135.686  1.00  0.00           C
ATOM   3427  CG  PHE A 213      73.355  74.290 134.736  1.00  0.00           C
ATOM   3428  CD1 PHE A 213      72.215  75.100 134.607  1.00  0.00           C
ATOM   3430  CE1 PHE A 213      72.215  76.160 133.706  1.00  0.00           C
ATOM   3432  CZ  PHE A 213      73.345  76.400 132.916  1.00  0.00           C
ATOM   3434  CD2 PHE A 213      74.485  74.560 133.947  1.00  0.00           C
ATOM   3436  CE2 PHE A 213      74.465  75.600 133.026  1.00  0.00           C
ATOM   3438  C   PHE A 213      73.985  72.480 137.937  1.00  0.00           C
ATOM   3439  O   PHE A 213      73.195  71.590 138.206  1.00  0.00           O
ATOM   3440  N   HIS A 214      75.245  72.450 138.386  1.00  0.00           N
ATOM   3442  CA  HIS A 214      75.675  71.580 139.456  1.00  0.00           C
ATOM   3444  CB  HIS A 214      77.175  71.740 139.777  1.00  0.00           C
ATOM   3447  ND1 HIS A 214      78.415  72.640 137.766  1.00  0.00           N
ATOM   3448  CG  HIS A 214      78.015  71.570 138.556  1.00  0.00           C
ATOM   3449  CE1 HIS A 214      79.205  72.100 136.846  1.00  0.00           C
ATOM   3451  NE2 HIS A 214      79.355  70.770 137.037  1.00  0.00           N
ATOM   3453  CD2 HIS A 214      78.595  70.420 138.117  1.00  0.00           C
ATOM   3455  C   HIS A 214      74.885  71.820 140.726  1.00  0.00           C
ATOM   3456  O   HIS A 214      74.395  70.860 141.307  1.00  0.00           O
ATOM   3457  N   TYR A 215      74.645  73.090 141.146  1.00  0.00           N
ATOM   3459  CA  TYR A 215      73.625  73.310 142.157  1.00  0.00           C
ATOM   3461  CB  TYR A 215      73.885  74.370 143.266  1.00  0.00           C
ATOM   3464  CG  TYR A 215      72.835  74.110 144.337  1.00  0.00           C
ATOM   3465  CD1 TYR A 215      72.985  73.020 145.197  1.00  0.00           C
ATOM   3467  CE1 TYR A 215      71.915  72.530 145.936  1.00  0.00           C
ATOM   3469  CZ  TYR A 215      70.685  73.190 145.906  1.00  0.00           C
ATOM   3470  OH  TYR A 215      69.585  72.670 146.606  1.00  0.00           O
ATOM   3472  CD2 TYR A 215      71.615  74.800 144.346  1.00  0.00           C
ATOM   3474  CE2 TYR A 215      70.555  74.360 145.157  1.00  0.00           C
ATOM   3476  C   TYR A 215      72.325  73.560 141.436  1.00  0.00           C
ATOM   3477  O   TYR A 215      71.915  74.670 141.076  1.00  0.00           O
ATOM   3478  N   TYR A 216      71.625  72.450 141.196  1.00  0.00           N
ATOM   3480  CA  TYR A 216      70.415  72.390 140.446  1.00  0.00           C
ATOM   3482  CB  TYR A 216      70.295  71.000 139.777  1.00  0.00           C
ATOM   3485  CG  TYR A 216      70.745  69.870 140.686  1.00  0.00           C
ATOM   3486  CD1 TYR A 216      69.925  69.380 141.696  1.00  0.00           C
ATOM   3488  CE1 TYR A 216      70.425  68.490 142.656  1.00  0.00           C
ATOM   3490  CZ  TYR A 216      71.755  68.070 142.596  1.00  0.00           C
ATOM   3491  OH  TYR A 216      72.315  67.330 143.646  1.00  0.00           O
ATOM   3493  CD2 TYR A 216      72.035  69.330 140.556  1.00  0.00           C
ATOM   3495  CE2 TYR A 216      72.555  68.460 141.526  1.00  0.00           C
ATOM   3497  C   TYR A 216      69.215  72.760 141.286  1.00  0.00           C
ATOM   3498  O   TYR A 216      68.255  72.000 141.397  1.00  0.00           O
ATOM   3499  N   SER A 217      69.195  73.990 141.876  1.00  0.00           N
ATOM   3501  CA  SER A 217      68.155  74.480 142.797  1.00  0.00           C
ATOM   3503  CB  SER A 217      68.135  76.040 142.967  1.00  0.00           C
ATOM   3506  OG  SER A 217      69.305  76.650 143.476  1.00  0.00           O
ATOM   3508  C   SER A 217      66.785  74.260 142.216  1.00  0.00           C
ATOM   3509  O   SER A 217      65.835  73.780 142.837  1.00  0.00           O
ATOM   3510  N   LEU A 218      66.705  74.630 140.936  1.00  0.00           N
ATOM   3512  CA  LEU A 218      65.525  74.510 140.156  1.00  0.00           C
ATOM   3514  CB  LEU A 218      65.705  75.310 138.886  1.00  0.00           C
ATOM   3517  CG  LEU A 218      64.405  75.470 138.117  1.00  0.00           C
ATOM   3519  CD1 LEU A 218      63.655  76.760 138.466  1.00  0.00           C
ATOM   3523  CD2 LEU A 218      64.785  75.420 136.656  1.00  0.00           C
ATOM   3527  C   LEU A 218      65.165  73.080 139.816  1.00  0.00           C
ATOM   3528  O   LEU A 218      64.005  72.720 139.917  1.00  0.00           O
ATOM   3529  N   ALA A 219      66.135  72.220 139.426  1.00  0.00           N
ATOM   3531  CA  ALA A 219      65.815  70.870 139.006  1.00  0.00           C
ATOM   3533  CB  ALA A 219      67.015  70.100 138.456  1.00  0.00           C
ATOM   3537  C   ALA A 219      65.215  70.040 140.116  1.00  0.00           C
ATOM   3538  O   ALA A 219      64.365  69.190 139.846  1.00  0.00           O
ATOM   3539  N   VAL A 220      65.625  70.290 141.376  1.00  0.00           N
ATOM   3541  CA  VAL A 220      64.935  69.770 142.546  1.00  0.00           C
ATOM   3543  CB  VAL A 220      65.505  70.300 143.856  1.00  0.00           C
ATOM   3545  CG1 VAL A 220      64.765  69.580 145.006  1.00  0.00           C
ATOM   3549  CG2 VAL A 220      67.015  70.050 143.977  1.00  0.00           C
ATOM   3553  C   VAL A 220      63.465  70.140 142.596  1.00  0.00           C
ATOM   3554  O   VAL A 220      62.585  69.290 142.686  1.00  0.00           O
ATOM   3555  N   MET A 221      63.155  71.450 142.476  1.00  0.00           N
ATOM   3557  CA  MET A 221      61.795  71.930 142.427  1.00  0.00           C
ATOM   3559  CB  MET A 221      61.705  73.470 142.396  1.00  0.00           C
ATOM   3562  CG  MET A 221      62.105  74.130 143.716  1.00  0.00           C
ATOM   3565  SD  MET A 221      61.685  75.870 143.756  1.00  0.00           S
ATOM   3566  CE  MET A 221      63.065  76.380 142.726  1.00  0.00           C
ATOM   3570  C   MET A 221      61.015  71.420 141.246  1.00  0.00           C
ATOM   3571  O   MET A 221      59.835  71.110 141.357  1.00  0.00           O
ATOM   3572  N   ILE A 222      61.675  71.320 140.077  1.00  0.00           N
ATOM   3574  CA  ILE A 222      61.125  70.680 138.906  1.00  0.00           C
ATOM   3576  CB  ILE A 222      62.045  70.830 137.686  1.00  0.00           C
ATOM   3578  CG2 ILE A 222      61.635  69.870 136.556  1.00  0.00           C
ATOM   3582  CG1 ILE A 222      62.145  72.290 137.186  1.00  0.00           C
ATOM   3585  CD  ILE A 222      63.195  72.490 136.086  1.00  0.00           C
ATOM   3589  C   ILE A 222      60.765  69.220 139.146  1.00  0.00           C
ATOM   3590  O   ILE A 222      59.665  68.780 138.846  1.00  0.00           O
ATOM   3591  N   SER A 223      61.695  68.450 139.746  1.00  0.00           N
ATOM   3593  CA  SER A 223      61.505  67.050 140.096  1.00  0.00           C
ATOM   3595  CB  SER A 223      62.805  66.440 140.676  1.00  0.00           C
ATOM   3598  OG  SER A 223      62.675  65.040 140.927  1.00  0.00           O
ATOM   3600  C   SER A 223      60.405  66.840 141.096  1.00  0.00           C
ATOM   3601  O   SER A 223      59.525  66.000 140.916  1.00  0.00           O
ATOM   3602  N   ALA A 224      60.365  67.650 142.166  1.00  0.00           N
ATOM   3604  CA  ALA A 224      59.285  67.650 143.107  1.00  0.00           C
ATOM   3606  CB  ALA A 224      59.625  68.630 144.217  1.00  0.00           C
ATOM   3610  C   ALA A 224      57.935  68.020 142.526  1.00  0.00           C
ATOM   3611  O   ALA A 224      56.915  67.390 142.786  1.00  0.00           O
ATOM   3612  N   LYS A 225      57.885  69.040 141.646  1.00  0.00           N
ATOM   3614  CA  LYS A 225      56.665  69.320 140.916  1.00  0.00           C
ATOM   3616  CB  LYS A 225      56.725  70.640 140.077  1.00  0.00           C
ATOM   3619  CG  LYS A 225      55.335  71.060 139.546  1.00  0.00           C
ATOM   3622  CD  LYS A 225      55.205  72.500 139.006  1.00  0.00           C
ATOM   3625  CE  LYS A 225      55.845  72.690 137.626  1.00  0.00           C
ATOM   3628  NZ  LYS A 225      55.355  73.880 136.867  1.00  0.00           N
ATOM   3632  C   LYS A 225      56.255  68.150 140.036  1.00  0.00           C
ATOM   3633  O   LYS A 225      55.205  67.560 140.236  1.00  0.00           O
ATOM   3634  N   GLN A 226      57.085  67.770 139.046  1.00  0.00           N
ATOM   3636  CA  GLN A 226      56.595  67.010 137.906  1.00  0.00           C
ATOM   3638  CB  GLN A 226      57.125  67.720 136.616  1.00  0.00           C
ATOM   3641  CG  GLN A 226      56.665  67.310 135.177  1.00  0.00           C
ATOM   3644  CD  GLN A 226      56.755  65.830 134.816  1.00  0.00           C
ATOM   3645  OE1 GLN A 226      57.805  65.180 134.906  1.00  0.00           O
ATOM   3646  NE2 GLN A 226      55.615  65.260 134.376  1.00  0.00           N
ATOM   3649  C   GLN A 226      56.935  65.530 137.996  1.00  0.00           C
ATOM   3650  O   GLN A 226      56.295  64.670 137.396  1.00  0.00           O
ATOM   3651  N   ILE A 227      57.915  65.180 138.827  1.00  0.00           N
ATOM   3653  CA  ILE A 227      58.335  63.810 139.006  1.00  0.00           C
ATOM   3655  CB  ILE A 227      59.815  63.630 138.617  1.00  0.00           C
ATOM   3657  CG2 ILE A 227      60.245  62.170 138.776  1.00  0.00           C
ATOM   3661  CG1 ILE A 227      60.075  64.020 137.136  1.00  0.00           C
ATOM   3664  CD  ILE A 227      61.565  64.190 136.776  1.00  0.00           C
ATOM   3668  C   ILE A 227      57.925  63.370 140.416  1.00  0.00           C
ATOM   3669  O   ILE A 227      58.385  62.360 140.927  1.00  0.00           O
ATOM   3670  N   ASN A 228      56.985  64.080 141.086  1.00  0.00           N
ATOM   3672  CA  ASN A 228      56.475  63.630 142.376  1.00  0.00           C
ATOM   3674  CB  ASN A 228      57.405  64.120 143.487  1.00  0.00           C
ATOM   3677  CG  ASN A 228      57.185  63.420 144.826  1.00  0.00           C
ATOM   3678  OD1 ASN A 228      56.095  63.260 145.367  1.00  0.00           O
ATOM   3679  ND2 ASN A 228      58.315  63.030 145.446  1.00  0.00           N
ATOM   3682  C   ASN A 228      55.005  63.990 142.596  1.00  0.00           C
ATOM   3683  O   ASN A 228      54.125  63.140 142.586  1.00  0.00           O
ATOM   3684  N   ASN A 229      54.635  65.280 142.726  1.00  0.00           N
ATOM   3686  CA  ASN A 229      53.225  65.630 142.816  1.00  0.00           C
ATOM   3688  CB  ASN A 229      53.005  67.140 143.117  1.00  0.00           C
ATOM   3691  CG  ASN A 229      53.435  67.500 144.527  1.00  0.00           C
ATOM   3692  OD1 ASN A 229      54.105  68.520 144.736  1.00  0.00           O
ATOM   3693  ND2 ASN A 229      53.035  66.690 145.516  1.00  0.00           N
ATOM   3696  C   ASN A 229      52.355  65.270 141.626  1.00  0.00           C
ATOM   3697  O   ASN A 229      51.165  64.990 141.776  1.00  0.00           O
ATOM   3698  N   LEU A 230      52.905  65.310 140.396  1.00  0.00           N
ATOM   3700  CA  LEU A 230      52.125  64.990 139.216  1.00  0.00           C
ATOM   3702  CB  LEU A 230      52.615  65.690 137.916  1.00  0.00           C
ATOM   3705  CG  LEU A 230      52.885  67.200 137.916  1.00  0.00           C
ATOM   3707  CD1 LEU A 230      53.535  67.520 136.587  1.00  0.00           C
ATOM   3711  CD2 LEU A 230      51.665  68.080 138.096  1.00  0.00           C
ATOM   3715  C   LEU A 230      52.215  63.520 138.857  1.00  0.00           C
ATOM   3716  O   LEU A 230      51.575  63.090 137.916  1.00  0.00           O
ATOM   3717  N   ILE A 231      53.035  62.690 139.507  1.00  0.00           N
ATOM   3719  CA  ILE A 231      53.185  61.320 138.996  1.00  0.00           C
ATOM   3721  CB  ILE A 231      54.535  60.720 139.306  1.00  0.00           C
ATOM   3723  CG2 ILE A 231      55.545  61.370 138.357  1.00  0.00           C
ATOM   3727  CG1 ILE A 231      54.915  60.980 140.767  1.00  0.00           C
ATOM   3730  CD  ILE A 231      56.005  60.110 141.366  1.00  0.00           C
ATOM   3734  C   ILE A 231      52.075  60.410 139.456  1.00  0.00           C
ATOM   3735  O   ILE A 231      51.785  59.430 138.776  1.00  0.00           O
ATOM   3736  N   SER A 232      51.415  60.790 140.556  1.00  0.00           N
ATOM   3738  CA  SER A 232      50.595  59.970 141.436  1.00  0.00           C
ATOM   3740  CB  SER A 232      49.815  60.910 142.376  1.00  0.00           C
ATOM   3743  OG  SER A 232      50.695  61.710 143.177  1.00  0.00           O
ATOM   3745  C   SER A 232      49.655  58.920 140.897  1.00  0.00           C
ATOM   3746  O   SER A 232      49.315  58.010 141.656  1.00  0.00           O
ATOM   3747  N   GLN A 233      49.155  59.050 139.647  1.00  0.00           N
ATOM   3749  CA  GLN A 233      48.195  58.130 139.046  1.00  0.00           C
ATOM   3751  CB  GLN A 233      48.795  56.730 138.736  1.00  0.00           C
ATOM   3754  CG  GLN A 233      49.335  56.650 137.297  1.00  0.00           C
ATOM   3757  CD  GLN A 233      49.125  55.290 136.616  1.00  0.00           C
ATOM   3758  OE1 GLN A 233      48.425  54.400 137.096  1.00  0.00           O
ATOM   3759  NE2 GLN A 233      49.655  55.200 135.366  1.00  0.00           N
ATOM   3762  C   GLN A 233      46.875  58.030 139.766  1.00  0.00           C
ATOM   3763  O   GLN A 233      46.815  57.570 140.886  1.00  0.00           O
ATOM   3764  N   ASP A 234      45.725  58.470 139.206  1.00  0.00           N
ATOM   3766  CA  ASP A 234      44.395  58.310 139.806  1.00  0.00           C
ATOM   3768  CB  ASP A 234      43.985  56.810 140.036  1.00  0.00           C
ATOM   3771  CG  ASP A 234      43.895  55.930 138.796  1.00  0.00           C
ATOM   3772  OD1 ASP A 234      44.165  56.380 137.656  1.00  0.00           O
ATOM   3773  OD2 ASP A 234      43.485  54.740 139.006  1.00  0.00           O
ATOM   3774  C   ASP A 234      44.175  59.130 141.106  1.00  0.00           C
ATOM   3775  O   ASP A 234      43.065  59.320 141.596  1.00  0.00           O
ATOM   3776  N   LYS A 235      45.265  59.680 141.656  1.00  0.00           N
ATOM   3778  CA  LYS A 235      45.355  60.790 142.557  1.00  0.00           C
ATOM   3780  CB  LYS A 235      46.115  60.400 143.837  1.00  0.00           C
ATOM   3783  CG  LYS A 235      46.365  61.520 144.866  1.00  0.00           C
ATOM   3786  CD  LYS A 235      45.135  61.890 145.717  1.00  0.00           C
ATOM   3789  CE  LYS A 235      44.155  62.880 145.076  1.00  0.00           C
ATOM   3792  NZ  LYS A 235      43.045  63.190 146.006  1.00  0.00           N
ATOM   3796  C   LYS A 235      46.145  61.830 141.806  1.00  0.00           C
ATOM   3797  O   LYS A 235      46.985  61.530 140.977  1.00  0.00           O
ATOM   3798  N   PHE A 236      45.795  63.110 141.996  1.00  0.00           N
ATOM   3800  CA  PHE A 236      46.515  64.200 141.386  1.00  0.00           C
ATOM   3802  CB  PHE A 236      45.795  64.690 140.096  1.00  0.00           C
ATOM   3805  CG  PHE A 236      46.625  65.760 139.467  1.00  0.00           C
ATOM   3806  CD1 PHE A 236      47.815  65.400 138.836  1.00  0.00           C
ATOM   3808  CE1 PHE A 236      48.695  66.390 138.407  1.00  0.00           C
ATOM   3810  CZ  PHE A 236      48.375  67.730 138.596  1.00  0.00           C
ATOM   3812  CD2 PHE A 236      46.285  67.110 139.607  1.00  0.00           C
ATOM   3814  CE2 PHE A 236      47.165  68.100 139.166  1.00  0.00           C
ATOM   3816  C   PHE A 236      46.515  65.300 142.406  1.00  0.00           C
ATOM   3817  O   PHE A 236      45.475  65.910 142.656  1.00  0.00           O
ATOM   3818  N   ASP A 237      47.675  65.600 143.026  1.00  0.00           N
ATOM   3820  CA  ASP A 237      47.765  66.670 144.007  1.00  0.00           C
ATOM   3822  CB  ASP A 237      48.815  66.370 145.106  1.00  0.00           C
ATOM   3825  CG  ASP A 237      48.575  67.250 146.337  1.00  0.00           C
ATOM   3826  OD1 ASP A 237      47.935  68.320 146.186  1.00  0.00           O
ATOM   3827  OD2 ASP A 237      49.085  66.890 147.427  1.00  0.00           O
ATOM   3828  C   ASP A 237      48.015  67.980 143.277  1.00  0.00           C
ATOM   3829  O   ASP A 237      49.125  68.500 143.226  1.00  0.00           O
ATOM   3830  N   ALA A 238      46.945  68.550 142.677  1.00  0.00           N
ATOM   3832  CA  ALA A 238      46.975  69.840 142.037  1.00  0.00           C
ATOM   3834  CB  ALA A 238      45.605  70.190 141.436  1.00  0.00           C
ATOM   3838  C   ALA A 238      47.355  70.920 143.007  1.00  0.00           C
ATOM   3839  O   ALA A 238      48.085  71.850 142.666  1.00  0.00           O
ATOM   3840  N   GLU A 239      46.845  70.830 144.246  1.00  0.00           N
ATOM   3842  CA  GLU A 239      47.165  71.760 145.316  1.00  0.00           C
ATOM   3844  CB  GLU A 239      46.395  71.410 146.606  1.00  0.00           C
ATOM   3847  CG  GLU A 239      46.575  72.480 147.706  1.00  0.00           C
ATOM   3850  CD  GLU A 239      45.845  72.170 148.996  1.00  0.00           C
ATOM   3851  OE1 GLU A 239      45.445  71.000 149.187  1.00  0.00           O
ATOM   3852  OE2 GLU A 239      45.665  73.110 149.816  1.00  0.00           O
ATOM   3853  C   GLU A 239      48.645  71.800 145.647  1.00  0.00           C
ATOM   3854  O   GLU A 239      49.215  72.870 145.806  1.00  0.00           O
ATOM   3855  N   ALA A 240      49.325  70.640 145.747  1.00  0.00           N
ATOM   3857  CA  ALA A 240      50.765  70.590 145.887  1.00  0.00           C
ATOM   3859  CB  ALA A 240      51.195  69.210 146.356  1.00  0.00           C
ATOM   3863  C   ALA A 240      51.575  71.030 144.686  1.00  0.00           C
ATOM   3864  O   ALA A 240      52.575  71.740 144.807  1.00  0.00           O
ATOM   3865  N   ALA A 241      51.105  70.760 143.466  1.00  0.00           N
ATOM   3867  CA  ALA A 241      51.705  71.370 142.297  1.00  0.00           C
ATOM   3869  CB  ALA A 241      51.215  70.610 141.047  1.00  0.00           C
ATOM   3873  C   ALA A 241      51.435  72.880 142.206  1.00  0.00           C
ATOM   3874  O   ALA A 241      52.145  73.640 141.546  1.00  0.00           O
ATOM   3875  N   MET A 242      50.385  73.380 142.897  1.00  0.00           N
ATOM   3877  CA  MET A 242      50.175  74.760 143.277  1.00  0.00           C
ATOM   3879  CB  MET A 242      48.695  75.120 143.586  1.00  0.00           C
ATOM   3882  CG  MET A 242      47.745  75.060 142.386  1.00  0.00           C
ATOM   3885  SD  MET A 242      47.935  76.390 141.187  1.00  0.00           S
ATOM   3886  CE  MET A 242      47.005  77.620 142.136  1.00  0.00           C
ATOM   3890  C   MET A 242      50.985  75.220 144.476  1.00  0.00           C
ATOM   3891  O   MET A 242      51.135  76.420 144.647  1.00  0.00           O
ATOM   3892  N   LYS A 243      51.555  74.330 145.316  1.00  0.00           N
ATOM   3894  CA  LYS A 243      52.505  74.660 146.376  1.00  0.00           C
ATOM   3896  CB  LYS A 243      52.525  73.630 147.547  1.00  0.00           C
ATOM   3899  CG  LYS A 243      51.235  73.600 148.397  1.00  0.00           C
ATOM   3902  CD  LYS A 243      51.265  72.570 149.546  1.00  0.00           C
ATOM   3905  CE  LYS A 243      51.285  71.090 149.136  1.00  0.00           C
ATOM   3908  NZ  LYS A 243      51.315  70.160 150.296  1.00  0.00           N
ATOM   3912  C   LYS A 243      53.915  74.790 145.836  1.00  0.00           C
ATOM   3913  O   LYS A 243      54.785  75.400 146.447  1.00  0.00           O
ATOM   3914  N   LYS A 244      54.155  74.280 144.606  1.00  0.00           N
ATOM   3916  CA  LYS A 244      55.355  74.580 143.837  1.00  0.00           C
ATOM   3918  CB  LYS A 244      55.525  73.560 142.686  1.00  0.00           C
ATOM   3921  CG  LYS A 244      55.635  72.090 143.156  1.00  0.00           C
ATOM   3924  CD  LYS A 244      57.005  71.700 143.746  1.00  0.00           C
ATOM   3927  CE  LYS A 244      57.185  72.050 145.227  1.00  0.00           C
ATOM   3930  NZ  LYS A 244      58.515  71.670 145.717  1.00  0.00           N
ATOM   3934  C   LYS A 244      55.335  76.010 143.306  1.00  0.00           C
ATOM   3935  O   LYS A 244      56.375  76.630 143.107  1.00  0.00           O
ATOM   3936  N   VAL A 245      54.105  76.570 143.226  1.00  0.00           N
ATOM   3938  CA  VAL A 245      53.765  77.980 143.397  1.00  0.00           C
ATOM   3940  CB  VAL A 245      53.485  78.330 144.886  1.00  0.00           C
ATOM   3942  CG1 VAL A 245      54.705  78.500 145.826  1.00  0.00           C
ATOM   3946  CG2 VAL A 245      52.435  79.450 145.027  1.00  0.00           C
ATOM   3950  C   VAL A 245      54.675  78.960 142.677  1.00  0.00           C
ATOM   3951  O   VAL A 245      55.285  78.700 141.636  1.00  0.00           O
ATOM   3952  N   SER A 246      54.835  80.140 143.277  1.00  0.00           N
ATOM   3954  CA  SER A 246      55.855  81.110 143.016  1.00  0.00           C
ATOM   3956  CB  SER A 246      55.445  82.490 143.606  1.00  0.00           C
ATOM   3959  OG  SER A 246      54.075  82.780 143.306  1.00  0.00           O
ATOM   3961  C   SER A 246      57.135  80.740 143.746  1.00  0.00           C
ATOM   3962  O   SER A 246      58.025  81.560 143.916  1.00  0.00           O
ATOM   3963  N   GLU A 247      57.285  79.500 144.246  1.00  0.00           N
ATOM   3965  CA  GLU A 247      58.515  79.040 144.846  1.00  0.00           C
ATOM   3967  CB  GLU A 247      58.255  77.770 145.677  1.00  0.00           C
ATOM   3970  CG  GLU A 247      59.505  77.260 146.396  1.00  0.00           C
ATOM   3973  CD  GLU A 247      59.255  75.890 146.997  1.00  0.00           C
ATOM   3974  OE1 GLU A 247      58.425  75.830 147.937  1.00  0.00           O
ATOM   3975  OE2 GLU A 247      59.855  74.900 146.526  1.00  0.00           O
ATOM   3976  C   GLU A 247      59.545  78.780 143.756  1.00  0.00           C
ATOM   3977  O   GLU A 247      60.675  79.260 143.797  1.00  0.00           O
ATOM   3978  N   LEU A 248      59.095  78.090 142.686  1.00  0.00           N
ATOM   3980  CA  LEU A 248      59.835  77.900 141.456  1.00  0.00           C
ATOM   3982  CB  LEU A 248      58.935  77.000 140.556  1.00  0.00           C
ATOM   3985  CG  LEU A 248      59.535  76.340 139.296  1.00  0.00           C
ATOM   3987  CD1 LEU A 248      60.105  77.330 138.287  1.00  0.00           C
ATOM   3991  CD2 LEU A 248      60.575  75.270 139.657  1.00  0.00           C
ATOM   3995  C   LEU A 248      60.165  79.240 140.816  1.00  0.00           C
ATOM   3996  O   LEU A 248      61.305  79.560 140.496  1.00  0.00           O
ATOM   3997  N   GLU A 249      59.145  80.090 140.706  1.00  0.00           N
ATOM   3999  CA  GLU A 249      59.225  81.430 140.166  1.00  0.00           C
ATOM   4001  CB  GLU A 249      57.805  81.990 140.206  1.00  0.00           C
ATOM   4004  CG  GLU A 249      57.615  83.380 139.607  1.00  0.00           C
ATOM   4007  CD  GLU A 249      56.155  83.790 139.746  1.00  0.00           C
ATOM   4008  OE1 GLU A 249      55.285  82.910 139.927  1.00  0.00           O
ATOM   4009  OE2 GLU A 249      55.905  85.020 139.696  1.00  0.00           O
ATOM   4010  C   GLU A 249      60.125  82.370 140.936  1.00  0.00           C
ATOM   4011  O   GLU A 249      60.855  83.180 140.357  1.00  0.00           O
ATOM   4012  N   THR A 250      60.115  82.300 142.287  1.00  0.00           N
ATOM   4014  CA  THR A 250      61.015  83.040 143.156  1.00  0.00           C
ATOM   4016  CB  THR A 250      60.695  82.860 144.637  1.00  0.00           C
ATOM   4018  OG1 THR A 250      59.695  83.790 144.986  1.00  0.00           O
ATOM   4020  CG2 THR A 250      61.835  83.170 145.617  1.00  0.00           C
ATOM   4024  C   THR A 250      62.435  82.730 142.856  1.00  0.00           C
ATOM   4025  O   THR A 250      63.195  83.640 142.526  1.00  0.00           O
ATOM   4026  N   LEU A 251      62.825  81.430 142.776  1.00  0.00           N
ATOM   4028  CA  LEU A 251      64.195  81.090 142.417  1.00  0.00           C
ATOM   4030  CB  LEU A 251      64.415  79.570 142.356  1.00  0.00           C
ATOM   4033  CG  LEU A 251      65.835  79.150 141.906  1.00  0.00           C
ATOM   4035  CD1 LEU A 251      66.855  79.300 143.037  1.00  0.00           C
ATOM   4039  CD2 LEU A 251      65.785  77.730 141.357  1.00  0.00           C
ATOM   4043  C   LEU A 251      64.585  81.630 141.066  1.00  0.00           C
ATOM   4044  O   LEU A 251      65.665  82.160 140.886  1.00  0.00           O
ATOM   4045  N   VAL A 252      63.675  81.530 140.086  1.00  0.00           N
ATOM   4047  CA  VAL A 252      63.865  82.050 138.746  1.00  0.00           C
ATOM   4049  CB  VAL A 252      62.645  81.740 137.896  1.00  0.00           C
ATOM   4051  CG1 VAL A 252      62.705  82.470 136.546  1.00  0.00           C
ATOM   4055  CG2 VAL A 252      62.575  80.210 137.656  1.00  0.00           C
ATOM   4059  C   VAL A 252      64.185  83.540 138.736  1.00  0.00           C
ATOM   4060  O   VAL A 252      65.075  84.010 138.026  1.00  0.00           O
ATOM   4061  N   ALA A 253      63.505  84.340 139.587  1.00  0.00           N
ATOM   4063  CA  ALA A 253      63.835  85.730 139.816  1.00  0.00           C
ATOM   4065  CB  ALA A 253      62.805  86.330 140.787  1.00  0.00           C
ATOM   4069  C   ALA A 253      65.235  85.980 140.346  1.00  0.00           C
ATOM   4070  O   ALA A 253      65.955  86.840 139.846  1.00  0.00           O
ATOM   4071  N   GLN A 254      65.655  85.210 141.357  1.00  0.00           N
ATOM   4073  CA  GLN A 254      67.015  85.230 141.846  1.00  0.00           C
ATOM   4075  CB  GLN A 254      67.125  84.450 143.166  1.00  0.00           C
ATOM   4078  CG  GLN A 254      66.485  85.180 144.357  1.00  0.00           C
ATOM   4081  CD  GLN A 254      65.015  84.860 144.507  1.00  0.00           C
ATOM   4082  OE1 GLN A 254      64.655  83.740 144.866  1.00  0.00           O
ATOM   4083  NE2 GLN A 254      64.135  85.840 144.217  1.00  0.00           N
ATOM   4086  C   GLN A 254      68.075  84.720 140.907  1.00  0.00           C
ATOM   4087  O   GLN A 254      69.205  85.190 140.866  1.00  0.00           O
ATOM   4088  N   ALA A 255      67.755  83.670 140.136  1.00  0.00           N
ATOM   4090  CA  ALA A 255      68.595  83.140 139.087  1.00  0.00           C
ATOM   4092  CB  ALA A 255      67.965  81.830 138.556  1.00  0.00           C
ATOM   4096  C   ALA A 255      68.805  84.140 137.977  1.00  0.00           C
ATOM   4097  O   ALA A 255      69.905  84.280 137.446  1.00  0.00           O
ATOM   4098  N   LYS A 256      67.755  84.860 137.577  1.00  0.00           N
ATOM   4100  CA  LYS A 256      67.795  85.860 136.526  1.00  0.00           C
ATOM   4102  CB  LYS A 256      66.325  86.200 136.187  1.00  0.00           C
ATOM   4105  CG  LYS A 256      66.125  87.100 134.966  1.00  0.00           C
ATOM   4108  CD  LYS A 256      64.645  87.170 134.556  1.00  0.00           C
ATOM   4111  CE  LYS A 256      63.785  87.860 135.606  1.00  0.00           C
ATOM   4114  NZ  LYS A 256      62.355  87.810 135.266  1.00  0.00           N
ATOM   4118  C   LYS A 256      68.575  87.120 136.897  1.00  0.00           C
ATOM   4119  O   LYS A 256      69.215  87.730 136.047  1.00  0.00           O
ATOM   4120  N   GLU A 257      68.565  87.510 138.196  1.00  0.00           N
ATOM   4122  CA  GLU A 257      69.185  88.730 138.687  1.00  0.00           C
ATOM   4124  CB  GLU A 257      68.595  89.100 140.086  1.00  0.00           C
ATOM   4127  CG  GLU A 257      69.405  88.680 141.336  1.00  0.00           C
ATOM   4130  CD  GLU A 257      68.725  89.030 142.656  1.00  0.00           C
ATOM   4131  OE1 GLU A 257      67.735  89.820 142.647  1.00  0.00           O
ATOM   4132  OE2 GLU A 257      69.175  88.480 143.706  1.00  0.00           O
ATOM   4133  C   GLU A 257      70.695  88.570 138.726  1.00  0.00           C
ATOM   4134  O   GLU A 257      71.455  89.540 138.736  1.00  0.00           O
ATOM   4135  N   ALA A 258      71.155  87.300 138.677  1.00  0.00           N
ATOM   4137  CA  ALA A 258      72.515  86.880 138.687  1.00  0.00           C
ATOM   4139  CB  ALA A 258      72.575  85.340 138.687  1.00  0.00           C
ATOM   4143  C   ALA A 258      73.375  87.440 137.566  1.00  0.00           C
ATOM   4144  O   ALA A 258      73.095  87.260 136.366  1.00  0.00           O
ATOM   4145  N   ASP A 259      74.455  88.150 137.937  1.00  0.00           N
ATOM   4147  CA  ASP A 259      75.365  88.790 137.026  1.00  0.00           C
ATOM   4149  CB  ASP A 259      76.175  89.960 137.677  1.00  0.00           C
ATOM   4152  CG  ASP A 259      76.925  89.590 138.947  1.00  0.00           C
ATOM   4153  OD1 ASP A 259      76.265  89.290 139.966  1.00  0.00           O
ATOM   4154  OD2 ASP A 259      78.185  89.690 138.927  1.00  0.00           O
ATOM   4155  C   ASP A 259      76.185  87.820 136.167  1.00  0.00           C
ATOM   4156  O   ASP A 259      76.485  86.670 136.476  1.00  0.00           O
ATOM   4157  N   LYS A 260      76.475  88.260 134.937  1.00  0.00           N
ATOM   4159  CA  LYS A 260      77.195  87.480 133.976  1.00  0.00           C
ATOM   4161  CB  LYS A 260      76.585  87.670 132.566  1.00  0.00           C
ATOM   4164  CG  LYS A 260      76.635  89.100 131.996  1.00  0.00           C
ATOM   4167  CD  LYS A 260      75.605  90.140 132.417  1.00  0.00           C
ATOM   4170  CE  LYS A 260      76.015  91.500 131.816  1.00  0.00           C
ATOM   4173  NZ  LYS A 260      75.895  91.690 130.357  1.00  0.00           N
ATOM   4177  C   LYS A 260      78.645  87.930 134.056  1.00  0.00           C
ATOM   4178  O   LYS A 260      78.935  89.110 134.227  1.00  0.00           O
ATOM   4179  N   GLY A 261      79.595  86.990 134.016  1.00  0.00           N
ATOM   4181  CA  GLY A 261      80.975  87.310 134.327  1.00  0.00           C
ATOM   4184  C   GLY A 261      81.875  87.120 133.166  1.00  0.00           C
ATOM   4185  O   GLY A 261      81.455  86.720 132.087  1.00  0.00           O
ATOM   4186  N   GLY A 262      83.175  87.350 133.446  1.00  0.00           N
ATOM   4188  CA  GLY A 262      84.355  87.080 132.636  1.00  0.00           C
ATOM   4191  C   GLY A 262      84.175  86.830 131.167  1.00  0.00           C
ATOM   4192  O   GLY A 262      83.745  87.700 130.406  1.00  0.00           O
ATOM   4193  N   MET A 263      84.555  85.630 130.717  1.00  0.00           N
ATOM   4195  CA  MET A 263      84.415  85.230 129.327  1.00  0.00           C
ATOM   4197  CB  MET A 263      85.815  85.150 128.677  1.00  0.00           C
ATOM   4200  CG  MET A 263      85.855  84.910 127.147  1.00  0.00           C
ATOM   4203  SD  MET A 263      84.835  86.050 126.146  1.00  0.00           S
ATOM   4204  CE  MET A 263      85.645  87.600 126.556  1.00  0.00           C
ATOM   4208  C   MET A 263      83.575  83.960 129.206  1.00  0.00           C
ATOM   4209  O   MET A 263      83.615  83.230 128.217  1.00  0.00           O
ATOM   4210  N   ASN A 264      82.705  83.680 130.186  1.00  0.00           N
ATOM   4212  CA  ASN A 264      81.975  82.420 130.276  1.00  0.00           C
ATOM   4214  CB  ASN A 264      81.645  82.060 131.746  1.00  0.00           C
ATOM   4217  CG  ASN A 264      82.945  82.010 132.516  1.00  0.00           C
ATOM   4218  OD1 ASN A 264      83.625  80.980 132.496  1.00  0.00           O
ATOM   4219  ND2 ASN A 264      83.275  83.120 133.226  1.00  0.00           N
ATOM   4222  C   ASN A 264      80.725  82.360 129.416  1.00  0.00           C
ATOM   4223  O   ASN A 264      79.695  81.780 129.766  1.00  0.00           O
ATOM   4224  N   PHE A 265      80.765  83.010 128.236  1.00  0.00           N
ATOM   4226  CA  PHE A 265      79.625  83.310 127.386  1.00  0.00           C
ATOM   4228  CB  PHE A 265      80.045  84.100 126.126  1.00  0.00           C
ATOM   4231  CG  PHE A 265      80.365  85.520 126.476  1.00  0.00           C
ATOM   4232  CD1 PHE A 265      79.425  86.490 126.196  1.00  0.00           C
ATOM   4234  CE1 PHE A 265      79.705  87.850 126.316  1.00  0.00           C
ATOM   4236  CZ  PHE A 265      80.925  88.230 126.867  1.00  0.00           C
ATOM   4238  CD2 PHE A 265      81.605  85.920 126.986  1.00  0.00           C
ATOM   4240  CE2 PHE A 265      81.875  87.270 127.227  1.00  0.00           C
ATOM   4242  C   PHE A 265      78.855  82.110 126.916  1.00  0.00           C
ATOM   4243  O   PHE A 265      77.625  82.110 126.876  1.00  0.00           O
ATOM   4244  N   SER A 266      79.555  81.020 126.556  1.00  0.00           N
ATOM   4246  CA  SER A 266      78.935  79.750 126.246  1.00  0.00           C
ATOM   4248  CB  SER A 266      79.985  78.730 125.757  1.00  0.00           C
ATOM   4251  OG  SER A 266      81.075  78.610 126.666  1.00  0.00           O
ATOM   4253  C   SER A 266      78.155  79.160 127.406  1.00  0.00           C
ATOM   4254  O   SER A 266      77.035  78.680 127.236  1.00  0.00           O
ATOM   4255  N   PHE A 267      78.715  79.240 128.626  1.00  0.00           N
ATOM   4257  CA  PHE A 267      77.975  78.940 129.836  1.00  0.00           C
ATOM   4259  CB  PHE A 267      78.945  78.900 131.047  1.00  0.00           C
ATOM   4262  CG  PHE A 267      78.335  78.120 132.177  1.00  0.00           C
ATOM   4263  CD1 PHE A 267      78.595  76.740 132.326  1.00  0.00           C
ATOM   4265  CE1 PHE A 267      78.005  76.010 133.366  1.00  0.00           C
ATOM   4267  CZ  PHE A 267      77.165  76.660 134.276  1.00  0.00           C
ATOM   4269  CD2 PHE A 267      77.475  78.740 133.086  1.00  0.00           C
ATOM   4271  CE2 PHE A 267      76.885  78.020 134.126  1.00  0.00           C
ATOM   4273  C   PHE A 267      76.785  79.890 130.086  1.00  0.00           C
ATOM   4274  O   PHE A 267      75.705  79.430 130.437  1.00  0.00           O
ATOM   4275  N   ILE A 268      76.915  81.220 129.876  1.00  0.00           N
ATOM   4277  CA  ILE A 268      75.815  82.180 129.956  1.00  0.00           C
ATOM   4279  CB  ILE A 268      76.255  83.630 129.727  1.00  0.00           C
ATOM   4281  CG2 ILE A 268      75.055  84.590 129.917  1.00  0.00           C
ATOM   4285  CG1 ILE A 268      77.405  84.090 130.656  1.00  0.00           C
ATOM   4288  CD  ILE A 268      77.135  83.960 132.157  1.00  0.00           C
ATOM   4292  C   ILE A 268      74.675  81.840 128.976  1.00  0.00           C
ATOM   4293  O   ILE A 268      73.495  81.890 129.306  1.00  0.00           O
ATOM   4294  N   ASN A 269      74.995  81.440 127.736  1.00  0.00           N
ATOM   4296  CA  ASN A 269      74.015  80.990 126.746  1.00  0.00           C
ATOM   4298  CB  ASN A 269      74.665  80.650 125.386  1.00  0.00           C
ATOM   4301  CG  ASN A 269      75.365  81.860 124.787  1.00  0.00           C
ATOM   4302  OD1 ASN A 269      75.215  83.010 125.197  1.00  0.00           O
ATOM   4303  ND2 ASN A 269      76.195  81.600 123.746  1.00  0.00           N
ATOM   4306  C   ASN A 269      73.235  79.770 127.206  1.00  0.00           C
ATOM   4307  O   ASN A 269      72.015  79.680 127.046  1.00  0.00           O
ATOM   4308  N   SER A 270      73.915  78.790 127.816  1.00  0.00           N
ATOM   4310  CA  SER A 270      73.225  77.640 128.386  1.00  0.00           C
ATOM   4312  CB  SER A 270      74.095  76.370 128.566  1.00  0.00           C
ATOM   4315  OG  SER A 270      75.115  76.510 129.556  1.00  0.00           O
ATOM   4317  C   SER A 270      72.515  77.950 129.686  1.00  0.00           C
ATOM   4318  O   SER A 270      71.505  77.330 130.007  1.00  0.00           O
ATOM   4319  N   ALA A 271      72.965  78.950 130.466  1.00  0.00           N
ATOM   4321  CA  ALA A 271      72.225  79.480 131.596  1.00  0.00           C
ATOM   4323  CB  ALA A 271      73.115  80.450 132.396  1.00  0.00           C
ATOM   4327  C   ALA A 271      70.905  80.120 131.216  1.00  0.00           C
ATOM   4328  O   ALA A 271      69.865  79.870 131.827  1.00  0.00           O
ATOM   4329  N   GLY A 272      70.905  80.910 130.136  1.00  0.00           N
ATOM   4331  CA  GLY A 272      69.705  81.470 129.556  1.00  0.00           C
ATOM   4334  C   GLY A 272      68.725  80.500 129.006  1.00  0.00           C
ATOM   4335  O   GLY A 272      67.525  80.600 129.246  1.00  0.00           O
ATOM   4336  N   GLN A 273      69.195  79.480 128.257  1.00  0.00           N
ATOM   4338  CA  GLN A 273      68.305  78.490 127.697  1.00  0.00           C
ATOM   4340  CB  GLN A 273      69.025  77.590 126.656  1.00  0.00           C
ATOM   4343  CG  GLN A 273      69.745  76.390 127.297  1.00  0.00           C
ATOM   4346  CD  GLN A 273      70.665  75.630 126.357  1.00  0.00           C
ATOM   4347  OE1 GLN A 273      70.795  75.870 125.156  1.00  0.00           O
ATOM   4348  NE2 GLN A 273      71.355  74.650 126.976  1.00  0.00           N
ATOM   4351  C   GLN A 273      67.675  77.690 128.836  1.00  0.00           C
ATOM   4352  O   GLN A 273      66.495  77.360 128.776  1.00  0.00           O
ATOM   4353  N   TYR A 274      68.455  77.440 129.917  1.00  0.00           N
ATOM   4355  CA  TYR A 274      67.975  76.890 131.167  1.00  0.00           C
ATOM   4357  CB  TYR A 274      69.165  76.560 132.096  1.00  0.00           C
ATOM   4360  CG  TYR A 274      68.805  75.670 133.257  1.00  0.00           C
ATOM   4361  CD1 TYR A 274      68.655  74.290 133.066  1.00  0.00           C
ATOM   4363  CE1 TYR A 274      68.405  73.440 134.156  1.00  0.00           C
ATOM   4365  CZ  TYR A 274      68.295  73.970 135.437  1.00  0.00           C
ATOM   4366  OH  TYR A 274      67.975  73.130 136.516  1.00  0.00           O
ATOM   4368  CD2 TYR A 274      68.715  76.190 134.556  1.00  0.00           C
ATOM   4370  CE2 TYR A 274      68.445  75.350 135.647  1.00  0.00           C
ATOM   4372  C   TYR A 274      66.925  77.790 131.827  1.00  0.00           C
ATOM   4373  O   TYR A 274      65.875  77.330 132.256  1.00  0.00           O
ATOM   4374  N   GLN A 275      67.085  79.130 131.856  1.00  0.00           N
ATOM   4376  CA  GLN A 275      65.995  79.990 132.277  1.00  0.00           C
ATOM   4378  CB  GLN A 275      66.395  81.500 132.196  1.00  0.00           C
ATOM   4381  CG  GLN A 275      67.575  81.910 133.106  1.00  0.00           C
ATOM   4384  CD  GLN A 275      67.155  82.440 134.476  1.00  0.00           C
ATOM   4385  OE1 GLN A 275      66.005  82.830 134.706  1.00  0.00           O
ATOM   4386  NE2 GLN A 275      68.115  82.510 135.406  1.00  0.00           N
ATOM   4389  C   GLN A 275      64.725  79.790 131.436  1.00  0.00           C
ATOM   4390  O   GLN A 275      63.625  79.600 131.956  1.00  0.00           O
ATOM   4391  N   LEU A 276      64.865  79.740 130.107  1.00  0.00           N
ATOM   4393  CA  LEU A 276      63.755  79.510 129.206  1.00  0.00           C
ATOM   4395  CB  LEU A 276      64.195  79.840 127.776  1.00  0.00           C
ATOM   4398  CG  LEU A 276      64.695  81.290 127.607  1.00  0.00           C
ATOM   4400  CD1 LEU A 276      64.905  81.630 126.126  1.00  0.00           C
ATOM   4404  CD2 LEU A 276      63.765  82.330 128.246  1.00  0.00           C
ATOM   4408  C   LEU A 276      63.065  78.150 129.286  1.00  0.00           C
ATOM   4409  O   LEU A 276      61.835  78.090 129.236  1.00  0.00           O
ATOM   4410  N   GLU A 277      63.795  77.020 129.416  1.00  0.00           N
ATOM   4412  CA  GLU A 277      63.195  75.700 129.537  1.00  0.00           C
ATOM   4414  CB  GLU A 277      64.225  74.560 129.446  1.00  0.00           C
ATOM   4417  CG  GLU A 277      65.205  74.410 130.636  1.00  0.00           C
ATOM   4420  CD  GLU A 277      66.355  73.520 130.197  1.00  0.00           C
ATOM   4421  OE1 GLU A 277      66.235  72.280 130.337  1.00  0.00           O
ATOM   4422  OE2 GLU A 277      67.325  74.040 129.576  1.00  0.00           O
ATOM   4423  C   GLU A 277      62.315  75.570 130.757  1.00  0.00           C
ATOM   4424  O   GLU A 277      61.225  75.020 130.666  1.00  0.00           O
ATOM   4425  N   ALA A 278      62.735  76.150 131.897  1.00  0.00           N
ATOM   4427  CA  ALA A 278      61.925  76.280 133.096  1.00  0.00           C
ATOM   4429  CB  ALA A 278      62.715  77.030 134.166  1.00  0.00           C
ATOM   4433  C   ALA A 278      60.615  77.030 132.916  1.00  0.00           C
ATOM   4434  O   ALA A 278      59.595  76.620 133.466  1.00  0.00           O
ATOM   4435  N   LYS A 279      60.615  78.160 132.177  1.00  0.00           N
ATOM   4437  CA  LYS A 279      59.405  78.920 131.856  1.00  0.00           C
ATOM   4439  CB  LYS A 279      59.615  80.190 130.986  1.00  0.00           C
ATOM   4442  CG  LYS A 279      60.675  81.210 131.447  1.00  0.00           C
ATOM   4445  CD  LYS A 279      60.415  81.830 132.826  1.00  0.00           C
ATOM   4448  CE  LYS A 279      61.535  82.790 133.306  1.00  0.00           C
ATOM   4451  NZ  LYS A 279      61.765  83.910 132.367  1.00  0.00           N
ATOM   4455  C   LYS A 279      58.435  78.080 131.066  1.00  0.00           C
ATOM   4456  O   LYS A 279      57.235  78.080 131.327  1.00  0.00           O
ATOM   4457  N   LYS A 280      58.975  77.320 130.107  1.00  0.00           N
ATOM   4459  CA  LYS A 280      58.275  76.400 129.236  1.00  0.00           C
ATOM   4461  CB  LYS A 280      59.235  76.070 128.077  1.00  0.00           C
ATOM   4464  CG  LYS A 280      58.685  75.040 127.087  1.00  0.00           C
ATOM   4467  CD  LYS A 280      59.645  74.880 125.916  1.00  0.00           C
ATOM   4470  CE  LYS A 280      59.185  73.820 124.937  1.00  0.00           C
ATOM   4473  NZ  LYS A 280      60.235  73.670 123.916  1.00  0.00           N
ATOM   4477  C   LYS A 280      57.835  75.140 129.956  1.00  0.00           C
ATOM   4478  O   LYS A 280      56.885  74.470 129.566  1.00  0.00           O
ATOM   4479  N   TYR A 281      58.465  74.820 131.086  1.00  0.00           N
ATOM   4481  CA  TYR A 281      58.215  73.640 131.876  1.00  0.00           C
ATOM   4483  CB  TYR A 281      59.335  73.490 132.937  1.00  0.00           C
ATOM   4486  CG  TYR A 281      59.525  72.040 133.236  1.00  0.00           C
ATOM   4487  CD1 TYR A 281      60.515  71.290 132.577  1.00  0.00           C
ATOM   4489  CE1 TYR A 281      60.595  69.900 132.776  1.00  0.00           C
ATOM   4491  CZ  TYR A 281      59.715  69.280 133.656  1.00  0.00           C
ATOM   4492  OH  TYR A 281      59.815  67.880 133.807  1.00  0.00           O
ATOM   4494  CD2 TYR A 281      58.665  71.410 134.126  1.00  0.00           C
ATOM   4496  CE2 TYR A 281      58.765  70.040 134.356  1.00  0.00           C
ATOM   4498  C   TYR A 281      56.835  73.710 132.526  1.00  0.00           C
ATOM   4499  O   TYR A 281      56.275  72.730 132.996  1.00  0.00           O
ATOM   4500  N   VAL A 282      56.185  74.890 132.526  1.00  0.00           N
ATOM   4502  CA  VAL A 282      54.745  74.950 132.736  1.00  0.00           C
ATOM   4504  CB  VAL A 282      54.315  76.290 133.337  1.00  0.00           C
ATOM   4506  CG1 VAL A 282      54.365  77.420 132.287  1.00  0.00           C
ATOM   4510  CG2 VAL A 282      52.925  76.150 133.976  1.00  0.00           C
ATOM   4514  C   VAL A 282      53.945  74.490 131.506  1.00  0.00           C
ATOM   4515  O   VAL A 282      53.095  75.170 130.946  1.00  0.00           O
ATOM   4516  N   ARG A 283      54.095  73.180 131.187  1.00  0.00           N
ATOM   4518  CA  ARG A 283      53.275  72.420 130.236  1.00  0.00           C
ATOM   4520  CB  ARG A 283      53.805  70.950 130.116  1.00  0.00           C
ATOM   4523  CG  ARG A 283      53.065  70.110 129.046  1.00  0.00           C
ATOM   4526  CD  ARG A 283      53.675  68.750 128.687  1.00  0.00           C
ATOM   4529  NE  ARG A 283      53.105  68.290 127.376  1.00  0.00           N
ATOM   4531  CZ  ARG A 283      51.835  68.000 127.147  1.00  0.00           C
ATOM   4532  NH1 ARG A 283      50.905  68.000 128.077  1.00  0.00           N
ATOM   4535  NH2 ARG A 283      51.545  67.470 125.977  1.00  0.00           N
ATOM   4538  C   ARG A 283      51.845  72.330 130.726  1.00  0.00           C
ATOM   4539  O   ARG A 283      50.895  72.000 130.026  1.00  0.00           O
ATOM   4540  N   ARG A 284      51.685  72.640 132.017  1.00  0.00           N
ATOM   4542  CA  ARG A 284      50.445  72.850 132.736  1.00  0.00           C
ATOM   4544  CB  ARG A 284      49.585  74.080 132.367  1.00  0.00           C
ATOM   4547  CG  ARG A 284      48.875  74.080 131.006  1.00  0.00           C
ATOM   4550  CD  ARG A 284      49.495  75.030 129.976  1.00  0.00           C
ATOM   4553  NE  ARG A 284      49.035  76.410 130.357  1.00  0.00           N
ATOM   4555  CZ  ARG A 284      49.725  77.220 131.126  1.00  0.00           C
ATOM   4556  NH1 ARG A 284      51.005  77.060 131.366  1.00  0.00           N
ATOM   4559  NH2 ARG A 284      49.175  78.320 131.576  1.00  0.00           N
ATOM   4562  C   ARG A 284      49.655  71.600 132.896  1.00  0.00           C
ATOM   4563  O   ARG A 284      48.445  71.620 133.026  1.00  0.00           O
ATOM   4564  N   ILE A 285      50.395  70.490 133.036  1.00  0.00           N
ATOM   4566  CA  ILE A 285      50.015  69.220 133.636  1.00  0.00           C
ATOM   4568  CB  ILE A 285      51.255  68.470 134.136  1.00  0.00           C
ATOM   4570  CG2 ILE A 285      50.885  66.970 134.227  1.00  0.00           C
ATOM   4574  CG1 ILE A 285      52.545  68.690 133.306  1.00  0.00           C
ATOM   4577  CD  ILE A 285      52.515  68.060 131.926  1.00  0.00           C
ATOM   4581  C   ILE A 285      49.025  69.380 134.787  1.00  0.00           C
ATOM   4582  O   ILE A 285      47.955  68.780 134.836  1.00  0.00           O
ATOM   4583  N   ARG A 286      49.355  70.310 135.706  1.00  0.00           N
ATOM   4585  CA  ARG A 286      48.575  70.770 136.827  1.00  0.00           C
ATOM   4587  CB  ARG A 286      49.475  71.720 137.656  1.00  0.00           C
ATOM   4590  CG  ARG A 286      48.825  72.400 138.876  1.00  0.00           C
ATOM   4593  CD  ARG A 286      49.725  73.500 139.436  1.00  0.00           C
ATOM   4596  NE  ARG A 286      49.595  74.700 138.547  1.00  0.00           N
ATOM   4598  CZ  ARG A 286      50.195  75.840 138.846  1.00  0.00           C
ATOM   4599  NH1 ARG A 286      51.215  75.900 139.677  1.00  0.00           N
ATOM   4602  NH2 ARG A 286      49.705  76.960 138.376  1.00  0.00           N
ATOM   4605  C   ARG A 286      47.255  71.440 136.537  1.00  0.00           C
ATOM   4606  O   ARG A 286      46.365  71.470 137.376  1.00  0.00           O
ATOM   4607  N   ASP A 287      47.085  72.000 135.337  1.00  0.00           N
ATOM   4609  CA  ASP A 287      45.905  72.710 134.946  1.00  0.00           C
ATOM   4611  CB  ASP A 287      46.385  73.910 134.087  1.00  0.00           C
ATOM   4614  CG  ASP A 287      45.365  75.010 133.947  1.00  0.00           C
ATOM   4615  OD1 ASP A 287      44.885  75.490 135.007  1.00  0.00           O
ATOM   4616  OD2 ASP A 287      45.115  75.440 132.796  1.00  0.00           O
ATOM   4617  C   ASP A 287      45.005  71.760 134.156  1.00  0.00           C
ATOM   4618  O   ASP A 287      43.985  72.160 133.606  1.00  0.00           O
ATOM   4619  N   LYS A 288      45.335  70.450 134.107  1.00  0.00           N
ATOM   4621  CA  LYS A 288      44.575  69.470 133.346  1.00  0.00           C
ATOM   4623  CB  LYS A 288      45.495  68.520 132.546  1.00  0.00           C
ATOM   4626  CG  LYS A 288      46.515  69.160 131.596  1.00  0.00           C
ATOM   4629  CD  LYS A 288      47.535  68.100 131.167  1.00  0.00           C
ATOM   4632  CE  LYS A 288      46.935  66.860 130.526  1.00  0.00           C
ATOM   4635  NZ  LYS A 288      46.175  67.250 129.336  1.00  0.00           N
ATOM   4639  C   LYS A 288      43.755  68.570 134.257  1.00  0.00           C
ATOM   4640  O   LYS A 288      43.575  68.790 135.446  1.00  0.00           O
ATOM   4641  N   VAL A 289      43.235  67.490 133.667  1.00  0.00           N
ATOM   4643  CA  VAL A 289      42.385  66.530 134.316  1.00  0.00           C
ATOM   4645  CB  VAL A 289      41.385  66.020 133.306  1.00  0.00           C
ATOM   4647  CG1 VAL A 289      40.455  65.000 133.986  1.00  0.00           C
ATOM   4651  CG2 VAL A 289      40.585  67.210 132.746  1.00  0.00           C
ATOM   4655  C   VAL A 289      43.225  65.360 134.836  1.00  0.00           C
ATOM   4656  O   VAL A 289      43.575  64.490 134.026  1.00  0.00           O
ATOM   4657  N   PRO A 290      43.585  65.320 136.136  1.00  0.00           N
ATOM   4658  CD  PRO A 290      42.475  65.470 137.107  1.00  0.00           C
ATOM   4661  CA  PRO A 290      44.375  64.220 136.666  1.00  0.00           C
ATOM   4663  CB  PRO A 290      43.315  63.190 136.946  1.00  0.00           C
ATOM   4666  CG  PRO A 290      42.405  64.080 137.787  1.00  0.00           C
ATOM   4669  C   PRO A 290      45.615  63.730 135.986  1.00  0.00           C
ATOM   4670  O   PRO A 290      46.085  64.370 135.057  1.00  0.00           O
ATOM   4671  N   TYR A 291      46.195  62.610 136.427  1.00  0.00           N
ATOM   4673  CA  TYR A 291      47.265  61.980 135.676  1.00  0.00           C
ATOM   4675  CB  TYR A 291      48.055  61.000 136.576  1.00  0.00           C
ATOM   4678  CG  TYR A 291      49.155  60.210 135.897  1.00  0.00           C
ATOM   4679  CD1 TYR A 291      50.485  60.470 136.236  1.00  0.00           C
ATOM   4681  CE1 TYR A 291      51.545  59.760 135.676  1.00  0.00           C
ATOM   4683  CZ  TYR A 291      51.295  58.750 134.746  1.00  0.00           C
ATOM   4684  OH  TYR A 291      52.405  58.160 134.096  1.00  0.00           O
ATOM   4686  CD2 TYR A 291      48.905  59.140 135.016  1.00  0.00           C
ATOM   4688  CE2 TYR A 291      49.965  58.400 134.467  1.00  0.00           C
ATOM   4690  C   TYR A 291      46.865  61.490 134.286  1.00  0.00           C
ATOM   4691  O   TYR A 291      45.755  61.020 134.026  1.00  0.00           O
ATOM   4692  N   SER A 292      47.785  61.620 133.326  1.00  0.00           N
ATOM   4694  CA  SER A 292      47.735  61.020 132.017  1.00  0.00           C
ATOM   4696  CB  SER A 292      47.525  62.120 130.956  1.00  0.00           C
ATOM   4699  OG  SER A 292      47.685  61.650 129.616  1.00  0.00           O
ATOM   4701  C   SER A 292      49.035  60.280 131.796  1.00  0.00           C
ATOM   4702  O   SER A 292      50.115  60.870 131.886  1.00  0.00           O
ATOM   4703  N   ASP A 293      48.995  58.950 131.526  1.00  0.00           N
ATOM   4705  CA  ASP A 293      50.205  58.180 131.266  1.00  0.00           C
ATOM   4707  CB  ASP A 293      49.935  56.650 131.316  1.00  0.00           C
ATOM   4710  CG  ASP A 293      51.205  55.860 131.546  1.00  0.00           C
ATOM   4711  OD1 ASP A 293      52.005  56.180 132.456  1.00  0.00           O
ATOM   4712  OD2 ASP A 293      51.385  54.890 130.767  1.00  0.00           O
ATOM   4713  C   ASP A 293      50.885  58.630 129.976  1.00  0.00           C
ATOM   4714  O   ASP A 293      52.105  58.750 129.876  1.00  0.00           O
ATOM   4715  N   TRP A 294      50.055  59.000 128.976  1.00  0.00           N
ATOM   4717  CA  TRP A 294      50.485  59.820 127.857  1.00  0.00           C
ATOM   4719  CB  TRP A 294      49.255  60.270 127.026  1.00  0.00           C
ATOM   4722  CG  TRP A 294      48.435  59.140 126.537  1.00  0.00           C
ATOM   4723  CD1 TRP A 294      47.305  58.570 127.046  1.00  0.00           C
ATOM   4725  NE1 TRP A 294      46.965  57.480 126.276  1.00  0.00           N
ATOM   4727  CE2 TRP A 294      47.845  57.370 125.246  1.00  0.00           C
ATOM   4728  CD2 TRP A 294      48.785  58.410 125.366  1.00  0.00           C
ATOM   4729  CE3 TRP A 294      49.805  58.550 124.426  1.00  0.00           C
ATOM   4731  CZ3 TRP A 294      49.825  57.680 123.346  1.00  0.00           C
ATOM   4733  CZ2 TRP A 294      47.935  56.470 124.227  1.00  0.00           C
ATOM   4735  CH2 TRP A 294      48.885  56.680 123.236  1.00  0.00           C
ATOM   4737  C   TRP A 294      51.315  61.050 128.196  1.00  0.00           C
ATOM   4738  O   TRP A 294      52.475  61.140 127.816  1.00  0.00           O
ATOM   4739  N   ASP A 295      50.735  62.020 128.936  1.00  0.00           N
ATOM   4741  CA  ASP A 295      51.355  63.300 129.246  1.00  0.00           C
ATOM   4743  CB  ASP A 295      50.345  64.170 130.036  1.00  0.00           C
ATOM   4746  CG  ASP A 295      50.755  65.610 130.206  1.00  0.00           C
ATOM   4747  OD1 ASP A 295      51.845  66.010 129.727  1.00  0.00           O
ATOM   4748  OD2 ASP A 295      49.965  66.400 130.787  1.00  0.00           O
ATOM   4749  C   ASP A 295      52.645  63.140 130.046  1.00  0.00           C
ATOM   4750  O   ASP A 295      53.655  63.790 129.797  1.00  0.00           O
ATOM   4751  N   LYS A 296      52.615  62.230 131.037  1.00  0.00           N
ATOM   4753  CA  LYS A 296      53.765  61.980 131.867  1.00  0.00           C
ATOM   4755  CB  LYS A 296      53.385  61.090 133.056  1.00  0.00           C
ATOM   4758  CG  LYS A 296      54.565  60.750 133.976  1.00  0.00           C
ATOM   4761  CD  LYS A 296      55.295  61.980 134.537  1.00  0.00           C
ATOM   4764  CE  LYS A 296      56.685  61.560 135.007  1.00  0.00           C
ATOM   4767  NZ  LYS A 296      57.345  62.620 135.767  1.00  0.00           N
ATOM   4771  C   LYS A 296      54.975  61.430 131.106  1.00  0.00           C
ATOM   4772  O   LYS A 296      56.115  61.810 131.386  1.00  0.00           O
ATOM   4773  N   GLU A 297      54.695  60.520 130.166  1.00  0.00           N
ATOM   4775  CA  GLU A 297      55.695  59.860 129.367  1.00  0.00           C
ATOM   4777  CB  GLU A 297      55.085  58.540 128.866  1.00  0.00           C
ATOM   4780  CG  GLU A 297      56.105  57.650 128.126  1.00  0.00           C
ATOM   4783  CD  GLU A 297      55.515  56.450 127.406  1.00  0.00           C
ATOM   4784  OE1 GLU A 297      54.395  56.550 126.836  1.00  0.00           O
ATOM   4785  OE2 GLU A 297      56.275  55.440 127.326  1.00  0.00           O
ATOM   4786  C   GLU A 297      56.225  60.660 128.186  1.00  0.00           C
ATOM   4787  O   GLU A 297      57.415  60.560 127.896  1.00  0.00           O
ATOM   4788  N   GLN A 298      55.375  61.450 127.466  1.00  0.00           N
ATOM   4790  CA  GLN A 298      55.675  61.890 126.106  1.00  0.00           C
ATOM   4792  CB  GLN A 298      54.395  61.950 125.236  1.00  0.00           C
ATOM   4795  CG  GLN A 298      53.395  63.100 125.556  1.00  0.00           C
ATOM   4798  CD  GLN A 298      52.125  62.980 124.716  1.00  0.00           C
ATOM   4799  OE1 GLN A 298      51.715  63.890 123.986  1.00  0.00           O
ATOM   4800  NE2 GLN A 298      51.485  61.800 124.756  1.00  0.00           N
ATOM   4803  C   GLN A 298      56.545  63.180 125.986  1.00  0.00           C
ATOM   4804  OT1 GLN A 298      57.605  63.260 126.666  1.00  0.00           O
ATOM   4805  OT2 GLN A 298      56.225  64.090 125.177  1.00  0.00           O
ATOM   4806  NH3 POPEB 299      10.865  99.270 128.516  1.00  0.00           N
ATOM   4810  C12 POPEB 299      11.405  98.340 129.556  1.00  0.00           C
ATOM   4813  C11 POPEB 299      12.235  97.210 128.897  1.00  0.00           C
ATOM   4816  P   POPEB 299      10.785  96.000 126.996  1.00  0.00           P
ATOM   4817  O13 POPEB 299       9.965  94.780 126.946  1.00  0.00           O
ATOM   4818  O14 POPEB 299      10.095  97.290 126.727  1.00  0.00           O
ATOM   4819  O11 POPEB 299      12.015  95.870 126.027  1.00  0.00           O
ATOM   4820  O12 POPEB 299      11.415  96.140 128.436  1.00  0.00           O
ATOM   4821  C1  POPEB 299      12.455  94.580 125.586  1.00  0.00           C
ATOM   4824  C2  POPEB 299      13.175  94.620 124.216  1.00  0.00           C
ATOM   4826  O21 POPEB 299      13.675  93.290 123.967  1.00  0.00           O
ATOM   4827  C21 POPEB 299      14.045  93.010 122.726  1.00  0.00           C
ATOM   4828  O22 POPEB 299      15.145  92.610 122.396  1.00  0.00           O
ATOM   4829  C22 POPEB 299      12.835  93.110 121.786  1.00  0.00           C
ATOM   4832  C3  POPEB 299      14.335  95.650 124.177  1.00  0.00           C
ATOM   4835  O31 POPEB 299      15.205  95.560 123.026  1.00  0.00           O
ATOM   4836  C31 POPEB 299      14.895  96.190 121.906  1.00  0.00           C
ATOM   4837  O32 POPEB 299      13.845  96.760 121.677  1.00  0.00           O
ATOM   4838  C32 POPEB 299      16.045  96.050 120.897  1.00  0.00           C
ATOM   4841  C23 POPEB 299      12.945  92.170 120.566  1.00  0.00           C
ATOM   4844  C24 POPEB 299      11.595  92.090 119.836  1.00  0.00           C
ATOM   4847  C25 POPEB 299      11.675  91.390 118.466  1.00  0.00           C
ATOM   4850  C26 POPEB 299      12.455  92.200 117.427  1.00  0.00           C
ATOM   4853  C27 POPEB 299      12.595  91.430 116.106  1.00  0.00           C
ATOM   4856  C28 POPEB 299      13.305  92.240 115.016  1.00  0.00           C
ATOM   4859  C29 POPEB 299      13.685  91.360 113.857  1.00  0.00           C
ATOM   4861 0C21 POPEB 299      13.655  91.680 112.546  1.00  0.00           C
ATOM   4863 1C21 POPEB 299      13.255  93.000 111.946  1.00  0.00           C
ATOM   4866 2C21 POPEB 299      11.895  92.940 111.216  1.00  0.00           C
ATOM   4869 3C21 POPEB 299      11.925  92.060 109.956  1.00  0.00           C
ATOM   4872 4C21 POPEB 299      10.585  92.040 109.206  1.00  0.00           C
ATOM   4875 5C21 POPEB 299      10.245  93.400 108.576  1.00  0.00           C
ATOM   4878 6C21 POPEB 299       9.005  93.320 107.686  1.00  0.00           C
ATOM   4881 7C21 POPEB 299       8.815  94.600 106.856  1.00  0.00           C
ATOM   4884 8C21 POPEB 299       7.615  94.510 105.916  1.00  0.00           C
ATOM   4888  C33 POPEB 299      15.625  95.280 119.607  1.00  0.00           C
ATOM   4891  C34 POPEB 299      16.465  95.670 118.386  1.00  0.00           C
ATOM   4894  C35 POPEB 299      16.185  94.800 117.147  1.00  0.00           C
ATOM   4897  C36 POPEB 299      16.805  95.360 115.857  1.00  0.00           C
ATOM   4900  C37 POPEB 299      16.805  94.340 114.706  1.00  0.00           C
ATOM   4903  C38 POPEB 299      17.135  94.960 113.337  1.00  0.00           C
ATOM   4906  C39 POPEB 299      16.975  93.940 112.206  1.00  0.00           C
ATOM   4909 0C31 POPEB 299      18.135  92.940 112.107  1.00  0.00           C
ATOM   4912 1C31 POPEB 299      19.335  93.500 111.357  1.00  0.00           C
ATOM   4915 2C31 POPEB 299      20.465  92.470 111.177  1.00  0.00           C
ATOM   4918 3C31 POPEB 299      21.665  93.010 110.366  1.00  0.00           C
ATOM   4921 4C31 POPEB 299      21.245  93.540 108.986  1.00  0.00           C
ATOM   4924 5C31 POPEB 299      22.415  93.970 108.096  1.00  0.00           C
ATOM   4927 6C31 POPEB 299      21.935  94.550 106.766  1.00  0.00           C
ATOM   4931  NH3 POPEC 300     111.095  60.650  82.756  1.00  0.00           N
ATOM   4935  C12 POPEC 300     112.125  61.210  83.687  1.00  0.00           C
ATOM   4938  C11 POPEC 300     112.685  60.110  84.596  1.00  0.00           C
ATOM   4941  P   POPEC 300     114.705  58.610  83.706  1.00  0.00           P
ATOM   4942  O13 POPEC 300     114.795  57.180  84.087  1.00  0.00           O
ATOM   4943  O14 POPEC 300     115.195  58.990  82.367  1.00  0.00           O
ATOM   4944  O11 POPEC 300     115.385  59.550  84.766  1.00  0.00           O
ATOM   4945  O12 POPEC 300     113.185  59.030  83.807  1.00  0.00           O
ATOM   4946  C1  POPEC 300     116.175  59.110  85.857  1.00  0.00           C
ATOM   4949  C2  POPEC 300     116.135  60.190  86.976  1.00  0.00           C
ATOM   4951  O21 POPEC 300     114.855  60.190  87.666  1.00  0.00           O
ATOM   4952  C21 POPEC 300     114.795  59.250  88.617  1.00  0.00           C
ATOM   4953  O22 POPEC 300     115.585  58.320  88.746  1.00  0.00           O
ATOM   4954  C22 POPEC 300     113.665  59.550  89.616  1.00  0.00           C
ATOM   4957  C3  POPEC 300     116.485  61.600  86.376  1.00  0.00           C
ATOM   4960  O31 POPEC 300     116.295  62.730  87.256  1.00  0.00           O
ATOM   4961  C31 POPEC 300     117.335  63.080  88.016  1.00  0.00           C
ATOM   4962  O32 POPEC 300     118.435  62.550  87.986  1.00  0.00           O
ATOM   4963  C32 POPEC 300     116.905  64.140  89.046  1.00  0.00           C
ATOM   4966  C23 POPEC 300     114.215  59.840  91.047  1.00  0.00           C
ATOM   4969  C24 POPEC 300     113.265  59.420  92.177  1.00  0.00           C
ATOM   4972  C25 POPEC 300     113.625  59.980  93.566  1.00  0.00           C
ATOM   4975  C26 POPEC 300     114.775  59.260  94.296  1.00  0.00           C
ATOM   4978  C27 POPEC 300     114.695  59.480  95.826  1.00  0.00           C
ATOM   4981  C28 POPEC 300     115.855  58.850  96.616  1.00  0.00           C
ATOM   4984  C29 POPEC 300     115.455  58.310  97.966  1.00  0.00           C
ATOM   4986 0C21 POPEC 300     115.785  58.770  99.196  1.00  0.00           C
ATOM   4988 1C21 POPEC 300     116.605  59.990  99.546  1.00  0.00           C
ATOM   4991 2C21 POPEC 300     116.035  60.710 100.787  1.00  0.00           C
ATOM   4994 3C21 POPEC 300     116.365  59.990 102.107  1.00  0.00           C
ATOM   4997 4C21 POPEC 300     115.515  60.460 103.296  1.00  0.00           C
ATOM   5000 5C21 POPEC 300     115.865  59.760 104.626  1.00  0.00           C
ATOM   5003 6C21 POPEC 300     115.585  58.240 104.626  1.00  0.00           C
ATOM   5006 7C21 POPEC 300     116.035  57.560 105.927  1.00  0.00           C
ATOM   5009 8C21 POPEC 300     115.735  56.060 105.956  1.00  0.00           C
ATOM   5013  C33 POPEC 300     115.365  64.210  89.266  1.00  0.00           C
ATOM   5016  C34 POPEC 300     114.915  64.950  90.536  1.00  0.00           C
ATOM   5019  C35 POPEC 300     115.335  64.300  91.867  1.00  0.00           C
ATOM   5022  C36 POPEC 300     114.465  64.750  93.046  1.00  0.00           C
ATOM   5025  C37 POPEC 300     114.955  64.170  94.386  1.00  0.00           C
ATOM   5028  C38 POPEC 300     114.135  64.640  95.586  1.00  0.00           C
ATOM   5031  C39 POPEC 300     114.655  64.150  96.956  1.00  0.00           C
ATOM   5034 0C31 POPEC 300     116.025  64.730  97.336  1.00  0.00           C
ATOM   5037 1C31 POPEC 300     116.525  64.240  98.716  1.00  0.00           C
ATOM   5040 2C31 POPEC 300     118.055  64.270  98.836  1.00  0.00           C
ATOM   5043 3C31 POPEC 300     118.685  65.670  98.796  1.00  0.00           C
ATOM   5046 4C31 POPEC 300     120.225  65.570  98.796  1.00  0.00           C
ATOM   5049 5C31 POPEC 300     120.925  66.940  98.807  1.00  0.00           C
ATOM   5052 6C31 POPEC 300     122.455  66.860  98.976  1.00  0.00           C
ATOM   5056  NH3 POPED 301      21.605  40.780  80.566  1.00  0.00           N
ATOM   5060  C12 POPED 301      21.415  39.930  79.336  1.00  0.00           C
ATOM   5063  C11 POPED 301      22.565  40.110  78.337  1.00  0.00           C
ATOM   5066  P   POPED 301      24.775  38.710  78.776  1.00  0.00           P
ATOM   5067  O13 POPED 301      24.075  37.610  78.066  1.00  0.00           O
ATOM   5068  O14 POPED 301      26.085  39.160  78.256  1.00  0.00           O
ATOM   5069  O11 POPED 301      24.975  38.280  80.306  1.00  0.00           O
ATOM   5070  O12 POPED 301      23.825  39.940  78.976  1.00  0.00           O
ATOM   5071  C1  POPED 301      24.305  37.110  80.796  1.00  0.00           C
ATOM   5074  C2  POPED 301      24.685  36.780  82.277  1.00  0.00           C
ATOM   5076  O21 POPED 301      24.345  35.410  82.607  1.00  0.00           O
ATOM   5077  C21 POPED 301      23.055  35.110  82.796  1.00  0.00           C
ATOM   5078  O22 POPED 301      22.095  35.760  82.417  1.00  0.00           O
ATOM   5079  C22 POPED 301      22.965  33.790  83.547  1.00  0.00           C
ATOM   5082  C3  POPED 301      24.115  37.770  83.326  1.00  0.00           C
ATOM   5085  O31 POPED 301      24.375  37.300  84.686  1.00  0.00           O
ATOM   5086  C31 POPED 301      23.415  37.570  85.566  1.00  0.00           C
ATOM   5087  O32 POPED 301      22.355  38.110  85.306  1.00  0.00           O
ATOM   5088  C32 POPED 301      23.835  37.160  86.996  1.00  0.00           C
ATOM   5091  C23 POPED 301      21.565  33.140  83.456  1.00  0.00           C
ATOM   5094  C24 POPED 301      21.435  31.810  84.206  1.00  0.00           C
ATOM   5097  C25 POPED 301      20.415  31.930  85.346  1.00  0.00           C
ATOM   5100  C26 POPED 301      20.975  32.640  86.576  1.00  0.00           C
ATOM   5103  C27 POPED 301      19.905  33.490  87.277  1.00  0.00           C
ATOM   5106  C28 POPED 301      20.455  34.290  88.456  1.00  0.00           C
ATOM   5109  C29 POPED 301      20.895  33.360  89.556  1.00  0.00           C
ATOM   5111 0C21 POPED 301      20.245  33.140  90.717  1.00  0.00           C
ATOM   5113 1C21 POPED 301      18.985  33.820  91.167  1.00  0.00           C
ATOM   5116 2C21 POPED 301      18.905  33.950  92.697  1.00  0.00           C
ATOM   5119 3C21 POPED 301      18.665  32.620  93.407  1.00  0.00           C
ATOM   5122 4C21 POPED 301      18.575  32.800  94.927  1.00  0.00           C
ATOM   5125 5C21 POPED 301      18.485  31.470  95.676  1.00  0.00           C
ATOM   5128 6C21 POPED 301      18.585  31.690  97.186  1.00  0.00           C
ATOM   5131 7C21 POPED 301      18.815  30.390  97.977  1.00  0.00           C
ATOM   5134 8C21 POPED 301      19.065  30.640  99.456  1.00  0.00           C
ATOM   5138  C33 POPED 301      25.325  37.380  87.326  1.00  0.00           C
ATOM   5141  C34 POPED 301      25.645  38.130  88.626  1.00  0.00           C
ATOM   5144  C35 POPED 301      26.925  38.980  88.486  1.00  0.00           C
ATOM   5147  C36 POPED 301      28.235  38.220  88.287  1.00  0.00           C
ATOM   5150  C37 POPED 301      29.415  39.190  88.126  1.00  0.00           C
ATOM   5153  C38 POPED 301      30.805  38.560  88.326  1.00  0.00           C
ATOM   5156  C39 POPED 301      31.455  37.970  87.076  1.00  0.00           C
ATOM   5159 0C31 POPED 301      32.875  37.490  87.396  1.00  0.00           C
ATOM   5162 1C31 POPED 301      33.765  37.340  86.156  1.00  0.00           C
ATOM   5165 2C31 POPED 301      35.175  36.830  86.476  1.00  0.00           C
ATOM   5168 3C31 POPED 301      35.985  37.770  87.376  1.00  0.00           C
ATOM   5171 4C31 POPED 301      37.425  37.270  87.586  1.00  0.00           C
ATOM   5174 5C31 POPED 301      38.375  38.410  87.986  1.00  0.00           C
ATOM   5177 6C31 POPED 301      39.815  37.950  88.166  1.00  0.00           C
ATOM   5181  NH3 POPEE 302     117.435  47.550  80.606  1.00  0.00           N
ATOM   5185  C12 POPEE 302     118.835  47.310  80.066  1.00  0.00           C
ATOM   5188  C11 POPEE 302     119.925  47.810  81.056  1.00  0.00           C
ATOM   5191  P   POPEE 302     122.545  47.910  81.357  1.00  0.00           P
ATOM   5192  O13 POPEE 302     123.675  46.960  81.206  1.00  0.00           O
ATOM   5193  O14 POPEE 302     122.705  49.230  80.696  1.00  0.00           O
ATOM   5194  O11 POPEE 302     122.275  48.130  82.916  1.00  0.00           O
ATOM   5195  O12 POPEE 302     121.215  47.300  80.696  1.00  0.00           O
ATOM   5196  C1  POPEE 302     121.775  47.040  83.716  1.00  0.00           C
ATOM   5199  C2  POPEE 302     122.655  46.530  84.917  1.00  0.00           C
ATOM   5201  O21 POPEE 302     122.655  47.410  86.066  1.00  0.00           O
ATOM   5202  C21 POPEE 302     121.915  46.960  87.087  1.00  0.00           C
ATOM   5203  O22 POPEE 302     120.895  46.290  86.967  1.00  0.00           O
ATOM   5204  C22 POPEE 302     122.615  47.310  88.407  1.00  0.00           C
ATOM   5207  C3  POPEE 302     124.135  46.210  84.526  1.00  0.00           C
ATOM   5210  O31 POPEE 302     125.025  46.030  85.656  1.00  0.00           O
ATOM   5211  C31 POPEE 302     124.755  45.040  86.496  1.00  0.00           C
ATOM   5212  O32 POPEE 302     123.815  44.270  86.386  1.00  0.00           O
ATOM   5213  C32 POPEE 302     125.745  45.060  87.656  1.00  0.00           C
ATOM   5216  C23 POPEE 302     122.205  46.450  89.626  1.00  0.00           C
ATOM   5219  C24 POPEE 302     121.035  47.050  90.396  1.00  0.00           C
ATOM   5222  C25 POPEE 302     120.655  46.300  91.677  1.00  0.00           C
ATOM   5225  C26 POPEE 302     121.585  46.570  92.866  1.00  0.00           C
ATOM   5228  C27 POPEE 302     121.125  45.850  94.146  1.00  0.00           C
ATOM   5231  C28 POPEE 302     122.065  46.110  95.337  1.00  0.00           C
ATOM   5234  C29 POPEE 302     121.675  45.280  96.537  1.00  0.00           C
ATOM   5236 0C21 POPEE 302     121.635  45.710  97.816  1.00  0.00           C
ATOM   5238 1C21 POPEE 302     122.065  47.070  98.296  1.00  0.00           C
ATOM   5241 2C21 POPEE 302     122.485  47.070  99.777  1.00  0.00           C
ATOM   5244 3C21 POPEE 302     121.285  47.250 100.736  1.00  0.00           C
ATOM   5247 4C21 POPEE 302     121.465  46.550 102.087  1.00  0.00           C
ATOM   5250 5C21 POPEE 302     121.245  45.040 101.956  1.00  0.00           C
ATOM   5253 6C21 POPEE 302     121.185  44.290 103.287  1.00  0.00           C
ATOM   5256 7C21 POPEE 302     120.955  42.790 103.056  1.00  0.00           C
ATOM   5259 8C21 POPEE 302     120.905  41.980 104.346  1.00  0.00           C
ATOM   5263  C33 POPEE 302     125.225  44.300  88.906  1.00  0.00           C
ATOM   5266  C34 POPEE 302     126.195  44.340  90.086  1.00  0.00           C
ATOM   5269  C35 POPEE 302     126.415  45.730  90.717  1.00  0.00           C
ATOM   5272  C36 POPEE 302     127.205  45.650  92.037  1.00  0.00           C
ATOM   5275  C37 POPEE 302     127.585  47.030  92.586  1.00  0.00           C
ATOM   5278  C38 POPEE 302     128.135  47.050  94.026  1.00  0.00           C
ATOM   5281  C39 POPEE 302     129.315  46.090  94.257  1.00  0.00           C
ATOM   5284 0C31 POPEE 302     129.965  46.300  95.626  1.00  0.00           C
ATOM   5287 1C31 POPEE 302     131.155  45.370  95.866  1.00  0.00           C
ATOM   5290 2C31 POPEE 302     131.565  45.260  97.346  1.00  0.00           C
ATOM   5293 3C31 POPEE 302     132.105  46.570  97.946  1.00  0.00           C
ATOM   5296 4C31 POPEE 302     132.315  46.490  99.467  1.00  0.00           C
ATOM   5299 5C31 POPEE 302     132.885  47.790 100.036  1.00  0.00           C
ATOM   5302 6C31 POPEE 302     133.075  47.760 101.556  1.00  0.00           C
ATOM   5306  NH3 POPEF 303      58.635 112.990  82.607  1.00  0.00           N
ATOM   5310  C12 POPEF 303      57.565 112.030  83.036  1.00  0.00           C
ATOM   5313  C11 POPEF 303      56.425 112.780  83.726  1.00  0.00           C
ATOM   5316  P   POPEF 303      53.995 112.010  84.246  1.00  0.00           P
ATOM   5317  O13 POPEF 303      52.705 112.290  83.586  1.00  0.00           O
ATOM   5318  O14 POPEF 303      54.235 110.630  84.746  1.00  0.00           O
ATOM   5319  O11 POPEF 303      54.305 113.050  85.406  1.00  0.00           O
ATOM   5320  O12 POPEF 303      55.185 112.280  83.236  1.00  0.00           O
ATOM   5321  C1  POPEF 303      53.435 113.080  86.537  1.00  0.00           C
ATOM   5324  C2  POPEF 303      53.895 114.160  87.557  1.00  0.00           C
ATOM   5326  O21 POPEF 303      52.805 114.390  88.466  1.00  0.00           O
ATOM   5327  C21 POPEF 303      52.565 113.510  89.386  1.00  0.00           C
ATOM   5328  O22 POPEF 303      53.345 112.760  89.956  1.00  0.00           O
ATOM   5329  C22 POPEF 303      51.065 113.440  89.616  1.00  0.00           C
ATOM   5332  C3  POPEF 303      54.275 115.490  86.846  1.00  0.00           C
ATOM   5335  O31 POPEF 303      54.305 116.600  87.766  1.00  0.00           O
ATOM   5336  C31 POPEF 303      55.455 117.100  88.147  1.00  0.00           C
ATOM   5337  O32 POPEF 303      56.565 116.790  87.717  1.00  0.00           O
ATOM   5338  C32 POPEF 303      55.225 118.120  89.266  1.00  0.00           C
ATOM   5341  C23 POPEF 303      50.665 113.660  91.086  1.00  0.00           C
ATOM   5344  C24 POPEF 303      50.125 115.070  91.336  1.00  0.00           C
ATOM   5347  C25 POPEF 303      48.835 115.060  92.157  1.00  0.00           C
ATOM   5350  C26 POPEF 303      49.055 114.910  93.667  1.00  0.00           C
ATOM   5353  C27 POPEF 303      47.725 114.710  94.406  1.00  0.00           C
ATOM   5356  C28 POPEF 303      47.895 114.300  95.876  1.00  0.00           C
ATOM   5359  C29 POPEF 303      46.565 114.040  96.537  1.00  0.00           C
ATOM   5361 0C21 POPEF 303      46.325 114.000  97.857  1.00  0.00           C
ATOM   5363 1C21 POPEF 303      47.355 114.180  98.947  1.00  0.00           C
ATOM   5366 2C21 POPEF 303      47.135 113.250 100.156  1.00  0.00           C
ATOM   5369 3C21 POPEF 303      48.105 113.600 101.296  1.00  0.00           C
ATOM   5372 4C21 POPEF 303      47.895 112.800 102.596  1.00  0.00           C
ATOM   5375 5C21 POPEF 303      48.005 111.270 102.466  1.00  0.00           C
ATOM   5378 6C21 POPEF 303      49.355 110.790 101.926  1.00  0.00           C
ATOM   5381 7C21 POPEF 303      49.425 109.270 101.757  1.00  0.00           C
ATOM   5384 8C21 POPEF 303      50.755 108.800 101.156  1.00  0.00           C
ATOM   5388  C33 POPEF 303      54.155 117.660  90.287  1.00  0.00           C
ATOM   5391  C34 POPEF 303      54.035 118.500  91.576  1.00  0.00           C
ATOM   5394  C35 POPEF 303      55.325 118.590  92.406  1.00  0.00           C
ATOM   5397  C36 POPEF 303      56.185 119.810  92.037  1.00  0.00           C
ATOM   5400  C37 POPEF 303      57.695 119.530  92.046  1.00  0.00           C
ATOM   5403  C38 POPEF 303      58.465 120.780  91.607  1.00  0.00           C
ATOM   5406  C39 POPEF 303      59.965 120.580  91.346  1.00  0.00           C
ATOM   5409 0C31 POPEF 303      60.695 119.840  92.476  1.00  0.00           C
ATOM   5412 1C31 POPEF 303      62.155 120.270  92.717  1.00  0.00           C
ATOM   5415 2C31 POPEF 303      63.095 120.280  91.486  1.00  0.00           C
ATOM   5418 3C31 POPEF 303      63.195 121.610  90.696  1.00  0.00           C
ATOM   5421 4C31 POPEF 303      63.625 122.820  91.546  1.00  0.00           C
ATOM   5424 5C31 POPEF 303      63.475 124.160  90.816  1.00  0.00           C
ATOM   5427 6C31 POPEF 303      63.515 125.340  91.786  1.00  0.00           C
ATOM   5431  NH3 POPEG 304      27.235  22.950  81.626  1.00  0.00           N
ATOM   5435  C12 POPEG 304      27.365  23.010  80.127  1.00  0.00           C
ATOM   5438  C11 POPEG 304      26.235  23.830  79.476  1.00  0.00           C
ATOM   5441  P   POPEG 304      24.325  22.080  78.986  1.00  0.00           P
ATOM   5442  O13 POPEG 304      23.215  22.230  78.026  1.00  0.00           O
ATOM   5443  O14 POPEG 304      24.885  20.740  79.266  1.00  0.00           O
ATOM   5444  O11 POPEG 304      23.875  22.750  80.376  1.00  0.00           O
ATOM   5445  O12 POPEG 304      25.475  23.060  78.547  1.00  0.00           O
ATOM   5446  C1  POPEG 304      22.585  22.330  80.837  1.00  0.00           C
ATOM   5449  C2  POPEG 304      22.305  22.750  82.306  1.00  0.00           C
ATOM   5451  O21 POPEG 304      22.025  24.170  82.346  1.00  0.00           O
ATOM   5452  C21 POPEG 304      21.185  24.470  83.346  1.00  0.00           C
ATOM   5453  O22 POPEG 304      20.615  23.660  84.046  1.00  0.00           O
ATOM   5454  C22 POPEG 304      21.025  25.980  83.486  1.00  0.00           C
ATOM   5457  C3  POPEG 304      23.495  22.390  83.257  1.00  0.00           C
ATOM   5460  O31 POPEG 304      23.235  22.760  84.636  1.00  0.00           O
ATOM   5461  C31 POPEG 304      22.945  21.760  85.456  1.00  0.00           C
ATOM   5462  O32 POPEG 304      22.935  20.580  85.147  1.00  0.00           O
ATOM   5463  C32 POPEG 304      22.575  22.280  86.846  1.00  0.00           C
ATOM   5466  C23 POPEG 304      20.965  26.420  84.966  1.00  0.00           C
ATOM   5469  C24 POPEG 304      20.865  27.950  85.086  1.00  0.00           C
ATOM   5472  C25 POPEG 304      20.885  28.480  86.526  1.00  0.00           C
ATOM   5475  C26 POPEG 304      19.505  28.500  87.186  1.00  0.00           C
ATOM   5478  C27 POPEG 304      19.485  29.370  88.456  1.00  0.00           C
ATOM   5481  C28 POPEG 304      18.165  29.300  89.236  1.00  0.00           C
ATOM   5484  C29 POPEG 304      18.005  27.940  89.867  1.00  0.00           C
ATOM   5486 0C21 POPEG 304      18.065  27.630  91.177  1.00  0.00           C
ATOM   5488 1C21 POPEG 304      18.275  28.590  92.326  1.00  0.00           C
ATOM   5491 2C21 POPEG 304      17.175  28.420  93.386  1.00  0.00           C
ATOM   5494 3C21 POPEG 304      17.395  27.230  94.336  1.00  0.00           C
ATOM   5497 4C21 POPEG 304      18.485  27.490  95.376  1.00  0.00           C
ATOM   5500 5C21 POPEG 304      18.725  26.300  96.327  1.00  0.00           C
ATOM   5503 6C21 POPEG 304      19.645  26.690  97.486  1.00  0.00           C
ATOM   5506 7C21 POPEG 304      19.945  25.540  98.456  1.00  0.00           C
ATOM   5509 8C21 POPEG 304      20.775  25.970  99.666  1.00  0.00           C
ATOM   5513  C33 POPEG 304      23.285  21.470  87.956  1.00  0.00           C
ATOM   5516  C34 POPEG 304      23.315  22.230  89.296  1.00  0.00           C
ATOM   5519  C35 POPEG 304      24.045  21.460  90.406  1.00  0.00           C
ATOM   5522  C36 POPEG 304      24.475  22.370  91.566  1.00  0.00           C
ATOM   5525  C37 POPEG 304      25.325  21.620  92.607  1.00  0.00           C
ATOM   5528  C38 POPEG 304      26.205  22.560  93.446  1.00  0.00           C
ATOM   5531  C39 POPEG 304      25.465  23.290  94.556  1.00  0.00           C
ATOM   5534 0C31 POPEG 304      26.395  24.180  95.386  1.00  0.00           C
ATOM   5537 1C31 POPEG 304      25.715  24.740  96.636  1.00  0.00           C
ATOM   5540 2C31 POPEG 304      26.565  25.790  97.356  1.00  0.00           C
ATOM   5543 3C31 POPEG 304      25.865  26.330  98.617  1.00  0.00           C
ATOM   5546 4C31 POPEG 304      26.575  27.550  99.196  1.00  0.00           C
ATOM   5549 5C31 POPEG 304      25.775  28.200 100.337  1.00  0.00           C
ATOM   5552 6C31 POPEG 304      26.245  29.610 100.686  1.00  0.00           C
ATOM   5556  NH3 POPEH 305      47.725 110.040  84.526  1.00  0.00           N
ATOM   5560  C12 POPEH 305      48.445 110.650  83.357  1.00  0.00           C
ATOM   5563  C11 POPEH 305      49.975 110.590  83.516  1.00  0.00           C
ATOM   5566  P   POPEH 305      50.545 108.050  84.056  1.00  0.00           P
ATOM   5567  O13 POPEH 305      49.605 107.090  83.446  1.00  0.00           O
ATOM   5568  O14 POPEH 305      51.925 107.620  84.286  1.00  0.00           O
ATOM   5569  O11 POPEH 305      49.895 108.530  85.437  1.00  0.00           O
ATOM   5570  O12 POPEH 305      50.485 109.320  83.147  1.00  0.00           O
ATOM   5571  C1  POPEH 305      49.875 107.590  86.526  1.00  0.00           C
ATOM   5574  C2  POPEH 305      51.065 107.760  87.516  1.00  0.00           C
ATOM   5576  O21 POPEH 305      50.795 106.920  88.656  1.00  0.00           O
ATOM   5577  C21 POPEH 305      51.865 106.400  89.257  1.00  0.00           C
ATOM   5578  O22 POPEH 305      53.025 106.710  89.037  1.00  0.00           O
ATOM   5579  C22 POPEH 305      51.425 105.310  90.236  1.00  0.00           C
ATOM   5582  C3  POPEH 305      51.295 109.240  87.946  1.00  0.00           C
ATOM   5585  O31 POPEH 305      52.525 109.360  88.687  1.00  0.00           O
ATOM   5586  C31 POPEH 305      52.495 109.710  89.956  1.00  0.00           C
ATOM   5587  O32 POPEH 305      51.615 110.310  90.546  1.00  0.00           O
ATOM   5588  C32 POPEH 305      53.775 109.310  90.676  1.00  0.00           C
ATOM   5591  C23 POPEH 305      51.265 105.700  91.727  1.00  0.00           C
ATOM   5594  C24 POPEH 305      50.885 104.470  92.577  1.00  0.00           C
ATOM   5597  C25 POPEH 305      50.785 104.730  94.087  1.00  0.00           C
ATOM   5600  C26 POPEH 305      52.135 104.650  94.816  1.00  0.00           C
ATOM   5603  C27 POPEH 305      52.035 105.130  96.276  1.00  0.00           C
ATOM   5606  C28 POPEH 305      53.295 104.920  97.126  1.00  0.00           C
ATOM   5609  C29 POPEH 305      53.525 103.470  97.516  1.00  0.00           C
ATOM   5611 0C21 POPEH 305      53.695 102.970  98.757  1.00  0.00           C
ATOM   5613 1C21 POPEH 305      53.735 103.730 100.057  1.00  0.00           C
ATOM   5616 2C21 POPEH 305      52.475 103.430 100.897  1.00  0.00           C
ATOM   5619 3C21 POPEH 305      52.315 104.340 102.126  1.00  0.00           C
ATOM   5622 4C21 POPEH 305      50.835 104.450 102.516  1.00  0.00           C
ATOM   5625 5C21 POPEH 305      50.515 105.450 103.636  1.00  0.00           C
ATOM   5628 6C21 POPEH 305      49.015 105.760 103.636  1.00  0.00           C
ATOM   5631 7C21 POPEH 305      48.545 106.660 104.777  1.00  0.00           C
ATOM   5634 8C21 POPEH 305      47.065 107.020 104.657  1.00  0.00           C
ATOM   5638  C33 POPEH 305      53.455 108.860  92.126  1.00  0.00           C
ATOM   5641  C34 POPEH 305      54.645 108.150  92.787  1.00  0.00           C
ATOM   5644  C35 POPEH 305      54.355 107.670  94.227  1.00  0.00           C
ATOM   5647  C36 POPEH 305      54.605 108.740  95.287  1.00  0.00           C
ATOM   5650  C37 POPEH 305      54.815 108.200  96.706  1.00  0.00           C
ATOM   5653  C38 POPEH 305      55.355 109.290  97.647  1.00  0.00           C
ATOM   5656  C39 POPEH 305      55.285 108.890  99.126  1.00  0.00           C
ATOM   5659 0C31 POPEH 305      55.925 109.960 100.016  1.00  0.00           C
ATOM   5662 1C31 POPEH 305      56.145 109.510 101.467  1.00  0.00           C
ATOM   5665 2C31 POPEH 305      54.875 109.000 102.157  1.00  0.00           C
ATOM   5668 3C31 POPEH 305      54.955 109.100 103.696  1.00  0.00           C
ATOM   5671 4C31 POPEH 305      56.205 108.460 104.306  1.00  0.00           C
ATOM   5674 5C31 POPEH 305      56.185 108.480 105.846  1.00  0.00           C
ATOM   5677 6C31 POPEH 305      57.555 108.360 106.516  1.00  0.00           C
ATOM   5681  NH3 POPEI 306     112.855  90.190  81.626  1.00  0.00           N
ATOM   5685  C12 POPEI 306     112.655  91.630  82.017  1.00  0.00           C
ATOM   5688  C11 POPEI 306     113.615  92.460  81.167  1.00  0.00           C
ATOM   5691  P   POPEI 306     113.415  95.010  80.676  1.00  0.00           P
ATOM   5692  O13 POPEI 306     114.055  96.200  81.307  1.00  0.00           O
ATOM   5693  O14 POPEI 306     113.825  94.670  79.306  1.00  0.00           O
ATOM   5694  O11 POPEI 306     111.845  95.140  80.796  1.00  0.00           O
ATOM   5695  O12 POPEI 306     113.695  93.800  81.646  1.00  0.00           O
ATOM   5696  C1  POPEI 306     111.195  96.210  81.476  1.00  0.00           C
ATOM   5699  C2  POPEI 306     110.745  95.830  82.927  1.00  0.00           C
ATOM   5701  O21 POPEI 306     110.305  97.030  83.606  1.00  0.00           O
ATOM   5702  C21 POPEI 306     109.445  96.820  84.587  1.00  0.00           C
ATOM   5703  O22 POPEI 306     108.735  95.840  84.736  1.00  0.00           O
ATOM   5704  C22 POPEI 306     109.515  97.990  85.577  1.00  0.00           C
ATOM   5707  C3  POPEI 306     111.905  95.220  83.766  1.00  0.00           C
ATOM   5710  O31 POPEI 306     111.525  95.010  85.147  1.00  0.00           O
ATOM   5711  C31 POPEI 306     110.975  93.810  85.376  1.00  0.00           C
ATOM   5712  O32 POPEI 306     111.025  92.860  84.607  1.00  0.00           O
ATOM   5713  C32 POPEI 306     110.235  93.860  86.696  1.00  0.00           C
ATOM   5716  C23 POPEI 306     108.275  98.060  86.506  1.00  0.00           C
ATOM   5719  C24 POPEI 306     108.515  98.860  87.796  1.00  0.00           C
ATOM   5722  C25 POPEI 306     109.195  98.050  88.916  1.00  0.00           C
ATOM   5725  C26 POPEI 306     109.315  98.840  90.226  1.00  0.00           C
ATOM   5728  C27 POPEI 306     109.995  98.060  91.366  1.00  0.00           C
ATOM   5731  C28 POPEI 306     110.485  98.950  92.516  1.00  0.00           C
ATOM   5734  C29 POPEI 306     109.395  99.420  93.446  1.00  0.00           C
ATOM   5736 0C21 POPEI 306     109.325  99.170  94.766  1.00  0.00           C
ATOM   5738 1C21 POPEI 306     110.315  98.350  95.566  1.00  0.00           C
ATOM   5741 2C21 POPEI 306     111.595  99.130  95.927  1.00  0.00           C
ATOM   5744 3C21 POPEI 306     111.325 100.400  96.746  1.00  0.00           C
ATOM   5747 4C21 POPEI 306     112.585 100.990  97.386  1.00  0.00           C
ATOM   5750 5C21 POPEI 306     112.275 102.220  98.246  1.00  0.00           C
ATOM   5753 6C21 POPEI 306     113.405 102.580  99.216  1.00  0.00           C
ATOM   5756 7C21 POPEI 306     113.055 103.780 100.107  1.00  0.00           C
ATOM   5759 8C21 POPEI 306     114.095 104.100 101.177  1.00  0.00           C
ATOM   5763  C33 POPEI 306     110.325  92.550  87.486  1.00  0.00           C
ATOM   5766  C34 POPEI 306     108.985  92.090  88.066  1.00  0.00           C
ATOM   5769  C35 POPEI 306     108.525  92.960  89.236  1.00  0.00           C
ATOM   5772  C36 POPEI 306     109.175  92.550  90.566  1.00  0.00           C
ATOM   5775  C37 POPEI 306     108.635  93.380  91.727  1.00  0.00           C
ATOM   5778  C38 POPEI 306     109.315  93.020  93.046  1.00  0.00           C
ATOM   5781  C39 POPEI 306     108.775  93.810  94.236  1.00  0.00           C
ATOM   5784 0C31 POPEI 306     107.435  93.270  94.756  1.00  0.00           C
ATOM   5787 1C31 POPEI 306     107.265  93.600  96.246  1.00  0.00           C
ATOM   5790 2C31 POPEI 306     105.955  93.070  96.846  1.00  0.00           C
ATOM   5793 3C31 POPEI 306     105.935  93.180  98.376  1.00  0.00           C
ATOM   5796 4C31 POPEI 306     106.005  94.610  98.916  1.00  0.00           C
ATOM   5799 5C31 POPEI 306     106.305  94.670 100.416  1.00  0.00           C
ATOM   5802 6C31 POPEI 306     106.385  96.100 100.956  1.00  0.00           C
ATOM   5806  NH3 POPEJ 307       6.855  83.700 123.807  1.00  0.00           N
ATOM   5810  C12 POPEJ 307       5.555  84.430 123.947  1.00  0.00           C
ATOM   5813  C11 POPEJ 307       4.375  83.590 123.436  1.00  0.00           C
ATOM   5816  P   POPEJ 307       2.605  85.420 123.876  1.00  0.00           P
ATOM   5817  O13 POPEJ 307       2.355  84.670 125.136  1.00  0.00           O
ATOM   5818  O14 POPEJ 307       3.445  86.630 123.996  1.00  0.00           O
ATOM   5819  O11 POPEJ 307       1.245  85.810 123.176  1.00  0.00           O
ATOM   5820  O12 POPEJ 307       3.325  84.410 122.886  1.00  0.00           O
ATOM   5821  C1  POPEJ 307       1.195  85.760 121.736  1.00  0.00           C
ATOM   5824  C2  POPEJ 307       0.235  86.830 121.146  1.00  0.00           C
ATOM   5826  O21 POPEJ 307      -0.455  86.290 120.007  1.00  0.00           O
ATOM   5827  C21 POPEJ 307       0.275  85.890 118.976  1.00  0.00           C
ATOM   5828  O22 POPEJ 307       1.455  86.110 118.786  1.00  0.00           O
ATOM   5829  C22 POPEJ 307      -0.645  85.090 118.077  1.00  0.00           C
ATOM   5832  C3  POPEJ 307       0.905  88.220 120.876  1.00  0.00           C
ATOM   5835  O31 POPEJ 307       0.185  89.120 119.996  1.00  0.00           O
ATOM   5836  C31 POPEJ 307      -1.065  89.430 120.316  1.00  0.00           C
ATOM   5837  O32 POPEJ 307      -1.695  88.990 121.257  1.00  0.00           O
ATOM   5838  C32 POPEJ 307      -1.625  90.430 119.286  1.00  0.00           C
ATOM   5841  C23 POPEJ 307       0.095  84.030 117.266  1.00  0.00           C
ATOM   5844  C24 POPEJ 307      -0.885  83.380 116.276  1.00  0.00           C
ATOM   5847  C25 POPEJ 307      -0.205  82.470 115.266  1.00  0.00           C
ATOM   5850  C26 POPEJ 307       0.735  81.450 115.916  1.00  0.00           C
ATOM   5853  C27 POPEJ 307       2.225  81.830 115.846  1.00  0.00           C
ATOM   5856  C28 POPEJ 307       3.045  81.050 116.897  1.00  0.00           C
ATOM   5859  C29 POPEJ 307       4.375  80.560 116.386  1.00  0.00           C
ATOM   5861 0C21 POPEJ 307       5.575  80.700 116.976  1.00  0.00           C
ATOM   5863 1C21 POPEJ 307       5.915  81.410 118.267  1.00  0.00           C
ATOM   5866 2C21 POPEJ 307       7.425  81.740 118.276  1.00  0.00           C
ATOM   5869 3C21 POPEJ 307       7.885  82.670 119.416  1.00  0.00           C
ATOM   5872 4C21 POPEJ 307       9.415  82.860 119.456  1.00  0.00           C
ATOM   5875 5C21 POPEJ 307      10.055  83.170 118.096  1.00  0.00           C
ATOM   5878 6C21 POPEJ 307      11.545  83.480 118.196  1.00  0.00           C
ATOM   5881 7C21 POPEJ 307      12.205  83.650 116.816  1.00  0.00           C
ATOM   5884 8C21 POPEJ 307      13.675  84.040 116.886  1.00  0.00           C
ATOM   5888  C33 POPEJ 307      -3.135  90.710 119.526  1.00  0.00           C
ATOM   5891  C34 POPEJ 307      -3.915  91.100 118.267  1.00  0.00           C
ATOM   5894  C35 POPEJ 307      -4.045  89.970 117.236  1.00  0.00           C
ATOM   5897  C36 POPEJ 307      -4.955  90.330 116.056  1.00  0.00           C
ATOM   5900  C37 POPEJ 307      -4.545  89.630 114.756  1.00  0.00           C
ATOM   5903  C38 POPEJ 307      -5.405  90.110 113.586  1.00  0.00           C
ATOM   5906  C39 POPEJ 307      -5.205  89.290 112.306  1.00  0.00           C
ATOM   5909 0C31 POPEJ 307      -6.225  89.650 111.226  1.00  0.00           C
ATOM   5912 1C31 POPEJ 307      -6.565  88.480 110.306  1.00  0.00           C
ATOM   5915 2C31 POPEJ 307      -7.695  88.820 109.327  1.00  0.00           C
ATOM   5918 3C31 POPEJ 307      -8.235  87.570 108.606  1.00  0.00           C
ATOM   5921 4C31 POPEJ 307      -7.185  86.870 107.736  1.00  0.00           C
ATOM   5924 5C31 POPEJ 307      -7.705  85.560 107.136  1.00  0.00           C
ATOM   5927 6C31 POPEJ 307      -6.655  84.800 106.327  1.00  0.00           C
ATOM   5931  NH3 POPEK 308      73.205 100.380  89.327  1.00  0.00           N
ATOM   5935  C12 POPEK 308      74.585 100.640  88.796  1.00  0.00           C
ATOM   5938  C11 POPEK 308      75.305  99.300  88.537  1.00  0.00           C
ATOM   5941  P   POPEK 308      76.855  99.880  86.467  1.00  0.00           P
ATOM   5942  O13 POPEK 308      76.285  98.800  85.626  1.00  0.00           O
ATOM   5943  O14 POPEK 308      76.355 101.250  86.216  1.00  0.00           O
ATOM   5944  O11 POPEK 308      78.455  99.910  86.416  1.00  0.00           O
ATOM   5945  O12 POPEK 308      76.585  99.530  87.986  1.00  0.00           O
ATOM   5946  C1  POPEK 308      79.175  99.900  87.666  1.00  0.00           C
ATOM   5949  C2  POPEK 308      80.405 100.850  87.697  1.00  0.00           C
ATOM   5951  O21 POPEK 308      81.335 100.460  88.706  1.00  0.00           O
ATOM   5952  C21 POPEK 308      80.935 100.420  89.966  1.00  0.00           C
ATOM   5953  O22 POPEK 308      79.825 100.690  90.386  1.00  0.00           O
ATOM   5954  C22 POPEK 308      82.115  99.970  90.816  1.00  0.00           C
ATOM   5957  C3  POPEK 308      80.075 102.370  87.787  1.00  0.00           C
ATOM   5960  O31 POPEK 308      81.265 103.110  87.486  1.00  0.00           O
ATOM   5961  C31 POPEK 308      81.995 103.850  88.326  1.00  0.00           C
ATOM   5962  O32 POPEK 308      83.015 104.440  87.986  1.00  0.00           O
ATOM   5963  C32 POPEK 308      81.495 103.900  89.787  1.00  0.00           C
ATOM   5966  C23 POPEK 308      81.855 100.020  92.336  1.00  0.00           C
ATOM   5969  C24 POPEK 308      83.125  99.610  93.096  1.00  0.00           C
ATOM   5972  C25 POPEK 308      82.905  99.230  94.566  1.00  0.00           C
ATOM   5975  C26 POPEK 308      83.355 100.310  95.556  1.00  0.00           C
ATOM   5978  C27 POPEK 308      83.145  99.850  97.007  1.00  0.00           C
ATOM   5981  C28 POPEK 308      83.405 100.940  98.046  1.00  0.00           C
ATOM   5984  C29 POPEK 308      83.305 100.390  99.446  1.00  0.00           C
ATOM   5986 0C21 POPEK 308      84.335 100.010 100.226  1.00  0.00           C
ATOM   5988 1C21 POPEK 308      85.805 100.080  99.846  1.00  0.00           C
ATOM   5991 2C21 POPEK 308      86.595 101.020 100.776  1.00  0.00           C
ATOM   5994 3C21 POPEK 308      86.885 100.400 102.157  1.00  0.00           C
ATOM   5997 4C21 POPEK 308      87.565 101.400 103.106  1.00  0.00           C
ATOM   6000 5C21 POPEK 308      87.945 100.790 104.456  1.00  0.00           C
ATOM   6003 6C21 POPEK 308      86.745 100.360 105.326  1.00  0.00           C
ATOM   6006 7C21 POPEK 308      87.175  99.970 106.746  1.00  0.00           C
ATOM   6009 8C21 POPEK 308      86.025  99.570 107.666  1.00  0.00           C
ATOM   6013  C33 POPEK 308      82.575 104.400  90.787  1.00  0.00           C
ATOM   6016  C34 POPEK 308      82.445 103.830  92.206  1.00  0.00           C
ATOM   6019  C35 POPEK 308      83.355 104.560  93.206  1.00  0.00           C
ATOM   6022  C36 POPEK 308      83.455 103.970  94.616  1.00  0.00           C
ATOM   6025  C37 POPEK 308      84.175 104.930  95.577  1.00  0.00           C
ATOM   6028  C38 POPEK 308      84.235 104.440  97.026  1.00  0.00           C
ATOM   6031  C39 POPEK 308      83.015 104.840  97.866  1.00  0.00           C
ATOM   6034 0C31 POPEK 308      83.185 104.500  99.356  1.00  0.00           C
ATOM   6037 1C31 POPEK 308      82.025 104.980 100.236  1.00  0.00           C
ATOM   6040 2C31 POPEK 308      82.335 104.870 101.746  1.00  0.00           C
ATOM   6043 3C31 POPEK 308      82.295 103.430 102.277  1.00  0.00           C
ATOM   6046 4C31 POPEK 308      82.665 103.370 103.766  1.00  0.00           C
ATOM   6049 5C31 POPEK 308      82.615 101.950 104.327  1.00  0.00           C
ATOM   6052 6C31 POPEK 308      82.905 101.900 105.826  1.00  0.00           C
ATOM   6056  NH3 POPEL 309      72.695 106.700  87.686  1.00  0.00           N
ATOM   6060  C12 POPEL 309      74.075 106.110  87.686  1.00  0.00           C
ATOM   6063  C11 POPEL 309      74.775 106.190  89.046  1.00  0.00           C
ATOM   6066  P   POPEL 309      77.255 106.190  89.906  1.00  0.00           P
ATOM   6067  O13 POPEL 309      78.585 106.260  89.276  1.00  0.00           O
ATOM   6068  O14 POPEL 309      76.965 107.210  90.946  1.00  0.00           O
ATOM   6069  O11 POPEL 309      77.075 104.760  90.556  1.00  0.00           O
ATOM   6070  O12 POPEL 309      76.175 106.210  88.786  1.00  0.00           O
ATOM   6071  C1  POPEL 309      78.185 104.180  91.226  1.00  0.00           C
ATOM   6074  C2  POPEL 309      77.695 103.410  92.466  1.00  0.00           C
ATOM   6076  O21 POPEL 309      78.865 103.080  93.236  1.00  0.00           O
ATOM   6077  C21 POPEL 309      78.705 103.010  94.556  1.00  0.00           C
ATOM   6078  O22 POPEL 309      77.705 103.300  95.177  1.00  0.00           O
ATOM   6079  C22 POPEL 309      79.995 102.480  95.166  1.00  0.00           C
ATOM   6082  C3  POPEL 309      76.885 102.140  92.056  1.00  0.00           C
ATOM   6085  O31 POPEL 309      76.725 101.240  93.176  1.00  0.00           O
ATOM   6086  C31 POPEL 309      75.815 100.290  93.036  1.00  0.00           C
ATOM   6087  O32 POPEL 309      75.075 100.150  92.066  1.00  0.00           O
ATOM   6088  C32 POPEL 309      75.765  99.530  94.367  1.00  0.00           C
ATOM   6091  C23 POPEL 309      79.775 101.130  95.876  1.00  0.00           C
ATOM   6094  C24 POPEL 309      79.665 101.240  97.396  1.00  0.00           C
ATOM   6097  C25 POPEL 309      78.265 101.620  97.886  1.00  0.00           C
ATOM   6100  C26 POPEL 309      78.175 101.600  99.416  1.00  0.00           C
ATOM   6103  C27 POPEL 309      76.785 102.010  99.906  1.00  0.00           C
ATOM   6106  C28 POPEL 309      76.615 101.900 101.436  1.00  0.00           C
ATOM   6109  C29 POPEL 309      77.655 102.740 102.136  1.00  0.00           C
ATOM   6111 0C21 POPEL 309      78.475 102.340 103.126  1.00  0.00           C
ATOM   6113 1C21 POPEL 309      78.475 100.980 103.786  1.00  0.00           C
ATOM   6116 2C21 POPEL 309      77.615 101.000 105.057  1.00  0.00           C
ATOM   6119 3C21 POPEL 309      78.245 101.820 106.187  1.00  0.00           C
ATOM   6122 4C21 POPEL 309      77.325 101.960 107.406  1.00  0.00           C
ATOM   6125 5C21 POPEL 309      77.975 102.770 108.547  1.00  0.00           C
ATOM   6128 6C21 POPEL 309      77.005 103.020 109.706  1.00  0.00           C
ATOM   6131 7C21 POPEL 309      77.695 103.580 110.966  1.00  0.00           C
ATOM   6134 8C21 POPEL 309      76.875 103.360 112.236  1.00  0.00           C
ATOM   6138  C33 POPEL 309      74.595  98.530  94.476  1.00  0.00           C
ATOM   6141  C34 POPEL 309      73.935  98.450  95.866  1.00  0.00           C
ATOM   6144  C35 POPEL 309      74.885  98.370  97.087  1.00  0.00           C
ATOM   6147  C36 POPEL 309      74.085  98.230  98.386  1.00  0.00           C
ATOM   6150  C37 POPEL 309      74.945  98.180  99.657  1.00  0.00           C
ATOM   6153  C38 POPEL 309      74.165  98.490 100.946  1.00  0.00           C
ATOM   6156  C39 POPEL 309      72.905  97.620 101.156  1.00  0.00           C
ATOM   6159 0C31 POPEL 309      72.795  97.070 102.586  1.00  0.00           C
ATOM   6162 1C31 POPEL 309      71.495  96.310 102.846  1.00  0.00           C
ATOM   6165 2C31 POPEL 309      71.515  95.510 104.166  1.00  0.00           C
ATOM   6168 3C31 POPEL 309      71.865  96.330 105.416  1.00  0.00           C
ATOM   6171 4C31 POPEL 309      71.915  95.440 106.666  1.00  0.00           C
ATOM   6174 5C31 POPEL 309      72.645  96.090 107.846  1.00  0.00           C
ATOM   6177 6C31 POPEL 309      72.785  95.150 109.046  1.00  0.00           C
ATOM   6181  NH3 POPEM 310      67.085  18.300  80.086  1.00  0.00           N
ATOM   6185  C12 POPEM 310      67.045  18.050  81.576  1.00  0.00           C
ATOM   6188  C11 POPEM 310      67.465  16.620  81.897  1.00  0.00           C
ATOM   6191  P   POPEM 310      67.185  14.830  83.716  1.00  0.00           P
ATOM   6192  O13 POPEM 310      66.085  14.020  83.166  1.00  0.00           O
ATOM   6193  O14 POPEM 310      68.555  14.390  83.407  1.00  0.00           O
ATOM   6194  O11 POPEM 310      67.035  14.870  85.276  1.00  0.00           O
ATOM   6195  O12 POPEM 310      67.035  16.330  83.226  1.00  0.00           O
ATOM   6196  C1  POPEM 310      67.135  16.050  86.056  1.00  0.00           C
ATOM   6199  C2  POPEM 310      67.875  15.700  87.356  1.00  0.00           C
ATOM   6201  O21 POPEM 310      68.105  16.920  88.077  1.00  0.00           O
ATOM   6202  C21 POPEM 310      67.435  17.020  89.216  1.00  0.00           C
ATOM   6203  O22 POPEM 310      66.665  16.190  89.666  1.00  0.00           O
ATOM   6204  C22 POPEM 310      67.785  18.320  89.946  1.00  0.00           C
ATOM   6207  C3  POPEM 310      69.235  14.990  87.066  1.00  0.00           C
ATOM   6210  O31 POPEM 310      70.125  14.960  88.206  1.00  0.00           O
ATOM   6211  C31 POPEM 310      69.825  14.020  89.126  1.00  0.00           C
ATOM   6212  O32 POPEM 310      69.015  13.130  88.956  1.00  0.00           O
ATOM   6213  C32 POPEM 310      70.595  14.310  90.416  1.00  0.00           C
ATOM   6216  C23 POPEM 310      67.985  18.160  91.476  1.00  0.00           C
ATOM   6219  C24 POPEM 310      67.185  19.170  92.326  1.00  0.00           C
ATOM   6222  C25 POPEM 310      67.285  18.880  93.836  1.00  0.00           C
ATOM   6225  C26 POPEM 310      66.405  19.770  94.727  1.00  0.00           C
ATOM   6228  C27 POPEM 310      66.525  19.380  96.206  1.00  0.00           C
ATOM   6231  C28 POPEM 310      65.525  20.110  97.126  1.00  0.00           C
ATOM   6234  C29 POPEM 310      65.755  21.600  97.177  1.00  0.00           C
ATOM   6236 0C21 POPEM 310      66.205  22.330  98.206  1.00  0.00           C
ATOM   6238 1C21 POPEM 310      66.585  21.840  99.587  1.00  0.00           C
ATOM   6241 2C21 POPEM 310      68.105  21.890  99.797  1.00  0.00           C
ATOM   6244 3C21 POPEM 310      68.535  21.370 101.177  1.00  0.00           C
ATOM   6247 4C21 POPEM 310      70.045  21.520 101.416  1.00  0.00           C
ATOM   6250 5C21 POPEM 310      70.545  20.890 102.726  1.00  0.00           C
ATOM   6253 6C21 POPEM 310      70.535  19.350 102.726  1.00  0.00           C
ATOM   6256 7C21 POPEM 310      71.375  18.770 103.866  1.00  0.00           C
ATOM   6259 8C21 POPEM 310      71.375  17.250 103.956  1.00  0.00           C
ATOM   6263  C33 POPEM 310      70.125  13.460  91.626  1.00  0.00           C
ATOM   6266  C34 POPEM 310      70.865  13.840  92.916  1.00  0.00           C
ATOM   6269  C35 POPEM 310      70.525  13.000  94.166  1.00  0.00           C
ATOM   6272  C36 POPEM 310      69.265  13.440  94.937  1.00  0.00           C
ATOM   6275  C37 POPEM 310      69.025  12.620  96.216  1.00  0.00           C
ATOM   6278  C38 POPEM 310      67.835  13.090  97.066  1.00  0.00           C
ATOM   6281  C39 POPEM 310      68.225  13.850  98.346  1.00  0.00           C
ATOM   6284 0C31 POPEM 310      68.965  15.180  98.096  1.00  0.00           C
ATOM   6287 1C31 POPEM 310      69.255  16.010  99.356  1.00  0.00           C
ATOM   6290 2C31 POPEM 310      68.035  16.740  99.976  1.00  0.00           C
ATOM   6293 3C31 POPEM 310      67.185  15.890 100.927  1.00  0.00           C
ATOM   6296 4C31 POPEM 310      66.535  16.710 102.046  1.00  0.00           C
ATOM   6299 5C31 POPEM 310      65.735  15.830 103.016  1.00  0.00           C
ATOM   6302 6C31 POPEM 310      65.095  16.600 104.166  1.00  0.00           C
ATOM   6306  NH3 POPEN 311      87.185  74.790 125.866  1.00  0.00           N
ATOM   6310  C12 POPEN 311      88.455  75.210 126.526  1.00  0.00           C
ATOM   6313  C11 POPEN 311      89.115  76.300 125.676  1.00  0.00           C
ATOM   6316  P   POPEN 311      90.335  78.550 125.826  1.00  0.00           P
ATOM   6317  O13 POPEN 311      89.185  79.330 125.346  1.00  0.00           O
ATOM   6318  O14 POPEN 311      91.375  79.180 126.677  1.00  0.00           O
ATOM   6319  O11 POPEN 311      91.085  77.930 124.576  1.00  0.00           O
ATOM   6320  O12 POPEN 311      89.835  77.210 126.496  1.00  0.00           O
ATOM   6321  C1  POPEN 311      91.165  78.590 123.316  1.00  0.00           C
ATOM   6324  C2  POPEN 311      91.235  77.520 122.196  1.00  0.00           C
ATOM   6326  O21 POPEN 311      91.485  78.110 120.916  1.00  0.00           O
ATOM   6327  C21 POPEN 311      92.725  78.060 120.486  1.00  0.00           C
ATOM   6328  O22 POPEN 311      93.715  77.780 121.146  1.00  0.00           O
ATOM   6329  C22 POPEN 311      92.705  78.280 118.976  1.00  0.00           C
ATOM   6332  C3  POPEN 311      89.865  76.790 122.107  1.00  0.00           C
ATOM   6335  O31 POPEN 311      89.945  75.560 121.346  1.00  0.00           O
ATOM   6336  C31 POPEN 311      89.095  74.620 121.716  1.00  0.00           C
ATOM   6337  O32 POPEN 311      88.415  74.640 122.736  1.00  0.00           O
ATOM   6338  C32 POPEN 311      88.915  73.580 120.606  1.00  0.00           C
ATOM   6341  C23 POPEN 311      93.495  79.540 118.537  1.00  0.00           C
ATOM   6344  C24 POPEN 311      93.565  79.710 117.007  1.00  0.00           C
ATOM   6347  C25 POPEN 311      92.205  79.550 116.307  1.00  0.00           C
ATOM   6350  C26 POPEN 311      92.185  79.970 114.836  1.00  0.00           C
ATOM   6353  C27 POPEN 311      90.925  79.440 114.126  1.00  0.00           C
ATOM   6356  C28 POPEN 311      90.725  79.970 112.697  1.00  0.00           C
ATOM   6359  C29 POPEN 311      89.495  79.330 112.107  1.00  0.00           C
ATOM   6361 0C21 POPEN 311      88.395  79.930 111.607  1.00  0.00           C
ATOM   6363 1C21 POPEN 311      88.145  81.420 111.506  1.00  0.00           C
ATOM   6366 2C21 POPEN 311      86.805  81.870 112.116  1.00  0.00           C
ATOM   6369 3C21 POPEN 311      85.555  81.370 111.357  1.00  0.00           C
ATOM   6372 4C21 POPEN 311      84.325  82.260 111.607  1.00  0.00           C
ATOM   6375 5C21 POPEN 311      84.345  83.550 110.767  1.00  0.00           C
ATOM   6378 6C21 POPEN 311      83.325  84.590 111.236  1.00  0.00           C
ATOM   6381 7C21 POPEN 311      83.375  85.890 110.406  1.00  0.00           C
ATOM   6384 8C21 POPEN 311      82.425  86.990 110.876  1.00  0.00           C
ATOM   6388  C33 POPEN 311      89.375  74.090 119.227  1.00  0.00           C
ATOM   6391  C34 POPEN 311      89.095  73.090 118.106  1.00  0.00           C
ATOM   6394  C35 POPEN 311      89.295  73.720 116.727  1.00  0.00           C
ATOM   6397  C36 POPEN 311      88.045  74.500 116.286  1.00  0.00           C
ATOM   6400  C37 POPEN 311      88.255  75.340 115.016  1.00  0.00           C
ATOM   6403  C38 POPEN 311      87.095  75.220 114.026  1.00  0.00           C
ATOM   6406  C39 POPEN 311      87.085  73.870 113.296  1.00  0.00           C
ATOM   6409 0C31 POPEN 311      88.125  73.810 112.157  1.00  0.00           C
ATOM   6412 1C31 POPEN 311      88.365  72.380 111.666  1.00  0.00           C
ATOM   6415 2C31 POPEN 311      89.005  72.290 110.276  1.00  0.00           C
ATOM   6418 3C31 POPEN 311      88.195  72.930 109.136  1.00  0.00           C
ATOM   6421 4C31 POPEN 311      86.715  72.510 109.116  1.00  0.00           C
ATOM   6424 5C31 POPEN 311      85.925  73.220 108.007  1.00  0.00           C
ATOM   6427 6C31 POPEN 311      84.425  72.990 108.106  1.00  0.00           C
ATOM   6431  NH3 POPEO 312      33.795  40.320 120.096  1.00  0.00           N
ATOM   6435  C12 POPEO 312      33.115  38.990 119.956  1.00  0.00           C
ATOM   6438  C11 POPEO 312      33.825  37.900 120.776  1.00  0.00           C
ATOM   6441  P   POPEO 312      32.215  36.020 121.677  1.00  0.00           P
ATOM   6442  O13 POPEO 312      32.845  34.770 122.177  1.00  0.00           O
ATOM   6443  O14 POPEO 312      31.915  37.020 122.706  1.00  0.00           O
ATOM   6444  O11 POPEO 312      30.895  35.710 120.866  1.00  0.00           O
ATOM   6445  O12 POPEO 312      33.185  36.640 120.586  1.00  0.00           O
ATOM   6446  C1  POPEO 312      30.745  35.860 119.456  1.00  0.00           C
ATOM   6449  C2  POPEO 312      29.235  35.760 119.046  1.00  0.00           C
ATOM   6451  O21 POPEO 312      28.975  35.420 117.677  1.00  0.00           O
ATOM   6452  C21 POPEO 312      29.745  35.800 116.687  1.00  0.00           C
ATOM   6453  O22 POPEO 312      30.755  36.480 116.736  1.00  0.00           O
ATOM   6454  C22 POPEO 312      29.185  35.210 115.366  1.00  0.00           C
ATOM   6457  C3  POPEO 312      28.405  37.020 119.467  1.00  0.00           C
ATOM   6460  O31 POPEO 312      27.035  37.000 118.956  1.00  0.00           O
ATOM   6461  C31 POPEO 312      26.095  36.640 119.826  1.00  0.00           C
ATOM   6462  O32 POPEO 312      26.305  36.290 120.986  1.00  0.00           O
ATOM   6463  C32 POPEO 312      24.685  36.850 119.276  1.00  0.00           C
ATOM   6466  C23 POPEO 312      28.685  36.260 114.346  1.00  0.00           C
ATOM   6469  C24 POPEO 312      27.775  35.630 113.276  1.00  0.00           C
ATOM   6472  C25 POPEO 312      27.065  36.620 112.336  1.00  0.00           C
ATOM   6475  C26 POPEO 312      27.995  37.350 111.357  1.00  0.00           C
ATOM   6478  C27 POPEO 312      27.185  38.110 110.276  1.00  0.00           C
ATOM   6481  C28 POPEO 312      27.785  38.010 108.866  1.00  0.00           C
ATOM   6484  C29 POPEO 312      27.835  36.580 108.397  1.00  0.00           C
ATOM   6486 0C21 POPEO 312      28.875  36.000 107.766  1.00  0.00           C
ATOM   6488 1C21 POPEO 312      30.115  36.720 107.306  1.00  0.00           C
ATOM   6491 2C21 POPEO 312      30.775  36.040 106.096  1.00  0.00           C
ATOM   6494 3C21 POPEO 312      31.645  34.840 106.456  1.00  0.00           C
ATOM   6497 4C21 POPEO 312      32.335  34.240 105.226  1.00  0.00           C
ATOM   6500 5C21 POPEO 312      33.545  33.370 105.566  1.00  0.00           C
ATOM   6503 6C21 POPEO 312      34.415  33.090 104.336  1.00  0.00           C
ATOM   6506 7C21 POPEO 312      35.635  32.220 104.647  1.00  0.00           C
ATOM   6509 8C21 POPEO 312      36.545  32.020 103.427  1.00  0.00           C
ATOM   6513  C33 POPEO 312      23.955  35.540 118.886  1.00  0.00           C
ATOM   6516  C34 POPEO 312      24.125  35.230 117.396  1.00  0.00           C
ATOM   6519  C35 POPEO 312      22.865  34.750 116.656  1.00  0.00           C
ATOM   6522  C36 POPEO 312      23.115  34.720 115.126  1.00  0.00           C
ATOM   6525  C37 POPEO 312      21.845  34.600 114.276  1.00  0.00           C
ATOM   6528  C38 POPEO 312      22.155  34.610 112.766  1.00  0.00           C
ATOM   6531  C39 POPEO 312      20.895  34.710 111.897  1.00  0.00           C
ATOM   6534 0C31 POPEO 312      21.075  34.080 110.507  1.00  0.00           C
ATOM   6537 1C31 POPEO 312      19.865  34.330 109.596  1.00  0.00           C
ATOM   6540 2C31 POPEO 312      19.955  33.570 108.257  1.00  0.00           C
ATOM   6543 3C31 POPEO 312      18.855  33.940 107.256  1.00  0.00           C
ATOM   6546 4C31 POPEO 312      17.435  33.860 107.846  1.00  0.00           C
ATOM   6549 5C31 POPEO 312      16.365  34.230 106.816  1.00  0.00           C
ATOM   6552 6C31 POPEO 312      14.945  34.260 107.386  1.00  0.00           C
ATOM   6556  NH3 POPEP 313      10.465  11.150  76.786  1.00  0.00           N
ATOM   6560  C12 POPEP 313      11.565  10.320  77.376  1.00  0.00           C
ATOM   6563  C11 POPEP 313      11.135   8.880  77.627  1.00  0.00           C
ATOM   6566  P   POPEP 313       9.265   9.220  79.376  1.00  0.00           P
ATOM   6567  O13 POPEP 313       8.485   8.140  80.007  1.00  0.00           O
ATOM   6568  O14 POPEP 313       8.635   9.920  78.236  1.00  0.00           O
ATOM   6569  O11 POPEP 313       9.585  10.330  80.456  1.00  0.00           O
ATOM   6570  O12 POPEP 313      10.705   8.710  78.976  1.00  0.00           O
ATOM   6571  C1  POPEP 313       8.615  10.650  81.467  1.00  0.00           C
ATOM   6574  C2  POPEP 313       9.195  10.490  82.896  1.00  0.00           C
ATOM   6576  O21 POPEP 313       9.725  11.760  83.296  1.00  0.00           O
ATOM   6577  C21 POPEP 313       9.595  12.050  84.576  1.00  0.00           C
ATOM   6578  O22 POPEP 313       9.065  11.350  85.427  1.00  0.00           O
ATOM   6579  C22 POPEP 313      10.205  13.420  84.826  1.00  0.00           C
ATOM   6582  C3  POPEP 313      10.295   9.390  82.946  1.00  0.00           C
ATOM   6585  O31 POPEP 313      10.535   8.920  84.276  1.00  0.00           O
ATOM   6586  C31 POPEP 313      11.585   9.390  84.937  1.00  0.00           C
ATOM   6587  O32 POPEP 313      12.445  10.140  84.496  1.00  0.00           O
ATOM   6588  C32 POPEP 313      11.465   8.920  86.386  1.00  0.00           C
ATOM   6591  C23 POPEP 313       9.535  14.130  86.016  1.00  0.00           C
ATOM   6594  C24 POPEP 313      10.165  15.490  86.307  1.00  0.00           C
ATOM   6597  C25 POPEP 313       9.285  16.370  87.216  1.00  0.00           C
ATOM   6600  C26 POPEP 313       9.015  15.770  88.606  1.00  0.00           C
ATOM   6603  C27 POPEP 313       8.215  16.740  89.486  1.00  0.00           C
ATOM   6606  C28 POPEP 313       7.865  16.170  90.876  1.00  0.00           C
ATOM   6609  C29 POPEP 313       6.665  15.250  90.846  1.00  0.00           C
ATOM   6611 0C21 POPEP 313       5.465  15.480  91.416  1.00  0.00           C
ATOM   6613 1C21 POPEP 313       5.095  16.700  92.227  1.00  0.00           C
ATOM   6616 2C21 POPEP 313       4.495  17.820  91.366  1.00  0.00           C
ATOM   6619 3C21 POPEP 313       3.035  17.580  90.977  1.00  0.00           C
ATOM   6622 4C21 POPEP 313       2.575  18.480  89.826  1.00  0.00           C
ATOM   6625 5C21 POPEP 313       1.055  18.520  89.666  1.00  0.00           C
ATOM   6628 6C21 POPEP 313       0.485  17.570  88.617  1.00  0.00           C
ATOM   6631 7C21 POPEP 313      -1.035  17.680  88.617  1.00  0.00           C
ATOM   6634 8C21 POPEP 313      -1.695  17.060  87.386  1.00  0.00           C
ATOM   6638  C33 POPEP 313      12.785   8.470  87.066  1.00  0.00           C
ATOM   6641  C34 POPEP 313      12.445   7.930  88.456  1.00  0.00           C
ATOM   6644  C35 POPEP 313      13.645   7.490  89.286  1.00  0.00           C
ATOM   6647  C36 POPEP 313      13.215   7.180  90.726  1.00  0.00           C
ATOM   6650  C37 POPEP 313      14.375   6.760  91.616  1.00  0.00           C
ATOM   6653  C38 POPEP 313      14.095   6.980  93.106  1.00  0.00           C
ATOM   6656  C39 POPEP 313      12.945   6.130  93.646  1.00  0.00           C
ATOM   6659 0C31 POPEP 313      12.535   6.570  95.046  1.00  0.00           C
ATOM   6662 1C31 POPEP 313      11.485   5.650  95.686  1.00  0.00           C
ATOM   6665 2C31 POPEP 313      11.035   6.120  97.076  1.00  0.00           C
ATOM   6668 3C31 POPEP 313      12.205   6.320  98.056  1.00  0.00           C
ATOM   6671 4C31 POPEP 313      11.735   6.650  99.476  1.00  0.00           C
ATOM   6674 5C31 POPEP 313      12.925   6.930 100.416  1.00  0.00           C
ATOM   6677 6C31 POPEP 313      12.505   7.310 101.836  1.00  0.00           C
ATOM   6681  NH3 POPEQ 314      38.855  63.330 120.886  1.00  0.00           N
ATOM   6685  C12 POPEQ 314      38.775  63.900 122.277  1.00  0.00           C
ATOM   6688  C11 POPEQ 314      40.085  64.580 122.697  1.00  0.00           C
ATOM   6691  P   POPEQ 314      41.065  65.850 124.746  1.00  0.00           P
ATOM   6692  O13 POPEQ 314      41.835  64.830 125.477  1.00  0.00           O
ATOM   6693  O14 POPEQ 314      40.595  67.010 125.526  1.00  0.00           O
ATOM   6694  O11 POPEQ 314      42.025  66.370 123.596  1.00  0.00           O
ATOM   6695  O12 POPEQ 314      39.875  65.220 123.947  1.00  0.00           O
ATOM   6696  C1  POPEQ 314      42.165  67.760 123.287  1.00  0.00           C
ATOM   6699  C2  POPEQ 314      41.115  68.240 122.256  1.00  0.00           C
ATOM   6701  O21 POPEQ 314      41.645  69.380 121.556  1.00  0.00           O
ATOM   6702  C21 POPEQ 314      41.245  69.620 120.306  1.00  0.00           C
ATOM   6703  O22 POPEQ 314      40.815  70.700 119.927  1.00  0.00           O
ATOM   6704  C22 POPEQ 314      41.465  68.410 119.386  1.00  0.00           C
ATOM   6707  C3  POPEQ 314      39.745  68.590 122.927  1.00  0.00           C
ATOM   6710  O31 POPEQ 314      38.785  69.190 122.046  1.00  0.00           O
ATOM   6711  C31 POPEQ 314      38.265  68.370 121.136  1.00  0.00           C
ATOM   6712  O32 POPEQ 314      38.565  67.200 120.966  1.00  0.00           O
ATOM   6713  C32 POPEQ 314      37.205  69.110 120.326  1.00  0.00           C
ATOM   6716  C23 POPEQ 314      41.205  68.670 117.886  1.00  0.00           C
ATOM   6719  C24 POPEQ 314      40.605  67.420 117.236  1.00  0.00           C
ATOM   6722  C25 POPEQ 314      40.125  67.650 115.796  1.00  0.00           C
ATOM   6725  C26 POPEQ 314      41.245  67.530 114.756  1.00  0.00           C
ATOM   6728  C27 POPEQ 314      40.745  67.840 113.346  1.00  0.00           C
ATOM   6731  C28 POPEQ 314      41.805  67.560 112.266  1.00  0.00           C
ATOM   6734  C29 POPEQ 314      41.295  67.940 110.897  1.00  0.00           C
ATOM   6736 0C21 POPEQ 314      41.445  67.240 109.766  1.00  0.00           C
ATOM   6738 1C21 POPEQ 314      42.155  65.910 109.636  1.00  0.00           C
ATOM   6741 2C21 POPEQ 314      41.755  65.130 108.376  1.00  0.00           C
ATOM   6744 3C21 POPEQ 314      42.255  65.740 107.056  1.00  0.00           C
ATOM   6747 4C21 POPEQ 314      43.785  65.720 106.897  1.00  0.00           C
ATOM   6750 5C21 POPEQ 314      44.205  66.170 105.486  1.00  0.00           C
ATOM   6753 6C21 POPEQ 314      45.715  66.160 105.236  1.00  0.00           C
ATOM   6756 7C21 POPEQ 314      46.045  66.630 103.816  1.00  0.00           C
ATOM   6759 8C21 POPEQ 314      47.535  66.620 103.477  1.00  0.00           C
ATOM   6763  C33 POPEQ 314      37.705  69.530 118.927  1.00  0.00           C
ATOM   6766  C34 POPEQ 314      36.605  70.220 118.117  1.00  0.00           C
ATOM   6769  C35 POPEQ 314      37.055  70.680 116.727  1.00  0.00           C
ATOM   6772  C36 POPEQ 314      35.875  71.270 115.936  1.00  0.00           C
ATOM   6775  C37 POPEQ 314      36.235  71.670 114.496  1.00  0.00           C
ATOM   6778  C38 POPEQ 314      35.005  72.000 113.646  1.00  0.00           C
ATOM   6781  C39 POPEQ 314      35.345  72.350 112.196  1.00  0.00           C
ATOM   6784 0C31 POPEQ 314      34.105  72.350 111.296  1.00  0.00           C
ATOM   6787 1C31 POPEQ 314      34.405  72.850 109.876  1.00  0.00           C
ATOM   6790 2C31 POPEQ 314      33.235  72.680 108.886  1.00  0.00           C
ATOM   6793 3C31 POPEQ 314      33.085  71.250 108.337  1.00  0.00           C
ATOM   6796 4C31 POPEQ 314      31.985  70.420 109.016  1.00  0.00           C
ATOM   6799 5C31 POPEQ 314      31.925  68.980 108.477  1.00  0.00           C
ATOM   6802 6C31 POPEQ 314      30.805  68.130 109.066  1.00  0.00           C
ATOM   6806  NH3 POPER 315     122.605  35.290 122.216  1.00  0.00           N
ATOM   6810  C12 POPER 315     121.605  35.430 123.337  1.00  0.00           C
ATOM   6813  C11 POPER 315     120.235  35.940 122.857  1.00  0.00           C
ATOM   6816  P   POPER 315     118.625  37.920 123.677  1.00  0.00           P
ATOM   6817  O13 POPER 315     117.695  37.860 124.836  1.00  0.00           O
ATOM   6818  O14 POPER 315     119.365  39.190 123.486  1.00  0.00           O
ATOM   6819  O11 POPER 315     117.835  37.590 122.336  1.00  0.00           O
ATOM   6820  O12 POPER 315     119.705  36.780 123.876  1.00  0.00           O
ATOM   6821  C1  POPER 315     117.255  36.380 121.846  1.00  0.00           C
ATOM   6824  C2  POPER 315     117.615  36.160 120.337  1.00  0.00           C
ATOM   6826  O21 POPER 315     116.645  36.770 119.456  1.00  0.00           O
ATOM   6827  C21 POPER 315     116.935  37.990 119.066  1.00  0.00           C
ATOM   6828  O22 POPER 315     117.685  38.780 119.626  1.00  0.00           O
ATOM   6829  C22 POPER 315     116.295  38.240 117.706  1.00  0.00           C
ATOM   6832  C3  POPER 315     117.775  34.690 119.867  1.00  0.00           C
ATOM   6835  O31 POPER 315     118.475  34.650 118.596  1.00  0.00           O
ATOM   6836  C31 POPER 315     117.765  34.430 117.486  1.00  0.00           C
ATOM   6837  O32 POPER 315     116.555  34.300 117.437  1.00  0.00           O
ATOM   6838  C32 POPER 315     118.685  34.400 116.246  1.00  0.00           C
ATOM   6841  C23 POPER 315     117.335  38.260 116.556  1.00  0.00           C
ATOM   6844  C24 POPER 315     116.865  37.500 115.306  1.00  0.00           C
ATOM   6847  C25 POPER 315     117.855  37.590 114.126  1.00  0.00           C
ATOM   6850  C26 POPER 315     117.245  37.120 112.796  1.00  0.00           C
ATOM   6853  C27 POPER 315     117.945  37.720 111.566  1.00  0.00           C
ATOM   6856  C28 POPER 315     117.075  37.660 110.296  1.00  0.00           C
ATOM   6859  C29 POPER 315     117.575  38.610 109.236  1.00  0.00           C
ATOM   6861 0C21 POPER 315     118.235  38.290 108.117  1.00  0.00           C
ATOM   6863 1C21 POPER 315     118.635  36.900 107.686  1.00  0.00           C
ATOM   6866 2C21 POPER 315     119.595  36.950 106.486  1.00  0.00           C
ATOM   6869 3C21 POPER 315     121.015  37.420 106.846  1.00  0.00           C
ATOM   6872 4C21 POPER 315     121.565  38.440 105.846  1.00  0.00           C
ATOM   6875 5C21 POPER 315     123.085  38.610 105.977  1.00  0.00           C
ATOM   6878 6C21 POPER 315     123.615  39.750 105.096  1.00  0.00           C
ATOM   6881 7C21 POPER 315     125.145  39.790 105.066  1.00  0.00           C
ATOM   6884 8C21 POPER 315     125.685  40.850 104.107  1.00  0.00           C
ATOM   6888  C33 POPER 315     118.375  33.250 115.226  1.00  0.00           C
ATOM   6891  C34 POPER 315     118.915  33.530 113.796  1.00  0.00           C
ATOM   6894  C35 POPER 315     118.345  32.620 112.677  1.00  0.00           C
ATOM   6897  C36 POPER 315     119.275  32.570 111.456  1.00  0.00           C
ATOM   6900  C37 POPER 315     118.625  32.110 110.136  1.00  0.00           C
ATOM   6903  C38 POPER 315     119.645  32.110 108.986  1.00  0.00           C
ATOM   6906  C39 POPER 315     119.045  31.900 107.586  1.00  0.00           C
ATOM   6909 0C31 POPER 315     118.425  33.180 107.017  1.00  0.00           C
ATOM   6912 1C31 POPER 315     117.805  32.980 105.626  1.00  0.00           C
ATOM   6915 2C31 POPER 315     117.215  34.290 105.077  1.00  0.00           C
ATOM   6918 3C31 POPER 315     117.215  34.390 103.547  1.00  0.00           C
ATOM   6921 4C31 POPER 315     115.985  33.760 102.906  1.00  0.00           C
ATOM   6924 5C31 POPER 315     115.875  34.100 101.416  1.00  0.00           C
ATOM   6927 6C31 POPER 315     114.485  33.830 100.846  1.00  0.00           C
ATOM   6931  NH3 POPES 316      76.925  45.760  83.326  1.00  0.00           N
ATOM   6935  C12 POPES 316      77.445  46.930  82.546  1.00  0.00           C
ATOM   6938  C11 POPES 316      78.815  47.350  83.056  1.00  0.00           C
ATOM   6941  P   POPES 316      80.225  49.440  82.316  1.00  0.00           P
ATOM   6942  O13 POPES 316      81.565  48.960  82.706  1.00  0.00           O
ATOM   6943  O14 POPES 316      80.145  50.270  81.106  1.00  0.00           O
ATOM   6944  O11 POPES 316      79.515  50.130  83.566  1.00  0.00           O
ATOM   6945  O12 POPES 316      79.315  48.200  82.046  1.00  0.00           O
ATOM   6946  C1  POPES 316      80.225  50.990  84.467  1.00  0.00           C
ATOM   6949  C2  POPES 316      79.295  51.360  85.656  1.00  0.00           C
ATOM   6951  O21 POPES 316      79.905  52.370  86.486  1.00  0.00           O
ATOM   6952  C21 POPES 316      79.065  53.310  86.916  1.00  0.00           C
ATOM   6953  O22 POPES 316      77.875  53.370  86.616  1.00  0.00           O
ATOM   6954  C22 POPES 316      79.815  54.310  87.796  1.00  0.00           C
ATOM   6957  C3  POPES 316      78.925  50.120  86.526  1.00  0.00           C
ATOM   6960  O31 POPES 316      78.355  50.480  87.806  1.00  0.00           O
ATOM   6961  C31 POPES 316      77.085  50.870  87.806  1.00  0.00           C
ATOM   6962  O32 POPES 316      76.305  50.710  86.876  1.00  0.00           O
ATOM   6963  C32 POPES 316      76.815  51.600  89.136  1.00  0.00           C
ATOM   6966  C23 POPES 316      78.975  55.000  88.906  1.00  0.00           C
ATOM   6969  C24 POPES 316      79.345  54.610  90.337  1.00  0.00           C
ATOM   6972  C25 POPES 316      78.625  55.510  91.346  1.00  0.00           C
ATOM   6975  C26 POPES 316      78.735  55.070  92.816  1.00  0.00           C
ATOM   6978  C27 POPES 316      78.715  56.280  93.776  1.00  0.00           C
ATOM   6981  C28 POPES 316      78.135  55.970  95.166  1.00  0.00           C
ATOM   6984  C29 POPES 316      78.885  54.930  95.966  1.00  0.00           C
ATOM   6986 0C21 POPES 316      78.465  54.500  97.166  1.00  0.00           C
ATOM   6988 1C21 POPES 316      77.225  55.020  97.826  1.00  0.00           C
ATOM   6991 2C21 POPES 316      76.915  54.460  99.216  1.00  0.00           C
ATOM   6994 3C21 POPES 316      76.415  53.010  99.266  1.00  0.00           C
ATOM   6997 4C21 POPES 316      75.845  52.650 100.647  1.00  0.00           C
ATOM   7000 5C21 POPES 316      75.295  51.220 100.726  1.00  0.00           C
ATOM   7003 6C21 POPES 316      74.735  50.870 102.116  1.00  0.00           C
ATOM   7006 7C21 POPES 316      74.065  49.490 102.147  1.00  0.00           C
ATOM   7009 8C21 POPES 316      73.655  49.040 103.547  1.00  0.00           C
ATOM   7013  C33 POPES 316      75.535  51.170  89.867  1.00  0.00           C
ATOM   7016  C34 POPES 316      75.475  51.750  91.286  1.00  0.00           C
ATOM   7019  C35 POPES 316      76.235  50.890  92.306  1.00  0.00           C
ATOM   7022  C36 POPES 316      76.055  51.380  93.746  1.00  0.00           C
ATOM   7025  C37 POPES 316      76.525  50.350  94.777  1.00  0.00           C
ATOM   7028  C38 POPES 316      76.245  50.800  96.216  1.00  0.00           C
ATOM   7031  C39 POPES 316      76.385  49.680  97.256  1.00  0.00           C
ATOM   7034 0C31 POPES 316      77.735  48.950  97.196  1.00  0.00           C
ATOM   7037 1C31 POPES 316      78.105  48.330  98.556  1.00  0.00           C
ATOM   7040 2C31 POPES 316      79.575  47.890  98.636  1.00  0.00           C
ATOM   7043 3C31 POPES 316      80.115  48.030 100.057  1.00  0.00           C
ATOM   7046 4C31 POPES 316      81.605  47.690 100.186  1.00  0.00           C
ATOM   7049 5C31 POPES 316      82.115  47.880 101.626  1.00  0.00           C
ATOM   7052 6C31 POPES 316      83.525  47.320 101.846  1.00  0.00           C
ATOM   7056  NH3 POPET 317      -2.305  -5.650 120.386  1.00  0.00           N
ATOM   7060  C12 POPET 317      -1.125  -4.880 120.916  1.00  0.00           C
ATOM   7063  C11 POPET 317      -1.525  -3.520 121.467  1.00  0.00           C
ATOM   7066  P   POPET 317       0.025  -1.430 121.616  1.00  0.00           P
ATOM   7067  O13 POPET 317      -0.935  -0.540 122.277  1.00  0.00           O
ATOM   7068  O14 POPET 317       1.455  -1.130 121.856  1.00  0.00           O
ATOM   7069  O11 POPET 317      -0.165  -1.370 120.036  1.00  0.00           O
ATOM   7070  O12 POPET 317      -0.335  -2.930 121.976  1.00  0.00           O
ATOM   7071  C1  POPET 317       0.825  -2.010 119.196  1.00  0.00           C
ATOM   7074  C2  POPET 317       1.435  -1.070 118.106  1.00  0.00           C
ATOM   7076  O21 POPET 317       2.545  -1.760 117.486  1.00  0.00           O
ATOM   7077  C21 POPET 317       2.905  -1.320 116.276  1.00  0.00           C
ATOM   7078  O22 POPET 317       2.205  -0.690 115.507  1.00  0.00           O
ATOM   7079  C22 POPET 317       4.345  -1.780 116.027  1.00  0.00           C
ATOM   7082  C3  POPET 317       1.945   0.280 118.706  1.00  0.00           C
ATOM   7085  O31 POPET 317       2.425   1.120 117.636  1.00  0.00           O
ATOM   7086  C31 POPET 317       3.135   2.170 117.986  1.00  0.00           C
ATOM   7087  O32 POPET 317       3.375   2.510 119.126  1.00  0.00           O
ATOM   7088  C32 POPET 317       3.515   2.940 116.716  1.00  0.00           C
ATOM   7091  C23 POPET 317       5.005  -1.320 114.706  1.00  0.00           C
ATOM   7094  C24 POPET 317       6.395  -1.970 114.576  1.00  0.00           C
ATOM   7097  C25 POPET 317       7.105  -1.850 113.226  1.00  0.00           C
ATOM   7100  C26 POPET 317       8.535  -2.410 113.357  1.00  0.00           C
ATOM   7103  C27 POPET 317       9.255  -2.670 112.026  1.00  0.00           C
ATOM   7106  C28 POPET 317      10.745  -2.980 112.227  1.00  0.00           C
ATOM   7109  C29 POPET 317      11.565  -1.720 112.266  1.00  0.00           C
ATOM   7111 0C21 POPET 317      12.265  -1.210 111.236  1.00  0.00           C
ATOM   7113 1C21 POPET 317      12.345  -1.810 109.846  1.00  0.00           C
ATOM   7116 2C21 POPET 317      12.025  -0.800 108.726  1.00  0.00           C
ATOM   7119 3C21 POPET 317      13.195   0.160 108.416  1.00  0.00           C
ATOM   7122 4C21 POPET 317      13.185   0.700 106.986  1.00  0.00           C
ATOM   7125 5C21 POPET 317      12.015   1.650 106.687  1.00  0.00           C
ATOM   7128 6C21 POPET 317      12.015   2.150 105.226  1.00  0.00           C
ATOM   7131 7C21 POPET 317      10.845   3.090 104.917  1.00  0.00           C
ATOM   7134 8C21 POPET 317      10.705   3.420 103.427  1.00  0.00           C
ATOM   7138  C33 POPET 317       4.765   3.850 116.846  1.00  0.00           C
ATOM   7141  C34 POPET 317       4.845   4.950 115.767  1.00  0.00           C
ATOM   7144  C35 POPET 317       5.645   4.610 114.496  1.00  0.00           C
ATOM   7147  C36 POPET 317       5.055   3.500 113.617  1.00  0.00           C
ATOM   7150  C37 POPET 317       6.025   2.930 112.557  1.00  0.00           C
ATOM   7153  C38 POPET 317       6.095   3.660 111.206  1.00  0.00           C
ATOM   7156  C39 POPET 317       6.635   5.090 111.296  1.00  0.00           C
ATOM   7159 0C31 POPET 317       7.225   5.600 109.966  1.00  0.00           C
ATOM   7162 1C31 POPET 317       7.855   6.990 110.096  1.00  0.00           C
ATOM   7165 2C31 POPET 317       8.495   7.500 108.796  1.00  0.00           C
ATOM   7168 3C31 POPET 317       9.875   6.900 108.506  1.00  0.00           C
ATOM   7171 4C31 POPET 317      10.435   7.340 107.147  1.00  0.00           C
ATOM   7174 5C31 POPET 317      11.785   6.700 106.836  1.00  0.00           C
ATOM   7177 6C31 POPET 317      12.275   7.000 105.416  1.00  0.00           C
ATOM   7181  NH3 POPEU 318      67.735 117.180  87.246  1.00  0.00           N
ATOM   7185  C12 POPEU 318      68.085 118.140  88.337  1.00  0.00           C
ATOM   7188  C11 POPEU 318      67.945 119.600  87.826  1.00  0.00           C
ATOM   7191  P   POPEU 318      69.995 120.500  89.076  1.00  0.00           P
ATOM   7192  O13 POPEU 318      70.565 121.840  89.266  1.00  0.00           O
ATOM   7193  O14 POPEU 318      70.625 119.640  88.036  1.00  0.00           O
ATOM   7194  O11 POPEU 318      69.885 119.690  90.427  1.00  0.00           O
ATOM   7195  O12 POPEU 318      68.465 120.610  88.706  1.00  0.00           O
ATOM   7196  C1  POPEU 318      70.195 120.360  91.646  1.00  0.00           C
ATOM   7199  C2  POPEU 318      69.105 121.410  92.046  1.00  0.00           C
ATOM   7201  O21 POPEU 318      69.305 121.850  93.386  1.00  0.00           O
ATOM   7202  C21 POPEU 318      70.435 122.470  93.656  1.00  0.00           C
ATOM   7203  O22 POPEU 318      71.295 122.810  92.866  1.00  0.00           O
ATOM   7204  C22 POPEU 318      70.505 122.720  95.166  1.00  0.00           C
ATOM   7207  C3  POPEU 318      67.675 120.790  91.936  1.00  0.00           C
ATOM   7210  O31 POPEU 318      66.665 121.520  92.697  1.00  0.00           O
ATOM   7211  C31 POPEU 318      66.095 120.880  93.696  1.00  0.00           C
ATOM   7212  O32 POPEU 318      66.275 119.710  94.006  1.00  0.00           O
ATOM   7213  C32 POPEU 318      65.175 121.810  94.496  1.00  0.00           C
ATOM   7216  C23 POPEU 318      71.425 123.910  95.477  1.00  0.00           C
ATOM   7219  C24 POPEU 318      71.375 124.350  96.936  1.00  0.00           C
ATOM   7222  C25 POPEU 318      69.975 124.860  97.316  1.00  0.00           C
ATOM   7225  C26 POPEU 318      69.995 125.830  98.506  1.00  0.00           C
ATOM   7228  C27 POPEU 318      68.645 126.530  98.677  1.00  0.00           C
ATOM   7231  C28 POPEU 318      68.425 127.150 100.077  1.00  0.00           C
ATOM   7234  C29 POPEU 318      69.475 128.170 100.427  1.00  0.00           C
ATOM   7236 0C21 POPEU 318      69.255 129.380 100.977  1.00  0.00           C
ATOM   7238 1C21 POPEU 318      67.935 129.970 101.386  1.00  0.00           C
ATOM   7241 2C21 POPEU 318      67.235 129.230 102.536  1.00  0.00           C
ATOM   7244 3C21 POPEU 318      66.045 130.010 103.126  1.00  0.00           C
ATOM   7247 4C21 POPEU 318      65.395 129.300 104.327  1.00  0.00           C
ATOM   7250 5C21 POPEU 318      65.825 129.850 105.696  1.00  0.00           C
ATOM   7253 6C21 POPEU 318      67.335 129.820 105.977  1.00  0.00           C
ATOM   7256 7C21 POPEU 318      67.645 130.120 107.446  1.00  0.00           C
ATOM   7259 8C21 POPEU 318      69.125 129.960 107.796  1.00  0.00           C
ATOM   7263  C33 POPEU 318      65.605 121.880  95.977  1.00  0.00           C
ATOM   7266  C34 POPEU 318      64.665 122.690  96.886  1.00  0.00           C
ATOM   7269  C35 POPEU 318      65.175 122.730  98.337  1.00  0.00           C
ATOM   7272  C36 POPEU 318      64.335 123.630  99.257  1.00  0.00           C
ATOM   7275  C37 POPEU 318      64.805 123.620 100.717  1.00  0.00           C
ATOM   7278  C38 POPEU 318      64.025 124.650 101.546  1.00  0.00           C
ATOM   7281  C39 POPEU 318      64.225 124.560 103.066  1.00  0.00           C
ATOM   7284 0C31 POPEU 318      63.085 125.290 103.796  1.00  0.00           C
ATOM   7287 1C31 POPEU 318      63.445 125.830 105.186  1.00  0.00           C
ATOM   7290 2C31 POPEU 318      62.265 126.610 105.796  1.00  0.00           C
ATOM   7293 3C31 POPEU 318      62.695 127.720 106.757  1.00  0.00           C
ATOM   7296 4C31 POPEU 318      61.515 128.630 107.147  1.00  0.00           C
ATOM   7299 5C31 POPEU 318      61.925 129.850 107.977  1.00  0.00           C
ATOM   7302 6C31 POPEU 318      60.715 130.720 108.337  1.00  0.00           C
ATOM   7306  NH3 POPEV 319      19.885 111.990 120.986  1.00  0.00           N
ATOM   7310  C12 POPEV 319      18.725 111.260 120.386  1.00  0.00           C
ATOM   7313  C11 POPEV 319      18.785 109.790 120.787  1.00  0.00           C
ATOM   7316  P   POPEV 319      16.685 108.700 121.906  1.00  0.00           P
ATOM   7317  O13 POPEV 319      16.375 107.260 121.806  1.00  0.00           O
ATOM   7318  O14 POPEV 319      17.315 109.150 123.166  1.00  0.00           O
ATOM   7319  O11 POPEV 319      15.295 109.460 121.766  1.00  0.00           O
ATOM   7320  O12 POPEV 319      17.495 109.200 120.666  1.00  0.00           O
ATOM   7321  C1  POPEV 319      14.685 109.630 120.477  1.00  0.00           C
ATOM   7324  C2  POPEV 319      14.355 108.280 119.746  1.00  0.00           C
ATOM   7326  O21 POPEV 319      14.055 108.460 118.346  1.00  0.00           O
ATOM   7327  C21 POPEV 319      15.175 108.660 117.626  1.00  0.00           C
ATOM   7328  O22 POPEV 319      16.295 108.770 118.077  1.00  0.00           O
ATOM   7329  C22 POPEV 319      14.865 108.670 116.126  1.00  0.00           C
ATOM   7332  C3  POPEV 319      13.195 107.520 120.477  1.00  0.00           C
ATOM   7335  O31 POPEV 319      13.205 106.120 120.147  1.00  0.00           O
ATOM   7336  C31 POPEV 319      12.995 105.700 118.886  1.00  0.00           C
ATOM   7337  O32 POPEV 319      13.675 104.830 118.366  1.00  0.00           O
ATOM   7338  C32 POPEV 319      11.765 106.330 118.226  1.00  0.00           C
ATOM   7341  C23 POPEV 319      15.895 109.460 115.276  1.00  0.00           C
ATOM   7344  C24 POPEV 319      16.275 108.810 113.936  1.00  0.00           C
ATOM   7347  C25 POPEV 319      15.105 108.660 112.966  1.00  0.00           C
ATOM   7350  C26 POPEV 319      15.505 107.850 111.727  1.00  0.00           C
ATOM   7353  C27 POPEV 319      14.315 107.480 110.826  1.00  0.00           C
ATOM   7356  C28 POPEV 319      14.215 108.310 109.526  1.00  0.00           C
ATOM   7359  C29 POPEV 319      13.345 109.540 109.647  1.00  0.00           C
ATOM   7361 0C21 POPEV 319      12.005 109.560 109.517  1.00  0.00           C
ATOM   7363 1C21 POPEV 319      11.095 108.380 109.257  1.00  0.00           C
ATOM   7366 2C21 POPEV 319      10.075 108.620 108.126  1.00  0.00           C
ATOM   7369 3C21 POPEV 319      10.695 108.640 106.727  1.00  0.00           C
ATOM   7372 4C21 POPEV 319       9.635 108.880 105.626  1.00  0.00           C
ATOM   7375 5C21 POPEV 319      10.225 108.800 104.216  1.00  0.00           C
ATOM   7378 6C21 POPEV 319       9.215 109.210 103.117  1.00  0.00           C
ATOM   7381 7C21 POPEV 319       9.605 108.680 101.736  1.00  0.00           C
ATOM   7384 8C21 POPEV 319       8.705 109.210 100.606  1.00  0.00           C
ATOM   7388  C33 POPEV 319      11.845 106.330 116.687  1.00  0.00           C
ATOM   7391  C34 POPEV 319      11.175 107.570 116.076  1.00  0.00           C
ATOM   7394  C35 POPEV 319      11.655 107.850 114.657  1.00  0.00           C
ATOM   7397  C36 POPEV 319      11.315 109.260 114.166  1.00  0.00           C
ATOM   7400  C37 POPEV 319       9.995 109.280 113.386  1.00  0.00           C
ATOM   7403  C38 POPEV 319       9.675 110.660 112.826  1.00  0.00           C
ATOM   7406  C39 POPEV 319       8.585 110.600 111.757  1.00  0.00           C
ATOM   7409 0C31 POPEV 319       8.255 111.960 111.146  1.00  0.00           C
ATOM   7412 1C31 POPEV 319       7.295 111.830 109.976  1.00  0.00           C
ATOM   7415 2C31 POPEV 319       6.935 113.180 109.346  1.00  0.00           C
ATOM   7418 3C31 POPEV 319       5.865 113.040 108.257  1.00  0.00           C
ATOM   7421 4C31 POPEV 319       6.335 112.230 107.037  1.00  0.00           C
ATOM   7424 5C31 POPEV 319       5.175 111.850 106.117  1.00  0.00           C
ATOM   7427 6C31 POPEV 319       5.585 110.920 104.976  1.00  0.00           C
ATOM   7431  NH3 POPEW 320      17.175  65.330 126.786  1.00  0.00           N
ATOM   7435  C12 POPEW 320      18.065  66.250 127.586  1.00  0.00           C
ATOM   7438  C11 POPEW 320      17.575  67.720 127.546  1.00  0.00           C
ATOM   7441  P   POPEW 320      19.815  69.060 127.857  1.00  0.00           P
ATOM   7442  O13 POPEW 320      20.485  69.920 128.857  1.00  0.00           O
ATOM   7443  O14 POPEW 320      20.565  67.860 127.417  1.00  0.00           O
ATOM   7444  O11 POPEW 320      19.455  69.940 126.576  1.00  0.00           O
ATOM   7445  O12 POPEW 320      18.375  68.590 128.366  1.00  0.00           O
ATOM   7446  C1  POPEW 320      20.035  71.240 126.366  1.00  0.00           C
ATOM   7449  C2  POPEW 320      19.035  72.330 125.806  1.00  0.00           C
ATOM   7451  O21 POPEW 320      18.185  71.820 124.766  1.00  0.00           O
ATOM   7452  C21 POPEW 320      18.785  71.540 123.646  1.00  0.00           C
ATOM   7453  O22 POPEW 320      19.975  71.600 123.397  1.00  0.00           O
ATOM   7454  C22 POPEW 320      17.715  71.290 122.596  1.00  0.00           C
ATOM   7457  C3  POPEW 320      19.745  73.680 125.386  1.00  0.00           C
ATOM   7460  O31 POPEW 320      18.825  74.710 124.937  1.00  0.00           O
ATOM   7461  C31 POPEW 320      18.925  75.470 123.816  1.00  0.00           C
ATOM   7462  O32 POPEW 320      18.255  76.490 123.656  1.00  0.00           O
ATOM   7463  C32 POPEW 320      19.905  74.930 122.766  1.00  0.00           C
ATOM   7466  C23 POPEW 320      18.375  70.870 121.276  1.00  0.00           C
ATOM   7469  C24 POPEW 320      17.345  70.330 120.296  1.00  0.00           C
ATOM   7472  C25 POPEW 320      17.885  69.170 119.456  1.00  0.00           C
ATOM   7475  C26 POPEW 320      16.735  68.430 118.807  1.00  0.00           C
ATOM   7478  C27 POPEW 320      17.155  67.350 117.826  1.00  0.00           C
ATOM   7481  C28 POPEW 320      15.945  66.920 116.986  1.00  0.00           C
ATOM   7484  C29 POPEW 320      16.275  65.780 116.066  1.00  0.00           C
ATOM   7486 0C21 POPEW 320      15.365  65.020 115.446  1.00  0.00           C
ATOM   7488 1C21 POPEW 320      13.865  65.140 115.536  1.00  0.00           C
ATOM   7491 2C21 POPEW 320      13.195  65.060 114.156  1.00  0.00           C
ATOM   7494 3C21 POPEW 320      13.095  66.430 113.466  1.00  0.00           C
ATOM   7497 4C21 POPEW 320      12.495  66.320 112.066  1.00  0.00           C
ATOM   7500 5C21 POPEW 320      12.415  67.680 111.376  1.00  0.00           C
ATOM   7503 6C21 POPEW 320      11.995  67.610 109.896  1.00  0.00           C
ATOM   7506 7C21 POPEW 320      12.915  68.430 108.996  1.00  0.00           C
ATOM   7509 8C21 POPEW 320      12.325  68.740 107.616  1.00  0.00           C
ATOM   7513  C33 POPEW 320      19.975  75.770 121.467  1.00  0.00           C
ATOM   7516  C34 POPEW 320      20.735  75.070 120.326  1.00  0.00           C
ATOM   7519  C35 POPEW 320      21.015  76.000 119.126  1.00  0.00           C
ATOM   7522  C36 POPEW 320      21.805  75.290 118.026  1.00  0.00           C
ATOM   7525  C37 POPEW 320      22.195  76.190 116.846  1.00  0.00           C
ATOM   7528  C38 POPEW 320      22.655  75.370 115.626  1.00  0.00           C
ATOM   7531  C39 POPEW 320      23.155  76.200 114.436  1.00  0.00           C
ATOM   7534 0C31 POPEW 320      24.665  76.510 114.507  1.00  0.00           C
ATOM   7537 1C31 POPEW 320      25.235  77.090 113.196  1.00  0.00           C
ATOM   7540 2C31 POPEW 320      26.765  77.090 113.186  1.00  0.00           C
ATOM   7543 3C31 POPEW 320      27.395  77.630 111.897  1.00  0.00           C
ATOM   7546 4C31 POPEW 320      27.265  76.680 110.706  1.00  0.00           C
ATOM   7549 5C31 POPEW 320      27.755  77.320 109.397  1.00  0.00           C
ATOM   7552 6C31 POPEW 320      27.845  76.350 108.226  1.00  0.00           C
ATOM   7556  NH3 POPEX 321      89.095  37.230 121.897  1.00  0.00           N
ATOM   7560  C12 POPEX 321      88.745  38.680 122.056  1.00  0.00           C
ATOM   7563  C11 POPEX 321      89.655  39.330 123.096  1.00  0.00           C
ATOM   7566  P   POPEX 321      92.185  39.420 123.746  1.00  0.00           P
ATOM   7567  O13 POPEX 321      91.595  39.640 125.086  1.00  0.00           O
ATOM   7568  O14 POPEX 321      93.235  38.370 123.687  1.00  0.00           O
ATOM   7569  O11 POPEX 321      92.825  40.780 123.287  1.00  0.00           O
ATOM   7570  O12 POPEX 321      91.015  39.100 122.726  1.00  0.00           O
ATOM   7571  C1  POPEX 321      92.255  41.840 122.526  1.00  0.00           C
ATOM   7574  C2  POPEX 321      93.175  42.290 121.316  1.00  0.00           C
ATOM   7576  O21 POPEX 321      92.445  42.150 120.086  1.00  0.00           O
ATOM   7577  C21 POPEX 321      91.525  43.090 119.927  1.00  0.00           C
ATOM   7578  O22 POPEX 321      91.335  44.050 120.656  1.00  0.00           O
ATOM   7579  C22 POPEX 321      90.785  42.880 118.606  1.00  0.00           C
ATOM   7582  C3  POPEX 321      94.505  41.480 121.236  1.00  0.00           C
ATOM   7585  O31 POPEX 321      95.215  41.520 119.966  1.00  0.00           O
ATOM   7586  C31 POPEX 321      96.045  42.540 119.736  1.00  0.00           C
ATOM   7587  O32 POPEX 321      96.045  43.600 120.326  1.00  0.00           O
ATOM   7588  C32 POPEX 321      97.105  42.080 118.706  1.00  0.00           C
ATOM   7591  C23 POPEX 321      91.565  43.500 117.437  1.00  0.00           C
ATOM   7594  C24 POPEX 321      91.025  44.870 116.986  1.00  0.00           C
ATOM   7597  C25 POPEX 321      91.925  45.510 115.936  1.00  0.00           C
ATOM   7600  C26 POPEX 321      91.225  46.560 115.086  1.00  0.00           C
ATOM   7603  C27 POPEX 321      92.165  47.250 114.096  1.00  0.00           C
ATOM   7606  C28 POPEX 321      91.495  48.300 113.186  1.00  0.00           C
ATOM   7609  C29 POPEX 321      90.725  47.700 112.037  1.00  0.00           C
ATOM   7611 0C21 POPEX 321      90.705  48.170 110.776  1.00  0.00           C
ATOM   7613 1C21 POPEX 321      91.415  49.420 110.306  1.00  0.00           C
ATOM   7616 2C21 POPEX 321      90.805  50.040 109.037  1.00  0.00           C
ATOM   7619 3C21 POPEX 321      89.385  50.600 109.227  1.00  0.00           C
ATOM   7622 4C21 POPEX 321      88.865  51.320 107.966  1.00  0.00           C
ATOM   7625 5C21 POPEX 321      88.565  50.370 106.796  1.00  0.00           C
ATOM   7628 6C21 POPEX 321      87.925  51.070 105.596  1.00  0.00           C
ATOM   7631 7C21 POPEX 321      87.455  50.060 104.526  1.00  0.00           C
ATOM   7634 8C21 POPEX 321      86.645  50.700 103.407  1.00  0.00           C
ATOM   7638  C33 POPEX 321      96.825  42.440 117.227  1.00  0.00           C
ATOM   7641  C34 POPEX 321      97.565  41.490 116.257  1.00  0.00           C
ATOM   7644  C35 POPEX 321      97.615  41.920 114.777  1.00  0.00           C
ATOM   7647  C36 POPEX 321      96.535  41.310 113.866  1.00  0.00           C
ATOM   7650  C37 POPEX 321      96.735  41.710 112.386  1.00  0.00           C
ATOM   7653  C38 POPEX 321      95.945  40.850 111.397  1.00  0.00           C
ATOM   7656  C39 POPEX 321      96.005  41.350 109.937  1.00  0.00           C
ATOM   7659 0C31 POPEX 321      97.355  41.190 109.227  1.00  0.00           C
ATOM   7662 1C31 POPEX 321      97.235  41.450 107.717  1.00  0.00           C
ATOM   7665 2C31 POPEX 321      98.565  41.320 106.946  1.00  0.00           C
ATOM   7668 3C31 POPEX 321      99.265  42.650 106.626  1.00  0.00           C
ATOM   7671 4C31 POPEX 321      99.275  42.970 105.126  1.00  0.00           C
ATOM   7674 5C31 POPEX 321     100.045  44.250 104.777  1.00  0.00           C
ATOM   7677 6C31 POPEX 321     100.155  44.490 103.267  1.00  0.00           C
ATOM   7681  NH3 POPEY 322      57.325  70.860  84.607  1.00  0.00           N
ATOM   7685  C12 POPEY 322      57.005  72.170  83.956  1.00  0.00           C
ATOM   7688  C11 POPEY 322      55.625  72.080  83.316  1.00  0.00           C
ATOM   7691  P   POPEY 322      54.825  74.560  83.206  1.00  0.00           P
ATOM   7692  O13 POPEY 322      55.855  75.180  84.076  1.00  0.00           O
ATOM   7693  O14 POPEY 322      54.255  75.440  82.177  1.00  0.00           O
ATOM   7694  O11 POPEY 322      53.685  74.000  84.126  1.00  0.00           O
ATOM   7695  O12 POPEY 322      55.385  73.230  82.526  1.00  0.00           O
ATOM   7696  C1  POPEY 322      52.295  74.350  84.006  1.00  0.00           C
ATOM   7699  C2  POPEY 322      51.915  75.440  85.057  1.00  0.00           C
ATOM   7701  O21 POPEY 322      51.655  74.830  86.336  1.00  0.00           O
ATOM   7702  C21 POPEY 322      52.445  75.230  87.326  1.00  0.00           C
ATOM   7703  O22 POPEY 322      53.435  75.910  87.236  1.00  0.00           O
ATOM   7704  C22 POPEY 322      51.695  74.960  88.636  1.00  0.00           C
ATOM   7707  C3  POPEY 322      50.655  76.270  84.666  1.00  0.00           C
ATOM   7710  O31 POPEY 322      50.805  77.640  85.086  1.00  0.00           O
ATOM   7711  C31 POPEY 322      50.735  77.990  86.386  1.00  0.00           C
ATOM   7712  O32 POPEY 322      51.535  78.710  86.936  1.00  0.00           O
ATOM   7713  C32 POPEY 322      49.505  77.410  87.107  1.00  0.00           C
ATOM   7716  C23 POPEY 322      52.605  74.730  89.846  1.00  0.00           C
ATOM   7719  C24 POPEY 322      51.945  75.250  91.126  1.00  0.00           C
ATOM   7722  C25 POPEY 322      52.785  74.920  92.367  1.00  0.00           C
ATOM   7725  C26 POPEY 322      54.065  75.740  92.476  1.00  0.00           C
ATOM   7728  C27 POPEY 322      55.095  75.090  93.416  1.00  0.00           C
ATOM   7731  C28 POPEY 322      54.545  74.820  94.836  1.00  0.00           C
ATOM   7734  C29 POPEY 322      54.085  73.400  95.077  1.00  0.00           C
ATOM   7736 0C21 POPEY 322      54.135  72.750  96.246  1.00  0.00           C
ATOM   7738 1C21 POPEY 322      54.595  73.320  97.577  1.00  0.00           C
ATOM   7741 2C21 POPEY 322      53.885  72.710  98.796  1.00  0.00           C
ATOM   7744 3C21 POPEY 322      54.185  71.210  98.996  1.00  0.00           C
ATOM   7747 4C21 POPEY 322      53.585  70.650 100.296  1.00  0.00           C
ATOM   7750 5C21 POPEY 322      53.765  69.130 100.416  1.00  0.00           C
ATOM   7753 6C21 POPEY 322      53.075  68.530 101.646  1.00  0.00           C
ATOM   7756 7C21 POPEY 322      53.135  67.000 101.646  1.00  0.00           C
ATOM   7759 8C21 POPEY 322      52.315  66.360 102.776  1.00  0.00           C
ATOM   7763  C33 POPEY 322      49.405  78.010  88.537  1.00  0.00           C
ATOM   7766  C34 POPEY 322      48.375  77.330  89.446  1.00  0.00           C
ATOM   7769  C35 POPEY 322      48.395  77.950  90.846  1.00  0.00           C
ATOM   7772  C36 POPEY 322      47.225  77.510  91.746  1.00  0.00           C
ATOM   7775  C37 POPEY 322      47.325  78.100  93.166  1.00  0.00           C
ATOM   7778  C38 POPEY 322      46.035  77.930  93.996  1.00  0.00           C
ATOM   7781  C39 POPEY 322      46.255  78.310  95.466  1.00  0.00           C
ATOM   7784 0C31 POPEY 322      44.965  78.380  96.296  1.00  0.00           C
ATOM   7787 1C31 POPEY 322      45.275  78.720  97.766  1.00  0.00           C
ATOM   7790 2C31 POPEY 322      44.045  78.940  98.656  1.00  0.00           C
ATOM   7793 3C31 POPEY 322      44.465  79.390 100.057  1.00  0.00           C
ATOM   7796 4C31 POPEY 322      43.305  79.690 101.016  1.00  0.00           C
ATOM   7799 5C31 POPEY 322      43.825  80.100 102.406  1.00  0.00           C
ATOM   7802 6C31 POPEY 322      42.745  80.320 103.466  1.00  0.00           C
ATOM   7806  NH3 POPEZ 323      32.405   6.900  84.686  1.00  0.00           N
ATOM   7810  C12 POPEZ 323      31.315   6.540  83.706  1.00  0.00           C
ATOM   7813  C11 POPEZ 323      30.005   7.290  84.016  1.00  0.00           C
ATOM   7816  P   POPEZ 323      28.105   5.500  83.596  1.00  0.00           P
ATOM   7817  O13 POPEZ 323      26.745   5.630  83.016  1.00  0.00           O
ATOM   7818  O14 POPEZ 323      28.885   4.290  83.246  1.00  0.00           O
ATOM   7819  O11 POPEZ 323      27.975   5.650  85.156  1.00  0.00           O
ATOM   7820  O12 POPEZ 323      28.925   6.800  83.217  1.00  0.00           O
ATOM   7821  C1  POPEZ 323      28.455   4.670  86.086  1.00  0.00           C
ATOM   7824  C2  POPEZ 323      28.015   5.050  87.526  1.00  0.00           C
ATOM   7826  O21 POPEZ 323      28.175   3.970  88.466  1.00  0.00           O
ATOM   7827  C21 POPEZ 323      29.175   4.110  89.327  1.00  0.00           C
ATOM   7828  O22 POPEZ 323      30.135   4.840  89.177  1.00  0.00           O
ATOM   7829  C22 POPEZ 323      28.865   3.320  90.617  1.00  0.00           C
ATOM   7832  C3  POPEZ 323      26.525   5.440  87.526  1.00  0.00           C
ATOM   7835  O31 POPEZ 323      26.135   5.780  88.866  1.00  0.00           O
ATOM   7836  C31 POPEZ 323      24.835   5.910  89.037  1.00  0.00           C
ATOM   7837  O32 POPEZ 323      23.995   5.990  88.156  1.00  0.00           O
ATOM   7838  C32 POPEZ 323      24.565   5.950  90.536  1.00  0.00           C
ATOM   7841  C23 POPEZ 323      29.775   3.630  91.836  1.00  0.00           C
ATOM   7844  C24 POPEZ 323      29.855   2.490  92.866  1.00  0.00           C
ATOM   7847  C25 POPEZ 323      29.105   2.700  94.196  1.00  0.00           C
ATOM   7850  C26 POPEZ 323      29.915   3.460  95.266  1.00  0.00           C
ATOM   7853  C27 POPEZ 323      29.195   3.530  96.626  1.00  0.00           C
ATOM   7856  C28 POPEZ 323      30.035   4.180  97.746  1.00  0.00           C
ATOM   7859  C29 POPEZ 323      30.355   5.620  97.437  1.00  0.00           C
ATOM   7861 0C21 POPEZ 323      31.025   6.470  98.246  1.00  0.00           C
ATOM   7863 1C21 POPEZ 323      31.565   6.180  99.616  1.00  0.00           C
ATOM   7866 2C21 POPEZ 323      31.205   7.290 100.617  1.00  0.00           C
ATOM   7869 3C21 POPEZ 323      31.595   6.910 102.056  1.00  0.00           C
ATOM   7872 4C21 POPEZ 323      31.285   8.010 103.077  1.00  0.00           C
ATOM   7875 5C21 POPEZ 323      31.325   7.460 104.507  1.00  0.00           C
ATOM   7878 6C21 POPEZ 323      30.965   8.480 105.586  1.00  0.00           C
ATOM   7881 7C21 POPEZ 323      30.875   7.830 106.967  1.00  0.00           C
ATOM   7884 8C21 POPEZ 323      30.455   8.790 108.077  1.00  0.00           C
ATOM   7888  C33 POPEZ 323      23.965   4.640  91.086  1.00  0.00           C
ATOM   7891  C34 POPEZ 323      22.755   4.910  91.996  1.00  0.00           C
ATOM   7894  C35 POPEZ 323      23.075   5.740  93.246  1.00  0.00           C
ATOM   7897  C36 POPEZ 323      23.965   5.000  94.257  1.00  0.00           C
ATOM   7900  C37 POPEZ 323      23.885   5.610  95.656  1.00  0.00           C
ATOM   7903  C38 POPEZ 323      24.715   4.840  96.696  1.00  0.00           C
ATOM   7906  C39 POPEZ 323      24.695   5.480  98.096  1.00  0.00           C
ATOM   7909 0C31 POPEZ 323      23.295   5.490  98.757  1.00  0.00           C
ATOM   7912 1C31 POPEZ 323      23.335   6.020 100.197  1.00  0.00           C
ATOM   7915 2C31 POPEZ 323      21.965   6.060 100.897  1.00  0.00           C
ATOM   7918 3C31 POPEZ 323      20.995   7.100 100.316  1.00  0.00           C
ATOM   7921 4C31 POPEZ 323      19.715   7.240 101.167  1.00  0.00           C
ATOM   7924 5C31 POPEZ 323      18.675   8.170 100.526  1.00  0.00           C
ATOM   7927 6C31 POPEZ 323      17.385   8.310 101.357  1.00  0.00           C
ATOM   7931  NH3 POPEa 324      74.485  25.590 127.287  1.00  0.00           N
ATOM   7935  C12 POPEa 324      74.495  24.160 127.706  1.00  0.00           C
ATOM   7938  C11 POPEa 324      73.945  23.280 126.566  1.00  0.00           C
ATOM   7941  P   POPEa 324      74.335  20.730 126.757  1.00  0.00           P
ATOM   7942  O13 POPEa 324      75.335  19.740 126.307  1.00  0.00           O
ATOM   7943  O14 POPEa 324      73.925  20.790 128.166  1.00  0.00           O
ATOM   7944  O11 POPEa 324      73.055  20.530 125.826  1.00  0.00           O
ATOM   7945  O12 POPEa 324      74.815  22.170 126.327  1.00  0.00           O
ATOM   7946  C1  POPEa 324      73.125  20.920 124.446  1.00  0.00           C
ATOM   7949  C2  POPEa 324      72.335  19.930 123.547  1.00  0.00           C
ATOM   7951  O21 POPEa 324      72.545  20.280 122.166  1.00  0.00           O
ATOM   7952  C21 POPEa 324      73.655  19.790 121.626  1.00  0.00           C
ATOM   7953  O22 POPEa 324      74.465  19.100 122.206  1.00  0.00           O
ATOM   7954  C22 POPEa 324      73.685  20.190 120.147  1.00  0.00           C
ATOM   7957  C3  POPEa 324      70.825  19.950 123.816  1.00  0.00           C
ATOM   7960  O31 POPEa 324      70.225  18.790 123.196  1.00  0.00           O
ATOM   7961  C31 POPEa 324      69.475  18.990 122.126  1.00  0.00           C
ATOM   7962  O32 POPEa 324      69.235  20.080 121.626  1.00  0.00           O
ATOM   7963  C32 POPEa 324      68.945  17.660 121.616  1.00  0.00           C
ATOM   7966  C23 POPEa 324      74.605  19.280 119.316  1.00  0.00           C
ATOM   7969  C24 POPEa 324      74.225  19.260 117.826  1.00  0.00           C
ATOM   7972  C25 POPEa 324      75.255  19.920 116.897  1.00  0.00           C
ATOM   7975  C26 POPEa 324      74.615  20.990 116.016  1.00  0.00           C
ATOM   7978  C27 POPEa 324      75.565  21.610 114.986  1.00  0.00           C
ATOM   7981  C28 POPEa 324      74.875  22.570 114.006  1.00  0.00           C
ATOM   7984  C29 POPEa 324      74.465  23.860 114.666  1.00  0.00           C
ATOM   7986 0C21 POPEa 324      74.655  25.100 114.177  1.00  0.00           C
ATOM   7988 1C21 POPEa 324      75.225  25.440 112.816  1.00  0.00           C
ATOM   7991 2C21 POPEa 324      74.275  25.010 111.677  1.00  0.00           C
ATOM   7994 3C21 POPEa 324      74.405  25.860 110.406  1.00  0.00           C
ATOM   7997 4C21 POPEa 324      73.175  25.710 109.496  1.00  0.00           C
ATOM   8000 5C21 POPEa 324      72.915  26.950 108.626  1.00  0.00           C
ATOM   8003 6C21 POPEa 324      71.535  26.900 107.937  1.00  0.00           C
ATOM   8006 7C21 POPEa 324      71.025  28.310 107.607  1.00  0.00           C
ATOM   8009 8C21 POPEa 324      69.685  28.350 106.876  1.00  0.00           C
ATOM   8013  C33 POPEa 324      68.385  17.710 120.177  1.00  0.00           C
ATOM   8016  C34 POPEa 324      67.255  16.690 119.996  1.00  0.00           C
ATOM   8019  C35 POPEa 324      66.645  16.640 118.586  1.00  0.00           C
ATOM   8022  C36 POPEa 324      67.625  16.070 117.557  1.00  0.00           C
ATOM   8025  C37 POPEa 324      67.005  15.800 116.187  1.00  0.00           C
ATOM   8028  C38 POPEa 324      68.085  15.410 115.186  1.00  0.00           C
ATOM   8031  C39 POPEa 324      67.625  15.220 113.736  1.00  0.00           C
ATOM   8034 0C31 POPEa 324      67.035  13.840 113.407  1.00  0.00           C
ATOM   8037 1C31 POPEa 324      67.175  13.570 111.897  1.00  0.00           C
ATOM   8040 2C31 POPEa 324      66.335  12.390 111.376  1.00  0.00           C
ATOM   8043 3C31 POPEa 324      64.845  12.710 111.266  1.00  0.00           C
ATOM   8046 4C31 POPEa 324      64.115  11.630 110.456  1.00  0.00           C
ATOM   8049 5C31 POPEa 324      62.585  11.780 110.446  1.00  0.00           C
ATOM   8052 6C31 POPEa 324      61.875  10.430 110.366  1.00  0.00           C
ATOM   8056  NH3 POPEb 325     112.095  73.080 125.666  1.00  0.00           N
ATOM   8060  C12 POPEb 325     112.845  71.800 125.956  1.00  0.00           C
ATOM   8063  C11 POPEb 325     113.485  71.780 127.367  1.00  0.00           C
ATOM   8066  P   POPEb 325     114.845  74.080 127.756  1.00  0.00           P
ATOM   8067  O13 POPEb 325     114.095  74.510 128.967  1.00  0.00           O
ATOM   8068  O14 POPEb 325     116.275  74.420 127.586  1.00  0.00           O
ATOM   8069  O11 POPEb 325     114.115  74.640 126.486  1.00  0.00           O
ATOM   8070  O12 POPEb 325     114.685  72.540 127.466  1.00  0.00           O
ATOM   8071  C1  POPEb 325     113.625  75.990 126.496  1.00  0.00           C
ATOM   8074  C2  POPEb 325     113.145  76.370 125.077  1.00  0.00           C
ATOM   8076  O21 POPEb 325     114.215  76.230 124.136  1.00  0.00           O
ATOM   8077  C21 POPEb 325     114.215  75.170 123.346  1.00  0.00           C
ATOM   8078  O22 POPEb 325     113.405  74.260 123.366  1.00  0.00           O
ATOM   8079  C22 POPEb 325     115.355  75.440 122.346  1.00  0.00           C
ATOM   8082  C3  POPEb 325     112.585  77.810 124.917  1.00  0.00           C
ATOM   8085  O31 POPEb 325     111.955  77.920 123.617  1.00  0.00           O
ATOM   8086  C31 POPEb 325     112.735  78.340 122.616  1.00  0.00           C
ATOM   8087  O32 POPEb 325     113.825  78.870 122.736  1.00  0.00           O
ATOM   8088  C32 POPEb 325     112.115  77.840 121.307  1.00  0.00           C
ATOM   8091  C23 POPEb 325     116.105  74.230 121.736  1.00  0.00           C
ATOM   8094  C24 POPEb 325     117.005  74.620 120.546  1.00  0.00           C
ATOM   8097  C25 POPEb 325     116.185  75.030 119.327  1.00  0.00           C
ATOM   8100  C26 POPEb 325     117.005  75.300 118.056  1.00  0.00           C
ATOM   8103  C27 POPEb 325     116.125  76.010 117.026  1.00  0.00           C
ATOM   8106  C28 POPEb 325     116.635  75.930 115.577  1.00  0.00           C
ATOM   8109  C29 POPEb 325     116.415  74.560 114.986  1.00  0.00           C
ATOM   8111 0C21 POPEb 325     117.265  73.900 114.187  1.00  0.00           C
ATOM   8113 1C21 POPEb 325     118.605  74.390 113.696  1.00  0.00           C
ATOM   8116 2C21 POPEb 325     118.515  75.110 112.336  1.00  0.00           C
ATOM   8119 3C21 POPEb 325     117.775  76.460 112.417  1.00  0.00           C
ATOM   8122 4C21 POPEb 325     117.905  77.300 111.136  1.00  0.00           C
ATOM   8125 5C21 POPEb 325     117.055  76.780 109.976  1.00  0.00           C
ATOM   8128 6C21 POPEb 325     117.365  77.530 108.677  1.00  0.00           C
ATOM   8131 7C21 POPEb 325     116.595  76.980 107.476  1.00  0.00           C
ATOM   8134 8C21 POPEb 325     116.915  77.710 106.167  1.00  0.00           C
ATOM   8138  C33 POPEb 325     112.145  78.810 120.107  1.00  0.00           C
ATOM   8141  C34 POPEb 325     112.185  78.020 118.786  1.00  0.00           C
ATOM   8144  C35 POPEb 325     112.185  78.880 117.516  1.00  0.00           C
ATOM   8147  C36 POPEb 325     110.875  79.640 117.297  1.00  0.00           C
ATOM   8150  C37 POPEb 325     110.865  80.470 116.006  1.00  0.00           C
ATOM   8153  C38 POPEb 325     109.685  81.460 115.907  1.00  0.00           C
ATOM   8156  C39 POPEb 325     108.345  80.850 115.466  1.00  0.00           C
ATOM   8159 0C31 POPEb 325     107.305  81.940 115.206  1.00  0.00           C
ATOM   8162 1C31 POPEb 325     106.075  81.480 114.397  1.00  0.00           C
ATOM   8165 2C31 POPEb 325     105.335  82.680 113.776  1.00  0.00           C
ATOM   8168 3C31 POPEb 325     104.265  82.300 112.746  1.00  0.00           C
ATOM   8171 4C31 POPEb 325     102.985  81.710 113.357  1.00  0.00           C
ATOM   8174 5C31 POPEb 325     101.905  81.480 112.297  1.00  0.00           C
ATOM   8177 6C31 POPEb 325     100.575  80.980 112.866  1.00  0.00           C
ATOM   8181  NH3 POPEc 326     114.635  18.820  79.686  1.00  0.00           N
ATOM   8185  C12 POPEc 326     115.195  19.080  78.296  1.00  0.00           C
ATOM   8188  C11 POPEc 326     115.975  17.890  77.717  1.00  0.00           C
ATOM   8191  P   POPEc 326     116.105  15.310  77.627  1.00  0.00           P
ATOM   8192  O13 POPEc 326     115.245  14.150  77.956  1.00  0.00           O
ATOM   8193  O14 POPEc 326     116.615  15.340  76.237  1.00  0.00           O
ATOM   8194  O11 POPEc 326     117.245  15.330  78.716  1.00  0.00           O
ATOM   8195  O12 POPEc 326     115.285  16.650  77.886  1.00  0.00           O
ATOM   8196  C1  POPEc 326     116.905  15.460  80.116  1.00  0.00           C
ATOM   8199  C2  POPEc 326     117.145  14.120  80.907  1.00  0.00           C
ATOM   8201  O21 POPEc 326     116.185  13.840  81.946  1.00  0.00           O
ATOM   8202  C21 POPEc 326     115.995  14.760  82.876  1.00  0.00           C
ATOM   8203  O22 POPEc 326     116.385  15.910  82.837  1.00  0.00           O
ATOM   8204  C22 POPEc 326     115.205  14.130  84.026  1.00  0.00           C
ATOM   8207  C3  POPEc 326     118.605  13.950  81.436  1.00  0.00           C
ATOM   8210  O31 POPEc 326     118.895  12.590  81.897  1.00  0.00           O
ATOM   8211  C31 POPEc 326     119.215  12.460  83.206  1.00  0.00           C
ATOM   8212  O32 POPEc 326     119.275  13.380  84.006  1.00  0.00           O
ATOM   8213  C32 POPEc 326     119.395  10.980  83.576  1.00  0.00           C
ATOM   8216  C23 POPEc 326     115.725  14.520  85.437  1.00  0.00           C
ATOM   8219  C24 POPEc 326     116.275  13.360  86.286  1.00  0.00           C
ATOM   8222  C25 POPEc 326     116.955  13.820  87.586  1.00  0.00           C
ATOM   8225  C26 POPEc 326     115.985  14.320  88.677  1.00  0.00           C
ATOM   8228  C27 POPEc 326     116.715  15.040  89.816  1.00  0.00           C
ATOM   8231  C28 POPEc 326     115.805  15.680  90.876  1.00  0.00           C
ATOM   8234  C29 POPEc 326     114.945  14.710  91.646  1.00  0.00           C
ATOM   8236 0C21 POPEc 326     114.685  14.770  92.966  1.00  0.00           C
ATOM   8238 1C21 POPEc 326     115.165  15.810  93.956  1.00  0.00           C
ATOM   8241 2C21 POPEc 326     116.215  15.240  94.927  1.00  0.00           C
ATOM   8244 3C21 POPEc 326     115.685  14.000  95.666  1.00  0.00           C
ATOM   8247 4C21 POPEc 326     116.565  13.470  96.806  1.00  0.00           C
ATOM   8250 5C21 POPEc 326     115.775  12.410  97.577  1.00  0.00           C
ATOM   8253 6C21 POPEc 326     116.605  11.400  98.346  1.00  0.00           C
ATOM   8256 7C21 POPEc 326     115.705  10.510  99.216  1.00  0.00           C
ATOM   8259 8C21 POPEc 326     116.415   9.300  99.806  1.00  0.00           C
ATOM   8263  C33 POPEc 326     120.005  10.810  84.996  1.00  0.00           C
ATOM   8266  C34 POPEc 326     119.955   9.370  85.526  1.00  0.00           C
ATOM   8269  C35 POPEc 326     118.935   9.140  86.656  1.00  0.00           C
ATOM   8272  C36 POPEc 326     119.445   9.520  88.056  1.00  0.00           C
ATOM   8275  C37 POPEc 326     118.355   9.420  89.136  1.00  0.00           C
ATOM   8278  C38 POPEc 326     118.845   9.890  90.516  1.00  0.00           C
ATOM   8281  C39 POPEc 326     117.735  10.510  91.397  1.00  0.00           C
ATOM   8284 0C31 POPEc 326     116.855   9.480  92.126  1.00  0.00           C
ATOM   8287 1C31 POPEc 326     115.895  10.140  93.126  1.00  0.00           C
ATOM   8290 2C31 POPEc 326     114.905   9.140  93.746  1.00  0.00           C
ATOM   8293 3C31 POPEc 326     113.955   9.760  94.777  1.00  0.00           C
ATOM   8296 4C31 POPEc 326     112.995  10.810  94.206  1.00  0.00           C
ATOM   8299 5C31 POPEc 326     112.025  11.350  95.266  1.00  0.00           C
ATOM   8302 6C31 POPEc 326     111.085  12.450  94.787  1.00  0.00           C
ATOM   8306  NH3 POPEd 327     100.815  26.840  80.166  1.00  0.00           N
ATOM   8310  C12 POPEd 327     102.085  27.460  80.676  1.00  0.00           C
ATOM   8313  C11 POPEd 327     101.885  28.980  80.837  1.00  0.00           C
ATOM   8316  P   POPEd 327     100.525  30.890  79.646  1.00  0.00           P
ATOM   8317  O13 POPEd 327      99.115  30.760  80.057  1.00  0.00           O
ATOM   8318  O14 POPEd 327     100.805  31.520  78.346  1.00  0.00           O
ATOM   8319  O11 POPEd 327     101.285  31.710  80.767  1.00  0.00           O
ATOM   8320  O12 POPEd 327     101.235  29.480  79.666  1.00  0.00           O
ATOM   8321  C1  POPEd 327     100.805  33.000  81.206  1.00  0.00           C
ATOM   8324  C2  POPEd 327     100.505  33.040  82.736  1.00  0.00           C
ATOM   8326  O21 POPEd 327     101.705  33.060  83.537  1.00  0.00           O
ATOM   8327  C21 POPEd 327     102.345  34.200  83.606  1.00  0.00           C
ATOM   8328  O22 POPEd 327     101.995  35.260  83.117  1.00  0.00           O
ATOM   8329  C22 POPEd 327     103.505  34.100  84.616  1.00  0.00           C
ATOM   8332  C3  POPEd 327      99.645  31.830  83.196  1.00  0.00           C
ATOM   8335  O31 POPEd 327      99.475  31.860  84.636  1.00  0.00           O
ATOM   8336  C31 POPEd 327     100.275  31.030  85.316  1.00  0.00           C
ATOM   8337  O32 POPEd 327     101.065  30.240  84.846  1.00  0.00           O
ATOM   8338  C32 POPEd 327     100.065  31.290  86.806  1.00  0.00           C
ATOM   8341  C23 POPEd 327     104.325  32.780  84.607  1.00  0.00           C
ATOM   8344  C24 POPEd 327     105.155  32.610  85.886  1.00  0.00           C
ATOM   8347  C25 POPEd 327     104.395  31.860  86.996  1.00  0.00           C
ATOM   8350  C26 POPEd 327     105.305  31.400  88.136  1.00  0.00           C
ATOM   8353  C27 POPEd 327     104.835  30.090  88.766  1.00  0.00           C
ATOM   8356  C28 POPEd 327     105.725  29.630  89.937  1.00  0.00           C
ATOM   8359  C29 POPEd 327     105.205  28.340  90.516  1.00  0.00           C
ATOM   8361 0C21 POPEd 327     105.875  27.520  91.346  1.00  0.00           C
ATOM   8363 1C21 POPEd 327     107.235  27.750  91.936  1.00  0.00           C
ATOM   8366 2C21 POPEd 327     107.105  27.670  93.466  1.00  0.00           C
ATOM   8369 3C21 POPEd 327     106.355  28.850  94.096  1.00  0.00           C
ATOM   8372 4C21 POPEd 327     106.045  28.580  95.566  1.00  0.00           C
ATOM   8375 5C21 POPEd 327     105.435  29.780  96.307  1.00  0.00           C
ATOM   8378 6C21 POPEd 327     105.525  29.580  97.826  1.00  0.00           C
ATOM   8381 7C21 POPEd 327     104.885  30.720  98.626  1.00  0.00           C
ATOM   8384 8C21 POPEd 327     105.145  30.600 100.126  1.00  0.00           C
ATOM   8388  C33 POPEd 327      99.525  30.060  87.566  1.00  0.00           C
ATOM   8391  C34 POPEd 327      99.105  30.390  89.006  1.00  0.00           C
ATOM   8394  C35 POPEd 327     100.195  31.040  89.876  1.00  0.00           C
ATOM   8397  C36 POPEd 327      99.735  31.280  91.316  1.00  0.00           C
ATOM   8400  C37 POPEd 327     100.905  31.530  92.297  1.00  0.00           C
ATOM   8403  C38 POPEd 327     101.125  30.380  93.296  1.00  0.00           C
ATOM   8406  C39 POPEd 327     101.835  29.150  92.726  1.00  0.00           C
ATOM   8409 0C31 POPEd 327     101.965  28.020  93.766  1.00  0.00           C
ATOM   8412 1C31 POPEd 327     100.625  27.310  94.046  1.00  0.00           C
ATOM   8415 2C31 POPEd 327     100.695  26.290  95.186  1.00  0.00           C
ATOM   8418 3C31 POPEd 327     100.565  26.920  96.587  1.00  0.00           C
ATOM   8421 4C31 POPEd 327     100.205  25.890  97.666  1.00  0.00           C
ATOM   8424 5C31 POPEd 327      99.795  26.530  98.996  1.00  0.00           C
ATOM   8427 6C31 POPEd 327      99.025  25.580  99.917  1.00  0.00           C
ATOM   8431  NH3 POPEe 328     100.515  77.760  81.626  1.00  0.00           N
ATOM   8435  C12 POPEe 328     101.225  78.870  80.897  1.00  0.00           C
ATOM   8438  C11 POPEe 328     100.895  80.220  81.506  1.00  0.00           C
ATOM   8441  P   POPEe 328     101.385  82.740  81.016  1.00  0.00           P
ATOM   8442  O13 POPEe 328     102.655  83.330  80.526  1.00  0.00           O
ATOM   8443  O14 POPEe 328     100.175  83.420  80.536  1.00  0.00           O
ATOM   8444  O11 POPEe 328     101.365  82.660  82.586  1.00  0.00           O
ATOM   8445  O12 POPEe 328     101.325  81.230  80.596  1.00  0.00           O
ATOM   8446  C1  POPEe 328     102.025  83.620  83.416  1.00  0.00           C
ATOM   8449  C2  POPEe 328     101.175  83.860  84.686  1.00  0.00           C
ATOM   8451  O21 POPEe 328     102.065  84.350  85.706  1.00  0.00           O
ATOM   8452  C21 POPEe 328     101.555  85.310  86.447  1.00  0.00           C
ATOM   8453  O22 POPEe 328     100.465  85.820  86.296  1.00  0.00           O
ATOM   8454  C22 POPEe 328     102.565  85.740  87.507  1.00  0.00           C
ATOM   8457  C3  POPEe 328     100.535  82.530  85.166  1.00  0.00           C
ATOM   8460  O31 POPEe 328      99.665  82.710  86.316  1.00  0.00           O
ATOM   8461  C31 POPEe 328      99.965  82.070  87.427  1.00  0.00           C
ATOM   8462  O32 POPEe 328     101.005  81.480  87.666  1.00  0.00           O
ATOM   8463  C32 POPEe 328      98.745  82.060  88.337  1.00  0.00           C
ATOM   8466  C23 POPEe 328     102.025  86.850  88.446  1.00  0.00           C
ATOM   8469  C24 POPEe 328     101.305  86.370  89.706  1.00  0.00           C
ATOM   8472  C25 POPEe 328     102.245  85.850  90.806  1.00  0.00           C
ATOM   8475  C26 POPEe 328     101.605  85.880  92.206  1.00  0.00           C
ATOM   8478  C27 POPEe 328     102.575  85.430  93.306  1.00  0.00           C
ATOM   8481  C28 POPEe 328     101.965  85.420  94.727  1.00  0.00           C
ATOM   8484  C29 POPEe 328     103.015  85.080  95.746  1.00  0.00           C
ATOM   8486 0C21 POPEe 328     102.835  84.500  96.946  1.00  0.00           C
ATOM   8488 1C21 POPEe 328     101.515  84.100  97.566  1.00  0.00           C
ATOM   8491 2C21 POPEe 328     101.405  84.530  99.046  1.00  0.00           C
ATOM   8494 3C21 POPEe 328     100.155  83.970  99.727  1.00  0.00           C
ATOM   8497 4C21 POPEe 328     100.025  84.430 101.196  1.00  0.00           C
ATOM   8500 5C21 POPEe 328      98.985  83.630 101.996  1.00  0.00           C
ATOM   8503 6C21 POPEe 328      98.675  84.270 103.357  1.00  0.00           C
ATOM   8506 7C21 POPEe 328      97.925  83.330 104.306  1.00  0.00           C
ATOM   8509 8C21 POPEe 328      97.475  83.980 105.617  1.00  0.00           C
ATOM   8513  C33 POPEe 328      99.075  82.410  89.797  1.00  0.00           C
ATOM   8516  C34 POPEe 328      97.785  82.790  90.526  1.00  0.00           C
ATOM   8519  C35 POPEe 328      97.995  83.320  91.956  1.00  0.00           C
ATOM   8522  C36 POPEe 328      98.495  82.260  92.937  1.00  0.00           C
ATOM   8525  C37 POPEe 328      98.485  82.780  94.376  1.00  0.00           C
ATOM   8528  C38 POPEe 328      99.165  81.820  95.357  1.00  0.00           C
ATOM   8531  C39 POPEe 328      98.725  82.030  96.806  1.00  0.00           C
ATOM   8534 0C31 POPEe 328      97.325  81.470  97.076  1.00  0.00           C
ATOM   8537 1C31 POPEe 328      96.925  81.430  98.556  1.00  0.00           C
ATOM   8540 2C31 POPEe 328      95.455  81.030  98.716  1.00  0.00           C
ATOM   8543 3C31 POPEe 328      95.005  80.840 100.166  1.00  0.00           C
ATOM   8546 4C31 POPEe 328      95.505  79.540 100.796  1.00  0.00           C
ATOM   8549 5C31 POPEe 328      95.005  79.370 102.236  1.00  0.00           C
ATOM   8552 6C31 POPEe 328      95.755  78.290 103.016  1.00  0.00           C
ATOM   8556  NH3 POPEf 329      56.695  42.950  81.546  1.00  0.00           N
ATOM   8560  C12 POPEf 329      58.115  42.490  81.376  1.00  0.00           C
ATOM   8563  C11 POPEf 329      58.395  41.060  81.867  1.00  0.00           C
ATOM   8566  P   POPEf 329      60.455  39.460  82.136  1.00  0.00           P
ATOM   8567  O13 POPEf 329      59.575  38.310  81.836  1.00  0.00           O
ATOM   8568  O14 POPEf 329      61.875  39.440  81.727  1.00  0.00           O
ATOM   8569  O11 POPEf 329      60.395  39.710  83.696  1.00  0.00           O
ATOM   8570  O12 POPEf 329      59.765  40.780  81.596  1.00  0.00           O
ATOM   8571  C1  POPEf 329      60.955  40.930  84.206  1.00  0.00           C
ATOM   8574  C2  POPEf 329      61.465  40.680  85.636  1.00  0.00           C
ATOM   8576  O21 POPEf 329      61.235  41.870  86.406  1.00  0.00           O
ATOM   8577  C21 POPEf 329      60.845  41.670  87.656  1.00  0.00           C
ATOM   8578  O22 POPEf 329      60.625  40.580  88.166  1.00  0.00           O
ATOM   8579  C22 POPEf 329      60.725  43.040  88.316  1.00  0.00           C
ATOM   8582  C3  POPEf 329      62.965  40.280  85.617  1.00  0.00           C
ATOM   8585  O31 POPEf 329      63.465  40.000  86.946  1.00  0.00           O
ATOM   8586  C31 POPEf 329      64.085  41.020  87.546  1.00  0.00           C
ATOM   8587  O32 POPEf 329      64.235  42.120  87.046  1.00  0.00           O
ATOM   8588  C32 POPEf 329      64.435  40.590  88.976  1.00  0.00           C
ATOM   8591  C23 POPEf 329      59.495  43.180  89.236  1.00  0.00           C
ATOM   8594  C24 POPEf 329      59.375  44.620  89.787  1.00  0.00           C
ATOM   8597  C25 POPEf 329      58.265  44.800  90.826  1.00  0.00           C
ATOM   8600  C26 POPEf 329      58.375  43.860  92.046  1.00  0.00           C
ATOM   8603  C27 POPEf 329      59.745  43.920  92.746  1.00  0.00           C
ATOM   8606  C28 POPEf 329      59.835  42.970  93.947  1.00  0.00           C
ATOM   8609  C29 POPEf 329      61.235  42.850  94.486  1.00  0.00           C
ATOM   8611 0C21 POPEf 329      61.775  43.610  95.456  1.00  0.00           C
ATOM   8613 1C21 POPEf 329      61.115  44.780  96.136  1.00  0.00           C
ATOM   8616 2C21 POPEf 329      60.535  44.450  97.526  1.00  0.00           C
ATOM   8619 3C21 POPEf 329      60.155  45.740  98.267  1.00  0.00           C
ATOM   8622 4C21 POPEf 329      59.385  45.530  99.587  1.00  0.00           C
ATOM   8625 5C21 POPEf 329      59.415  46.800 100.437  1.00  0.00           C
ATOM   8628 6C21 POPEf 329      58.435  46.810 101.616  1.00  0.00           C
ATOM   8631 7C21 POPEf 329      58.445  48.170 102.346  1.00  0.00           C
ATOM   8634 8C21 POPEf 329      57.425  48.270 103.477  1.00  0.00           C
ATOM   8638  C33 POPEf 329      64.655  41.720  90.016  1.00  0.00           C
ATOM   8641  C34 POPEf 329      64.035  41.370  91.386  1.00  0.00           C
ATOM   8644  C35 POPEf 329      64.865  41.710  92.626  1.00  0.00           C
ATOM   8647  C36 POPEf 329      66.075  40.780  92.816  1.00  0.00           C
ATOM   8650  C37 POPEf 329      66.345  40.540  94.306  1.00  0.00           C
ATOM   8653  C38 POPEf 329      67.675  39.840  94.616  1.00  0.00           C
ATOM   8656  C39 POPEf 329      67.625  39.130  95.986  1.00  0.00           C
ATOM   8659 0C31 POPEf 329      67.235  40.050  97.147  1.00  0.00           C
ATOM   8662 1C31 POPEf 329      66.905  39.260  98.416  1.00  0.00           C
ATOM   8665 2C31 POPEf 329      66.685  40.160  99.636  1.00  0.00           C
ATOM   8668 3C31 POPEf 329      68.015  40.650 100.226  1.00  0.00           C
ATOM   8671 4C31 POPEf 329      67.825  41.630 101.386  1.00  0.00           C
ATOM   8674 5C31 POPEf 329      69.125  41.880 102.147  1.00  0.00           C
ATOM   8677 6C31 POPEf 329      68.935  42.790 103.357  1.00  0.00           C
ATOM   8681  NH3 POPEg 330      86.805  16.330 120.266  1.00  0.00           N
ATOM   8685  C12 POPEg 330      86.855  17.790 120.036  1.00  0.00           C
ATOM   8688  C11 POPEg 330      86.635  18.480 121.376  1.00  0.00           C
ATOM   8691  P   POPEg 330      84.865  20.300 120.866  1.00  0.00           P
ATOM   8692  O13 POPEg 330      84.305  20.940 122.066  1.00  0.00           O
ATOM   8693  O14 POPEg 330      84.835  21.100 119.636  1.00  0.00           O
ATOM   8694  O11 POPEg 330      84.125  18.910 120.596  1.00  0.00           O
ATOM   8695  O12 POPEg 330      86.355  19.840 121.126  1.00  0.00           O
ATOM   8696  C1  POPEg 330      82.735  18.960 120.197  1.00  0.00           C
ATOM   8699  C2  POPEg 330      82.345  17.780 119.257  1.00  0.00           C
ATOM   8701  O21 POPEg 330      80.975  17.440 119.526  1.00  0.00           O
ATOM   8702  C21 POPEg 330      80.085  17.870 118.636  1.00  0.00           C
ATOM   8703  O22 POPEg 330      80.335  18.490 117.616  1.00  0.00           O
ATOM   8704  C22 POPEg 330      78.665  17.560 119.126  1.00  0.00           C
ATOM   8707  C3  POPEg 330      83.205  16.510 119.496  1.00  0.00           C
ATOM   8710  O31 POPEg 330      82.925  15.530 118.477  1.00  0.00           O
ATOM   8711  C31 POPEg 330      83.925  14.910 117.886  1.00  0.00           C
ATOM   8712  O32 POPEg 330      85.115  15.090 118.117  1.00  0.00           O
ATOM   8713  C32 POPEg 330      83.365  13.860 116.906  1.00  0.00           C
ATOM   8716  C23 POPEg 330      77.625  17.510 117.986  1.00  0.00           C
ATOM   8719  C24 POPEg 330      77.165  16.090 117.616  1.00  0.00           C
ATOM   8722  C25 POPEg 330      76.265  16.050 116.366  1.00  0.00           C
ATOM   8725  C26 POPEg 330      77.045  16.350 115.086  1.00  0.00           C
ATOM   8728  C27 POPEg 330      76.175  16.250 113.827  1.00  0.00           C
ATOM   8731  C28 POPEg 330      76.885  16.780 112.566  1.00  0.00           C
ATOM   8734  C29 POPEg 330      77.055  18.270 112.626  1.00  0.00           C
ATOM   8736 0C21 POPEg 330      76.345  19.160 111.916  1.00  0.00           C
ATOM   8738 1C21 POPEg 330      75.265  18.800 110.927  1.00  0.00           C
ATOM   8741 2C21 POPEg 330      74.585  20.030 110.306  1.00  0.00           C
ATOM   8744 3C21 POPEg 330      75.565  20.880 109.476  1.00  0.00           C
ATOM   8747 4C21 POPEg 330      74.855  21.760 108.446  1.00  0.00           C
ATOM   8750 5C21 POPEg 330      75.855  22.440 107.496  1.00  0.00           C
ATOM   8753 6C21 POPEg 330      75.195  23.500 106.607  1.00  0.00           C
ATOM   8756 7C21 POPEg 330      76.125  24.000 105.496  1.00  0.00           C
ATOM   8759 8C21 POPEg 330      75.485  25.060 104.596  1.00  0.00           C
ATOM   8763  C33 POPEg 330      82.735  14.430 115.606  1.00  0.00           C
ATOM   8766  C34 POPEg 330      81.845  13.400 114.886  1.00  0.00           C
ATOM   8769  C35 POPEg 330      80.965  13.970 113.757  1.00  0.00           C
ATOM   8772  C36 POPEg 330      81.595  13.970 112.356  1.00  0.00           C
ATOM   8775  C37 POPEg 330      80.605  14.490 111.296  1.00  0.00           C
ATOM   8778  C38 POPEg 330      80.975  14.230 109.826  1.00  0.00           C
ATOM   8781  C39 POPEg 330      82.215  14.970 109.327  1.00  0.00           C
ATOM   8784 0C31 POPEg 330      82.475  14.830 107.816  1.00  0.00           C
ATOM   8787 1C31 POPEg 330      81.485  15.610 106.916  1.00  0.00           C
ATOM   8790 2C31 POPEg 330      82.135  16.040 105.596  1.00  0.00           C
ATOM   8793 3C31 POPEg 330      81.265  16.950 104.706  1.00  0.00           C
ATOM   8796 4C31 POPEg 330      80.095  16.230 104.046  1.00  0.00           C
ATOM   8799 5C31 POPEg 330      79.425  17.100 102.977  1.00  0.00           C
ATOM   8802 6C31 POPEg 330      78.265  16.390 102.266  1.00  0.00           C
ATOM   8806  NH3 POPEh 331      44.685  82.220 125.636  1.00  0.00           N
ATOM   8810  C12 POPEh 331      44.435  80.760 125.846  1.00  0.00           C
ATOM   8813  C11 POPEh 331      44.685  80.240 127.266  1.00  0.00           C
ATOM   8816  P   POPEh 331      42.795  78.350 127.196  1.00  0.00           P
ATOM   8817  O13 POPEh 331      43.255  77.170 127.966  1.00  0.00           O
ATOM   8818  O14 POPEh 331      41.355  78.650 127.177  1.00  0.00           O
ATOM   8819  O11 POPEh 331      43.375  78.230 125.706  1.00  0.00           O
ATOM   8820  O12 POPEh 331      43.515  79.630 127.806  1.00  0.00           O
ATOM   8821  C1  POPEh 331      42.515  78.320 124.546  1.00  0.00           C
ATOM   8824  C2  POPEh 331      43.325  78.540 123.217  1.00  0.00           C
ATOM   8826  O21 POPEh 331      42.665  79.500 122.356  1.00  0.00           O
ATOM   8827  C21 POPEh 331      43.175  80.720 122.306  1.00  0.00           C
ATOM   8828  O22 POPEh 331      44.055  81.170 123.026  1.00  0.00           O
ATOM   8829  C22 POPEh 331      42.615  81.460 121.096  1.00  0.00           C
ATOM   8832  C3  POPEh 331      43.535  77.220 122.406  1.00  0.00           C
ATOM   8835  O31 POPEh 331      44.085  77.480 121.086  1.00  0.00           O
ATOM   8836  C31 POPEh 331      43.245  77.330 120.057  1.00  0.00           C
ATOM   8837  O32 POPEh 331      42.095  76.940 120.116  1.00  0.00           O
ATOM   8838  C32 POPEh 331      43.965  77.720 118.766  1.00  0.00           C
ATOM   8841  C23 POPEh 331      41.285  82.190 121.376  1.00  0.00           C
ATOM   8844  C24 POPEh 331      40.565  82.620 120.086  1.00  0.00           C
ATOM   8847  C25 POPEh 331      41.375  83.550 119.166  1.00  0.00           C
ATOM   8850  C26 POPEh 331      40.705  83.830 117.816  1.00  0.00           C
ATOM   8853  C27 POPEh 331      41.025  85.240 117.287  1.00  0.00           C
ATOM   8856  C28 POPEh 331      40.435  85.550 115.907  1.00  0.00           C
ATOM   8859  C29 POPEh 331      38.925  85.620 115.927  1.00  0.00           C
ATOM   8861 0C21 POPEh 331      38.125  85.950 114.896  1.00  0.00           C
ATOM   8863 1C21 POPEh 331      38.565  86.290 113.496  1.00  0.00           C
ATOM   8866 2C21 POPEh 331      38.665  85.010 112.647  1.00  0.00           C
ATOM   8869 3C21 POPEh 331      38.845  85.260 111.146  1.00  0.00           C
ATOM   8872 4C21 POPEh 331      38.845  83.940 110.357  1.00  0.00           C
ATOM   8875 5C21 POPEh 331      38.655  84.090 108.846  1.00  0.00           C
ATOM   8878 6C21 POPEh 331      39.745  84.910 108.136  1.00  0.00           C
ATOM   8881 7C21 POPEh 331      39.445  85.080 106.646  1.00  0.00           C
ATOM   8884 8C21 POPEh 331      40.535  85.800 105.846  1.00  0.00           C
ATOM   8888  C33 POPEh 331      43.165  77.340 117.507  1.00  0.00           C
ATOM   8891  C34 POPEh 331      43.715  77.930 116.206  1.00  0.00           C
ATOM   8894  C35 POPEh 331      43.485  79.450 116.066  1.00  0.00           C
ATOM   8897  C36 POPEh 331      42.865  79.820 114.706  1.00  0.00           C
ATOM   8900  C37 POPEh 331      42.495  81.300 114.596  1.00  0.00           C
ATOM   8903  C38 POPEh 331      41.675  81.620 113.326  1.00  0.00           C
ATOM   8906  C39 POPEh 331      42.405  82.490 112.297  1.00  0.00           C
ATOM   8909 0C31 POPEh 331      42.655  83.920 112.806  1.00  0.00           C
ATOM   8912 1C31 POPEh 331      43.215  84.880 111.736  1.00  0.00           C
ATOM   8915 2C31 POPEh 331      43.485  86.300 112.277  1.00  0.00           C
ATOM   8918 3C31 POPEh 331      44.455  86.310 113.466  1.00  0.00           C
ATOM   8921 4C31 POPEh 331      44.905  87.720 113.886  1.00  0.00           C
ATOM   8924 5C31 POPEh 331      45.925  87.670 115.026  1.00  0.00           C
ATOM   8927 6C31 POPEh 331      46.255  89.040 115.626  1.00  0.00           C
ATOM   8931  NH3 POPEi 332      96.515  56.040  81.996  1.00  0.00           N
ATOM   8935  C12 POPEi 332      96.895  57.220  81.146  1.00  0.00           C
ATOM   8938  C11 POPEi 332      95.685  58.150  80.936  1.00  0.00           C
ATOM   8941  P   POPEi 332      94.135  58.170  83.077  1.00  0.00           P
ATOM   8942  O13 POPEi 332      93.245  59.260  83.556  1.00  0.00           O
ATOM   8943  O14 POPEi 332      93.515  57.010  82.427  1.00  0.00           O
ATOM   8944  O11 POPEi 332      95.095  57.650  84.206  1.00  0.00           O
ATOM   8945  O12 POPEi 332      95.245  58.810  82.126  1.00  0.00           O
ATOM   8946  C1  POPEi 332      95.215  58.340  85.446  1.00  0.00           C
ATOM   8949  C2  POPEi 332      96.565  59.110  85.566  1.00  0.00           C
ATOM   8951  O21 POPEi 332      97.695  58.230  85.386  1.00  0.00           O
ATOM   8952  C21 POPEi 332      98.005  57.400  86.357  1.00  0.00           C
ATOM   8953  O22 POPEi 332      97.415  57.230  87.406  1.00  0.00           O
ATOM   8954  C22 POPEi 332      99.275  56.650  85.927  1.00  0.00           C
ATOM   8957  C3  POPEi 332      96.535  59.950  86.886  1.00  0.00           C
ATOM   8960  O31 POPEi 332      97.815  60.430  87.336  1.00  0.00           O
ATOM   8961  C31 POPEi 332      97.675  61.090  88.496  1.00  0.00           C
ATOM   8962  O32 POPEi 332      96.615  61.520  88.927  1.00  0.00           O
ATOM   8963  C32 POPEi 332      99.005  61.050  89.257  1.00  0.00           C
ATOM   8966  C23 POPEi 332      99.945  55.870  87.096  1.00  0.00           C
ATOM   8969  C24 POPEi 332     100.635  56.790  88.106  1.00  0.00           C
ATOM   8972  C25 POPEi 332     100.875  56.140  89.476  1.00  0.00           C
ATOM   8975  C26 POPEi 332     101.535  54.760  89.446  1.00  0.00           C
ATOM   8978  C27 POPEi 332     102.085  54.380  90.837  1.00  0.00           C
ATOM   8981  C28 POPEi 332     102.655  52.950  90.916  1.00  0.00           C
ATOM   8984  C29 POPEi 332     101.585  51.890  90.796  1.00  0.00           C
ATOM   8986 0C21 POPEi 332     101.785  50.570  90.986  1.00  0.00           C
ATOM   8988 1C21 POPEi 332     103.065  49.900  91.397  1.00  0.00           C
ATOM   8991 2C21 POPEi 332     102.805  49.020  92.636  1.00  0.00           C
ATOM   8994 3C21 POPEi 332     104.095  48.480  93.246  1.00  0.00           C
ATOM   8997 4C21 POPEi 332     103.895  47.930  94.677  1.00  0.00           C
ATOM   9000 5C21 POPEi 332     103.075  46.630  94.727  1.00  0.00           C
ATOM   9003 6C21 POPEi 332     103.055  46.010  96.136  1.00  0.00           C
ATOM   9006 7C21 POPEi 332     102.725  44.510  96.126  1.00  0.00           C
ATOM   9009 8C21 POPEi 332     102.805  43.860  97.516  1.00  0.00           C
ATOM   9013  C33 POPEi 332      98.765  61.080  90.776  1.00  0.00           C
ATOM   9016  C34 POPEi 332     100.025  60.760  91.596  1.00  0.00           C
ATOM   9019  C35 POPEi 332     100.295  59.250  91.746  1.00  0.00           C
ATOM   9022  C36 POPEi 332     101.405  58.990  92.766  1.00  0.00           C
ATOM   9025  C37 POPEi 332     101.525  57.520  93.196  1.00  0.00           C
ATOM   9028  C38 POPEi 332     102.075  57.370  94.616  1.00  0.00           C
ATOM   9031  C39 POPEi 332     103.545  57.810  94.766  1.00  0.00           C
ATOM   9034 0C31 POPEi 332     103.985  57.910  96.236  1.00  0.00           C
ATOM   9037 1C31 POPEi 332     105.495  58.160  96.366  1.00  0.00           C
ATOM   9040 2C31 POPEi 332     105.915  58.790  97.706  1.00  0.00           C
ATOM   9043 3C31 POPEi 332     105.675  57.890  98.927  1.00  0.00           C
ATOM   9046 4C31 POPEi 332     106.275  58.510 100.206  1.00  0.00           C
ATOM   9049 5C31 POPEi 332     106.135  57.610 101.436  1.00  0.00           C
ATOM   9052 6C31 POPEi 332     106.825  58.160 102.677  1.00  0.00           C
ATOM   9056  NH3 POPEj 333      -2.615  38.390  83.056  1.00  0.00           N
ATOM   9060  C12 POPEj 333      -1.175  38.720  82.816  1.00  0.00           C
ATOM   9063  C11 POPEj 333      -0.465  37.510  82.177  1.00  0.00           C
ATOM   9066  P   POPEj 333       2.005  37.060  82.906  1.00  0.00           P
ATOM   9067  O13 POPEj 333       2.045  35.640  82.507  1.00  0.00           O
ATOM   9068  O14 POPEj 333       3.255  37.830  82.866  1.00  0.00           O
ATOM   9069  O11 POPEj 333       1.355  37.170  84.336  1.00  0.00           O
ATOM   9070  O12 POPEj 333       0.925  37.800  82.017  1.00  0.00           O
ATOM   9071  C1  POPEj 333       1.925  36.530  85.477  1.00  0.00           C
ATOM   9074  C2  POPEj 333       0.815  36.290  86.537  1.00  0.00           C
ATOM   9076  O21 POPEj 333       1.395  35.720  87.726  1.00  0.00           O
ATOM   9077  C21 POPEj 333       1.855  36.630  88.566  1.00  0.00           C
ATOM   9078  O22 POPEj 333       1.615  37.820  88.527  1.00  0.00           O
ATOM   9079  C22 POPEj 333       2.675  35.930  89.666  1.00  0.00           C
ATOM   9082  C3  POPEj 333      -0.215  35.270  85.986  1.00  0.00           C
ATOM   9085  O31 POPEj 333      -1.485  35.320  86.666  1.00  0.00           O
ATOM   9086  C31 POPEj 333      -2.365  36.160  86.146  1.00  0.00           C
ATOM   9087  O32 POPEj 333      -2.205  36.860  85.156  1.00  0.00           O
ATOM   9088  C32 POPEj 333      -3.635  36.110  86.967  1.00  0.00           C
ATOM   9091  C23 POPEj 333       3.435  36.900  90.617  1.00  0.00           C
ATOM   9094  C24 POPEj 333       2.665  37.420  91.836  1.00  0.00           C
ATOM   9097  C25 POPEj 333       2.495  36.390  92.966  1.00  0.00           C
ATOM   9100  C26 POPEj 333       2.075  37.050  94.296  1.00  0.00           C
ATOM   9103  C27 POPEj 333       2.155  36.120  95.516  1.00  0.00           C
ATOM   9106  C28 POPEj 333       2.245  36.910  96.836  1.00  0.00           C
ATOM   9109  C29 POPEj 333       2.495  36.020  98.036  1.00  0.00           C
ATOM   9111 0C21 POPEj 333       3.505  36.120  98.916  1.00  0.00           C
ATOM   9113 1C21 POPEj 333       4.595  37.180  98.916  1.00  0.00           C
ATOM   9116 2C21 POPEj 333       5.365  37.330 100.256  1.00  0.00           C
ATOM   9119 3C21 POPEj 333       6.855  36.960 100.126  1.00  0.00           C
ATOM   9122 4C21 POPEj 333       7.665  37.210 101.406  1.00  0.00           C
ATOM   9125 5C21 POPEj 333       9.165  36.920 101.216  1.00  0.00           C
ATOM   9128 6C21 POPEj 333      10.035  37.340 102.406  1.00  0.00           C
ATOM   9131 7C21 POPEj 333      11.505  36.980 102.206  1.00  0.00           C
ATOM   9134 8C21 POPEj 333      12.475  37.820 103.046  1.00  0.00           C
ATOM   9138  C33 POPEj 333      -3.515  36.870  88.296  1.00  0.00           C
ATOM   9141  C34 POPEj 333      -4.775  36.670  89.146  1.00  0.00           C
ATOM   9144  C35 POPEj 333      -4.785  37.430  90.477  1.00  0.00           C
ATOM   9147  C36 POPEj 333      -3.435  37.430  91.216  1.00  0.00           C
ATOM   9150  C37 POPEj 333      -3.615  37.790  92.697  1.00  0.00           C
ATOM   9153  C38 POPEj 333      -2.305  38.120  93.436  1.00  0.00           C
ATOM   9156  C39 POPEj 333      -2.565  38.120  94.946  1.00  0.00           C
ATOM   9159 0C31 POPEj 333      -1.495  38.820  95.806  1.00  0.00           C
ATOM   9162 1C31 POPEj 333      -1.895  38.750  97.287  1.00  0.00           C
ATOM   9165 2C31 POPEj 333      -1.455  39.960  98.117  1.00  0.00           C
ATOM   9168 3C31 POPEj 333      -2.425  40.350  99.246  1.00  0.00           C
ATOM   9171 4C31 POPEj 333      -3.795  40.840  98.726  1.00  0.00           C
ATOM   9174 5C31 POPEj 333      -4.715  41.380  99.826  1.00  0.00           C
ATOM   9177 6C31 POPEj 333      -6.005  41.990  99.276  1.00  0.00           C
ATOM   9181  NH3 POPEk 334       9.415 115.600 121.226  1.00  0.00           N
ATOM   9185  C12 POPEk 334       9.075 114.140 121.406  1.00  0.00           C
ATOM   9188  C11 POPEk 334       9.475 113.660 122.806  1.00  0.00           C
ATOM   9191  P   POPEk 334      10.695 111.330 122.837  1.00  0.00           P
ATOM   9192  O13 POPEk 334      12.085 110.900 122.596  1.00  0.00           O
ATOM   9193  O14 POPEk 334      10.105 110.970 124.136  1.00  0.00           O
ATOM   9194  O11 POPEk 334       9.705 110.900 121.666  1.00  0.00           O
ATOM   9195  O12 POPEk 334      10.705 112.930 122.766  1.00  0.00           O
ATOM   9196  C1  POPEk 334       8.665 109.950 122.017  1.00  0.00           C
ATOM   9199  C2  POPEk 334       7.505 109.850 120.977  1.00  0.00           C
ATOM   9201  O21 POPEk 334       7.985 109.470 119.677  1.00  0.00           O
ATOM   9202  C21 POPEk 334       8.165 108.200 119.426  1.00  0.00           C
ATOM   9203  O22 POPEk 334       8.335 107.300 120.236  1.00  0.00           O
ATOM   9204  C22 POPEk 334       7.985 108.040 117.916  1.00  0.00           C
ATOM   9207  C3  POPEk 334       6.715 111.180 120.857  1.00  0.00           C
ATOM   9210  O31 POPEk 334       5.845 111.200 119.686  1.00  0.00           O
ATOM   9211  C31 POPEk 334       6.335 111.880 118.656  1.00  0.00           C
ATOM   9212  O32 POPEk 334       7.245 112.690 118.716  1.00  0.00           O
ATOM   9213  C32 POPEk 334       5.725 111.380 117.356  1.00  0.00           C
ATOM   9216  C23 POPEk 334       7.895 106.590 117.396  1.00  0.00           C
ATOM   9219  C24 POPEk 334       7.265 106.590 116.006  1.00  0.00           C
ATOM   9222  C25 POPEk 334       7.485 105.300 115.217  1.00  0.00           C
ATOM   9225  C26 POPEk 334       6.655 105.250 113.927  1.00  0.00           C
ATOM   9228  C27 POPEk 334       7.225 106.090 112.766  1.00  0.00           C
ATOM   9231  C28 POPEk 334       6.355 105.970 111.496  1.00  0.00           C
ATOM   9234  C29 POPEk 334       6.945 106.640 110.276  1.00  0.00           C
ATOM   9236 0C21 POPEk 334       6.375 107.590 109.496  1.00  0.00           C
ATOM   9238 1C21 POPEk 334       5.025 108.240 109.677  1.00  0.00           C
ATOM   9241 2C21 POPEk 334       4.035 107.950 108.527  1.00  0.00           C
ATOM   9244 3C21 POPEk 334       3.695 106.450 108.376  1.00  0.00           C
ATOM   9247 4C21 POPEk 334       2.565 106.150 107.367  1.00  0.00           C
ATOM   9250 5C21 POPEk 334       1.165 106.520 107.886  1.00  0.00           C
ATOM   9253 6C21 POPEk 334       0.035 106.030 106.967  1.00  0.00           C
ATOM   9256 7C21 POPEk 334      -1.325 106.590 107.376  1.00  0.00           C
ATOM   9259 8C21 POPEk 334      -2.495 106.140 106.486  1.00  0.00           C
ATOM   9263  C33 POPEk 334       6.605 111.780 116.146  1.00  0.00           C
ATOM   9266  C34 POPEk 334       6.045 111.300 114.797  1.00  0.00           C
ATOM   9269  C35 POPEk 334       4.585 111.740 114.587  1.00  0.00           C
ATOM   9272  C36 POPEk 334       4.275 112.050 113.117  1.00  0.00           C
ATOM   9275  C37 POPEk 334       2.825 112.490 112.906  1.00  0.00           C
ATOM   9278  C38 POPEk 334       2.555 113.120 111.526  1.00  0.00           C
ATOM   9281  C39 POPEk 334       3.445 114.340 111.226  1.00  0.00           C
ATOM   9284 0C31 POPEk 334       3.025 115.120 109.966  1.00  0.00           C
ATOM   9287 1C31 POPEk 334       3.845 116.410 109.797  1.00  0.00           C
ATOM   9290 2C31 POPEk 334       3.335 117.380 108.716  1.00  0.00           C
ATOM   9293 3C31 POPEk 334       4.155 118.680 108.716  1.00  0.00           C
ATOM   9296 4C31 POPEk 334       3.415 119.900 108.156  1.00  0.00           C
ATOM   9299 5C31 POPEk 334       4.055 121.220 108.617  1.00  0.00           C
ATOM   9302 6C31 POPEk 334       3.295 122.480 108.186  1.00  0.00           C
ATOM   9306  NH3 POPEl 335       2.015 111.690  80.916  1.00  0.00           N
ATOM   9310  C12 POPEl 335       0.695 112.400  80.846  1.00  0.00           C
ATOM   9313  C11 POPEl 335       0.855 113.910  80.596  1.00  0.00           C
ATOM   9316  P   POPEl 335      -0.505 116.140  80.736  1.00  0.00           P
ATOM   9317  O13 POPEl 335      -1.135 116.640  79.496  1.00  0.00           O
ATOM   9318  O14 POPEl 335       0.845 116.660  81.056  1.00  0.00           O
ATOM   9319  O11 POPEl 335      -1.475 116.470  81.956  1.00  0.00           O
ATOM   9320  O12 POPEl 335      -0.415 114.550  80.717  1.00  0.00           O
ATOM   9321  C1  POPEl 335      -1.355 115.750  83.186  1.00  0.00           C
ATOM   9324  C2  POPEl 335      -0.335 116.400  84.156  1.00  0.00           C
ATOM   9326  O21 POPEl 335      -0.255 115.560  85.326  1.00  0.00           O
ATOM   9327  C21 POPEl 335       0.935 115.550  85.907  1.00  0.00           C
ATOM   9328  O22 POPEl 335       1.895 116.220  85.566  1.00  0.00           O
ATOM   9329  C22 POPEl 335       0.925 114.590  87.107  1.00  0.00           C
ATOM   9332  C3  POPEl 335      -0.775 117.860  84.486  1.00  0.00           C
ATOM   9335  O31 POPEl 335       0.235 118.630  85.156  1.00  0.00           O
ATOM   9336  C31 POPEl 335       0.215 118.590  86.486  1.00  0.00           C
ATOM   9337  O32 POPEl 335      -0.665 118.090  87.157  1.00  0.00           O
ATOM   9338  C32 POPEl 335       1.445 119.310  87.037  1.00  0.00           C
ATOM   9341  C23 POPEl 335       2.165 114.810  88.016  1.00  0.00           C
ATOM   9344  C24 POPEl 335       2.445 113.700  89.046  1.00  0.00           C
ATOM   9347  C25 POPEl 335       1.335 113.470  90.086  1.00  0.00           C
ATOM   9350  C26 POPEl 335       1.875 112.840  91.386  1.00  0.00           C
ATOM   9353  C27 POPEl 335       0.785 112.200  92.256  1.00  0.00           C
ATOM   9356  C28 POPEl 335       1.265 111.620  93.606  1.00  0.00           C
ATOM   9359  C29 POPEl 335       1.795 112.680  94.537  1.00  0.00           C
ATOM   9361 0C21 POPEl 335       1.255 113.120  95.686  1.00  0.00           C
ATOM   9363 1C21 POPEl 335      -0.015 112.650  96.357  1.00  0.00           C
ATOM   9366 2C21 POPEl 335      -1.245 113.550  96.086  1.00  0.00           C
ATOM   9369 3C21 POPEl 335      -1.075 115.010  96.546  1.00  0.00           C
ATOM   9372 4C21 POPEl 335      -2.425 115.750  96.646  1.00  0.00           C
ATOM   9375 5C21 POPEl 335      -2.305 117.260  96.897  1.00  0.00           C
ATOM   9378 6C21 POPEl 335      -1.965 118.030  95.617  1.00  0.00           C
ATOM   9381 7C21 POPEl 335      -1.815 119.540  95.837  1.00  0.00           C
ATOM   9384 8C21 POPEl 335      -1.675 120.330  94.526  1.00  0.00           C
ATOM   9388  C33 POPEl 335       1.535 119.250  88.586  1.00  0.00           C
ATOM   9391  C34 POPEl 335       2.715 120.080  89.126  1.00  0.00           C
ATOM   9394  C35 POPEl 335       3.055 119.720  90.577  1.00  0.00           C
ATOM   9397  C36 POPEl 335       4.285 120.460  91.126  1.00  0.00           C
ATOM   9400  C37 POPEl 335       4.535 120.150  92.616  1.00  0.00           C
ATOM   9403  C38 POPEl 335       5.705 120.920  93.226  1.00  0.00           C
ATOM   9406  C39 POPEl 335       5.805 120.790  94.766  1.00  0.00           C
ATOM   9409 0C31 POPEl 335       6.845 119.770  95.276  1.00  0.00           C
ATOM   9412 1C31 POPEl 335       6.415 118.300  95.126  1.00  0.00           C
ATOM   9415 2C31 POPEl 335       7.575 117.320  95.296  1.00  0.00           C
ATOM   9418 3C31 POPEl 335       7.955 116.990  96.746  1.00  0.00           C
ATOM   9421 4C31 POPEl 335       9.255 116.170  96.806  1.00  0.00           C
ATOM   9424 5C31 POPEl 335       9.655 115.740  98.217  1.00  0.00           C
ATOM   9427 6C31 POPEl 335      11.165 115.790  98.436  1.00  0.00           C
ATOM   9431  NH3 POPEm 336      65.485  41.390 120.757  1.00  0.00           N
ATOM   9435  C12 POPEm 336      65.185  39.960 121.106  1.00  0.00           C
ATOM   9438  C11 POPEm 336      65.435  39.650 122.596  1.00  0.00           C
ATOM   9441  P   POPEm 336      67.315  37.890 123.226  1.00  0.00           P
ATOM   9442  O13 POPEm 336      66.245  37.220 124.026  1.00  0.00           O
ATOM   9443  O14 POPEm 336      68.685  37.890 123.757  1.00  0.00           O
ATOM   9444  O11 POPEm 336      67.255  37.170 121.836  1.00  0.00           O
ATOM   9445  O12 POPEm 336      66.825  39.370 122.857  1.00  0.00           O
ATOM   9446  C1  POPEm 336      68.115  37.560 120.767  1.00  0.00           C
ATOM   9449  C2  POPEm 336      69.125  36.420 120.477  1.00  0.00           C
ATOM   9451  O21 POPEm 336      70.365  36.900 119.906  1.00  0.00           O
ATOM   9452  C21 POPEm 336      70.245  37.550 118.746  1.00  0.00           C
ATOM   9453  O22 POPEm 336      69.205  37.750 118.147  1.00  0.00           O
ATOM   9454  C22 POPEm 336      71.595  38.050 118.246  1.00  0.00           C
ATOM   9457  C3  POPEm 336      68.445  35.270 119.666  1.00  0.00           C
ATOM   9460  O31 POPEm 336      69.325  34.130 119.537  1.00  0.00           O
ATOM   9461  C31 POPEm 336      69.075  33.390 118.446  1.00  0.00           C
ATOM   9462  O32 POPEm 336      68.195  33.600 117.636  1.00  0.00           O
ATOM   9463  C32 POPEm 336      70.035  32.190 118.416  1.00  0.00           C
ATOM   9466  C23 POPEm 336      71.565  38.130 116.687  1.00  0.00           C
ATOM   9469  C24 POPEm 336      72.815  38.760 116.056  1.00  0.00           C
ATOM   9472  C25 POPEm 336      72.895  40.290 116.156  1.00  0.00           C
ATOM   9475  C26 POPEm 336      72.055  41.080 115.126  1.00  0.00           C
ATOM   9478  C27 POPEm 336      72.655  41.060 113.706  1.00  0.00           C
ATOM   9481  C28 POPEm 336      71.975  42.030 112.717  1.00  0.00           C
ATOM   9484  C29 POPEm 336      72.385  43.460 112.977  1.00  0.00           C
ATOM   9486 0C21 POPEm 336      73.075  44.280 112.157  1.00  0.00           C
ATOM   9488 1C21 POPEm 336      73.575  43.990 110.767  1.00  0.00           C
ATOM   9491 2C21 POPEm 336      75.115  44.040 110.636  1.00  0.00           C
ATOM   9494 3C21 POPEm 336      75.855  42.950 111.447  1.00  0.00           C
ATOM   9497 4C21 POPEm 336      77.345  42.920 111.106  1.00  0.00           C
ATOM   9500 5C21 POPEm 336      78.175  41.960 111.976  1.00  0.00           C
ATOM   9503 6C21 POPEm 336      79.645  42.380 112.007  1.00  0.00           C
ATOM   9506 7C21 POPEm 336      80.555  41.530 112.896  1.00  0.00           C
ATOM   9509 8C21 POPEm 336      82.025  41.960 112.787  1.00  0.00           C
ATOM   9513  C33 POPEm 336      70.225  31.560 117.017  1.00  0.00           C
ATOM   9516  C34 POPEm 336      71.125  30.320 117.046  1.00  0.00           C
ATOM   9519  C35 POPEm 336      70.555  29.170 116.226  1.00  0.00           C
ATOM   9522  C36 POPEm 336      71.325  27.850 116.316  1.00  0.00           C
ATOM   9525  C37 POPEm 336      70.495  26.700 115.746  1.00  0.00           C
ATOM   9528  C38 POPEm 336      70.695  26.480 114.246  1.00  0.00           C
ATOM   9531  C39 POPEm 336      69.645  25.530 113.667  1.00  0.00           C
ATOM   9534 0C31 POPEm 336      69.755  25.360 112.147  1.00  0.00           C
ATOM   9537 1C31 POPEm 336      68.515  24.680 111.556  1.00  0.00           C
ATOM   9540 2C31 POPEm 336      68.615  24.400 110.046  1.00  0.00           C
ATOM   9543 3C31 POPEm 336      69.805  23.490 109.706  1.00  0.00           C
ATOM   9546 4C31 POPEm 336      69.725  22.860 108.316  1.00  0.00           C
ATOM   9549 5C31 POPEm 336      70.875  21.890 108.086  1.00  0.00           C
ATOM   9552 6C31 POPEm 336      70.795  21.170 106.746  1.00  0.00           C
ATOM   9556  NH3 POPEn 337      59.445  16.380  82.456  1.00  0.00           N
ATOM   9560  C12 POPEn 337      60.645  17.200  82.876  1.00  0.00           C
ATOM   9563  C11 POPEn 337      61.155  18.110  81.736  1.00  0.00           C
ATOM   9566  P   POPEn 337      63.205  19.530  81.037  1.00  0.00           P
ATOM   9567  O13 POPEn 337      64.475  19.110  80.396  1.00  0.00           O
ATOM   9568  O14 POPEn 337      62.215  20.170  80.156  1.00  0.00           O
ATOM   9569  O11 POPEn 337      63.535  20.550  82.206  1.00  0.00           O
ATOM   9570  O12 POPEn 337      62.575  18.290  81.796  1.00  0.00           O
ATOM   9571  C1  POPEn 337      64.635  20.510  83.106  1.00  0.00           C
ATOM   9574  C2  POPEn 337      64.175  20.050  84.507  1.00  0.00           C
ATOM   9576  O21 POPEn 337      65.015  20.540  85.566  1.00  0.00           O
ATOM   9577  C21 POPEn 337      64.555  21.670  86.066  1.00  0.00           C
ATOM   9578  O22 POPEn 337      64.025  22.570  85.437  1.00  0.00           O
ATOM   9579  C22 POPEn 337      64.585  21.590  87.586  1.00  0.00           C
ATOM   9582  C3  POPEn 337      64.055  18.530  84.706  1.00  0.00           C
ATOM   9585  O31 POPEn 337      63.615  18.210  86.047  1.00  0.00           O
ATOM   9586  C31 POPEn 337      62.315  18.410  86.257  1.00  0.00           C
ATOM   9587  O32 POPEn 337      61.535  18.940  85.496  1.00  0.00           O
ATOM   9588  C32 POPEn 337      61.915  17.840  87.616  1.00  0.00           C
ATOM   9591  C23 POPEn 337      65.545  22.630  88.156  1.00  0.00           C
ATOM   9594  C24 POPEn 337      65.345  22.810  89.657  1.00  0.00           C
ATOM   9597  C25 POPEn 337      66.275  23.900  90.177  1.00  0.00           C
ATOM   9600  C26 POPEn 337      66.195  24.030  91.687  1.00  0.00           C
ATOM   9603  C27 POPEn 337      66.815  25.340  92.177  1.00  0.00           C
ATOM   9606  C28 POPEn 337      66.475  25.610  93.646  1.00  0.00           C
ATOM   9609  C29 POPEn 337      67.495  25.050  94.596  1.00  0.00           C
ATOM   9611 0C21 POPEn 337      68.285  25.800  95.396  1.00  0.00           C
ATOM   9613 1C21 POPEn 337      68.235  27.310  95.477  1.00  0.00           C
ATOM   9616 2C21 POPEn 337      68.705  27.890  96.827  1.00  0.00           C
ATOM   9619 3C21 POPEn 337      67.835  27.470  98.016  1.00  0.00           C
ATOM   9622 4C21 POPEn 337      68.175  28.290  99.266  1.00  0.00           C
ATOM   9625 5C21 POPEn 337      67.385  27.910 100.516  1.00  0.00           C
ATOM   9628 6C21 POPEn 337      67.655  26.490 101.006  1.00  0.00           C
ATOM   9631 7C21 POPEn 337      67.075  26.190 102.396  1.00  0.00           C
ATOM   9634 8C21 POPEn 337      67.335  24.760 102.876  1.00  0.00           C
ATOM   9638  C33 POPEn 337      62.405  18.600  88.876  1.00  0.00           C
ATOM   9641  C34 POPEn 337      62.195  17.720  90.116  1.00  0.00           C
ATOM   9644  C35 POPEn 337      62.865  18.210  91.406  1.00  0.00           C
ATOM   9647  C36 POPEn 337      62.075  19.320  92.096  1.00  0.00           C
ATOM   9650  C37 POPEn 337      62.455  19.540  93.566  1.00  0.00           C
ATOM   9653  C38 POPEn 337      61.595  20.640  94.196  1.00  0.00           C
ATOM   9656  C39 POPEn 337      61.765  20.760  95.717  1.00  0.00           C
ATOM   9659 0C31 POPEn 337      60.555  21.450  96.346  1.00  0.00           C
ATOM   9662 1C31 POPEn 337      60.595  21.490  97.876  1.00  0.00           C
ATOM   9665 2C31 POPEn 337      59.345  22.170  98.436  1.00  0.00           C
ATOM   9668 3C31 POPEn 337      59.315  22.260  99.966  1.00  0.00           C
ATOM   9671 4C31 POPEn 337      58.255  23.260 100.437  1.00  0.00           C
ATOM   9674 5C31 POPEn 337      58.265  23.540 101.946  1.00  0.00           C
ATOM   9677 6C31 POPEn 337      57.395  24.740 102.316  1.00  0.00           C
ATOM   9681  NH3 POPEo 338      18.895  50.370  78.636  1.00  0.00           N
ATOM   9685  C12 POPEo 338      19.045  49.000  78.077  1.00  0.00           C
ATOM   9688  C11 POPEo 338      19.925  48.150  78.996  1.00  0.00           C
ATOM   9691  P   POPEo 338      21.645  46.300  78.136  1.00  0.00           P
ATOM   9692  O13 POPEo 338      21.555  45.210  77.157  1.00  0.00           O
ATOM   9693  O14 POPEo 338      22.585  47.410  77.837  1.00  0.00           O
ATOM   9694  O11 POPEo 338      22.085  45.640  79.486  1.00  0.00           O
ATOM   9695  O12 POPEo 338      20.205  46.890  78.386  1.00  0.00           O
ATOM   9696  C1  POPEo 338      21.315  45.700  80.686  1.00  0.00           C
ATOM   9699  C2  POPEo 338      22.175  45.390  81.926  1.00  0.00           C
ATOM   9701  O21 POPEo 338      23.265  46.320  81.956  1.00  0.00           O
ATOM   9702  C21 POPEo 338      23.635  46.660  83.186  1.00  0.00           C
ATOM   9703  O22 POPEo 338      24.275  45.950  83.947  1.00  0.00           O
ATOM   9704  C22 POPEo 338      23.045  48.040  83.506  1.00  0.00           C
ATOM   9707  C3  POPEo 338      22.675  43.920  81.967  1.00  0.00           C
ATOM   9710  O31 POPEo 338      22.665  43.520  83.337  1.00  0.00           O
ATOM   9711  C31 POPEo 338      23.345  42.440  83.656  1.00  0.00           C
ATOM   9712  O32 POPEo 338      23.585  41.510  82.906  1.00  0.00           O
ATOM   9713  C32 POPEo 338      23.815  42.570  85.116  1.00  0.00           C
ATOM   9716  C23 POPEo 338      22.965  48.380  85.007  1.00  0.00           C
ATOM   9719  C24 POPEo 338      22.195  47.350  85.846  1.00  0.00           C
ATOM   9722  C25 POPEo 338      22.015  47.790  87.306  1.00  0.00           C
ATOM   9725  C26 POPEo 338      20.975  48.910  87.496  1.00  0.00           C
ATOM   9728  C27 POPEo 338      20.755  49.240  88.976  1.00  0.00           C
ATOM   9731  C28 POPEo 338      20.005  50.560  89.216  1.00  0.00           C
ATOM   9734  C29 POPEo 338      18.525  50.420  88.986  1.00  0.00           C
ATOM   9736 0C21 POPEo 338      17.545  50.510  89.917  1.00  0.00           C
ATOM   9738 1C21 POPEo 338      17.695  50.740  91.397  1.00  0.00           C
ATOM   9741 2C21 POPEo 338      17.815  52.230  91.786  1.00  0.00           C
ATOM   9744 3C21 POPEo 338      17.495  52.430  93.276  1.00  0.00           C
ATOM   9747 4C21 POPEo 338      18.475  53.360  94.006  1.00  0.00           C
ATOM   9750 5C21 POPEo 338      18.345  53.260  95.526  1.00  0.00           C
ATOM   9753 6C21 POPEo 338      19.405  54.070  96.276  1.00  0.00           C
ATOM   9756 7C21 POPEo 338      19.415  53.780  97.776  1.00  0.00           C
ATOM   9759 8C21 POPEo 338      20.655  54.290  98.506  1.00  0.00           C
ATOM   9763  C33 POPEo 338      23.175  41.550  86.086  1.00  0.00           C
ATOM   9766  C34 POPEo 338      23.285  42.060  87.536  1.00  0.00           C
ATOM   9769  C35 POPEo 338      22.825  41.070  88.606  1.00  0.00           C
ATOM   9772  C36 POPEo 338      23.465  41.340  89.976  1.00  0.00           C
ATOM   9775  C37 POPEo 338      23.035  40.360  91.076  1.00  0.00           C
ATOM   9778  C38 POPEo 338      24.155  40.030  92.087  1.00  0.00           C
ATOM   9781  C39 POPEo 338      24.755  41.260  92.796  1.00  0.00           C
ATOM   9784 0C31 POPEo 338      25.955  40.900  93.677  1.00  0.00           C
ATOM   9787 1C31 POPEo 338      26.685  42.140  94.236  1.00  0.00           C
ATOM   9790 2C31 POPEo 338      27.745  41.800  95.287  1.00  0.00           C
ATOM   9793 3C31 POPEo 338      27.165  41.460  96.666  1.00  0.00           C
ATOM   9796 4C31 POPEo 338      28.245  41.160  97.717  1.00  0.00           C
ATOM   9799 5C31 POPEo 338      27.755  41.310  99.156  1.00  0.00           C
ATOM   9802 6C31 POPEo 338      28.845  41.070 100.206  1.00  0.00           C
ATOM   9806  NH3 POPEp 339      95.905  41.700  80.866  1.00  0.00           N
ATOM   9810  C12 POPEp 339      95.095  40.470  80.507  1.00  0.00           C
ATOM   9813  C11 POPEp 339      93.585  40.730  80.526  1.00  0.00           C
ATOM   9816  P   POPEp 339      92.055  38.570  80.857  1.00  0.00           P
ATOM   9817  O13 POPEp 339      90.705  39.100  81.117  1.00  0.00           O
ATOM   9818  O14 POPEp 339      92.115  37.230  80.226  1.00  0.00           O
ATOM   9819  O11 POPEp 339      92.865  38.520  82.216  1.00  0.00           O
ATOM   9820  O12 POPEp 339      92.875  39.610  79.996  1.00  0.00           O
ATOM   9821  C1  POPEp 339      92.295  38.590  83.527  1.00  0.00           C
ATOM   9824  C2  POPEp 339      93.445  38.850  84.537  1.00  0.00           C
ATOM   9826  O21 POPEp 339      92.945  38.820  85.897  1.00  0.00           O
ATOM   9827  C21 POPEp 339      93.825  38.350  86.776  1.00  0.00           C
ATOM   9828  O22 POPEp 339      94.835  37.730  86.516  1.00  0.00           O
ATOM   9829  C22 POPEp 339      93.355  38.620  88.206  1.00  0.00           C
ATOM   9832  C3  POPEp 339      94.115  40.220  84.257  1.00  0.00           C
ATOM   9835  O31 POPEp 339      95.165  40.510  85.197  1.00  0.00           O
ATOM   9836  C31 POPEp 339      96.275  41.060  84.677  1.00  0.00           C
ATOM   9837  O32 POPEp 339      96.465  41.250  83.486  1.00  0.00           O
ATOM   9838  C32 POPEp 339      97.205  41.440  85.826  1.00  0.00           C
ATOM   9841  C23 POPEp 339      93.425  37.340  89.076  1.00  0.00           C
ATOM   9844  C24 POPEp 339      93.175  37.570  90.566  1.00  0.00           C
ATOM   9847  C25 POPEp 339      91.725  37.860  90.966  1.00  0.00           C
ATOM   9850  C26 POPEp 339      91.555  37.900  92.496  1.00  0.00           C
ATOM   9853  C27 POPEp 339      90.115  38.190  92.956  1.00  0.00           C
ATOM   9856  C28 POPEp 339      89.885  37.960  94.467  1.00  0.00           C
ATOM   9859  C29 POPEp 339      90.515  38.980  95.366  1.00  0.00           C
ATOM   9861 0C21 POPEp 339      90.465  38.980  96.716  1.00  0.00           C
ATOM   9863 1C21 POPEp 339      89.765  37.950  97.577  1.00  0.00           C
ATOM   9866 2C21 POPEp 339      90.665  37.410  98.716  1.00  0.00           C
ATOM   9869 3C21 POPEp 339      90.865  38.370  99.886  1.00  0.00           C
ATOM   9872 4C21 POPEp 339      91.665  37.730 101.037  1.00  0.00           C
ATOM   9875 5C21 POPEp 339      91.765  38.640 102.266  1.00  0.00           C
ATOM   9878 6C21 POPEp 339      92.865  39.710 102.157  1.00  0.00           C
ATOM   9881 7C21 POPEp 339      92.755  40.760 103.276  1.00  0.00           C
ATOM   9884 8C21 POPEp 339      93.955  41.710 103.346  1.00  0.00           C
ATOM   9888  C33 POPEp 339      96.425  42.230  86.906  1.00  0.00           C
ATOM   9891  C34 POPEp 339      97.215  42.620  88.156  1.00  0.00           C
ATOM   9894  C35 POPEp 339      96.265  43.340  89.116  1.00  0.00           C
ATOM   9897  C36 POPEp 339      96.835  43.740  90.486  1.00  0.00           C
ATOM   9900  C37 POPEp 339      95.705  44.380  91.316  1.00  0.00           C
ATOM   9903  C38 POPEp 339      95.795  44.210  92.837  1.00  0.00           C
ATOM   9906  C39 POPEp 339      96.755  45.170  93.537  1.00  0.00           C
ATOM   9909 0C31 POPEp 339      96.665  44.990  95.057  1.00  0.00           C
ATOM   9912 1C31 POPEp 339      97.785  45.690  95.846  1.00  0.00           C
ATOM   9915 2C31 POPEp 339      97.535  45.590  97.356  1.00  0.00           C
ATOM   9918 3C31 POPEp 339      98.785  45.810  98.217  1.00  0.00           C
ATOM   9921 4C31 POPEp 339      99.285  47.260  98.217  1.00  0.00           C
ATOM   9924 5C31 POPEp 339     100.505  47.440  99.126  1.00  0.00           C
ATOM   9927 6C31 POPEp 339     101.045  48.870  99.146  1.00  0.00           C
ATOM   9931  NH3 POPEq 340      91.015  60.710  83.617  1.00  0.00           N
ATOM   9935  C12 POPEq 340      90.465  62.000  84.196  1.00  0.00           C
ATOM   9938  C11 POPEq 340      89.995  62.990  83.106  1.00  0.00           C
ATOM   9941  P   POPEq 340      89.145  65.400  82.666  1.00  0.00           P
ATOM   9942  O13 POPEq 340      90.265  66.170  82.096  1.00  0.00           O
ATOM   9943  O14 POPEq 340      88.205  64.740  81.736  1.00  0.00           O
ATOM   9944  O11 POPEq 340      88.385  66.450  83.566  1.00  0.00           O
ATOM   9945  O12 POPEq 340      89.705  64.290  83.677  1.00  0.00           O
ATOM   9946  C1  POPEq 340      88.765  66.720  84.917  1.00  0.00           C
ATOM   9949  C2  POPEq 340      87.605  66.320  85.837  1.00  0.00           C
ATOM   9951  O21 POPEq 340      87.745  67.060  87.037  1.00  0.00           O
ATOM   9952  C21 POPEq 340      88.455  66.640  88.036  1.00  0.00           C
ATOM   9953  O22 POPEq 340      89.125  65.620  88.117  1.00  0.00           O
ATOM   9954  C22 POPEq 340      88.345  67.760  89.096  1.00  0.00           C
ATOM   9957  C3  POPEq 340      87.465  64.770  85.946  1.00  0.00           C
ATOM   9960  O31 POPEq 340      86.585  64.240  86.946  1.00  0.00           O
ATOM   9961  C31 POPEq 340      85.385  64.760  87.147  1.00  0.00           C
ATOM   9962  O32 POPEq 340      85.015  65.890  86.946  1.00  0.00           O
ATOM   9963  C32 POPEq 340      84.485  63.590  87.536  1.00  0.00           C
ATOM   9966  C23 POPEq 340      88.775  67.400  90.536  1.00  0.00           C
ATOM   9969  C24 POPEq 340      87.645  67.620  91.546  1.00  0.00           C
ATOM   9972  C25 POPEq 340      88.145  67.790  92.977  1.00  0.00           C
ATOM   9975  C26 POPEq 340      87.005  67.750  93.996  1.00  0.00           C
ATOM   9978  C27 POPEq 340      87.485  68.130  95.406  1.00  0.00           C
ATOM   9981  C28 POPEq 340      86.385  68.000  96.476  1.00  0.00           C
ATOM   9984  C29 POPEq 340      85.985  66.580  96.746  1.00  0.00           C
ATOM   9986 0C21 POPEq 340      85.255  66.190  97.806  1.00  0.00           C
ATOM   9988 1C21 POPEq 340      84.765  67.120  98.886  1.00  0.00           C
ATOM   9991 2C21 POPEq 340      84.215  66.370 100.107  1.00  0.00           C
ATOM   9994 3C21 POPEq 340      85.245  65.460 100.806  1.00  0.00           C
ATOM   9997 4C21 POPEq 340      84.585  64.470 101.766  1.00  0.00           C
ATOM  10000 5C21 POPEq 340      85.505  63.350 102.266  1.00  0.00           C
ATOM  10003 6C21 POPEq 340      85.975  62.370 101.177  1.00  0.00           C
ATOM  10006 7C21 POPEq 340      86.435  61.040 101.786  1.00  0.00           C
ATOM  10009 8C21 POPEq 340      86.885  59.970 100.787  1.00  0.00           C
ATOM  10013  C33 POPEq 340      83.435  63.930  88.606  1.00  0.00           C
ATOM  10016  C34 POPEq 340      83.655  63.190  89.917  1.00  0.00           C
ATOM  10019  C35 POPEq 340      84.495  63.940  90.946  1.00  0.00           C
ATOM  10022  C36 POPEq 340      84.705  63.040  92.166  1.00  0.00           C
ATOM  10025  C37 POPEq 340      84.915  63.770  93.496  1.00  0.00           C
ATOM  10028  C38 POPEq 340      84.615  62.820  94.657  1.00  0.00           C
ATOM  10031  C39 POPEq 340      83.125  62.760  95.007  1.00  0.00           C
ATOM  10034 0C31 POPEq 340      82.715  63.830  96.027  1.00  0.00           C
ATOM  10037 1C31 POPEq 340      81.295  63.610  96.576  1.00  0.00           C
ATOM  10040 2C31 POPEq 340      81.195  63.890  98.086  1.00  0.00           C
ATOM  10043 3C31 POPEq 340      81.995  62.880  98.927  1.00  0.00           C
ATOM  10046 4C31 POPEq 340      81.365  62.590 100.287  1.00  0.00           C
ATOM  10049 5C31 POPEq 340      82.035  61.420 101.016  1.00  0.00           C
ATOM  10052 6C31 POPEq 340      81.345  61.040 102.326  1.00  0.00           C
ATOM  10056  NH3 POPEr 341     104.925  72.470  83.186  1.00  0.00           N
ATOM  10060  C12 POPEr 341     105.825  73.490  83.836  1.00  0.00           C
ATOM  10063  C11 POPEr 341     105.515  74.940  83.407  1.00  0.00           C
ATOM  10066  P   POPEr 341     102.905  75.290  83.687  1.00  0.00           P
ATOM  10067  O13 POPEr 341     102.355  76.550  83.147  1.00  0.00           O
ATOM  10068  O14 POPEr 341     102.865  74.110  82.806  1.00  0.00           O
ATOM  10069  O11 POPEr 341     102.235  74.970  85.066  1.00  0.00           O
ATOM  10070  O12 POPEr 341     104.415  75.490  84.116  1.00  0.00           O
ATOM  10071  C1  POPEr 341     102.595  73.830  85.866  1.00  0.00           C
ATOM  10074  C2  POPEr 341     103.605  74.230  86.967  1.00  0.00           C
ATOM  10076  O21 POPEr 341     104.085  73.070  87.666  1.00  0.00           O
ATOM  10077  C21 POPEr 341     103.835  72.930  88.976  1.00  0.00           C
ATOM  10078  O22 POPEr 341     103.005  72.160  89.426  1.00  0.00           O
ATOM  10079  C22 POPEr 341     104.885  73.660  89.826  1.00  0.00           C
ATOM  10082  C3  POPEr 341     103.035  75.400  87.826  1.00  0.00           C
ATOM  10085  O31 POPEr 341     101.905  74.990  88.636  1.00  0.00           O
ATOM  10086  C31 POPEr 341     100.715  75.510  88.337  1.00  0.00           C
ATOM  10087  O32 POPEr 341     100.485  76.340  87.486  1.00  0.00           O
ATOM  10088  C32 POPEr 341      99.725  75.070  89.416  1.00  0.00           C
ATOM  10091  C23 POPEr 341     104.325  74.500  91.006  1.00  0.00           C
ATOM  10094  C24 POPEr 341     104.725  73.950  92.396  1.00  0.00           C
ATOM  10097  C25 POPEr 341     104.415  74.910  93.556  1.00  0.00           C
ATOM  10100  C26 POPEr 341     104.885  74.370  94.917  1.00  0.00           C
ATOM  10103  C27 POPEr 341     104.575  75.300  96.096  1.00  0.00           C
ATOM  10106  C28 POPEr 341     105.145  74.770  97.427  1.00  0.00           C
ATOM  10109  C29 POPEr 341     104.765  75.580  98.636  1.00  0.00           C
ATOM  10111 0C21 POPEr 341     103.635  75.470  99.356  1.00  0.00           C
ATOM  10113 1C21 POPEr 341     102.495  74.510  99.087  1.00  0.00           C
ATOM  10116 2C21 POPEr 341     101.815  74.010 100.386  1.00  0.00           C
ATOM  10119 3C21 POPEr 341     102.705  73.120 101.266  1.00  0.00           C
ATOM  10122 4C21 POPEr 341     102.335  73.170 102.756  1.00  0.00           C
ATOM  10125 5C21 POPEr 341     102.755  74.490 103.416  1.00  0.00           C
ATOM  10128 6C21 POPEr 341     102.455  74.530 104.917  1.00  0.00           C
ATOM  10131 7C21 POPEr 341     102.685  75.930 105.516  1.00  0.00           C
ATOM  10134 8C21 POPEr 341     102.285  76.040 106.986  1.00  0.00           C
ATOM  10138  C33 POPEr 341      99.705  73.550  89.716  1.00  0.00           C
ATOM  10141  C34 POPEr 341      99.325  73.250  91.177  1.00  0.00           C
ATOM  10144  C35 POPEr 341     100.455  73.550  92.177  1.00  0.00           C
ATOM  10147  C36 POPEr 341     100.085  73.170  93.617  1.00  0.00           C
ATOM  10150  C37 POPEr 341     101.305  72.950  94.526  1.00  0.00           C
ATOM  10153  C38 POPEr 341     100.895  72.350  95.876  1.00  0.00           C
ATOM  10156  C39 POPEr 341     102.035  71.590  96.576  1.00  0.00           C
ATOM  10159 0C31 POPEr 341     101.555  70.910  97.866  1.00  0.00           C
ATOM  10162 1C31 POPEr 341     102.655  70.140  98.596  1.00  0.00           C
ATOM  10165 2C31 POPEr 341     102.105  69.330  99.777  1.00  0.00           C
ATOM  10168 3C31 POPEr 341     103.185  68.800 100.736  1.00  0.00           C
ATOM  10171 4C31 POPEr 341     104.315  68.050 100.026  1.00  0.00           C
ATOM  10174 5C31 POPEr 341     105.335  67.440 100.996  1.00  0.00           C
ATOM  10177 6C31 POPEr 341     106.635  67.000 100.316  1.00  0.00           C
ATOM  10181  NH3 POPEs 342      68.255 107.430 127.736  1.00  0.00           N
ATOM  10185  C12 POPEs 342      69.705 107.100 127.626  1.00  0.00           C
ATOM  10188  C11 POPEs 342      70.335 107.360 128.986  1.00  0.00           C
ATOM  10191  P   POPEs 342      72.565 106.570 129.986  1.00  0.00           P
ATOM  10192  O13 POPEs 342      73.975 106.940 129.736  1.00  0.00           O
ATOM  10193  O14 POPEs 342      71.945 106.750 131.316  1.00  0.00           O
ATOM  10194  O11 POPEs 342      72.265 105.120 129.446  1.00  0.00           O
ATOM  10195  O12 POPEs 342      71.765 107.390 128.897  1.00  0.00           O
ATOM  10196  C1  POPEs 342      73.295 104.280 128.927  1.00  0.00           C
ATOM  10199  C2  POPEs 342      73.595 104.600 127.446  1.00  0.00           C
ATOM  10201  O21 POPEs 342      72.845 103.670 126.646  1.00  0.00           O
ATOM  10202  C21 POPEs 342      72.865 103.800 125.337  1.00  0.00           C
ATOM  10203  O22 POPEs 342      73.305 104.730 124.696  1.00  0.00           O
ATOM  10204  C22 POPEs 342      72.095 102.610 124.787  1.00  0.00           C
ATOM  10207  C3  POPEs 342      75.115 104.600 127.136  1.00  0.00           C
ATOM  10210  O31 POPEs 342      75.395 105.570 126.106  1.00  0.00           O
ATOM  10211  C31 POPEs 342      76.415 105.260 125.337  1.00  0.00           C
ATOM  10212  O32 POPEs 342      77.285 104.440 125.596  1.00  0.00           O
ATOM  10213  C32 POPEs 342      76.425 106.140 124.087  1.00  0.00           C
ATOM  10216  C23 POPEs 342      71.985 102.580 123.246  1.00  0.00           C
ATOM  10219  C24 POPEs 342      73.265 102.100 122.557  1.00  0.00           C
ATOM  10222  C25 POPEs 342      73.015 101.590 121.126  1.00  0.00           C
ATOM  10225  C26 POPEs 342      72.265 100.250 121.106  1.00  0.00           C
ATOM  10228  C27 POPEs 342      72.095  99.680 119.696  1.00  0.00           C
ATOM  10231  C28 POPEs 342      71.085  98.530 119.686  1.00  0.00           C
ATOM  10234  C29 POPEs 342      71.315  97.500 118.617  1.00  0.00           C
ATOM  10236 0C21 POPEs 342      70.475  97.060 117.656  1.00  0.00           C
ATOM  10238 1C21 POPEs 342      69.055  97.480 117.367  1.00  0.00           C
ATOM  10241 2C21 POPEs 342      68.065  96.300 117.496  1.00  0.00           C
ATOM  10244 3C21 POPEs 342      68.405  95.080 116.616  1.00  0.00           C
ATOM  10247 4C21 POPEs 342      67.355  93.960 116.656  1.00  0.00           C
ATOM  10250 5C21 POPEs 342      66.035  94.300 115.956  1.00  0.00           C
ATOM  10253 6C21 POPEs 342      66.065  94.040 114.446  1.00  0.00           C
ATOM  10256 7C21 POPEs 342      64.665  94.100 113.827  1.00  0.00           C
ATOM  10259 8C21 POPEs 342      64.645  93.680 112.356  1.00  0.00           C
ATOM  10263  C33 POPEs 342      77.365 105.630 122.966  1.00  0.00           C
ATOM  10266  C34 POPEs 342      76.825 104.450 122.136  1.00  0.00           C
ATOM  10269  C35 POPEs 342      76.785 104.750 120.617  1.00  0.00           C
ATOM  10272  C36 POPEs 342      78.135 105.000 119.917  1.00  0.00           C
ATOM  10275  C37 POPEs 342      77.915 105.840 118.646  1.00  0.00           C
ATOM  10278  C38 POPEs 342      79.175 106.210 117.837  1.00  0.00           C
ATOM  10281  C39 POPEs 342      78.785 107.060 116.607  1.00  0.00           C
ATOM  10284 0C31 POPEs 342      79.865 107.990 116.066  1.00  0.00           C
ATOM  10287 1C31 POPEs 342      79.435 108.630 114.736  1.00  0.00           C
ATOM  10290 2C31 POPEs 342      80.415 109.690 114.206  1.00  0.00           C
ATOM  10293 3C31 POPEs 342      80.135 110.060 112.746  1.00  0.00           C
ATOM  10296 4C31 POPEs 342      80.935 111.270 112.246  1.00  0.00           C
ATOM  10299 5C31 POPEs 342      82.455 111.080 112.216  1.00  0.00           C
ATOM  10302 6C31 POPEs 342      83.185 112.230 111.537  1.00  0.00           C
ATOM  10306  NH3 POPEt 343       7.925  69.690  84.906  1.00  0.00           N
ATOM  10310  C12 POPEt 343       7.375  71.080  84.756  1.00  0.00           C
ATOM  10313  C11 POPEt 343       7.185  71.710  86.146  1.00  0.00           C
ATOM  10316  P   POPEt 343       6.405  74.010  85.057  1.00  0.00           P
ATOM  10317  O13 POPEt 343       7.695  74.730  85.036  1.00  0.00           O
ATOM  10318  O14 POPEt 343       5.925  73.470  83.776  1.00  0.00           O
ATOM  10319  O11 POPEt 343       5.305  75.000  85.617  1.00  0.00           O
ATOM  10320  O12 POPEt 343       6.405  72.880  86.156  1.00  0.00           O
ATOM  10321  C1  POPEt 343       5.625  76.100  86.467  1.00  0.00           C
ATOM  10324  C2  POPEt 343       5.435  75.820  87.996  1.00  0.00           C
ATOM  10326  O21 POPEt 343       5.785  76.990  88.757  1.00  0.00           O
ATOM  10327  C21 POPEt 343       7.055  77.360  88.757  1.00  0.00           C
ATOM  10328  O22 POPEt 343       7.965  76.850  88.126  1.00  0.00           O
ATOM  10329  C22 POPEt 343       7.205  78.610  89.587  1.00  0.00           C
ATOM  10332  C3  POPEt 343       6.125  74.550  88.566  1.00  0.00           C
ATOM  10335  O31 POPEt 343       6.315  74.550  89.996  1.00  0.00           O
ATOM  10336  C31 POPEt 343       5.235  74.680  90.776  1.00  0.00           C
ATOM  10337  O32 POPEt 343       4.085  74.840  90.416  1.00  0.00           O
ATOM  10338  C32 POPEt 343       5.715  74.520  92.227  1.00  0.00           C
ATOM  10341  C23 POPEt 343       8.495  78.590  90.427  1.00  0.00           C
ATOM  10344  C24 POPEt 343       8.195  78.780  91.916  1.00  0.00           C
ATOM  10347  C25 POPEt 343       9.395  79.350  92.666  1.00  0.00           C
ATOM  10350  C26 POPEt 343       8.985  80.170  93.886  1.00  0.00           C
ATOM  10353  C27 POPEt 343      10.115  81.100  94.316  1.00  0.00           C
ATOM  10356  C28 POPEt 343       9.715  82.030  95.477  1.00  0.00           C
ATOM  10359  C29 POPEt 343      10.855  82.960  95.787  1.00  0.00           C
ATOM  10361 0C21 POPEt 343      11.505  83.080  96.967  1.00  0.00           C
ATOM  10363 1C21 POPEt 343      11.195  82.330  98.246  1.00  0.00           C
ATOM  10366 2C21 POPEt 343      10.195  83.100  99.126  1.00  0.00           C
ATOM  10369 3C21 POPEt 343      10.755  84.420  99.706  1.00  0.00           C
ATOM  10372 4C21 POPEt 343       9.655  85.390 100.186  1.00  0.00           C
ATOM  10375 5C21 POPEt 343       9.105  85.060 101.576  1.00  0.00           C
ATOM  10378 6C21 POPEt 343       7.905  85.950 101.946  1.00  0.00           C
ATOM  10381 7C21 POPEt 343       7.485  85.800 103.407  1.00  0.00           C
ATOM  10384 8C21 POPEt 343       6.055  86.250 103.667  1.00  0.00           C
ATOM  10388  C33 POPEt 343       4.705  74.900  93.337  1.00  0.00           C
ATOM  10391  C34 POPEt 343       5.345  75.790  94.416  1.00  0.00           C
ATOM  10394  C35 POPEt 343       6.415  75.120  95.296  1.00  0.00           C
ATOM  10397  C36 POPEt 343       7.215  76.130  96.156  1.00  0.00           C
ATOM  10400  C37 POPEt 343       6.385  76.890  97.206  1.00  0.00           C
ATOM  10403  C38 POPEt 343       7.195  77.920  98.026  1.00  0.00           C
ATOM  10406  C39 POPEt 343       8.175  77.310  99.046  1.00  0.00           C
ATOM  10409 0C31 POPEt 343       7.505  76.800 100.326  1.00  0.00           C
ATOM  10412 1C31 POPEt 343       8.515  76.150 101.296  1.00  0.00           C
ATOM  10415 2C31 POPEt 343       7.925  75.820 102.677  1.00  0.00           C
ATOM  10418 3C31 POPEt 343       8.025  76.990 103.667  1.00  0.00           C
ATOM  10421 4C31 POPEt 343       9.325  76.970 104.486  1.00  0.00           C
ATOM  10424 5C31 POPEt 343       9.455  78.170 105.437  1.00  0.00           C
ATOM  10427 6C31 POPEt 343      10.665  78.070 106.376  1.00  0.00           C
ATOM  10431  NH3 POPEu 344       6.375  77.330  83.726  1.00  0.00           N
ATOM  10435  C12 POPEu 344       6.595  78.570  82.906  1.00  0.00           C
ATOM  10438  C11 POPEu 344       5.235  79.180  82.516  1.00  0.00           C
ATOM  10441  P   POPEu 344       4.395  80.340  84.706  1.00  0.00           P
ATOM  10442  O13 POPEu 344       5.805  80.570  85.086  1.00  0.00           O
ATOM  10443  O14 POPEu 344       3.595  81.480  84.227  1.00  0.00           O
ATOM  10444  O11 POPEu 344       3.655  79.670  85.936  1.00  0.00           O
ATOM  10445  O12 POPEu 344       4.345  79.190  83.636  1.00  0.00           O
ATOM  10446  C1  POPEu 344       3.605  80.460  87.136  1.00  0.00           C
ATOM  10449  C2  POPEu 344       2.615  79.850  88.156  1.00  0.00           C
ATOM  10451  O21 POPEu 344       2.035  80.850  89.016  1.00  0.00           O
ATOM  10452  C21 POPEu 344       2.875  81.570  89.756  1.00  0.00           C
ATOM  10453  O22 POPEu 344       4.075  81.380  89.836  1.00  0.00           O
ATOM  10454  C22 POPEu 344       2.065  82.570  90.586  1.00  0.00           C
ATOM  10457  C3  POPEu 344       3.195  78.630  88.927  1.00  0.00           C
ATOM  10460  O31 POPEu 344       2.165  77.950  89.647  1.00  0.00           O
ATOM  10461  C31 POPEu 344       2.065  77.850  90.986  1.00  0.00           C
ATOM  10462  O32 POPEu 344       1.075  77.360  91.496  1.00  0.00           O
ATOM  10463  C32 POPEu 344       3.255  78.350  91.806  1.00  0.00           C
ATOM  10466  C23 POPEu 344       2.875  83.060  91.806  1.00  0.00           C
ATOM  10469  C24 POPEu 344       2.075  83.910  92.806  1.00  0.00           C
ATOM  10472  C25 POPEu 344       1.025  83.110  93.606  1.00  0.00           C
ATOM  10475  C26 POPEu 344       0.355  83.930  94.727  1.00  0.00           C
ATOM  10478  C27 POPEu 344      -0.605  83.080  95.586  1.00  0.00           C
ATOM  10481  C28 POPEu 344      -0.245  82.990  97.087  1.00  0.00           C
ATOM  10484  C29 POPEu 344      -0.585  84.220  97.896  1.00  0.00           C
ATOM  10486 0C21 POPEu 344      -1.495  84.310  98.886  1.00  0.00           C
ATOM  10488 1C21 POPEu 344      -2.385  83.190  99.397  1.00  0.00           C
ATOM  10491 2C21 POPEu 344      -2.965  83.400 100.816  1.00  0.00           C
ATOM  10494 3C21 POPEu 344      -1.915  83.370 101.926  1.00  0.00           C
ATOM  10497 4C21 POPEu 344      -2.535  83.290 103.337  1.00  0.00           C
ATOM  10500 5C21 POPEu 344      -1.505  83.340 104.476  1.00  0.00           C
ATOM  10503 6C21 POPEu 344      -0.795  84.700 104.576  1.00  0.00           C
ATOM  10506 7C21 POPEu 344       0.325  84.750 105.626  1.00  0.00           C
ATOM  10509 8C21 POPEu 344       1.135  86.040 105.516  1.00  0.00           C
ATOM  10513  C33 POPEu 344       2.885  78.230  93.306  1.00  0.00           C
ATOM  10516  C34 POPEu 344       3.935  78.790  94.286  1.00  0.00           C
ATOM  10519  C35 POPEu 344       3.715  80.270  94.596  1.00  0.00           C
ATOM  10522  C36 POPEu 344       4.365  80.720  95.916  1.00  0.00           C
ATOM  10525  C37 POPEu 344       3.975  82.150  96.346  1.00  0.00           C
ATOM  10528  C38 POPEu 344       4.105  82.380  97.857  1.00  0.00           C
ATOM  10531  C39 POPEu 344       5.545  82.200  98.357  1.00  0.00           C
ATOM  10534 0C31 POPEu 344       5.635  82.140  99.886  1.00  0.00           C
ATOM  10537 1C31 POPEu 344       6.955  81.520 100.357  1.00  0.00           C
ATOM  10540 2C31 POPEu 344       6.825  80.770 101.687  1.00  0.00           C
ATOM  10543 3C31 POPEu 344       6.645  81.690 102.896  1.00  0.00           C
ATOM  10546 4C31 POPEu 344       6.685  80.900 104.216  1.00  0.00           C
ATOM  10549 5C31 POPEu 344       6.765  81.790 105.456  1.00  0.00           C
ATOM  10552 6C31 POPEu 344       6.905  80.990 106.757  1.00  0.00           C
ATOM  10556  NH3 POPEv 345      82.355  29.620 121.106  1.00  0.00           N
ATOM  10560  C12 POPEv 345      81.045  30.340 121.187  1.00  0.00           C
ATOM  10563  C11 POPEv 345      80.595  30.470 122.647  1.00  0.00           C
ATOM  10566  P   POPEv 345      80.155  33.070 122.776  1.00  0.00           P
ATOM  10567  O13 POPEv 345      79.585  33.740 123.967  1.00  0.00           O
ATOM  10568  O14 POPEv 345      81.625  33.150 122.577  1.00  0.00           O
ATOM  10569  O11 POPEv 345      79.395  33.580 121.496  1.00  0.00           O
ATOM  10570  O12 POPEv 345      79.685  31.550 122.796  1.00  0.00           O
ATOM  10571  C1  POPEv 345      78.995  34.950 121.486  1.00  0.00           C
ATOM  10574  C2  POPEv 345      77.935  35.230 120.386  1.00  0.00           C
ATOM  10576  O21 POPEv 345      78.185  34.590 119.116  1.00  0.00           O
ATOM  10577  C21 POPEv 345      79.405  34.600 118.606  1.00  0.00           C
ATOM  10578  O22 POPEv 345      80.375  35.210 119.006  1.00  0.00           O
ATOM  10579  C22 POPEv 345      79.405  33.650 117.396  1.00  0.00           C
ATOM  10582  C3  POPEv 345      77.665  36.760 120.256  1.00  0.00           C
ATOM  10585  O31 POPEv 345      77.315  37.110 118.916  1.00  0.00           O
ATOM  10586  C31 POPEv 345      76.115  36.910 118.486  1.00  0.00           C
ATOM  10587  O32 POPEv 345      75.125  36.600 119.126  1.00  0.00           O
ATOM  10588  C32 POPEv 345      76.245  36.850 116.967  1.00  0.00           C
ATOM  10591  C23 POPEv 345      80.445  34.010 116.307  1.00  0.00           C
ATOM  10594  C24 POPEv 345      80.335  33.110 115.057  1.00  0.00           C
ATOM  10597  C25 POPEv 345      81.325  33.510 113.956  1.00  0.00           C
ATOM  10600  C26 POPEv 345      81.185  32.690 112.656  1.00  0.00           C
ATOM  10603  C27 POPEv 345      82.255  33.050 111.616  1.00  0.00           C
ATOM  10606  C28 POPEv 345      82.065  32.390 110.226  1.00  0.00           C
ATOM  10609  C29 POPEv 345      83.115  32.860 109.246  1.00  0.00           C
ATOM  10611 0C21 POPEv 345      83.495  32.240 108.106  1.00  0.00           C
ATOM  10613 1C21 POPEv 345      82.945  30.950 107.557  1.00  0.00           C
ATOM  10616 2C21 POPEv 345      84.025  29.900 107.186  1.00  0.00           C
ATOM  10619 3C21 POPEv 345      84.765  30.180 105.866  1.00  0.00           C
ATOM  10622 4C21 POPEv 345      85.815  29.110 105.507  1.00  0.00           C
ATOM  10625 5C21 POPEv 345      85.245  27.700 105.306  1.00  0.00           C
ATOM  10628 6C21 POPEv 345      86.325  26.690 104.896  1.00  0.00           C
ATOM  10631 7C21 POPEv 345      85.775  25.280 104.696  1.00  0.00           C
ATOM  10634 8C21 POPEv 345      86.855  24.250 104.367  1.00  0.00           C
ATOM  10638  C33 POPEv 345      77.245  37.860 116.357  1.00  0.00           C
ATOM  10641  C34 POPEv 345      77.655  37.430 114.946  1.00  0.00           C
ATOM  10644  C35 POPEv 345      78.405  38.540 114.206  1.00  0.00           C
ATOM  10647  C36 POPEv 345      78.825  38.070 112.806  1.00  0.00           C
ATOM  10650  C37 POPEv 345      80.245  37.480 112.806  1.00  0.00           C
ATOM  10653  C38 POPEv 345      80.605  36.680 111.556  1.00  0.00           C
ATOM  10656  C39 POPEv 345      80.365  37.400 110.217  1.00  0.00           C
ATOM  10659 0C31 POPEv 345      80.895  38.830 110.166  1.00  0.00           C
ATOM  10662 1C31 POPEv 345      80.915  39.420 108.757  1.00  0.00           C
ATOM  10665 2C31 POPEv 345      80.585  40.920 108.746  1.00  0.00           C
ATOM  10668 3C31 POPEv 345      80.745  41.560 107.367  1.00  0.00           C
ATOM  10671 4C31 POPEv 345      82.215  41.760 106.967  1.00  0.00           C
ATOM  10674 5C31 POPEv 345      82.345  42.420 105.596  1.00  0.00           C
ATOM  10677 6C31 POPEv 345      83.785  42.750 105.186  1.00  0.00           C
ATOM  10681  NH3 POPEw 346      -4.195   5.790 122.507  1.00  0.00           N
ATOM  10685  C12 POPEw 346      -3.195   6.850 122.837  1.00  0.00           C
ATOM  10688  C11 POPEw 346      -2.385   7.280 121.616  1.00  0.00           C
ATOM  10691  P   POPEw 346      -1.575   9.670 122.037  1.00  0.00           P
ATOM  10692  O13 POPEw 346      -2.985   9.910 122.396  1.00  0.00           O
ATOM  10693  O14 POPEw 346      -0.525  10.440 122.717  1.00  0.00           O
ATOM  10694  O11 POPEw 346      -1.405   9.910 120.486  1.00  0.00           O
ATOM  10695  O12 POPEw 346      -1.305   8.100 122.076  1.00  0.00           O
ATOM  10696  C1  POPEw 346      -0.195   9.480 119.846  1.00  0.00           C
ATOM  10699  C2  POPEw 346      -0.065  10.140 118.456  1.00  0.00           C
ATOM  10701  O21 POPEw 346       0.855  11.240 118.547  1.00  0.00           O
ATOM  10702  C21 POPEw 346       1.825  11.320 117.656  1.00  0.00           C
ATOM  10703  O22 POPEw 346       2.045  10.520 116.766  1.00  0.00           O
ATOM  10704  C22 POPEw 346       2.655  12.590 117.946  1.00  0.00           C
ATOM  10707  C3  POPEw 346      -1.465  10.640 117.996  1.00  0.00           C
ATOM  10710  O31 POPEw 346      -1.445  11.100 116.636  1.00  0.00           O
ATOM  10711  C31 POPEw 346      -2.145  10.420 115.746  1.00  0.00           C
ATOM  10712  O32 POPEw 346      -2.845   9.450 115.966  1.00  0.00           O
ATOM  10713  C32 POPEw 346      -2.025  11.140 114.406  1.00  0.00           C
ATOM  10716  C23 POPEw 346       4.195  12.510 117.686  1.00  0.00           C
ATOM  10719  C24 POPEw 346       4.655  12.780 116.236  1.00  0.00           C
ATOM  10722  C25 POPEw 346       6.195  12.760 116.086  1.00  0.00           C
ATOM  10725  C26 POPEw 346       6.845  14.120 115.767  1.00  0.00           C
ATOM  10728  C27 POPEw 346       7.075  14.340 114.266  1.00  0.00           C
ATOM  10731  C28 POPEw 346       7.885  15.610 113.927  1.00  0.00           C
ATOM  10734  C29 POPEw 346       7.075  16.880 114.006  1.00  0.00           C
ATOM  10736 0C21 POPEw 346       6.495  17.510 112.966  1.00  0.00           C
ATOM  10738 1C21 POPEw 346       6.485  17.020 111.537  1.00  0.00           C
ATOM  10741 2C21 POPEw 346       7.625  17.610 110.686  1.00  0.00           C
ATOM  10744 3C21 POPEw 346       7.605  17.130 109.216  1.00  0.00           C
ATOM  10747 4C21 POPEw 346       8.655  17.860 108.357  1.00  0.00           C
ATOM  10750 5C21 POPEw 346       8.485  17.700 106.836  1.00  0.00           C
ATOM  10753 6C21 POPEw 346       8.845  16.310 106.286  1.00  0.00           C
ATOM  10756 7C21 POPEw 346       9.285  16.370 104.816  1.00  0.00           C
ATOM  10759 8C21 POPEw 346       9.585  15.000 104.196  1.00  0.00           C
ATOM  10763  C33 POPEw 346      -1.335  10.310 113.287  1.00  0.00           C
ATOM  10766  C34 POPEw 346      -1.345  11.100 111.976  1.00  0.00           C
ATOM  10769  C35 POPEw 346      -0.595  10.390 110.837  1.00  0.00           C
ATOM  10772  C36 POPEw 346      -0.755  11.140 109.507  1.00  0.00           C
ATOM  10775  C37 POPEw 346       0.235  10.690 108.427  1.00  0.00           C
ATOM  10778  C38 POPEw 346      -0.375  10.710 107.017  1.00  0.00           C
ATOM  10781  C39 POPEw 346       0.665  10.540 105.907  1.00  0.00           C
ATOM  10784 0C31 POPEw 346       1.355  11.870 105.546  1.00  0.00           C
ATOM  10787 1C31 POPEw 346       2.475  11.700 104.517  1.00  0.00           C
ATOM  10790 2C31 POPEw 346       3.195  13.030 104.236  1.00  0.00           C
ATOM  10793 3C31 POPEw 346       4.305  12.890 103.176  1.00  0.00           C
ATOM  10796 4C31 POPEw 346       3.835  13.390 101.806  1.00  0.00           C
ATOM  10799 5C31 POPEw 346       4.875  13.280 100.696  1.00  0.00           C
ATOM  10802 6C31 POPEw 346       4.325  13.770  99.356  1.00  0.00           C
ATOM  10806  NH3 POPEx 347      11.165  56.500 125.636  1.00  0.00           N
ATOM  10810  C12 POPEx 347      10.375  55.220 125.606  1.00  0.00           C
ATOM  10813  C11 POPEx 347       9.075  55.340 124.797  1.00  0.00           C
ATOM  10816  P   POPEx 347       8.045  52.940 124.986  1.00  0.00           P
ATOM  10817  O13 POPEx 347       9.035  51.950 125.466  1.00  0.00           O
ATOM  10818  O14 POPEx 347       7.105  53.500 125.977  1.00  0.00           O
ATOM  10819  O11 POPEx 347       7.155  52.220 123.876  1.00  0.00           O
ATOM  10820  O12 POPEx 347       8.795  54.080 124.177  1.00  0.00           O
ATOM  10821  C1  POPEx 347       7.745  51.460 122.816  1.00  0.00           C
ATOM  10824  C2  POPEx 347       7.205  51.920 121.436  1.00  0.00           C
ATOM  10826  O21 POPEx 347       6.875  50.790 120.626  1.00  0.00           O
ATOM  10827  C21 POPEx 347       5.675  50.260 120.796  1.00  0.00           C
ATOM  10828  O22 POPEx 347       4.815  50.620 121.576  1.00  0.00           O
ATOM  10829  C22 POPEx 347       5.525  49.070 119.846  1.00  0.00           C
ATOM  10832  C3  POPEx 347       8.285  52.780 120.726  1.00  0.00           C
ATOM  10835  O31 POPEx 347       7.855  53.190 119.397  1.00  0.00           O
ATOM  10836  C31 POPEx 347       8.775  53.930 118.796  1.00  0.00           C
ATOM  10837  O32 POPEx 347       9.715  54.480 119.356  1.00  0.00           O
ATOM  10838  C32 POPEx 347       8.515  53.920 117.287  1.00  0.00           C
ATOM  10841  C23 POPEx 347       4.635  49.390 118.617  1.00  0.00           C
ATOM  10844  C24 POPEx 347       5.255  50.430 117.656  1.00  0.00           C
ATOM  10847  C25 POPEx 347       4.255  50.870 116.566  1.00  0.00           C
ATOM  10850  C26 POPEx 347       4.335  50.030 115.276  1.00  0.00           C
ATOM  10853  C27 POPEx 347       4.865  50.770 114.026  1.00  0.00           C
ATOM  10856  C28 POPEx 347       6.315  51.300 114.116  1.00  0.00           C
ATOM  10859  C29 POPEx 347       6.405  52.740 114.566  1.00  0.00           C
ATOM  10861 0C21 POPEx 347       6.935  53.780 113.906  1.00  0.00           C
ATOM  10863 1C21 POPEx 347       7.605  53.770 112.557  1.00  0.00           C
ATOM  10866 2C21 POPEx 347       6.915  54.760 111.616  1.00  0.00           C
ATOM  10869 3C21 POPEx 347       5.545  54.300 111.096  1.00  0.00           C
ATOM  10872 4C21 POPEx 347       4.985  55.330 110.116  1.00  0.00           C
ATOM  10875 5C21 POPEx 347       3.695  54.900 109.406  1.00  0.00           C
ATOM  10878 6C21 POPEx 347       3.335  55.950 108.346  1.00  0.00           C
ATOM  10881 7C21 POPEx 347       2.125  55.580 107.496  1.00  0.00           C
ATOM  10884 8C21 POPEx 347       1.765  56.700 106.526  1.00  0.00           C
ATOM  10888  C33 POPEx 347       9.665  54.500 116.416  1.00  0.00           C
ATOM  10891  C34 POPEx 347      10.285  53.520 115.406  1.00  0.00           C
ATOM  10894  C35 POPEx 347      11.165  54.280 114.406  1.00  0.00           C
ATOM  10897  C36 POPEx 347      11.675  53.460 113.217  1.00  0.00           C
ATOM  10900  C37 POPEx 347      12.255  54.390 112.126  1.00  0.00           C
ATOM  10903  C38 POPEx 347      12.855  53.660 110.916  1.00  0.00           C
ATOM  10906  C39 POPEx 347      11.885  52.730 110.156  1.00  0.00           C
ATOM  10909 0C31 POPEx 347      10.625  53.430 109.626  1.00  0.00           C
ATOM  10912 1C31 POPEx 347       9.725  52.480 108.816  1.00  0.00           C
ATOM  10915 2C31 POPEx 347       8.485  53.210 108.267  1.00  0.00           C
ATOM  10918 3C31 POPEx 347       7.575  52.330 107.406  1.00  0.00           C
ATOM  10921 4C31 POPEx 347       6.465  53.160 106.736  1.00  0.00           C
ATOM  10924 5C31 POPEx 347       5.595  52.350 105.767  1.00  0.00           C
ATOM  10927 6C31 POPEx 347       4.865  53.230 104.746  1.00  0.00           C
ATOM  10931  NH3 POPEy 348     119.705 110.010 120.126  1.00  0.00           N
ATOM  10935  C12 POPEy 348     118.525 109.890 121.047  1.00  0.00           C
ATOM  10938  C11 POPEy 348     118.645 108.660 121.956  1.00  0.00           C
ATOM  10941  P   POPEy 348     117.505 107.660 124.076  1.00  0.00           P
ATOM  10942  O13 POPEy 348     118.425 106.530 123.827  1.00  0.00           O
ATOM  10943  O14 POPEy 348     117.575 108.290 125.406  1.00  0.00           O
ATOM  10944  O11 POPEy 348     116.035 107.090 123.947  1.00  0.00           O
ATOM  10945  O12 POPEy 348     117.625 108.750 122.946  1.00  0.00           O
ATOM  10946  C1  POPEy 348     115.855 105.820 123.296  1.00  0.00           C
ATOM  10949  C2  POPEy 348     116.125 105.870 121.766  1.00  0.00           C
ATOM  10951  O21 POPEy 348     115.125 106.690 121.146  1.00  0.00           O
ATOM  10952  C21 POPEy 348     114.475 106.180 120.116  1.00  0.00           C
ATOM  10953  O22 POPEy 348     113.705 105.240 120.147  1.00  0.00           O
ATOM  10954  C22 POPEy 348     115.015 106.890 118.866  1.00  0.00           C
ATOM  10957  C3  POPEy 348     116.415 104.480 121.126  1.00  0.00           C
ATOM  10960  O31 POPEy 348     116.885 104.670 119.777  1.00  0.00           O
ATOM  10961  C31 POPEy 348     116.815 103.570 119.037  1.00  0.00           C
ATOM  10962  O32 POPEy 348     116.575 102.460 119.476  1.00  0.00           O
ATOM  10963  C32 POPEy 348     117.005 103.870 117.557  1.00  0.00           C
ATOM  10966  C23 POPEy 348     114.245 106.570 117.577  1.00  0.00           C
ATOM  10969  C24 POPEy 348     114.535 107.610 116.496  1.00  0.00           C
ATOM  10972  C25 POPEy 348     114.025 107.180 115.126  1.00  0.00           C
ATOM  10975  C26 POPEy 348     114.195 108.270 114.076  1.00  0.00           C
ATOM  10978  C27 POPEy 348     113.695 107.780 112.717  1.00  0.00           C
ATOM  10981  C28 POPEy 348     114.055 108.760 111.596  1.00  0.00           C
ATOM  10984  C29 POPEy 348     113.095 108.610 110.446  1.00  0.00           C
ATOM  10986 0C21 POPEy 348     112.085 109.450 110.156  1.00  0.00           C
ATOM  10988 1C21 POPEy 348     111.735 110.730 110.886  1.00  0.00           C
ATOM  10991 2C21 POPEy 348     111.435 111.870 109.896  1.00  0.00           C
ATOM  10994 3C21 POPEy 348     110.985 113.160 110.596  1.00  0.00           C
ATOM  10997 4C21 POPEy 348     110.345 114.150 109.607  1.00  0.00           C
ATOM  11000 5C21 POPEy 348     108.895 113.760 109.286  1.00  0.00           C
ATOM  11003 6C21 POPEy 348     108.415 114.250 107.916  1.00  0.00           C
ATOM  11006 7C21 POPEy 348     107.125 113.520 107.507  1.00  0.00           C
ATOM  11009 8C21 POPEy 348     106.675 113.830 106.086  1.00  0.00           C
ATOM  11013  C33 POPEy 348     116.175 102.890 116.706  1.00  0.00           C
ATOM  11016  C34 POPEy 348     115.915 103.420 115.296  1.00  0.00           C
ATOM  11019  C35 POPEy 348     114.955 102.510 114.517  1.00  0.00           C
ATOM  11022  C36 POPEy 348     115.475 102.090 113.147  1.00  0.00           C
ATOM  11025  C37 POPEy 348     114.425 101.250 112.406  1.00  0.00           C
ATOM  11028  C38 POPEy 348     114.765 101.080 110.927  1.00  0.00           C
ATOM  11031  C39 POPEy 348     113.585 100.510 110.126  1.00  0.00           C
ATOM  11034 0C31 POPEy 348     113.865 100.510 108.626  1.00  0.00           C
ATOM  11037 1C31 POPEy 348     112.635 100.150 107.796  1.00  0.00           C
ATOM  11040 2C31 POPEy 348     113.015  99.770 106.357  1.00  0.00           C
ATOM  11043 3C31 POPEy 348     111.795  99.520 105.456  1.00  0.00           C
ATOM  11046 4C31 POPEy 348     112.245  99.010 104.076  1.00  0.00           C
ATOM  11049 5C31 POPEy 348     111.135  99.000 103.026  1.00  0.00           C
ATOM  11052 6C31 POPEy 348     111.675  98.680 101.626  1.00  0.00           C
ATOM  11056  NH3 POPEz 349      41.525  73.480 123.117  1.00  0.00           N
ATOM  11060  C12 POPEz 349      40.685  74.180 124.156  1.00  0.00           C
ATOM  11063  C11 POPEz 349      39.225  73.690 124.066  1.00  0.00           C
ATOM  11066  P   POPEz 349      37.705  75.750 124.706  1.00  0.00           P
ATOM  11067  O13 POPEz 349      36.495  75.920 125.546  1.00  0.00           O
ATOM  11068  O14 POPEz 349      38.725  76.810 124.766  1.00  0.00           O
ATOM  11069  O11 POPEz 349      37.155  75.600 123.206  1.00  0.00           O
ATOM  11070  O12 POPEz 349      38.385  74.350 125.007  1.00  0.00           O
ATOM  11071  C1  POPEz 349      37.335  76.690 122.287  1.00  0.00           C
ATOM  11074  C2  POPEz 349      38.355  76.280 121.196  1.00  0.00           C
ATOM  11076  O21 POPEz 349      38.515  77.270 120.156  1.00  0.00           O
ATOM  11077  C21 POPEz 349      39.265  78.300 120.486  1.00  0.00           C
ATOM  11078  O22 POPEz 349      39.515  78.670 121.616  1.00  0.00           O
ATOM  11079  C22 POPEz 349      39.855  78.920 119.216  1.00  0.00           C
ATOM  11082  C3  POPEz 349      37.915  74.960 120.507  1.00  0.00           C
ATOM  11085  O31 POPEz 349      38.705  74.660 119.336  1.00  0.00           O
ATOM  11086  C31 POPEz 349      39.965  74.310 119.596  1.00  0.00           C
ATOM  11087  O32 POPEz 349      40.405  74.020 120.706  1.00  0.00           O
ATOM  11088  C32 POPEz 349      40.775  74.390 118.306  1.00  0.00           C
ATOM  11091  C23 POPEz 349      38.865  79.720 118.316  1.00  0.00           C
ATOM  11094  C24 POPEz 349      39.615  80.280 117.096  1.00  0.00           C
ATOM  11097  C25 POPEz 349      38.785  81.210 116.187  1.00  0.00           C
ATOM  11100  C26 POPEz 349      37.825  80.470 115.246  1.00  0.00           C
ATOM  11103  C27 POPEz 349      37.595  81.220 113.936  1.00  0.00           C
ATOM  11106  C28 POPEz 349      36.665  80.490 112.956  1.00  0.00           C
ATOM  11109  C29 POPEz 349      35.225  80.520 113.386  1.00  0.00           C
ATOM  11111 0C21 POPEz 349      34.185  80.910 112.626  1.00  0.00           C
ATOM  11113 1C21 POPEz 349      34.275  81.350 111.187  1.00  0.00           C
ATOM  11116 2C21 POPEz 349      32.895  81.560 110.536  1.00  0.00           C
ATOM  11119 3C21 POPEz 349      32.225  82.870 110.996  1.00  0.00           C
ATOM  11122 4C21 POPEz 349      30.695  82.850 110.846  1.00  0.00           C
ATOM  11125 5C21 POPEz 349      30.075  84.220 111.167  1.00  0.00           C
ATOM  11128 6C21 POPEz 349      30.235  85.230 110.016  1.00  0.00           C
ATOM  11131 7C21 POPEz 349      28.965  85.400 109.187  1.00  0.00           C
ATOM  11134 8C21 POPEz 349      29.155  86.420 108.066  1.00  0.00           C
ATOM  11138  C33 POPEz 349      41.455  73.050 117.946  1.00  0.00           C
ATOM  11141  C34 POPEz 349      42.425  73.140 116.766  1.00  0.00           C
ATOM  11144  C35 POPEz 349      41.825  73.860 115.546  1.00  0.00           C
ATOM  11147  C36 POPEz 349      42.425  73.390 114.206  1.00  0.00           C
ATOM  11150  C37 POPEz 349      41.405  73.380 113.056  1.00  0.00           C
ATOM  11153  C38 POPEz 349      41.555  72.180 112.116  1.00  0.00           C
ATOM  11156  C39 POPEz 349      42.775  72.310 111.206  1.00  0.00           C
ATOM  11159 0C31 POPEz 349      42.805  71.230 110.116  1.00  0.00           C
ATOM  11162 1C31 POPEz 349      43.925  71.450 109.096  1.00  0.00           C
ATOM  11165 2C31 POPEz 349      43.505  71.000 107.686  1.00  0.00           C
ATOM  11168 3C31 POPEz 349      44.635  71.180 106.666  1.00  0.00           C
ATOM  11171 4C31 POPEz 349      44.195  70.880 105.226  1.00  0.00           C
ATOM  11174 5C31 POPEz 349      45.355  70.980 104.236  1.00  0.00           C
ATOM  11177 6C31 POPEz 349      44.905  70.900 102.766  1.00  0.00           C
ATOM  11181  NH3 POPE0 350      94.925  15.870  78.186  1.00  0.00           N
ATOM  11185  C12 POPE0 350      94.215  16.690  77.166  1.00  0.00           C
ATOM  11188  C11 POPE0 350      93.265  17.620  77.886  1.00  0.00           C
ATOM  11191  P   POPE0 350      91.415  19.370  77.526  1.00  0.00           P
ATOM  11192  O13 POPE0 350      91.585  20.760  77.046  1.00  0.00           O
ATOM  11193  O14 POPE0 350      90.125  18.700  77.277  1.00  0.00           O
ATOM  11194  O11 POPE0 350      91.655  19.390  79.087  1.00  0.00           O
ATOM  11195  O12 POPE0 350      92.575  18.460  76.967  1.00  0.00           O
ATOM  11196  C1  POPE0 350      92.465  20.410  79.666  1.00  0.00           C
ATOM  11199  C2  POPE0 350      92.865  20.000  81.096  1.00  0.00           C
ATOM  11201  O21 POPE0 350      93.595  21.090  81.677  1.00  0.00           O
ATOM  11202  C21 POPE0 350      94.795  20.840  82.166  1.00  0.00           C
ATOM  11203  O22 POPE0 350      95.775  20.540  81.526  1.00  0.00           O
ATOM  11204  C22 POPE0 350      94.655  20.850  83.696  1.00  0.00           C
ATOM  11207  C3  POPE0 350      93.575  18.610  81.076  1.00  0.00           C
ATOM  11210  O31 POPE0 350      93.945  18.070  82.367  1.00  0.00           O
ATOM  11211  C31 POPE0 350      94.665  16.960  82.166  1.00  0.00           C
ATOM  11212  O32 POPE0 350      94.875  16.470  81.066  1.00  0.00           O
ATOM  11213  C32 POPE0 350      95.225  16.370  83.446  1.00  0.00           C
ATOM  11216  C23 POPE0 350      95.925  21.000  84.556  1.00  0.00           C
ATOM  11219  C24 POPE0 350      95.665  20.360  85.927  1.00  0.00           C
ATOM  11222  C25 POPE0 350      96.515  20.910  87.076  1.00  0.00           C
ATOM  11225  C26 POPE0 350      98.015  20.770  86.836  1.00  0.00           C
ATOM  11228  C27 POPE0 350      98.815  21.220  88.066  1.00  0.00           C
ATOM  11231  C28 POPE0 350     100.335  21.140  87.857  1.00  0.00           C
ATOM  11234  C29 POPE0 350     100.845  19.720  87.886  1.00  0.00           C
ATOM  11236 0C21 POPE0 350     102.015  19.300  88.397  1.00  0.00           C
ATOM  11238 1C21 POPE0 350     103.065  20.180  89.037  1.00  0.00           C
ATOM  11241 2C21 POPE0 350     102.665  20.660  90.437  1.00  0.00           C
ATOM  11244 3C21 POPE0 350     103.805  21.400  91.156  1.00  0.00           C
ATOM  11247 4C21 POPE0 350     103.615  21.510  92.677  1.00  0.00           C
ATOM  11250 5C21 POPE0 350     102.425  22.370  93.106  1.00  0.00           C
ATOM  11253 6C21 POPE0 350     101.695  21.760  94.316  1.00  0.00           C
ATOM  11256 7C21 POPE0 350     100.495  22.600  94.766  1.00  0.00           C
ATOM  11259 8C21 POPE0 350      99.545  21.850  95.696  1.00  0.00           C
ATOM  11263  C33 POPE0 350      96.715  16.000  83.246  1.00  0.00           C
ATOM  11266  C34 POPE0 350      97.235  14.940  84.216  1.00  0.00           C
ATOM  11269  C35 POPE0 350      97.405  15.410  85.676  1.00  0.00           C
ATOM  11272  C36 POPE0 350      96.235  15.090  86.616  1.00  0.00           C
ATOM  11275  C37 POPE0 350      96.695  14.980  88.077  1.00  0.00           C
ATOM  11278  C38 POPE0 350      95.615  14.510  89.056  1.00  0.00           C
ATOM  11281  C39 POPE0 350      96.195  14.410  90.466  1.00  0.00           C
ATOM  11284 0C31 POPE0 350      95.325  13.750  91.537  1.00  0.00           C
ATOM  11287 1C31 POPE0 350      96.075  13.820  92.876  1.00  0.00           C
ATOM  11290 2C31 POPE0 350      95.385  13.200  94.096  1.00  0.00           C
ATOM  11293 3C31 POPE0 350      95.095  11.700  93.986  1.00  0.00           C
ATOM  11296 4C31 POPE0 350      94.765  11.120  95.366  1.00  0.00           C
ATOM  11299 5C31 POPE0 350      94.205   9.700  95.337  1.00  0.00           C
ATOM  11302 6C31 POPE0 350      93.935   9.180  96.746  1.00  0.00           C
ATOM  11306  NH3 POPE1 351     108.085 115.710  77.066  1.00  0.00           N
ATOM  11310  C12 POPE1 351     109.005 114.570  77.376  1.00  0.00           C
ATOM  11313  C11 POPE1 351     110.515 114.970  77.487  1.00  0.00           C
ATOM  11316  P   POPE1 351     111.015 117.160  76.206  1.00  0.00           P
ATOM  11317  O13 POPE1 351     112.355 116.820  75.706  1.00  0.00           O
ATOM  11318  O14 POPE1 351     109.835 116.860  75.386  1.00  0.00           O
ATOM  11319  O11 POPE1 351     110.955 118.700  76.596  1.00  0.00           O
ATOM  11320  O12 POPE1 351     110.765 116.390  77.586  1.00  0.00           O
ATOM  11321  C1  POPE1 351     109.755 119.280  77.146  1.00  0.00           C
ATOM  11324  C2  POPE1 351     109.755 119.060  78.667  1.00  0.00           C
ATOM  11326  O21 POPE1 351     108.645 119.690  79.327  1.00  0.00           O
ATOM  11327  C21 POPE1 351     107.685 118.810  79.566  1.00  0.00           C
ATOM  11328  O22 POPE1 351     107.485 117.800  78.916  1.00  0.00           O
ATOM  11329  C22 POPE1 351     107.005 119.160  80.897  1.00  0.00           C
ATOM  11332  C3  POPE1 351     111.055 119.530  79.327  1.00  0.00           C
ATOM  11335  O31 POPE1 351     111.595 118.480  80.136  1.00  0.00           O
ATOM  11336  C31 POPE1 351     111.105 118.350  81.336  1.00  0.00           C
ATOM  11337  O32 POPE1 351     110.265 119.060  81.867  1.00  0.00           O
ATOM  11338  C32 POPE1 351     111.825 117.190  81.986  1.00  0.00           C
ATOM  11341  C23 POPE1 351     106.665 117.880  81.687  1.00  0.00           C
ATOM  11344  C24 POPE1 351     106.145 118.170  83.106  1.00  0.00           C
ATOM  11347  C25 POPE1 351     107.195 117.960  84.206  1.00  0.00           C
ATOM  11350  C26 POPE1 351     106.735 118.510  85.566  1.00  0.00           C
ATOM  11353  C27 POPE1 351     107.775 118.350  86.696  1.00  0.00           C
ATOM  11356  C28 POPE1 351     107.435 119.210  87.937  1.00  0.00           C
ATOM  11359  C29 POPE1 351     108.505 119.130  89.006  1.00  0.00           C
ATOM  11361 0C21 POPE1 351     108.375 119.490  90.306  1.00  0.00           C
ATOM  11363 1C21 POPE1 351     107.125 120.030  90.966  1.00  0.00           C
ATOM  11366 2C21 POPE1 351     106.745 119.280  92.256  1.00  0.00           C
ATOM  11369 3C21 POPE1 351     107.525 119.730  93.506  1.00  0.00           C
ATOM  11372 4C21 POPE1 351     107.005 119.030  94.777  1.00  0.00           C
ATOM  11375 5C21 POPE1 351     107.715 119.480  96.066  1.00  0.00           C
ATOM  11378 6C21 POPE1 351     108.935 118.610  96.427  1.00  0.00           C
ATOM  11381 7C21 POPE1 351     109.725 119.170  97.607  1.00  0.00           C
ATOM  11384 8C21 POPE1 351     110.825 118.220  98.086  1.00  0.00           C
ATOM  11388  C33 POPE1 351     111.055 116.580  83.186  1.00  0.00           C
ATOM  11391  C34 POPE1 351     111.925 115.590  83.967  1.00  0.00           C
ATOM  11394  C35 POPE1 351     113.235 116.230  84.416  1.00  0.00           C
ATOM  11397  C36 POPE1 351     113.875 115.520  85.596  1.00  0.00           C
ATOM  11400  C37 POPE1 351     115.205 116.180  85.986  1.00  0.00           C
ATOM  11403  C38 POPE1 351     115.945 115.400  87.076  1.00  0.00           C
ATOM  11406  C39 POPE1 351     115.345 115.730  88.446  1.00  0.00           C
ATOM  11409 0C31 POPE1 351     115.945 114.880  89.556  1.00  0.00           C
ATOM  11412 1C31 POPE1 351     115.145 115.070  90.846  1.00  0.00           C
ATOM  11415 2C31 POPE1 351     115.845 114.420  92.037  1.00  0.00           C
ATOM  11418 3C31 POPE1 351     117.035 115.230  92.546  1.00  0.00           C
ATOM  11421 4C31 POPE1 351     117.775 114.530  93.687  1.00  0.00           C
ATOM  11424 5C31 POPE1 351     118.475 115.510  94.626  1.00  0.00           C
ATOM  11427 6C31 POPE1 351     118.985 114.850  95.907  1.00  0.00           C
ATOM  11431  NH3 POPE2 352      67.645  61.530 127.686  1.00  0.00           N
ATOM  11435  C12 POPE2 352      68.485  60.910 128.766  1.00  0.00           C
ATOM  11438  C11 POPE2 352      68.275  61.630 130.116  1.00  0.00           C
ATOM  11441  P   POPE2 352      70.495  63.150 129.976  1.00  0.00           P
ATOM  11442  O13 POPE2 352      70.705  64.370 130.787  1.00  0.00           O
ATOM  11443  O14 POPE2 352      71.695  62.350 129.647  1.00  0.00           O
ATOM  11444  O11 POPE2 352      69.865  63.550 128.596  1.00  0.00           O
ATOM  11445  O12 POPE2 352      69.445  62.190 130.656  1.00  0.00           O
ATOM  11446  C1  POPE2 352      70.435  64.710 127.946  1.00  0.00           C
ATOM  11449  C2  POPE2 352      70.525  64.570 126.397  1.00  0.00           C
ATOM  11451  O21 POPE2 352      69.525  63.640 125.946  1.00  0.00           O
ATOM  11452  C21 POPE2 352      69.005  63.850 124.746  1.00  0.00           C
ATOM  11453  O22 POPE2 352      69.205  64.830 124.056  1.00  0.00           O
ATOM  11454  C22 POPE2 352      68.155  62.660 124.316  1.00  0.00           C
ATOM  11457  C3  POPE2 352      71.965  64.150 125.916  1.00  0.00           C
ATOM  11460  O31 POPE2 352      72.335  64.790 124.677  1.00  0.00           O
ATOM  11461  C31 POPE2 352      72.045  64.140 123.556  1.00  0.00           C
ATOM  11462  O32 POPE2 352      71.645  62.980 123.486  1.00  0.00           O
ATOM  11463  C32 POPE2 352      72.225  65.110 122.386  1.00  0.00           C
ATOM  11466  C23 POPE2 352      68.385  62.410 122.816  1.00  0.00           C
ATOM  11469  C24 POPE2 352      67.525  61.290 122.216  1.00  0.00           C
ATOM  11472  C25 POPE2 352      67.585  61.370 120.686  1.00  0.00           C
ATOM  11475  C26 POPE2 352      66.905  60.230 119.946  1.00  0.00           C
ATOM  11478  C27 POPE2 352      66.815  60.530 118.446  1.00  0.00           C
ATOM  11481  C28 POPE2 352      66.355  59.350 117.566  1.00  0.00           C
ATOM  11484  C29 POPE2 352      67.435  58.330 117.306  1.00  0.00           C
ATOM  11486 0C21 POPE2 352      67.915  57.920 116.117  1.00  0.00           C
ATOM  11488 1C21 POPE2 352      67.495  58.380 114.736  1.00  0.00           C
ATOM  11491 2C21 POPE2 352      68.685  58.500 113.757  1.00  0.00           C
ATOM  11494 3C21 POPE2 352      69.525  59.770 113.936  1.00  0.00           C
ATOM  11497 4C21 POPE2 352      70.745  59.810 112.996  1.00  0.00           C
ATOM  11500 5C21 POPE2 352      70.425  60.290 111.576  1.00  0.00           C
ATOM  11503 6C21 POPE2 352      71.675  60.290 110.666  1.00  0.00           C
ATOM  11506 7C21 POPE2 352      71.395  60.850 109.266  1.00  0.00           C
ATOM  11509 8C21 POPE2 352      72.645  60.970 108.397  1.00  0.00           C
ATOM  11513  C33 POPE2 352      71.535  64.640 121.086  1.00  0.00           C
ATOM  11516  C34 POPE2 352      71.205  65.780 120.116  1.00  0.00           C
ATOM  11519  C35 POPE2 352      72.415  66.600 119.636  1.00  0.00           C
ATOM  11522  C36 POPE2 352      72.095  67.320 118.326  1.00  0.00           C
ATOM  11525  C37 POPE2 352      73.285  67.990 117.626  1.00  0.00           C
ATOM  11528  C38 POPE2 352      72.885  68.360 116.187  1.00  0.00           C
ATOM  11531  C39 POPE2 352      73.995  68.980 115.337  1.00  0.00           C
ATOM  11534 0C31 POPE2 352      73.455  69.410 113.967  1.00  0.00           C
ATOM  11537 1C31 POPE2 352      74.265  70.500 113.267  1.00  0.00           C
ATOM  11540 2C31 POPE2 352      75.105  70.010 112.066  1.00  0.00           C
ATOM  11543 3C31 POPE2 352      75.195  71.090 110.986  1.00  0.00           C
ATOM  11546 4C31 POPE2 352      75.995  70.680 109.736  1.00  0.00           C
ATOM  11549 5C31 POPE2 352      75.955  71.790 108.677  1.00  0.00           C
ATOM  11552 6C31 POPE2 352      76.725  71.520 107.386  1.00  0.00           C
ATOM  11556  NH3 POPE3 353     111.705  60.990 124.306  1.00  0.00           N
ATOM  11560  C12 POPE3 353     111.335  61.210 125.746  1.00  0.00           C
ATOM  11563  C11 POPE3 353     110.195  60.260 126.126  1.00  0.00           C
ATOM  11566  P   POPE3 353     108.175  61.450 125.057  1.00  0.00           P
ATOM  11567  O13 POPE3 353     107.495  61.560 126.366  1.00  0.00           O
ATOM  11568  O14 POPE3 353     108.915  62.600 124.507  1.00  0.00           O
ATOM  11569  O11 POPE3 353     107.095  60.980 123.986  1.00  0.00           O
ATOM  11570  O12 POPE3 353     109.205  60.240 125.096  1.00  0.00           O
ATOM  11571  C1  POPE3 353     107.125  59.730 123.296  1.00  0.00           C
ATOM  11574  C2  POPE3 353     106.685  59.920 121.827  1.00  0.00           C
ATOM  11576  O21 POPE3 353     107.255  58.900 120.996  1.00  0.00           O
ATOM  11577  C21 POPE3 353     106.505  57.810 120.916  1.00  0.00           C
ATOM  11578  O22 POPE3 353     105.455  57.630 121.506  1.00  0.00           O
[truncated: 1,819,619 more chars]
