# Supplementary material for: Characterizing Membrane Association and Periplasmic Transfer of Bacterial Lipoproteins through Molecular Dynamics Simulations
Source: Structure. 2020 Apr 7;28(4):475–487.e3. doi: 10.1016/j.str.2020.01.012 (PMC7139219; doi:10.1016/j.str.2020.01.012)
Supplement: Data S1. Final Coordinates from Simulations (Y–Z), Related to Figure 3 [file mmc3.zip › Y-Z/YIIG-5-atomistic.pdb]

TITLE     Protein
REMARK    THIS IS A SIMULATION BOX
CRYST1  128.990  128.990  248.107  90.00  90.00  90.00 P 1           1
MODEL        1
ATOM      1  N   CYSTA   1      78.965  53.650 130.202  1.00  0.00           N
ATOM      3  CA  CYSTA   1      78.855  55.080 130.413  1.00  0.00           C
ATOM      5  C   CYSTA   1      78.875  55.510 131.872  1.00  0.00           C
ATOM      6  O   CYSTA   1      78.335  56.570 132.184  1.00  0.00           O
ATOM      7  CB  CYSTA   1      77.765  55.770 129.553  1.00  0.00           C
ATOM     10  SG  CYSTA   1      78.235  55.840 127.793  1.00  0.00           S
ATOM     11  C1  CYSTA   1      78.915  57.530 127.893  1.00  0.00           C
ATOM     14  CA1 CYSTA   1      78.065  52.680 130.432  1.00  0.00           C
ATOM     15  OA1 CYSTA   1      78.435  51.550 130.184  1.00  0.00           O
ATOM     16  CA2 CYSTA   1      76.675  52.900 130.982  1.00  0.00           C
ATOM     19  C11 CYSTA   1      80.035  57.910 126.883  1.00  0.00           C
ATOM     21  O11 CYSTA   1      79.645  57.700 125.504  1.00  0.00           O
ATOM     22  CX1 CYSTA   1      80.115  56.650 124.844  1.00  0.00           C
ATOM     23  OX1 CYSTA   1      80.505  55.590 125.333  1.00  0.00           O
ATOM     24  CX2 CYSTA   1      80.205  56.950 123.334  1.00  0.00           C
ATOM     27  C12 CYSTA   1      81.425  57.350 127.344  1.00  0.00           C
ATOM     30  O12 CYSTA   1      82.495  57.420 126.374  1.00  0.00           O
ATOM     31  CD1 CYSTA   1      82.745  58.600 125.824  1.00  0.00           C
ATOM     32  OD1 CYSTA   1      82.185  59.650 126.074  1.00  0.00           O
ATOM     33  CD2 CYSTA   1      83.755  58.410 124.714  1.00  0.00           C
ATOM     36  CA3 CYSTA   1      75.635  52.530 129.904  1.00  0.00           C
ATOM     39  CA4 CYSTA   1      74.165  52.730 130.303  1.00  0.00           C
ATOM     42  CA5 CYSTA   1      73.205  52.850 129.104  1.00  0.00           C
ATOM     45  CA6 CYSTA   1      73.235  51.620 128.193  1.00  0.00           C
ATOM     48  CA7 CYSTA   1      72.595  51.850 126.824  1.00  0.00           C
ATOM     51  CA8 CYSTA   1      73.055  50.750 125.863  1.00  0.00           C
ATOM     54  CA9 CYSTA   1      72.415  50.850 124.483  1.00  0.00           C
ATOM     57 0CA1 CYSTA   1      72.835  49.740 123.513  1.00  0.00           C
ATOM     60 1CA1 CYSTA   1      72.745  48.310 124.073  1.00  0.00           C
ATOM     63 2CA1 CYSTA   1      73.125  47.280 123.004  1.00  0.00           C
ATOM     66 3CA1 CYSTA   1      73.195  45.860 123.553  1.00  0.00           C
ATOM     69 4CA1 CYSTA   1      73.695  44.880 122.492  1.00  0.00           C
ATOM     72 5CA1 CYSTA   1      72.585  44.260 121.643  1.00  0.00           C
ATOM     75 6CA1 CYSTA   1      73.125  43.210 120.673  1.00  0.00           C
ATOM     79  CD3 CYSTA   1      83.325  59.290 123.544  1.00  0.00           C
ATOM     82  CD4 CYSTA   1      84.175  59.110 122.282  1.00  0.00           C
ATOM     85  CD5 CYSTA   1      83.495  59.790 121.094  1.00  0.00           C
ATOM     88  CD6 CYSTA   1      83.235  58.840 119.934  1.00  0.00           C
ATOM     91  CD7 CYSTA   1      82.125  59.370 119.023  1.00  0.00           C
ATOM     94  CD8 CYSTA   1      82.005  58.560 117.733  1.00  0.00           C
ATOM     97  CD9 CYSTA   1      81.015  59.150 116.723  1.00  0.00           C
ATOM    100 0CD1 CYSTA   1      79.565  59.000 117.202  1.00  0.00           C
ATOM    103 1CD1 CYSTA   1      78.575  58.870 116.044  1.00  0.00           C
ATOM    106 2CD1 CYSTA   1      77.205  58.370 116.493  1.00  0.00           C
ATOM    109 3CD1 CYSTA   1      76.385  57.770 115.342  1.00  0.00           C
ATOM    112 4CD1 CYSTA   1      76.095  58.770 114.213  1.00  0.00           C
ATOM    115 5CD1 CYSTA   1      75.325  58.120 113.053  1.00  0.00           C
ATOM    118 6CD1 CYSTA   1      74.985  59.100 111.934  1.00  0.00           C
ATOM    122  CX3 CYSTA   1      79.075  57.820 122.714  1.00  0.00           C
ATOM    125  CX4 CYSTA   1      79.335  59.330 122.702  1.00  0.00           C
ATOM    128  CX5 CYSTA   1      78.685  60.040 121.503  1.00  0.00           C
ATOM    131  CX6 CYSTA   1      79.145  61.490 121.343  1.00  0.00           C
ATOM    134  CX7 CYSTA   1      78.695  62.110 120.013  1.00  0.00           C
ATOM    137  CX8 CYSTA   1      79.355  63.460 119.674  1.00  0.00           C
ATOM    140  CX9 CYSTA   1      78.985  64.620 120.574  1.00  0.00           C
ATOM    142 0CX1 CYSTA   1      78.445  65.800 120.193  1.00  0.00           C
ATOM    144 1CX1 CYSTA   1      78.075  66.230 118.793  1.00  0.00           C
ATOM    147 2CX1 CYSTA   1      78.865  67.460 118.293  1.00  0.00           C
ATOM    150 3CX1 CYSTA   1      78.335  68.810 118.803  1.00  0.00           C
ATOM    153 4CX1 CYSTA   1      78.965  69.980 118.033  1.00  0.00           C
ATOM    156 5CX1 CYSTA   1      78.305  71.340 118.324  1.00  0.00           C
ATOM    159 6CX1 CYSTA   1      78.885  72.470 117.464  1.00  0.00           C
ATOM    162 7CX1 CYSTA   1      78.085  73.770 117.633  1.00  0.00           C
ATOM    165 8CX1 CYSTA   1      78.565  74.930 116.754  1.00  0.00           C
ATOM    169  N   ASP A   2      79.565  54.720 132.733  1.00  0.00           N
ATOM    171  CA  ASP A   2      79.925  54.990 134.124  1.00  0.00           C
ATOM    173  CB  ASP A   2      78.885  55.900 134.883  1.00  0.00           C
ATOM    176  CG  ASP A   2      79.215  56.230 136.324  1.00  0.00           C
ATOM    177  OD1 ASP A   2      78.445  57.030 136.923  1.00  0.00           O
ATOM    178  OD2 ASP A   2      80.245  55.760 136.833  1.00  0.00           O
ATOM    179  C   ASP A   2      80.155  53.630 134.814  1.00  0.00           C
ATOM    180  O   ASP A   2      79.185  52.960 135.184  1.00  0.00           O
ATOM    181  N   ASP A   3      81.405  53.150 135.033  1.00  0.00           N
ATOM    183  CA  ASP A   3      82.665  53.340 134.333  1.00  0.00           C
ATOM    185  CB  ASP A   3      83.825  52.920 135.283  1.00  0.00           C
ATOM    188  CG  ASP A   3      83.945  53.770 136.542  1.00  0.00           C
ATOM    189  OD1 ASP A   3      84.345  53.200 137.594  1.00  0.00           O
ATOM    190  OD2 ASP A   3      83.815  55.010 136.413  1.00  0.00           O
ATOM    191  C   ASP A   3      82.715  52.490 133.033  1.00  0.00           C
ATOM    192  O   ASP A   3      81.915  51.570 132.854  1.00  0.00           O
ATOM    193  N   LYS A   4      83.615  52.730 132.053  1.00  0.00           N
ATOM    195  CA  LYS A   4      84.755  53.640 132.062  1.00  0.00           C
ATOM    197  CB  LYS A   4      86.065  52.870 131.754  1.00  0.00           C
ATOM    200  CG  LYS A   4      87.105  53.090 132.842  1.00  0.00           C
ATOM    203  CD  LYS A   4      88.325  52.190 132.652  1.00  0.00           C
ATOM    206  CE  LYS A   4      89.305  52.260 133.812  1.00  0.00           C
ATOM    209  NZ  LYS A   4      90.485  51.450 133.482  1.00  0.00           N
ATOM    213  C   LYS A   4      84.585  54.740 131.044  1.00  0.00           C
ATOM    214  O   LYS A   4      84.075  54.530 129.943  1.00  0.00           O
ATOM    215  N   LYS A   5      84.955  55.970 131.424  1.00  0.00           N
ATOM    217  CA  LYS A   5      84.405  57.140 130.764  1.00  0.00           C
ATOM    219  CB  LYS A   5      82.855  57.260 130.913  1.00  0.00           C
ATOM    222  CG  LYS A   5      82.285  56.990 132.324  1.00  0.00           C
ATOM    225  CD  LYS A   5      82.005  58.230 133.193  1.00  0.00           C
ATOM    228  CE  LYS A   5      82.725  58.200 134.543  1.00  0.00           C
ATOM    231  NZ  LYS A   5      82.185  59.250 135.423  1.00  0.00           N
ATOM    235  C   LYS A   5      85.075  58.440 131.133  1.00  0.00           C
ATOM    236  O   LYS A   5      84.525  59.320 131.794  1.00  0.00           O
ATOM    237  N   ALA A   6      86.255  58.720 130.583  1.00  0.00           N
ATOM    239  CA  ALA A   6      87.285  57.790 130.202  1.00  0.00           C
ATOM    241  CB  ALA A   6      87.455  57.820 128.684  1.00  0.00           C
ATOM    245  C   ALA A   6      88.525  58.280 130.904  1.00  0.00           C
ATOM    246  O   ALA A   6      88.875  59.450 130.812  1.00  0.00           O
ATOM    247  N   GLU A   7      89.205  57.430 131.673  1.00  0.00           N
ATOM    249  CA  GLU A   7      90.465  57.770 132.283  1.00  0.00           C
ATOM    251  CB  GLU A   7      90.795  56.780 133.423  1.00  0.00           C
ATOM    254  CG  GLU A   7      90.005  57.080 134.723  1.00  0.00           C
ATOM    257  CD  GLU A   7      88.485  57.010 134.633  1.00  0.00           C
ATOM    258  OE1 GLU A   7      87.845  57.710 135.464  1.00  0.00           O
ATOM    259  OE2 GLU A   7      87.925  56.300 133.753  1.00  0.00           O
ATOM    260  C   GLU A   7      91.625  57.980 131.312  1.00  0.00           C
ATOM    261  O   GLU A   7      91.745  57.290 130.303  1.00  0.00           O
ATOM    262  N   THR A   8      92.515  58.970 131.574  1.00  0.00           N
ATOM    264  CA  THR A   8      92.685  59.680 132.854  1.00  0.00           C
ATOM    266  CB  THR A   8      94.085  59.630 133.464  1.00  0.00           C
ATOM    268  OG1 THR A   8      94.885  58.630 132.874  1.00  0.00           O
ATOM    270  CG2 THR A   8      93.935  59.290 134.953  1.00  0.00           C
ATOM    274  C   THR A   8      92.195  61.110 132.773  1.00  0.00           C
ATOM    275  O   THR A   8      91.005  61.350 132.973  1.00  0.00           O
ATOM    276  N   GLU A   9      93.035  62.110 132.453  1.00  0.00           N
ATOM    278  CA  GLU A   9      92.555  63.350 131.863  1.00  0.00           C
ATOM    280  CB  GLU A   9      93.665  64.420 131.624  1.00  0.00           C
ATOM    283  CG  GLU A   9      94.005  65.290 132.854  1.00  0.00           C
ATOM    286  CD  GLU A   9      95.355  64.900 133.434  1.00  0.00           C
ATOM    287  OE1 GLU A   9      96.275  65.740 133.452  1.00  0.00           O
ATOM    288  OE2 GLU A   9      95.505  63.720 133.863  1.00  0.00           O
ATOM    289  C   GLU A   9      91.835  63.130 130.544  1.00  0.00           C
ATOM    290  O   GLU A   9      92.255  62.320 129.723  1.00  0.00           O
ATOM    291  N   THR A  10      90.785  63.920 130.324  1.00  0.00           N
ATOM    293  CA  THR A  10      90.325  64.230 128.974  1.00  0.00           C
ATOM    295  CB  THR A  10      88.815  64.270 128.863  1.00  0.00           C
ATOM    297  OG1 THR A  10      88.375  64.410 127.523  1.00  0.00           O
ATOM    299  CG2 THR A  10      88.245  65.410 129.714  1.00  0.00           C
ATOM    303  C   THR A  10      90.995  65.530 128.553  1.00  0.00           C
ATOM    304  O   THR A  10      91.665  66.190 129.344  1.00  0.00           O
ATOM    305  N   LEU A  11      90.915  65.900 127.263  1.00  0.00           N
ATOM    307  CA  LEU A  11      91.835  66.860 126.663  1.00  0.00           C
ATOM    309  CB  LEU A  11      92.615  66.250 125.463  1.00  0.00           C
ATOM    312  CG  LEU A  11      91.825  65.580 124.312  1.00  0.00           C
ATOM    314  CD1 LEU A  11      92.685  64.480 123.672  1.00  0.00           C
ATOM    318  CD2 LEU A  11      91.425  66.530 123.184  1.00  0.00           C
ATOM    322  C   LEU A  11      91.235  68.240 126.363  1.00  0.00           C
ATOM    323  O   LEU A  11      91.305  68.730 125.243  1.00  0.00           O
ATOM    324  N   PRO A  12      90.775  68.930 127.413  1.00  0.00           N
ATOM    325  CD  PRO A  12      91.765  69.920 127.833  1.00  0.00           C
ATOM    328  CA  PRO A  12      89.535  69.710 127.403  1.00  0.00           C
ATOM    330  CB  PRO A  12      89.905  71.030 126.713  1.00  0.00           C
ATOM    333  CG  PRO A  12      91.375  71.230 127.104  1.00  0.00           C
ATOM    336  C   PRO A  12      88.145  69.200 127.034  1.00  0.00           C
ATOM    337  O   PRO A  12      87.285  69.850 127.644  1.00  0.00           O
ATOM    338  N   PRO A  13      87.715  68.240 126.214  1.00  0.00           N
ATOM    339  CD  PRO A  13      88.405  67.810 125.004  1.00  0.00           C
ATOM    342  CA  PRO A  13      86.295  67.870 126.133  1.00  0.00           C
ATOM    344  CB  PRO A  13      86.245  66.850 125.004  1.00  0.00           C
ATOM    347  CG  PRO A  13      87.295  67.390 124.043  1.00  0.00           C
ATOM    350  C   PRO A  13      85.705  67.410 127.453  1.00  0.00           C
ATOM    351  O   PRO A  13      86.015  66.330 127.923  1.00  0.00           O
ATOM    352  N   ALA A  14      84.895  68.300 128.033  1.00  0.00           N
ATOM    354  CA  ALA A  14      84.645  68.490 129.434  1.00  0.00           C
ATOM    356  CB  ALA A  14      83.415  69.410 129.613  1.00  0.00           C
ATOM    360  C   ALA A  14      84.585  67.310 130.404  1.00  0.00           C
ATOM    361  O   ALA A  14      83.805  66.390 130.303  1.00  0.00           O
ATOM    362  N   ASN A  15      85.405  67.310 131.464  1.00  0.00           N
ATOM    364  CA  ASN A  15      85.805  68.540 132.133  1.00  0.00           C
ATOM    366  CB  ASN A  15      85.245  68.620 133.574  1.00  0.00           C
ATOM    369  CG  ASN A  15      85.235  67.320 134.372  1.00  0.00           C
ATOM    370  OD1 ASN A  15      84.345  67.140 135.202  1.00  0.00           O
ATOM    371  ND2 ASN A  15      86.165  66.380 134.124  1.00  0.00           N
ATOM    374  C   ASN A  15      87.275  68.880 132.104  1.00  0.00           C
ATOM    375  O   ASN A  15      87.555  70.060 132.264  1.00  0.00           O
ATOM    376  N   SER A  16      88.225  67.930 131.893  1.00  0.00           N
ATOM    378  CA  SER A  16      89.675  68.120 132.104  1.00  0.00           C
ATOM    380  CB  SER A  16      90.415  68.680 130.863  1.00  0.00           C
ATOM    383  OG  SER A  16      91.835  68.810 131.033  1.00  0.00           O
ATOM    385  C   SER A  16      90.075  68.990 133.284  1.00  0.00           C
ATOM    386  O   SER A  16      90.115  70.210 133.193  1.00  0.00           O
ATOM    387  N   GLN A  17      90.325  68.400 134.464  1.00  0.00           N
ATOM    389  CA  GLN A  17      89.785  69.000 135.663  1.00  0.00           C
ATOM    391  CB  GLN A  17      88.395  68.320 135.893  1.00  0.00           C
ATOM    394  CG  GLN A  17      87.415  69.030 136.863  1.00  0.00           C
ATOM    397  CD  GLN A  17      86.935  68.190 138.053  1.00  0.00           C
ATOM    398  OE1 GLN A  17      85.815  68.390 138.523  1.00  0.00           O
ATOM    399  NE2 GLN A  17      87.775  67.250 138.544  1.00  0.00           N
ATOM    402  C   GLN A  17      90.795  68.820 136.794  1.00  0.00           C
ATOM    403  O   GLN A  17      90.575  67.940 137.633  1.00  0.00           O
ATOM    404  N   PRO A  18      91.935  69.560 136.812  1.00  0.00           N
ATOM    405  CD  PRO A  18      92.195  70.660 135.863  1.00  0.00           C
ATOM    408  CA  PRO A  18      93.205  69.000 137.273  1.00  0.00           C
ATOM    410  CB  PRO A  18      94.275  69.940 136.663  1.00  0.00           C
ATOM    413  CG  PRO A  18      93.615  70.420 135.374  1.00  0.00           C
ATOM    416  C   PRO A  18      93.465  68.890 138.773  1.00  0.00           C
ATOM    417  O   PRO A  18      94.535  69.320 139.214  1.00  0.00           O
ATOM    418  N   ALA A  19      92.565  68.280 139.574  1.00  0.00           N
ATOM    420  CA  ALA A  19      92.865  68.110 140.982  1.00  0.00           C
ATOM    422  CB  ALA A  19      93.895  66.990 141.214  1.00  0.00           C
ATOM    426  C   ALA A  19      91.675  68.060 141.943  1.00  0.00           C
ATOM    427  O   ALA A  19      91.035  69.060 142.202  1.00  0.00           O
ATOM    428  N   ALA A  20      91.425  66.960 142.652  1.00  0.00           N
ATOM    430  CA  ALA A  20      91.255  67.080 144.092  1.00  0.00           C
ATOM    432  CB  ALA A  20      92.485  66.430 144.743  1.00  0.00           C
ATOM    436  C   ALA A  20      89.925  66.670 144.754  1.00  0.00           C
ATOM    437  O   ALA A  20      89.335  67.530 145.393  1.00  0.00           O
ATOM    438  N   PRO A  21      89.415  65.450 144.732  1.00  0.00           N
ATOM    439  CD  PRO A  21      88.535  65.000 145.822  1.00  0.00           C
ATOM    442  CA  PRO A  21      89.945  64.320 143.974  1.00  0.00           C
ATOM    444  CB  PRO A  21      89.445  63.100 144.773  1.00  0.00           C
ATOM    447  CG  PRO A  21      89.115  63.630 146.173  1.00  0.00           C
ATOM    450  C   PRO A  21      89.375  64.320 142.574  1.00  0.00           C
ATOM    451  O   PRO A  21      89.055  65.370 142.034  1.00  0.00           O
ATOM    452  N   ALA A  22      89.215  63.130 141.973  1.00  0.00           N
ATOM    454  CA  ALA A  22      88.445  62.960 140.784  1.00  0.00           C
ATOM    456  CB  ALA A  22      89.345  62.410 139.693  1.00  0.00           C
ATOM    460  C   ALA A  22      87.365  61.910 141.023  1.00  0.00           C
ATOM    461  O   ALA A  22      87.725  60.750 141.203  1.00  0.00           O
ATOM    462  N   PRO A  23      86.085  62.250 141.033  1.00  0.00           N
ATOM    463  CD  PRO A  23      85.735  63.490 141.732  1.00  0.00           C
ATOM    466  CA  PRO A  23      85.135  61.210 141.434  1.00  0.00           C
ATOM    468  CB  PRO A  23      84.715  61.700 142.842  1.00  0.00           C
ATOM    471  CG  PRO A  23      85.515  62.970 143.133  1.00  0.00           C
ATOM    474  C   PRO A  23      84.035  61.080 140.393  1.00  0.00           C
ATOM    475  O   PRO A  23      84.355  60.810 139.243  1.00  0.00           O
ATOM    476  N   GLU A  24      82.735  61.210 140.764  1.00  0.00           N
ATOM    478  CA  GLU A  24      81.615  60.790 139.943  1.00  0.00           C
ATOM    480  CB  GLU A  24      81.375  59.250 140.152  1.00  0.00           C
ATOM    483  CG  GLU A  24      79.985  58.650 140.513  1.00  0.00           C
ATOM    486  CD  GLU A  24      79.395  59.050 141.853  1.00  0.00           C
ATOM    487  OE1 GLU A  24      78.165  59.290 141.904  1.00  0.00           O
ATOM    488  OE2 GLU A  24      80.155  59.090 142.863  1.00  0.00           O
ATOM    489  C   GLU A  24      80.395  61.630 140.243  1.00  0.00           C
ATOM    490  O   GLU A  24      80.245  62.200 141.333  1.00  0.00           O
ATOM    491  N   ALA A  25      79.425  61.800 139.333  1.00  0.00           N
ATOM    493  CA  ALA A  25      79.515  61.670 137.893  1.00  0.00           C
ATOM    495  CB  ALA A  25      79.325  60.220 137.434  1.00  0.00           C
ATOM    499  C   ALA A  25      78.465  62.620 137.344  1.00  0.00           C
ATOM    500  O   ALA A  25      77.425  62.260 136.794  1.00  0.00           O
ATOM    501  N   LYS A  26      78.715  63.910 137.643  1.00  0.00           N
ATOM    503  CA  LYS A  26      77.685  64.870 138.004  1.00  0.00           C
ATOM    505  CB  LYS A  26      78.385  66.090 138.663  1.00  0.00           C
ATOM    508  CG  LYS A  26      78.835  65.810 140.113  1.00  0.00           C
ATOM    511  CD  LYS A  26      80.065  66.620 140.583  1.00  0.00           C
ATOM    514  CE  LYS A  26      81.385  65.820 140.464  1.00  0.00           C
ATOM    517  NZ  LYS A  26      82.605  66.630 140.663  1.00  0.00           N
ATOM    521  C   LYS A  26      76.525  65.210 137.023  1.00  0.00           C
ATOM    522  O   LYS A  26      76.735  65.290 135.812  1.00  0.00           O
ATOM    523  N   PRO A  27      75.285  65.420 137.523  1.00  0.00           N
ATOM    524  CD  PRO A  27      74.985  65.440 138.964  1.00  0.00           C
ATOM    527  CA  PRO A  27      74.055  65.340 136.723  1.00  0.00           C
ATOM    529  CB  PRO A  27      73.025  64.830 137.753  1.00  0.00           C
ATOM    532  CG  PRO A  27      73.475  65.480 139.074  1.00  0.00           C
ATOM    535  C   PRO A  27      73.575  66.680 136.133  1.00  0.00           C
ATOM    536  O   PRO A  27      73.235  67.600 136.863  1.00  0.00           O
ATOM    537  N   THR A  28      73.455  66.860 134.814  1.00  0.00           N
ATOM    539  CA  THR A  28      73.925  66.020 133.703  1.00  0.00           C
ATOM    541  CB  THR A  28      72.905  65.740 132.583  1.00  0.00           C
ATOM    543  OG1 THR A  28      71.575  65.910 133.023  1.00  0.00           O
ATOM    545  CG2 THR A  28      73.045  64.280 132.143  1.00  0.00           C
ATOM    549  C   THR A  28      74.955  66.900 133.094  1.00  0.00           C
ATOM    550  O   THR A  28      74.725  68.100 132.982  1.00  0.00           O
ATOM    551  N   GLU A  29      76.095  66.370 132.652  1.00  0.00           N
ATOM    553  CA  GLU A  29      76.915  67.190 131.803  1.00  0.00           C
ATOM    555  CB  GLU A  29      77.735  68.250 132.594  1.00  0.00           C
ATOM    558  CG  GLU A  29      78.125  69.510 131.783  1.00  0.00           C
ATOM    561  CD  GLU A  29      76.995  70.010 130.904  1.00  0.00           C
ATOM    562  OE1 GLU A  29      76.865  69.430 129.783  1.00  0.00           O
ATOM    563  OE2 GLU A  29      76.255  70.960 131.273  1.00  0.00           O
ATOM    564  C   GLU A  29      77.815  66.260 131.053  1.00  0.00           C
ATOM    565  O   GLU A  29      77.995  65.120 131.464  1.00  0.00           O
ATOM    566  N   ALA A  30      78.345  66.750 129.923  1.00  0.00           N
ATOM    568  CA  ALA A  30      78.835  65.920 128.853  1.00  0.00           C
ATOM    570  CB  ALA A  30      77.665  65.740 127.883  1.00  0.00           C
ATOM    574  C   ALA A  30      80.045  66.570 128.193  1.00  0.00           C
ATOM    575  O   ALA A  30      80.945  67.010 128.902  1.00  0.00           O
ATOM    576  N   PRO A  31      80.035  66.730 126.843  1.00  0.00           N
ATOM    577  CD  PRO A  31      79.665  68.090 126.433  1.00  0.00           C
ATOM    580  CA  PRO A  31      81.205  66.440 126.022  1.00  0.00           C
ATOM    582  CB  PRO A  31      82.075  67.680 126.203  1.00  0.00           C
ATOM    585  CG  PRO A  31      81.015  68.800 126.172  1.00  0.00           C
ATOM    588  C   PRO A  31      81.835  65.060 126.094  1.00  0.00           C
ATOM    589  O   PRO A  31      81.125  64.110 126.413  1.00  0.00           O
ATOM    590  N   VAL A  32      83.095  64.910 125.613  1.00  0.00           N
ATOM    592  CA  VAL A  32      83.635  63.630 125.153  1.00  0.00           C
ATOM    594  CB  VAL A  32      84.475  63.790 123.883  1.00  0.00           C
ATOM    596  CG1 VAL A  32      85.335  62.560 123.532  1.00  0.00           C
ATOM    600  CG2 VAL A  32      83.485  64.120 122.753  1.00  0.00           C
ATOM    604  C   VAL A  32      84.245  62.810 126.273  1.00  0.00           C
ATOM    605  O   VAL A  32      85.445  62.820 126.573  1.00  0.00           O
ATOM    606  N   ALA A  33      83.305  62.120 126.934  1.00  0.00           N
ATOM    608  CA  ALA A  33      83.255  61.750 128.324  1.00  0.00           C
ATOM    610  CB  ALA A  33      83.965  60.410 128.613  1.00  0.00           C
ATOM    614  C   ALA A  33      83.705  62.830 129.283  1.00  0.00           C
ATOM    615  O   ALA A  33      83.835  64.000 128.943  1.00  0.00           O
ATOM    616  N   LYS A  34      83.995  62.410 130.513  1.00  0.00           N
ATOM    618  CA  LYS A  34      85.015  62.970 131.344  1.00  0.00           C
ATOM    620  CB  LYS A  34      84.355  63.120 132.753  1.00  0.00           C
ATOM    623  CG  LYS A  34      82.935  63.730 132.674  1.00  0.00           C
ATOM    626  CD  LYS A  34      82.375  64.290 133.983  1.00  0.00           C
ATOM    629  CE  LYS A  34      80.835  64.250 133.993  1.00  0.00           C
ATOM    632  NZ  LYS A  34      80.295  65.290 134.883  1.00  0.00           N
ATOM    636  C   LYS A  34      86.225  62.020 131.064  1.00  0.00           C
ATOM    637  O   LYS A  34      86.555  61.780 129.913  1.00  0.00           O
ATOM    638  N   ALA A  35      86.945  61.380 131.984  1.00  0.00           N
ATOM    640  CA  ALA A  35      86.895  61.410 133.404  1.00  0.00           C
ATOM    642  CB  ALA A  35      87.725  60.280 134.003  1.00  0.00           C
ATOM    646  C   ALA A  35      87.295  62.750 133.913  1.00  0.00           C
ATOM    647  O   ALA A  35      87.945  63.570 133.253  1.00  0.00           O
ATOM    648  N   GLU A  36      86.855  63.060 135.124  1.00  0.00           N
ATOM    650  CA  GLU A  36      87.465  64.110 135.883  1.00  0.00           C
ATOM    652  CB  GLU A  36      86.345  64.680 136.794  1.00  0.00           C
ATOM    655  CG  GLU A  36      85.895  63.890 138.044  1.00  0.00           C
ATOM    658  CD  GLU A  36      84.385  64.020 138.243  1.00  0.00           C
ATOM    659  OE1 GLU A  36      83.945  64.730 139.193  1.00  0.00           O
ATOM    660  OE2 GLU A  36      83.635  63.440 137.404  1.00  0.00           O
ATOM    661  C   GLU A  36      88.755  63.550 136.474  1.00  0.00           C
ATOM    662  O   GLU A  36      88.905  62.340 136.633  1.00  0.00           O
ATOM    663  N   ALA A  37      89.765  64.400 136.663  1.00  0.00           N
ATOM    665  CA  ALA A  37      91.135  63.950 136.803  1.00  0.00           C
ATOM    667  CB  ALA A  37      91.675  63.200 135.574  1.00  0.00           C
ATOM    671  C   ALA A  37      92.015  65.160 136.993  1.00  0.00           C
ATOM    672  O   ALA A  37      91.985  66.090 136.193  1.00  0.00           O
ATOM    673  N   LYS A  38      92.785  65.210 138.094  1.00  0.00           N
ATOM    675  CA  LYS A  38      93.455  64.040 138.654  1.00  0.00           C
ATOM    677  CB  LYS A  38      94.965  64.350 138.833  1.00  0.00           C
ATOM    680  CG  LYS A  38      95.755  63.780 137.663  1.00  0.00           C
ATOM    683  CD  LYS A  38      97.285  63.990 137.724  1.00  0.00           C
ATOM    686  CE  LYS A  38      97.995  63.240 136.592  1.00  0.00           C
ATOM    689  NZ  LYS A  38      99.455  63.420 136.663  1.00  0.00           N
ATOM    693  C   LYS A  38      92.905  63.450 139.953  1.00  0.00           C
ATOM    694  O   LYS A  38      92.325  64.150 140.793  1.00  0.00           O
ATOM    695  N   PRO A  39      93.165  62.160 140.193  1.00  0.00           N
ATOM    696  CD  PRO A  39      92.855  61.080 139.254  1.00  0.00           C
ATOM    699  CA  PRO A  39      93.235  61.670 141.564  1.00  0.00           C
ATOM    701  CB  PRO A  39      92.895  60.170 141.493  1.00  0.00           C
ATOM    704  CG  PRO A  39      92.245  59.970 140.113  1.00  0.00           C
ATOM    707  C   PRO A  39      94.625  61.900 142.133  1.00  0.00           C
ATOM    708  O   PRO A  39      95.485  61.020 142.092  1.00  0.00           O
ATOM    709  N   GLU A  40      94.825  63.090 142.714  1.00  0.00           N
ATOM    711  CA  GLU A  40      95.485  63.260 143.993  1.00  0.00           C
ATOM    713  CB  GLU A  40      96.325  64.570 144.003  1.00  0.00           C
ATOM    716  CG  GLU A  40      97.825  64.460 143.594  1.00  0.00           C
ATOM    719  CD  GLU A  40      98.195  63.920 142.193  1.00  0.00           C
ATOM    720  OE1 GLU A  40      99.195  63.150 142.124  1.00  0.00           O
ATOM    721  OE2 GLU A  40      97.585  64.330 141.173  1.00  0.00           O
ATOM    722  C   GLU A  40      94.305  63.260 144.993  1.00  0.00           C
ATOM    723  O   GLU A  40      93.155  63.210 144.562  1.00  0.00           O
ATOM    724  N   THR A  41      94.425  63.340 146.333  1.00  0.00           N
ATOM    726  CA  THR A  41      95.525  63.160 147.283  1.00  0.00           C
ATOM    728  CB  THR A  41      94.965  63.100 148.714  1.00  0.00           C
ATOM    730  OG1 THR A  41      93.895  62.190 148.794  1.00  0.00           O
ATOM    732  CG2 THR A  41      94.425  64.470 149.124  1.00  0.00           C
ATOM    736  C   THR A  41      96.415  61.950 147.053  1.00  0.00           C
ATOM    737  O   THR A  41      96.065  61.050 146.283  1.00  0.00           O
ATOM    738  N   PRO A  42      97.555  61.920 147.732  1.00  0.00           N
ATOM    739  CD  PRO A  42      97.595  60.870 148.772  1.00  0.00           C
ATOM    742  CA  PRO A  42      98.765  61.720 146.932  1.00  0.00           C
ATOM    744  CB  PRO A  42      98.895  60.190 146.863  1.00  0.00           C
ATOM    747  CG  PRO A  42      98.485  59.720 148.253  1.00  0.00           C
ATOM    750  C   PRO A  42      99.925  62.380 147.682  1.00  0.00           C
ATOM    751  O   PRO A  42      99.745  63.420 148.333  1.00  0.00           O
ATOM    752  N   ALA A  43     101.125  61.770 147.583  1.00  0.00           N
ATOM    754  CA  ALA A  43     102.325  62.210 148.243  1.00  0.00           C
ATOM    756  CB  ALA A  43     102.625  61.350 149.473  1.00  0.00           C
ATOM    760  C   ALA A  43     103.495  62.140 147.254  1.00  0.00           C
ATOM    761  O   ALA A  43     104.185  61.120 147.163  1.00  0.00           O
ATOM    762  N   GLN A  44     103.735  63.170 146.402  1.00  0.00           N
ATOM    764  CA  GLN A  44     103.165  64.520 146.424  1.00  0.00           C
ATOM    766  CB  GLN A  44     101.815  64.480 145.633  1.00  0.00           C
ATOM    769  CG  GLN A  44     101.785  65.240 144.283  1.00  0.00           C
ATOM    772  CD  GLN A  44     103.095  65.180 143.493  1.00  0.00           C
ATOM    773  OE1 GLN A  44     103.725  66.210 143.223  1.00  0.00           O
ATOM    774  NE2 GLN A  44     103.525  63.940 143.173  1.00  0.00           N
ATOM    777  C   GLN A  44     103.215  65.220 147.812  1.00  0.00           C
ATOM    778  O   GLN A  44     104.105  64.820 148.553  1.00  0.00           O
ATOM    779  N   PRO A  45     102.425  66.180 148.312  1.00  0.00           N
ATOM    780  CD  PRO A  45     101.525  67.030 147.544  1.00  0.00           C
ATOM    783  CA  PRO A  45     102.805  66.840 149.562  1.00  0.00           C
ATOM    785  CB  PRO A  45     102.395  68.320 149.363  1.00  0.00           C
ATOM    788  CG  PRO A  45     101.975  68.440 147.893  1.00  0.00           C
ATOM    791  C   PRO A  45     102.015  66.250 150.693  1.00  0.00           C
ATOM    792  O   PRO A  45     102.365  66.510 151.842  1.00  0.00           O
ATOM    793  N   VAL A  46     100.915  65.540 150.374  1.00  0.00           N
ATOM    795  CA  VAL A  46      99.825  65.240 151.283  1.00  0.00           C
ATOM    797  CB  VAL A  46     100.195  64.450 152.533  1.00  0.00           C
ATOM    799  CG1 VAL A  46      98.965  64.230 153.413  1.00  0.00           C
ATOM    803  CG2 VAL A  46     100.795  63.100 152.122  1.00  0.00           C
ATOM    807  C   VAL A  46      99.015  66.490 151.624  1.00  0.00           C
ATOM    808  O   VAL A  46      99.465  67.380 152.333  1.00  0.00           O
ATOM    809  N   VAL A  47      97.765  66.590 151.113  1.00  0.00           N
ATOM    811  CA  VAL A  47      97.005  67.840 151.044  1.00  0.00           C
ATOM    813  CB  VAL A  47      96.045  67.800 149.842  1.00  0.00           C
ATOM    815  CG1 VAL A  47      95.445  69.190 149.523  1.00  0.00           C
ATOM    819  CG2 VAL A  47      96.805  67.300 148.604  1.00  0.00           C
ATOM    823  C   VAL A  47      96.215  68.110 152.324  1.00  0.00           C
ATOM    824  O   VAL A  47      95.125  68.640 152.294  1.00  0.00           O
ATOM    825  N   ASP A  48      96.725  67.670 153.492  1.00  0.00           N
ATOM    827  CA  ASP A  48      96.085  67.750 154.803  1.00  0.00           C
ATOM    829  CB  ASP A  48      96.155  69.180 155.463  1.00  0.00           C
ATOM    832  CG  ASP A  48      95.025  70.200 155.333  1.00  0.00           C
ATOM    833  OD1 ASP A  48      95.125  71.220 156.092  1.00  0.00           O
ATOM    834  OD2 ASP A  48      94.115  70.090 154.473  1.00  0.00           O
ATOM    835  C   ASP A  48      94.785  66.930 154.943  1.00  0.00           C
ATOM    836  O   ASP A  48      94.105  66.940 155.973  1.00  0.00           O
ATOM    837  N   GLU A  49      94.495  66.090 153.932  1.00  0.00           N
ATOM    839  CA  GLU A  49      93.335  65.240 153.813  1.00  0.00           C
ATOM    841  CB  GLU A  49      92.275  65.960 152.923  1.00  0.00           C
ATOM    844  CG  GLU A  49      90.845  66.100 153.523  1.00  0.00           C
ATOM    847  CD  GLU A  49      90.725  67.050 154.723  1.00  0.00           C
ATOM    848  OE1 GLU A  49      90.755  66.560 155.872  1.00  0.00           O
ATOM    849  OE2 GLU A  49      90.425  68.260 154.484  1.00  0.00           O
ATOM    850  C   GLU A  49      93.885  63.960 153.163  1.00  0.00           C
ATOM    851  O   GLU A  49      95.015  63.950 152.652  1.00  0.00           O
ATOM    852  N   GLN A  50      93.215  62.790 153.193  1.00  0.00           N
ATOM    854  CA  GLN A  50      91.825  62.550 153.533  1.00  0.00           C
ATOM    856  CB  GLN A  50      91.055  61.860 152.372  1.00  0.00           C
ATOM    859  CG  GLN A  50      91.195  60.320 152.193  1.00  0.00           C
ATOM    862  CD  GLN A  50      92.595  59.770 151.923  1.00  0.00           C
ATOM    863  OE1 GLN A  50      93.155  59.020 152.714  1.00  0.00           O
ATOM    864  NE2 GLN A  50      93.145  60.070 150.723  1.00  0.00           N
ATOM    867  C   GLN A  50      91.705  61.700 154.794  1.00  0.00           C
ATOM    868  O   GLN A  50      92.525  60.850 155.122  1.00  0.00           O
ATOM    869  N   ALA A  51      90.615  61.920 155.553  1.00  0.00           N
ATOM    871  CA  ALA A  51      90.385  61.270 156.833  1.00  0.00           C
ATOM    873  CB  ALA A  51      90.615  62.300 157.954  1.00  0.00           C
ATOM    877  C   ALA A  51      88.955  60.740 156.863  1.00  0.00           C
ATOM    878  O   ALA A  51      88.075  61.280 157.533  1.00  0.00           O
ATOM    879  N   VAL A  52      88.675  59.720 156.004  1.00  0.00           N
ATOM    881  CA  VAL A  52      87.355  59.210 155.562  1.00  0.00           C
ATOM    883  CB  VAL A  52      86.695  58.220 156.542  1.00  0.00           C
ATOM    885  CG1 VAL A  52      85.985  58.920 157.714  1.00  0.00           C
ATOM    889  CG2 VAL A  52      85.675  57.280 155.852  1.00  0.00           C
ATOM    893  C   VAL A  52      86.395  60.270 154.973  1.00  0.00           C
ATOM    894  O   VAL A  52      85.285  59.960 154.533  1.00  0.00           O
ATOM    895  N   PHE A  53      86.815  61.550 154.863  1.00  0.00           N
ATOM    897  CA  PHE A  53      86.015  62.640 154.333  1.00  0.00           C
ATOM    899  CB  PHE A  53      86.765  63.990 154.413  1.00  0.00           C
ATOM    902  CG  PHE A  53      86.325  64.650 155.682  1.00  0.00           C
ATOM    903  CD1 PHE A  53      86.985  64.440 156.904  1.00  0.00           C
ATOM    905  CE1 PHE A  53      86.435  64.940 158.083  1.00  0.00           C
ATOM    907  CZ  PHE A  53      85.225  65.660 158.053  1.00  0.00           C
ATOM    909  CD2 PHE A  53      85.155  65.420 155.654  1.00  0.00           C
ATOM    911  CE2 PHE A  53      84.595  65.910 156.833  1.00  0.00           C
ATOM    913  C   PHE A  53      85.485  62.420 152.943  1.00  0.00           C
ATOM    914  O   PHE A  53      84.295  62.650 152.724  1.00  0.00           O
ATOM    915  N   ASP A  54      86.305  61.890 152.023  1.00  0.00           N
ATOM    917  CA  ASP A  54      85.875  61.610 150.673  1.00  0.00           C
ATOM    919  CB  ASP A  54      87.055  61.100 149.803  1.00  0.00           C
ATOM    922  CG  ASP A  54      88.335  61.910 149.993  1.00  0.00           C
ATOM    923  OD1 ASP A  54      88.305  63.070 150.484  1.00  0.00           O
ATOM    924  OD2 ASP A  54      89.405  61.350 149.673  1.00  0.00           O
ATOM    925  C   ASP A  54      84.635  60.710 150.604  1.00  0.00           C
ATOM    926  O   ASP A  54      83.635  61.140 150.074  1.00  0.00           O
ATOM    927  N   GLU A  55      84.555  59.520 151.253  1.00  0.00           N
ATOM    929  CA  GLU A  55      83.325  58.730 151.163  1.00  0.00           C
ATOM    931  CB  GLU A  55      83.465  57.340 151.842  1.00  0.00           C
ATOM    934  CG  GLU A  55      82.355  56.330 151.424  1.00  0.00           C
ATOM    937  CD  GLU A  55      82.015  55.270 152.473  1.00  0.00           C
ATOM    938  OE1 GLU A  55      82.885  54.420 152.803  1.00  0.00           O
ATOM    939  OE2 GLU A  55      80.835  55.290 152.943  1.00  0.00           O
ATOM    940  C   GLU A  55      82.065  59.430 151.713  1.00  0.00           C
ATOM    941  O   GLU A  55      80.985  59.400 151.104  1.00  0.00           O
ATOM    942  N   LYS A  56      82.175  60.120 152.863  1.00  0.00           N
ATOM    944  CA  LYS A  56      81.095  60.930 153.393  1.00  0.00           C
ATOM    946  CB  LYS A  56      81.415  61.480 154.803  1.00  0.00           C
ATOM    949  CG  LYS A  56      81.105  60.490 155.943  1.00  0.00           C
ATOM    952  CD  LYS A  56      82.075  59.300 156.122  1.00  0.00           C
ATOM    955  CE  LYS A  56      81.545  58.240 157.102  1.00  0.00           C
ATOM    958  NZ  LYS A  56      81.075  58.890 158.352  1.00  0.00           N
ATOM    962  C   LYS A  56      80.635  62.070 152.493  1.00  0.00           C
ATOM    963  O   LYS A  56      79.445  62.330 152.312  1.00  0.00           O
ATOM    964  N   MET A  57      81.605  62.750 151.863  1.00  0.00           N
ATOM    966  CA  MET A  57      81.395  63.790 150.883  1.00  0.00           C
ATOM    968  CB  MET A  57      82.785  64.260 150.443  1.00  0.00           C
ATOM    971  CG  MET A  57      82.885  65.520 149.572  1.00  0.00           C
ATOM    974  SD  MET A  57      84.465  65.560 148.693  1.00  0.00           S
ATOM    975  CE  MET A  57      85.565  65.380 150.122  1.00  0.00           C
ATOM    979  C   MET A  57      80.565  63.290 149.702  1.00  0.00           C
ATOM    980  O   MET A  57      79.575  63.940 149.354  1.00  0.00           O
ATOM    981  N   ASP A  58      80.855  62.100 149.143  1.00  0.00           N
ATOM    983  CA  ASP A  58      80.075  61.460 148.083  1.00  0.00           C
ATOM    985  CB  ASP A  58      80.555  59.990 147.792  1.00  0.00           C
ATOM    988  CG  ASP A  58      82.055  59.770 147.613  1.00  0.00           C
ATOM    989  OD1 ASP A  58      82.815  60.760 147.583  1.00  0.00           O
ATOM    990  OD2 ASP A  58      82.485  58.590 147.482  1.00  0.00           O
ATOM    991  C   ASP A  58      78.575  61.360 148.434  1.00  0.00           C
ATOM    992  O   ASP A  58      77.685  61.710 147.652  1.00  0.00           O
ATOM    993  N   VAL A  59      78.215  60.930 149.663  1.00  0.00           N
ATOM    995  CA  VAL A  59      76.815  60.630 149.973  1.00  0.00           C
ATOM    997  CB  VAL A  59      76.625  59.620 151.113  1.00  0.00           C
ATOM    999  CG1 VAL A  59      77.475  60.020 152.312  1.00  0.00           C
ATOM   1003  CG2 VAL A  59      75.145  59.450 151.523  1.00  0.00           C
ATOM   1007  C   VAL A  59      75.935  61.860 150.092  1.00  0.00           C
ATOM   1008  O   VAL A  59      74.745  61.800 149.812  1.00  0.00           O
ATOM   1009  N   TYR A  60      76.475  63.050 150.393  1.00  0.00           N
ATOM   1011  CA  TYR A  60      75.695  64.280 150.243  1.00  0.00           C
ATOM   1013  CB  TYR A  60      76.465  65.540 150.673  1.00  0.00           C
ATOM   1016  CG  TYR A  60      77.075  65.460 152.033  1.00  0.00           C
ATOM   1017  CD1 TYR A  60      76.315  65.500 153.212  1.00  0.00           C
ATOM   1019  CE1 TYR A  60      76.945  65.650 154.462  1.00  0.00           C
ATOM   1021  CZ  TYR A  60      78.335  65.750 154.523  1.00  0.00           C
ATOM   1022  OH  TYR A  60      79.005  65.950 155.743  1.00  0.00           O
ATOM   1024  CD2 TYR A  60      78.455  65.540 152.122  1.00  0.00           C
ATOM   1026  CE2 TYR A  60      79.085  65.700 153.352  1.00  0.00           C
ATOM   1028  C   TYR A  60      75.215  64.590 148.824  1.00  0.00           C
ATOM   1029  O   TYR A  60      74.085  65.040 148.622  1.00  0.00           O
ATOM   1030  N   ILE A  61      76.055  64.400 147.783  1.00  0.00           N
ATOM   1032  CA  ILE A  61      75.615  64.690 146.424  1.00  0.00           C
ATOM   1034  CB  ILE A  61      76.715  65.160 145.493  1.00  0.00           C
ATOM   1036  CG2 ILE A  61      77.645  64.010 145.092  1.00  0.00           C
ATOM   1040  CG1 ILE A  61      76.145  65.870 144.232  1.00  0.00           C
ATOM   1043  CD  ILE A  61      77.205  66.700 143.504  1.00  0.00           C
ATOM   1047  C   ILE A  61      74.825  63.520 145.863  1.00  0.00           C
ATOM   1048  O   ILE A  61      73.855  63.740 145.143  1.00  0.00           O
ATOM   1049  N   LYS A  62      75.105  62.270 146.313  1.00  0.00           N
ATOM   1051  CA  LYS A  62      74.205  61.140 146.113  1.00  0.00           C
ATOM   1053  CB  LYS A  62      74.665  59.800 146.792  1.00  0.00           C
ATOM   1056  CG  LYS A  62      75.965  59.150 146.303  1.00  0.00           C
ATOM   1059  CD  LYS A  62      76.365  57.940 147.193  1.00  0.00           C
ATOM   1062  CE  LYS A  62      77.885  57.720 147.312  1.00  0.00           C
ATOM   1065  NZ  LYS A  62      78.235  56.690 148.322  1.00  0.00           N
ATOM   1069  C   LYS A  62      72.835  61.420 146.713  1.00  0.00           C
ATOM   1070  O   LYS A  62      71.825  61.200 146.074  1.00  0.00           O
ATOM   1071  N   CYS A  63      72.775  61.930 147.963  1.00  0.00           N
ATOM   1073  CA  CYS A  63      71.575  62.330 148.644  1.00  0.00           C
ATOM   1075  CB  CYS A  63      71.845  62.560 150.152  1.00  0.00           C
ATOM   1078  SG  CYS A  63      70.345  62.960 151.113  1.00  0.00           S
ATOM   1080  C   CYS A  63      70.855  63.510 148.004  1.00  0.00           C
ATOM   1081  O   CYS A  63      69.645  63.500 147.863  1.00  0.00           O
ATOM   1082  N   TYR A  64      71.585  64.550 147.533  1.00  0.00           N
ATOM   1084  CA  TYR A  64      70.945  65.600 146.763  1.00  0.00           C
ATOM   1086  CB  TYR A  64      71.885  66.810 146.453  1.00  0.00           C
ATOM   1089  CG  TYR A  64      71.175  67.850 145.604  1.00  0.00           C
ATOM   1090  CD1 TYR A  64      70.025  68.480 146.113  1.00  0.00           C
ATOM   1092  CE1 TYR A  64      69.285  69.380 145.324  1.00  0.00           C
ATOM   1094  CZ  TYR A  64      69.705  69.670 144.023  1.00  0.00           C
ATOM   1095  OH  TYR A  64      68.935  70.550 143.243  1.00  0.00           O
ATOM   1097  CD2 TYR A  64      71.585  68.170 144.294  1.00  0.00           C
ATOM   1099  CE2 TYR A  64      70.865  69.080 143.514  1.00  0.00           C
ATOM   1101  C   TYR A  64      70.315  65.070 145.484  1.00  0.00           C
ATOM   1102  O   TYR A  64      69.155  65.340 145.232  1.00  0.00           O
ATOM   1103  N   ASN A  65      71.055  64.240 144.714  1.00  0.00           N
ATOM   1105  CA  ASN A  65      70.555  63.600 143.514  1.00  0.00           C
ATOM   1107  CB  ASN A  65      71.715  62.850 142.824  1.00  0.00           C
ATOM   1110  CG  ASN A  65      71.295  62.380 141.434  1.00  0.00           C
ATOM   1111  OD1 ASN A  65      71.095  61.180 141.214  1.00  0.00           O
ATOM   1112  ND2 ASN A  65      71.135  63.340 140.493  1.00  0.00           N
ATOM   1115  C   ASN A  65      69.375  62.680 143.803  1.00  0.00           C
ATOM   1116  O   ASN A  65      68.335  62.730 143.143  1.00  0.00           O
ATOM   1117  N   LYS A  66      69.495  61.860 144.852  1.00  0.00           N
ATOM   1119  CA  LYS A  66      68.485  60.950 145.333  1.00  0.00           C
ATOM   1121  CB  LYS A  66      69.075  60.020 146.424  1.00  0.00           C
ATOM   1124  CG  LYS A  66      68.095  59.000 147.023  1.00  0.00           C
ATOM   1127  CD  LYS A  66      68.765  58.010 147.993  1.00  0.00           C
ATOM   1130  CE  LYS A  66      69.935  57.200 147.423  1.00  0.00           C
ATOM   1133  NZ  LYS A  66      69.555  56.580 146.144  1.00  0.00           N
ATOM   1137  C   LYS A  66      67.215  61.590 145.842  1.00  0.00           C
ATOM   1138  O   LYS A  66      66.155  60.980 145.764  1.00  0.00           O
ATOM   1139  N   LEU A  67      67.275  62.840 146.363  1.00  0.00           N
ATOM   1141  CA  LEU A  67      66.105  63.580 146.783  1.00  0.00           C
ATOM   1143  CB  LEU A  67      66.455  64.420 148.042  1.00  0.00           C
ATOM   1146  CG  LEU A  67      65.285  64.830 148.982  1.00  0.00           C
ATOM   1148  CD1 LEU A  67      64.265  65.770 148.333  1.00  0.00           C
ATOM   1152  CD2 LEU A  67      64.555  63.630 149.583  1.00  0.00           C
ATOM   1156  C   LEU A  67      65.585  64.490 145.673  1.00  0.00           C
ATOM   1157  O   LEU A  67      64.385  64.600 145.432  1.00  0.00           O
ATOM   1158  N   GLN A  68      66.465  65.160 144.894  1.00  0.00           N
ATOM   1160  CA  GLN A  68      66.025  66.010 143.803  1.00  0.00           C
ATOM   1162  CB  GLN A  68      67.135  66.960 143.312  1.00  0.00           C
ATOM   1165  CG  GLN A  68      68.265  66.310 142.492  1.00  0.00           C
ATOM   1168  CD  GLN A  68      67.945  66.220 141.004  1.00  0.00           C
ATOM   1169  OE1 GLN A  68      67.175  67.020 140.482  1.00  0.00           O
ATOM   1170  NE2 GLN A  68      68.545  65.230 140.314  1.00  0.00           N
ATOM   1173  C   GLN A  68      65.375  65.230 142.663  1.00  0.00           C
ATOM   1174  O   GLN A  68      64.425  65.720 142.062  1.00  0.00           O
ATOM   1175  N   ILE A  69      65.785  63.970 142.372  1.00  0.00           N
ATOM   1177  CA  ILE A  69      65.035  63.100 141.464  1.00  0.00           C
ATOM   1179  CB  ILE A  69      65.795  61.780 141.184  1.00  0.00           C
ATOM   1181  CG2 ILE A  69      64.925  60.680 140.523  1.00  0.00           C
ATOM   1185  CG1 ILE A  69      67.045  62.020 140.303  1.00  0.00           C
ATOM   1188  CD  ILE A  69      68.005  60.830 140.264  1.00  0.00           C
ATOM   1192  C   ILE A  69      63.565  62.880 141.883  1.00  0.00           C
ATOM   1193  O   ILE A  69      62.705  63.040 141.033  1.00  0.00           O
ATOM   1194  N   PRO A  70      63.185  62.580 143.122  1.00  0.00           N
ATOM   1195  CD  PRO A  70      64.015  61.680 143.913  1.00  0.00           C
ATOM   1198  CA  PRO A  70      61.805  62.520 143.602  1.00  0.00           C
ATOM   1200  CB  PRO A  70      61.935  62.020 145.022  1.00  0.00           C
ATOM   1203  CG  PRO A  70      63.065  61.040 144.904  1.00  0.00           C
ATOM   1206  C   PRO A  70      61.065  63.810 143.684  1.00  0.00           C
ATOM   1207  O   PRO A  70      59.855  63.840 143.464  1.00  0.00           O
ATOM   1208  N   VAL A  71      61.745  64.900 144.023  1.00  0.00           N
ATOM   1210  CA  VAL A  71      61.205  66.250 143.883  1.00  0.00           C
ATOM   1212  CB  VAL A  71      62.115  67.240 144.583  1.00  0.00           C
ATOM   1214  CG1 VAL A  71      61.695  68.680 144.283  1.00  0.00           C
ATOM   1218  CG2 VAL A  71      61.965  67.010 146.104  1.00  0.00           C
ATOM   1222  C   VAL A  71      60.885  66.560 142.423  1.00  0.00           C
ATOM   1223  O   VAL A  71      59.865  67.150 142.062  1.00  0.00           O
ATOM   1224  N   GLN A  72      61.735  66.040 141.514  1.00  0.00           N
ATOM   1226  CA  GLN A  72      61.455  65.870 140.113  1.00  0.00           C
ATOM   1228  CB  GLN A  72      62.755  65.820 139.254  1.00  0.00           C
ATOM   1231  CG  GLN A  72      63.545  67.160 139.263  1.00  0.00           C
ATOM   1234  CD  GLN A  72      64.745  67.130 138.312  1.00  0.00           C
ATOM   1235  OE1 GLN A  72      64.945  66.210 137.523  1.00  0.00           O
ATOM   1236  NE2 GLN A  72      65.555  68.210 138.393  1.00  0.00           N
ATOM   1239  C   GLN A  72      60.495  64.740 139.723  1.00  0.00           C
ATOM   1240  O   GLN A  72      60.075  64.660 138.574  1.00  0.00           O
ATOM   1241  N   ARG A  73      60.085  63.810 140.613  1.00  0.00           N
ATOM   1243  CA  ARG A  73      59.015  62.850 140.354  1.00  0.00           C
ATOM   1245  CB  ARG A  73      59.145  61.530 141.184  1.00  0.00           C
ATOM   1248  CG  ARG A  73      60.265  60.580 140.723  1.00  0.00           C
ATOM   1251  CD  ARG A  73      60.355  59.280 141.542  1.00  0.00           C
ATOM   1254  NE  ARG A  73      61.545  58.470 141.083  1.00  0.00           N
ATOM   1256  CZ  ARG A  73      61.555  57.680 140.012  1.00  0.00           C
ATOM   1257  NH1 ARG A  73      60.485  57.440 139.283  1.00  0.00           N
ATOM   1260  NH2 ARG A  73      62.645  57.040 139.663  1.00  0.00           N
ATOM   1263  C   ARG A  73      57.645  63.460 140.583  1.00  0.00           C
ATOM   1264  O   ARG A  73      56.685  63.030 139.953  1.00  0.00           O
ATOM   1265  N   SER A  74      57.545  64.490 141.443  1.00  0.00           N
ATOM   1267  CA  SER A  74      56.285  65.130 141.824  1.00  0.00           C
ATOM   1269  CB  SER A  74      55.935  64.960 143.324  1.00  0.00           C
ATOM   1272  OG  SER A  74      56.045  63.610 143.742  1.00  0.00           O
ATOM   1274  C   SER A  74      56.425  66.620 141.583  1.00  0.00           C
ATOM   1275  O   SER A  74      56.415  67.440 142.512  1.00  0.00           O
ATOM   1276  N   LEU A  75      56.625  67.010 140.324  1.00  0.00           N
ATOM   1278  CA  LEU A  75      56.725  68.400 139.934  1.00  0.00           C
ATOM   1280  CB  LEU A  75      56.945  68.650 138.413  1.00  0.00           C
ATOM   1283  CG  LEU A  75      58.265  68.200 137.783  1.00  0.00           C
ATOM   1285  CD1 LEU A  75      59.455  68.510 138.703  1.00  0.00           C
ATOM   1289  CD2 LEU A  75      58.215  66.740 137.352  1.00  0.00           C
ATOM   1293  C   LEU A  75      55.505  69.230 140.243  1.00  0.00           C
ATOM   1294  O   LEU A  75      54.365  68.770 140.143  1.00  0.00           O
ATOM   1295  N   ALA A  76      55.755  70.530 140.413  1.00  0.00           N
ATOM   1297  CA  ALA A  76      54.995  71.610 139.803  1.00  0.00           C
ATOM   1299  CB  ALA A  76      55.965  72.740 139.423  1.00  0.00           C
ATOM   1303  C   ALA A  76      54.165  71.250 138.594  1.00  0.00           C
ATOM   1304  O   ALA A  76      52.965  71.140 138.684  1.00  0.00           O
ATOM   1305  N   ARG A  77      54.815  70.940 137.453  1.00  0.00           N
ATOM   1307  CA  ARG A  77      54.195  70.650 136.193  1.00  0.00           C
ATOM   1309  CB  ARG A  77      55.285  70.060 135.264  1.00  0.00           C
ATOM   1312  CG  ARG A  77      56.535  70.930 135.033  1.00  0.00           C
ATOM   1315  CD  ARG A  77      57.355  70.280 133.913  1.00  0.00           C
ATOM   1318  NE  ARG A  77      58.465  71.170 133.464  1.00  0.00           N
ATOM   1320  CZ  ARG A  77      59.345  70.750 132.562  1.00  0.00           C
ATOM   1321  NH1 ARG A  77      59.325  69.570 131.993  1.00  0.00           N
ATOM   1324  NH2 ARG A  77      60.285  71.570 132.173  1.00  0.00           N
ATOM   1327  C   ARG A  77      53.085  69.600 136.253  1.00  0.00           C
ATOM   1328  O   ARG A  77      51.975  69.780 135.753  1.00  0.00           O
ATOM   1329  N   TYR A  78      53.375  68.480 136.952  1.00  0.00           N
ATOM   1331  CA  TYR A  78      52.395  67.470 137.254  1.00  0.00           C
ATOM   1333  CB  TYR A  78      53.045  66.230 137.932  1.00  0.00           C
ATOM   1336  CG  TYR A  78      54.155  65.560 137.133  1.00  0.00           C
ATOM   1337  CD1 TYR A  78      54.155  65.500 135.723  1.00  0.00           C
ATOM   1339  CE1 TYR A  78      55.175  64.820 135.033  1.00  0.00           C
ATOM   1341  CZ  TYR A  78      56.205  64.200 135.743  1.00  0.00           C
ATOM   1342  OH  TYR A  78      57.265  63.560 135.074  1.00  0.00           O
ATOM   1344  CD2 TYR A  78      55.195  64.910 137.824  1.00  0.00           C
ATOM   1346  CE2 TYR A  78      56.205  64.230 137.133  1.00  0.00           C
ATOM   1348  C   TYR A  78      51.275  67.990 138.143  1.00  0.00           C
ATOM   1349  O   TYR A  78      50.105  67.820 137.842  1.00  0.00           O
ATOM   1350  N   ALA A  79      51.605  68.690 139.243  1.00  0.00           N
ATOM   1352  CA  ALA A  79      50.695  69.310 140.184  1.00  0.00           C
ATOM   1354  CB  ALA A  79      51.495  69.850 141.383  1.00  0.00           C
ATOM   1358  C   ALA A  79      49.785  70.410 139.633  1.00  0.00           C
ATOM   1359  O   ALA A  79      48.585  70.430 139.883  1.00  0.00           O
ATOM   1360  N   ASP A  80      50.325  71.310 138.812  1.00  0.00           N
ATOM   1362  CA  ASP A  80      49.645  72.270 137.973  1.00  0.00           C
ATOM   1364  CB  ASP A  80      50.735  72.990 137.124  1.00  0.00           C
ATOM   1367  CG  ASP A  80      51.745  73.780 137.964  1.00  0.00           C
ATOM   1368  OD1 ASP A  80      51.335  74.270 139.042  1.00  0.00           O
ATOM   1369  OD2 ASP A  80      52.895  73.950 137.492  1.00  0.00           O
ATOM   1370  C   ASP A  80      48.655  71.570 137.043  1.00  0.00           C
ATOM   1371  O   ASP A  80      47.485  71.940 136.893  1.00  0.00           O
ATOM   1372  N   TRP A  81      49.065  70.440 136.434  1.00  0.00           N
ATOM   1374  CA  TRP A  81      48.185  69.660 135.594  1.00  0.00           C
ATOM   1376  CB  TRP A  81      49.005  68.820 134.583  1.00  0.00           C
ATOM   1379  CG  TRP A  81      48.285  68.550 133.293  1.00  0.00           C
ATOM   1380  CD1 TRP A  81      48.295  69.470 132.273  1.00  0.00           C
ATOM   1382  NE1 TRP A  81      47.625  68.960 131.193  1.00  0.00           N
ATOM   1384  CE2 TRP A  81      47.175  67.720 131.474  1.00  0.00           C
ATOM   1385  CD2 TRP A  81      47.565  67.410 132.792  1.00  0.00           C
ATOM   1386  CE3 TRP A  81      47.215  66.180 133.324  1.00  0.00           C
ATOM   1388  CZ3 TRP A  81      46.585  65.230 132.512  1.00  0.00           C
ATOM   1390  CZ2 TRP A  81      46.465  66.830 130.684  1.00  0.00           C
ATOM   1392  CH2 TRP A  81      46.205  65.560 131.214  1.00  0.00           C
ATOM   1394  C   TRP A  81      47.225  68.780 136.393  1.00  0.00           C
ATOM   1395  O   TRP A  81      46.185  68.380 135.893  1.00  0.00           O
ATOM   1396  N   LEU A  82      47.455  68.500 137.684  1.00  0.00           N
ATOM   1398  CA  LEU A  82      46.435  67.960 138.583  1.00  0.00           C
ATOM   1400  CB  LEU A  82      46.975  67.590 139.984  1.00  0.00           C
ATOM   1403  CG  LEU A  82      48.005  66.440 140.094  1.00  0.00           C
ATOM   1405  CD1 LEU A  82      48.555  66.310 141.514  1.00  0.00           C
ATOM   1409  CD2 LEU A  82      47.385  65.110 139.702  1.00  0.00           C
ATOM   1413  C   LEU A  82      45.265  68.920 138.742  1.00  0.00           C
ATOM   1414  O   LEU A  82      44.095  68.540 138.663  1.00  0.00           O
ATOM   1415  N   LYS A  83      45.585  70.230 138.902  1.00  0.00           N
ATOM   1417  CA  LYS A  83      44.675  71.360 138.853  1.00  0.00           C
ATOM   1419  CB  LYS A  83      45.495  72.640 139.124  1.00  0.00           C
ATOM   1422  CG  LYS A  83      44.875  73.630 140.124  1.00  0.00           C
ATOM   1425  CD  LYS A  83      43.495  74.160 139.714  1.00  0.00           C
ATOM   1428  CE  LYS A  83      43.105  75.370 140.562  1.00  0.00           C
ATOM   1431  NZ  LYS A  83      42.065  76.180 139.904  1.00  0.00           N
ATOM   1435  C   LYS A  83      43.955  71.480 137.503  1.00  0.00           C
ATOM   1436  O   LYS A  83      42.745  71.730 137.443  1.00  0.00           O
ATOM   1437  N   ASP A  84      44.685  71.280 136.383  1.00  0.00           N
ATOM   1439  CA  ASP A  84      44.145  71.440 135.044  1.00  0.00           C
ATOM   1441  CB  ASP A  84      44.045  72.950 134.754  1.00  0.00           C
ATOM   1444  CG  ASP A  84      43.395  73.320 133.443  1.00  0.00           C
ATOM   1445  OD1 ASP A  84      42.665  72.470 132.854  1.00  0.00           O
ATOM   1446  OD2 ASP A  84      43.495  74.530 133.094  1.00  0.00           O
ATOM   1447  C   ASP A  84      44.995  70.690 133.983  1.00  0.00           C
ATOM   1448  O   ASP A  84      45.995  71.200 133.493  1.00  0.00           O
ATOM   1449  N   PHE A  85      44.645  69.440 133.583  1.00  0.00           N
ATOM   1451  CA  PHE A  85      43.485  68.700 134.023  1.00  0.00           C
ATOM   1453  CB  PHE A  85      42.345  68.790 132.982  1.00  0.00           C
ATOM   1456  CG  PHE A  85      42.605  68.100 131.673  1.00  0.00           C
ATOM   1457  CD1 PHE A  85      43.125  68.800 130.574  1.00  0.00           C
ATOM   1459  CE1 PHE A  85      43.255  68.180 129.333  1.00  0.00           C
ATOM   1461  CZ  PHE A  85      42.865  66.840 129.163  1.00  0.00           C
ATOM   1463  CD2 PHE A  85      42.215  66.770 131.483  1.00  0.00           C
ATOM   1465  CE2 PHE A  85      42.355  66.130 130.253  1.00  0.00           C
ATOM   1467  C   PHE A  85      43.825  67.280 134.464  1.00  0.00           C
ATOM   1468  O   PHE A  85      44.105  66.390 133.673  1.00  0.00           O
ATOM   1469  N   LYS A  86      43.735  67.060 135.784  1.00  0.00           N
ATOM   1471  CA  LYS A  86      43.995  65.870 136.553  1.00  0.00           C
ATOM   1473  CB  LYS A  86      42.665  65.220 136.964  1.00  0.00           C
ATOM   1476  CG  LYS A  86      41.645  66.210 137.553  1.00  0.00           C
ATOM   1479  CD  LYS A  86      40.245  65.570 137.613  1.00  0.00           C
ATOM   1482  CE  LYS A  86      39.155  66.560 137.993  1.00  0.00           C
ATOM   1485  NZ  LYS A  86      37.835  65.920 137.842  1.00  0.00           N
ATOM   1489  C   LYS A  86      44.935  64.780 136.014  1.00  0.00           C
ATOM   1490  O   LYS A  86      44.525  63.820 135.374  1.00  0.00           O
ATOM   1491  N   GLN A  87      46.245  64.840 136.324  1.00  0.00           N
ATOM   1493  CA  GLN A  87      47.065  63.640 136.464  1.00  0.00           C
ATOM   1495  CB  GLN A  87      48.595  63.920 136.583  1.00  0.00           C
ATOM   1498  CG  GLN A  87      49.255  64.490 135.303  1.00  0.00           C
ATOM   1501  CD  GLN A  87      50.745  64.160 135.253  1.00  0.00           C
ATOM   1502  OE1 GLN A  87      51.345  63.730 136.234  1.00  0.00           O
ATOM   1503  NE2 GLN A  87      51.365  64.340 134.064  1.00  0.00           N
ATOM   1506  C   GLN A  87      46.615  62.660 137.562  1.00  0.00           C
ATOM   1507  O   GLN A  87      45.625  62.840 138.273  1.00  0.00           O
ATOM   1508  N   GLY A  88      47.365  61.560 137.714  1.00  0.00           N
ATOM   1510  CA  GLY A  88      47.245  60.580 138.773  1.00  0.00           C
ATOM   1513  C   GLY A  88      48.315  60.720 139.824  1.00  0.00           C
ATOM   1514  O   GLY A  88      49.425  60.260 139.553  1.00  0.00           O
ATOM   1515  N   PRO A  89      48.085  61.250 141.033  1.00  0.00           N
ATOM   1516  CD  PRO A  89      46.825  61.870 141.424  1.00  0.00           C
ATOM   1519  CA  PRO A  89      48.975  61.110 142.173  1.00  0.00           C
ATOM   1521  CB  PRO A  89      48.235  61.810 143.333  1.00  0.00           C
ATOM   1524  CG  PRO A  89      47.215  62.700 142.633  1.00  0.00           C
ATOM   1527  C   PRO A  89      49.345  59.690 142.544  1.00  0.00           C
ATOM   1528  O   PRO A  89      48.645  58.750 142.173  1.00  0.00           O
ATOM   1529  N   THR A  90      50.485  59.570 143.253  1.00  0.00           N
ATOM   1531  CA  THR A  90      50.975  58.370 143.934  1.00  0.00           C
ATOM   1533  CB  THR A  90      50.475  56.980 143.523  1.00  0.00           C
ATOM   1535  OG1 THR A  90      50.765  56.640 142.173  1.00  0.00           O
ATOM   1537  CG2 THR A  90      51.085  55.880 144.404  1.00  0.00           C
ATOM   1541  C   THR A  90      52.485  58.390 144.053  1.00  0.00           C
ATOM   1542  O   THR A  90      53.255  58.300 143.094  1.00  0.00           O
ATOM   1543  N   GLY A  91      52.975  58.520 145.292  1.00  0.00           N
ATOM   1545  CA  GLY A  91      54.405  58.480 145.572  1.00  0.00           C
ATOM   1548  C   GLY A  91      54.635  58.250 147.014  1.00  0.00           C
ATOM   1549  O   GLY A  91      54.825  59.170 147.803  1.00  0.00           O
ATOM   1550  N   GLU A  92      54.615  56.970 147.382  1.00  0.00           N
ATOM   1552  CA  GLU A  92      54.895  56.480 148.702  1.00  0.00           C
ATOM   1554  CB  GLU A  92      54.115  55.160 148.893  1.00  0.00           C
ATOM   1557  CG  GLU A  92      52.595  55.390 148.693  1.00  0.00           C
ATOM   1560  CD  GLU A  92      51.785  54.110 148.772  1.00  0.00           C
ATOM   1561  OE1 GLU A  92      52.345  52.990 148.714  1.00  0.00           O
ATOM   1562  OE2 GLU A  92      50.535  54.240 148.883  1.00  0.00           O
ATOM   1563  C   GLU A  92      56.405  56.390 148.863  1.00  0.00           C
ATOM   1564  O   GLU A  92      57.035  57.380 149.204  1.00  0.00           O
ATOM   1565  N   GLU A  93      57.035  55.230 148.553  1.00  0.00           N
ATOM   1567  CA  GLU A  93      58.445  54.970 148.842  1.00  0.00           C
ATOM   1569  CB  GLU A  93      58.915  55.420 150.262  1.00  0.00           C
ATOM   1572  CG  GLU A  93      60.315  54.960 150.743  1.00  0.00           C
ATOM   1575  CD  GLU A  93      60.825  55.820 151.883  1.00  0.00           C
ATOM   1576  OE1 GLU A  93      60.295  55.720 153.013  1.00  0.00           O
ATOM   1577  OE2 GLU A  93      61.815  56.550 151.652  1.00  0.00           O
ATOM   1578  C   GLU A  93      58.765  53.500 148.574  1.00  0.00           C
ATOM   1579  O   GLU A  93      57.895  52.640 148.443  1.00  0.00           O
ATOM   1580  N   ARG A  94      60.065  53.170 148.363  1.00  0.00           N
ATOM   1582  CA  ARG A  94      60.535  51.830 148.023  1.00  0.00           C
ATOM   1584  CB  ARG A  94      61.905  51.990 147.303  1.00  0.00           C
ATOM   1587  CG  ARG A  94      62.515  50.710 146.682  1.00  0.00           C
ATOM   1590  CD  ARG A  94      61.625  50.040 145.633  1.00  0.00           C
ATOM   1593  NE  ARG A  94      62.315  48.790 145.174  1.00  0.00           N
ATOM   1595  CZ  ARG A  94      63.275  48.730 144.254  1.00  0.00           C
ATOM   1596  NH1 ARG A  94      63.785  49.770 143.633  1.00  0.00           N
ATOM   1599  NH2 ARG A  94      63.685  47.540 143.893  1.00  0.00           N
ATOM   1602  C   ARG A  94      60.645  50.920 149.254  1.00  0.00           C
ATOM   1603  O   ARG A  94      60.665  51.380 150.393  1.00  0.00           O
ATOM   1604  N   THR A  95      60.725  49.580 149.074  1.00  0.00           N
ATOM   1606  CA  THR A  95      60.945  48.590 150.143  1.00  0.00           C
ATOM   1608  CB  THR A  95      60.665  47.170 149.654  1.00  0.00           C
ATOM   1610  OG1 THR A  95      59.505  47.160 148.833  1.00  0.00           O
ATOM   1612  CG2 THR A  95      60.425  46.240 150.842  1.00  0.00           C
ATOM   1616  C   THR A  95      62.345  48.630 150.743  1.00  0.00           C
ATOM   1617  O   THR A  95      63.215  47.800 150.473  1.00  0.00           O
ATOM   1618  N   VAL A  96      62.625  49.640 151.574  1.00  0.00           N
ATOM   1620  CA  VAL A  96      63.935  49.970 152.072  1.00  0.00           C
ATOM   1622  CB  VAL A  96      64.765  50.680 151.004  1.00  0.00           C
ATOM   1624  CG1 VAL A  96      64.185  52.050 150.592  1.00  0.00           C
ATOM   1628  CG2 VAL A  96      66.235  50.790 151.412  1.00  0.00           C
ATOM   1632  C   VAL A  96      63.645  50.830 153.283  1.00  0.00           C
ATOM   1633  O   VAL A  96      62.495  51.200 153.473  1.00  0.00           O
ATOM   1634  N   TYR A  97      64.645  51.160 154.133  1.00  0.00           N
ATOM   1636  CA  TYR A  97      64.425  51.990 155.333  1.00  0.00           C
ATOM   1638  CB  TYR A  97      65.755  52.160 156.144  1.00  0.00           C
ATOM   1641  CG  TYR A  97      66.825  52.940 155.393  1.00  0.00           C
ATOM   1642  CD1 TYR A  97      67.665  52.360 154.443  1.00  0.00           C
ATOM   1644  CE1 TYR A  97      68.525  53.150 153.652  1.00  0.00           C
ATOM   1646  CZ  TYR A  97      68.555  54.540 153.842  1.00  0.00           C
ATOM   1647  OH  TYR A  97      69.295  55.430 153.033  1.00  0.00           O
ATOM   1649  CD2 TYR A  97      66.915  54.320 155.613  1.00  0.00           C
ATOM   1651  CE2 TYR A  97      67.765  55.110 154.833  1.00  0.00           C
ATOM   1653  C   TYR A  97      63.825  53.350 154.952  1.00  0.00           C
ATOM   1654  O   TYR A  97      62.865  53.850 155.533  1.00  0.00           O
ATOM   1655  N   GLY A  98      64.355  53.920 153.872  1.00  0.00           N
ATOM   1657  CA  GLY A  98      63.785  55.020 153.163  1.00  0.00           C
ATOM   1660  C   GLY A  98      64.745  55.380 152.083  1.00  0.00           C
ATOM   1661  O   GLY A  98      65.955  55.300 152.242  1.00  0.00           O
ATOM   1662  N   ILE A  99      64.225  55.810 150.934  1.00  0.00           N
ATOM   1664  CA  ILE A  99      65.015  56.380 149.863  1.00  0.00           C
ATOM   1666  CB  ILE A  99      64.495  55.930 148.492  1.00  0.00           C
ATOM   1668  CG2 ILE A  99      63.085  56.480 148.212  1.00  0.00           C
ATOM   1672  CG1 ILE A  99      65.545  56.260 147.394  1.00  0.00           C
ATOM   1675  CD  ILE A  99      65.235  55.640 146.023  1.00  0.00           C
ATOM   1679  C   ILE A  99      65.025  57.900 150.022  1.00  0.00           C
ATOM   1680  O   ILE A  99      65.985  58.560 149.633  1.00  0.00           O
ATOM   1681  N   TYR A 100      63.995  58.460 150.693  1.00  0.00           N
ATOM   1683  CA  TYR A 100      63.985  59.830 151.202  1.00  0.00           C
ATOM   1685  CB  TYR A 100      62.515  60.340 151.383  1.00  0.00           C
ATOM   1688  CG  TYR A 100      61.715  60.290 150.092  1.00  0.00           C
ATOM   1689  CD1 TYR A 100      60.985  59.140 149.732  1.00  0.00           C
ATOM   1691  CE1 TYR A 100      60.175  59.120 148.592  1.00  0.00           C
ATOM   1693  CZ  TYR A 100      60.025  60.260 147.812  1.00  0.00           C
ATOM   1694  OH  TYR A 100      59.155  60.240 146.704  1.00  0.00           O
ATOM   1696  CD2 TYR A 100      61.565  61.430 149.292  1.00  0.00           C
ATOM   1698  CE2 TYR A 100      60.725  61.430 148.163  1.00  0.00           C
ATOM   1700  C   TYR A 100      64.755  59.880 152.512  1.00  0.00           C
ATOM   1701  O   TYR A 100      65.265  60.920 152.943  1.00  0.00           O
ATOM   1702  N   GLY A 101      64.905  58.700 153.154  1.00  0.00           N
ATOM   1704  CA  GLY A 101      65.745  58.450 154.312  1.00  0.00           C
ATOM   1707  C   GLY A 101      67.225  58.750 154.152  1.00  0.00           C
ATOM   1708  O   GLY A 101      67.945  58.170 153.342  1.00  0.00           O
ATOM   1709  N   ILE A 102      67.715  59.660 155.003  1.00  0.00           N
ATOM   1711  CA  ILE A 102      69.045  60.200 154.943  1.00  0.00           C
ATOM   1713  CB  ILE A 102      69.005  61.700 155.162  1.00  0.00           C
ATOM   1715  CG2 ILE A 102      68.585  62.010 156.624  1.00  0.00           C
ATOM   1719  CG1 ILE A 102      70.295  62.430 154.732  1.00  0.00           C
ATOM   1722  CD  ILE A 102      70.005  63.870 154.322  1.00  0.00           C
ATOM   1726  C   ILE A 102      70.005  59.470 155.883  1.00  0.00           C
ATOM   1727  O   ILE A 102      69.615  58.870 156.883  1.00  0.00           O
ATOM   1728  N   SER A 103      71.305  59.470 155.504  1.00  0.00           N
ATOM   1730  CA  SER A 103      72.405  58.680 156.074  1.00  0.00           C
ATOM   1732  CB  SER A 103      73.395  58.250 154.943  1.00  0.00           C
ATOM   1735  OG  SER A 103      74.505  57.470 155.383  1.00  0.00           O
ATOM   1737  C   SER A 103      73.175  59.510 157.102  1.00  0.00           C
ATOM   1738  O   SER A 103      73.075  60.730 157.072  1.00  0.00           O
ATOM   1739  N   GLU A 104      74.015  58.850 157.973  1.00  0.00           N
ATOM   1741  CA  GLU A 104      74.865  59.440 159.012  1.00  0.00           C
ATOM   1743  CB  GLU A 104      75.805  58.400 159.754  1.00  0.00           C
ATOM   1746  CG  GLU A 104      76.995  57.790 158.912  1.00  0.00           C
ATOM   1749  CD  GLU A 104      78.235  57.350 159.714  1.00  0.00           C
ATOM   1750  OE1 GLU A 104      79.115  58.210 160.023  1.00  0.00           O
ATOM   1751  OE2 GLU A 104      78.415  56.130 159.952  1.00  0.00           O
ATOM   1752  C   GLU A 104      75.805  60.540 158.562  1.00  0.00           C
ATOM   1753  O   GLU A 104      76.455  61.200 159.374  1.00  0.00           O
ATOM   1754  N   SER A 105      75.905  60.800 157.242  1.00  0.00           N
ATOM   1756  CA  SER A 105      76.745  61.840 156.693  1.00  0.00           C
ATOM   1758  CB  SER A 105      76.755  61.770 155.143  1.00  0.00           C
ATOM   1761  OG  SER A 105      77.745  62.620 154.583  1.00  0.00           O
ATOM   1763  C   SER A 105      76.365  63.220 157.193  1.00  0.00           C
ATOM   1764  O   SER A 105      77.215  64.050 157.493  1.00  0.00           O
ATOM   1765  N   ASN A 106      75.055  63.470 157.372  1.00  0.00           N
ATOM   1767  CA  ASN A 106      74.525  64.740 157.812  1.00  0.00           C
ATOM   1769  CB  ASN A 106      73.235  65.080 157.043  1.00  0.00           C
ATOM   1772  CG  ASN A 106      73.585  65.320 155.583  1.00  0.00           C
ATOM   1773  OD1 ASN A 106      74.025  66.410 155.224  1.00  0.00           O
ATOM   1774  ND2 ASN A 106      73.345  64.330 154.702  1.00  0.00           N
ATOM   1777  C   ASN A 106      74.205  64.730 159.303  1.00  0.00           C
ATOM   1778  O   ASN A 106      73.785  63.730 159.872  1.00  0.00           O
ATOM   1779  N   LEU A 107      74.365  65.880 159.982  1.00  0.00           N
ATOM   1781  CA  LEU A 107      74.125  66.020 161.403  1.00  0.00           C
ATOM   1783  CB  LEU A 107      74.675  67.350 161.944  1.00  0.00           C
ATOM   1786  CG  LEU A 107      76.195  67.480 161.783  1.00  0.00           C
ATOM   1788  CD1 LEU A 107      76.655  68.790 162.413  1.00  0.00           C
ATOM   1792  CD2 LEU A 107      76.925  66.280 162.402  1.00  0.00           C
ATOM   1796  C   LEU A 107      72.705  65.810 161.893  1.00  0.00           C
ATOM   1797  O   LEU A 107      71.745  65.850 161.133  1.00  0.00           O
ATOM   1798  N   ALA A 108      72.565  65.510 163.202  1.00  0.00           N
ATOM   1800  CA  ALA A 108      71.335  64.990 163.793  1.00  0.00           C
ATOM   1802  CB  ALA A 108      71.525  64.610 165.273  1.00  0.00           C
ATOM   1806  C   ALA A 108      70.195  65.950 163.652  1.00  0.00           C
ATOM   1807  O   ALA A 108      69.065  65.540 163.404  1.00  0.00           O
ATOM   1808  N   GLU A 109      70.515  67.250 163.754  1.00  0.00           N
ATOM   1810  CA  GLU A 109      69.635  68.330 163.423  1.00  0.00           C
ATOM   1812  CB  GLU A 109      70.415  69.630 163.694  1.00  0.00           C
ATOM   1815  CG  GLU A 109      69.525  70.890 163.652  1.00  0.00           C
ATOM   1818  CD  GLU A 109      69.125  71.300 162.253  1.00  0.00           C
ATOM   1819  OE1 GLU A 109      69.955  71.120 161.324  1.00  0.00           O
ATOM   1820  OE2 GLU A 109      67.955  71.710 162.092  1.00  0.00           O
ATOM   1821  C   GLU A 109      69.085  68.260 161.983  1.00  0.00           C
ATOM   1822  O   GLU A 109      67.875  68.310 161.783  1.00  0.00           O
ATOM   1823  N   CYS A 110      69.945  68.030 160.974  1.00  0.00           N
ATOM   1825  CA  CYS A 110      69.585  68.150 159.572  1.00  0.00           C
ATOM   1827  CB  CYS A 110      70.825  68.400 158.663  1.00  0.00           C
ATOM   1830  SG  CYS A 110      71.735  69.910 159.083  1.00  0.00           S
ATOM   1832  C   CYS A 110      68.905  66.900 159.023  1.00  0.00           C
ATOM   1833  O   CYS A 110      68.345  66.920 157.932  1.00  0.00           O
ATOM   1834  N   GLU A 111      68.965  65.780 159.794  1.00  0.00           N
ATOM   1836  CA  GLU A 111      68.315  64.530 159.443  1.00  0.00           C
ATOM   1838  CB  GLU A 111      69.025  63.290 160.103  1.00  0.00           C
ATOM   1841  CG  GLU A 111      70.445  62.870 159.633  1.00  0.00           C
ATOM   1844  CD  GLU A 111      70.885  61.580 160.332  1.00  0.00           C
ATOM   1845  OE1 GLU A 111      70.045  61.010 161.083  1.00  0.00           O
ATOM   1846  OE2 GLU A 111      72.035  61.110 160.144  1.00  0.00           O
ATOM   1847  C   GLU A 111      66.875  64.520 159.943  1.00  0.00           C
ATOM   1848  O   GLU A 111      65.935  64.490 159.143  1.00  0.00           O
ATOM   1849  N   LYS A 112      66.705  64.580 161.273  1.00  0.00           N
ATOM   1851  CA  LYS A 112      65.465  64.300 161.992  1.00  0.00           C
ATOM   1853  CB  LYS A 112      65.295  62.780 162.312  1.00  0.00           C
ATOM   1856  CG  LYS A 112      66.135  62.120 163.423  1.00  0.00           C
ATOM   1859  CD  LYS A 112      67.635  62.100 163.124  1.00  0.00           C
ATOM   1862  CE  LYS A 112      68.485  61.440 164.203  1.00  0.00           C
ATOM   1865  NZ  LYS A 112      69.835  61.250 163.673  1.00  0.00           N
ATOM   1869  C   LYS A 112      65.485  65.100 163.273  1.00  0.00           C
ATOM   1870  O   LYS A 112      64.915  64.730 164.304  1.00  0.00           O
ATOM   1871  N   GLY A 113      66.195  66.250 163.253  1.00  0.00           N
ATOM   1873  CA  GLY A 113      66.395  67.150 164.384  1.00  0.00           C
ATOM   1876  C   GLY A 113      65.165  67.500 165.163  1.00  0.00           C
ATOM   1877  O   GLY A 113      64.105  67.750 164.603  1.00  0.00           O
ATOM   1878  N   VAL A 114      65.285  67.620 166.493  1.00  0.00           N
ATOM   1880  CA  VAL A 114      64.135  67.750 167.354  1.00  0.00           C
ATOM   1882  CB  VAL A 114      64.365  67.070 168.694  1.00  0.00           C
ATOM   1884  CG1 VAL A 114      63.075  67.140 169.533  1.00  0.00           C
ATOM   1888  CG2 VAL A 114      64.785  65.610 168.423  1.00  0.00           C
ATOM   1892  C   VAL A 114      63.775  69.210 167.543  1.00  0.00           C
ATOM   1893  O   VAL A 114      64.565  70.010 168.062  1.00  0.00           O
ATOM   1894  N   LYS A 115      62.565  69.600 167.103  1.00  0.00           N
ATOM   1896  CA  LYS A 115      62.105  70.960 167.263  1.00  0.00           C
ATOM   1898  CB  LYS A 115      62.425  71.880 166.053  1.00  0.00           C
ATOM   1901  CG  LYS A 115      63.915  72.150 165.783  1.00  0.00           C
ATOM   1904  CD  LYS A 115      64.505  71.150 164.763  1.00  0.00           C
ATOM   1907  CE  LYS A 115      66.005  71.300 164.492  1.00  0.00           C
ATOM   1910  NZ  LYS A 115      66.765  71.310 165.764  1.00  0.00           N
ATOM   1914  C   LYS A 115      60.605  71.030 167.513  1.00  0.00           C
ATOM   1915  O   LYS A 115      59.795  70.810 166.624  1.00  0.00           O
ATOM   1916  N   SER A 116      60.235  71.450 168.743  1.00  0.00           N
ATOM   1918  CA  SER A 116      58.875  71.820 169.094  1.00  0.00           C
ATOM   1920  CB  SER A 116      58.215  70.870 170.113  1.00  0.00           C
ATOM   1923  OG  SER A 116      58.155  69.540 169.603  1.00  0.00           O
ATOM   1925  C   SER A 116      58.835  73.220 169.684  1.00  0.00           C
ATOM   1926  O   SER A 116      59.705  73.610 170.462  1.00  0.00           O
ATOM   1927  N   ALA A 117      57.805  74.000 169.304  1.00  0.00           N
ATOM   1929  CA  ALA A 117      57.565  75.390 169.654  1.00  0.00           C
ATOM   1931  CB  ALA A 117      58.785  76.330 169.503  1.00  0.00           C
ATOM   1935  C   ALA A 117      56.515  75.900 168.694  1.00  0.00           C
ATOM   1936  O   ALA A 117      56.135  75.180 167.773  1.00  0.00           O
ATOM   1937  N   VAL A 118      56.015  77.130 168.853  1.00  0.00           N
ATOM   1939  CA  VAL A 118      55.335  77.870 167.823  1.00  0.00           C
ATOM   1941  CB  VAL A 118      53.855  78.070 168.134  1.00  0.00           C
ATOM   1943  CG1 VAL A 118      53.655  78.820 169.463  1.00  0.00           C
ATOM   1947  CG2 VAL A 118      53.115  78.760 166.973  1.00  0.00           C
ATOM   1951  C   VAL A 118      56.115  79.160 167.633  1.00  0.00           C
ATOM   1952  O   VAL A 118      56.795  79.630 168.544  1.00  0.00           O
ATOM   1953  N   ALA A 119      56.095  79.740 166.423  1.00  0.00           N
ATOM   1955  CA  ALA A 119      56.615  81.060 166.254  1.00  0.00           C
ATOM   1957  CB  ALA A 119      58.145  81.060 166.003  1.00  0.00           C
ATOM   1961  C   ALA A 119      55.895  81.750 165.122  1.00  0.00           C
ATOM   1962  O   ALA A 119      55.395  81.110 164.193  1.00  0.00           O
ATOM   1963  N   LEU A 120      55.815  83.090 165.182  1.00  0.00           N
ATOM   1965  CA  LEU A 120      55.315  83.930 164.104  1.00  0.00           C
ATOM   1967  CB  LEU A 120      55.295  85.430 164.483  1.00  0.00           C
ATOM   1970  CG  LEU A 120      54.505  85.810 165.742  1.00  0.00           C
ATOM   1972  CD1 LEU A 120      54.635  87.310 165.952  1.00  0.00           C
ATOM   1976  CD2 LEU A 120      53.015  85.430 165.654  1.00  0.00           C
ATOM   1980  C   LEU A 120      56.165  83.810 162.854  1.00  0.00           C
ATOM   1981  O   LEU A 120      55.695  83.800 161.723  1.00  0.00           O
ATOM   1982  N   THR A 121      57.485  83.710 163.062  1.00  0.00           N
ATOM   1984  CA  THR A 121      58.425  83.480 162.003  1.00  0.00           C
ATOM   1986  CB  THR A 121      59.815  83.990 162.342  1.00  0.00           C
ATOM   1988  OG1 THR A 121      60.235  83.600 163.643  1.00  0.00           O
ATOM   1990  CG2 THR A 121      59.695  85.520 162.364  1.00  0.00           C
ATOM   1994  C   THR A 121      58.435  82.020 161.582  1.00  0.00           C
ATOM   1995  O   THR A 121      58.205  81.150 162.423  1.00  0.00           O
ATOM   1996  N   PRO A 122      58.625  81.690 160.303  1.00  0.00           N
ATOM   1997  CD  PRO A 122      58.585  82.650 159.213  1.00  0.00           C
ATOM   2000  CA  PRO A 122      58.935  80.350 159.794  1.00  0.00           C
ATOM   2002  CB  PRO A 122      59.465  80.630 158.393  1.00  0.00           C
ATOM   2005  CG  PRO A 122      58.605  81.800 157.954  1.00  0.00           C
ATOM   2008  C   PRO A 122      59.895  79.480 160.573  1.00  0.00           C
ATOM   2009  O   PRO A 122      60.945  79.970 161.013  1.00  0.00           O
ATOM   2010  N   ALA A 123      59.585  78.190 160.694  1.00  0.00           N
ATOM   2012  CA  ALA A 123      60.415  77.230 161.353  1.00  0.00           C
ATOM   2014  CB  ALA A 123      59.625  76.520 162.464  1.00  0.00           C
ATOM   2018  C   ALA A 123      60.825  76.190 160.332  1.00  0.00           C
ATOM   2019  O   ALA A 123      59.995  75.510 159.742  1.00  0.00           O
ATOM   2020  N   LEU A 124      62.145  76.070 160.113  1.00  0.00           N
ATOM   2022  CA  LEU A 124      62.705  75.090 159.213  1.00  0.00           C
ATOM   2024  CB  LEU A 124      64.205  75.310 158.872  1.00  0.00           C
ATOM   2027  CG  LEU A 124      64.575  76.590 158.092  1.00  0.00           C
ATOM   2029  CD1 LEU A 124      64.435  77.860 158.932  1.00  0.00           C
ATOM   2033  CD2 LEU A 124      66.025  76.520 157.592  1.00  0.00           C
ATOM   2037  C   LEU A 124      62.495  73.700 159.794  1.00  0.00           C
ATOM   2038  O   LEU A 124      62.825  73.440 160.943  1.00  0.00           O
ATOM   2039  N   GLN A 125      61.885  72.790 159.023  1.00  0.00           N
ATOM   2041  CA  GLN A 125      61.935  71.380 159.342  1.00  0.00           C
ATOM   2043  CB  GLN A 125      60.635  70.660 158.893  1.00  0.00           C
ATOM   2046  CG  GLN A 125      59.435  70.990 159.812  1.00  0.00           C
ATOM   2049  CD  GLN A 125      58.145  70.290 159.363  1.00  0.00           C
ATOM   2050  OE1 GLN A 125      57.665  70.530 158.253  1.00  0.00           O
ATOM   2051  NE2 GLN A 125      57.575  69.430 160.233  1.00  0.00           N
ATOM   2054  C   GLN A 125      63.205  70.720 158.794  1.00  0.00           C
ATOM   2055  O   GLN A 125      63.655  71.130 157.714  1.00  0.00           O
ATOM   2056  N   PRO A 126      63.815  69.730 159.452  1.00  0.00           N
ATOM   2057  CD  PRO A 126      63.525  69.410 160.842  1.00  0.00           C
ATOM   2060  CA  PRO A 126      64.785  68.800 158.863  1.00  0.00           C
ATOM   2062  CB  PRO A 126      65.025  67.760 159.982  1.00  0.00           C
ATOM   2065  CG  PRO A 126      64.655  68.480 161.273  1.00  0.00           C
ATOM   2068  C   PRO A 126      64.335  68.090 157.604  1.00  0.00           C
ATOM   2069  O   PRO A 126      63.135  68.120 157.303  1.00  0.00           O
ATOM   2070  N   ILE A 127      65.235  67.360 156.893  1.00  0.00           N
ATOM   2072  CA  ILE A 127      64.845  66.640 155.673  1.00  0.00           C
ATOM   2074  CB  ILE A 127      65.965  65.880 154.952  1.00  0.00           C
ATOM   2076  CG2 ILE A 127      66.615  64.830 155.872  1.00  0.00           C
ATOM   2080  CG1 ILE A 127      65.485  65.210 153.632  1.00  0.00           C
ATOM   2083  CD  ILE A 127      66.585  64.480 152.863  1.00  0.00           C
ATOM   2087  C   ILE A 127      63.695  65.680 155.872  1.00  0.00           C
ATOM   2088  O   ILE A 127      62.775  65.690 155.063  1.00  0.00           O
ATOM   2089  N   ASP A 128      63.685  64.850 156.952  1.00  0.00           N
ATOM   2091  CA  ASP A 128      62.625  63.890 157.173  1.00  0.00           C
ATOM   2093  CB  ASP A 128      63.045  62.780 158.193  1.00  0.00           C
ATOM   2096  CG  ASP A 128      62.905  63.040 159.693  1.00  0.00           C
ATOM   2097  OD1 ASP A 128      62.555  64.160 160.144  1.00  0.00           O
ATOM   2098  OD2 ASP A 128      63.135  62.050 160.433  1.00  0.00           O
ATOM   2099  C   ASP A 128      61.295  64.570 157.443  1.00  0.00           C
ATOM   2100  O   ASP A 128      60.255  64.110 156.993  1.00  0.00           O
ATOM   2101  N   GLY A 129      61.315  65.720 158.143  1.00  0.00           N
ATOM   2103  CA  GLY A 129      60.125  66.480 158.514  1.00  0.00           C
ATOM   2106  C   GLY A 129      59.565  67.280 157.382  1.00  0.00           C
ATOM   2107  O   GLY A 129      58.355  67.420 157.214  1.00  0.00           O
ATOM   2108  N   VAL A 130      60.465  67.850 156.562  1.00  0.00           N
ATOM   2110  CA  VAL A 130      60.125  68.430 155.283  1.00  0.00           C
ATOM   2112  CB  VAL A 130      61.305  69.140 154.633  1.00  0.00           C
ATOM   2114  CG1 VAL A 130      60.985  69.520 153.182  1.00  0.00           C
ATOM   2118  CG2 VAL A 130      61.605  70.420 155.423  1.00  0.00           C
ATOM   2122  C   VAL A 130      59.555  67.390 154.354  1.00  0.00           C
ATOM   2123  O   VAL A 130      58.535  67.620 153.714  1.00  0.00           O
ATOM   2124  N   ALA A 131      60.185  66.210 154.283  1.00  0.00           N
ATOM   2126  CA  ALA A 131      59.715  65.070 153.523  1.00  0.00           C
ATOM   2128  CB  ALA A 131      60.755  63.940 153.592  1.00  0.00           C
ATOM   2132  C   ALA A 131      58.365  64.550 153.974  1.00  0.00           C
ATOM   2133  O   ALA A 131      57.465  64.330 153.163  1.00  0.00           O
ATOM   2134  N   VAL A 132      58.165  64.380 155.292  1.00  0.00           N
ATOM   2136  CA  VAL A 132      56.875  64.070 155.883  1.00  0.00           C
ATOM   2138  CB  VAL A 132      56.965  63.740 157.372  1.00  0.00           C
ATOM   2140  CG1 VAL A 132      55.595  63.730 158.083  1.00  0.00           C
ATOM   2144  CG2 VAL A 132      57.625  62.350 157.533  1.00  0.00           C
ATOM   2148  C   VAL A 132      55.845  65.140 155.604  1.00  0.00           C
ATOM   2149  O   VAL A 132      54.755  64.830 155.143  1.00  0.00           O
ATOM   2150  N   SER A 133      56.145  66.450 155.803  1.00  0.00           N
ATOM   2152  CA  SER A 133      55.195  67.510 155.523  1.00  0.00           C
ATOM   2154  CB  SER A 133      55.485  68.910 156.163  1.00  0.00           C
ATOM   2157  OG  SER A 133      56.695  69.550 155.753  1.00  0.00           O
ATOM   2159  C   SER A 133      54.855  67.650 154.062  1.00  0.00           C
ATOM   2160  O   SER A 133      53.685  67.790 153.723  1.00  0.00           O
ATOM   2161  N   TYR A 134      55.845  67.520 153.154  1.00  0.00           N
ATOM   2163  CA  TYR A 134      55.695  67.420 151.713  1.00  0.00           C
ATOM   2165  CB  TYR A 134      57.125  67.360 151.074  1.00  0.00           C
ATOM   2168  CG  TYR A 134      57.245  67.080 149.592  1.00  0.00           C
ATOM   2169  CD1 TYR A 134      57.135  68.110 148.644  1.00  0.00           C
ATOM   2171  CE1 TYR A 134      57.465  67.890 147.303  1.00  0.00           C
ATOM   2173  CZ  TYR A 134      57.865  66.620 146.883  1.00  0.00           C
ATOM   2174  OH  TYR A 134      58.175  66.390 145.533  1.00  0.00           O
ATOM   2176  CD2 TYR A 134      57.645  65.810 149.143  1.00  0.00           C
ATOM   2178  CE2 TYR A 134      57.945  65.570 147.792  1.00  0.00           C
ATOM   2180  C   TYR A 134      54.845  66.250 151.262  1.00  0.00           C
ATOM   2181  O   TYR A 134      53.915  66.440 150.484  1.00  0.00           O
ATOM   2182  N   ILE A 135      55.105  65.040 151.803  1.00  0.00           N
ATOM   2184  CA  ILE A 135      54.265  63.880 151.542  1.00  0.00           C
ATOM   2186  CB  ILE A 135      54.925  62.560 151.923  1.00  0.00           C
ATOM   2188  CG2 ILE A 135      53.925  61.380 151.842  1.00  0.00           C
ATOM   2192  CG1 ILE A 135      56.155  62.320 151.023  1.00  0.00           C
ATOM   2195  CD  ILE A 135      55.865  61.960 149.562  1.00  0.00           C
ATOM   2199  C   ILE A 135      52.895  63.990 152.133  1.00  0.00           C
ATOM   2200  O   ILE A 135      51.915  63.710 151.453  1.00  0.00           O
ATOM   2201  N   ASP A 136      52.735  64.440 153.383  1.00  0.00           N
ATOM   2203  CA  ASP A 136      51.445  64.660 154.003  1.00  0.00           C
ATOM   2205  CB  ASP A 136      51.585  65.220 155.443  1.00  0.00           C
ATOM   2208  CG  ASP A 136      51.785  64.160 156.512  1.00  0.00           C
ATOM   2209  OD1 ASP A 136      52.095  62.970 156.214  1.00  0.00           O
ATOM   2210  OD2 ASP A 136      51.585  64.570 157.682  1.00  0.00           O
ATOM   2211  C   ASP A 136      50.605  65.650 153.223  1.00  0.00           C
ATOM   2212  O   ASP A 136      49.435  65.390 152.943  1.00  0.00           O
ATOM   2213  N   ALA A 137      51.205  66.780 152.773  1.00  0.00           N
ATOM   2215  CA  ALA A 137      50.565  67.670 151.833  1.00  0.00           C
ATOM   2217  CB  ALA A 137      51.445  68.920 151.604  1.00  0.00           C
ATOM   2221  C   ALA A 137      50.255  67.030 150.513  1.00  0.00           C
ATOM   2222  O   ALA A 137      49.125  67.070 150.074  1.00  0.00           O
ATOM   2223  N   ALA A 138      51.215  66.310 149.894  1.00  0.00           N
ATOM   2225  CA  ALA A 138      50.995  65.590 148.663  1.00  0.00           C
ATOM   2227  CB  ALA A 138      52.295  64.890 148.253  1.00  0.00           C
ATOM   2231  C   ALA A 138      49.865  64.570 148.753  1.00  0.00           C
ATOM   2232  O   ALA A 138      49.025  64.480 147.863  1.00  0.00           O
ATOM   2233  N   VAL A 139      49.795  63.790 149.833  1.00  0.00           N
ATOM   2235  CA  VAL A 139      48.685  62.910 150.193  1.00  0.00           C
ATOM   2237  CB  VAL A 139      49.055  62.070 151.412  1.00  0.00           C
ATOM   2239  CG1 VAL A 139      47.875  61.190 151.863  1.00  0.00           C
ATOM   2243  CG2 VAL A 139      50.225  61.140 151.062  1.00  0.00           C
ATOM   2247  C   VAL A 139      47.385  63.660 150.454  1.00  0.00           C
ATOM   2248  O   VAL A 139      46.315  63.250 150.012  1.00  0.00           O
ATOM   2249  N   ALA A 140      47.405  64.820 151.132  1.00  0.00           N
ATOM   2251  CA  ALA A 140      46.265  65.710 151.243  1.00  0.00           C
ATOM   2253  CB  ALA A 140      46.605  66.870 152.214  1.00  0.00           C
ATOM   2257  C   ALA A 140      45.775  66.250 149.902  1.00  0.00           C
ATOM   2258  O   ALA A 140      44.565  66.300 149.654  1.00  0.00           O
ATOM   2259  N   LEU A 141      46.685  66.640 148.982  1.00  0.00           N
ATOM   2261  CA  LEU A 141      46.375  66.850 147.563  1.00  0.00           C
ATOM   2263  CB  LEU A 141      47.585  67.390 146.734  1.00  0.00           C
ATOM   2266  CG  LEU A 141      48.045  68.860 146.943  1.00  0.00           C
ATOM   2268  CD1 LEU A 141      49.265  69.040 147.844  1.00  0.00           C
ATOM   2272  CD2 LEU A 141      48.405  69.560 145.624  1.00  0.00           C
ATOM   2276  C   LEU A 141      45.815  65.590 146.883  1.00  0.00           C
ATOM   2277  O   LEU A 141      44.765  65.650 146.253  1.00  0.00           O
ATOM   2278  N   GLY A 142      46.445  64.410 147.033  1.00  0.00           N
ATOM   2280  CA  GLY A 142      46.005  63.150 146.424  1.00  0.00           C
ATOM   2283  C   GLY A 142      44.685  62.640 146.923  1.00  0.00           C
ATOM   2284  O   GLY A 142      43.925  62.000 146.214  1.00  0.00           O
ATOM   2285  N   ASN A 143      44.365  62.880 148.193  1.00  0.00           N
ATOM   2287  CA  ASN A 143      43.075  62.610 148.783  1.00  0.00           C
ATOM   2289  CB  ASN A 143      43.165  62.600 150.324  1.00  0.00           C
ATOM   2292  CG  ASN A 143      43.915  61.350 150.783  1.00  0.00           C
ATOM   2293  OD1 ASN A 143      44.045  60.360 150.074  1.00  0.00           O
ATOM   2294  ND2 ASN A 143      44.395  61.370 152.043  1.00  0.00           N
ATOM   2297  C   ASN A 143      41.955  63.510 148.283  1.00  0.00           C
ATOM   2298  O   ASN A 143      40.835  63.060 148.033  1.00  0.00           O
ATOM   2299  N   THR A 144      42.235  64.820 148.072  1.00  0.00           N
ATOM   2301  CA  THR A 144      41.265  65.680 147.402  1.00  0.00           C
ATOM   2303  CB  THR A 144      41.425  67.180 147.652  1.00  0.00           C
ATOM   2305  OG1 THR A 144      42.725  67.670 147.382  1.00  0.00           O
ATOM   2307  CG2 THR A 144      41.195  67.410 149.143  1.00  0.00           C
ATOM   2311  C   THR A 144      41.165  65.390 145.923  1.00  0.00           C
ATOM   2312  O   THR A 144      40.105  65.560 145.324  1.00  0.00           O
ATOM   2313  N   ILE A 145      42.235  64.840 145.303  1.00  0.00           N
ATOM   2315  CA  ILE A 145      42.115  64.070 144.074  1.00  0.00           C
ATOM   2317  CB  ILE A 145      43.465  63.790 143.383  1.00  0.00           C
ATOM   2319  CG2 ILE A 145      43.255  62.930 142.124  1.00  0.00           C
ATOM   2323  CG1 ILE A 145      44.265  65.080 143.044  1.00  0.00           C
ATOM   2326  CD  ILE A 145      43.655  65.980 141.952  1.00  0.00           C
ATOM   2330  C   ILE A 145      41.265  62.800 144.182  1.00  0.00           C
ATOM   2331  O   ILE A 145      40.405  62.570 143.342  1.00  0.00           O
ATOM   2332  N   ASN A 146      41.425  61.930 145.203  1.00  0.00           N
ATOM   2334  CA  ASN A 146      40.785  60.610 145.292  1.00  0.00           C
ATOM   2336  CB  ASN A 146      41.515  59.600 146.253  1.00  0.00           C
ATOM   2339  CG  ASN A 146      40.865  59.250 147.613  1.00  0.00           C
ATOM   2340  OD1 ASN A 146      39.715  58.800 147.714  1.00  0.00           O
ATOM   2341  ND2 ASN A 146      41.655  59.370 148.702  1.00  0.00           N
ATOM   2344  C   ASN A 146      39.265  60.640 145.443  1.00  0.00           C
ATOM   2345  O   ASN A 146      38.535  59.850 144.852  1.00  0.00           O
ATOM   2346  N   GLU A 147      38.725  61.610 146.214  1.00  0.00           N
ATOM   2348  CA  GLU A 147      37.285  61.800 146.313  1.00  0.00           C
ATOM   2350  CB  GLU A 147      36.955  62.600 147.592  1.00  0.00           C
ATOM   2353  CG  GLU A 147      37.425  64.080 147.592  1.00  0.00           C
ATOM   2356  CD  GLU A 147      37.125  64.750 148.924  1.00  0.00           C
ATOM   2357  OE1 GLU A 147      35.935  64.690 149.333  1.00  0.00           O
ATOM   2358  OE2 GLU A 147      38.035  65.360 149.543  1.00  0.00           O
ATOM   2359  C   GLU A 147      36.715  62.490 145.074  1.00  0.00           C
ATOM   2360  O   GLU A 147      35.535  62.360 144.723  1.00  0.00           O
ATOM   2361  N   MET A 148      37.585  63.170 144.312  1.00  0.00           N
ATOM   2363  CA  MET A 148      37.255  63.840 143.074  1.00  0.00           C
ATOM   2365  CB  MET A 148      38.175  65.070 143.033  1.00  0.00           C
ATOM   2368  CG  MET A 148      38.025  66.090 141.893  1.00  0.00           C
ATOM   2371  SD  MET A 148      39.565  67.020 141.663  1.00  0.00           S
ATOM   2372  CE  MET A 148      40.425  65.580 140.952  1.00  0.00           C
ATOM   2376  C   MET A 148      37.555  62.920 141.904  1.00  0.00           C
ATOM   2377  O   MET A 148      37.235  63.230 140.753  1.00  0.00           O
ATOM   2378  N   ASP A 149      38.085  61.710 142.163  1.00  0.00           N
ATOM   2380  CA  ASP A 149      38.335  60.660 141.193  1.00  0.00           C
ATOM   2382  CB  ASP A 149      39.425  59.690 141.714  1.00  0.00           C
ATOM   2385  CG  ASP A 149      40.785  59.900 141.074  1.00  0.00           C
ATOM   2386  OD1 ASP A 149      40.865  60.490 139.973  1.00  0.00           O
ATOM   2387  OD2 ASP A 149      41.735  59.260 141.574  1.00  0.00           O
ATOM   2388  C   ASP A 149      37.065  59.910 140.874  1.00  0.00           C
ATOM   2389  O   ASP A 149      36.935  59.280 139.833  1.00  0.00           O
ATOM   2390  N   LYS A 150      36.035  60.110 141.723  1.00  0.00           N
ATOM   2392  CA  LYS A 150      34.635  59.920 141.402  1.00  0.00           C
ATOM   2394  CB  LYS A 150      33.745  60.250 142.633  1.00  0.00           C
ATOM   2397  CG  LYS A 150      33.955  59.290 143.803  1.00  0.00           C
ATOM   2400  CD  LYS A 150      32.965  59.440 144.982  1.00  0.00           C
ATOM   2403  CE  LYS A 150      33.345  60.420 146.113  1.00  0.00           C
ATOM   2406  NZ  LYS A 150      33.045  61.840 145.803  1.00  0.00           N
ATOM   2410  C   LYS A 150      34.205  60.740 140.193  1.00  0.00           C
ATOM   2411  O   LYS A 150      33.455  60.280 139.344  1.00  0.00           O
ATOM   2412  N   TYR A 151      34.735  61.970 140.083  1.00  0.00           N
ATOM   2414  CA  TYR A 151      34.425  62.910 139.033  1.00  0.00           C
ATOM   2416  CB  TYR A 151      34.105  64.280 139.663  1.00  0.00           C
ATOM   2419  CG  TYR A 151      32.865  64.170 140.513  1.00  0.00           C
ATOM   2420  CD1 TYR A 151      31.605  64.410 139.953  1.00  0.00           C
ATOM   2422  CE1 TYR A 151      30.455  64.440 140.764  1.00  0.00           C
ATOM   2424  CZ  TYR A 151      30.595  64.280 142.154  1.00  0.00           C
ATOM   2425  OH  TYR A 151      29.505  64.420 143.023  1.00  0.00           O
ATOM   2427  CD2 TYR A 151      32.955  63.910 141.893  1.00  0.00           C
ATOM   2429  CE2 TYR A 151      31.835  64.010 142.714  1.00  0.00           C
ATOM   2431  C   TYR A 151      35.595  63.070 138.062  1.00  0.00           C
ATOM   2432  O   TYR A 151      35.595  63.950 137.202  1.00  0.00           O
ATOM   2433  N   TYR A 152      36.625  62.210 138.154  1.00  0.00           N
ATOM   2435  CA  TYR A 152      37.575  61.950 137.083  1.00  0.00           C
ATOM   2437  CB  TYR A 152      38.875  61.420 137.714  1.00  0.00           C
ATOM   2440  CG  TYR A 152      39.955  61.070 136.732  1.00  0.00           C
ATOM   2441  CD1 TYR A 152      40.705  62.080 136.113  1.00  0.00           C
ATOM   2443  CE1 TYR A 152      41.855  61.770 135.374  1.00  0.00           C
ATOM   2445  CZ  TYR A 152      42.275  60.440 135.283  1.00  0.00           C
ATOM   2446  OH  TYR A 152      43.495  60.120 134.684  1.00  0.00           O
ATOM   2448  CD2 TYR A 152      40.335  59.730 136.533  1.00  0.00           C
ATOM   2450  CE2 TYR A 152      41.495  59.420 135.824  1.00  0.00           C
ATOM   2452  C   TYR A 152      37.005  60.900 136.154  1.00  0.00           C
ATOM   2453  O   TYR A 152      37.265  60.880 134.953  1.00  0.00           O
ATOM   2454  N   THR A 153      36.125  60.040 136.704  1.00  0.00           N
ATOM   2456  CA  THR A 153      35.435  59.030 135.913  1.00  0.00           C
ATOM   2458  CB  THR A 153      35.175  57.750 136.682  1.00  0.00           C
ATOM   2460  OG1 THR A 153      34.465  57.980 137.893  1.00  0.00           O
ATOM   2462  CG2 THR A 153      36.515  57.140 137.113  1.00  0.00           C
ATOM   2466  C   THR A 153      34.115  59.530 135.393  1.00  0.00           C
ATOM   2467  O   THR A 153      33.515  58.850 134.574  1.00  0.00           O
ATOM   2468  N   GLN A 154      33.635  60.720 135.824  1.00  0.00           N
ATOM   2470  CA  GLN A 154      32.745  61.520 134.984  1.00  0.00           C
ATOM   2472  CB  GLN A 154      31.815  62.500 135.784  1.00  0.00           C
ATOM   2475  CG  GLN A 154      30.525  61.890 136.393  1.00  0.00           C
ATOM   2478  CD  GLN A 154      30.825  61.020 137.603  1.00  0.00           C
ATOM   2479  OE1 GLN A 154      30.885  61.520 138.734  1.00  0.00           O
ATOM   2480  NE2 GLN A 154      31.075  59.720 137.383  1.00  0.00           N
ATOM   2483  C   GLN A 154      33.505  62.390 133.993  1.00  0.00           C
ATOM   2484  O   GLN A 154      32.885  62.960 133.103  1.00  0.00           O
ATOM   2485  N   GLU A 155      34.815  62.610 134.182  1.00  0.00           N
ATOM   2487  CA  GLU A 155      35.545  63.620 133.434  1.00  0.00           C
ATOM   2489  CB  GLU A 155      35.765  63.230 131.964  1.00  0.00           C
ATOM   2492  CG  GLU A 155      36.765  62.060 131.844  1.00  0.00           C
ATOM   2495  CD  GLU A 155      37.225  61.860 130.423  1.00  0.00           C
ATOM   2496  OE1 GLU A 155      36.895  62.690 129.543  1.00  0.00           O
ATOM   2497  OE2 GLU A 155      37.955  60.870 130.174  1.00  0.00           O
ATOM   2498  C   GLU A 155      35.055  65.050 133.633  1.00  0.00           C
ATOM   2499  O   GLU A 155      35.165  65.920 132.783  1.00  0.00           O
ATOM   2500  N   ASN A 156      34.505  65.350 134.833  1.00  0.00           N
ATOM   2502  CA  ASN A 156      33.855  66.630 135.094  1.00  0.00           C
ATOM   2504  CB  ASN A 156      32.665  66.410 136.064  1.00  0.00           C
ATOM   2507  CG  ASN A 156      31.575  67.470 135.874  1.00  0.00           C
ATOM   2508  OD1 ASN A 156      31.335  67.940 134.754  1.00  0.00           O
ATOM   2509  ND2 ASN A 156      30.885  67.830 136.973  1.00  0.00           N
ATOM   2512  C   ASN A 156      34.855  67.640 135.654  1.00  0.00           C
ATOM   2513  O   ASN A 156      34.505  68.440 136.523  1.00  0.00           O
ATOM   2514  N   TYR A 157      36.135  67.560 135.202  1.00  0.00           N
ATOM   2516  CA  TYR A 157      37.265  68.470 135.383  1.00  0.00           C
ATOM   2518  CB  TYR A 157      38.065  68.660 134.083  1.00  0.00           C
ATOM   2521  CG  TYR A 157      38.585  67.330 133.613  1.00  0.00           C
ATOM   2522  CD1 TYR A 157      38.085  66.740 132.443  1.00  0.00           C
ATOM   2524  CE1 TYR A 157      38.545  65.480 132.034  1.00  0.00           C
ATOM   2526  CZ  TYR A 157      39.495  64.800 132.792  1.00  0.00           C
ATOM   2527  OH  TYR A 157      39.915  63.540 132.383  1.00  0.00           O
ATOM   2529  CD2 TYR A 157      39.585  66.670 134.333  1.00  0.00           C
ATOM   2531  CE2 TYR A 157      40.025  65.400 133.943  1.00  0.00           C
ATOM   2533  C   TYR A 157      37.085  69.760 136.154  1.00  0.00           C
ATOM   2534  O   TYR A 157      36.845  69.740 137.363  1.00  0.00           O
ATOM   2535  N   LYS A 158      37.195  70.910 135.464  1.00  0.00           N
ATOM   2537  CA  LYS A 158      36.595  72.140 135.874  1.00  0.00           C
ATOM   2539  CB  LYS A 158      37.515  73.380 135.714  1.00  0.00           C
ATOM   2542  CG  LYS A 158      38.205  73.560 134.344  1.00  0.00           C
ATOM   2545  CD  LYS A 158      37.615  74.580 133.333  1.00  0.00           C
ATOM   2548  CE  LYS A 158      37.525  76.040 133.794  1.00  0.00           C
ATOM   2551  NZ  LYS A 158      36.155  76.380 134.193  1.00  0.00           N
ATOM   2555  C   LYS A 158      35.325  72.350 135.113  1.00  0.00           C
ATOM   2556  O   LYS A 158      35.285  72.680 133.934  1.00  0.00           O
ATOM   2557  N   ASP A 159      34.195  72.170 135.803  1.00  0.00           N
ATOM   2559  CA  ASP A 159      32.895  72.560 135.342  1.00  0.00           C
ATOM   2561  CB  ASP A 159      31.885  71.930 136.344  1.00  0.00           C
ATOM   2564  CG  ASP A 159      30.445  72.020 135.913  1.00  0.00           C
ATOM   2565  OD1 ASP A 159      30.215  72.450 134.754  1.00  0.00           O
ATOM   2566  OD2 ASP A 159      29.545  71.670 136.714  1.00  0.00           O
ATOM   2567  C   ASP A 159      32.765  74.090 135.113  1.00  0.00           C
ATOM   2568  O   ASP A 159      33.415  74.920 135.753  1.00  0.00           O
ATOM   2569  N   ASP A 160      31.915  74.480 134.133  1.00  0.00           N
ATOM   2571  CA  ASP A 160      31.555  75.870 133.844  1.00  0.00           C
ATOM   2573  CB  ASP A 160      31.125  75.980 132.333  1.00  0.00           C
ATOM   2576  CG  ASP A 160      31.125  77.400 131.763  1.00  0.00           C
ATOM   2577  OD1 ASP A 160      31.355  78.350 132.544  1.00  0.00           O
ATOM   2578  OD2 ASP A 160      30.865  77.590 130.544  1.00  0.00           O
ATOM   2579  C   ASP A 160      30.445  76.270 134.833  1.00  0.00           C
ATOM   2580  O   ASP A 160      30.235  77.430 135.193  1.00  0.00           O
ATOM   2581  N   ALA A 161      29.735  75.260 135.363  1.00  0.00           N
ATOM   2583  CA  ALA A 161      28.425  75.440 135.964  1.00  0.00           C
ATOM   2585  CB  ALA A 161      27.505  74.390 135.314  1.00  0.00           C
ATOM   2589  C   ALA A 161      28.395  75.230 137.464  1.00  0.00           C
ATOM   2590  O   ALA A 161      27.325  75.190 138.074  1.00  0.00           O
ATOM   2591  N   PHE A 162      29.575  75.110 138.083  1.00  0.00           N
ATOM   2593  CA  PHE A 162      29.775  74.760 139.473  1.00  0.00           C
ATOM   2595  CB  PHE A 162      29.015  75.690 140.493  1.00  0.00           C
ATOM   2598  CG  PHE A 162      29.345  75.460 141.943  1.00  0.00           C
ATOM   2599  CD1 PHE A 162      30.075  76.420 142.674  1.00  0.00           C
ATOM   2601  CE1 PHE A 162      30.435  76.190 144.003  1.00  0.00           C
ATOM   2603  CZ  PHE A 162      30.035  75.000 144.633  1.00  0.00           C
ATOM   2605  CD2 PHE A 162      28.905  74.300 142.613  1.00  0.00           C
ATOM   2607  CE2 PHE A 162      29.265  74.060 143.943  1.00  0.00           C
ATOM   2609  C   PHE A 162      29.595  73.250 139.743  1.00  0.00           C
ATOM   2610  O   PHE A 162      28.505  72.690 139.764  1.00  0.00           O
ATOM   2611  N   ALA A 163      30.715  72.570 140.044  1.00  0.00           N
ATOM   2613  CA  ALA A 163      30.695  71.170 140.383  1.00  0.00           C
ATOM   2615  CB  ALA A 163      31.255  70.330 139.223  1.00  0.00           C
ATOM   2619  C   ALA A 163      31.555  70.940 141.592  1.00  0.00           C
ATOM   2620  O   ALA A 163      32.385  71.750 142.014  1.00  0.00           O
ATOM   2621  N   LYS A 164      31.465  69.730 142.163  1.00  0.00           N
ATOM   2623  CA  LYS A 164      32.495  69.260 143.053  1.00  0.00           C
ATOM   2625  CB  LYS A 164      32.135  67.930 143.753  1.00  0.00           C
ATOM   2628  CG  LYS A 164      31.055  68.150 144.824  1.00  0.00           C
ATOM   2631  CD  LYS A 164      30.575  66.840 145.473  1.00  0.00           C
ATOM   2634  CE  LYS A 164      29.415  67.020 146.453  1.00  0.00           C
ATOM   2637  NZ  LYS A 164      29.815  67.810 147.643  1.00  0.00           N
ATOM   2641  C   LYS A 164      33.885  69.220 142.423  1.00  0.00           C
ATOM   2642  O   LYS A 164      34.865  69.440 143.113  1.00  0.00           O
ATOM   2643  N   GLY A 165      34.015  68.950 141.094  1.00  0.00           N
ATOM   2645  CA  GLY A 165      35.305  68.920 140.374  1.00  0.00           C
ATOM   2648  C   GLY A 165      36.195  70.110 140.594  1.00  0.00           C
ATOM   2649  O   GLY A 165      37.325  69.990 141.074  1.00  0.00           O
ATOM   2650  N   LYS A 166      35.665  71.330 140.342  1.00  0.00           N
ATOM   2652  CA  LYS A 166      36.415  72.540 140.603  1.00  0.00           C
ATOM   2654  CB  LYS A 166      35.855  73.760 139.814  1.00  0.00           C
ATOM   2657  CG  LYS A 166      34.665  74.520 140.443  1.00  0.00           C
ATOM   2660  CD  LYS A 166      34.225  75.730 139.604  1.00  0.00           C
ATOM   2663  CE  LYS A 166      33.285  76.740 140.292  1.00  0.00           C
ATOM   2666  NZ  LYS A 166      33.935  77.360 141.474  1.00  0.00           N
ATOM   2670  C   LYS A 166      36.455  72.850 142.104  1.00  0.00           C
ATOM   2671  O   LYS A 166      37.345  73.550 142.562  1.00  0.00           O
ATOM   2672  N   THR A 167      35.505  72.340 142.923  1.00  0.00           N
ATOM   2674  CA  THR A 167      35.545  72.480 144.393  1.00  0.00           C
ATOM   2676  CB  THR A 167      34.315  71.970 145.152  1.00  0.00           C
ATOM   2678  OG1 THR A 167      33.135  72.600 144.684  1.00  0.00           O
ATOM   2680  CG2 THR A 167      34.435  72.300 146.663  1.00  0.00           C
ATOM   2684  C   THR A 167      36.745  71.820 145.034  1.00  0.00           C
ATOM   2685  O   THR A 167      37.385  72.390 145.913  1.00  0.00           O
ATOM   2686  N   LEU A 168      37.095  70.590 144.624  1.00  0.00           N
ATOM   2688  CA  LEU A 168      38.305  69.940 145.104  1.00  0.00           C
ATOM   2690  CB  LEU A 168      38.305  68.410 144.883  1.00  0.00           C
ATOM   2693  CG  LEU A 168      37.345  67.570 145.764  1.00  0.00           C
ATOM   2695  CD1 LEU A 168      37.325  67.970 147.242  1.00  0.00           C
ATOM   2699  CD2 LEU A 168      35.925  67.520 145.182  1.00  0.00           C
ATOM   2703  C   LEU A 168      39.565  70.600 144.562  1.00  0.00           C
ATOM   2704  O   LEU A 168      40.565  70.740 145.273  1.00  0.00           O
ATOM   2705  N   HIS A 169      39.525  71.140 143.333  1.00  0.00           N
ATOM   2707  CA  HIS A 169      40.545  72.020 142.792  1.00  0.00           C
ATOM   2709  CB  HIS A 169      40.275  72.370 141.333  1.00  0.00           C
ATOM   2712  ND1 HIS A 169      39.645  71.210 139.254  1.00  0.00           N
ATOM   2713  CG  HIS A 169      40.335  71.170 140.443  1.00  0.00           C
ATOM   2714  CE1 HIS A 169      40.025  70.120 138.613  1.00  0.00           C
ATOM   2716  NE2 HIS A 169      40.905  69.380 139.333  1.00  0.00           N
ATOM   2718  CD2 HIS A 169      41.095  70.050 140.523  1.00  0.00           C
ATOM   2720  C   HIS A 169      40.765  73.300 143.594  1.00  0.00           C
ATOM   2721  O   HIS A 169      41.885  73.810 143.714  1.00  0.00           O
ATOM   2722  N   GLN A 170      39.685  73.860 144.193  1.00  0.00           N
ATOM   2724  CA  GLN A 170      39.815  74.920 145.182  1.00  0.00           C
ATOM   2726  CB  GLN A 170      38.435  75.440 145.693  1.00  0.00           C
ATOM   2729  CG  GLN A 170      37.525  76.190 144.693  1.00  0.00           C
ATOM   2732  CD  GLN A 170      38.235  77.290 143.902  1.00  0.00           C
ATOM   2733  OE1 GLN A 170      37.905  77.500 142.733  1.00  0.00           O
ATOM   2734  NE2 GLN A 170      39.125  78.040 144.592  1.00  0.00           N
ATOM   2737  C   GLN A 170      40.635  74.580 146.424  1.00  0.00           C
ATOM   2738  O   GLN A 170      41.465  75.380 146.833  1.00  0.00           O
ATOM   2739  N   THR A 171      40.415  73.410 147.083  1.00  0.00           N
ATOM   2741  CA  THR A 171      41.245  72.960 148.223  1.00  0.00           C
ATOM   2743  CB  THR A 171      40.635  71.870 149.133  1.00  0.00           C
ATOM   2745  OG1 THR A 171      41.545  71.250 150.022  1.00  0.00           O
ATOM   2747  CG2 THR A 171      40.085  70.730 148.273  1.00  0.00           C
ATOM   2751  C   THR A 171      42.645  72.620 147.803  1.00  0.00           C
ATOM   2752  O   THR A 171      43.625  73.010 148.452  1.00  0.00           O
ATOM   2753  N   PHE A 172      42.755  71.960 146.643  1.00  0.00           N
ATOM   2755  CA  PHE A 172      43.985  71.570 146.023  1.00  0.00           C
ATOM   2757  CB  PHE A 172      43.595  70.840 144.702  1.00  0.00           C
ATOM   2760  CG  PHE A 172      44.765  70.340 143.934  1.00  0.00           C
ATOM   2761  CD1 PHE A 172      45.125  68.980 143.964  1.00  0.00           C
ATOM   2763  CE1 PHE A 172      46.275  68.550 143.303  1.00  0.00           C
ATOM   2765  CZ  PHE A 172      47.075  69.480 142.633  1.00  0.00           C
ATOM   2767  CD2 PHE A 172      45.515  71.230 143.154  1.00  0.00           C
ATOM   2769  CE2 PHE A 172      46.685  70.810 142.512  1.00  0.00           C
ATOM   2771  C   PHE A 172      44.925  72.760 145.822  1.00  0.00           C
ATOM   2772  O   PHE A 172      46.095  72.670 146.193  1.00  0.00           O
ATOM   2773  N   LEU A 173      44.435  73.930 145.354  1.00  0.00           N
ATOM   2775  CA  LEU A 173      45.235  75.140 145.232  1.00  0.00           C
ATOM   2777  CB  LEU A 173      44.295  76.310 144.794  1.00  0.00           C
ATOM   2780  CG  LEU A 173      44.915  77.730 144.863  1.00  0.00           C
ATOM   2782  CD1 LEU A 173      46.175  77.800 144.014  1.00  0.00           C
ATOM   2786  CD2 LEU A 173      43.955  78.830 144.372  1.00  0.00           C
ATOM   2790  C   LEU A 173      46.005  75.550 146.493  1.00  0.00           C
ATOM   2791  O   LEU A 173      47.185  75.870 146.453  1.00  0.00           O
ATOM   2792  N   LYS A 174      45.355  75.560 147.674  1.00  0.00           N
ATOM   2794  CA  LYS A 174      46.005  75.970 148.912  1.00  0.00           C
ATOM   2796  CB  LYS A 174      45.015  76.240 150.063  1.00  0.00           C
ATOM   2799  CG  LYS A 174      44.075  77.430 149.842  1.00  0.00           C
ATOM   2802  CD  LYS A 174      42.925  77.130 148.883  1.00  0.00           C
ATOM   2805  CE  LYS A 174      41.885  78.240 148.833  1.00  0.00           C
ATOM   2808  NZ  LYS A 174      42.405  79.410 148.092  1.00  0.00           N
ATOM   2812  C   LYS A 174      47.045  74.980 149.393  1.00  0.00           C
ATOM   2813  O   LYS A 174      48.145  75.340 149.803  1.00  0.00           O
ATOM   2814  N   ASN A 175      46.705  73.680 149.273  1.00  0.00           N
ATOM   2816  CA  ASN A 175      47.595  72.570 149.503  1.00  0.00           C
ATOM   2818  CB  ASN A 175      46.825  71.230 149.283  1.00  0.00           C
ATOM   2821  CG  ASN A 175      45.635  71.050 150.224  1.00  0.00           C
ATOM   2822  OD1 ASN A 175      45.525  71.700 151.262  1.00  0.00           O
ATOM   2823  ND2 ASN A 175      44.705  70.130 149.842  1.00  0.00           N
ATOM   2826  C   ASN A 175      48.825  72.600 148.604  1.00  0.00           C
ATOM   2827  O   ASN A 175      49.935  72.270 149.033  1.00  0.00           O
ATOM   2828  N   LEU A 176      48.665  73.000 147.324  1.00  0.00           N
ATOM   2830  CA  LEU A 176      49.755  73.240 146.383  1.00  0.00           C
ATOM   2832  CB  LEU A 176      49.205  73.540 144.953  1.00  0.00           C
ATOM   2835  CG  LEU A 176      50.295  73.600 143.853  1.00  0.00           C
ATOM   2837  CD1 LEU A 176      51.075  72.290 143.794  1.00  0.00           C
ATOM   2841  CD2 LEU A 176      49.705  73.900 142.473  1.00  0.00           C
ATOM   2845  C   LEU A 176      50.715  74.350 146.812  1.00  0.00           C
ATOM   2846  O   LEU A 176      51.925  74.150 146.874  1.00  0.00           O
ATOM   2847  N   GLU A 177      50.175  75.520 147.254  1.00  0.00           N
ATOM   2849  CA  GLU A 177      50.955  76.570 147.893  1.00  0.00           C
ATOM   2851  CB  GLU A 177      50.085  77.810 148.273  1.00  0.00           C
ATOM   2854  CG  GLU A 177      50.875  79.010 148.872  1.00  0.00           C
ATOM   2857  CD  GLU A 177      50.005  80.100 149.514  1.00  0.00           C
ATOM   2858  OE1 GLU A 177      49.015  80.550 148.883  1.00  0.00           O
ATOM   2859  OE2 GLU A 177      50.355  80.520 150.654  1.00  0.00           O
ATOM   2860  C   GLU A 177      51.695  76.080 149.124  1.00  0.00           C
ATOM   2861  O   GLU A 177      52.825  76.460 149.413  1.00  0.00           O
ATOM   2862  N   ALA A 178      51.095  75.170 149.913  1.00  0.00           N
ATOM   2864  CA  ALA A 178      51.835  74.460 150.934  1.00  0.00           C
ATOM   2866  CB  ALA A 178      50.855  73.680 151.842  1.00  0.00           C
ATOM   2870  C   ALA A 178      52.995  73.580 150.443  1.00  0.00           C
ATOM   2871  O   ALA A 178      54.045  73.490 151.092  1.00  0.00           O
ATOM   2872  N   PHE A 179      52.815  72.870 149.312  1.00  0.00           N
ATOM   2874  CA  PHE A 179      53.685  71.840 148.772  1.00  0.00           C
ATOM   2876  CB  PHE A 179      52.805  71.020 147.773  1.00  0.00           C
ATOM   2879  CG  PHE A 179      53.515  69.960 146.962  1.00  0.00           C
ATOM   2880  CD1 PHE A 179      53.745  68.690 147.493  1.00  0.00           C
ATOM   2882  CE1 PHE A 179      54.335  67.690 146.713  1.00  0.00           C
ATOM   2884  CZ  PHE A 179      54.685  67.950 145.383  1.00  0.00           C
ATOM   2886  CD2 PHE A 179      53.855  70.220 145.624  1.00  0.00           C
ATOM   2888  CE2 PHE A 179      54.445  69.220 144.833  1.00  0.00           C
ATOM   2890  C   PHE A 179      55.015  72.350 148.193  1.00  0.00           C
ATOM   2891  O   PHE A 179      56.025  71.660 148.223  1.00  0.00           O
ATOM   2892  N   GLU A 180      55.065  73.610 147.703  1.00  0.00           N
ATOM   2894  CA  GLU A 180      56.235  74.140 147.003  1.00  0.00           C
ATOM   2896  CB  GLU A 180      55.795  75.140 145.913  1.00  0.00           C
ATOM   2899  CG  GLU A 180      54.935  74.510 144.824  1.00  0.00           C
ATOM   2902  CD  GLU A 180      54.155  75.550 144.053  1.00  0.00           C
ATOM   2903  OE1 GLU A 180      54.375  76.780 144.214  1.00  0.00           O
ATOM   2904  OE2 GLU A 180      53.295  75.100 143.253  1.00  0.00           O
ATOM   2905  C   GLU A 180      57.255  74.740 147.973  1.00  0.00           C
ATOM   2906  O   GLU A 180      58.395  74.300 148.013  1.00  0.00           O
ATOM   2907  N   PRO A 181      56.875  75.660 148.863  1.00  0.00           N
ATOM   2908  CD  PRO A 181      55.895  76.700 148.562  1.00  0.00           C
ATOM   2911  CA  PRO A 181      57.605  76.010 150.063  1.00  0.00           C
ATOM   2913  CB  PRO A 181      56.565  76.840 150.833  1.00  0.00           C
ATOM   2916  CG  PRO A 181      55.865  77.640 149.754  1.00  0.00           C
ATOM   2919  C   PRO A 181      58.185  74.880 150.904  1.00  0.00           C
ATOM   2920  O   PRO A 181      59.145  75.140 151.633  1.00  0.00           O
ATOM   2921  N   VAL A 182      57.605  73.660 150.952  1.00  0.00           N
ATOM   2923  CA  VAL A 182      58.285  72.550 151.624  1.00  0.00           C
ATOM   2925  CB  VAL A 182      57.375  71.460 152.202  1.00  0.00           C
ATOM   2927  CG1 VAL A 182      56.595  72.000 153.404  1.00  0.00           C
ATOM   2931  CG2 VAL A 182      56.385  70.960 151.152  1.00  0.00           C
ATOM   2935  C   VAL A 182      59.365  71.930 150.764  1.00  0.00           C
ATOM   2936  O   VAL A 182      60.455  71.620 151.223  1.00  0.00           O
ATOM   2937  N   ALA A 183      59.175  71.830 149.432  1.00  0.00           N
ATOM   2939  CA  ALA A 183      60.275  71.540 148.544  1.00  0.00           C
ATOM   2941  CB  ALA A 183      59.735  71.410 147.102  1.00  0.00           C
ATOM   2945  C   ALA A 183      61.405  72.570 148.644  1.00  0.00           C
ATOM   2946  O   ALA A 183      62.585  72.230 148.753  1.00  0.00           O
ATOM   2947  N   GLU A 184      61.065  73.880 148.714  1.00  0.00           N
ATOM   2949  CA  GLU A 184      62.005  74.960 148.964  1.00  0.00           C
ATOM   2951  CB  GLU A 184      61.325  76.360 149.003  1.00  0.00           C
ATOM   2954  CG  GLU A 184      62.375  77.510 148.932  1.00  0.00           C
ATOM   2957  CD  GLU A 184      61.795  78.910 148.762  1.00  0.00           C
ATOM   2958  OE1 GLU A 184      61.235  79.460 149.742  1.00  0.00           O
ATOM   2959  OE2 GLU A 184      61.995  79.510 147.674  1.00  0.00           O
ATOM   2960  C   GLU A 184      62.795  74.840 150.262  1.00  0.00           C
ATOM   2961  O   GLU A 184      64.005  75.060 150.312  1.00  0.00           O
ATOM   2962  N   SER A 185      62.135  74.460 151.372  1.00  0.00           N
ATOM   2964  CA  SER A 185      62.805  74.320 152.652  1.00  0.00           C
ATOM   2966  CB  SER A 185      61.845  74.250 153.863  1.00  0.00           C
ATOM   2969  OG  SER A 185      60.855  73.240 153.693  1.00  0.00           O
ATOM   2971  C   SER A 185      63.745  73.150 152.724  1.00  0.00           C
ATOM   2972  O   SER A 185      64.785  73.240 153.372  1.00  0.00           O
ATOM   2973  N   TYR A 186      63.465  72.040 151.993  1.00  0.00           N
ATOM   2975  CA  TYR A 186      64.465  71.010 151.734  1.00  0.00           C
ATOM   2977  CB  TYR A 186      63.915  69.780 150.934  1.00  0.00           C
ATOM   2980  CG  TYR A 186      65.035  68.850 150.504  1.00  0.00           C
ATOM   2981  CD1 TYR A 186      65.795  68.200 151.482  1.00  0.00           C
ATOM   2983  CE1 TYR A 186      66.975  67.520 151.144  1.00  0.00           C
ATOM   2985  CZ  TYR A 186      67.375  67.450 149.812  1.00  0.00           C
ATOM   2986  OH  TYR A 186      68.515  66.690 149.473  1.00  0.00           O
ATOM   2988  CD2 TYR A 186      65.475  68.800 149.163  1.00  0.00           C
ATOM   2990  CE2 TYR A 186      66.635  68.100 148.824  1.00  0.00           C
ATOM   2992  C   TYR A 186      65.665  71.570 150.992  1.00  0.00           C
ATOM   2993  O   TYR A 186      66.815  71.400 151.412  1.00  0.00           O
ATOM   2994  N   HIS A 187      65.405  72.290 149.882  1.00  0.00           N
ATOM   2996  CA  HIS A 187      66.445  72.830 149.033  1.00  0.00           C
ATOM   2998  CB  HIS A 187      65.855  73.580 147.833  1.00  0.00           C
ATOM   3001  ND1 HIS A 187      66.135  71.740 146.193  1.00  0.00           N
ATOM   3002  CG  HIS A 187      65.295  72.630 146.833  1.00  0.00           C
ATOM   3003  CE1 HIS A 187      65.365  71.060 145.374  1.00  0.00           C
ATOM   3005  NE2 HIS A 187      64.075  71.480 145.443  1.00  0.00           N
ATOM   3007  CD2 HIS A 187      64.035  72.510 146.354  1.00  0.00           C
ATOM   3009  C   HIS A 187      67.365  73.750 149.773  1.00  0.00           C
ATOM   3010  O   HIS A 187      68.575  73.600 149.693  1.00  0.00           O
ATOM   3011  N   ALA A 188      66.805  74.650 150.592  1.00  0.00           N
ATOM   3013  CA  ALA A 188      67.525  75.560 151.453  1.00  0.00           C
ATOM   3015  CB  ALA A 188      66.505  76.400 152.254  1.00  0.00           C
ATOM   3019  C   ALA A 188      68.485  74.870 152.423  1.00  0.00           C
ATOM   3020  O   ALA A 188      69.625  75.310 152.583  1.00  0.00           O
ATOM   3021  N   ALA A 189      68.055  73.760 153.053  1.00  0.00           N
ATOM   3023  CA  ALA A 189      68.875  72.980 153.964  1.00  0.00           C
ATOM   3025  CB  ALA A 189      68.025  71.820 154.523  1.00  0.00           C
ATOM   3029  C   ALA A 189      70.145  72.430 153.303  1.00  0.00           C
ATOM   3030  O   ALA A 189      71.265  72.580 153.803  1.00  0.00           O
ATOM   3031  N   ILE A 190      69.995  71.840 152.092  1.00  0.00           N
ATOM   3033  CA  ILE A 190      71.095  71.180 151.424  1.00  0.00           C
ATOM   3035  CB  ILE A 190      70.695  69.950 150.604  1.00  0.00           C
ATOM   3037  CG2 ILE A 190      70.325  68.830 151.594  1.00  0.00           C
ATOM   3041  CG1 ILE A 190      69.535  70.180 149.613  1.00  0.00           C
ATOM   3044  CD  ILE A 190      69.895  71.000 148.383  1.00  0.00           C
ATOM   3048  C   ILE A 190      71.955  72.120 150.604  1.00  0.00           C
ATOM   3049  O   ILE A 190      73.025  71.710 150.152  1.00  0.00           O
ATOM   3050  N   GLN A 191      71.575  73.410 150.432  1.00  0.00           N
ATOM   3052  CA  GLN A 191      72.445  74.380 149.773  1.00  0.00           C
ATOM   3054  CB  GLN A 191      71.825  75.810 149.764  1.00  0.00           C
ATOM   3057  CG  GLN A 191      70.665  75.960 148.772  1.00  0.00           C
ATOM   3060  CD  GLN A 191      70.125  77.380 148.714  1.00  0.00           C
ATOM   3061  OE1 GLN A 191      68.975  77.630 149.083  1.00  0.00           O
ATOM   3062  NE2 GLN A 191      70.965  78.330 148.243  1.00  0.00           N
ATOM   3065  C   GLN A 191      73.785  74.550 150.443  1.00  0.00           C
ATOM   3066  O   GLN A 191      74.845  74.480 149.824  1.00  0.00           O
ATOM   3067  N   GLU A 192      73.775  74.740 151.773  1.00  0.00           N
ATOM   3069  CA  GLU A 192      75.005  74.810 152.533  1.00  0.00           C
ATOM   3071  CB  GLU A 192      74.695  75.330 153.943  1.00  0.00           C
ATOM   3074  CG  GLU A 192      74.105  76.770 153.953  1.00  0.00           C
ATOM   3077  CD  GLU A 192      73.875  77.300 155.363  1.00  0.00           C
ATOM   3078  OE1 GLU A 192      74.145  76.560 156.333  1.00  0.00           O
ATOM   3079  OE2 GLU A 192      73.415  78.470 155.493  1.00  0.00           O
ATOM   3080  C   GLU A 192      75.735  73.470 152.544  1.00  0.00           C
ATOM   3081  O   GLU A 192      76.935  73.390 152.324  1.00  0.00           O
ATOM   3082  N   ILE A 193      74.995  72.360 152.724  1.00  0.00           N
ATOM   3084  CA  ILE A 193      75.555  71.010 152.753  1.00  0.00           C
ATOM   3086  CB  ILE A 193      74.475  69.990 153.072  1.00  0.00           C
ATOM   3088  CG2 ILE A 193      75.085  68.580 153.133  1.00  0.00           C
ATOM   3092  CG1 ILE A 193      73.775  70.350 154.413  1.00  0.00           C
ATOM   3095  CD  ILE A 193      72.565  69.490 154.803  1.00  0.00           C
ATOM   3099  C   ILE A 193      76.245  70.620 151.443  1.00  0.00           C
ATOM   3100  O   ILE A 193      77.365  70.110 151.424  1.00  0.00           O
ATOM   3101  N   ASN A 194      75.595  70.880 150.303  1.00  0.00           N
ATOM   3103  CA  ASN A 194      76.105  70.600 148.982  1.00  0.00           C
ATOM   3105  CB  ASN A 194      74.975  70.670 147.943  1.00  0.00           C
ATOM   3108  CG  ASN A 194      75.345  69.850 146.704  1.00  0.00           C
ATOM   3109  OD1 ASN A 194      75.795  70.370 145.682  1.00  0.00           O
ATOM   3110  ND2 ASN A 194      75.125  68.520 146.792  1.00  0.00           N
ATOM   3113  C   ASN A 194      77.305  71.480 148.613  1.00  0.00           C
ATOM   3114  O   ASN A 194      78.255  71.010 147.993  1.00  0.00           O
ATOM   3115  N   ASP A 195      77.305  72.770 149.003  1.00  0.00           N
ATOM   3117  CA  ASP A 195      78.445  73.650 148.833  1.00  0.00           C
ATOM   3119  CB  ASP A 195      77.965  75.050 149.322  1.00  0.00           C
ATOM   3122  CG  ASP A 195      79.035  76.100 149.393  1.00  0.00           C
ATOM   3123  OD1 ASP A 195      79.805  76.330 148.434  1.00  0.00           O
ATOM   3124  OD2 ASP A 195      79.135  76.750 150.454  1.00  0.00           O
ATOM   3125  C   ASP A 195      79.725  73.210 149.553  1.00  0.00           C
ATOM   3126  O   ASP A 195      80.795  73.070 148.953  1.00  0.00           O
ATOM   3127  N   LYS A 196      79.625  72.900 150.863  1.00  0.00           N
ATOM   3129  CA  LYS A 196      80.755  72.460 151.673  1.00  0.00           C
ATOM   3131  CB  LYS A 196      80.355  72.250 153.163  1.00  0.00           C
ATOM   3134  CG  LYS A 196      80.425  73.510 154.053  1.00  0.00           C
ATOM   3137  CD  LYS A 196      79.205  74.430 153.893  1.00  0.00           C
ATOM   3140  CE  LYS A 196      79.135  75.660 154.812  1.00  0.00           C
ATOM   3143  NZ  LYS A 196      78.935  75.220 156.202  1.00  0.00           N
ATOM   3147  C   LYS A 196      81.425  71.200 151.152  1.00  0.00           C
ATOM   3148  O   LYS A 196      82.645  71.110 151.004  1.00  0.00           O
ATOM   3149  N   ARG A 197      80.605  70.190 150.803  1.00  0.00           N
ATOM   3151  CA  ARG A 197      81.075  69.000 150.143  1.00  0.00           C
ATOM   3153  CB  ARG A 197      80.045  67.860 150.253  1.00  0.00           C
ATOM   3156  CG  ARG A 197      78.705  68.100 149.543  1.00  0.00           C
ATOM   3159  CD  ARG A 197      78.525  67.600 148.104  1.00  0.00           C
ATOM   3162  NE  ARG A 197      79.195  66.260 147.954  1.00  0.00           N
ATOM   3164  CZ  ARG A 197      80.005  65.920 146.962  1.00  0.00           C
ATOM   3165  NH1 ARG A 197      80.515  66.780 146.122  1.00  0.00           N
ATOM   3168  NH2 ARG A 197      80.415  64.690 146.803  1.00  0.00           N
ATOM   3171  C   ARG A 197      81.555  69.180 148.702  1.00  0.00           C
ATOM   3172  O   ARG A 197      82.525  68.560 148.293  1.00  0.00           O
ATOM   3173  N   GLN A 198      80.935  70.050 147.874  1.00  0.00           N
ATOM   3175  CA  GLN A 198      81.485  70.350 146.562  1.00  0.00           C
ATOM   3177  CB  GLN A 198      80.455  70.970 145.583  1.00  0.00           C
ATOM   3180  CG  GLN A 198      79.415  69.910 145.152  1.00  0.00           C
ATOM   3183  CD  GLN A 198      78.915  70.080 143.723  1.00  0.00           C
ATOM   3184  OE1 GLN A 198      79.695  69.870 142.792  1.00  0.00           O
ATOM   3185  NE2 GLN A 198      77.615  70.410 143.564  1.00  0.00           N
ATOM   3188  C   GLN A 198      82.835  71.060 146.533  1.00  0.00           C
ATOM   3189  O   GLN A 198      83.705  70.730 145.743  1.00  0.00           O
ATOM   3190  N   LEU A 199      83.095  71.990 147.464  1.00  0.00           N
ATOM   3192  CA  LEU A 199      84.425  72.570 147.613  1.00  0.00           C
ATOM   3194  CB  LEU A 199      84.445  73.700 148.673  1.00  0.00           C
ATOM   3197  CG  LEU A 199      84.145  75.100 148.092  1.00  0.00           C
ATOM   3199  CD1 LEU A 199      82.685  75.270 147.652  1.00  0.00           C
ATOM   3203  CD2 LEU A 199      84.535  76.180 149.113  1.00  0.00           C
ATOM   3207  C   LEU A 199      85.495  71.550 147.954  1.00  0.00           C
ATOM   3208  O   LEU A 199      86.665  71.690 147.604  1.00  0.00           O
ATOM   3209  N   ALA A 200      85.095  70.500 148.684  1.00  0.00           N
ATOM   3211  CA  ALA A 200      85.935  69.410 149.113  1.00  0.00           C
ATOM   3213  CB  ALA A 200      85.215  68.770 150.303  1.00  0.00           C
ATOM   3217  C   ALA A 200      86.235  68.420 147.993  1.00  0.00           C
ATOM   3218  O   ALA A 200      87.275  67.770 147.954  1.00  0.00           O
ATOM   3219  N   GLU A 201      85.305  68.330 147.014  1.00  0.00           N
ATOM   3221  CA  GLU A 201      85.365  67.470 145.852  1.00  0.00           C
ATOM   3223  CB  GLU A 201      83.905  67.340 145.374  1.00  0.00           C
ATOM   3226  CG  GLU A 201      83.685  66.310 144.243  1.00  0.00           C
ATOM   3229  CD  GLU A 201      82.885  65.140 144.773  1.00  0.00           C
ATOM   3230  OE1 GLU A 201      83.345  64.390 145.663  1.00  0.00           O
ATOM   3231  OE2 GLU A 201      81.695  65.060 144.383  1.00  0.00           O
ATOM   3232  C   GLU A 201      86.175  68.080 144.723  1.00  0.00           C
ATOM   3233  O   GLU A 201      86.715  67.430 143.833  1.00  0.00           O
ATOM   3234  N   LEU A 202      86.255  69.410 144.754  1.00  0.00           N
ATOM   3236  CA  LEU A 202      86.815  70.200 143.693  1.00  0.00           C
ATOM   3238  CB  LEU A 202      85.785  71.250 143.202  1.00  0.00           C
ATOM   3241  CG  LEU A 202      84.495  70.640 142.613  1.00  0.00           C
ATOM   3243  CD1 LEU A 202      83.395  71.690 142.464  1.00  0.00           C
ATOM   3247  CD2 LEU A 202      84.755  69.940 141.273  1.00  0.00           C
ATOM   3251  C   LEU A 202      88.095  70.880 144.154  1.00  0.00           C
ATOM   3252  O   LEU A 202      88.515  71.880 143.574  1.00  0.00           O
ATOM   3253  N   LYS A 203      88.765  70.340 145.193  1.00  0.00           N
ATOM   3255  CA  LYS A 203      89.775  71.040 145.982  1.00  0.00           C
ATOM   3257  CB  LYS A 203      90.345  70.240 147.193  1.00  0.00           C
ATOM   3260  CG  LYS A 203      89.535  70.420 148.482  1.00  0.00           C
ATOM   3263  CD  LYS A 203      90.115  69.650 149.684  1.00  0.00           C
ATOM   3266  CE  LYS A 203      89.505  70.060 151.023  1.00  0.00           C
ATOM   3269  NZ  LYS A 203      89.825  69.090 152.062  1.00  0.00           N
ATOM   3273  C   LYS A 203      90.935  71.640 145.232  1.00  0.00           C
ATOM   3274  O   LYS A 203      91.405  72.690 145.633  1.00  0.00           O
ATOM   3275  N   ASN A 204      91.455  70.990 144.182  1.00  0.00           N
ATOM   3277  CA  ASN A 204      92.605  71.460 143.423  1.00  0.00           C
ATOM   3279  CB  ASN A 204      93.765  70.410 143.613  1.00  0.00           C
ATOM   3282  CG  ASN A 204      95.175  70.760 143.113  1.00  0.00           C
ATOM   3283  OD1 ASN A 204      96.045  71.020 143.934  1.00  0.00           O
ATOM   3284  ND2 ASN A 204      95.455  70.720 141.803  1.00  0.00           N
ATOM   3287  C   ASN A 204      92.165  71.770 141.973  1.00  0.00           C
ATOM   3288  O   ASN A 204      92.955  71.740 141.033  1.00  0.00           O
ATOM   3289  N   ILE A 205      90.865  72.060 141.743  1.00  0.00           N
ATOM   3291  CA  ILE A 205      90.325  72.300 140.413  1.00  0.00           C
ATOM   3293  CB  ILE A 205      88.825  71.950 140.314  1.00  0.00           C
ATOM   3295  CG2 ILE A 205      88.265  72.230 138.902  1.00  0.00           C
ATOM   3299  CG1 ILE A 205      88.565  70.480 140.684  1.00  0.00           C
ATOM   3302  CD  ILE A 205      89.385  69.510 139.863  1.00  0.00           C
ATOM   3306  C   ILE A 205      90.555  73.740 139.984  1.00  0.00           C
ATOM   3307  O   ILE A 205      90.215  74.680 140.693  1.00  0.00           O
ATOM   3308  N   GLU A 206      91.115  73.940 138.762  1.00  0.00           N
ATOM   3310  CA  GLU A 206      91.465  75.250 138.193  1.00  0.00           C
ATOM   3312  CB  GLU A 206      92.265  75.110 136.844  1.00  0.00           C
ATOM   3315  CG  GLU A 206      93.565  74.250 136.984  1.00  0.00           C
ATOM   3318  CD  GLU A 206      94.695  74.400 135.943  1.00  0.00           C
ATOM   3319  OE1 GLU A 206      94.585  75.190 134.964  1.00  0.00           O
ATOM   3320  OE2 GLU A 206      95.755  73.750 136.144  1.00  0.00           O
ATOM   3321  C   GLU A 206      90.235  76.150 138.083  1.00  0.00           C
ATOM   3322  O   GLU A 206      90.265  77.360 138.293  1.00  0.00           O
ATOM   3323  N   GLU A 207      89.075  75.510 137.824  1.00  0.00           N
ATOM   3325  CA  GLU A 207      87.775  76.130 137.724  1.00  0.00           C
ATOM   3327  CB  GLU A 207      86.985  75.360 136.624  1.00  0.00           C
ATOM   3330  CG  GLU A 207      87.745  75.280 135.273  1.00  0.00           C
ATOM   3333  CD  GLU A 207      88.395  76.600 134.913  1.00  0.00           C
ATOM   3334  OE1 GLU A 207      87.675  77.630 134.904  1.00  0.00           O
ATOM   3335  OE2 GLU A 207      89.635  76.600 134.684  1.00  0.00           O
ATOM   3336  C   GLU A 207      86.955  76.100 139.014  1.00  0.00           C
ATOM   3337  O   GLU A 207      85.775  76.470 139.014  1.00  0.00           O
ATOM   3338  N   ARG A 208      87.545  75.700 140.174  1.00  0.00           N
ATOM   3340  CA  ARG A 208      86.835  75.490 141.452  1.00  0.00           C
ATOM   3342  CB  ARG A 208      87.815  75.090 142.603  1.00  0.00           C
ATOM   3345  CG  ARG A 208      87.085  74.820 143.934  1.00  0.00           C
ATOM   3348  CD  ARG A 208      87.925  74.470 145.152  1.00  0.00           C
ATOM   3351  NE  ARG A 208      88.875  75.590 145.374  1.00  0.00           N
ATOM   3353  CZ  ARG A 208      89.515  75.760 146.512  1.00  0.00           C
ATOM   3354  NH1 ARG A 208      89.175  75.160 147.622  1.00  0.00           N
ATOM   3357  NH2 ARG A 208      90.585  76.510 146.453  1.00  0.00           N
ATOM   3360  C   ARG A 208      86.085  76.720 141.952  1.00  0.00           C
ATOM   3361  O   ARG A 208      84.995  76.630 142.503  1.00  0.00           O
ATOM   3362  N   GLU A 209      86.725  77.880 141.763  1.00  0.00           N
ATOM   3364  CA  GLU A 209      86.465  79.190 142.314  1.00  0.00           C
ATOM   3366  CB  GLU A 209      87.445  80.100 141.583  1.00  0.00           C
ATOM   3369  CG  GLU A 209      87.455  81.580 142.034  1.00  0.00           C
ATOM   3372  CD  GLU A 209      88.635  82.310 141.424  1.00  0.00           C
ATOM   3373  OE1 GLU A 209      89.345  81.650 140.622  1.00  0.00           O
ATOM   3374  OE2 GLU A 209      88.815  83.510 141.743  1.00  0.00           O
ATOM   3375  C   GLU A 209      85.065  79.770 142.163  1.00  0.00           C
ATOM   3376  O   GLU A 209      84.665  80.750 142.783  1.00  0.00           O
ATOM   3377  N   GLY A 210      84.245  79.120 141.324  1.00  0.00           N
ATOM   3379  CA  GLY A 210      82.885  79.510 141.044  1.00  0.00           C
ATOM   3382  C   GLY A 210      82.655  79.590 139.562  1.00  0.00           C
ATOM   3383  O   GLY A 210      81.555  79.900 139.133  1.00  0.00           O
ATOM   3384  N   LYS A 211      83.685  79.250 138.753  1.00  0.00           N
ATOM   3386  CA  LYS A 211      83.535  79.040 137.324  1.00  0.00           C
ATOM   3388  CB  LYS A 211      84.895  79.000 136.592  1.00  0.00           C
ATOM   3391  CG  LYS A 211      85.685  80.310 136.643  1.00  0.00           C
ATOM   3394  CD  LYS A 211      85.165  81.440 135.743  1.00  0.00           C
ATOM   3397  CE  LYS A 211      86.075  82.670 135.824  1.00  0.00           C
ATOM   3400  NZ  LYS A 211      85.415  83.910 135.363  1.00  0.00           N
ATOM   3404  C   LYS A 211      82.855  77.720 137.053  1.00  0.00           C
ATOM   3405  O   LYS A 211      82.145  77.540 136.074  1.00  0.00           O
ATOM   3406  N   THR A 212      83.085  76.760 137.973  1.00  0.00           N
ATOM   3408  CA  THR A 212      82.465  75.450 138.004  1.00  0.00           C
ATOM   3410  CB  THR A 212      82.985  74.570 139.154  1.00  0.00           C
ATOM   3412  OG1 THR A 212      82.495  73.240 139.064  1.00  0.00           O
ATOM   3414  CG2 THR A 212      82.595  75.140 140.544  1.00  0.00           C
ATOM   3418  C   THR A 212      80.955  75.500 137.993  1.00  0.00           C
ATOM   3419  O   THR A 212      80.315  76.250 138.734  1.00  0.00           O
ATOM   3420  N   PHE A 213      80.355  74.690 137.113  1.00  0.00           N
ATOM   3422  CA  PHE A 213      78.925  74.530 136.993  1.00  0.00           C
ATOM   3424  CB  PHE A 213      78.505  74.250 135.523  1.00  0.00           C
ATOM   3427  CG  PHE A 213      79.225  75.200 134.624  1.00  0.00           C
ATOM   3428  CD1 PHE A 213      78.935  76.570 134.673  1.00  0.00           C
ATOM   3430  CE1 PHE A 213      79.675  77.460 133.893  1.00  0.00           C
ATOM   3432  CZ  PHE A 213      80.695  76.980 133.062  1.00  0.00           C
ATOM   3434  CD2 PHE A 213      80.225  74.720 133.762  1.00  0.00           C
ATOM   3436  CE2 PHE A 213      80.955  75.610 132.973  1.00  0.00           C
ATOM   3438  C   PHE A 213      78.535  73.270 137.724  1.00  0.00           C
ATOM   3439  O   PHE A 213      77.375  72.880 137.814  1.00  0.00           O
ATOM   3440  N   HIS A 214      79.555  72.540 138.202  1.00  0.00           N
ATOM   3442  CA  HIS A 214      79.365  71.440 139.113  1.00  0.00           C
ATOM   3444  CB  HIS A 214      80.595  70.540 139.193  1.00  0.00           C
ATOM   3447  ND1 HIS A 214      82.035  70.690 137.163  1.00  0.00           N
ATOM   3448  CG  HIS A 214      81.005  70.060 137.824  1.00  0.00           C
ATOM   3449  CE1 HIS A 214      82.285  69.950 136.102  1.00  0.00           C
ATOM   3451  NE2 HIS A 214      81.485  68.860 136.053  1.00  0.00           N
ATOM   3453  CD2 HIS A 214      80.665  68.920 137.163  1.00  0.00           C
ATOM   3455  C   HIS A 214      78.925  71.930 140.473  1.00  0.00           C
ATOM   3456  O   HIS A 214      78.005  71.340 141.033  1.00  0.00           O
ATOM   3457  N   TYR A 215      79.475  73.050 141.004  1.00  0.00           N
ATOM   3459  CA  TYR A 215      78.775  73.750 142.074  1.00  0.00           C
ATOM   3461  CB  TYR A 215      79.645  74.290 143.253  1.00  0.00           C
ATOM   3464  CG  TYR A 215      78.685  74.640 144.393  1.00  0.00           C
ATOM   3465  CD1 TYR A 215      77.995  73.600 145.022  1.00  0.00           C
ATOM   3467  CE1 TYR A 215      76.915  73.860 145.872  1.00  0.00           C
ATOM   3469  CZ  TYR A 215      76.535  75.180 146.132  1.00  0.00           C
ATOM   3470  OH  TYR A 215      75.345  75.370 146.863  1.00  0.00           O
ATOM   3472  CD2 TYR A 215      78.345  75.960 144.714  1.00  0.00           C
ATOM   3474  CE2 TYR A 215      77.275  76.230 145.583  1.00  0.00           C
ATOM   3476  C   TYR A 215      77.955  74.860 141.434  1.00  0.00           C
ATOM   3477  O   TYR A 215      78.425  75.930 141.064  1.00  0.00           O
ATOM   3478  N   TYR A 216      76.655  74.580 141.294  1.00  0.00           N
ATOM   3480  CA  TYR A 216      75.735  75.300 140.464  1.00  0.00           C
ATOM   3482  CB  TYR A 216      74.735  74.330 139.732  1.00  0.00           C
ATOM   3485  CG  TYR A 216      74.385  73.120 140.553  1.00  0.00           C
ATOM   3486  CD1 TYR A 216      73.335  73.080 141.483  1.00  0.00           C
ATOM   3488  CE1 TYR A 216      73.175  71.980 142.344  1.00  0.00           C
ATOM   3490  CZ  TYR A 216      74.075  70.900 142.264  1.00  0.00           C
ATOM   3491  OH  TYR A 216      74.035  69.830 143.173  1.00  0.00           O
ATOM   3493  CD2 TYR A 216      75.195  71.980 140.413  1.00  0.00           C
ATOM   3495  CE2 TYR A 216      75.065  70.900 141.294  1.00  0.00           C
ATOM   3497  C   TYR A 216      75.035  76.390 141.242  1.00  0.00           C
ATOM   3498  O   TYR A 216      73.805  76.490 141.234  1.00  0.00           O
ATOM   3499  N   SER A 217      75.815  77.290 141.904  1.00  0.00           N
ATOM   3501  CA  SER A 217      75.345  78.320 142.824  1.00  0.00           C
ATOM   3503  CB  SER A 217      76.435  79.400 143.163  1.00  0.00           C
ATOM   3506  OG  SER A 217      77.475  78.930 144.014  1.00  0.00           O
ATOM   3508  C   SER A 217      74.165  79.120 142.283  1.00  0.00           C
ATOM   3509  O   SER A 217      73.135  79.330 142.923  1.00  0.00           O
ATOM   3510  N   LEU A 218      74.285  79.570 141.023  1.00  0.00           N
ATOM   3512  CA  LEU A 218      73.255  80.270 140.303  1.00  0.00           C
ATOM   3514  CB  LEU A 218      73.845  80.780 138.983  1.00  0.00           C
ATOM   3517  CG  LEU A 218      72.935  81.750 138.223  1.00  0.00           C
ATOM   3519  CD1 LEU A 218      73.075  83.160 138.794  1.00  0.00           C
ATOM   3523  CD2 LEU A 218      73.255  81.700 136.723  1.00  0.00           C
ATOM   3527  C   LEU A 218      72.015  79.450 140.012  1.00  0.00           C
ATOM   3528  O   LEU A 218      70.885  79.930 140.113  1.00  0.00           O
ATOM   3529  N   ALA A 219      72.185  78.170 139.613  1.00  0.00           N
ATOM   3531  CA  ALA A 219      71.085  77.380 139.092  1.00  0.00           C
ATOM   3533  CB  ALA A 219      71.595  76.150 138.354  1.00  0.00           C
ATOM   3537  C   ALA A 219      70.145  76.940 140.193  1.00  0.00           C
ATOM   3538  O   ALA A 219      68.945  76.770 139.964  1.00  0.00           O
ATOM   3539  N   VAL A 220      70.675  76.830 141.434  1.00  0.00           N
ATOM   3541  CA  VAL A 220      69.895  76.690 142.652  1.00  0.00           C
ATOM   3543  CB  VAL A 220      70.825  76.660 143.863  1.00  0.00           C
ATOM   3545  CG1 VAL A 220      70.035  76.580 145.182  1.00  0.00           C
ATOM   3549  CG2 VAL A 220      71.745  75.450 143.762  1.00  0.00           C
ATOM   3553  C   VAL A 220      68.955  77.830 142.893  1.00  0.00           C
ATOM   3554  O   VAL A 220      67.765  77.660 143.143  1.00  0.00           O
ATOM   3555  N   MET A 221      69.465  79.060 142.783  1.00  0.00           N
ATOM   3557  CA  MET A 221      68.695  80.270 142.863  1.00  0.00           C
ATOM   3559  CB  MET A 221      69.675  81.450 142.932  1.00  0.00           C
ATOM   3562  CG  MET A 221      70.295  81.620 144.324  1.00  0.00           C
ATOM   3565  SD  MET A 221      71.075  83.240 144.484  1.00  0.00           S
ATOM   3566  CE  MET A 221      72.435  82.930 143.333  1.00  0.00           C
ATOM   3570  C   MET A 221      67.685  80.440 141.754  1.00  0.00           C
ATOM   3571  O   MET A 221      66.555  80.880 141.952  1.00  0.00           O
ATOM   3572  N   ILE A 222      68.075  80.040 140.533  1.00  0.00           N
ATOM   3574  CA  ILE A 222      67.175  79.870 139.413  1.00  0.00           C
ATOM   3576  CB  ILE A 222      67.975  79.540 138.154  1.00  0.00           C
ATOM   3578  CG2 ILE A 222      67.055  78.990 137.053  1.00  0.00           C
ATOM   3582  CG1 ILE A 222      68.775  80.780 137.674  1.00  0.00           C
ATOM   3585  CD  ILE A 222      69.815  80.460 136.592  1.00  0.00           C
ATOM   3589  C   ILE A 222      66.065  78.860 139.663  1.00  0.00           C
ATOM   3590  O   ILE A 222      64.905  79.120 139.363  1.00  0.00           O
ATOM   3591  N   SER A 223      66.375  77.680 140.253  1.00  0.00           N
ATOM   3593  CA  SER A 223      65.385  76.710 140.684  1.00  0.00           C
ATOM   3595  CB  SER A 223      66.015  75.360 141.154  1.00  0.00           C
ATOM   3598  OG  SER A 223      65.005  74.350 141.303  1.00  0.00           O
ATOM   3600  C   SER A 223      64.465  77.240 141.763  1.00  0.00           C
ATOM   3601  O   SER A 223      63.245  77.180 141.654  1.00  0.00           O
ATOM   3602  N   ALA A 224      65.025  77.890 142.792  1.00  0.00           N
ATOM   3604  CA  ALA A 224      64.265  78.570 143.824  1.00  0.00           C
ATOM   3606  CB  ALA A 224      65.235  79.140 144.872  1.00  0.00           C
ATOM   3610  C   ALA A 224      63.355  79.680 143.303  1.00  0.00           C
ATOM   3611  O   ALA A 224      62.225  79.870 143.734  1.00  0.00           O
ATOM   3612  N   LYS A 225      63.785  80.430 142.283  1.00  0.00           N
ATOM   3614  CA  LYS A 225      62.915  81.410 141.704  1.00  0.00           C
ATOM   3616  CB  LYS A 225      63.745  82.480 140.952  1.00  0.00           C
ATOM   3619  CG  LYS A 225      62.905  83.720 140.622  1.00  0.00           C
ATOM   3622  CD  LYS A 225      63.735  84.890 140.103  1.00  0.00           C
ATOM   3625  CE  LYS A 225      64.295  84.650 138.714  1.00  0.00           C
ATOM   3628  NZ  LYS A 225      64.955  85.880 138.243  1.00  0.00           N
ATOM   3632  C   LYS A 225      61.905  80.740 140.773  1.00  0.00           C
ATOM   3633  O   LYS A 225      60.705  80.710 141.023  1.00  0.00           O
ATOM   3634  N   GLN A 226      62.375  80.180 139.643  1.00  0.00           N
ATOM   3636  CA  GLN A 226      61.535  79.910 138.493  1.00  0.00           C
ATOM   3638  CB  GLN A 226      62.455  80.050 137.243  1.00  0.00           C
ATOM   3641  CG  GLN A 226      61.805  80.280 135.854  1.00  0.00           C
ATOM   3644  CD  GLN A 226      61.025  79.070 135.342  1.00  0.00           C
ATOM   3645  OE1 GLN A 226      61.425  77.920 135.523  1.00  0.00           O
ATOM   3646  NE2 GLN A 226      59.885  79.330 134.654  1.00  0.00           N
ATOM   3649  C   GLN A 226      60.865  78.540 138.602  1.00  0.00           C
ATOM   3650  O   GLN A 226      59.895  78.230 137.904  1.00  0.00           O
ATOM   3651  N   ILE A 227      61.355  77.690 139.514  1.00  0.00           N
ATOM   3653  CA  ILE A 227      60.945  76.300 139.633  1.00  0.00           C
ATOM   3655  CB  ILE A 227      62.125  75.380 139.232  1.00  0.00           C
ATOM   3657  CG2 ILE A 227      61.665  73.920 139.014  1.00  0.00           C
ATOM   3661  CG1 ILE A 227      62.825  75.900 137.943  1.00  0.00           C
ATOM   3664  CD  ILE A 227      63.915  74.980 137.383  1.00  0.00           C
ATOM   3668  C   ILE A 227      60.395  76.120 141.053  1.00  0.00           C
ATOM   3669  O   ILE A 227      60.265  75.010 141.564  1.00  0.00           O
ATOM   3670  N   ASN A 228      60.045  77.250 141.732  1.00  0.00           N
ATOM   3672  CA  ASN A 228      59.515  77.250 143.094  1.00  0.00           C
ATOM   3674  CB  ASN A 228      60.685  77.190 144.124  1.00  0.00           C
ATOM   3677  CG  ASN A 228      60.305  76.360 145.344  1.00  0.00           C
ATOM   3678  OD1 ASN A 228      59.185  76.390 145.842  1.00  0.00           O
ATOM   3679  ND2 ASN A 228      61.265  75.530 145.812  1.00  0.00           N
ATOM   3682  C   ASN A 228      58.565  78.440 143.363  1.00  0.00           C
ATOM   3683  O   ASN A 228      57.385  78.250 143.594  1.00  0.00           O
ATOM   3684  N   ASN A 229      59.015  79.710 143.303  1.00  0.00           N
ATOM   3686  CA  ASN A 229      58.125  80.840 143.583  1.00  0.00           C
ATOM   3688  CB  ASN A 229      58.925  82.090 144.033  1.00  0.00           C
ATOM   3691  CG  ASN A 229      59.825  81.850 145.253  1.00  0.00           C
ATOM   3692  OD1 ASN A 229      60.925  82.400 145.273  1.00  0.00           O
ATOM   3693  ND2 ASN A 229      59.375  81.050 146.243  1.00  0.00           N
ATOM   3696  C   ASN A 229      57.235  81.310 142.423  1.00  0.00           C
ATOM   3697  O   ASN A 229      56.235  81.990 142.613  1.00  0.00           O
ATOM   3698  N   LEU A 230      57.585  80.990 141.163  1.00  0.00           N
ATOM   3700  CA  LEU A 230      56.775  81.420 140.033  1.00  0.00           C
ATOM   3702  CB  LEU A 230      57.615  81.620 138.753  1.00  0.00           C
ATOM   3705  CG  LEU A 230      58.825  82.560 138.863  1.00  0.00           C
ATOM   3707  CD1 LEU A 230      59.495  82.600 137.492  1.00  0.00           C
ATOM   3711  CD2 LEU A 230      58.495  83.980 139.324  1.00  0.00           C
ATOM   3715  C   LEU A 230      55.705  80.420 139.654  1.00  0.00           C
ATOM   3716  O   LEU A 230      54.785  80.750 138.902  1.00  0.00           O
ATOM   3717  N   ILE A 231      55.835  79.160 140.113  1.00  0.00           N
ATOM   3719  CA  ILE A 231      55.175  78.000 139.534  1.00  0.00           C
ATOM   3721  CB  ILE A 231      55.965  76.720 139.773  1.00  0.00           C
ATOM   3723  CG2 ILE A 231      57.155  76.710 138.794  1.00  0.00           C
ATOM   3727  CG1 ILE A 231      56.445  76.620 141.234  1.00  0.00           C
ATOM   3730  CD  ILE A 231      56.785  75.200 141.693  1.00  0.00           C
ATOM   3734  C   ILE A 231      53.775  77.800 140.044  1.00  0.00           C
ATOM   3735  O   ILE A 231      53.005  77.060 139.464  1.00  0.00           O
ATOM   3736  N   SER A 232      53.395  78.520 141.113  1.00  0.00           N
ATOM   3738  CA  SER A 232      52.425  78.090 142.104  1.00  0.00           C
ATOM   3740  CB  SER A 232      52.435  79.090 143.284  1.00  0.00           C
ATOM   3743  OG  SER A 232      53.775  79.290 143.723  1.00  0.00           O
ATOM   3745  C   SER A 232      50.985  77.920 141.663  1.00  0.00           C
ATOM   3746  O   SER A 232      50.185  77.340 142.394  1.00  0.00           O
ATOM   3747  N   GLN A 233      50.615  78.440 140.473  1.00  0.00           N
ATOM   3749  CA  GLN A 233      49.285  78.350 139.913  1.00  0.00           C
ATOM   3751  CB  GLN A 233      48.885  76.940 139.423  1.00  0.00           C
ATOM   3754  CG  GLN A 233      49.215  76.730 137.932  1.00  0.00           C
ATOM   3757  CD  GLN A 233      48.385  75.630 137.273  1.00  0.00           C
ATOM   3758  OE1 GLN A 233      47.565  74.950 137.904  1.00  0.00           O
ATOM   3759  NE2 GLN A 233      48.485  75.540 135.934  1.00  0.00           N
ATOM   3762  C   GLN A 233      48.165  79.020 140.714  1.00  0.00           C
ATOM   3763  O   GLN A 233      47.875  78.660 141.844  1.00  0.00           O
ATOM   3764  N   ASP A 234      47.525  80.060 140.152  1.00  0.00           N
ATOM   3766  CA  ASP A 234      46.475  80.900 140.764  1.00  0.00           C
ATOM   3768  CB  ASP A 234      45.215  80.130 141.273  1.00  0.00           C
ATOM   3771  CG  ASP A 234      44.495  79.250 140.264  1.00  0.00           C
ATOM   3772  OD1 ASP A 234      44.895  79.240 139.074  1.00  0.00           O
ATOM   3773  OD2 ASP A 234      43.525  78.540 140.684  1.00  0.00           O
ATOM   3774  C   ASP A 234      47.015  81.770 141.904  1.00  0.00           C
ATOM   3775  O   ASP A 234      46.625  82.930 142.092  1.00  0.00           O
ATOM   3776  N   LYS A 235      47.985  81.260 142.674  1.00  0.00           N
ATOM   3778  CA  LYS A 235      48.875  81.980 143.533  1.00  0.00           C
ATOM   3780  CB  LYS A 235      49.325  81.090 144.714  1.00  0.00           C
ATOM   3783  CG  LYS A 235      50.195  81.750 145.812  1.00  0.00           C
ATOM   3786  CD  LYS A 235      49.435  82.700 146.783  1.00  0.00           C
ATOM   3789  CE  LYS A 235      49.355  84.170 146.363  1.00  0.00           C
ATOM   3792  NZ  LYS A 235      48.415  84.910 147.242  1.00  0.00           N
ATOM   3796  C   LYS A 235      50.065  82.410 142.702  1.00  0.00           C
ATOM   3797  O   LYS A 235      50.425  81.790 141.693  1.00  0.00           O
ATOM   3798  N   PHE A 236      50.705  83.520 143.083  1.00  0.00           N
ATOM   3800  CA  PHE A 236      51.985  83.860 142.553  1.00  0.00           C
ATOM   3802  CB  PHE A 236      51.765  84.750 141.312  1.00  0.00           C
ATOM   3805  CG  PHE A 236      53.055  85.010 140.622  1.00  0.00           C
ATOM   3806  CD1 PHE A 236      53.565  84.080 139.693  1.00  0.00           C
ATOM   3808  CE1 PHE A 236      54.735  84.360 138.983  1.00  0.00           C
ATOM   3810  CZ  PHE A 236      55.425  85.550 139.232  1.00  0.00           C
ATOM   3812  CD2 PHE A 236      53.765  86.190 140.863  1.00  0.00           C
ATOM   3814  CE2 PHE A 236      54.965  86.450 140.202  1.00  0.00           C
ATOM   3816  C   PHE A 236      52.715  84.600 143.654  1.00  0.00           C
ATOM   3817  O   PHE A 236      52.235  85.640 144.113  1.00  0.00           O
ATOM   3818  N   ASP A 237      53.895  84.110 144.124  1.00  0.00           N
ATOM   3820  CA  ASP A 237      54.685  84.810 145.122  1.00  0.00           C
ATOM   3822  CB  ASP A 237      55.205  83.870 146.253  1.00  0.00           C
ATOM   3825  CG  ASP A 237      55.495  84.650 147.522  1.00  0.00           C
ATOM   3826  OD1 ASP A 237      55.625  85.900 147.443  1.00  0.00           O
ATOM   3827  OD2 ASP A 237      55.655  84.010 148.604  1.00  0.00           O
ATOM   3828  C   ASP A 237      55.745  85.650 144.413  1.00  0.00           C
ATOM   3829  O   ASP A 237      56.935  85.350 144.283  1.00  0.00           O
ATOM   3830  N   ALA A 238      55.255  86.810 143.924  1.00  0.00           N
ATOM   3832  CA  ALA A 238      56.005  87.920 143.404  1.00  0.00           C
ATOM   3834  CB  ALA A 238      55.055  89.000 142.874  1.00  0.00           C
ATOM   3838  C   ALA A 238      56.915  88.530 144.452  1.00  0.00           C
ATOM   3839  O   ALA A 238      58.035  88.940 144.154  1.00  0.00           O
ATOM   3840  N   GLU A 239      56.455  88.610 145.712  1.00  0.00           N
ATOM   3842  CA  GLU A 239      57.305  88.960 146.833  1.00  0.00           C
ATOM   3844  CB  GLU A 239      56.535  89.080 148.154  1.00  0.00           C
ATOM   3847  CG  GLU A 239      57.455  89.530 149.322  1.00  0.00           C
ATOM   3850  CD  GLU A 239      56.765  90.390 150.354  1.00  0.00           C
ATOM   3851  OE1 GLU A 239      55.505  90.460 150.324  1.00  0.00           O
ATOM   3852  OE2 GLU A 239      57.475  91.160 151.033  1.00  0.00           O
ATOM   3853  C   GLU A 239      58.455  88.020 147.072  1.00  0.00           C
ATOM   3854  O   GLU A 239      59.575  88.490 147.202  1.00  0.00           O
ATOM   3855  N   ALA A 240      58.255  86.700 147.072  1.00  0.00           N
ATOM   3857  CA  ALA A 240      59.345  85.740 147.184  1.00  0.00           C
ATOM   3859  CB  ALA A 240      58.845  84.330 147.503  1.00  0.00           C
ATOM   3863  C   ALA A 240      60.295  85.740 145.982  1.00  0.00           C
ATOM   3864  O   ALA A 240      61.515  85.610 146.113  1.00  0.00           O
ATOM   3865  N   ALA A 241      59.805  86.040 144.773  1.00  0.00           N
ATOM   3867  CA  ALA A 241      60.645  86.320 143.633  1.00  0.00           C
ATOM   3869  CB  ALA A 241      59.815  86.130 142.352  1.00  0.00           C
ATOM   3873  C   ALA A 241      61.345  87.710 143.693  1.00  0.00           C
ATOM   3874  O   ALA A 241      62.335  87.960 142.993  1.00  0.00           O
ATOM   3875  N   MET A 242      60.875  88.610 144.583  1.00  0.00           N
ATOM   3877  CA  MET A 242      61.615  89.760 145.092  1.00  0.00           C
ATOM   3879  CB  MET A 242      60.685  90.970 145.383  1.00  0.00           C
ATOM   3882  CG  MET A 242      60.225  91.690 144.104  1.00  0.00           C
ATOM   3885  SD  MET A 242      61.575  92.540 143.234  1.00  0.00           S
ATOM   3886  CE  MET A 242      61.455  94.100 144.143  1.00  0.00           C
ATOM   3890  C   MET A 242      62.395  89.430 146.363  1.00  0.00           C
ATOM   3891  O   MET A 242      63.015  90.300 146.962  1.00  0.00           O
ATOM   3892  N   LYS A 243      62.475  88.150 146.763  1.00  0.00           N
ATOM   3894  CA  LYS A 243      63.445  87.650 147.714  1.00  0.00           C
ATOM   3896  CB  LYS A 243      62.795  86.860 148.863  1.00  0.00           C
ATOM   3899  CG  LYS A 243      61.885  87.730 149.742  1.00  0.00           C
ATOM   3902  CD  LYS A 243      61.325  86.970 150.952  1.00  0.00           C
ATOM   3905  CE  LYS A 243      60.385  85.820 150.572  1.00  0.00           C
ATOM   3908  NZ  LYS A 243      60.115  84.960 151.734  1.00  0.00           N
ATOM   3912  C   LYS A 243      64.525  86.840 147.043  1.00  0.00           C
ATOM   3913  O   LYS A 243      65.565  86.560 147.613  1.00  0.00           O
ATOM   3914  N   LYS A 244      64.355  86.550 145.743  1.00  0.00           N
ATOM   3916  CA  LYS A 244      65.385  86.090 144.844  1.00  0.00           C
ATOM   3918  CB  LYS A 244      64.705  85.220 143.762  1.00  0.00           C
ATOM   3921  CG  LYS A 244      63.975  83.970 144.324  1.00  0.00           C
ATOM   3924  CD  LYS A 244      64.845  82.900 145.044  1.00  0.00           C
ATOM   3927  CE  LYS A 244      65.115  83.200 146.533  1.00  0.00           C
ATOM   3930  NZ  LYS A 244      66.065  82.260 147.163  1.00  0.00           N
ATOM   3934  C   LYS A 244      66.125  87.250 144.223  1.00  0.00           C
ATOM   3935  O   LYS A 244      67.235  87.120 143.734  1.00  0.00           O
ATOM   3936  N   VAL A 245      65.515  88.450 144.333  1.00  0.00           N
ATOM   3938  CA  VAL A 245      66.145  89.740 144.613  1.00  0.00           C
ATOM   3940  CB  VAL A 245      66.055  90.040 146.122  1.00  0.00           C
ATOM   3942  CG1 VAL A 245      67.105  89.400 147.062  1.00  0.00           C
ATOM   3946  CG2 VAL A 245      65.825  91.540 146.354  1.00  0.00           C
ATOM   3950  C   VAL A 245      67.505  90.010 143.974  1.00  0.00           C
ATOM   3951  O   VAL A 245      67.765  89.680 142.814  1.00  0.00           O
ATOM   3952  N   SER A 246      68.405  90.620 144.732  1.00  0.00           N
ATOM   3954  CA  SER A 246      69.805  90.820 144.452  1.00  0.00           C
ATOM   3956  CB  SER A 246      70.265  92.150 145.113  1.00  0.00           C
ATOM   3959  OG  SER A 246      69.175  93.070 145.113  1.00  0.00           O
ATOM   3961  C   SER A 246      70.615  89.700 145.063  1.00  0.00           C
ATOM   3962  O   SER A 246      71.845  89.710 144.964  1.00  0.00           O
ATOM   3963  N   GLU A 247      69.975  88.660 145.663  1.00  0.00           N
ATOM   3965  CA  GLU A 247      70.585  87.400 146.053  1.00  0.00           C
ATOM   3967  CB  GLU A 247      69.505  86.520 146.754  1.00  0.00           C
ATOM   3970  CG  GLU A 247      70.005  85.240 147.493  1.00  0.00           C
ATOM   3973  CD  GLU A 247      68.915  84.180 147.682  1.00  0.00           C
ATOM   3974  OE1 GLU A 247      67.805  84.450 148.202  1.00  0.00           O
ATOM   3975  OE2 GLU A 247      69.175  83.020 147.254  1.00  0.00           O
ATOM   3976  C   GLU A 247      71.165  86.720 144.803  1.00  0.00           C
ATOM   3977  O   GLU A 247      72.345  86.370 144.754  1.00  0.00           O
ATOM   3978  N   LEU A 248      70.385  86.670 143.693  1.00  0.00           N
ATOM   3980  CA  LEU A 248      70.855  86.220 142.383  1.00  0.00           C
ATOM   3982  CB  LEU A 248      69.635  86.290 141.413  1.00  0.00           C
ATOM   3985  CG  LEU A 248      69.695  85.500 140.083  1.00  0.00           C
ATOM   3987  CD1 LEU A 248      70.705  86.030 139.053  1.00  0.00           C
ATOM   3991  CD2 LEU A 248      69.925  84.010 140.342  1.00  0.00           C
ATOM   3995  C   LEU A 248      71.985  87.090 141.844  1.00  0.00           C
ATOM   3996  O   LEU A 248      73.005  86.630 141.333  1.00  0.00           O
ATOM   3997  N   GLU A 249      71.795  88.410 141.943  1.00  0.00           N
ATOM   3999  CA  GLU A 249      72.735  89.390 141.474  1.00  0.00           C
ATOM   4001  CB  GLU A 249      72.095  90.780 141.564  1.00  0.00           C
ATOM   4004  CG  GLU A 249      72.985  91.920 141.023  1.00  0.00           C
ATOM   4007  CD  GLU A 249      72.205  92.980 140.273  1.00  0.00           C
ATOM   4008  OE1 GLU A 249      70.945  93.030 140.354  1.00  0.00           O
ATOM   4009  OE2 GLU A 249      72.875  93.650 139.434  1.00  0.00           O
ATOM   4010  C   GLU A 249      74.095  89.370 142.143  1.00  0.00           C
ATOM   4011  O   GLU A 249      75.125  89.480 141.474  1.00  0.00           O
ATOM   4012  N   THR A 250      74.125  89.230 143.482  1.00  0.00           N
ATOM   4014  CA  THR A 250      75.335  89.250 144.312  1.00  0.00           C
ATOM   4016  CB  THR A 250      75.055  89.200 145.822  1.00  0.00           C
ATOM   4018  OG1 THR A 250      74.365  90.370 146.253  1.00  0.00           O
ATOM   4020  CG2 THR A 250      76.345  89.190 146.663  1.00  0.00           C
ATOM   4024  C   THR A 250      76.275  88.130 143.913  1.00  0.00           C
ATOM   4025  O   THR A 250      77.455  88.360 143.703  1.00  0.00           O
ATOM   4026  N   LEU A 251      75.765  86.910 143.693  1.00  0.00           N
ATOM   4028  CA  LEU A 251      76.595  85.820 143.193  1.00  0.00           C
ATOM   4030  CB  LEU A 251      75.725  84.550 143.023  1.00  0.00           C
ATOM   4033  CG  LEU A 251      76.445  83.360 142.363  1.00  0.00           C
ATOM   4035  CD1 LEU A 251      77.405  82.690 143.354  1.00  0.00           C
ATOM   4039  CD2 LEU A 251      75.435  82.370 141.803  1.00  0.00           C
ATOM   4043  C   LEU A 251      77.215  86.090 141.833  1.00  0.00           C
ATOM   4044  O   LEU A 251      78.395  85.830 141.592  1.00  0.00           O
ATOM   4045  N   VAL A 252      76.405  86.610 140.904  1.00  0.00           N
ATOM   4047  CA  VAL A 252      76.785  86.950 139.543  1.00  0.00           C
ATOM   4049  CB  VAL A 252      75.565  87.390 138.734  1.00  0.00           C
ATOM   4051  CG1 VAL A 252      75.975  87.920 137.344  1.00  0.00           C
ATOM   4055  CG2 VAL A 252      74.635  86.180 138.564  1.00  0.00           C
ATOM   4059  C   VAL A 252      77.875  87.980 139.523  1.00  0.00           C
ATOM   4060  O   VAL A 252      78.805  87.910 138.723  1.00  0.00           O
ATOM   4061  N   ALA A 253      77.825  88.970 140.443  1.00  0.00           N
ATOM   4063  CA  ALA A 253      78.965  89.810 140.714  1.00  0.00           C
ATOM   4065  CB  ALA A 253      78.595  90.890 141.754  1.00  0.00           C
ATOM   4069  C   ALA A 253      80.215  89.060 141.144  1.00  0.00           C
ATOM   4070  O   ALA A 253      81.235  89.200 140.473  1.00  0.00           O
ATOM   4071  N   GLN A 254      80.185  88.170 142.173  1.00  0.00           N
ATOM   4073  CA  GLN A 254      81.375  87.390 142.544  1.00  0.00           C
ATOM   4075  CB  GLN A 254      81.205  86.550 143.833  1.00  0.00           C
ATOM   4078  CG  GLN A 254      81.295  87.380 145.133  1.00  0.00           C
ATOM   4081  CD  GLN A 254      79.925  87.850 145.583  1.00  0.00           C
ATOM   4082  OE1 GLN A 254      79.125  87.060 146.083  1.00  0.00           O
ATOM   4083  NE2 GLN A 254      79.675  89.170 145.463  1.00  0.00           N
ATOM   4086  C   GLN A 254      81.915  86.470 141.464  1.00  0.00           C
ATOM   4087  O   GLN A 254      83.105  86.370 141.184  1.00  0.00           O
ATOM   4088  N   ALA A 255      81.005  85.780 140.773  1.00  0.00           N
ATOM   4090  CA  ALA A 255      81.355  84.880 139.702  1.00  0.00           C
ATOM   4092  CB  ALA A 255      80.085  84.140 139.273  1.00  0.00           C
ATOM   4096  C   ALA A 255      82.015  85.590 138.514  1.00  0.00           C
ATOM   4097  O   ALA A 255      82.875  85.050 137.814  1.00  0.00           O
ATOM   4098  N   LYS A 256      81.575  86.830 138.264  1.00  0.00           N
ATOM   4100  CA  LYS A 256      82.155  87.720 137.294  1.00  0.00           C
ATOM   4102  CB  LYS A 256      81.145  88.870 137.053  1.00  0.00           C
ATOM   4105  CG  LYS A 256      81.575  89.940 136.064  1.00  0.00           C
ATOM   4108  CD  LYS A 256      80.495  91.010 135.812  1.00  0.00           C
ATOM   4111  CE  LYS A 256      80.105  91.890 137.003  1.00  0.00           C
ATOM   4114  NZ  LYS A 256      79.265  93.010 136.523  1.00  0.00           N
ATOM   4118  C   LYS A 256      83.545  88.230 137.684  1.00  0.00           C
ATOM   4119  O   LYS A 256      84.395  88.420 136.824  1.00  0.00           O
ATOM   4120  N   GLU A 257      83.785  88.460 138.993  1.00  0.00           N
ATOM   4122  CA  GLU A 257      85.095  88.870 139.493  1.00  0.00           C
ATOM   4124  CB  GLU A 257      84.965  89.410 140.952  1.00  0.00           C
ATOM   4127  CG  GLU A 257      85.385  88.570 142.184  1.00  0.00           C
ATOM   4130  CD  GLU A 257      85.055  89.340 143.464  1.00  0.00           C
ATOM   4131  OE1 GLU A 257      85.725  90.370 143.753  1.00  0.00           O
ATOM   4132  OE2 GLU A 257      84.055  88.990 144.143  1.00  0.00           O
ATOM   4133  C   GLU A 257      86.165  87.800 139.333  1.00  0.00           C
ATOM   4134  O   GLU A 257      87.215  88.100 138.762  1.00  0.00           O
ATOM   4135  N   ALA A 258      85.875  86.550 139.743  1.00  0.00           N
ATOM   4137  CA  ALA A 258      86.665  85.320 139.693  1.00  0.00           C
ATOM   4139  CB  ALA A 258      85.675  84.140 139.684  1.00  0.00           C
ATOM   4143  C   ALA A 258      87.625  85.170 138.514  1.00  0.00           C
ATOM   4144  O   ALA A 258      87.185  85.290 137.363  1.00  0.00           O
ATOM   4145  N   ASP A 259      88.945  84.920 138.723  1.00  0.00           N
ATOM   4147  CA  ASP A 259      89.915  85.050 137.643  1.00  0.00           C
ATOM   4149  CB  ASP A 259      91.335  85.540 138.094  1.00  0.00           C
ATOM   4152  CG  ASP A 259      92.215  84.590 138.893  1.00  0.00           C
ATOM   4153  OD1 ASP A 259      91.715  83.630 139.484  1.00  0.00           O
ATOM   4154  OD2 ASP A 259      93.435  84.900 139.042  1.00  0.00           O
ATOM   4155  C   ASP A 259      89.875  83.990 136.533  1.00  0.00           C
ATOM   4156  O   ASP A 259      89.465  82.840 136.673  1.00  0.00           O
ATOM   4157  N   LYS A 260      90.275  84.390 135.314  1.00  0.00           N
ATOM   4159  CA  LYS A 260      90.445  83.460 134.204  1.00  0.00           C
ATOM   4161  CB  LYS A 260      90.525  84.230 132.863  1.00  0.00           C
ATOM   4164  CG  LYS A 260      91.805  85.030 132.523  1.00  0.00           C
ATOM   4167  CD  LYS A 260      92.165  86.210 133.443  1.00  0.00           C
ATOM   4170  CE  LYS A 260      93.495  86.900 133.083  1.00  0.00           C
ATOM   4173  NZ  LYS A 260      93.525  87.350 131.682  1.00  0.00           N
ATOM   4177  C   LYS A 260      91.665  82.550 134.393  1.00  0.00           C
ATOM   4178  O   LYS A 260      92.775  83.020 134.663  1.00  0.00           O
ATOM   4179  N   GLY A 261      91.465  81.220 134.263  1.00  0.00           N
ATOM   4181  CA  GLY A 261      92.475  80.210 134.583  1.00  0.00           C
ATOM   4184  C   GLY A 261      93.235  79.590 133.434  1.00  0.00           C
ATOM   4185  O   GLY A 261      92.695  79.080 132.453  1.00  0.00           O
ATOM   4186  N   GLY A 262      94.565  79.490 133.633  1.00  0.00           N
ATOM   4188  CA  GLY A 262      95.445  78.530 132.982  1.00  0.00           C
ATOM   4191  C   GLY A 262      95.505  78.580 131.483  1.00  0.00           C
ATOM   4192  O   GLY A 262      96.005  79.520 130.874  1.00  0.00           O
ATOM   4193  N   MET A 263      95.015  77.490 130.874  1.00  0.00           N
ATOM   4195  CA  MET A 263      94.815  77.360 129.464  1.00  0.00           C
ATOM   4197  CB  MET A 263      96.025  76.680 128.762  1.00  0.00           C
ATOM   4200  CG  MET A 263      95.895  76.490 127.233  1.00  0.00           C
ATOM   4203  SD  MET A 263      95.855  78.010 126.242  1.00  0.00           S
ATOM   4204  CE  MET A 263      97.655  78.170 126.102  1.00  0.00           C
ATOM   4208  C   MET A 263      93.475  76.630 129.333  1.00  0.00           C
ATOM   4209  O   MET A 263      93.265  75.720 128.544  1.00  0.00           O
ATOM   4210  N   ASN A 264      92.485  77.040 130.152  1.00  0.00           N
ATOM   4212  CA  ASN A 264      91.185  76.400 130.193  1.00  0.00           C
ATOM   4214  CB  ASN A 264      90.635  76.370 131.643  1.00  0.00           C
ATOM   4217  CG  ASN A 264      91.455  75.310 132.394  1.00  0.00           C
ATOM   4218  OD1 ASN A 264      91.315  74.130 132.053  1.00  0.00           O
ATOM   4219  ND2 ASN A 264      92.295  75.720 133.363  1.00  0.00           N
ATOM   4222  C   ASN A 264      90.195  77.080 129.254  1.00  0.00           C
ATOM   4223  O   ASN A 264      89.005  77.160 129.523  1.00  0.00           O
ATOM   4224  N   PHE A 265      90.705  77.600 128.122  1.00  0.00           N
ATOM   4226  CA  PHE A 265      90.085  78.660 127.352  1.00  0.00           C
ATOM   4228  CB  PHE A 265      90.985  79.110 126.163  1.00  0.00           C
ATOM   4231  CG  PHE A 265      92.205  79.960 126.514  1.00  0.00           C
ATOM   4232  CD1 PHE A 265      92.675  80.890 125.562  1.00  0.00           C
ATOM   4234  CE1 PHE A 265      93.795  81.690 125.834  1.00  0.00           C
ATOM   4236  CZ  PHE A 265      94.505  81.550 127.014  1.00  0.00           C
ATOM   4238  CD2 PHE A 265      92.915  79.860 127.724  1.00  0.00           C
ATOM   4240  CE2 PHE A 265      94.065  80.630 127.973  1.00  0.00           C
ATOM   4242  C   PHE A 265      88.675  78.320 126.872  1.00  0.00           C
ATOM   4243  O   PHE A 265      87.745  79.120 127.003  1.00  0.00           O
ATOM   4244  N   SER A 266      88.425  77.090 126.374  1.00  0.00           N
ATOM   4246  CA  SER A 266      87.085  76.670 125.952  1.00  0.00           C
ATOM   4248  CB  SER A 266      87.065  75.320 125.163  1.00  0.00           C
ATOM   4251  OG  SER A 266      87.345  74.170 125.952  1.00  0.00           O
ATOM   4253  C   SER A 266      86.025  76.680 127.053  1.00  0.00           C
ATOM   4254  O   SER A 266      84.845  76.930 126.794  1.00  0.00           O
ATOM   4255  N   PHE A 267      86.435  76.390 128.312  1.00  0.00           N
ATOM   4257  CA  PHE A 267      85.605  76.440 129.503  1.00  0.00           C
ATOM   4259  CB  PHE A 267      86.315  75.710 130.673  1.00  0.00           C
ATOM   4262  CG  PHE A 267      85.395  75.410 131.844  1.00  0.00           C
ATOM   4263  CD1 PHE A 267      84.815  74.140 131.973  1.00  0.00           C
ATOM   4265  CE1 PHE A 267      84.045  73.810 133.094  1.00  0.00           C
ATOM   4267  CZ  PHE A 267      83.845  74.760 134.104  1.00  0.00           C
ATOM   4269  CD2 PHE A 267      85.195  76.350 132.874  1.00  0.00           C
ATOM   4271  CE2 PHE A 267      84.415  76.030 133.983  1.00  0.00           C
ATOM   4273  C   PHE A 267      85.205  77.870 129.894  1.00  0.00           C
ATOM   4274  O   PHE A 267      84.065  78.110 130.273  1.00  0.00           O
ATOM   4275  N   ILE A 268      86.115  78.860 129.764  1.00  0.00           N
ATOM   4277  CA  ILE A 268      85.825  80.260 130.062  1.00  0.00           C
ATOM   4279  CB  ILE A 268      87.065  81.140 129.943  1.00  0.00           C
ATOM   4281  CG2 ILE A 268      86.735  82.620 130.273  1.00  0.00           C
ATOM   4285  CG1 ILE A 268      88.245  80.630 130.824  1.00  0.00           C
ATOM   4288  CD  ILE A 268      87.985  80.620 132.333  1.00  0.00           C
ATOM   4292  C   ILE A 268      84.645  80.800 129.254  1.00  0.00           C
ATOM   4293  O   ILE A 268      83.725  81.420 129.794  1.00  0.00           O
ATOM   4294  N   ASN A 269      84.545  80.470 127.943  1.00  0.00           N
ATOM   4296  CA  ASN A 269      83.375  80.770 127.123  1.00  0.00           C
ATOM   4298  CB  ASN A 269      83.535  80.220 125.684  1.00  0.00           C
ATOM   4301  CG  ASN A 269      84.095  81.300 124.772  1.00  0.00           C
ATOM   4302  OD1 ASN A 269      84.475  82.400 125.183  1.00  0.00           O
ATOM   4303  ND2 ASN A 269      84.095  81.010 123.452  1.00  0.00           N
ATOM   4306  C   ASN A 269      82.075  80.190 127.644  1.00  0.00           C
ATOM   4307  O   ASN A 269      81.035  80.850 127.624  1.00  0.00           O
ATOM   4308  N   SER A 270      82.055  78.920 128.113  1.00  0.00           N
ATOM   4310  CA  SER A 270      80.835  78.330 128.644  1.00  0.00           C
ATOM   4312  CB  SER A 270      80.805  76.770 128.644  1.00  0.00           C
ATOM   4315  OG  SER A 270      81.925  76.160 129.283  1.00  0.00           O
ATOM   4317  C   SER A 270      80.475  78.900 130.003  1.00  0.00           C
ATOM   4318  O   SER A 270      79.305  78.930 130.374  1.00  0.00           O
ATOM   4319  N   ALA A 271      81.465  79.420 130.753  1.00  0.00           N
ATOM   4321  CA  ALA A 271      81.255  80.260 131.913  1.00  0.00           C
ATOM   4323  CB  ALA A 271      82.565  80.340 132.724  1.00  0.00           C
ATOM   4327  C   ALA A 271      80.695  81.660 131.643  1.00  0.00           C
ATOM   4328  O   ALA A 271      79.805  82.120 132.363  1.00  0.00           O
ATOM   4329  N   GLY A 272      81.185  82.350 130.594  1.00  0.00           N
ATOM   4331  CA  GLY A 272      80.735  83.660 130.152  1.00  0.00           C
ATOM   4334  C   GLY A 272      79.385  83.700 129.493  1.00  0.00           C
ATOM   4335  O   GLY A 272      78.625  84.650 129.673  1.00  0.00           O
ATOM   4336  N   GLN A 273      79.005  82.660 128.723  1.00  0.00           N
ATOM   4338  CA  GLN A 273      77.635  82.500 128.253  1.00  0.00           C
ATOM   4340  CB  GLN A 273      77.485  81.400 127.163  1.00  0.00           C
ATOM   4343  CG  GLN A 273      77.425  79.940 127.663  1.00  0.00           C
ATOM   4346  CD  GLN A 273      77.465  78.930 126.514  1.00  0.00           C
ATOM   4347  OE1 GLN A 273      77.275  79.260 125.342  1.00  0.00           O
ATOM   4348  NE2 GLN A 273      77.655  77.630 126.853  1.00  0.00           N
ATOM   4351  C   GLN A 273      76.695  82.240 129.423  1.00  0.00           C
ATOM   4352  O   GLN A 273      75.595  82.780 129.484  1.00  0.00           O
ATOM   4353  N   TYR A 274      77.135  81.450 130.432  1.00  0.00           N
ATOM   4355  CA  TYR A 274      76.425  81.170 131.663  1.00  0.00           C
ATOM   4357  CB  TYR A 274      77.155  80.050 132.434  1.00  0.00           C
ATOM   4360  CG  TYR A 274      76.355  79.570 133.602  1.00  0.00           C
ATOM   4361  CD1 TYR A 274      75.425  78.540 133.434  1.00  0.00           C
ATOM   4363  CE1 TYR A 274      74.695  78.050 134.523  1.00  0.00           C
ATOM   4365  CZ  TYR A 274      74.935  78.570 135.793  1.00  0.00           C
ATOM   4366  OH  TYR A 274      74.345  78.010 136.934  1.00  0.00           O
ATOM   4368  CD2 TYR A 274      76.555  80.120 134.883  1.00  0.00           C
ATOM   4370  CE2 TYR A 274      75.835  79.620 135.964  1.00  0.00           C
ATOM   4372  C   TYR A 274      76.155  82.410 132.523  1.00  0.00           C
ATOM   4373  O   TYR A 274      75.095  82.590 133.113  1.00  0.00           O
ATOM   4374  N   GLN A 275      77.115  83.360 132.544  1.00  0.00           N
ATOM   4376  CA  GLN A 275      76.905  84.710 133.062  1.00  0.00           C
ATOM   4378  CB  GLN A 275      78.165  85.600 132.883  1.00  0.00           C
ATOM   4381  CG  GLN A 275      79.405  85.160 133.684  1.00  0.00           C
ATOM   4384  CD  GLN A 275      79.295  85.550 135.152  1.00  0.00           C
ATOM   4385  OE1 GLN A 275      78.435  86.330 135.574  1.00  0.00           O
ATOM   4386  NE2 GLN A 275      80.235  85.040 135.964  1.00  0.00           N
ATOM   4389  C   GLN A 275      75.775  85.470 132.394  1.00  0.00           C
ATOM   4390  O   GLN A 275      75.045  86.220 133.033  1.00  0.00           O
ATOM   4391  N   LEU A 276      75.655  85.330 131.053  1.00  0.00           N
ATOM   4393  CA  LEU A 276      74.715  86.060 130.224  1.00  0.00           C
ATOM   4395  CB  LEU A 276      75.305  86.340 128.824  1.00  0.00           C
ATOM   4398  CG  LEU A 276      76.505  87.300 128.833  1.00  0.00           C
ATOM   4400  CD1 LEU A 276      76.805  87.730 127.403  1.00  0.00           C
ATOM   4404  CD2 LEU A 276      76.315  88.510 129.773  1.00  0.00           C
ATOM   4408  C   LEU A 276      73.365  85.400 130.053  1.00  0.00           C
ATOM   4409  O   LEU A 276      72.355  86.100 129.904  1.00  0.00           O
ATOM   4410  N   GLU A 277      73.285  84.060 130.152  1.00  0.00           N
ATOM   4412  CA  GLU A 277      72.015  83.360 130.214  1.00  0.00           C
ATOM   4414  CB  GLU A 277      72.145  81.860 129.872  1.00  0.00           C
ATOM   4417  CG  GLU A 277      72.565  80.880 131.004  1.00  0.00           C
ATOM   4420  CD  GLU A 277      72.875  79.500 130.432  1.00  0.00           C
ATOM   4421  OE1 GLU A 277      71.965  78.900 129.794  1.00  0.00           O
ATOM   4422  OE2 GLU A 277      74.035  79.020 130.562  1.00  0.00           O
ATOM   4423  C   GLU A 277      71.385  83.610 131.574  1.00  0.00           C
ATOM   4424  O   GLU A 277      70.165  83.700 131.682  1.00  0.00           O
ATOM   4425  N   ALA A 278      72.205  83.860 132.624  1.00  0.00           N
ATOM   4427  CA  ALA A 278      71.775  84.450 133.863  1.00  0.00           C
ATOM   4429  CB  ALA A 278      72.935  84.520 134.872  1.00  0.00           C
ATOM   4433  C   ALA A 278      71.175  85.850 133.753  1.00  0.00           C
ATOM   4434  O   ALA A 278      70.195  86.160 134.423  1.00  0.00           O
ATOM   4435  N   LYS A 279      71.775  86.760 132.954  1.00  0.00           N
ATOM   4437  CA  LYS A 279      71.215  88.090 132.702  1.00  0.00           C
ATOM   4439  CB  LYS A 279      72.135  89.010 131.863  1.00  0.00           C
ATOM   4442  CG  LYS A 279      73.595  89.100 132.324  1.00  0.00           C
ATOM   4445  CD  LYS A 279      73.865  89.660 133.734  1.00  0.00           C
ATOM   4448  CE  LYS A 279      75.335  89.510 134.182  1.00  0.00           C
ATOM   4451  NZ  LYS A 279      76.275  90.060 133.184  1.00  0.00           N
ATOM   4455  C   LYS A 279      69.865  87.990 132.003  1.00  0.00           C
ATOM   4456  O   LYS A 279      68.905  88.610 132.434  1.00  0.00           O
ATOM   4457  N   LYS A 280      69.785  87.120 130.973  1.00  0.00           N
ATOM   4459  CA  LYS A 280      68.585  86.790 130.202  1.00  0.00           C
ATOM   4461  CB  LYS A 280      68.995  85.800 129.083  1.00  0.00           C
ATOM   4464  CG  LYS A 280      67.865  85.280 128.173  1.00  0.00           C
ATOM   4467  CD  LYS A 280      68.435  84.350 127.084  1.00  0.00           C
ATOM   4470  CE  LYS A 280      67.585  84.240 125.812  1.00  0.00           C
ATOM   4473  NZ  LYS A 280      68.305  83.460 124.772  1.00  0.00           N
ATOM   4477  C   LYS A 280      67.485  86.200 131.044  1.00  0.00           C
ATOM   4478  O   LYS A 280      66.285  86.360 130.773  1.00  0.00           O
ATOM   4479  N   TYR A 281      67.885  85.510 132.124  1.00  0.00           N
ATOM   4481  CA  TYR A 281      67.005  84.840 133.033  1.00  0.00           C
ATOM   4483  CB  TYR A 281      67.835  83.980 134.023  1.00  0.00           C
ATOM   4486  CG  TYR A 281      67.095  82.720 134.273  1.00  0.00           C
ATOM   4487  CD1 TYR A 281      67.265  81.630 133.413  1.00  0.00           C
ATOM   4489  CE1 TYR A 281      66.455  80.490 133.544  1.00  0.00           C
ATOM   4491  CZ  TYR A 281      65.505  80.420 134.574  1.00  0.00           C
ATOM   4492  OH  TYR A 281      64.715  79.290 134.824  1.00  0.00           O
ATOM   4494  CD2 TYR A 281      66.145  82.640 135.303  1.00  0.00           C
ATOM   4496  CE2 TYR A 281      65.355  81.510 135.443  1.00  0.00           C
ATOM   4498  C   TYR A 281      66.105  85.810 133.803  1.00  0.00           C
ATOM   4499  O   TYR A 281      65.115  85.380 134.383  1.00  0.00           O
ATOM   4500  N   VAL A 282      66.335  87.140 133.794  1.00  0.00           N
ATOM   4502  CA  VAL A 282      65.235  88.050 134.113  1.00  0.00           C
ATOM   4504  CB  VAL A 282      65.695  89.300 134.872  1.00  0.00           C
ATOM   4506  CG1 VAL A 282      66.465  90.300 133.983  1.00  0.00           C
ATOM   4510  CG2 VAL A 282      64.485  89.960 135.553  1.00  0.00           C
ATOM   4514  C   VAL A 282      64.305  88.280 132.913  1.00  0.00           C
ATOM   4515  O   VAL A 282      64.105  89.370 132.404  1.00  0.00           O
ATOM   4516  N   ARG A 283      63.625  87.180 132.492  1.00  0.00           N
ATOM   4518  CA  ARG A 283      62.615  87.190 131.434  1.00  0.00           C
ATOM   4520  CB  ARG A 283      62.185  85.730 131.064  1.00  0.00           C
ATOM   4523  CG  ARG A 283      61.245  85.700 129.824  1.00  0.00           C
ATOM   4526  CD  ARG A 283      60.555  84.380 129.464  1.00  0.00           C
ATOM   4529  NE  ARG A 283      59.545  84.750 128.423  1.00  0.00           N
ATOM   4531  CZ  ARG A 283      58.455  85.480 128.663  1.00  0.00           C
ATOM   4532  NH1 ARG A 283      57.925  85.540 129.863  1.00  0.00           N
ATOM   4535  NH2 ARG A 283      57.855  86.140 127.693  1.00  0.00           N
ATOM   4538  C   ARG A 283      61.385  87.980 131.883  1.00  0.00           C
ATOM   4539  O   ARG A 283      60.605  88.490 131.083  1.00  0.00           O
ATOM   4540  N   ARG A 284      61.255  88.110 133.214  1.00  0.00           N
ATOM   4542  CA  ARG A 284      60.405  89.010 133.974  1.00  0.00           C
ATOM   4544  CB  ARG A 284      60.555  90.520 133.673  1.00  0.00           C
ATOM   4547  CG  ARG A 284      59.875  91.080 132.413  1.00  0.00           C
ATOM   4550  CD  ARG A 284      60.885  91.640 131.402  1.00  0.00           C
ATOM   4553  NE  ARG A 284      61.405  92.900 132.003  1.00  0.00           N
ATOM   4555  CZ  ARG A 284      62.625  93.100 132.464  1.00  0.00           C
ATOM   4556  NH1 ARG A 284      63.615  92.230 132.434  1.00  0.00           N
ATOM   4559  NH2 ARG A 284      62.865  94.290 132.982  1.00  0.00           N
ATOM   4562  C   ARG A 284      58.995  88.500 134.113  1.00  0.00           C
ATOM   4563  O   ARG A 284      58.015  89.230 134.113  1.00  0.00           O
ATOM   4564  N   ILE A 285      58.905  87.180 134.383  1.00  0.00           N
ATOM   4566  CA  ILE A 285      57.735  86.450 134.863  1.00  0.00           C
ATOM   4568  CB  ILE A 285      58.105  85.000 135.224  1.00  0.00           C
ATOM   4570  CG2 ILE A 285      56.815  84.150 135.224  1.00  0.00           C
ATOM   4574  CG1 ILE A 285      59.195  84.390 134.324  1.00  0.00           C
ATOM   4577  CD  ILE A 285      58.825  84.320 132.842  1.00  0.00           C
ATOM   4581  C   ILE A 285      57.165  87.080 136.133  1.00  0.00           C
ATOM   4582  O   ILE A 285      55.965  87.190 136.333  1.00  0.00           O
ATOM   4583  N   ARG A 286      58.085  87.560 136.993  1.00  0.00           N
ATOM   4585  CA  ARG A 286      57.845  88.300 138.223  1.00  0.00           C
ATOM   4587  CB  ARG A 286      59.225  88.510 138.902  1.00  0.00           C
ATOM   4590  CG  ARG A 286      59.215  89.230 140.273  1.00  0.00           C
ATOM   4593  CD  ARG A 286      60.615  89.520 140.824  1.00  0.00           C
ATOM   4596  NE  ARG A 286      61.245  90.680 140.083  1.00  0.00           N
ATOM   4598  CZ  ARG A 286      62.495  91.050 140.314  1.00  0.00           C
ATOM   4599  NH1 ARG A 286      63.305  90.290 141.033  1.00  0.00           N
ATOM   4602  NH2 ARG A 286      62.985  92.170 139.824  1.00  0.00           N
ATOM   4605  C   ARG A 286      57.205  89.670 137.993  1.00  0.00           C
ATOM   4606  O   ARG A 286      56.705  90.300 138.913  1.00  0.00           O
ATOM   4607  N   ASP A 287      57.255  90.180 136.743  1.00  0.00           N
ATOM   4609  CA  ASP A 287      56.795  91.510 136.393  1.00  0.00           C
ATOM   4611  CB  ASP A 287      57.995  92.220 135.693  1.00  0.00           C
ATOM   4614  CG  ASP A 287      58.145  93.680 136.064  1.00  0.00           C
ATOM   4615  OD1 ASP A 287      57.515  94.110 137.053  1.00  0.00           O
ATOM   4616  OD2 ASP A 287      59.045  94.360 135.493  1.00  0.00           O
ATOM   4617  C   ASP A 287      55.585  91.390 135.464  1.00  0.00           C
ATOM   4618  O   ASP A 287      55.165  92.340 134.803  1.00  0.00           O
ATOM   4619  N   LYS A 288      54.995  90.180 135.363  1.00  0.00           N
ATOM   4621  CA  LYS A 288      53.735  89.930 134.693  1.00  0.00           C
ATOM   4623  CB  LYS A 288      53.665  88.510 134.064  1.00  0.00           C
ATOM   4626  CG  LYS A 288      54.705  88.250 132.964  1.00  0.00           C
ATOM   4629  CD  LYS A 288      54.675  86.800 132.443  1.00  0.00           C
ATOM   4632  CE  LYS A 288      53.345  86.270 131.872  1.00  0.00           C
ATOM   4635  NZ  LYS A 288      53.005  86.940 130.603  1.00  0.00           N
ATOM   4639  C   LYS A 288      52.585  90.090 135.673  1.00  0.00           C
ATOM   4640  O   LYS A 288      52.775  90.420 136.844  1.00  0.00           O
ATOM   4641  N   VAL A 289      51.355  89.790 135.224  1.00  0.00           N
ATOM   4643  CA  VAL A 289      50.295  89.310 136.094  1.00  0.00           C
ATOM   4645  CB  VAL A 289      48.915  89.780 135.583  1.00  0.00           C
ATOM   4647  CG1 VAL A 289      47.715  89.010 136.173  1.00  0.00           C
ATOM   4651  CG2 VAL A 289      48.855  89.710 134.042  1.00  0.00           C
ATOM   4655  C   VAL A 289      50.395  87.780 136.262  1.00  0.00           C
ATOM   4656  O   VAL A 289      50.295  87.090 135.243  1.00  0.00           O
ATOM   4657  N   PRO A 290      50.655  87.230 137.484  1.00  0.00           N
ATOM   4658  CD  PRO A 290      49.905  87.780 138.613  1.00  0.00           C
ATOM   4661  CA  PRO A 290      50.655  85.800 137.733  1.00  0.00           C
ATOM   4663  CB  PRO A 290      49.175  85.530 137.973  1.00  0.00           C
ATOM   4666  CG  PRO A 290      48.865  86.670 138.943  1.00  0.00           C
ATOM   4669  C   PRO A 290      51.385  84.770 136.913  1.00  0.00           C
ATOM   4670  O   PRO A 290      52.135  85.070 135.982  1.00  0.00           O
ATOM   4671  N   TYR A 291      51.165  83.490 137.303  1.00  0.00           N
ATOM   4673  CA  TYR A 291      51.505  82.290 136.564  1.00  0.00           C
ATOM   4675  CB  TYR A 291      51.185  80.990 137.394  1.00  0.00           C
ATOM   4678  CG  TYR A 291      51.495  79.690 136.673  1.00  0.00           C
ATOM   4679  CD1 TYR A 291      52.735  79.060 136.863  1.00  0.00           C
ATOM   4681  CE1 TYR A 291      53.045  77.840 136.242  1.00  0.00           C
ATOM   4683  CZ  TYR A 291      52.125  77.240 135.383  1.00  0.00           C
ATOM   4684  OH  TYR A 291      52.565  76.100 134.663  1.00  0.00           O
ATOM   4686  CD2 TYR A 291      50.565  79.050 135.833  1.00  0.00           C
ATOM   4688  CE2 TYR A 291      50.875  77.830 135.193  1.00  0.00           C
ATOM   4690  C   TYR A 291      50.805  82.290 135.214  1.00  0.00           C
ATOM   4691  O   TYR A 291      49.685  82.760 135.023  1.00  0.00           O
ATOM   4692  N   SER A 292      51.485  81.720 134.223  1.00  0.00           N
ATOM   4694  CA  SER A 292      50.925  81.440 132.932  1.00  0.00           C
ATOM   4696  CB  SER A 292      51.335  82.540 131.934  1.00  0.00           C
ATOM   4699  OG  SER A 292      51.155  82.160 130.574  1.00  0.00           O
ATOM   4701  C   SER A 292      51.465  80.090 132.553  1.00  0.00           C
ATOM   4702  O   SER A 292      52.675  79.890 132.603  1.00  0.00           O
ATOM   4703  N   ASP A 293      50.585  79.140 132.214  1.00  0.00           N
ATOM   4705  CA  ASP A 293      50.905  77.770 131.853  1.00  0.00           C
ATOM   4707  CB  ASP A 293      49.545  77.050 131.663  1.00  0.00           C
ATOM   4710  CG  ASP A 293      49.655  75.550 131.553  1.00  0.00           C
ATOM   4711  OD1 ASP A 293      50.675  74.980 132.003  1.00  0.00           O
ATOM   4712  OD2 ASP A 293      48.645  74.930 131.144  1.00  0.00           O
ATOM   4713  C   ASP A 293      51.785  77.740 130.613  1.00  0.00           C
ATOM   4714  O   ASP A 293      52.845  77.120 130.544  1.00  0.00           O
ATOM   4715  N   TRP A 294      51.385  78.580 129.643  1.00  0.00           N
ATOM   4717  CA  TRP A 294      52.135  78.910 128.452  1.00  0.00           C
ATOM   4719  CB  TRP A 294      51.425  80.070 127.702  1.00  0.00           C
ATOM   4722  CG  TRP A 294      50.055  79.780 127.183  1.00  0.00           C
ATOM   4723  CD1 TRP A 294      48.855  80.120 127.753  1.00  0.00           C
ATOM   4725  NE1 TRP A 294      47.835  79.800 126.883  1.00  0.00           N
ATOM   4727  CE2 TRP A 294      48.355  79.250 125.753  1.00  0.00           C
ATOM   4728  CD2 TRP A 294      49.755  79.180 125.913  1.00  0.00           C
ATOM   4729  CE3 TRP A 294      50.545  78.610 124.913  1.00  0.00           C
ATOM   4731  CZ3 TRP A 294      49.915  78.130 123.763  1.00  0.00           C
ATOM   4733  CZ2 TRP A 294      47.745  78.840 124.574  1.00  0.00           C
ATOM   4735  CH2 TRP A 294      48.545  78.260 123.594  1.00  0.00           C
ATOM   4737  C   TRP A 294      53.565  79.340 128.742  1.00  0.00           C
ATOM   4738  O   TRP A 294      54.515  78.770 128.214  1.00  0.00           O
ATOM   4739  N   ASP A 295      53.745  80.350 129.613  1.00  0.00           N
ATOM   4741  CA  ASP A 295      55.035  80.900 130.012  1.00  0.00           C
ATOM   4743  CB  ASP A 295      54.755  82.170 130.874  1.00  0.00           C
ATOM   4746  CG  ASP A 295      55.875  83.180 130.824  1.00  0.00           C
ATOM   4747  OD1 ASP A 295      56.925  82.970 130.174  1.00  0.00           O
ATOM   4748  OD2 ASP A 295      55.685  84.290 131.393  1.00  0.00           O
ATOM   4749  C   ASP A 295      55.925  79.920 130.773  1.00  0.00           C
ATOM   4750  O   ASP A 295      57.145  79.880 130.603  1.00  0.00           O
ATOM   4751  N   LYS A 296      55.335  79.140 131.693  1.00  0.00           N
ATOM   4753  CA  LYS A 296      56.065  78.100 132.383  1.00  0.00           C
ATOM   4755  CB  LYS A 296      55.275  77.600 133.602  1.00  0.00           C
ATOM   4758  CG  LYS A 296      55.955  76.470 134.393  1.00  0.00           C
ATOM   4761  CD  LYS A 296      57.335  76.850 134.964  1.00  0.00           C
ATOM   4764  CE  LYS A 296      58.055  75.660 135.603  1.00  0.00           C
ATOM   4767  NZ  LYS A 296      59.365  76.060 136.133  1.00  0.00           N
ATOM   4771  C   LYS A 296      56.515  76.930 131.514  1.00  0.00           C
ATOM   4772  O   LYS A 296      57.645  76.450 131.663  1.00  0.00           O
ATOM   4773  N   GLU A 297      55.625  76.430 130.633  1.00  0.00           N
ATOM   4775  CA  GLU A 297      55.835  75.330 129.714  1.00  0.00           C
ATOM   4777  CB  GLU A 297      54.465  74.790 129.204  1.00  0.00           C
ATOM   4780  CG  GLU A 297      54.525  73.620 128.184  1.00  0.00           C
ATOM   4783  CD  GLU A 297      53.155  73.240 127.613  1.00  0.00           C
ATOM   4784  OE1 GLU A 297      52.785  73.800 126.543  1.00  0.00           O
ATOM   4785  OE2 GLU A 297      52.455  72.390 128.223  1.00  0.00           O
ATOM   4786  C   GLU A 297      56.775  75.610 128.553  1.00  0.00           C
ATOM   4787  O   GLU A 297      57.545  74.720 128.173  1.00  0.00           O
ATOM   4788  N   GLN A 298      56.785  76.820 127.963  1.00  0.00           N
ATOM   4790  CA  GLN A 298      57.685  77.110 126.863  1.00  0.00           C
ATOM   4792  CB  GLN A 298      56.975  77.890 125.714  1.00  0.00           C
ATOM   4795  CG  GLN A 298      56.615  79.380 125.943  1.00  0.00           C
ATOM   4798  CD  GLN A 298      55.465  79.880 125.053  1.00  0.00           C
ATOM   4799  OE1 GLN A 298      55.605  80.670 124.123  1.00  0.00           O
ATOM   4800  NE2 GLN A 298      54.215  79.450 125.364  1.00  0.00           N
ATOM   4803  C   GLN A 298      59.035  77.710 127.403  1.00  0.00           C
ATOM   4804  OT1 GLN A 298      60.055  76.950 127.344  1.00  0.00           O
ATOM   4805  OT2 GLN A 298      59.075  78.860 127.913  1.00  0.00           O
ATOM   4806  NH3 POPEB 299      66.645  70.430 127.644  1.00  0.00           N
ATOM   4810  C12 POPEB 299      67.695  69.760 128.482  1.00  0.00           C
ATOM   4813  C11 POPEB 299      67.445  68.260 128.654  1.00  0.00           C
ATOM   4816  P   POPEB 299      69.085  66.280 129.154  1.00  0.00           P
ATOM   4817  O13 POPEB 299      70.405  66.090 129.803  1.00  0.00           O
ATOM   4818  O14 POPEB 299      68.095  65.240 129.464  1.00  0.00           O
ATOM   4819  O11 POPEB 299      69.275  66.330 127.593  1.00  0.00           O
ATOM   4820  O12 POPEB 299      68.515  67.720 129.434  1.00  0.00           O
ATOM   4821  C1  POPEB 299      70.435  66.890 126.983  1.00  0.00           C
ATOM   4824  C2  POPEB 299      70.905  65.970 125.824  1.00  0.00           C
ATOM   4826  O21 POPEB 299      70.355  66.460 124.592  1.00  0.00           O
ATOM   4827  C21 POPEB 299      69.485  65.800 123.874  1.00  0.00           C
ATOM   4828  O22 POPEB 299      68.795  64.850 124.193  1.00  0.00           O
ATOM   4829  C22 POPEB 299      69.475  66.440 122.484  1.00  0.00           C
ATOM   4832  C3  POPEB 299      70.705  64.470 126.172  1.00  0.00           C
ATOM   4835  O31 POPEB 299      71.095  63.600 125.084  1.00  0.00           O
ATOM   4836  C31 POPEB 299      70.745  62.350 125.293  1.00  0.00           C
ATOM   4837  O32 POPEB 299      70.285  61.910 126.334  1.00  0.00           O
ATOM   4838  C32 POPEB 299      70.975  61.550 124.023  1.00  0.00           C
ATOM   4841  C23 POPEB 299      70.455  65.690 121.553  1.00  0.00           C
ATOM   4844  C24 POPEB 299      69.915  64.320 121.114  1.00  0.00           C
ATOM   4847  C25 POPEB 299      70.825  63.540 120.163  1.00  0.00           C
ATOM   4850  C26 POPEB 299      71.455  64.390 119.053  1.00  0.00           C
ATOM   4853  C27 POPEB 299      71.815  63.560 117.813  1.00  0.00           C
ATOM   4856  C28 POPEB 299      72.675  64.340 116.812  1.00  0.00           C
ATOM   4859  C29 POPEB 299      74.125  64.410 117.254  1.00  0.00           C
ATOM   4861 0C21 POPEB 299      75.175  63.920 116.563  1.00  0.00           C
ATOM   4863 1C21 POPEB 299      75.045  63.270 115.214  1.00  0.00           C
ATOM   4866 2C21 POPEB 299      76.375  63.050 114.483  1.00  0.00           C
ATOM   4869 3C21 POPEB 299      76.135  62.500 113.074  1.00  0.00           C
ATOM   4872 4C21 POPEB 299      77.405  61.970 112.383  1.00  0.00           C
ATOM   4875 5C21 POPEB 299      78.465  63.050 112.123  1.00  0.00           C
ATOM   4878 6C21 POPEB 299      79.715  62.500 111.433  1.00  0.00           C
ATOM   4881 7C21 POPEB 299      80.715  63.600 111.083  1.00  0.00           C
ATOM   4884 8C21 POPEB 299      82.055  63.080 110.553  1.00  0.00           C
ATOM   4888  C33 POPEB 299      69.895  60.470 123.883  1.00  0.00           C
ATOM   4891  C34 POPEB 299      70.135  59.560 122.674  1.00  0.00           C
ATOM   4894  C35 POPEB 299      69.475  60.110 121.403  1.00  0.00           C
ATOM   4897  C36 POPEB 299      69.295  59.030 120.333  1.00  0.00           C
ATOM   4900  C37 POPEB 299      68.375  59.510 119.203  1.00  0.00           C
ATOM   4903  C38 POPEB 299      68.235  58.480 118.074  1.00  0.00           C
ATOM   4906  C39 POPEB 299      67.325  59.000 116.952  1.00  0.00           C
ATOM   4909 0C31 POPEB 299      67.315  58.100 115.714  1.00  0.00           C
ATOM   4912 1C31 POPEB 299      66.585  58.740 114.523  1.00  0.00           C
ATOM   4915 2C31 POPEB 299      66.715  57.890 113.253  1.00  0.00           C
ATOM   4918 3C31 POPEB 299      66.155  58.550 111.983  1.00  0.00           C
ATOM   4921 4C31 POPEB 299      66.955  59.770 111.523  1.00  0.00           C
ATOM   4924 5C31 POPEB 299      66.625  60.170 110.074  1.00  0.00           C
ATOM   4927 6C31 POPEB 299      67.425  61.360 109.553  1.00  0.00           C
ATOM   4931  NH3 POPEC 300      28.955  93.060  84.273  1.00  0.00           N
ATOM   4935  C12 POPEC 300      29.215  92.820  82.813  1.00  0.00           C
ATOM   4938  C11 POPEC 300      27.895  92.460  82.113  1.00  0.00           C
ATOM   4941  P   POPEC 300      25.715  93.840  82.803  1.00  0.00           P
ATOM   4942  O13 POPEC 300      25.185  95.180  82.463  1.00  0.00           O
ATOM   4943  O14 POPEC 300      24.825  92.650  82.764  1.00  0.00           O
ATOM   4944  O11 POPEC 300      26.385  93.980  84.254  1.00  0.00           O
ATOM   4945  O12 POPEC 300      27.055  93.610  82.003  1.00  0.00           O
ATOM   4946  C1  POPEC 300      25.755  93.410  85.404  1.00  0.00           C
ATOM   4949  C2  POPEC 300      25.975  94.160  86.763  1.00  0.00           C
ATOM   4951  O21 POPEC 300      25.985  93.210  87.854  1.00  0.00           O
ATOM   4952  C21 POPEC 300      24.825  92.550  88.062  1.00  0.00           C
ATOM   4953  O22 POPEC 300      23.825  92.660  87.393  1.00  0.00           O
ATOM   4954  C22 POPEC 300      24.955  91.600  89.254  1.00  0.00           C
ATOM   4957  C3  POPEC 300      25.005  95.360  87.013  1.00  0.00           C
ATOM   4960  O31 POPEC 300      25.545  96.290  87.973  1.00  0.00           O
ATOM   4961  C31 POPEC 300      25.545  95.920  89.254  1.00  0.00           C
ATOM   4962  O32 POPEC 300      24.955  94.970  89.732  1.00  0.00           O
ATOM   4963  C32 POPEC 300      26.485  96.860  90.012  1.00  0.00           C
ATOM   4966  C23 POPEC 300      23.665  91.500  90.093  1.00  0.00           C
ATOM   4969  C24 POPEC 300      23.885  90.710  91.394  1.00  0.00           C
ATOM   4972  C25 POPEC 300      22.755  90.840  92.423  1.00  0.00           C
ATOM   4975  C26 POPEC 300      21.455  90.130  92.053  1.00  0.00           C
ATOM   4978  C27 POPEC 300      20.445  90.210  93.214  1.00  0.00           C
ATOM   4981  C28 POPEC 300      19.075  89.570  92.904  1.00  0.00           C
ATOM   4984  C29 POPEC 300      19.065  88.070  93.032  1.00  0.00           C
ATOM   4986 0C21 POPEC 300      17.995  87.320  93.342  1.00  0.00           C
ATOM   4988 1C21 POPEC 300      16.595  87.820  93.583  1.00  0.00           C
ATOM   4991 2C21 POPEC 300      16.085  87.480  94.993  1.00  0.00           C
ATOM   4994 3C21 POPEC 300      15.665  86.010  95.173  1.00  0.00           C
ATOM   4997 4C21 POPEC 300      14.975  85.780  96.523  1.00  0.00           C
ATOM   5000 5C21 POPEC 300      14.175  84.470  96.583  1.00  0.00           C
ATOM   5003 6C21 POPEC 300      15.045  83.220  96.754  1.00  0.00           C
ATOM   5006 7C21 POPEC 300      14.215  81.930  96.754  1.00  0.00           C
ATOM   5009 8C21 POPEC 300      15.025  80.670  97.024  1.00  0.00           C
ATOM   5013  C33 POPEC 300      27.245  96.230  91.194  1.00  0.00           C
ATOM   5016  C34 POPEC 300      26.655  96.520  92.584  1.00  0.00           C
ATOM   5019  C35 POPEC 300      27.445  95.790  93.684  1.00  0.00           C
ATOM   5022  C36 POPEC 300      27.075  96.260  95.093  1.00  0.00           C
ATOM   5025  C37 POPEC 300      27.855  95.540  96.203  1.00  0.00           C
ATOM   5028  C38 POPEC 300      27.655  96.240  97.562  1.00  0.00           C
ATOM   5031  C39 POPEC 300      28.415  95.570  98.714  1.00  0.00           C
ATOM   5034 0C31 POPEC 300      27.585  94.560  99.503  1.00  0.00           C
ATOM   5037 1C31 POPEC 300      28.395  93.870 100.613  1.00  0.00           C
ATOM   5040 2C31 POPEC 300      27.535  92.960 101.493  1.00  0.00           C
ATOM   5043 3C31 POPEC 300      28.365  92.050 102.413  1.00  0.00           C
ATOM   5046 4C31 POPEC 300      27.465  91.110 103.223  1.00  0.00           C
ATOM   5049 5C31 POPEC 300      28.225  90.030 104.003  1.00  0.00           C
ATOM   5052 6C31 POPEC 300      27.305  89.060 104.754  1.00  0.00           C
ATOM   5056  NH3 POPED 301      81.385 107.210  84.133  1.00  0.00           N
ATOM   5060  C12 POPED 301      80.855 108.290  85.043  1.00  0.00           C
ATOM   5063  C11 POPED 301      80.465 107.780  86.443  1.00  0.00           C
ATOM   5066  P   POPED 301      78.205 106.560  85.982  1.00  0.00           P
ATOM   5067  O13 POPED 301      77.385 107.480  86.812  1.00  0.00           O
ATOM   5068  O14 POPED 301      78.085 106.800  84.543  1.00  0.00           O
ATOM   5069  O11 POPED 301      77.795 105.080  86.343  1.00  0.00           O
ATOM   5070  O12 POPED 301      79.725 106.570  86.413  1.00  0.00           O
ATOM   5071  C1  POPED 301      77.585 104.700  87.714  1.00  0.00           C
ATOM   5074  C2  POPED 301      78.685 103.740  88.253  1.00  0.00           C
ATOM   5076  O21 POPED 301      78.235 103.210  89.503  1.00  0.00           O
ATOM   5077  C21 POPED 301      77.465 102.150  89.443  1.00  0.00           C
ATOM   5078  O22 POPED 301      77.105 101.560  88.433  1.00  0.00           O
ATOM   5079  C22 POPED 301      77.105 101.730  90.873  1.00  0.00           C
ATOM   5082  C3  POPED 301      80.065 104.440  88.443  1.00  0.00           C
ATOM   5085  O31 POPED 301      80.895 103.870  89.492  1.00  0.00           O
ATOM   5086  C31 POPED 301      81.215 102.590  89.413  1.00  0.00           C
ATOM   5087  O32 POPED 301      80.965 101.840  88.482  1.00  0.00           O
ATOM   5088  C32 POPED 301      81.875 102.150  90.723  1.00  0.00           C
ATOM   5091  C23 POPED 301      76.665 100.260  90.933  1.00  0.00           C
ATOM   5094  C24 POPED 301      76.385  99.700  92.344  1.00  0.00           C
ATOM   5097  C25 POPED 301      74.895  99.710  92.693  1.00  0.00           C
ATOM   5100  C26 POPED 301      74.555  99.030  94.023  1.00  0.00           C
ATOM   5103  C27 POPED 301      73.055  99.090  94.352  1.00  0.00           C
ATOM   5106  C28 POPED 301      72.685  98.380  95.672  1.00  0.00           C
ATOM   5109  C29 POPED 301      72.785  96.880  95.593  1.00  0.00           C
ATOM   5111 0C21 POPED 301      72.705  96.050  96.654  1.00  0.00           C
ATOM   5113 1C21 POPED 301      72.475  96.490  98.074  1.00  0.00           C
ATOM   5116 2C21 POPED 301      71.855  95.390  98.952  1.00  0.00           C
ATOM   5119 3C21 POPED 301      72.785  94.180  99.163  1.00  0.00           C
ATOM   5122 4C21 POPED 301      72.775  93.660 100.603  1.00  0.00           C
ATOM   5125 5C21 POPED 301      73.745  92.480 100.812  1.00  0.00           C
ATOM   5128 6C21 POPED 301      73.915  92.100 102.294  1.00  0.00           C
ATOM   5131 7C21 POPED 301      74.785  90.840 102.464  1.00  0.00           C
ATOM   5134 8C21 POPED 301      74.955  90.390 103.924  1.00  0.00           C
ATOM   5138  C33 POPED 301      83.165 102.940  91.114  1.00  0.00           C
ATOM   5141  C34 POPED 301      83.455 102.930  92.624  1.00  0.00           C
ATOM   5144  C35 POPED 301      83.515 101.550  93.293  1.00  0.00           C
ATOM   5147  C36 POPED 301      83.575 101.660  94.833  1.00  0.00           C
ATOM   5150  C37 POPED 301      83.475 100.310  95.562  1.00  0.00           C
ATOM   5153  C38 POPED 301      83.255 100.430  97.074  1.00  0.00           C
ATOM   5156  C39 POPED 301      83.195  99.050  97.764  1.00  0.00           C
ATOM   5159 0C31 POPED 301      82.695  99.120  99.203  1.00  0.00           C
ATOM   5162 1C31 POPED 301      82.665  97.740  99.873  1.00  0.00           C
ATOM   5165 2C31 POPED 301      82.085  97.770 101.303  1.00  0.00           C
ATOM   5168 3C31 POPED 301      80.975  96.740 101.533  1.00  0.00           C
ATOM   5171 4C31 POPED 301      81.445  95.290 101.403  1.00  0.00           C
ATOM   5174 5C31 POPED 301      80.365  94.270 101.803  1.00  0.00           C
ATOM   5177 6C31 POPED 301      80.855  92.820 101.743  1.00  0.00           C
ATOM   5181  NH3 POPEE 302     123.295  75.500  85.144  1.00  0.00           N
ATOM   5185  C12 POPEE 302     122.645  74.190  85.413  1.00  0.00           C
ATOM   5188  C11 POPEE 302     121.235  74.200  84.823  1.00  0.00           C
ATOM   5191  P   POPEE 302     120.325  71.770  84.333  1.00  0.00           P
ATOM   5192  O13 POPEE 302     118.865  71.500  84.343  1.00  0.00           O
ATOM   5193  O14 POPEE 302     120.995  71.900  83.013  1.00  0.00           O
ATOM   5194  O11 POPEE 302     121.085  70.630  85.124  1.00  0.00           O
ATOM   5195  O12 POPEE 302     120.565  73.030  85.233  1.00  0.00           O
ATOM   5196  C1  POPEE 302     120.595  70.000  86.312  1.00  0.00           C
ATOM   5199  C2  POPEE 302     120.895  70.800  87.633  1.00  0.00           C
ATOM   5201  O21 POPEE 302     121.375  69.910  88.673  1.00  0.00           O
ATOM   5202  C21 POPEE 302     120.455  69.120  89.203  1.00  0.00           C
ATOM   5203  O22 POPEE 302     119.325  68.960  88.783  1.00  0.00           O
ATOM   5204  C22 POPEE 302     120.975  68.480  90.493  1.00  0.00           C
ATOM   5207  C3  POPEE 302     119.685  71.680  88.083  1.00  0.00           C
ATOM   5210  O31 POPEE 302     119.725  72.030  89.492  1.00  0.00           O
ATOM   5211  C31 POPEE 302     118.525  72.110  90.062  1.00  0.00           C
ATOM   5212  O32 POPEE 302     117.465  71.890  89.513  1.00  0.00           O
ATOM   5213  C32 POPEE 302     118.645  72.520  91.533  1.00  0.00           C
ATOM   5216  C23 POPEE 302     119.805  67.960  91.364  1.00  0.00           C
ATOM   5219  C24 POPEE 302     120.235  67.490  92.754  1.00  0.00           C
ATOM   5222  C25 POPEE 302     120.575  68.640  93.713  1.00  0.00           C
ATOM   5225  C26 POPEE 302     120.985  68.130  95.103  1.00  0.00           C
ATOM   5228  C27 POPEE 302     121.295  69.290  96.073  1.00  0.00           C
ATOM   5231  C28 POPEE 302     121.825  68.830  97.443  1.00  0.00           C
ATOM   5234  C29 POPEE 302     120.815  68.040  98.243  1.00  0.00           C
ATOM   5236 0C21 POPEE 302     120.995  67.660  99.523  1.00  0.00           C
ATOM   5238 1C21 POPEE 302     122.225  67.910 100.364  1.00  0.00           C
ATOM   5241 2C21 POPEE 302     122.235  69.290 101.044  1.00  0.00           C
ATOM   5244 3C21 POPEE 302     123.455  69.460 101.943  1.00  0.00           C
ATOM   5247 4C21 POPEE 302     123.635  70.880 102.492  1.00  0.00           C
ATOM   5250 5C21 POPEE 302     124.955  71.050 103.273  1.00  0.00           C
ATOM   5253 6C21 POPEE 302     124.995  70.230 104.562  1.00  0.00           C
ATOM   5256 7C21 POPEE 302     126.335  70.330 105.283  1.00  0.00           C
ATOM   5259 8C21 POPEE 302     126.345  69.590 106.623  1.00  0.00           C
ATOM   5263  C33 POPEE 302     117.315  73.140  92.043  1.00  0.00           C
ATOM   5266  C34 POPEE 302     117.365  73.680  93.482  1.00  0.00           C
ATOM   5269  C35 POPEE 302     117.265  72.620  94.592  1.00  0.00           C
ATOM   5272  C36 POPEE 302     116.875  73.260  95.933  1.00  0.00           C
ATOM   5275  C37 POPEE 302     116.855  72.300  97.132  1.00  0.00           C
ATOM   5278  C38 POPEE 302     116.125  72.900  98.342  1.00  0.00           C
ATOM   5281  C39 POPEE 302     117.025  73.470  99.452  1.00  0.00           C
ATOM   5284 0C31 POPEE 302     117.295  72.450 100.574  1.00  0.00           C
ATOM   5287 1C31 POPEE 302     117.615  73.090 101.934  1.00  0.00           C
ATOM   5290 2C31 POPEE 302     117.545  72.070 103.083  1.00  0.00           C
ATOM   5293 3C31 POPEE 302     117.135  72.670 104.434  1.00  0.00           C
ATOM   5296 4C31 POPEE 302     115.665  73.120 104.483  1.00  0.00           C
ATOM   5299 5C31 POPEE 302     115.265  73.640 105.863  1.00  0.00           C
ATOM   5302 6C31 POPEE 302     113.845  74.190 105.933  1.00  0.00           C
ATOM   5306  NH3 POPEF 303      52.765  88.250  84.193  1.00  0.00           N
ATOM   5310  C12 POPEF 303      54.175  88.630  83.883  1.00  0.00           C
ATOM   5313  C11 POPEF 303      54.495  90.010  84.483  1.00  0.00           C
ATOM   5316  P   POPEF 303      56.935  90.080  85.464  1.00  0.00           P
ATOM   5317  O13 POPEF 303      57.805  88.960  85.033  1.00  0.00           O
ATOM   5318  O14 POPEF 303      57.575  91.370  85.763  1.00  0.00           O
ATOM   5319  O11 POPEF 303      56.085  89.610  86.723  1.00  0.00           O
ATOM   5320  O12 POPEF 303      55.865  90.290  84.324  1.00  0.00           O
ATOM   5321  C1  POPEF 303      56.725  88.830  87.743  1.00  0.00           C
ATOM   5324  C2  POPEF 303      57.805  89.620  88.563  1.00  0.00           C
ATOM   5326  O21 POPEF 303      58.225  88.950  89.772  1.00  0.00           O
ATOM   5327  C21 POPEF 303      58.775  87.770  89.674  1.00  0.00           C
ATOM   5328  O22 POPEF 303      59.005  87.150  88.643  1.00  0.00           O
ATOM   5329  C22 POPEF 303      59.005  87.190  91.073  1.00  0.00           C
ATOM   5332  C3  POPEF 303      57.245  90.990  89.023  1.00  0.00           C
ATOM   5335  O31 POPEF 303      58.215  91.830  89.674  1.00  0.00           O
ATOM   5336  C31 POPEF 303      58.295  91.740  90.993  1.00  0.00           C
ATOM   5337  O32 POPEF 303      57.765  90.880  91.683  1.00  0.00           O
ATOM   5338  C32 POPEF 303      59.045  92.950  91.543  1.00  0.00           C
ATOM   5341  C23 POPEF 303      59.885  88.050  92.003  1.00  0.00           C
ATOM   5344  C24 POPEF 303      60.035  87.400  93.382  1.00  0.00           C
ATOM   5347  C25 POPEF 303      60.885  88.210  94.363  1.00  0.00           C
ATOM   5350  C26 POPEF 303      60.115  89.340  95.053  1.00  0.00           C
ATOM   5353  C27 POPEF 303      61.045  90.170  95.952  1.00  0.00           C
ATOM   5356  C28 POPEF 303      60.405  91.480  96.443  1.00  0.00           C
ATOM   5359  C29 POPEF 303      61.355  92.650  96.293  1.00  0.00           C
ATOM   5361 0C21 POPEF 303      61.485  93.690  97.132  1.00  0.00           C
ATOM   5363 1C21 POPEF 303      60.675  93.960  98.373  1.00  0.00           C
ATOM   5366 2C21 POPEF 303      61.435  93.610  99.663  1.00  0.00           C
ATOM   5369 3C21 POPEF 303      60.625  94.000 100.913  1.00  0.00           C
ATOM   5372 4C21 POPEF 303      61.255  93.530 102.224  1.00  0.00           C
ATOM   5375 5C21 POPEF 303      62.615  94.180 102.523  1.00  0.00           C
ATOM   5378 6C21 POPEF 303      63.285  93.570 103.763  1.00  0.00           C
ATOM   5381 7C21 POPEF 303      64.615  94.240 104.104  1.00  0.00           C
ATOM   5384 8C21 POPEF 303      65.385  93.510 105.202  1.00  0.00           C
ATOM   5388  C33 POPEF 303      58.975  93.040  93.093  1.00  0.00           C
ATOM   5391  C34 POPEF 303      59.175  94.460  93.653  1.00  0.00           C
ATOM   5394  C35 POPEF 303      58.455  94.640  95.004  1.00  0.00           C
ATOM   5397  C36 POPEF 303      58.675  96.000  95.663  1.00  0.00           C
ATOM   5400  C37 POPEF 303      57.995  96.080  97.043  1.00  0.00           C
ATOM   5403  C38 POPEF 303      58.225  97.430  97.753  1.00  0.00           C
ATOM   5406  C39 POPEF 303      57.925  97.390  99.263  1.00  0.00           C
ATOM   5409 0C31 POPEF 303      57.965  98.800  99.883  1.00  0.00           C
ATOM   5412 1C31 POPEF 303      57.475  98.820 101.334  1.00  0.00           C
ATOM   5415 2C31 POPEF 303      57.625 100.200 101.993  1.00  0.00           C
ATOM   5418 3C31 POPEF 303      57.175 100.200 103.464  1.00  0.00           C
ATOM   5421 4C31 POPEF 303      57.405 101.540 104.163  1.00  0.00           C
ATOM   5424 5C31 POPEF 303      56.955 101.540 105.633  1.00  0.00           C
ATOM   5427 6C31 POPEF 303      57.165 102.880 106.334  1.00  0.00           C
ATOM   5431  NH3 POPEG 304      23.205  56.110  82.702  1.00  0.00           N
ATOM   5435  C12 POPEG 304      23.145  57.020  81.514  1.00  0.00           C
ATOM   5438  C11 POPEG 304      22.745  58.470  81.922  1.00  0.00           C
ATOM   5441  P   POPEG 304      24.905  58.960  83.242  1.00  0.00           P
ATOM   5442  O13 POPEG 304      25.245  57.810  84.123  1.00  0.00           O
ATOM   5443  O14 POPEG 304      25.465  58.980  81.872  1.00  0.00           O
ATOM   5444  O11 POPEG 304      25.195  60.320  83.974  1.00  0.00           O
ATOM   5445  O12 POPEG 304      23.315  58.940  83.163  1.00  0.00           O
ATOM   5446  C1  POPEG 304      26.325  60.560  84.833  1.00  0.00           C
ATOM   5449  C2  POPEG 304      25.885  60.770  86.324  1.00  0.00           C
ATOM   5451  O21 POPEG 304      25.755  59.520  87.024  1.00  0.00           O
ATOM   5452  C21 POPEG 304      26.905  58.950  87.372  1.00  0.00           C
ATOM   5453  O22 POPEG 304      28.015  59.360  87.113  1.00  0.00           O
ATOM   5454  C22 POPEG 304      26.605  57.700  88.214  1.00  0.00           C
ATOM   5457  C3  POPEG 304      24.535  61.540  86.374  1.00  0.00           C
ATOM   5460  O31 POPEG 304      24.035  61.650  87.724  1.00  0.00           O
ATOM   5461  C31 POPEG 304      22.705  61.660  87.833  1.00  0.00           C
ATOM   5462  O32 POPEG 304      21.905  61.550  86.903  1.00  0.00           O
ATOM   5463  C32 POPEG 304      22.315  61.670  89.324  1.00  0.00           C
ATOM   5466  C23 POPEG 304      27.335  57.700  89.583  1.00  0.00           C
ATOM   5469  C24 POPEG 304      26.505  57.030  90.693  1.00  0.00           C
ATOM   5472  C25 POPEG 304      27.065  57.230  92.113  1.00  0.00           C
ATOM   5475  C26 POPEG 304      28.355  56.440  92.403  1.00  0.00           C
ATOM   5478  C27 POPEG 304      28.105  54.940  92.584  1.00  0.00           C
ATOM   5481  C28 POPEG 304      29.425  54.150  92.543  1.00  0.00           C
ATOM   5484  C29 POPEG 304      29.195  52.680  92.824  1.00  0.00           C
ATOM   5486 0C21 POPEG 304      29.865  51.940  93.734  1.00  0.00           C
ATOM   5488 1C21 POPEG 304      31.005  52.410  94.604  1.00  0.00           C
ATOM   5491 2C21 POPEG 304      30.565  52.940  95.982  1.00  0.00           C
ATOM   5494 3C21 POPEG 304      30.225  51.810  96.973  1.00  0.00           C
ATOM   5497 4C21 POPEG 304      29.685  52.370  98.293  1.00  0.00           C
ATOM   5500 5C21 POPEG 304      29.345  51.260  99.294  1.00  0.00           C
ATOM   5503 6C21 POPEG 304      28.505  51.790 100.463  1.00  0.00           C
ATOM   5506 7C21 POPEG 304      28.025  50.680 101.403  1.00  0.00           C
ATOM   5509 8C21 POPEG 304      27.015  51.170 102.443  1.00  0.00           C
ATOM   5513  C33 POPEG 304      23.335  62.320  90.313  1.00  0.00           C
ATOM   5516  C34 POPEG 304      22.805  62.380  91.763  1.00  0.00           C
ATOM   5519  C35 POPEG 304      23.855  62.660  92.864  1.00  0.00           C
ATOM   5522  C36 POPEG 304      23.215  62.950  94.232  1.00  0.00           C
ATOM   5525  C37 POPEG 304      24.205  63.070  95.404  1.00  0.00           C
ATOM   5528  C38 POPEG 304      23.555  63.620  96.693  1.00  0.00           C
ATOM   5531  C39 POPEG 304      24.575  64.080  97.743  1.00  0.00           C
ATOM   5534 0C31 POPEG 304      23.945  64.650  99.023  1.00  0.00           C
ATOM   5537 1C31 POPEG 304      23.535  63.580 100.053  1.00  0.00           C
ATOM   5540 2C31 POPEG 304      23.175  64.160 101.424  1.00  0.00           C
ATOM   5543 3C31 POPEG 304      23.175  63.100 102.533  1.00  0.00           C
ATOM   5546 4C31 POPEG 304      23.035  63.690 103.943  1.00  0.00           C
ATOM   5549 5C31 POPEG 304      23.305  62.660 105.053  1.00  0.00           C
ATOM   5552 6C31 POPEG 304      23.265  63.250 106.464  1.00  0.00           C
ATOM   5556  NH3 POPEH 305      26.645 123.970  82.933  1.00  0.00           N
ATOM   5560  C12 POPEH 305      25.785 124.830  82.034  1.00  0.00           C
ATOM   5563  C11 POPEH 305      24.955 124.010  81.003  1.00  0.00           C
ATOM   5566  P   POPEH 305      25.635 121.490  80.854  1.00  0.00           P
ATOM   5567  O13 POPEH 305      25.355 121.210  79.434  1.00  0.00           O
ATOM   5568  O14 POPEH 305      26.995 121.920  81.243  1.00  0.00           O
ATOM   5569  O11 POPEH 305      25.155 120.260  81.723  1.00  0.00           O
ATOM   5570  O12 POPEH 305      24.695 122.650  81.383  1.00  0.00           O
ATOM   5571  C1  POPEH 305      25.175 120.390  83.153  1.00  0.00           C
ATOM   5574  C2  POPEH 305      24.625 119.090  83.793  1.00  0.00           C
ATOM   5576  O21 POPEH 305      24.385 119.120  85.202  1.00  0.00           O
ATOM   5577  C21 POPEH 305      24.895 119.940  86.063  1.00  0.00           C
ATOM   5578  O22 POPEH 305      25.675 120.860  85.873  1.00  0.00           O
ATOM   5579  C22 POPEH 305      24.415 119.530  87.453  1.00  0.00           C
ATOM   5582  C3  POPEH 305      25.525 117.860  83.474  1.00  0.00           C
ATOM   5585  O31 POPEH 305      24.875 116.600  83.743  1.00  0.00           O
ATOM   5586  C31 POPEH 305      24.005 116.230  82.783  1.00  0.00           C
ATOM   5587  O32 POPEH 305      23.775 116.890  81.782  1.00  0.00           O
ATOM   5588  C32 POPEH 305      23.465 114.830  83.093  1.00  0.00           C
ATOM   5591  C23 POPEH 305      24.805 118.070  87.783  1.00  0.00           C
ATOM   5594  C24 POPEH 305      24.415 117.700  89.214  1.00  0.00           C
ATOM   5597  C25 POPEH 305      25.345 118.310  90.264  1.00  0.00           C
ATOM   5600  C26 POPEH 305      24.735 118.290  91.673  1.00  0.00           C
ATOM   5603  C27 POPEH 305      25.515 119.130  92.684  1.00  0.00           C
ATOM   5606  C28 POPEH 305      24.615 119.740  93.783  1.00  0.00           C
ATOM   5609  C29 POPEH 305      23.825 118.700  94.543  1.00  0.00           C
ATOM   5611 0C21 POPEH 305      23.895 118.450  95.863  1.00  0.00           C
ATOM   5613 1C21 POPEH 305      24.785 119.190  96.833  1.00  0.00           C
ATOM   5616 2C21 POPEH 305      24.445 118.870  98.293  1.00  0.00           C
ATOM   5619 3C21 POPEH 305      25.305 119.680  99.273  1.00  0.00           C
ATOM   5622 4C21 POPEH 305      25.105 119.310 100.743  1.00  0.00           C
ATOM   5625 5C21 POPEH 305      23.665 119.540 101.242  1.00  0.00           C
ATOM   5628 6C21 POPEH 305      23.505 119.390 102.764  1.00  0.00           C
ATOM   5631 7C21 POPEH 305      23.645 117.940 103.264  1.00  0.00           C
ATOM   5634 8C21 POPEH 305      23.455 117.800 104.772  1.00  0.00           C
ATOM   5638  C33 POPEH 305      22.935 114.670  84.534  1.00  0.00           C
ATOM   5641  C34 POPEH 305      21.425 114.810  84.674  1.00  0.00           C
ATOM   5644  C35 POPEH 305      20.995 114.640  86.122  1.00  0.00           C
ATOM   5647  C36 POPEH 305      19.665 113.880  86.234  1.00  0.00           C
ATOM   5650  C37 POPEH 305      19.295 113.610  87.684  1.00  0.00           C
ATOM   5653  C38 POPEH 305      18.095 112.660  87.793  1.00  0.00           C
ATOM   5656  C39 POPEH 305      18.045 111.980  89.163  1.00  0.00           C
ATOM   5659 0C31 POPEH 305      17.495 112.880  90.273  1.00  0.00           C
ATOM   5662 1C31 POPEH 305      17.335 112.140  91.604  1.00  0.00           C
ATOM   5665 2C31 POPEH 305      16.845 113.060  92.714  1.00  0.00           C
ATOM   5668 3C31 POPEH 305      16.925 112.430  94.114  1.00  0.00           C
ATOM   5671 4C31 POPEH 305      16.625 113.460  95.202  1.00  0.00           C
ATOM   5674 5C31 POPEH 305      16.735 112.870  96.614  1.00  0.00           C
ATOM   5677 6C31 POPEH 305      16.525 113.920  97.714  1.00  0.00           C
ATOM   5681  NH3 POPEI 306      83.745  16.480  84.872  1.00  0.00           N
ATOM   5685  C12 POPEI 306      82.925  15.650  85.833  1.00  0.00           C
ATOM   5688  C11 POPEI 306      81.755  14.930  85.133  1.00  0.00           C
ATOM   5691  P   POPEI 306      79.775  14.020  86.703  1.00  0.00           P
ATOM   5692  O13 POPEI 306      78.875  15.010  86.083  1.00  0.00           O
ATOM   5693  O14 POPEI 306      79.175  12.690  86.894  1.00  0.00           O
ATOM   5694  O11 POPEI 306      80.145  14.580  88.153  1.00  0.00           O
ATOM   5695  O12 POPEI 306      81.175  13.950  85.993  1.00  0.00           O
ATOM   5696  C1  POPEI 306      80.875  13.670  89.014  1.00  0.00           C
ATOM   5699  C2  POPEI 306      79.935  12.700  89.813  1.00  0.00           C
ATOM   5701  O21 POPEI 306      79.625  13.260  91.103  1.00  0.00           O
ATOM   5702  C21 POPEI 306      80.525  13.070  92.053  1.00  0.00           C
ATOM   5703  O22 POPEI 306      81.615  12.540  91.943  1.00  0.00           O
ATOM   5704  C22 POPEI 306      80.035  13.680  93.354  1.00  0.00           C
ATOM   5707  C3  POPEI 306      80.405  11.190  89.823  1.00  0.00           C
ATOM   5710  O31 POPEI 306      79.625  10.420  90.763  1.00  0.00           O
ATOM   5711  C31 POPEI 306      80.245   9.490  91.483  1.00  0.00           C
ATOM   5712  O32 POPEI 306      81.415   9.180  91.423  1.00  0.00           O
ATOM   5713  C32 POPEI 306      79.195   8.760  92.333  1.00  0.00           C
ATOM   5716  C23 POPEI 306      80.775  13.040  94.553  1.00  0.00           C
ATOM   5719  C24 POPEI 306      80.775  13.940  95.784  1.00  0.00           C
ATOM   5722  C25 POPEI 306      81.595  13.320  96.913  1.00  0.00           C
ATOM   5725  C26 POPEI 306      81.645  14.190  98.173  1.00  0.00           C
ATOM   5728  C27 POPEI 306      82.605  13.600  99.213  1.00  0.00           C
ATOM   5731  C28 POPEI 306      82.515  14.240 100.603  1.00  0.00           C
ATOM   5734  C29 POPEI 306      81.185  13.960 101.263  1.00  0.00           C
ATOM   5736 0C21 POPEI 306      80.725  14.570 102.364  1.00  0.00           C
ATOM   5738 1C21 POPEI 306      81.475  15.600 103.173  1.00  0.00           C
ATOM   5741 2C21 POPEI 306      81.315  15.340 104.683  1.00  0.00           C
ATOM   5744 3C21 POPEI 306      81.925  16.470 105.533  1.00  0.00           C
ATOM   5747 4C21 POPEI 306      81.545  16.390 107.014  1.00  0.00           C
ATOM   5750 5C21 POPEI 306      80.125  16.920 107.282  1.00  0.00           C
ATOM   5753 6C21 POPEI 306      79.555  16.490 108.644  1.00  0.00           C
ATOM   5756 7C21 POPEI 306      78.285  17.260 109.023  1.00  0.00           C
ATOM   5759 8C21 POPEI 306      77.505  16.610 110.163  1.00  0.00           C
ATOM   5763  C33 POPEI 306      79.445   8.900  93.853  1.00  0.00           C
ATOM   5766  C34 POPEI 306      78.355   8.180  94.664  1.00  0.00           C
ATOM   5769  C35 POPEI 306      78.595   8.280  96.163  1.00  0.00           C
ATOM   5772  C36 POPEI 306      79.555   7.210  96.683  1.00  0.00           C
ATOM   5775  C37 POPEI 306      80.025   7.550  98.103  1.00  0.00           C
ATOM   5778  C38 POPEI 306      80.165   6.310  98.983  1.00  0.00           C
ATOM   5781  C39 POPEI 306      80.765   6.670 100.342  1.00  0.00           C
ATOM   5784 0C31 POPEI 306      80.955   5.460 101.263  1.00  0.00           C
ATOM   5787 1C31 POPEI 306      81.935   5.740 102.403  1.00  0.00           C
ATOM   5790 2C31 POPEI 306      82.225   4.500 103.243  1.00  0.00           C
ATOM   5793 3C31 POPEI 306      83.425   4.700 104.173  1.00  0.00           C
ATOM   5796 4C31 POPEI 306      83.835   3.410 104.894  1.00  0.00           C
ATOM   5799 5C31 POPEI 306      85.035   3.620 105.834  1.00  0.00           C
ATOM   5802 6C31 POPEI 306      85.505   2.340 106.523  1.00  0.00           C
ATOM   5806  NH3 POPEJ 307      48.785  90.040 125.603  1.00  0.00           N
ATOM   5810  C12 POPEJ 307      48.635  91.190 126.573  1.00  0.00           C
ATOM   5813  C11 POPEJ 307      47.165  91.660 126.614  1.00  0.00           C
ATOM   5816  P   POPEJ 307      46.055  89.540 127.674  1.00  0.00           P
ATOM   5817  O13 POPEJ 307      46.785  89.970 128.883  1.00  0.00           O
ATOM   5818  O14 POPEJ 307      44.665  89.070 127.842  1.00  0.00           O
ATOM   5819  O11 POPEJ 307      46.945  88.380 127.053  1.00  0.00           O
ATOM   5820  O12 POPEJ 307      46.215  90.600 126.523  1.00  0.00           O
ATOM   5821  C1  POPEJ 307      46.315  87.250 126.433  1.00  0.00           C
ATOM   5824  C2  POPEJ 307      46.005  87.440 124.922  1.00  0.00           C
ATOM   5826  O21 POPEJ 307      47.235  87.510 124.183  1.00  0.00           O
ATOM   5827  C21 POPEJ 307      47.485  88.390 123.243  1.00  0.00           C
ATOM   5828  O22 POPEJ 307      47.245  89.590 123.312  1.00  0.00           O
ATOM   5829  C22 POPEJ 307      48.255  87.710 122.113  1.00  0.00           C
ATOM   5832  C3  POPEJ 307      44.855  88.430 124.562  1.00  0.00           C
ATOM   5835  O31 POPEJ 307      44.385  88.160 123.223  1.00  0.00           O
ATOM   5836  C31 POPEJ 307      43.435  87.240 123.113  1.00  0.00           C
ATOM   5837  O32 POPEJ 307      42.735  86.790 124.014  1.00  0.00           O
ATOM   5838  C32 POPEJ 307      43.455  86.690 121.693  1.00  0.00           C
ATOM   5841  C23 POPEJ 307      47.305  87.160 121.022  1.00  0.00           C
ATOM   5844  C24 POPEJ 307      48.045  86.590 119.794  1.00  0.00           C
ATOM   5847  C25 POPEJ 307      48.645  87.680 118.883  1.00  0.00           C
ATOM   5850  C26 POPEJ 307      49.265  87.130 117.593  1.00  0.00           C
ATOM   5853  C27 POPEJ 307      48.275  87.050 116.424  1.00  0.00           C
ATOM   5856  C28 POPEJ 307      48.875  86.500 115.113  1.00  0.00           C
ATOM   5859  C29 POPEJ 307      49.845  87.440 114.443  1.00  0.00           C
ATOM   5861 0C21 POPEJ 307      50.385  87.260 113.223  1.00  0.00           C
ATOM   5863 1C21 POPEJ 307      50.205  86.060 112.333  1.00  0.00           C
ATOM   5866 2C21 POPEJ 307      51.435  85.810 111.452  1.00  0.00           C
ATOM   5869 3C21 POPEJ 307      51.505  86.740 110.224  1.00  0.00           C
ATOM   5872 4C21 POPEJ 307      52.795  86.520 109.413  1.00  0.00           C
ATOM   5875 5C21 POPEJ 307      52.715  87.060 107.973  1.00  0.00           C
ATOM   5878 6C21 POPEJ 307      53.405  86.120 106.964  1.00  0.00           C
ATOM   5881 7C21 POPEJ 307      53.255  86.580 105.513  1.00  0.00           C
ATOM   5884 8C21 POPEJ 307      53.915  85.650 104.493  1.00  0.00           C
ATOM   5888  C33 POPEJ 307      42.485  87.430 120.764  1.00  0.00           C
ATOM   5891  C34 POPEJ 307      42.405  86.750 119.394  1.00  0.00           C
ATOM   5894  C35 POPEJ 307      43.545  87.110 118.424  1.00  0.00           C
ATOM   5897  C36 POPEJ 307      43.485  86.260 117.143  1.00  0.00           C
ATOM   5900  C37 POPEJ 307      44.275  86.870 115.983  1.00  0.00           C
ATOM   5903  C38 POPEJ 307      44.355  85.960 114.754  1.00  0.00           C
ATOM   5906  C39 POPEJ 307      45.375  84.830 114.922  1.00  0.00           C
ATOM   5909 0C31 POPEJ 307      45.675  84.090 113.614  1.00  0.00           C
ATOM   5912 1C31 POPEJ 307      46.875  83.130 113.754  1.00  0.00           C
ATOM   5915 2C31 POPEJ 307      47.245  82.390 112.453  1.00  0.00           C
ATOM   5918 3C31 POPEJ 307      47.525  83.320 111.263  1.00  0.00           C
ATOM   5921 4C31 POPEJ 307      48.325  82.650 110.144  1.00  0.00           C
ATOM   5924 5C31 POPEJ 307      48.575  83.590 108.964  1.00  0.00           C
ATOM   5927 6C31 POPEJ 307      49.405  82.960 107.842  1.00  0.00           C
ATOM   5931  NH3 POPEK 308      76.175  47.290  86.013  1.00  0.00           N
ATOM   5935  C12 POPEK 308      76.535  46.970  84.583  1.00  0.00           C
ATOM   5938  C11 POPEK 308      75.565  47.620  83.583  1.00  0.00           C
ATOM   5941  P   POPEK 308      73.425  46.400  82.593  1.00  0.00           P
ATOM   5942  O13 POPEK 308      72.925  47.440  81.654  1.00  0.00           O
ATOM   5943  O14 POPEK 308      74.215  45.270  82.034  1.00  0.00           O
ATOM   5944  O11 POPEK 308      72.185  45.800  83.424  1.00  0.00           O
ATOM   5945  O12 POPEK 308      74.245  47.110  83.754  1.00  0.00           O
ATOM   5946  C1  POPEK 308      71.575  46.590  84.464  1.00  0.00           C
ATOM   5949  C2  POPEK 308      70.895  45.700  85.574  1.00  0.00           C
ATOM   5951  O21 POPEK 308      70.545  46.500  86.723  1.00  0.00           O
ATOM   5952  C21 POPEK 308      71.475  46.880  87.584  1.00  0.00           C
ATOM   5953  O22 POPEK 308      72.685  46.740  87.484  1.00  0.00           O
ATOM   5954  C22 POPEK 308      70.785  47.460  88.824  1.00  0.00           C
ATOM   5957  C3  POPEK 308      71.695  44.390  85.904  1.00  0.00           C
ATOM   5960  O31 POPEK 308      71.645  44.010  87.304  1.00  0.00           O
ATOM   5961  C31 POPEK 308      70.915  42.960  87.652  1.00  0.00           C
ATOM   5962  O32 POPEK 308      70.225  42.270  86.922  1.00  0.00           O
ATOM   5963  C32 POPEK 308      71.045  42.700  89.163  1.00  0.00           C
ATOM   5966  C23 POPEK 308      71.555  48.650  89.443  1.00  0.00           C
ATOM   5969  C24 POPEK 308      70.945  49.140  90.763  1.00  0.00           C
ATOM   5972  C25 POPEK 308      71.365  48.360  92.013  1.00  0.00           C
ATOM   5975  C26 POPEK 308      70.705  48.890  93.303  1.00  0.00           C
ATOM   5978  C27 POPEK 308      71.075  48.050  94.543  1.00  0.00           C
ATOM   5981  C28 POPEK 308      70.215  48.320  95.793  1.00  0.00           C
ATOM   5984  C29 POPEK 308      70.735  49.460  96.623  1.00  0.00           C
ATOM   5986 0C21 POPEK 308      70.655  49.560  97.963  1.00  0.00           C
ATOM   5988 1C21 POPEK 308      69.965  48.580  98.894  1.00  0.00           C
ATOM   5991 2C21 POPEK 308      70.955  47.660  99.632  1.00  0.00           C
ATOM   5994 3C21 POPEK 308      71.665  48.320 100.824  1.00  0.00           C
ATOM   5997 4C21 POPEK 308      72.635  47.330 101.483  1.00  0.00           C
ATOM   6000 5C21 POPEK 308      73.405  47.900 102.674  1.00  0.00           C
ATOM   6003 6C21 POPEK 308      74.535  46.950 103.083  1.00  0.00           C
ATOM   6006 7C21 POPEK 308      74.975  47.120 104.543  1.00  0.00           C
ATOM   6009 8C21 POPEK 308      76.025  46.080 104.953  1.00  0.00           C
ATOM   6013  C33 POPEK 308      69.705  42.710  89.944  1.00  0.00           C
ATOM   6016  C34 POPEK 308      69.845  42.230  91.402  1.00  0.00           C
ATOM   6019  C35 POPEK 308      68.605  42.510  92.272  1.00  0.00           C
ATOM   6022  C36 POPEK 308      68.825  42.180  93.762  1.00  0.00           C
ATOM   6025  C37 POPEK 308      67.735  42.720  94.714  1.00  0.00           C
ATOM   6028  C38 POPEK 308      68.275  43.620  95.833  1.00  0.00           C
ATOM   6031  C39 POPEK 308      68.245  42.960  97.224  1.00  0.00           C
ATOM   6034 0C31 POPEK 308      68.635  43.920  98.363  1.00  0.00           C
ATOM   6037 1C31 POPEK 308      68.625  43.220  99.733  1.00  0.00           C
ATOM   6040 2C31 POPEK 308      69.125  44.110 100.882  1.00  0.00           C
ATOM   6043 3C31 POPEK 308      68.225  45.320 101.144  1.00  0.00           C
ATOM   6046 4C31 POPEK 308      68.605  46.080 102.422  1.00  0.00           C
ATOM   6049 5C31 POPEK 308      67.745  47.340 102.613  1.00  0.00           C
ATOM   6052 6C31 POPEK 308      67.985  48.060 103.933  1.00  0.00           C
ATOM   6056  NH3 POPEL 309      98.815  12.620  83.783  1.00  0.00           N
ATOM   6060  C12 POPEL 309      99.375  11.360  84.403  1.00  0.00           C
ATOM   6063  C11 POPEL 309     100.025  10.430  83.373  1.00  0.00           C
ATOM   6066  P   POPEL 309      99.615   7.840  83.363  1.00  0.00           P
ATOM   6067  O13 POPEL 309      98.195   8.100  83.083  1.00  0.00           O
ATOM   6068  O14 POPEL 309     100.475   7.400  82.232  1.00  0.00           O
ATOM   6069  O11 POPEL 309      99.775   6.870  84.613  1.00  0.00           O
ATOM   6070  O12 POPEL 309     100.255   9.150  83.964  1.00  0.00           O
ATOM   6071  C1  POPEL 309      99.195   7.330  85.833  1.00  0.00           C
ATOM   6074  C2  POPEL 309      99.065   6.180  86.872  1.00  0.00           C
ATOM   6076  O21 POPEL 309      98.965   6.750  88.184  1.00  0.00           O
ATOM   6077  C21 POPEL 309      97.785   7.300  88.443  1.00  0.00           C
ATOM   6078  O22 POPEL 309      96.835   7.360  87.684  1.00  0.00           O
ATOM   6079  C22 POPEL 309      97.795   7.770  89.893  1.00  0.00           C
ATOM   6082  C3  POPEL 309     100.295   5.220  86.812  1.00  0.00           C
ATOM   6085  O31 POPEL 309     100.635   4.640  88.093  1.00  0.00           O
ATOM   6086  C31 POPEL 309      99.975   3.540  88.433  1.00  0.00           C
ATOM   6087  O32 POPEL 309      99.075   3.020  87.803  1.00  0.00           O
ATOM   6088  C32 POPEL 309     100.605   3.000  89.714  1.00  0.00           C
ATOM   6091  C23 POPEL 309      96.365   7.850  90.473  1.00  0.00           C
ATOM   6094  C24 POPEL 309      95.675   6.480  90.613  1.00  0.00           C
ATOM   6097  C25 POPEL 309      95.965   5.770  91.943  1.00  0.00           C
ATOM   6100  C26 POPEL 309      95.165   6.370  93.113  1.00  0.00           C
ATOM   6103  C27 POPEL 309      95.515   5.790  94.483  1.00  0.00           C
ATOM   6106  C28 POPEL 309      94.715   6.440  95.622  1.00  0.00           C
ATOM   6109  C29 POPEL 309      95.165   7.850  95.914  1.00  0.00           C
ATOM   6111 0C21 POPEL 309      95.315   8.400  97.132  1.00  0.00           C
ATOM   6113 1C21 POPEL 309      94.975   7.750  98.452  1.00  0.00           C
ATOM   6116 2C21 POPEL 309      94.285   8.730  99.413  1.00  0.00           C
ATOM   6119 3C21 POPEL 309      93.575   8.020 100.583  1.00  0.00           C
ATOM   6122 4C21 POPEL 309      92.965   9.000 101.583  1.00  0.00           C
ATOM   6125 5C21 POPEL 309      91.975   8.380 102.584  1.00  0.00           C
ATOM   6128 6C21 POPEL 309      92.605   7.290 103.464  1.00  0.00           C
ATOM   6131 7C21 POPEL 309      91.695   6.720 104.553  1.00  0.00           C
ATOM   6134 8C21 POPEL 309      92.375   5.570 105.303  1.00  0.00           C
ATOM   6138  C33 POPEL 309      99.685   2.100  90.574  1.00  0.00           C
ATOM   6141  C34 POPEL 309      98.655   2.890  91.383  1.00  0.00           C
ATOM   6144  C35 POPEL 309      98.045   2.070  92.533  1.00  0.00           C
ATOM   6147  C36 POPEL 309      98.905   2.060  93.803  1.00  0.00           C
ATOM   6150  C37 POPEL 309      98.285   1.250  94.953  1.00  0.00           C
ATOM   6153  C38 POPEL 309      99.025   1.420  96.293  1.00  0.00           C
ATOM   6156  C39 POPEL 309      98.285   0.750  97.453  1.00  0.00           C
ATOM   6159 0C31 POPEL 309      98.995   0.880  98.812  1.00  0.00           C
ATOM   6162 1C31 POPEL 309      98.085   0.450  99.964  1.00  0.00           C
ATOM   6165 2C31 POPEL 309      98.665   0.640 101.374  1.00  0.00           C
ATOM   6168 3C31 POPEL 309      99.745  -0.390 101.754  1.00  0.00           C
ATOM   6171 4C31 POPEL 309     100.135  -0.320 103.233  1.00  0.00           C
ATOM   6174 5C31 POPEL 309     101.205  -1.340 103.623  1.00  0.00           C
ATOM   6177 6C31 POPEL 309     101.535  -1.320 105.124  1.00  0.00           C
ATOM   6181  NH3 POPEM 310     113.515  37.150  82.842  1.00  0.00           N
ATOM   6185  C12 POPEM 310     114.085  37.760  81.583  1.00  0.00           C
ATOM   6188  C11 POPEM 310     115.465  38.430  81.803  1.00  0.00           C
ATOM   6191  P   POPEM 310     115.825  40.940  82.684  1.00  0.00           P
ATOM   6192  O13 POPEM 310     117.225  41.090  82.272  1.00  0.00           O
ATOM   6193  O14 POPEM 310     114.805  41.740  81.943  1.00  0.00           O
ATOM   6194  O11 POPEM 310     115.725  41.450  84.173  1.00  0.00           O
ATOM   6195  O12 POPEM 310     115.405  39.410  82.842  1.00  0.00           O
ATOM   6196  C1  POPEM 310     116.515  40.800  85.173  1.00  0.00           C
ATOM   6199  C2  POPEM 310     115.695  40.620  86.464  1.00  0.00           C
ATOM   6201  O21 POPEM 310     116.585  40.130  87.484  1.00  0.00           O
ATOM   6202  C21 POPEM 310     116.155  40.450  88.694  1.00  0.00           C
ATOM   6203  O22 POPEM 310     115.135  41.050  88.974  1.00  0.00           O
ATOM   6204  C22 POPEM 310     117.175  39.970  89.714  1.00  0.00           C
ATOM   6207  C3  POPEM 310     114.505  39.650  86.243  1.00  0.00           C
ATOM   6210  O31 POPEM 310     114.165  38.810  87.364  1.00  0.00           O
ATOM   6211  C31 POPEM 310     113.535  37.690  87.074  1.00  0.00           C
ATOM   6212  O32 POPEM 310     113.355  37.220  85.964  1.00  0.00           O
ATOM   6213  C32 POPEM 310     113.175  37.000  88.393  1.00  0.00           C
ATOM   6216  C23 POPEM 310     117.405  41.010  90.824  1.00  0.00           C
ATOM   6219  C24 POPEM 310     118.215  40.400  91.973  1.00  0.00           C
ATOM   6222  C25 POPEM 310     118.285  41.290  93.214  1.00  0.00           C
ATOM   6225  C26 POPEM 310     118.925  40.550  94.394  1.00  0.00           C
ATOM   6228  C27 POPEM 310     118.435  41.060  95.742  1.00  0.00           C
ATOM   6231  C28 POPEM 310     118.985  40.220  96.913  1.00  0.00           C
ATOM   6234  C29 POPEM 310     119.995  40.970  97.743  1.00  0.00           C
ATOM   6236 0C21 POPEM 310     119.865  41.270  99.043  1.00  0.00           C
ATOM   6238 1C21 POPEM 310     118.675  40.870  99.894  1.00  0.00           C
ATOM   6241 2C21 POPEM 310     118.825  41.200 101.383  1.00  0.00           C
ATOM   6244 3C21 POPEM 310     120.055  40.560 102.053  1.00  0.00           C
ATOM   6247 4C21 POPEM 310     119.985  40.610 103.583  1.00  0.00           C
ATOM   6250 5C21 POPEM 310     121.305  40.210 104.254  1.00  0.00           C
ATOM   6253 6C21 POPEM 310     121.215  40.310 105.784  1.00  0.00           C
ATOM   6256 7C21 POPEM 310     122.565  40.100 106.474  1.00  0.00           C
ATOM   6259 8C21 POPEM 310     122.525  40.350 107.982  1.00  0.00           C
ATOM   6263  C33 POPEM 310     114.295  37.160  89.464  1.00  0.00           C
ATOM   6266  C34 POPEM 310     114.355  36.010  90.464  1.00  0.00           C
ATOM   6269  C35 POPEM 310     115.545  36.140  91.434  1.00  0.00           C
ATOM   6272  C36 POPEM 310     115.735  34.870  92.294  1.00  0.00           C
ATOM   6275  C37 POPEM 310     116.985  34.920  93.184  1.00  0.00           C
ATOM   6278  C38 POPEM 310     116.825  35.860  94.394  1.00  0.00           C
ATOM   6281  C39 POPEM 310     117.955  35.720  95.423  1.00  0.00           C
ATOM   6284 0C31 POPEM 310     117.595  36.410  96.743  1.00  0.00           C
ATOM   6287 1C31 POPEM 310     118.575  36.110  97.883  1.00  0.00           C
ATOM   6290 2C31 POPEM 310     118.085  36.700  99.213  1.00  0.00           C
ATOM   6293 3C31 POPEM 310     118.875  36.220 100.443  1.00  0.00           C
ATOM   6296 4C31 POPEM 310     120.345  36.670 100.463  1.00  0.00           C
ATOM   6299 5C31 POPEM 310     121.055  36.260 101.763  1.00  0.00           C
ATOM   6302 6C31 POPEM 310     122.475  36.830 101.883  1.00  0.00           C
ATOM   6306  NH3 POPEN 311     126.735  92.930 128.902  1.00  0.00           N
ATOM   6310  C12 POPEN 311     127.045  93.510 127.553  1.00  0.00           C
ATOM   6313  C11 POPEN 311     126.075  93.010 126.443  1.00  0.00           C
ATOM   6316  P   POPEN 311     123.675  92.530 127.403  1.00  0.00           P
ATOM   6317  O13 POPEN 311     122.815  91.340 127.492  1.00  0.00           O
ATOM   6318  O14 POPEN 311     123.915  93.320 128.633  1.00  0.00           O
ATOM   6319  O11 POPEN 311     123.225  93.510 126.254  1.00  0.00           O
ATOM   6320  O12 POPEN 311     125.105  92.070 126.913  1.00  0.00           O
ATOM   6321  C1  POPEN 311     122.105  93.290 125.404  1.00  0.00           C
ATOM   6324  C2  POPEN 311     122.585  92.800 124.023  1.00  0.00           C
ATOM   6326  O21 POPEN 311     121.475  92.820 123.093  1.00  0.00           O
ATOM   6327  C21 POPEN 311     121.875  92.990 121.843  1.00  0.00           C
ATOM   6328  O22 POPEN 311     122.825  93.670 121.493  1.00  0.00           O
ATOM   6329  C22 POPEN 311     121.005  92.190 120.882  1.00  0.00           C
ATOM   6332  C3  POPEN 311     123.155  91.370 124.092  1.00  0.00           C
ATOM   6335  O31 POPEN 311     123.775  90.970 122.864  1.00  0.00           O
ATOM   6336  C31 POPEN 311     123.455  89.770 122.413  1.00  0.00           C
ATOM   6337  O32 POPEN 311     122.475  89.120 122.714  1.00  0.00           O
ATOM   6338  C32 POPEN 311     124.525  89.270 121.464  1.00  0.00           C
ATOM   6341  C23 POPEN 311     119.665  92.890 120.583  1.00  0.00           C
ATOM   6344  C24 POPEN 311     119.005  92.350 119.303  1.00  0.00           C
ATOM   6347  C25 POPEN 311     119.635  92.900 118.004  1.00  0.00           C
ATOM   6350  C26 POPEN 311     120.415  91.860 117.193  1.00  0.00           C
ATOM   6353  C27 POPEN 311     120.855  92.410 115.834  1.00  0.00           C
ATOM   6356  C28 POPEN 311     121.495  91.330 114.934  1.00  0.00           C
ATOM   6359  C29 POPEN 311     121.665  91.830 113.513  1.00  0.00           C
ATOM   6361 0C21 POPEN 311     122.775  91.740 112.764  1.00  0.00           C
ATOM   6363 1C21 POPEN 311     124.075  91.100 113.193  1.00  0.00           C
ATOM   6366 2C21 POPEN 311     124.045  89.580 112.993  1.00  0.00           C
ATOM   6369 3C21 POPEN 311     125.345  88.890 113.443  1.00  0.00           C
ATOM   6372 4C21 POPEN 311     125.315  87.360 113.233  1.00  0.00           C
ATOM   6375 5C21 POPEN 311     125.405  86.960 111.754  1.00  0.00           C
ATOM   6378 6C21 POPEN 311     125.175  85.460 111.514  1.00  0.00           C
ATOM   6381 7C21 POPEN 311     125.195  85.110 110.023  1.00  0.00           C
ATOM   6384 8C21 POPEN 311     124.835  83.650 109.733  1.00  0.00           C
ATOM   6388  C33 POPEN 311     124.795  87.780 121.723  1.00  0.00           C
ATOM   6391  C34 POPEN 311     125.645  87.110 120.633  1.00  0.00           C
ATOM   6394  C35 POPEN 311     125.125  87.290 119.203  1.00  0.00           C
ATOM   6397  C36 POPEN 311     123.675  86.850 118.974  1.00  0.00           C
ATOM   6400  C37 POPEN 311     123.155  87.390 117.644  1.00  0.00           C
ATOM   6403  C38 POPEN 311     122.245  86.400 116.913  1.00  0.00           C
ATOM   6406  C39 POPEN 311     121.785  86.970 115.574  1.00  0.00           C
ATOM   6409 0C31 POPEN 311     121.055  85.920 114.724  1.00  0.00           C
ATOM   6412 1C31 POPEN 311     120.675  86.460 113.342  1.00  0.00           C
ATOM   6415 2C31 POPEN 311     119.795  85.460 112.584  1.00  0.00           C
ATOM   6418 3C31 POPEN 311     119.315  85.990 111.234  1.00  0.00           C
ATOM   6421 4C31 POPEN 311     118.195  85.130 110.644  1.00  0.00           C
ATOM   6424 5C31 POPEN 311     117.665  85.670 109.312  1.00  0.00           C
ATOM   6427 6C31 POPEN 311     116.465  84.860 108.793  1.00  0.00           C
ATOM   6431  NH3 POPEO 312     107.845 103.090 128.033  1.00  0.00           N
ATOM   6435  C12 POPEO 312     108.225 102.650 129.423  1.00  0.00           C
ATOM   6438  C11 POPEO 312     109.755 102.670 129.624  1.00  0.00           C
ATOM   6441  P   POPEO 312     111.875 104.120 129.092  1.00  0.00           P
ATOM   6442  O13 POPEO 312     112.085 105.340 129.904  1.00  0.00           O
ATOM   6443  O14 POPEO 312     112.635 102.920 129.473  1.00  0.00           O
ATOM   6444  O11 POPEO 312     112.195 104.410 127.562  1.00  0.00           O
ATOM   6445  O12 POPEO 312     110.315 103.840 129.042  1.00  0.00           O
ATOM   6446  C1  POPEO 312     111.945 103.340 126.633  1.00  0.00           C
ATOM   6449  C2  POPEO 312     113.235 102.930 125.882  1.00  0.00           C
ATOM   6451  O21 POPEO 312     112.925 102.580 124.523  1.00  0.00           O
ATOM   6452  C21 POPEO 312     112.935 103.590 123.653  1.00  0.00           C
ATOM   6453  O22 POPEO 312     113.305 104.730 123.883  1.00  0.00           O
ATOM   6454  C22 POPEO 312     112.365 103.080 122.324  1.00  0.00           C
ATOM   6457  C3  POPEO 312     113.995 101.770 126.604  1.00  0.00           C
ATOM   6460  O31 POPEO 312     115.105 101.210 125.873  1.00  0.00           O
ATOM   6461  C31 POPEO 312     116.055 102.010 125.393  1.00  0.00           C
ATOM   6462  O32 POPEO 312     116.145 103.210 125.562  1.00  0.00           O
ATOM   6463  C32 POPEO 312     116.975 101.190 124.493  1.00  0.00           C
ATOM   6466  C23 POPEO 312     113.345 103.230 121.144  1.00  0.00           C
ATOM   6469  C24 POPEO 312     112.725 102.770 119.813  1.00  0.00           C
ATOM   6472  C25 POPEO 312     113.645 102.920 118.594  1.00  0.00           C
ATOM   6475  C26 POPEO 312     113.295 104.130 117.714  1.00  0.00           C
ATOM   6478  C27 POPEO 312     113.955 104.080 116.324  1.00  0.00           C
ATOM   6481  C28 POPEO 312     113.565 105.270 115.423  1.00  0.00           C
ATOM   6484  C29 POPEO 312     112.075 105.350 115.233  1.00  0.00           C
ATOM   6486 0C21 POPEO 312     111.385 104.890 114.173  1.00  0.00           C
ATOM   6488 1C21 POPEO 312     111.975 104.210 112.973  1.00  0.00           C
ATOM   6491 2C21 POPEO 312     110.905 103.740 111.973  1.00  0.00           C
ATOM   6494 3C21 POPEO 312     110.115 104.890 111.324  1.00  0.00           C
ATOM   6497 4C21 POPEO 312     109.055 104.380 110.342  1.00  0.00           C
ATOM   6500 5C21 POPEO 312     109.625 104.020 108.964  1.00  0.00           C
ATOM   6503 6C21 POPEO 312     108.725 103.050 108.193  1.00  0.00           C
ATOM   6506 7C21 POPEO 312     109.165 102.810 106.743  1.00  0.00           C
ATOM   6509 8C21 POPEO 312     108.645 101.490 106.163  1.00  0.00           C
ATOM   6513  C33 POPEO 312     116.205 100.780 123.214  1.00  0.00           C
ATOM   6516  C34 POPEO 312     117.055 100.140 122.113  1.00  0.00           C
ATOM   6519  C35 POPEO 312     117.015  98.610 122.113  1.00  0.00           C
ATOM   6522  C36 POPEO 312     117.695  98.020 120.863  1.00  0.00           C
ATOM   6525  C37 POPEO 312     117.785  96.480 120.873  1.00  0.00           C
ATOM   6528  C38 POPEO 312     116.485  95.740 120.482  1.00  0.00           C
ATOM   6531  C39 POPEO 312     116.065  95.990 119.023  1.00  0.00           C
ATOM   6534 0C31 POPEO 312     115.125  94.900 118.483  1.00  0.00           C
ATOM   6537 1C31 POPEO 312     114.695  95.140 117.034  1.00  0.00           C
ATOM   6540 2C31 POPEO 312     113.935  93.950 116.433  1.00  0.00           C
ATOM   6543 3C31 POPEO 312     113.335  94.230 115.043  1.00  0.00           C
ATOM   6546 4C31 POPEO 312     112.055  95.070 115.103  1.00  0.00           C
ATOM   6549 5C31 POPEO 312     111.445  95.290 113.714  1.00  0.00           C
ATOM   6552 6C31 POPEO 312     110.115  96.040 113.714  1.00  0.00           C
ATOM   6556  NH3 POPEP 313      43.475  37.440  87.923  1.00  0.00           N
ATOM   6560  C12 POPEP 313      43.935  37.780  86.523  1.00  0.00           C
ATOM   6563  C11 POPEP 313      43.745  39.280  86.213  1.00  0.00           C
ATOM   6566  P   POPEP 313      41.915  41.130  86.223  1.00  0.00           P
ATOM   6567  O13 POPEP 313      42.635  41.880  85.184  1.00  0.00           O
ATOM   6568  O14 POPEP 313      40.445  41.210  86.223  1.00  0.00           O
ATOM   6569  O11 POPEP 313      42.465  41.650  87.614  1.00  0.00           O
ATOM   6570  O12 POPEP 313      42.345  39.590  86.203  1.00  0.00           O
ATOM   6571  C1  POPEP 313      42.035  40.950  88.783  1.00  0.00           C
ATOM   6574  C2  POPEP 313      41.925  41.870  90.023  1.00  0.00           C
ATOM   6576  O21 POPEP 313      41.255  41.070  91.003  1.00  0.00           O
ATOM   6577  C21 POPEP 313      41.405  41.360  92.272  1.00  0.00           C
ATOM   6578  O22 POPEP 313      42.005  42.310  92.743  1.00  0.00           O
ATOM   6579  C22 POPEP 313      40.735  40.240  93.093  1.00  0.00           C
ATOM   6582  C3  POPEP 313      41.135  43.170  89.724  1.00  0.00           C
ATOM   6585  O31 POPEP 313      41.835  44.290  90.293  1.00  0.00           O
ATOM   6586  C31 POPEP 313      41.095  45.340  90.622  1.00  0.00           C
ATOM   6587  O32 POPEP 313      39.885  45.420  90.482  1.00  0.00           O
ATOM   6588  C32 POPEP 313      41.985  46.440  91.173  1.00  0.00           C
ATOM   6591  C23 POPEP 313      41.545  39.890  94.363  1.00  0.00           C
ATOM   6594  C24 POPEP 313      41.435  38.430  94.794  1.00  0.00           C
ATOM   6597  C25 POPEP 313      42.335  38.090  96.003  1.00  0.00           C
ATOM   6600  C26 POPEP 313      43.845  38.190  95.742  1.00  0.00           C
ATOM   6603  C27 POPEP 313      44.655  37.200  96.604  1.00  0.00           C
ATOM   6606  C28 POPEP 313      46.175  37.250  96.334  1.00  0.00           C
ATOM   6609  C29 POPEP 313      46.905  36.050  96.883  1.00  0.00           C
ATOM   6611 0C21 POPEP 313      47.295  35.850  98.153  1.00  0.00           C
ATOM   6613 1C21 POPEP 313      47.075  36.800  99.303  1.00  0.00           C
ATOM   6616 2C21 POPEP 313      47.305  36.170 100.693  1.00  0.00           C
ATOM   6619 3C21 POPEP 313      48.755  35.730 100.952  1.00  0.00           C
ATOM   6622 4C21 POPEP 313      49.065  35.470 102.443  1.00  0.00           C
ATOM   6625 5C21 POPEP 313      50.565  35.280 102.733  1.00  0.00           C
ATOM   6628 6C21 POPEP 313      51.385  36.560 102.492  1.00  0.00           C
ATOM   6631 7C21 POPEP 313      52.805  36.520 103.093  1.00  0.00           C
ATOM   6634 8C21 POPEP 313      53.715  37.650 102.593  1.00  0.00           C
ATOM   6638  C33 POPEP 313      42.665  46.040  92.504  1.00  0.00           C
ATOM   6641  C34 POPEP 313      41.755  46.220  93.734  1.00  0.00           C
ATOM   6644  C35 POPEP 313      42.415  45.640  94.993  1.00  0.00           C
ATOM   6647  C36 POPEP 313      41.545  45.770  96.254  1.00  0.00           C
ATOM   6650  C37 POPEP 313      42.055  44.860  97.383  1.00  0.00           C
ATOM   6653  C38 POPEP 313      41.305  45.010  98.714  1.00  0.00           C
ATOM   6656  C39 POPEP 313      41.545  43.780  99.604  1.00  0.00           C
ATOM   6659 0C31 POPEP 313      41.165  43.930 101.083  1.00  0.00           C
ATOM   6662 1C31 POPEP 313      41.225  42.570 101.794  1.00  0.00           C
ATOM   6665 2C31 POPEP 313      41.225  42.640 103.324  1.00  0.00           C
ATOM   6668 3C31 POPEP 313      39.995  43.330 103.933  1.00  0.00           C
ATOM   6671 4C31 POPEP 313      39.995  43.220 105.463  1.00  0.00           C
ATOM   6674 5C31 POPEP 313      38.815  43.940 106.123  1.00  0.00           C
ATOM   6677 6C31 POPEP 313      38.785  43.780 107.644  1.00  0.00           C
ATOM   6681  NH3 POPEQ 314     115.315 126.840 128.893  1.00  0.00           N
ATOM   6685  C12 POPEQ 314     116.745 126.380 129.033  1.00  0.00           C
ATOM   6688  C11 POPEQ 314     117.435 126.270 127.674  1.00  0.00           C
ATOM   6691  P   POPEQ 314     120.055 126.260 127.422  1.00  0.00           P
ATOM   6692  O13 POPEQ 314     120.065 127.690 127.823  1.00  0.00           O
ATOM   6693  O14 POPEQ 314     121.145 125.410 127.933  1.00  0.00           O
ATOM   6694  O11 POPEQ 314     119.955 126.070 125.854  1.00  0.00           O
ATOM   6695  O12 POPEQ 314     118.675 125.630 127.864  1.00  0.00           O
ATOM   6696  C1  POPEQ 314     119.785 124.720 125.383  1.00  0.00           C
ATOM   6699  C2  POPEQ 314     119.195 124.690 123.943  1.00  0.00           C
ATOM   6701  O21 POPEQ 314     120.185 125.040 122.963  1.00  0.00           O
ATOM   6702  C21 POPEQ 314     121.005 124.050 122.683  1.00  0.00           C
ATOM   6703  O22 POPEQ 314     121.095 122.980 123.264  1.00  0.00           O
ATOM   6704  C22 POPEQ 314     121.755 124.390 121.403  1.00  0.00           C
ATOM   6707  C3  POPEQ 314     118.005 125.670 123.783  1.00  0.00           C
ATOM   6710  O31 POPEQ 314     117.695 125.860 122.383  1.00  0.00           O
ATOM   6711  C31 POPEQ 314     117.145 127.050 122.092  1.00  0.00           C
ATOM   6712  O32 POPEQ 314     116.655 127.810 122.913  1.00  0.00           O
ATOM   6713  C32 POPEQ 314     117.225 127.300 120.603  1.00  0.00           C
ATOM   6716  C23 POPEQ 314     122.425 123.160 120.764  1.00  0.00           C
ATOM   6719  C24 POPEQ 314     122.715 123.410 119.283  1.00  0.00           C
ATOM   6722  C25 POPEQ 314     123.475 122.240 118.623  1.00  0.00           C
ATOM   6725  C26 POPEQ 314     123.015 121.990 117.193  1.00  0.00           C
ATOM   6728  C27 POPEQ 314     123.765 120.820 116.543  1.00  0.00           C
ATOM   6731  C28 POPEQ 314     123.105 120.390 115.224  1.00  0.00           C
ATOM   6734  C29 POPEQ 314     123.845 119.240 114.592  1.00  0.00           C
ATOM   6736 0C21 POPEQ 314     124.395 119.230 113.363  1.00  0.00           C
ATOM   6738 1C21 POPEQ 314     124.315 120.370 112.383  1.00  0.00           C
ATOM   6741 2C21 POPEQ 314     124.665 119.960 110.943  1.00  0.00           C
ATOM   6744 3C21 POPEQ 314     123.695 118.940 110.313  1.00  0.00           C
ATOM   6747 4C21 POPEQ 314     123.915 118.820 108.803  1.00  0.00           C
ATOM   6750 5C21 POPEQ 314     122.935 117.880 108.093  1.00  0.00           C
ATOM   6753 6C21 POPEQ 314     123.195 116.390 108.354  1.00  0.00           C
ATOM   6756 7C21 POPEQ 314     122.325 115.510 107.453  1.00  0.00           C
ATOM   6759 8C21 POPEQ 314     122.675 114.020 107.473  1.00  0.00           C
ATOM   6763  C33 POPEQ 314     116.615 126.150 119.763  1.00  0.00           C
ATOM   6766  C34 POPEQ 314     117.665 125.330 118.993  1.00  0.00           C
ATOM   6769  C35 POPEQ 314     118.275 126.060 117.803  1.00  0.00           C
ATOM   6772  C36 POPEQ 314     119.195 125.160 116.964  1.00  0.00           C
ATOM   6775  C37 POPEQ 314     119.715 125.830 115.684  1.00  0.00           C
ATOM   6778  C38 POPEQ 314     120.835 125.000 115.043  1.00  0.00           C
ATOM   6781  C39 POPEQ 314     121.415 125.590 113.742  1.00  0.00           C
ATOM   6784 0C31 POPEQ 314     120.535 125.350 112.504  1.00  0.00           C
ATOM   6787 1C31 POPEQ 314     121.225 125.810 111.214  1.00  0.00           C
ATOM   6790 2C31 POPEQ 314     120.425 125.550 109.934  1.00  0.00           C
ATOM   6793 3C31 POPEQ 314     121.175 126.050 108.693  1.00  0.00           C
ATOM   6796 4C31 POPEQ 314     120.475 125.780 107.364  1.00  0.00           C
ATOM   6799 5C31 POPEQ 314     121.265 126.330 106.163  1.00  0.00           C
ATOM   6802 6C31 POPEQ 314     120.615 126.030 104.803  1.00  0.00           C
ATOM   6806  NH3 POPER 315      69.655  63.010 129.523  1.00  0.00           N
ATOM   6810  C12 POPER 315      69.955  61.550 129.693  1.00  0.00           C
ATOM   6813  C11 POPER 315      71.015  61.330 130.784  1.00  0.00           C
ATOM   6816  P   POPER 315      70.615  58.950 131.743  1.00  0.00           P
ATOM   6817  O13 POPER 315      71.535  57.910 132.273  1.00  0.00           O
ATOM   6818  O14 POPER 315      69.805  59.690 132.724  1.00  0.00           O
ATOM   6819  O11 POPER 315      69.635  58.300 130.673  1.00  0.00           O
ATOM   6820  O12 POPER 315      71.425  59.960 130.812  1.00  0.00           O
ATOM   6821  C1  POPER 315      70.055  57.150 129.923  1.00  0.00           C
ATOM   6824  C2  POPER 315      69.085  56.870 128.734  1.00  0.00           C
ATOM   6826  O21 POPER 315      69.395  55.600 128.122  1.00  0.00           O
ATOM   6827  C21 POPER 315      68.475  55.170 127.272  1.00  0.00           C
ATOM   6828  O22 POPER 315      67.315  55.540 127.214  1.00  0.00           O
ATOM   6829  C22 POPER 315      69.095  54.120 126.343  1.00  0.00           C
ATOM   6832  C3  POPER 315      69.045  58.040 127.693  1.00  0.00           C
ATOM   6835  O31 POPER 315      69.885  57.820 126.523  1.00  0.00           O
ATOM   6836  C31 POPER 315      71.165  58.160 126.633  1.00  0.00           C
ATOM   6837  O32 POPER 315      71.685  58.660 127.613  1.00  0.00           O
ATOM   6838  C32 POPER 315      71.875  57.890 125.303  1.00  0.00           C
ATOM   6841  C23 POPER 315      69.435  54.740 124.973  1.00  0.00           C
ATOM   6844  C24 POPER 315      70.055  53.720 124.003  1.00  0.00           C
ATOM   6847  C25 POPER 315      70.625  54.400 122.753  1.00  0.00           C
ATOM   6850  C26 POPER 315      70.845  53.460 121.553  1.00  0.00           C
ATOM   6853  C27 POPER 315      71.355  54.210 120.313  1.00  0.00           C
ATOM   6856  C28 POPER 315      71.285  53.400 119.003  1.00  0.00           C
ATOM   6859  C29 POPER 315      71.705  54.270 117.833  1.00  0.00           C
ATOM   6861 0C21 POPER 315      72.495  53.940 116.794  1.00  0.00           C
ATOM   6863 1C21 POPER 315      73.135  52.620 116.483  1.00  0.00           C
ATOM   6866 2C21 POPER 315      74.675  52.710 116.413  1.00  0.00           C
ATOM   6869 3C21 POPER 315      75.305  51.430 115.824  1.00  0.00           C
ATOM   6872 4C21 POPER 315      76.835  51.500 115.803  1.00  0.00           C
ATOM   6875 5C21 POPER 315      77.485  50.410 114.943  1.00  0.00           C
ATOM   6878 6C21 POPER 315      77.555  50.790 113.464  1.00  0.00           C
ATOM   6881 7C21 POPER 315      78.235  49.710 112.613  1.00  0.00           C
ATOM   6884 8C21 POPER 315      78.535  50.170 111.193  1.00  0.00           C
ATOM   6888  C33 POPER 315      73.045  56.910 125.473  1.00  0.00           C
ATOM   6891  C34 POPER 315      73.905  56.750 124.223  1.00  0.00           C
ATOM   6894  C35 POPER 315      75.105  55.830 124.493  1.00  0.00           C
ATOM   6897  C36 POPER 315      74.865  54.340 124.254  1.00  0.00           C
ATOM   6900  C37 POPER 315      74.845  53.930 122.773  1.00  0.00           C
ATOM   6903  C38 POPER 315      75.315  52.480 122.593  1.00  0.00           C
ATOM   6906  C39 POPER 315      75.525  52.040 121.144  1.00  0.00           C
ATOM   6909 0C31 POPER 315      74.245  51.630 120.413  1.00  0.00           C
ATOM   6912 1C31 POPER 315      74.145  50.130 120.093  1.00  0.00           C
ATOM   6915 2C31 POPER 315      72.755  49.760 119.584  1.00  0.00           C
ATOM   6918 3C31 POPER 315      72.565  48.290 119.203  1.00  0.00           C
ATOM   6921 4C31 POPER 315      71.095  48.000 118.853  1.00  0.00           C
ATOM   6924 5C31 POPER 315      70.845  46.570 118.382  1.00  0.00           C
ATOM   6927 6C31 POPER 315      69.355  46.280 118.184  1.00  0.00           C
ATOM   6931  NH3 POPES 316     121.595   9.280  82.904  1.00  0.00           N
ATOM   6935  C12 POPES 316     122.715  10.310  82.833  1.00  0.00           C
ATOM   6938  C11 POPES 316     123.825  10.080  83.883  1.00  0.00           C
ATOM   6941  P   POPES 316     126.255  10.450  82.913  1.00  0.00           P
ATOM   6942  O13 POPES 316     125.785   9.680  81.732  1.00  0.00           O
ATOM   6943  O14 POPES 316     127.195  11.580  82.714  1.00  0.00           O
ATOM   6944  O11 POPES 316     126.865   9.430  83.964  1.00  0.00           O
ATOM   6945  O12 POPES 316     124.945  10.950  83.653  1.00  0.00           O
ATOM   6946  C1  POPES 316     127.645   9.990  85.043  1.00  0.00           C
ATOM   6949  C2  POPES 316     127.785   9.050  86.283  1.00  0.00           C
ATOM   6951  O21 POPES 316     127.475   9.790  87.493  1.00  0.00           O
ATOM   6952  C21 POPES 316     128.325  10.750  87.864  1.00  0.00           C
ATOM   6953  O22 POPES 316     129.415  10.970  87.364  1.00  0.00           O
ATOM   6954  C22 POPES 316     127.725  11.520  89.043  1.00  0.00           C
ATOM   6957  C3  POPES 316     129.175   8.300  86.293  1.00  0.00           C
ATOM   6960  O31 POPES 316     129.435   7.500  87.484  1.00  0.00           O
ATOM   6961  C31 POPES 316     128.965   6.250  87.403  1.00  0.00           C
ATOM   6962  O32 POPES 316     128.205   5.840  86.543  1.00  0.00           O
ATOM   6963  C32 POPES 316     129.555   5.370  88.513  1.00  0.00           C
ATOM   6966  C23 POPES 316     127.865  10.720  90.364  1.00  0.00           C
ATOM   6969  C24 POPES 316     127.135  11.310  91.583  1.00  0.00           C
ATOM   6972  C25 POPES 316     127.615  10.640  92.883  1.00  0.00           C
ATOM   6975  C26 POPES 316     126.745  10.920  94.123  1.00  0.00           C
ATOM   6978  C27 POPES 316     127.125  10.030  95.324  1.00  0.00           C
ATOM   6981  C28 POPES 316     126.355  10.360  96.614  1.00  0.00           C
ATOM   6984  C29 POPES 316     126.755   9.380  97.693  1.00  0.00           C
ATOM   6986 0C21 POPES 316     127.115   9.640  98.964  1.00  0.00           C
ATOM   6988 1C21 POPES 316     127.165  10.980  99.663  1.00  0.00           C
ATOM   6991 2C21 POPES 316     126.505  10.900 101.053  1.00  0.00           C
ATOM   6994 3C21 POPES 316     126.655  12.200 101.843  1.00  0.00           C
ATOM   6997 4C21 POPES 316     126.235  12.070 103.312  1.00  0.00           C
ATOM   7000 5C21 POPES 316     124.725  11.970 103.513  1.00  0.00           C
ATOM   7003 6C21 POPES 316     124.185  13.090 104.423  1.00  0.00           C
ATOM   7006 7C21 POPES 316     122.695  12.920 104.714  1.00  0.00           C
ATOM   7009 8C21 POPES 316     122.155  13.830 105.812  1.00  0.00           C
ATOM   7013  C33 POPES 316     128.455   4.790  89.422  1.00  0.00           C
ATOM   7016  C34 POPES 316     129.005   3.890  90.544  1.00  0.00           C
ATOM   7019  C35 POPES 316     128.145   3.950  91.812  1.00  0.00           C
ATOM   7022  C36 POPES 316     128.695   3.140  92.993  1.00  0.00           C
ATOM   7025  C37 POPES 316     127.925   3.440  94.282  1.00  0.00           C
ATOM   7028  C38 POPES 316     128.665   3.040  95.574  1.00  0.00           C
ATOM   7031  C39 POPES 316     128.235   1.700  96.184  1.00  0.00           C
ATOM   7034 0C31 POPES 316     127.745   1.870  97.633  1.00  0.00           C
ATOM   7037 1C31 POPES 316     127.315   0.550  98.293  1.00  0.00           C
ATOM   7040 2C31 POPES 316     126.515   0.760  99.584  1.00  0.00           C
ATOM   7043 3C31 POPES 316     127.395   1.040 100.803  1.00  0.00           C
ATOM   7046 4C31 POPES 316     126.605   1.070 102.113  1.00  0.00           C
ATOM   7049 5C31 POPES 316     127.525   1.180 103.324  1.00  0.00           C
ATOM   7052 6C31 POPES 316     126.785   1.100 104.663  1.00  0.00           C
ATOM   7056  NH3 POPET 317      16.585 107.190 124.743  1.00  0.00           N
ATOM   7060  C12 POPET 317      16.275 105.750 125.053  1.00  0.00           C
ATOM   7063  C11 POPET 317      17.575 104.930 125.093  1.00  0.00           C
ATOM   7066  P   POPET 317      17.185 102.640 123.894  1.00  0.00           P
ATOM   7067  O13 POPET 317      18.525 102.620 123.264  1.00  0.00           O
ATOM   7068  O14 POPET 317      16.535 101.370 124.324  1.00  0.00           O
ATOM   7069  O11 POPET 317      16.175 103.530 123.074  1.00  0.00           O
ATOM   7070  O12 POPET 317      17.315 103.530 125.202  1.00  0.00           O
ATOM   7071  C1  POPET 317      15.915 103.470 121.683  1.00  0.00           C
ATOM   7074  C2  POPET 317      16.335 104.810 121.032  1.00  0.00           C
ATOM   7076  O21 POPET 317      15.735 105.060 119.754  1.00  0.00           O
ATOM   7077  C21 POPET 317      16.075 104.300 118.734  1.00  0.00           C
ATOM   7078  O22 POPET 317      16.645 103.220 118.783  1.00  0.00           O
ATOM   7079  C22 POPET 317      15.705 105.020 117.443  1.00  0.00           C
ATOM   7082  C3  POPET 317      17.885 104.980 121.022  1.00  0.00           C
ATOM   7085  O31 POPET 317      18.295 106.210 120.404  1.00  0.00           O
ATOM   7086  C31 POPET 317      18.185 107.300 121.153  1.00  0.00           C
ATOM   7087  O32 POPET 317      17.685 107.350 122.263  1.00  0.00           O
ATOM   7088  C32 POPET 317      18.765 108.490 120.383  1.00  0.00           C
ATOM   7091  C23 POPET 317      16.925 105.550 116.663  1.00  0.00           C
ATOM   7094  C24 POPET 317      16.925 107.080 116.563  1.00  0.00           C
ATOM   7097  C25 POPET 317      17.795 107.650 115.433  1.00  0.00           C
ATOM   7100  C26 POPET 317      17.335 107.130 114.063  1.00  0.00           C
ATOM   7103  C27 POPET 317      17.775 107.980 112.864  1.00  0.00           C
ATOM   7106  C28 POPET 317      17.275 107.360 111.543  1.00  0.00           C
ATOM   7109  C29 POPET 317      17.395 108.300 110.364  1.00  0.00           C
ATOM   7111 0C21 POPET 317      18.185 108.150 109.283  1.00  0.00           C
ATOM   7113 1C21 POPET 317      19.185 107.050 109.023  1.00  0.00           C
ATOM   7116 2C21 POPET 317      20.595 107.600 108.714  1.00  0.00           C
ATOM   7119 3C21 POPET 317      21.135 108.520 109.824  1.00  0.00           C
ATOM   7122 4C21 POPET 317      22.565 109.020 109.592  1.00  0.00           C
ATOM   7125 5C21 POPET 317      22.865 110.230 110.473  1.00  0.00           C
ATOM   7128 6C21 POPET 317      24.335 110.660 110.493  1.00  0.00           C
ATOM   7131 7C21 POPET 317      24.535 111.940 111.303  1.00  0.00           C
ATOM   7134 8C21 POPET 317      25.985 112.420 111.363  1.00  0.00           C
ATOM   7138  C33 POPET 317      20.295 108.400 120.214  1.00  0.00           C
ATOM   7141  C34 POPET 317      20.745 107.560 119.003  1.00  0.00           C
ATOM   7144  C35 POPET 317      22.205 107.120 119.143  1.00  0.00           C
ATOM   7147  C36 POPET 317      22.795 106.540 117.854  1.00  0.00           C
ATOM   7150  C37 POPET 317      24.245 106.070 118.053  1.00  0.00           C
ATOM   7153  C38 POPET 317      24.915 105.710 116.713  1.00  0.00           C
ATOM   7156  C39 POPET 317      26.225 104.940 116.883  1.00  0.00           C
ATOM   7159 0C31 POPET 317      25.985 103.430 117.074  1.00  0.00           C
ATOM   7162 1C31 POPET 317      27.235 102.530 117.154  1.00  0.00           C
ATOM   7165 2C31 POPET 317      27.925 102.160 115.824  1.00  0.00           C
ATOM   7168 3C31 POPET 317      28.375 103.320 114.922  1.00  0.00           C
ATOM   7171 4C31 POPET 317      29.335 102.870 113.812  1.00  0.00           C
ATOM   7174 5C31 POPET 317      29.715 104.010 112.864  1.00  0.00           C
ATOM   7177 6C31 POPET 317      30.685 103.570 111.763  1.00  0.00           C
ATOM   7181  NH3 POPEU 318      43.095  51.670  85.423  1.00  0.00           N
ATOM   7185  C12 POPEU 318      43.255  51.200  84.004  1.00  0.00           C
ATOM   7188  C11 POPEU 318      44.745  51.180  83.594  1.00  0.00           C
ATOM   7191  P   POPEU 318      46.475  52.760  84.743  1.00  0.00           P
ATOM   7192  O13 POPEU 318      46.535  54.220  85.043  1.00  0.00           O
ATOM   7193  O14 POPEU 318      47.735  52.080  84.363  1.00  0.00           O
ATOM   7194  O11 POPEU 318      45.855  52.010  86.013  1.00  0.00           O
ATOM   7195  O12 POPEU 318      45.365  52.480  83.633  1.00  0.00           O
ATOM   7196  C1  POPEU 318      46.435  52.360  87.272  1.00  0.00           C
ATOM   7199  C2  POPEU 318      46.065  51.360  88.404  1.00  0.00           C
ATOM   7201  O21 POPEU 318      46.665  51.780  89.654  1.00  0.00           O
ATOM   7202  C21 POPEU 318      46.085  52.810  90.233  1.00  0.00           C
ATOM   7203  O22 POPEU 318      45.175  53.470  89.763  1.00  0.00           O
ATOM   7204  C22 POPEU 318      46.725  53.080  91.592  1.00  0.00           C
ATOM   7207  C3  POPEU 318      46.495  49.900  88.093  1.00  0.00           C
ATOM   7210  O31 POPEU 318      46.065  49.000  89.144  1.00  0.00           O
ATOM   7211  C31 POPEU 318      46.965  48.690  90.062  1.00  0.00           C
ATOM   7212  O32 POPEU 318      48.135  49.030  90.062  1.00  0.00           O
ATOM   7213  C32 POPEU 318      46.325  47.840  91.163  1.00  0.00           C
ATOM   7216  C23 POPEU 318      45.745  53.830  92.533  1.00  0.00           C
ATOM   7219  C24 POPEU 318      46.415  54.490  93.754  1.00  0.00           C
ATOM   7222  C25 POPEU 318      47.345  53.550  94.543  1.00  0.00           C
ATOM   7225  C26 POPEU 318      47.915  54.210  95.803  1.00  0.00           C
ATOM   7228  C27 POPEU 318      48.735  53.260  96.703  1.00  0.00           C
ATOM   7231  C28 POPEU 318      49.905  52.540  96.013  1.00  0.00           C
ATOM   7234  C29 POPEU 318      49.535  51.260  95.283  1.00  0.00           C
ATOM   7236 0C21 POPEU 318      50.035  50.030  95.482  1.00  0.00           C
ATOM   7238 1C21 POPEU 318      51.105  49.610  96.452  1.00  0.00           C
ATOM   7241 2C21 POPEU 318      50.465  48.920  97.674  1.00  0.00           C
ATOM   7244 3C21 POPEU 318      51.515  48.310  98.602  1.00  0.00           C
ATOM   7247 4C21 POPEU 318      50.915  47.700  99.873  1.00  0.00           C
ATOM   7250 5C21 POPEU 318      51.945  46.870 100.644  1.00  0.00           C
ATOM   7253 6C21 POPEU 318      51.445  46.370 102.003  1.00  0.00           C
ATOM   7256 7C21 POPEU 318      52.455  45.420 102.663  1.00  0.00           C
ATOM   7259 8C21 POPEU 318      52.055  44.930 104.053  1.00  0.00           C
ATOM   7263  C33 POPEU 318      47.105  47.940  92.493  1.00  0.00           C
ATOM   7266  C34 POPEU 318      46.265  47.490  93.703  1.00  0.00           C
ATOM   7269  C35 POPEU 318      46.985  47.650  95.043  1.00  0.00           C
ATOM   7272  C36 POPEU 318      46.065  47.390  96.234  1.00  0.00           C
ATOM   7275  C37 POPEU 318      46.815  47.220  97.562  1.00  0.00           C
ATOM   7278  C38 POPEU 318      45.905  46.800  98.723  1.00  0.00           C
ATOM   7281  C39 POPEU 318      45.045  47.930  99.294  1.00  0.00           C
ATOM   7284 0C31 POPEU 318      44.265  47.470 100.544  1.00  0.00           C
ATOM   7287 1C31 POPEU 318      43.475  48.600 101.214  1.00  0.00           C
ATOM   7290 2C31 POPEU 318      42.635  48.130 102.422  1.00  0.00           C
ATOM   7293 3C31 POPEU 318      43.465  47.430 103.513  1.00  0.00           C
ATOM   7296 4C31 POPEU 318      42.685  47.200 104.813  1.00  0.00           C
ATOM   7299 5C31 POPEU 318      43.485  46.380 105.842  1.00  0.00           C
ATOM   7302 6C31 POPEU 318      42.825  46.290 107.214  1.00  0.00           C
ATOM   7306  NH3 POPEV 319      37.885  23.410 127.783  1.00  0.00           N
ATOM   7310  C12 POPEV 319      38.515  23.910 129.053  1.00  0.00           C
ATOM   7313  C11 POPEV 319      38.215  22.930 130.184  1.00  0.00           C
ATOM   7316  P   POPEV 319      35.875  22.220 131.262  1.00  0.00           P
ATOM   7317  O13 POPEV 319      36.445  20.870 131.424  1.00  0.00           O
ATOM   7318  O14 POPEV 319      35.145  22.840 132.383  1.00  0.00           O
ATOM   7319  O11 POPEV 319      34.885  22.200 130.033  1.00  0.00           O
ATOM   7320  O12 POPEV 319      36.915  23.230 130.643  1.00  0.00           O
ATOM   7321  C1  POPEV 319      34.025  21.100 129.732  1.00  0.00           C
ATOM   7324  C2  POPEV 319      34.355  20.690 128.293  1.00  0.00           C
ATOM   7326  O21 POPEV 319      33.265  19.970 127.702  1.00  0.00           O
ATOM   7327  C21 POPEV 319      33.365  19.910 126.383  1.00  0.00           C
ATOM   7328  O22 POPEV 319      34.095  19.150 125.764  1.00  0.00           O
ATOM   7329  C22 POPEV 319      32.555  21.060 125.773  1.00  0.00           C
ATOM   7332  C3  POPEV 319      35.725  20.000 128.143  1.00  0.00           C
ATOM   7335  O31 POPEV 319      36.365  20.570 126.973  1.00  0.00           O
ATOM   7336  C31 POPEV 319      37.155  19.720 126.343  1.00  0.00           C
ATOM   7337  O32 POPEV 319      37.465  18.600 126.713  1.00  0.00           O
ATOM   7338  C32 POPEV 319      37.605  20.350 125.033  1.00  0.00           C
ATOM   7341  C23 POPEV 319      31.735  20.640 124.534  1.00  0.00           C
ATOM   7344  C24 POPEV 319      31.065  21.830 123.834  1.00  0.00           C
ATOM   7347  C25 POPEV 319      31.995  22.570 122.854  1.00  0.00           C
ATOM   7350  C26 POPEV 319      32.215  21.780 121.553  1.00  0.00           C
ATOM   7353  C27 POPEV 319      32.915  22.590 120.453  1.00  0.00           C
ATOM   7356  C28 POPEV 319      32.915  21.820 119.123  1.00  0.00           C
ATOM   7359  C29 POPEV 319      33.265  22.710 117.963  1.00  0.00           C
ATOM   7361 0C21 POPEV 319      33.895  22.330 116.843  1.00  0.00           C
ATOM   7363 1C21 POPEV 319      34.325  20.920 116.514  1.00  0.00           C
ATOM   7366 2C21 POPEV 319      34.895  20.850 115.093  1.00  0.00           C
ATOM   7369 3C21 POPEV 319      33.875  21.060 113.964  1.00  0.00           C
ATOM   7372 4C21 POPEV 319      34.565  21.540 112.683  1.00  0.00           C
ATOM   7375 5C21 POPEV 319      33.615  21.560 111.474  1.00  0.00           C
ATOM   7378 6C21 POPEV 319      33.415  20.160 110.873  1.00  0.00           C
ATOM   7381 7C21 POPEV 319      32.445  20.160 109.693  1.00  0.00           C
ATOM   7384 8C21 POPEV 319      32.635  18.970 108.742  1.00  0.00           C
ATOM   7388  C33 POPEV 319      36.675  19.950 123.863  1.00  0.00           C
ATOM   7391  C34 POPEV 319      37.175  20.520 122.533  1.00  0.00           C
ATOM   7394  C35 POPEV 319      36.315  20.120 121.324  1.00  0.00           C
ATOM   7397  C36 POPEV 319      36.305  18.610 121.053  1.00  0.00           C
ATOM   7400  C37 POPEV 319      35.795  18.250 119.654  1.00  0.00           C
ATOM   7403  C38 POPEV 319      35.775  16.740 119.383  1.00  0.00           C
ATOM   7406  C39 POPEV 319      35.275  16.390 117.963  1.00  0.00           C
ATOM   7409 0C31 POPEV 319      36.395  16.270 116.923  1.00  0.00           C
ATOM   7412 1C31 POPEV 319      35.875  16.350 115.482  1.00  0.00           C
ATOM   7415 2C31 POPEV 319      36.935  16.080 114.394  1.00  0.00           C
ATOM   7418 3C31 POPEV 319      36.375  16.430 113.004  1.00  0.00           C
ATOM   7421 4C31 POPEV 319      37.215  15.910 111.824  1.00  0.00           C
ATOM   7424 5C31 POPEV 319      36.525  16.190 110.482  1.00  0.00           C
ATOM   7427 6C31 POPEV 319      37.265  15.640 109.263  1.00  0.00           C
ATOM   7431  NH3 POPEW 320     103.265  81.950 126.413  1.00  0.00           N
ATOM   7435  C12 POPEW 320     102.305  81.890 127.574  1.00  0.00           C
ATOM   7438  C11 POPEW 320     102.265  83.220 128.374  1.00  0.00           C
ATOM   7441  P   POPEW 320     100.315  82.280 129.953  1.00  0.00           P
ATOM   7442  O13 POPEW 320     101.135  81.060 130.113  1.00  0.00           O
ATOM   7443  O14 POPEW 320      99.765  82.830 131.203  1.00  0.00           O
ATOM   7444  O11 POPEW 320      99.165  82.000 128.893  1.00  0.00           O
ATOM   7445  O12 POPEW 320     101.135  83.410 129.214  1.00  0.00           O
ATOM   7446  C1  POPEW 320      98.565  83.070 128.133  1.00  0.00           C
ATOM   7449  C2  POPEW 320      98.935  83.010 126.623  1.00  0.00           C
ATOM   7451  O21 POPEW 320      98.005  83.850 125.904  1.00  0.00           O
ATOM   7452  C21 POPEW 320      98.405  84.190 124.674  1.00  0.00           C
ATOM   7453  O22 POPEW 320      99.545  84.070 124.254  1.00  0.00           O
ATOM   7454  C22 POPEW 320      97.185  84.670 123.883  1.00  0.00           C
ATOM   7457  C3  POPEW 320      98.885  81.540 126.094  1.00  0.00           C
ATOM   7460  O31 POPEW 320      99.645  81.360 124.873  1.00  0.00           O
ATOM   7461  C31 POPEW 320      98.895  81.150 123.783  1.00  0.00           C
ATOM   7462  O32 POPEW 320      97.695  80.990 123.783  1.00  0.00           O
ATOM   7463  C32 POPEW 320      99.755  81.160 122.513  1.00  0.00           C
ATOM   7466  C23 POPEW 320      97.545  85.360 122.543  1.00  0.00           C
ATOM   7469  C24 POPEW 320      96.325  85.990 121.863  1.00  0.00           C
ATOM   7472  C25 POPEW 320      96.655  86.660 120.533  1.00  0.00           C
ATOM   7475  C26 POPEW 320      95.545  87.570 119.992  1.00  0.00           C
ATOM   7478  C27 POPEW 320      95.815  87.960 118.532  1.00  0.00           C
ATOM   7481  C28 POPEW 320      94.825  89.010 117.993  1.00  0.00           C
ATOM   7484  C29 POPEW 320      95.485  90.310 117.624  1.00  0.00           C
ATOM   7486 0C21 POPEW 320      95.895  90.680 116.394  1.00  0.00           C
ATOM   7488 1C21 POPEW 320      95.805  89.870 115.124  1.00  0.00           C
ATOM   7491 2C21 POPEW 320      97.195  89.370 114.663  1.00  0.00           C
ATOM   7494 3C21 POPEW 320      98.155  90.510 114.283  1.00  0.00           C
ATOM   7497 4C21 POPEW 320      99.485  90.000 113.703  1.00  0.00           C
ATOM   7500 5C21 POPEW 320     100.405  91.150 113.273  1.00  0.00           C
ATOM   7503 6C21 POPEW 320     101.775  90.660 112.773  1.00  0.00           C
ATOM   7506 7C21 POPEW 320     102.655  91.810 112.282  1.00  0.00           C
ATOM   7509 8C21 POPEW 320     104.085  91.390 111.903  1.00  0.00           C
ATOM   7513  C33 POPEW 320      98.935  80.790 121.242  1.00  0.00           C
ATOM   7516  C34 POPEW 320      99.785  80.590 119.973  1.00  0.00           C
ATOM   7519  C35 POPEW 320      98.985  80.120 118.742  1.00  0.00           C
ATOM   7522  C36 POPEW 320      98.035  81.180 118.163  1.00  0.00           C
ATOM   7525  C37 POPEW 320      97.175  80.620 117.023  1.00  0.00           C
ATOM   7528  C38 POPEW 320      96.205  81.640 116.394  1.00  0.00           C
ATOM   7531  C39 POPEW 320      96.915  82.730 115.583  1.00  0.00           C
ATOM   7534 0C31 POPEW 320      95.975  83.460 114.613  1.00  0.00           C
ATOM   7537 1C31 POPEW 320      96.675  84.560 113.803  1.00  0.00           C
ATOM   7540 2C31 POPEW 320      95.835  85.110 112.644  1.00  0.00           C
ATOM   7543 3C31 POPEW 320      94.435  85.580 113.053  1.00  0.00           C
ATOM   7546 4C31 POPEW 320      93.725  86.360 111.934  1.00  0.00           C
ATOM   7549 5C31 POPEW 320      92.235  86.610 112.233  1.00  0.00           C
ATOM   7552 6C31 POPEW 320      91.325  85.430 111.883  1.00  0.00           C
ATOM   7556  NH3 POPEX 321      85.005 110.770 124.294  1.00  0.00           N
ATOM   7560  C12 POPEX 321      86.255 111.580 124.154  1.00  0.00           C
ATOM   7563  C11 POPEX 321      87.385 110.940 124.984  1.00  0.00           C
ATOM   7566  P   POPEX 321      87.405 108.310 125.574  1.00  0.00           P
ATOM   7567  O13 POPEX 321      88.435 107.300 125.273  1.00  0.00           O
ATOM   7568  O14 POPEX 321      87.315 108.800 126.964  1.00  0.00           O
ATOM   7569  O11 POPEX 321      85.995 107.760 125.084  1.00  0.00           O
ATOM   7570  O12 POPEX 321      87.625 109.570 124.623  1.00  0.00           O
ATOM   7571  C1  POPEX 321      86.035 106.850 123.952  1.00  0.00           C
ATOM   7574  C2  POPEX 321      86.075 107.630 122.624  1.00  0.00           C
ATOM   7576  O21 POPEX 321      85.035 107.210 121.732  1.00  0.00           O
ATOM   7577  C21 POPEX 321      85.205 106.100 121.044  1.00  0.00           C
ATOM   7578  O22 POPEX 321      86.055 105.240 121.223  1.00  0.00           O
ATOM   7579  C22 POPEX 321      84.195 106.140 119.894  1.00  0.00           C
ATOM   7582  C3  POPEX 321      87.455 107.840 121.934  1.00  0.00           C
ATOM   7585  O31 POPEX 321      87.315 108.960 121.032  1.00  0.00           O
ATOM   7586  C31 POPEX 321      88.375 109.470 120.393  1.00  0.00           C
ATOM   7587  O32 POPEX 321      88.405 110.600 119.934  1.00  0.00           O
ATOM   7588  C32 POPEX 321      89.475 108.450 120.144  1.00  0.00           C
ATOM   7591  C23 POPEX 321      84.515 107.320 118.952  1.00  0.00           C
ATOM   7594  C24 POPEX 321      83.415 107.650 117.943  1.00  0.00           C
ATOM   7597  C25 POPEX 321      83.405 106.740 116.713  1.00  0.00           C
ATOM   7600  C26 POPEX 321      82.585 107.380 115.583  1.00  0.00           C
ATOM   7603  C27 POPEX 321      82.485 106.520 114.312  1.00  0.00           C
ATOM   7606  C28 POPEX 321      81.835 107.310 113.163  1.00  0.00           C
ATOM   7609  C29 POPEX 321      81.915 106.570 111.843  1.00  0.00           C
ATOM   7611 0C21 POPEX 321      82.315 107.080 110.663  1.00  0.00           C
ATOM   7613 1C21 POPEX 321      82.705 108.520 110.404  1.00  0.00           C
ATOM   7616 2C21 POPEX 321      82.425 108.990 108.964  1.00  0.00           C
ATOM   7619 3C21 POPEX 321      83.145 108.190 107.854  1.00  0.00           C
ATOM   7622 4C21 POPEX 321      84.675 108.120 107.993  1.00  0.00           C
ATOM   7625 5C21 POPEX 321      85.315 107.180 106.973  1.00  0.00           C
ATOM   7628 6C21 POPEX 321      86.835 107.090 107.123  1.00  0.00           C
ATOM   7631 7C21 POPEX 321      87.475 106.050 106.193  1.00  0.00           C
ATOM   7634 8C21 POPEX 321      89.005 106.010 106.283  1.00  0.00           C
ATOM   7638  C33 POPEX 321      89.045 107.410 119.083  1.00  0.00           C
ATOM   7641  C34 POPEX 321      90.005 106.230 119.003  1.00  0.00           C
ATOM   7644  C35 POPEX 321      91.445 106.600 118.633  1.00  0.00           C
ATOM   7647  C36 POPEX 321      91.685 106.900 117.143  1.00  0.00           C
ATOM   7650  C37 POPEX 321      91.595 108.380 116.754  1.00  0.00           C
ATOM   7653  C38 POPEX 321      92.095 108.600 115.303  1.00  0.00           C
ATOM   7656  C39 POPEX 321      92.095 110.050 114.824  1.00  0.00           C
ATOM   7659 0C31 POPEX 321      93.055 110.950 115.613  1.00  0.00           C
ATOM   7662 1C31 POPEX 321      93.115 112.380 115.062  1.00  0.00           C
ATOM   7665 2C31 POPEX 321      93.925 113.320 115.974  1.00  0.00           C
ATOM   7668 3C31 POPEX 321      93.885 114.770 115.473  1.00  0.00           C
ATOM   7671 4C31 POPEX 321      94.505 115.750 116.474  1.00  0.00           C
ATOM   7674 5C31 POPEX 321      94.215 117.210 116.123  1.00  0.00           C
ATOM   7677 6C31 POPEX 321      94.875 118.190 117.092  1.00  0.00           C
ATOM   7681  NH3 POPEY 322      15.185  96.710  82.933  1.00  0.00           N
ATOM   7685  C12 POPEY 322      15.655  95.460  82.263  1.00  0.00           C
ATOM   7688  C11 POPEY 322      16.525  95.860  81.063  1.00  0.00           C
ATOM   7691  P   POPEY 322      17.745  98.160  80.693  1.00  0.00           P
ATOM   7692  O13 POPEY 322      18.575  97.950  79.483  1.00  0.00           O
ATOM   7693  O14 POPEY 322      16.395  98.720  80.563  1.00  0.00           O
ATOM   7694  O11 POPEY 322      18.485  99.040  81.833  1.00  0.00           O
ATOM   7695  O12 POPEY 322      17.555  96.770  81.452  1.00  0.00           O
ATOM   7696  C1  POPEY 322      17.775  99.120  83.093  1.00  0.00           C
ATOM   7699  C2  POPEY 322      18.585  99.700  84.294  1.00  0.00           C
ATOM   7701  O21 POPEY 322      17.835  99.280  85.453  1.00  0.00           O
ATOM   7702  C21 POPEY 322      18.545  99.130  86.553  1.00  0.00           C
ATOM   7703  O22 POPEY 322      19.755  99.210  86.644  1.00  0.00           O
ATOM   7704  C22 POPEY 322      17.605  98.960  87.754  1.00  0.00           C
ATOM   7707  C3  POPEY 322      18.725 101.260  84.294  1.00  0.00           C
ATOM   7710  O31 POPEY 322      19.245 101.790  85.532  1.00  0.00           O
ATOM   7711  C31 POPEY 322      18.455 102.570  86.262  1.00  0.00           C
ATOM   7712  O32 POPEY 322      17.355 102.980  85.924  1.00  0.00           O
ATOM   7713  C32 POPEY 322      19.095 102.810  87.644  1.00  0.00           C
ATOM   7716  C23 POPEY 322      18.395  98.940  89.074  1.00  0.00           C
ATOM   7719  C24 POPEY 322      17.505  98.870  90.313  1.00  0.00           C
ATOM   7722  C25 POPEY 322      18.315  99.100  91.592  1.00  0.00           C
ATOM   7725  C26 POPEY 322      17.445  99.190  92.854  1.00  0.00           C
ATOM   7728  C27 POPEY 322      18.235  99.800  94.033  1.00  0.00           C
ATOM   7731  C28 POPEY 322      17.355 100.020  95.273  1.00  0.00           C
ATOM   7734  C29 POPEY 322      17.945 101.100  96.153  1.00  0.00           C
ATOM   7736 0C21 POPEY 322      18.075 101.070  97.492  1.00  0.00           C
ATOM   7738 1C21 POPEY 322      17.665  99.940  98.393  1.00  0.00           C
ATOM   7741 2C21 POPEY 322      18.485  99.900  99.702  1.00  0.00           C
ATOM   7744 3C21 POPEY 322      18.145 101.040 100.663  1.00  0.00           C
ATOM   7747 4C21 POPEY 322      18.995 101.040 101.943  1.00  0.00           C
ATOM   7750 5C21 POPEY 322      18.685  99.880 102.913  1.00  0.00           C
ATOM   7753 6C21 POPEY 322      19.645  99.820 104.104  1.00  0.00           C
ATOM   7756 7C21 POPEY 322      19.335  98.680 105.084  1.00  0.00           C
ATOM   7759 8C21 POPEY 322      20.375  98.580 106.214  1.00  0.00           C
ATOM   7763  C33 POPEY 322      18.115 103.440  88.673  1.00  0.00           C
ATOM   7766  C34 POPEY 322      18.415 103.090  90.144  1.00  0.00           C
ATOM   7769  C35 POPEY 322      19.555 103.890  90.793  1.00  0.00           C
ATOM   7772  C36 POPEY 322      19.585 103.680  92.323  1.00  0.00           C
ATOM   7775  C37 POPEY 322      20.875 104.140  92.993  1.00  0.00           C
ATOM   7778  C38 POPEY 322      20.855 103.980  94.524  1.00  0.00           C
ATOM   7781  C39 POPEY 322      22.175 104.410  95.173  1.00  0.00           C
ATOM   7784 0C31 POPEY 322      22.245 104.090  96.673  1.00  0.00           C
ATOM   7787 1C31 POPEY 322      23.655 104.300  97.243  1.00  0.00           C
ATOM   7790 2C31 POPEY 322      23.895 103.550  98.574  1.00  0.00           C
ATOM   7793 3C31 POPEY 322      23.065 104.070  99.743  1.00  0.00           C
ATOM   7796 4C31 POPEY 322      23.355 103.270 101.022  1.00  0.00           C
ATOM   7799 5C31 POPEY 322      22.665 103.850 102.263  1.00  0.00           C
ATOM   7802 6C31 POPEY 322      23.005 103.060 103.522  1.00  0.00           C
ATOM   7806  NH3 POPEZ 323      56.225 102.740  85.012  1.00  0.00           N
ATOM   7810  C12 POPEZ 323      56.095 104.070  85.714  1.00  0.00           C
ATOM   7813  C11 POPEZ 323      55.385 105.140  84.864  1.00  0.00           C
ATOM   7816  P   POPEZ 323      53.825 107.220  85.243  1.00  0.00           P
ATOM   7817  O13 POPEZ 323      54.305 107.520  83.874  1.00  0.00           O
ATOM   7818  O14 POPEZ 323      52.385 106.890  85.333  1.00  0.00           O
ATOM   7819  O11 POPEZ 323      54.175 108.400  86.213  1.00  0.00           O
ATOM   7820  O12 POPEZ 323      54.665 105.990  85.753  1.00  0.00           O
ATOM   7821  C1  POPEZ 323      55.155 108.280  87.243  1.00  0.00           C
ATOM   7824  C2  POPEZ 323      56.465 108.960  86.824  1.00  0.00           C
ATOM   7826  O21 POPEZ 323      57.265 109.080  88.023  1.00  0.00           O
ATOM   7827  C21 POPEZ 323      58.565 109.160  87.883  1.00  0.00           C
ATOM   7828  O22 POPEZ 323      59.185 109.290  86.833  1.00  0.00           O
ATOM   7829  C22 POPEZ 323      59.205 108.970  89.263  1.00  0.00           C
ATOM   7832  C3  POPEZ 323      56.095 110.340  86.223  1.00  0.00           C
ATOM   7835  O31 POPEZ 323      57.225 111.210  86.033  1.00  0.00           O
ATOM   7836  C31 POPEZ 323      57.115 112.540  86.044  1.00  0.00           C
ATOM   7837  O32 POPEZ 323      58.005 113.290  85.693  1.00  0.00           O
ATOM   7838  C32 POPEZ 323      55.795 113.120  86.592  1.00  0.00           C
ATOM   7841  C23 POPEZ 323      59.765 110.270  89.923  1.00  0.00           C
ATOM   7844  C24 POPEZ 323      58.975 110.780  91.143  1.00  0.00           C
ATOM   7847  C25 POPEZ 323      58.905 109.790  92.333  1.00  0.00           C
ATOM   7850  C26 POPEZ 323      58.215 110.380  93.583  1.00  0.00           C
ATOM   7853  C27 POPEZ 323      57.745 109.290  94.553  1.00  0.00           C
ATOM   7856  C28 POPEZ 323      57.045 109.810  95.824  1.00  0.00           C
ATOM   7859  C29 POPEZ 323      55.735 110.500  95.544  1.00  0.00           C
ATOM   7861 0C21 POPEZ 323      54.515 110.180  96.022  1.00  0.00           C
ATOM   7863 1C21 POPEZ 323      54.165 109.050  96.964  1.00  0.00           C
ATOM   7866 2C21 POPEZ 323      53.525 107.870  96.234  1.00  0.00           C
ATOM   7869 3C21 POPEZ 323      52.185 108.230  95.562  1.00  0.00           C
ATOM   7872 4C21 POPEZ 323      51.465 107.000  95.004  1.00  0.00           C
ATOM   7875 5C21 POPEZ 323      50.225 107.360  94.193  1.00  0.00           C
ATOM   7878 6C21 POPEZ 323      49.465 106.120  93.713  1.00  0.00           C
ATOM   7881 7C21 POPEZ 323      48.245 106.440  92.842  1.00  0.00           C
ATOM   7884 8C21 POPEZ 323      47.505 105.150  92.504  1.00  0.00           C
ATOM   7888  C33 POPEZ 323      54.625 113.160  85.583  1.00  0.00           C
ATOM   7891  C34 POPEZ 323      53.525 114.170  85.964  1.00  0.00           C
ATOM   7894  C35 POPEZ 323      52.885 113.950  87.344  1.00  0.00           C
ATOM   7897  C36 POPEZ 323      51.755 114.950  87.652  1.00  0.00           C
ATOM   7900  C37 POPEZ 323      51.035 114.570  88.943  1.00  0.00           C
ATOM   7903  C38 POPEZ 323      49.865 115.470  89.372  1.00  0.00           C
ATOM   7906  C39 POPEZ 323      49.195 114.890  90.622  1.00  0.00           C
ATOM   7909 0C31 POPEZ 323      47.895 115.560  91.073  1.00  0.00           C
ATOM   7912 1C31 POPEZ 323      47.295 114.880  92.313  1.00  0.00           C
ATOM   7915 2C31 POPEZ 323      45.935 115.470  92.702  1.00  0.00           C
ATOM   7918 3C31 POPEZ 323      45.175 114.650  93.762  1.00  0.00           C
ATOM   7921 4C31 POPEZ 323      45.815 114.680  95.163  1.00  0.00           C
ATOM   7924 5C31 POPEZ 323      44.915 114.010  96.223  1.00  0.00           C
ATOM   7927 6C31 POPEZ 323      45.515 114.030  97.624  1.00  0.00           C
ATOM   7931  NH3 POPEa 324      75.115  20.310 127.533  1.00  0.00           N
ATOM   7935  C12 POPEa 324      75.275  19.740 128.913  1.00  0.00           C
ATOM   7938  C11 POPEa 324      75.695  20.780 129.984  1.00  0.00           C
ATOM   7941  P   POPEa 324      77.825  22.150 130.773  1.00  0.00           P
ATOM   7942  O13 POPEa 324      76.915  23.320 130.753  1.00  0.00           O
ATOM   7943  O14 POPEa 324      78.405  21.740 132.074  1.00  0.00           O
ATOM   7944  O11 POPEa 324      79.005  22.360 129.754  1.00  0.00           O
ATOM   7945  O12 POPEa 324      77.115  20.880 130.113  1.00  0.00           O
ATOM   7946  C1  POPEa 324      78.675  22.600 128.383  1.00  0.00           C
ATOM   7949  C2  POPEa 324      79.445  21.640 127.422  1.00  0.00           C
ATOM   7951  O21 POPEa 324      78.885  21.740 126.094  1.00  0.00           O
ATOM   7952  C21 POPEa 324      79.175  22.890 125.493  1.00  0.00           C
ATOM   7953  O22 POPEa 324      79.875  23.780 125.974  1.00  0.00           O
ATOM   7954  C22 POPEa 324      78.455  23.000 124.154  1.00  0.00           C
ATOM   7957  C3  POPEa 324      79.405  20.150 127.923  1.00  0.00           C
ATOM   7960  O31 POPEa 324      79.215  19.190 126.872  1.00  0.00           O
ATOM   7961  C31 POPEa 324      80.225  19.040 126.022  1.00  0.00           C
ATOM   7962  O32 POPEa 324      81.355  19.450 126.203  1.00  0.00           O
ATOM   7963  C32 POPEa 324      79.715  18.350 124.763  1.00  0.00           C
ATOM   7966  C23 POPEa 324      79.195  23.890 123.144  1.00  0.00           C
ATOM   7969  C24 POPEa 324      78.255  24.460 122.062  1.00  0.00           C
ATOM   7972  C25 POPEa 324      79.015  25.250 120.983  1.00  0.00           C
ATOM   7975  C26 POPEa 324      79.755  24.320 120.013  1.00  0.00           C
ATOM   7978  C27 POPEa 324      80.435  25.010 118.812  1.00  0.00           C
ATOM   7981  C28 POPEa 324      81.665  25.860 119.163  1.00  0.00           C
ATOM   7984  C29 POPEa 324      81.345  27.290 119.452  1.00  0.00           C
ATOM   7986 0C21 POPEa 324      82.215  28.320 119.553  1.00  0.00           C
ATOM   7988 1C21 POPEa 324      83.715  28.330 119.394  1.00  0.00           C
ATOM   7991 2C21 POPEa 324      84.345  27.560 118.214  1.00  0.00           C
ATOM   7994 3C21 POPEa 324      85.685  28.200 117.783  1.00  0.00           C
ATOM   7997 4C21 POPEa 324      86.495  27.370 116.763  1.00  0.00           C
ATOM   8000 5C21 POPEa 324      87.185  26.120 117.333  1.00  0.00           C
ATOM   8003 6C21 POPEa 324      87.965  26.380 118.633  1.00  0.00           C
ATOM   8006 7C21 POPEa 324      89.015  25.300 118.952  1.00  0.00           C
ATOM   8009 8C21 POPEa 324      89.545  25.400 120.383  1.00  0.00           C
ATOM   8013  C33 POPEa 324      80.555  18.670 123.513  1.00  0.00           C
ATOM   8016  C34 POPEa 324      80.005  17.940 122.272  1.00  0.00           C
ATOM   8019  C35 POPEa 324      80.755  18.310 120.993  1.00  0.00           C
ATOM   8022  C36 POPEa 324      82.105  17.610 120.803  1.00  0.00           C
ATOM   8025  C37 POPEa 324      82.805  18.110 119.534  1.00  0.00           C
ATOM   8028  C38 POPEa 324      84.205  17.530 119.312  1.00  0.00           C
ATOM   8031  C39 POPEa 324      84.195  16.010 119.104  1.00  0.00           C
ATOM   8034 0C31 POPEa 324      85.575  15.480 118.703  1.00  0.00           C
ATOM   8037 1C31 POPEa 324      85.585  13.960 118.474  1.00  0.00           C
ATOM   8040 2C31 POPEa 324      86.935  13.470 117.923  1.00  0.00           C
ATOM   8043 3C31 POPEa 324      87.115  11.950 117.953  1.00  0.00           C
ATOM   8046 4C31 POPEa 324      86.225  11.180 116.973  1.00  0.00           C
ATOM   8049 5C31 POPEa 324      86.585   9.680 116.934  1.00  0.00           C
ATOM   8052 6C31 POPEa 324      85.705   8.850 116.004  1.00  0.00           C
ATOM   8056  NH3 POPEb 325      37.675  74.350 128.122  1.00  0.00           N
ATOM   8060  C12 POPEb 325      37.185  72.920 128.214  1.00  0.00           C
ATOM   8063  C11 POPEb 325      36.225  72.740 129.393  1.00  0.00           C
ATOM   8066  P   POPEb 325      34.835  70.600 128.693  1.00  0.00           P
ATOM   8067  O13 POPEb 325      34.145  69.600 129.534  1.00  0.00           O
ATOM   8068  O14 POPEb 325      33.945  71.560 127.993  1.00  0.00           O
ATOM   8069  O11 POPEb 325      35.795  69.920 127.653  1.00  0.00           O
ATOM   8070  O12 POPEb 325      35.895  71.370 129.574  1.00  0.00           O
ATOM   8071  C1  POPEb 325      35.425  68.930 126.703  1.00  0.00           C
ATOM   8074  C2  POPEb 325      35.395  69.550 125.273  1.00  0.00           C
ATOM   8076  O21 POPEb 325      35.025  68.690 124.193  1.00  0.00           O
ATOM   8077  C21 POPEb 325      35.575  67.500 124.023  1.00  0.00           C
ATOM   8078  O22 POPEb 325      36.185  66.850 124.852  1.00  0.00           O
ATOM   8079  C22 POPEb 325      35.435  67.120 122.553  1.00  0.00           C
ATOM   8082  C3  POPEb 325      36.695  70.300 124.903  1.00  0.00           C
ATOM   8085  O31 POPEb 325      37.845  69.450 124.632  1.00  0.00           O
ATOM   8086  C31 POPEb 325      38.775  69.450 125.574  1.00  0.00           C
ATOM   8087  O32 POPEb 325      38.595  69.690 126.754  1.00  0.00           O
ATOM   8088  C32 POPEb 325      40.155  69.230 124.943  1.00  0.00           C
ATOM   8091  C23 POPEb 325      35.075  65.640 122.344  1.00  0.00           C
ATOM   8094  C24 POPEb 325      36.235  64.690 122.702  1.00  0.00           C
ATOM   8097  C25 POPEb 325      36.705  63.810 121.533  1.00  0.00           C
ATOM   8100  C26 POPEb 325      35.595  62.930 120.933  1.00  0.00           C
ATOM   8103  C27 POPEb 325      36.175  61.760 120.144  1.00  0.00           C
ATOM   8106  C28 POPEb 325      35.115  60.970 119.353  1.00  0.00           C
ATOM   8109  C29 POPEb 325      35.725  59.850 118.553  1.00  0.00           C
ATOM   8111 0C21 POPEb 325      35.705  58.530 118.843  1.00  0.00           C
ATOM   8113 1C21 POPEb 325      35.095  57.870 120.053  1.00  0.00           C
ATOM   8116 2C21 POPEb 325      34.205  56.650 119.724  1.00  0.00           C
ATOM   8119 3C21 POPEb 325      32.835  57.020 119.123  1.00  0.00           C
ATOM   8122 4C21 POPEb 325      31.945  55.790 118.894  1.00  0.00           C
ATOM   8125 5C21 POPEb 325      32.035  55.240 117.453  1.00  0.00           C
ATOM   8128 6C21 POPEb 325      31.065  54.060 117.224  1.00  0.00           C
ATOM   8131 7C21 POPEb 325      30.665  53.890 115.743  1.00  0.00           C
ATOM   8134 8C21 POPEb 325      29.575  52.830 115.544  1.00  0.00           C
ATOM   8138  C33 POPEb 325      40.325  67.940 124.114  1.00  0.00           C
ATOM   8141  C34 POPEb 325      41.185  68.150 122.854  1.00  0.00           C
ATOM   8144  C35 POPEb 325      42.665  68.470 123.093  1.00  0.00           C
ATOM   8147  C36 POPEb 325      43.465  68.590 121.783  1.00  0.00           C
ATOM   8150  C37 POPEb 325      44.945  68.910 122.014  1.00  0.00           C
ATOM   8153  C38 POPEb 325      45.725  69.040 120.693  1.00  0.00           C
ATOM   8156  C39 POPEb 325      47.235  69.240 120.913  1.00  0.00           C
ATOM   8159 0C31 POPEb 325      48.075  68.880 119.674  1.00  0.00           C
ATOM   8162 1C31 POPEb 325      47.795  69.740 118.433  1.00  0.00           C
ATOM   8165 2C31 POPEb 325      48.425  69.120 117.183  1.00  0.00           C
ATOM   8168 3C31 POPEb 325      48.085  69.890 115.904  1.00  0.00           C
ATOM   8171 4C31 POPEb 325      49.125  70.960 115.533  1.00  0.00           C
ATOM   8174 5C31 POPEb 325      48.715  71.720 114.263  1.00  0.00           C
ATOM   8177 6C31 POPEb 325      49.805  72.650 113.742  1.00  0.00           C
ATOM   8181  NH3 POPEc 326      43.995  94.880  84.973  1.00  0.00           N
ATOM   8185  C12 POPEc 326      42.695  95.530  84.604  1.00  0.00           C
ATOM   8188  C11 POPEc 326      41.645  94.450  84.363  1.00  0.00           C
ATOM   8191  P   POPEc 326      39.425  95.820  84.403  1.00  0.00           P
ATOM   8192  O13 POPEc 326      39.725  97.250  84.133  1.00  0.00           O
ATOM   8193  O14 POPEc 326      38.115  95.290  83.952  1.00  0.00           O
ATOM   8194  O11 POPEc 326      39.625  95.570  85.952  1.00  0.00           O
ATOM   8195  O12 POPEc 326      40.535  94.990  83.673  1.00  0.00           O
ATOM   8196  C1  POPEc 326      39.025  96.580  86.794  1.00  0.00           C
ATOM   8199  C2  POPEc 326      39.595  96.630  88.233  1.00  0.00           C
ATOM   8201  O21 POPEc 326      39.635  98.030  88.633  1.00  0.00           O
ATOM   8202  C21 POPEc 326      39.355  98.210  89.923  1.00  0.00           C
ATOM   8203  O22 POPEc 326      38.955  97.350  90.672  1.00  0.00           O
ATOM   8204  C22 POPEc 326      39.665  99.630  90.364  1.00  0.00           C
ATOM   8207  C3  POPEc 326      41.025  96.030  88.293  1.00  0.00           C
ATOM   8210  O31 POPEc 326      41.565  96.050  89.623  1.00  0.00           O
ATOM   8211  C31 POPEc 326      41.325  94.980  90.373  1.00  0.00           C
ATOM   8212  O32 POPEc 326      40.755  93.970  90.012  1.00  0.00           O
ATOM   8213  C32 POPEc 326      41.915  95.240  91.763  1.00  0.00           C
ATOM   8216  C23 POPEc 326      38.515 100.240  91.194  1.00  0.00           C
ATOM   8219  C24 POPEc 326      38.595 101.760  91.374  1.00  0.00           C
ATOM   8222  C25 POPEc 326      39.715 102.220  92.313  1.00  0.00           C
ATOM   8225  C26 POPEc 326      39.295 102.250  93.783  1.00  0.00           C
ATOM   8228  C27 POPEc 326      40.425 102.800  94.664  1.00  0.00           C
ATOM   8231  C28 POPEc 326      40.015 103.020  96.122  1.00  0.00           C
ATOM   8234  C29 POPEc 326      38.965 104.090  96.223  1.00  0.00           C
ATOM   8236 0C21 POPEc 326      38.205 104.310  97.303  1.00  0.00           C
ATOM   8238 1C21 POPEc 326      38.325 103.590  98.623  1.00  0.00           C
ATOM   8241 2C21 POPEc 326      38.295 104.590  99.794  1.00  0.00           C
ATOM   8244 3C21 POPEc 326      39.535 105.490  99.894  1.00  0.00           C
ATOM   8247 4C21 POPEc 326      40.795 104.800 100.473  1.00  0.00           C
ATOM   8250 5C21 POPEc 326      41.005 105.060 101.973  1.00  0.00           C
ATOM   8253 6C21 POPEc 326      40.125 104.200 102.883  1.00  0.00           C
ATOM   8256 7C21 POPEc 326      40.225 104.600 104.353  1.00  0.00           C
ATOM   8259 8C21 POPEc 326      39.355 103.730 105.264  1.00  0.00           C
ATOM   8263  C33 POPEc 326      41.195  96.410  92.473  1.00  0.00           C
ATOM   8266  C34 POPEc 326      41.615  96.590  93.934  1.00  0.00           C
ATOM   8269  C35 POPEc 326      40.965  97.830  94.562  1.00  0.00           C
ATOM   8272  C36 POPEc 326      41.225  97.940  96.073  1.00  0.00           C
ATOM   8275  C37 POPEc 326      40.525  99.160  96.683  1.00  0.00           C
ATOM   8278  C38 POPEc 326      40.955  99.450  98.122  1.00  0.00           C
ATOM   8281  C39 POPEc 326      42.355 100.070  98.233  1.00  0.00           C
ATOM   8284 0C31 POPEc 326      42.625 100.700  99.604  1.00  0.00           C
ATOM   8287 1C31 POPEc 326      44.015 101.360  99.702  1.00  0.00           C
ATOM   8290 2C31 POPEc 326      44.165 102.320 100.893  1.00  0.00           C
ATOM   8293 3C31 POPEc 326      43.665 101.740 102.224  1.00  0.00           C
ATOM   8296 4C31 POPEc 326      44.075 102.570 103.443  1.00  0.00           C
ATOM   8299 5C31 POPEc 326      43.475 102.020 104.743  1.00  0.00           C
ATOM   8302 6C31 POPEc 326      44.025 102.700 105.993  1.00  0.00           C
ATOM   8306  NH3 POPEd 327      64.465  64.200  85.152  1.00  0.00           N
ATOM   8310  C12 POPEd 327      64.245  62.770  84.794  1.00  0.00           C
ATOM   8313  C11 POPEd 327      63.415  62.060  85.854  1.00  0.00           C
ATOM   8316  P   POPEd 327      62.645  59.790  84.702  1.00  0.00           P
ATOM   8317  O13 POPEd 327      62.595  60.340  83.333  1.00  0.00           O
ATOM   8318  O14 POPEd 327      63.245  58.440  84.783  1.00  0.00           O
ATOM   8319  O11 POPEd 327      61.205  59.870  85.354  1.00  0.00           O
ATOM   8320  O12 POPEd 327      63.535  60.670  85.653  1.00  0.00           O
ATOM   8321  C1  POPEd 327      61.035  59.730  86.763  1.00  0.00           C
ATOM   8324  C2  POPEd 327      59.545  59.940  87.164  1.00  0.00           C
ATOM   8326  O21 POPEd 327      59.545  60.430  88.513  1.00  0.00           O
ATOM   8327  C21 POPEd 327      59.025  59.820  89.543  1.00  0.00           C
ATOM   8328  O22 POPEd 327      58.405  58.780  89.562  1.00  0.00           O
ATOM   8329  C22 POPEd 327      59.395  60.590  90.812  1.00  0.00           C
ATOM   8332  C3  POPEd 327      58.625  58.720  86.794  1.00  0.00           C
ATOM   8335  O31 POPEd 327      57.245  59.010  87.083  1.00  0.00           O
ATOM   8336  C31 POPEd 327      56.475  57.970  87.383  1.00  0.00           C
ATOM   8337  O32 POPEd 327      56.705  56.810  87.092  1.00  0.00           O
ATOM   8338  C32 POPEd 327      55.235  58.460  88.133  1.00  0.00           C
ATOM   8341  C23 POPEd 327      58.205  61.380  91.402  1.00  0.00           C
ATOM   8344  C24 POPEd 327      58.555  62.120  92.702  1.00  0.00           C
ATOM   8347  C25 POPEd 327      59.005  61.210  93.853  1.00  0.00           C
ATOM   8350  C26 POPEd 327      59.195  61.970  95.173  1.00  0.00           C
ATOM   8353  C27 POPEd 327      59.515  61.040  96.353  1.00  0.00           C
ATOM   8356  C28 POPEd 327      59.795  61.840  97.644  1.00  0.00           C
ATOM   8359  C29 POPEd 327      59.945  60.950  98.843  1.00  0.00           C
ATOM   8361 0C21 POPEd 327      61.085  60.600  99.464  1.00  0.00           C
ATOM   8363 1C21 POPEd 327      62.505  60.950  99.073  1.00  0.00           C
ATOM   8366 2C21 POPEd 327      63.375  59.690  99.133  1.00  0.00           C
ATOM   8369 3C21 POPEd 327      64.875  59.970  99.014  1.00  0.00           C
ATOM   8372 4C21 POPEd 327      65.705  58.730  99.383  1.00  0.00           C
ATOM   8375 5C21 POPEd 327      67.225  58.950  99.372  1.00  0.00           C
ATOM   8378 6C21 POPEd 327      67.805  59.360  98.004  1.00  0.00           C
ATOM   8381 7C21 POPEd 327      67.445  58.420  96.843  1.00  0.00           C
ATOM   8384 8C21 POPEd 327      67.925  56.980  97.013  1.00  0.00           C
ATOM   8388  C33 POPEd 327      55.005  57.740  89.483  1.00  0.00           C
ATOM   8391  C34 POPEd 327      54.045  58.500  90.394  1.00  0.00           C
ATOM   8394  C35 POPEd 327      52.725  58.900  89.714  1.00  0.00           C
ATOM   8397  C36 POPEd 327      51.775  59.620  90.684  1.00  0.00           C
ATOM   8400  C37 POPEd 327      50.555  58.810  91.133  1.00  0.00           C
ATOM   8403  C38 POPEd 327      49.735  59.580  92.174  1.00  0.00           C
ATOM   8406  C39 POPEd 327      50.135  59.220  93.614  1.00  0.00           C
ATOM   8409 0C31 POPEd 327      49.515  60.150  94.664  1.00  0.00           C
ATOM   8412 1C31 POPEd 327      49.495  59.490  96.044  1.00  0.00           C
ATOM   8415 2C31 POPEd 327      48.875  60.370  97.132  1.00  0.00           C
ATOM   8418 3C31 POPEd 327      49.885  61.260  97.864  1.00  0.00           C
ATOM   8421 4C31 POPEd 327      49.355  61.790  99.193  1.00  0.00           C
ATOM   8424 5C31 POPEd 327      50.455  62.280 100.133  1.00  0.00           C
ATOM   8427 6C31 POPEd 327      49.935  62.670 101.523  1.00  0.00           C
ATOM   8431  NH3 POPEe 328     101.035  55.460  82.003  1.00  0.00           N
ATOM   8435  C12 POPEe 328      99.565  55.770  81.922  1.00  0.00           C
ATOM   8438  C11 POPEe 328      98.885  55.310  83.223  1.00  0.00           C
ATOM   8441  P   POPEe 328      99.925  53.300  84.553  1.00  0.00           P
ATOM   8442  O13 POPEe 328      99.685  51.840  84.714  1.00  0.00           O
ATOM   8443  O14 POPEe 328     101.305  53.760  84.273  1.00  0.00           O
ATOM   8444  O11 POPEe 328      99.325  53.970  85.842  1.00  0.00           O
ATOM   8445  O12 POPEe 328      99.005  53.890  83.404  1.00  0.00           O
ATOM   8446  C1  POPEe 328      99.895  55.090  86.493  1.00  0.00           C
ATOM   8449  C2  POPEe 328      99.765  54.940  88.023  1.00  0.00           C
ATOM   8451  O21 POPEe 328     100.265  56.120  88.643  1.00  0.00           O
ATOM   8452  C21 POPEe 328      99.465  57.170  88.643  1.00  0.00           C
ATOM   8453  O22 POPEe 328      98.355  57.260  88.133  1.00  0.00           O
ATOM   8454  C22 POPEe 328     100.215  58.340  89.303  1.00  0.00           C
ATOM   8457  C3  POPEe 328     100.565  53.670  88.474  1.00  0.00           C
ATOM   8460  O31 POPEe 328     100.945  53.680  89.864  1.00  0.00           O
ATOM   8461  C31 POPEe 328     102.035  54.410  90.103  1.00  0.00           C
ATOM   8462  O32 POPEe 328     102.835  54.790  89.254  1.00  0.00           O
ATOM   8463  C32 POPEe 328     102.215  54.630  91.604  1.00  0.00           C
ATOM   8466  C23 POPEe 328     100.235  58.280  90.854  1.00  0.00           C
ATOM   8469  C24 POPEe 328     101.415  59.070  91.413  1.00  0.00           C
ATOM   8472  C25 POPEe 328     101.295  59.410  92.904  1.00  0.00           C
ATOM   8475  C26 POPEe 328     102.595  60.000  93.452  1.00  0.00           C
ATOM   8478  C27 POPEe 328     102.475  60.810  94.763  1.00  0.00           C
ATOM   8481  C28 POPEe 328     101.865  60.020  95.943  1.00  0.00           C
ATOM   8484  C29 POPEe 328     100.365  60.180  96.044  1.00  0.00           C
ATOM   8486 0C21 POPEe 328      99.685  60.620  97.113  1.00  0.00           C
ATOM   8488 1C21 POPEe 328     100.255  60.960  98.474  1.00  0.00           C
ATOM   8491 2C21 POPEe 328      99.195  60.830  99.574  1.00  0.00           C
ATOM   8494 3C21 POPEe 328      98.705  59.390  99.813  1.00  0.00           C
ATOM   8497 4C21 POPEe 328      97.185  59.300 100.062  1.00  0.00           C
ATOM   8500 5C21 POPEe 328      96.685  60.070 101.283  1.00  0.00           C
ATOM   8503 6C21 POPEe 328      95.155  60.080 101.353  1.00  0.00           C
ATOM   8506 7C21 POPEe 328      94.635  60.910 102.533  1.00  0.00           C
ATOM   8509 8C21 POPEe 328      93.105  60.950 102.633  1.00  0.00           C
ATOM   8513  C33 POPEe 328     103.465  55.500  91.863  1.00  0.00           C
ATOM   8516  C34 POPEe 328     103.695  55.820  93.342  1.00  0.00           C
ATOM   8519  C35 POPEe 328     104.875  56.770  93.554  1.00  0.00           C
ATOM   8522  C36 POPEe 328     105.025  57.240  95.004  1.00  0.00           C
ATOM   8525  C37 POPEe 328     106.035  58.390  95.133  1.00  0.00           C
ATOM   8528  C38 POPEe 328     106.325  58.820  96.583  1.00  0.00           C
ATOM   8531  C39 POPEe 328     105.085  59.330  97.333  1.00  0.00           C
ATOM   8534 0C31 POPEe 328     105.365  59.650  98.803  1.00  0.00           C
ATOM   8537 1C31 POPEe 328     104.055  59.860  99.574  1.00  0.00           C
ATOM   8540 2C31 POPEe 328     104.235  60.080 101.083  1.00  0.00           C
ATOM   8543 3C31 POPEe 328     102.935  59.830 101.853  1.00  0.00           C
ATOM   8546 4C31 POPEe 328     102.835  58.380 102.352  1.00  0.00           C
ATOM   8549 5C31 POPEe 328     101.515  58.080 103.083  1.00  0.00           C
ATOM   8552 6C31 POPEe 328     101.525  56.710 103.754  1.00  0.00           C
ATOM   8556  NH3 POPEf 329      14.355  86.260  86.163  1.00  0.00           N
ATOM   8560  C12 POPEf 329      13.445  85.510  87.104  1.00  0.00           C
ATOM   8563  C11 POPEf 329      11.975  85.820  86.812  1.00  0.00           C
ATOM   8566  P   POPEf 329      11.485  86.170  84.223  1.00  0.00           P
ATOM   8567  O13 POPEf 329      12.875  86.500  83.824  1.00  0.00           O
ATOM   8568  O14 POPEf 329      10.715  85.310  83.274  1.00  0.00           O
ATOM   8569  O11 POPEf 329      10.715  87.460  84.724  1.00  0.00           O
ATOM   8570  O12 POPEf 329      11.615  85.320  85.532  1.00  0.00           O
ATOM   8571  C1  POPEf 329      10.645  88.650  83.923  1.00  0.00           C
ATOM   8574  C2  POPEf 329      11.025  89.960  84.693  1.00  0.00           C
ATOM   8576  O21 POPEf 329      10.095  90.250  85.753  1.00  0.00           O
ATOM   8577  C21 POPEf 329      10.475  89.860  86.943  1.00  0.00           C
ATOM   8578  O22 POPEf 329      11.495  89.240  87.214  1.00  0.00           O
ATOM   8579  C22 POPEf 329       9.465  90.330  87.982  1.00  0.00           C
ATOM   8582  C3  POPEf 329      11.075  91.220  83.754  1.00  0.00           C
ATOM   8585  O31 POPEf 329      11.215  92.500  84.434  1.00  0.00           O
ATOM   8586  C31 POPEf 329      12.335  92.640  85.144  1.00  0.00           C
ATOM   8587  O32 POPEf 329      13.195  91.800  85.293  1.00  0.00           O
ATOM   8588  C32 POPEf 329      12.415  94.030  85.774  1.00  0.00           C
ATOM   8591  C23 POPEf 329       9.555  89.540  89.294  1.00  0.00           C
ATOM   8594  C24 POPEf 329      10.825  89.770  90.124  1.00  0.00           C
ATOM   8597  C25 POPEf 329      10.545  89.410  91.583  1.00  0.00           C
ATOM   8600  C26 POPEf 329      11.755  89.100  92.473  1.00  0.00           C
ATOM   8603  C27 POPEf 329      11.215  88.650  93.843  1.00  0.00           C
ATOM   8606  C28 POPEf 329      12.255  88.160  94.844  1.00  0.00           C
ATOM   8609  C29 POPEf 329      11.495  87.750  96.083  1.00  0.00           C
ATOM   8611 0C21 POPEf 329      11.765  88.070  97.352  1.00  0.00           C
ATOM   8613 1C21 POPEf 329      12.975  88.800  97.833  1.00  0.00           C
ATOM   8616 2C21 POPEf 329      13.515  88.100  99.083  1.00  0.00           C
ATOM   8619 3C21 POPEf 329      14.905  88.590  99.443  1.00  0.00           C
ATOM   8622 4C21 POPEf 329      15.395  87.980 100.753  1.00  0.00           C
ATOM   8625 5C21 POPEf 329      16.865  88.310 100.983  1.00  0.00           C
ATOM   8628 6C21 POPEf 329      17.315  88.140 102.434  1.00  0.00           C
ATOM   8631 7C21 POPEf 329      18.825  88.290 102.523  1.00  0.00           C
ATOM   8634 8C21 POPEf 329      19.335  88.320 103.952  1.00  0.00           C
ATOM   8638  C33 POPEf 329      13.845  94.260  86.312  1.00  0.00           C
ATOM   8641  C34 POPEf 329      14.025  95.590  87.053  1.00  0.00           C
ATOM   8644  C35 POPEf 329      13.345  95.650  88.433  1.00  0.00           C
ATOM   8647  C36 POPEf 329      13.645  96.960  89.173  1.00  0.00           C
ATOM   8650  C37 POPEf 329      12.645  97.270  90.293  1.00  0.00           C
ATOM   8653  C38 POPEf 329      13.195  97.050  91.714  1.00  0.00           C
ATOM   8656  C39 POPEf 329      12.195  97.500  92.773  1.00  0.00           C
ATOM   8659 0C31 POPEf 329      12.645  97.190  94.203  1.00  0.00           C
ATOM   8662 1C31 POPEf 329      11.605  97.620  95.254  1.00  0.00           C
ATOM   8665 2C31 POPEf 329      11.625  96.760  96.523  1.00  0.00           C
ATOM   8668 3C31 POPEf 329      12.995  96.660  97.202  1.00  0.00           C
ATOM   8671 4C31 POPEf 329      12.935  95.770  98.452  1.00  0.00           C
ATOM   8674 5C31 POPEf 329      14.315  95.420  99.033  1.00  0.00           C
ATOM   8677 6C31 POPEf 329      14.235  94.440 100.202  1.00  0.00           C
ATOM   8681  NH3 POPEg 330     106.655  -0.080 122.272  1.00  0.00           N
ATOM   8685  C12 POPEg 330     107.335   1.120 121.673  1.00  0.00           C
ATOM   8688  C11 POPEg 330     107.935   2.000 122.793  1.00  0.00           C
ATOM   8691  P   POPEg 330     107.275   3.220 125.004  1.00  0.00           P
ATOM   8692  O13 POPEg 330     106.605   2.490 126.114  1.00  0.00           O
ATOM   8693  O14 POPEg 330     108.745   3.330 125.074  1.00  0.00           O
ATOM   8694  O11 POPEg 330     106.685   4.690 124.833  1.00  0.00           O
ATOM   8695  O12 POPEg 330     106.895   2.530 123.623  1.00  0.00           O
ATOM   8696  C1  POPEg 330     107.335   5.440 123.773  1.00  0.00           C
ATOM   8699  C2  POPEg 330     106.815   6.910 123.672  1.00  0.00           C
ATOM   8701  O21 POPEg 330     105.915   7.080 122.562  1.00  0.00           O
ATOM   8702  C21 POPEg 330     106.415   6.910 121.343  1.00  0.00           C
ATOM   8703  O22 POPEg 330     107.575   6.620 121.083  1.00  0.00           O
ATOM   8704  C22 POPEg 330     105.325   7.160 120.303  1.00  0.00           C
ATOM   8707  C3  POPEg 330     107.995   7.950 123.693  1.00  0.00           C
ATOM   8710  O31 POPEg 330     107.655   9.220 123.113  1.00  0.00           O
ATOM   8711  C31 POPEg 330     106.835  10.010 123.793  1.00  0.00           C
ATOM   8712  O32 POPEg 330     106.355   9.770 124.883  1.00  0.00           O
ATOM   8713  C32 POPEg 330     106.545  11.210 122.893  1.00  0.00           C
ATOM   8716  C23 POPEg 330     105.585   6.490 118.924  1.00  0.00           C
ATOM   8719  C24 POPEg 330     104.905   7.250 117.783  1.00  0.00           C
ATOM   8722  C25 POPEg 330     104.965   6.560 116.413  1.00  0.00           C
ATOM   8725  C26 POPEg 330     104.085   5.300 116.303  1.00  0.00           C
ATOM   8728  C27 POPEg 330     103.605   5.040 114.864  1.00  0.00           C
ATOM   8731  C28 POPEg 330     102.765   3.760 114.724  1.00  0.00           C
ATOM   8734  C29 POPEg 330     102.055   3.720 113.393  1.00  0.00           C
ATOM   8736 0C21 POPEg 330     102.225   2.860 112.383  1.00  0.00           C
ATOM   8738 1C21 POPEg 330     103.185   1.690 112.282  1.00  0.00           C
ATOM   8741 2C21 POPEg 330     104.035   1.730 110.993  1.00  0.00           C
ATOM   8744 3C21 POPEg 330     103.245   1.570 109.683  1.00  0.00           C
ATOM   8747 4C21 POPEg 330     104.145   1.660 108.443  1.00  0.00           C
ATOM   8750 5C21 POPEg 330     103.385   1.980 107.143  1.00  0.00           C
ATOM   8753 6C21 POPEg 330     104.315   2.190 105.943  1.00  0.00           C
ATOM   8756 7C21 POPEg 330     103.575   2.650 104.674  1.00  0.00           C
ATOM   8759 8C21 POPEg 330     104.465   2.850 103.443  1.00  0.00           C
ATOM   8763  C33 POPEg 330     105.875  10.800 121.553  1.00  0.00           C
ATOM   8766  C34 POPEg 330     106.175  11.810 120.443  1.00  0.00           C
ATOM   8769  C35 POPEg 330     105.705  11.360 119.053  1.00  0.00           C
ATOM   8772  C36 POPEg 330     106.355  12.110 117.873  1.00  0.00           C
ATOM   8775  C37 POPEg 330     107.885  12.150 117.793  1.00  0.00           C
ATOM   8778  C38 POPEg 330     108.415  13.290 116.903  1.00  0.00           C
ATOM   8781  C39 POPEg 330     108.315  13.010 115.404  1.00  0.00           C
ATOM   8784 0C31 POPEg 330     109.085  14.080 114.604  1.00  0.00           C
ATOM   8787 1C31 POPEg 330     108.885  13.960 113.093  1.00  0.00           C
ATOM   8790 2C31 POPEg 330     109.895  14.790 112.294  1.00  0.00           C
ATOM   8793 3C31 POPEg 330     109.695  14.680 110.773  1.00  0.00           C
ATOM   8796 4C31 POPEg 330     108.605  15.610 110.253  1.00  0.00           C
ATOM   8799 5C31 POPEg 330     108.525  15.610 108.723  1.00  0.00           C
ATOM   8802 6C31 POPEg 330     107.625  16.710 108.163  1.00  0.00           C
ATOM   8806  NH3 POPEh 331     100.525  26.400 129.783  1.00  0.00           N
ATOM   8810  C12 POPEh 331     100.015  27.590 130.562  1.00  0.00           C
ATOM   8813  C11 POPEh 331      98.825  28.290 129.872  1.00  0.00           C
ATOM   8816  P   POPEh 331      98.815  27.970 127.303  1.00  0.00           P
ATOM   8817  O13 POPEh 331      99.805  26.880 127.254  1.00  0.00           O
ATOM   8818  O14 POPEh 331      97.405  27.550 127.282  1.00  0.00           O
ATOM   8819  O11 POPEh 331      99.145  28.900 126.102  1.00  0.00           O
ATOM   8820  O12 POPEh 331      99.175  28.830 128.583  1.00  0.00           O
ATOM   8821  C1  POPEh 331      98.125  29.630 125.423  1.00  0.00           C
ATOM   8824  C2  POPEh 331      98.675  30.120 124.063  1.00  0.00           C
ATOM   8826  O21 POPEh 331      98.245  29.370 122.904  1.00  0.00           O
ATOM   8827  C21 POPEh 331      98.185  28.060 122.873  1.00  0.00           C
ATOM   8828  O22 POPEh 331      98.485  27.270 123.754  1.00  0.00           O
ATOM   8829  C22 POPEh 331      97.715  27.620 121.483  1.00  0.00           C
ATOM   8832  C3  POPEh 331     100.225  30.270 124.133  1.00  0.00           C
ATOM   8835  O31 POPEh 331     100.725  31.110 123.074  1.00  0.00           O
ATOM   8836  C31 POPEh 331     101.105  30.450 121.993  1.00  0.00           C
ATOM   8837  O32 POPEh 331     101.165  29.240 121.894  1.00  0.00           O
ATOM   8838  C32 POPEh 331     101.265  31.430 120.834  1.00  0.00           C
ATOM   8841  C23 POPEh 331      98.945  27.320 120.613  1.00  0.00           C
ATOM   8844  C24 POPEh 331      98.665  26.650 119.263  1.00  0.00           C
ATOM   8847  C25 POPEh 331      97.965  27.560 118.264  1.00  0.00           C
ATOM   8850  C26 POPEh 331      98.885  28.240 117.233  1.00  0.00           C
ATOM   8853  C27 POPEh 331      98.135  29.280 116.394  1.00  0.00           C
ATOM   8856  C28 POPEh 331      99.005  29.930 115.303  1.00  0.00           C
ATOM   8859  C29 POPEh 331      98.315  31.080 114.592  1.00  0.00           C
ATOM   8861 0C21 POPEh 331      97.305  30.980 113.714  1.00  0.00           C
ATOM   8863 1C21 POPEh 331      96.615  29.720 113.243  1.00  0.00           C
ATOM   8866 2C21 POPEh 331      96.715  29.520 111.723  1.00  0.00           C
ATOM   8869 3C21 POPEh 331      95.915  28.290 111.273  1.00  0.00           C
ATOM   8872 4C21 POPEh 331      96.255  27.850 109.844  1.00  0.00           C
ATOM   8875 5C21 POPEh 331      95.535  26.550 109.434  1.00  0.00           C
ATOM   8878 6C21 POPEh 331      94.025  26.740 109.254  1.00  0.00           C
ATOM   8881 7C21 POPEh 331      93.335  25.500 108.693  1.00  0.00           C
ATOM   8884 8C21 POPEh 331      91.845  25.700 108.424  1.00  0.00           C
ATOM   8888  C33 POPEh 331     100.245  31.060 119.733  1.00  0.00           C
ATOM   8891  C34 POPEh 331      99.995  32.180 118.734  1.00  0.00           C
ATOM   8894  C35 POPEh 331     101.265  32.670 118.033  1.00  0.00           C
ATOM   8897  C36 POPEh 331     100.905  33.650 116.913  1.00  0.00           C
ATOM   8900  C37 POPEh 331     102.115  34.340 116.263  1.00  0.00           C
ATOM   8903  C38 POPEh 331     101.665  35.330 115.183  1.00  0.00           C
ATOM   8906  C39 POPEh 331     101.145  34.690 113.883  1.00  0.00           C
ATOM   8909 0C31 POPEh 331     102.255  34.220 112.943  1.00  0.00           C
ATOM   8912 1C31 POPEh 331     101.665  33.420 111.773  1.00  0.00           C
ATOM   8915 2C31 POPEh 331     102.675  33.170 110.644  1.00  0.00           C
ATOM   8918 3C31 POPEh 331     102.065  32.320 109.523  1.00  0.00           C
ATOM   8921 4C31 POPEh 331     103.035  32.040 108.373  1.00  0.00           C
ATOM   8924 5C31 POPEh 331     103.265  33.250 107.453  1.00  0.00           C
ATOM   8927 6C31 POPEh 331     104.135  32.920 106.242  1.00  0.00           C
ATOM   8931  NH3 POPEi 332       7.975  34.850  85.004  1.00  0.00           N
ATOM   8935  C12 POPEi 332       7.535  33.950  83.864  1.00  0.00           C
ATOM   8938  C11 POPEi 332       6.655  32.750  84.333  1.00  0.00           C
ATOM   8941  P   POPEi 332       5.235  31.460  82.543  1.00  0.00           P
ATOM   8942  O13 POPEi 332       4.795  32.690  81.872  1.00  0.00           O
ATOM   8943  O14 POPEi 332       5.305  30.220  81.732  1.00  0.00           O
ATOM   8944  O11 POPEi 332       4.245  31.140  83.723  1.00  0.00           O
ATOM   8945  O12 POPEi 332       6.605  31.710  83.342  1.00  0.00           O
ATOM   8946  C1  POPEi 332       2.905  30.840  83.342  1.00  0.00           C
ATOM   8949  C2  POPEi 332       1.975  31.320  84.464  1.00  0.00           C
ATOM   8951  O21 POPEi 332       1.895  30.300  85.473  1.00  0.00           O
ATOM   8952  C21 POPEi 332       2.905  30.290  86.353  1.00  0.00           C
ATOM   8953  O22 POPEi 332       3.925  29.640  86.254  1.00  0.00           O
ATOM   8954  C22 POPEi 332       2.515  31.180  87.543  1.00  0.00           C
ATOM   8957  C3  POPEi 332       0.545  31.630  83.943  1.00  0.00           C
ATOM   8960  O31 POPEi 332      -0.235  32.200  85.004  1.00  0.00           O
ATOM   8961  C31 POPEi 332      -0.305  33.530  85.062  1.00  0.00           C
ATOM   8962  O32 POPEi 332       0.065  34.300  84.203  1.00  0.00           O
ATOM   8963  C32 POPEi 332      -0.865  33.960  86.402  1.00  0.00           C
ATOM   8966  C23 POPEi 332       3.575  31.140  88.663  1.00  0.00           C
ATOM   8969  C24 POPEi 332       3.495  32.340  89.632  1.00  0.00           C
ATOM   8972  C25 POPEi 332       2.235  32.340  90.504  1.00  0.00           C
ATOM   8975  C26 POPEi 332       2.205  33.520  91.493  1.00  0.00           C
ATOM   8978  C27 POPEi 332       1.025  33.420  92.473  1.00  0.00           C
ATOM   8981  C28 POPEi 332       1.015  34.560  93.513  1.00  0.00           C
ATOM   8984  C29 POPEi 332       0.085  34.250  94.664  1.00  0.00           C
ATOM   8986 0C21 POPEi 332      -0.855  35.060  95.173  1.00  0.00           C
ATOM   8988 1C21 POPEi 332      -1.155  36.460  94.714  1.00  0.00           C
ATOM   8991 2C21 POPEi 332      -2.015  37.270  95.714  1.00  0.00           C
ATOM   8994 3C21 POPEi 332      -1.215  37.820  96.903  1.00  0.00           C
ATOM   8997 4C21 POPEi 332      -1.455  37.090  98.233  1.00  0.00           C
ATOM   9000 5C21 POPEi 332      -0.625  37.740  99.353  1.00  0.00           C
ATOM   9003 6C21 POPEi 332      -0.935  37.260 100.773  1.00  0.00           C
ATOM   9006 7C21 POPEi 332      -0.015  37.940 101.794  1.00  0.00           C
ATOM   9009 8C21 POPEi 332      -0.295  37.560 103.243  1.00  0.00           C
ATOM   9013  C33 POPEi 332       0.195  34.650  87.294  1.00  0.00           C
ATOM   9016  C34 POPEi 332      -0.275  34.820  88.743  1.00  0.00           C
ATOM   9019  C35 POPEi 332      -1.035  36.130  89.004  1.00  0.00           C
ATOM   9022  C36 POPEi 332      -0.105  37.330  89.173  1.00  0.00           C
ATOM   9025  C37 POPEi 332      -0.805  38.550  89.783  1.00  0.00           C
ATOM   9028  C38 POPEi 332       0.135  39.730  90.043  1.00  0.00           C
ATOM   9031  C39 POPEi 332      -0.555  40.870  90.793  1.00  0.00           C
ATOM   9034 0C31 POPEi 332      -0.705  40.630  92.304  1.00  0.00           C
ATOM   9037 1C31 POPEi 332      -1.655  41.650  92.943  1.00  0.00           C
ATOM   9040 2C31 POPEi 332      -1.875  41.430  94.452  1.00  0.00           C
ATOM   9043 3C31 POPEi 332      -2.905  42.400  95.033  1.00  0.00           C
ATOM   9046 4C31 POPEi 332      -4.365  41.990  94.763  1.00  0.00           C
ATOM   9049 5C31 POPEi 332      -5.335  43.180  94.743  1.00  0.00           C
ATOM   9052 6C31 POPEi 332      -6.795  42.770  94.604  1.00  0.00           C
ATOM   9056  NH3 POPEj 333      19.765   9.050  85.173  1.00  0.00           N
ATOM   9060  C12 POPEj 333      19.455   8.000  84.133  1.00  0.00           C
ATOM   9063  C11 POPEj 333      20.725   7.320  83.554  1.00  0.00           C
ATOM   9066  P   POPEj 333      22.815   8.900  83.503  1.00  0.00           P
ATOM   9067  O13 POPEj 333      23.505   9.850  82.614  1.00  0.00           O
ATOM   9068  O14 POPEj 333      22.335   9.490  84.772  1.00  0.00           O
ATOM   9069  O11 POPEj 333      23.735   7.640  83.803  1.00  0.00           O
ATOM   9070  O12 POPEj 333      21.555   8.240  82.824  1.00  0.00           O
ATOM   9071  C1  POPEj 333      24.355   7.450  85.074  1.00  0.00           C
ATOM   9074  C2  POPEj 333      23.745   6.220  85.803  1.00  0.00           C
ATOM   9076  O21 POPEj 333      24.295   6.200  87.123  1.00  0.00           O
ATOM   9077  C21 POPEj 333      23.525   6.670  88.093  1.00  0.00           C
ATOM   9078  O22 POPEj 333      22.355   7.010  88.004  1.00  0.00           O
ATOM   9079  C22 POPEj 333      24.375   6.700  89.363  1.00  0.00           C
ATOM   9082  C3  POPEj 333      24.065   4.870  85.093  1.00  0.00           C
ATOM   9085  O31 POPEj 333      23.665   3.780  85.952  1.00  0.00           O
ATOM   9086  C31 POPEj 333      24.045   2.580  85.544  1.00  0.00           C
ATOM   9087  O32 POPEj 333      24.545   2.310  84.464  1.00  0.00           O
ATOM   9088  C32 POPEj 333      23.865   1.590  86.703  1.00  0.00           C
ATOM   9091  C23 POPEj 333      24.405   8.090  90.033  1.00  0.00           C
ATOM   9094  C24 POPEj 333      24.985   8.040  91.443  1.00  0.00           C
ATOM   9097  C25 POPEj 333      24.785   9.360  92.202  1.00  0.00           C
ATOM   9100  C26 POPEj 333      24.755   9.200  93.734  1.00  0.00           C
ATOM   9103  C27 POPEj 333      23.495   8.480  94.263  1.00  0.00           C
ATOM   9106  C28 POPEj 333      23.405   8.440  95.803  1.00  0.00           C
ATOM   9109  C29 POPEj 333      23.085   9.790  96.402  1.00  0.00           C
ATOM   9111 0C21 POPEj 333      22.005  10.110  97.154  1.00  0.00           C
ATOM   9113 1C21 POPEj 333      20.885   9.190  97.562  1.00  0.00           C
ATOM   9116 2C21 POPEj 333      21.055   8.690  99.014  1.00  0.00           C
ATOM   9119 3C21 POPEj 333      20.615   9.710 100.084  1.00  0.00           C
ATOM   9122 4C21 POPEj 333      20.975   9.230 101.493  1.00  0.00           C
ATOM   9125 5C21 POPEj 333      20.365  10.060 102.624  1.00  0.00           C
ATOM   9128 6C21 POPEj 333      20.895   9.600 103.993  1.00  0.00           C
ATOM   9131 7C21 POPEj 333      20.195  10.280 105.174  1.00  0.00           C
ATOM   9134 8C21 POPEj 333      20.655   9.740 106.533  1.00  0.00           C
ATOM   9138  C33 POPEj 333      24.325   0.150  86.383  1.00  0.00           C
ATOM   9141  C34 POPEj 333      23.555  -0.930  87.164  1.00  0.00           C
ATOM   9144  C35 POPEj 333      23.375  -0.630  88.663  1.00  0.00           C
ATOM   9147  C36 POPEj 333      22.935  -1.850  89.483  1.00  0.00           C
ATOM   9150  C37 POPEj 333      23.025  -1.620  90.993  1.00  0.00           C
ATOM   9153  C38 POPEj 333      23.075  -2.910  91.824  1.00  0.00           C
ATOM   9156  C39 POPEj 333      21.785  -3.740  91.852  1.00  0.00           C
ATOM   9159 0C31 POPEj 333      21.995  -5.060  92.603  1.00  0.00           C
ATOM   9162 1C31 POPEj 333      20.715  -5.870  92.833  1.00  0.00           C
ATOM   9165 2C31 POPEj 333      21.025  -7.180  93.583  1.00  0.00           C
ATOM   9168 3C31 POPEj 333      19.775  -8.040  93.834  1.00  0.00           C
ATOM   9171 4C31 POPEj 333      20.085  -9.360  94.562  1.00  0.00           C
ATOM   9174 5C31 POPEj 333      18.805 -10.150  94.853  1.00  0.00           C
ATOM   9177 6C31 POPEj 333      19.005 -11.530  95.482  1.00  0.00           C
ATOM   9181  NH3 POPEk 334      -1.595 128.940 128.673  1.00  0.00           N
ATOM   9185  C12 POPEk 334      -1.675 128.540 127.233  1.00  0.00           C
ATOM   9188  C11 POPEk 334      -2.915 127.670 126.943  1.00  0.00           C
ATOM   9191  P   POPEk 334      -2.225 125.550 128.383  1.00  0.00           P
ATOM   9192  O13 POPEk 334      -3.065 124.350 128.473  1.00  0.00           O
ATOM   9193  O14 POPEk 334      -2.235 126.480 129.534  1.00  0.00           O
ATOM   9194  O11 POPEk 334      -0.755 125.140 128.053  1.00  0.00           O
ATOM   9195  O12 POPEk 334      -2.625 126.290 127.062  1.00  0.00           O
ATOM   9196  C1  POPEk 334      -0.375 124.690 126.743  1.00  0.00           C
ATOM   9199  C2  POPEk 334       1.145 124.400 126.743  1.00  0.00           C
ATOM   9201  O21 POPEk 334       1.725 124.400 125.423  1.00  0.00           O
ATOM   9202  C21 POPEk 334       1.325 123.530 124.523  1.00  0.00           C
ATOM   9203  O22 POPEk 334       0.455 122.690 124.654  1.00  0.00           O
ATOM   9204  C22 POPEk 334       2.275 123.650 123.324  1.00  0.00           C
ATOM   9207  C3  POPEk 334       1.515 123.150 127.603  1.00  0.00           C
ATOM   9210  O31 POPEk 334       2.885 123.210 128.033  1.00  0.00           O
ATOM   9211  C31 POPEk 334       3.905 122.530 127.484  1.00  0.00           C
ATOM   9212  O32 POPEk 334       5.075 122.760 127.743  1.00  0.00           O
ATOM   9213  C32 POPEk 334       3.455 121.380 126.553  1.00  0.00           C
ATOM   9216  C23 POPEk 334       2.065 122.580 122.224  1.00  0.00           C
ATOM   9219  C24 POPEk 334       2.895 122.880 120.964  1.00  0.00           C
ATOM   9222  C25 POPEk 334       2.825 121.770 119.913  1.00  0.00           C
ATOM   9225  C26 POPEk 334       3.735 122.040 118.703  1.00  0.00           C
ATOM   9228  C27 POPEk 334       3.965 120.770 117.873  1.00  0.00           C
ATOM   9231  C28 POPEk 334       5.155 120.840 116.883  1.00  0.00           C
ATOM   9234  C29 POPEk 334       4.875 121.530 115.583  1.00  0.00           C
ATOM   9236 0C21 POPEk 334       5.365 121.150 114.383  1.00  0.00           C
ATOM   9238 1C21 POPEk 334       6.305 119.980 114.193  1.00  0.00           C
ATOM   9241 2C21 POPEk 334       6.785 119.730 112.743  1.00  0.00           C
ATOM   9244 3C21 POPEk 334       7.955 120.620 112.282  1.00  0.00           C
ATOM   9247 4C21 POPEk 334       7.555 121.980 111.693  1.00  0.00           C
ATOM   9250 5C21 POPEk 334       6.935 121.880 110.293  1.00  0.00           C
ATOM   9253 6C21 POPEk 334       6.725 123.260 109.643  1.00  0.00           C
ATOM   9256 7C21 POPEk 334       6.205 123.180 108.202  1.00  0.00           C
ATOM   9259 8C21 POPEk 334       6.005 124.550 107.543  1.00  0.00           C
ATOM   9263  C33 POPEk 334       4.615 120.580 125.913  1.00  0.00           C
ATOM   9266  C34 POPEk 334       4.095 119.400 125.053  1.00  0.00           C
ATOM   9269  C35 POPEk 334       5.225 118.560 124.434  1.00  0.00           C
ATOM   9272  C36 POPEk 334       5.855 119.180 123.184  1.00  0.00           C
ATOM   9275  C37 POPEk 334       7.135 118.450 122.764  1.00  0.00           C
ATOM   9278  C38 POPEk 334       7.805 119.040 121.514  1.00  0.00           C
ATOM   9281  C39 POPEk 334       7.055 118.780 120.183  1.00  0.00           C
ATOM   9284 0C31 POPEk 334       6.745 117.300 119.953  1.00  0.00           C
ATOM   9287 1C31 POPEk 334       6.405 116.940 118.493  1.00  0.00           C
ATOM   9290 2C31 POPEk 334       5.955 115.480 118.373  1.00  0.00           C
ATOM   9293 3C31 POPEk 334       5.685 115.010 116.934  1.00  0.00           C
ATOM   9296 4C31 POPEk 334       6.925 114.440 116.234  1.00  0.00           C
ATOM   9299 5C31 POPEk 334       6.585 113.930 114.833  1.00  0.00           C
ATOM   9302 6C31 POPEk 334       7.755 113.250 114.133  1.00  0.00           C
ATOM   9306  NH3 POPEl 335      98.305  50.620  86.673  1.00  0.00           N
ATOM   9310  C12 POPEl 335      97.775  49.280  86.234  1.00  0.00           C
ATOM   9313  C11 POPEl 335      97.405  48.420  87.444  1.00  0.00           C
ATOM   9316  P   POPEl 335      95.865  46.330  87.883  1.00  0.00           P
ATOM   9317  O13 POPEl 335      94.805  47.080  88.583  1.00  0.00           O
ATOM   9318  O14 POPEl 335      95.415  45.240  87.013  1.00  0.00           O
ATOM   9319  O11 POPEl 335      96.875  45.780  88.983  1.00  0.00           O
ATOM   9320  O12 POPEl 335      96.715  47.270  86.973  1.00  0.00           O
ATOM   9321  C1  POPEl 335      96.645  44.510  89.632  1.00  0.00           C
ATOM   9324  C2  POPEl 335      96.415  44.670  91.163  1.00  0.00           C
ATOM   9326  O21 POPEl 335      96.215  43.350  91.732  1.00  0.00           O
ATOM   9327  C21 POPEl 335      96.655  43.220  92.993  1.00  0.00           C
ATOM   9328  O22 POPEl 335      97.195  44.090  93.653  1.00  0.00           O
ATOM   9329  C22 POPEl 335      96.365  41.780  93.464  1.00  0.00           C
ATOM   9332  C3  POPEl 335      95.185  45.570  91.493  1.00  0.00           C
ATOM   9335  O31 POPEl 335      95.025  45.740  92.904  1.00  0.00           O
ATOM   9336  C31 POPEl 335      94.895  46.980  93.373  1.00  0.00           C
ATOM   9337  O32 POPEl 335      94.735  47.980  92.684  1.00  0.00           O
ATOM   9338  C32 POPEl 335      94.995  46.950  94.903  1.00  0.00           C
ATOM   9341  C23 POPEl 335      96.595  41.470  94.973  1.00  0.00           C
ATOM   9344  C24 POPEl 335      98.005  40.940  95.303  1.00  0.00           C
ATOM   9347  C25 POPEl 335      98.255  40.800  96.824  1.00  0.00           C
ATOM   9350  C26 POPEl 335      97.475  39.670  97.523  1.00  0.00           C
ATOM   9353  C27 POPEl 335      98.315  38.410  97.803  1.00  0.00           C
ATOM   9356  C28 POPEl 335      97.635  37.460  98.824  1.00  0.00           C
ATOM   9359  C29 POPEl 335      98.515  36.290  99.193  1.00  0.00           C
ATOM   9361 0C21 POPEl 335      98.715  35.780 100.413  1.00  0.00           C
ATOM   9363 1C21 POPEl 335      98.085  36.220 101.713  1.00  0.00           C
ATOM   9366 2C21 POPEl 335      96.715  35.550 101.983  1.00  0.00           C
ATOM   9369 3C21 POPEl 335      96.735  34.020 101.883  1.00  0.00           C
ATOM   9372 4C21 POPEl 335      95.385  33.340 102.183  1.00  0.00           C
ATOM   9375 5C21 POPEl 335      95.345  31.910 101.604  1.00  0.00           C
ATOM   9378 6C21 POPEl 335      94.055  31.140 101.913  1.00  0.00           C
ATOM   9381 7C21 POPEl 335      94.045  29.750 101.242  1.00  0.00           C
ATOM   9384 8C21 POPEl 335      92.775  28.940 101.493  1.00  0.00           C
ATOM   9388  C33 POPEl 335      93.995  47.900  95.622  1.00  0.00           C
ATOM   9391  C34 POPEl 335      94.545  49.290  95.993  1.00  0.00           C
ATOM   9394  C35 POPEl 335      95.775  49.220  96.913  1.00  0.00           C
ATOM   9397  C36 POPEl 335      95.855  50.390  97.904  1.00  0.00           C
ATOM   9400  C37 POPEl 335      95.075  50.130  99.193  1.00  0.00           C
ATOM   9403  C38 POPEl 335      95.485  51.100 100.313  1.00  0.00           C
ATOM   9406  C39 POPEl 335      94.735  50.870 101.633  1.00  0.00           C
ATOM   9409 0C31 POPEl 335      95.435  51.560 102.813  1.00  0.00           C
ATOM   9412 1C31 POPEl 335      94.545  51.650 104.053  1.00  0.00           C
ATOM   9415 2C31 POPEl 335      95.265  52.270 105.264  1.00  0.00           C
ATOM   9418 3C31 POPEl 335      95.995  51.240 106.153  1.00  0.00           C
ATOM   9421 4C31 POPEl 335      95.025  50.250 106.833  1.00  0.00           C
ATOM   9424 5C31 POPEl 335      95.565  49.690 108.153  1.00  0.00           C
ATOM   9427 6C31 POPEl 335      94.575  48.730 108.824  1.00  0.00           C
ATOM   9431  NH3 POPEm 336     115.095   5.010 125.773  1.00  0.00           N
ATOM   9435  C12 POPEm 336     116.165   4.830 126.812  1.00  0.00           C
ATOM   9438  C11 POPEm 336     115.665   4.040 128.023  1.00  0.00           C
ATOM   9441  P   POPEm 336     117.655   3.060 129.423  1.00  0.00           P
ATOM   9442  O13 POPEm 336     118.625   3.590 130.413  1.00  0.00           O
ATOM   9443  O14 POPEm 336     116.945   1.810 129.773  1.00  0.00           O
ATOM   9444  O11 POPEm 336     118.385   2.880 128.033  1.00  0.00           O
ATOM   9445  O12 POPEm 336     116.595   4.180 129.092  1.00  0.00           O
ATOM   9446  C1  POPEm 336     118.435   1.650 127.313  1.00  0.00           C
ATOM   9449  C2  POPEm 336     119.525   1.680 126.184  1.00  0.00           C
ATOM   9451  O21 POPEm 336     119.465   2.980 125.553  1.00  0.00           O
ATOM   9452  C21 POPEm 336     120.495   3.300 124.803  1.00  0.00           C
ATOM   9453  O22 POPEm 336     121.405   2.580 124.464  1.00  0.00           O
ATOM   9454  C22 POPEm 336     120.375   4.760 124.394  1.00  0.00           C
ATOM   9457  C3  POPEm 336     119.335   0.490 125.174  1.00  0.00           C
ATOM   9460  O31 POPEm 336     120.595  -0.020 124.654  1.00  0.00           O
ATOM   9461  C31 POPEm 336     120.635  -0.190 123.334  1.00  0.00           C
ATOM   9462  O32 POPEm 336     119.695  -0.030 122.574  1.00  0.00           O
ATOM   9463  C32 POPEm 336     122.035  -0.620 122.883  1.00  0.00           C
ATOM   9466  C23 POPEm 336     119.805   4.900 122.973  1.00  0.00           C
ATOM   9469  C24 POPEm 336     119.545   6.360 122.603  1.00  0.00           C
ATOM   9472  C25 POPEm 336     118.955   6.540 121.203  1.00  0.00           C
ATOM   9475  C26 POPEm 336     117.665   5.760 120.924  1.00  0.00           C
ATOM   9478  C27 POPEm 336     116.975   6.280 119.663  1.00  0.00           C
ATOM   9481  C28 POPEm 336     115.725   5.470 119.283  1.00  0.00           C
ATOM   9484  C29 POPEm 336     114.885   6.170 118.243  1.00  0.00           C
ATOM   9486 0C21 POPEm 336     115.125   6.160 116.923  1.00  0.00           C
ATOM   9488 1C21 POPEm 336     116.305   5.490 116.254  1.00  0.00           C
ATOM   9491 2C21 POPEm 336     117.075   6.450 115.333  1.00  0.00           C
ATOM   9494 3C21 POPEm 336     118.525   6.010 115.124  1.00  0.00           C
ATOM   9497 4C21 POPEm 336     119.225   6.720 113.952  1.00  0.00           C
ATOM   9500 5C21 POPEm 336     118.645   6.370 112.574  1.00  0.00           C
ATOM   9503 6C21 POPEm 336     118.735   4.880 112.233  1.00  0.00           C
ATOM   9506 7C21 POPEm 336     118.065   4.540 110.913  1.00  0.00           C
ATOM   9509 8C21 POPEm 336     118.265   3.080 110.493  1.00  0.00           C
ATOM   9513  C33 POPEm 336     122.095  -0.780 121.353  1.00  0.00           C
ATOM   9516  C34 POPEm 336     123.475  -1.200 120.834  1.00  0.00           C
ATOM   9519  C35 POPEm 336     123.465  -1.390 119.312  1.00  0.00           C
ATOM   9522  C36 POPEm 336     124.845  -1.740 118.754  1.00  0.00           C
ATOM   9525  C37 POPEm 336     124.875  -1.700 117.214  1.00  0.00           C
ATOM   9528  C38 POPEm 336     126.305  -1.630 116.654  1.00  0.00           C
ATOM   9531  C39 POPEm 336     126.315  -1.310 115.144  1.00  0.00           C
ATOM   9534 0C31 POPEm 336     125.915  -2.510 114.273  1.00  0.00           C
ATOM   9537 1C31 POPEm 336     125.345  -2.080 112.913  1.00  0.00           C
ATOM   9540 2C31 POPEm 336     124.995  -3.250 111.993  1.00  0.00           C
ATOM   9543 3C31 POPEm 336     126.225  -4.060 111.553  1.00  0.00           C
ATOM   9546 4C31 POPEm 336     125.915  -5.070 110.433  1.00  0.00           C
ATOM   9549 5C31 POPEm 336     127.205  -5.580 109.772  1.00  0.00           C
ATOM   9552 6C31 POPEm 336     126.995  -6.790 108.853  1.00  0.00           C
ATOM   9556  NH3 POPEn 337      59.305  47.700  84.753  1.00  0.00           N
ATOM   9560  C12 POPEn 337      60.285  46.800  85.453  1.00  0.00           C
ATOM   9563  C11 POPEn 337      59.715  45.380  85.513  1.00  0.00           C
ATOM   9566  P   POPEn 337      60.375  44.810  87.973  1.00  0.00           P
ATOM   9567  O13 POPEn 337      59.125  45.540  88.263  1.00  0.00           O
ATOM   9568  O14 POPEn 337      60.595  43.500  88.622  1.00  0.00           O
ATOM   9569  O11 POPEn 337      61.625  45.740  88.214  1.00  0.00           O
ATOM   9570  O12 POPEn 337      60.455  44.540  86.402  1.00  0.00           O
ATOM   9571  C1  POPEn 337      62.235  45.800  89.513  1.00  0.00           C
ATOM   9574  C2  POPEn 337      62.145  47.230  90.114  1.00  0.00           C
ATOM   9576  O21 POPEn 337      62.495  47.180  91.523  1.00  0.00           O
ATOM   9577  C21 POPEn 337      61.605  46.800  92.403  1.00  0.00           C
ATOM   9578  O22 POPEn 337      60.425  46.570  92.214  1.00  0.00           O
ATOM   9579  C22 POPEn 337      62.295  46.600  93.762  1.00  0.00           C
ATOM   9582  C3  POPEn 337      60.795  47.940  89.763  1.00  0.00           C
ATOM   9585  O31 POPEn 337      60.685  49.190  90.464  1.00  0.00           O
ATOM   9586  C31 POPEn 337      59.565  49.850  90.233  1.00  0.00           C
ATOM   9587  O32 POPEn 337      58.715  49.580  89.394  1.00  0.00           O
ATOM   9588  C32 POPEn 337      59.505  51.020  91.213  1.00  0.00           C
ATOM   9591  C23 POPEn 337      61.315  46.120  94.864  1.00  0.00           C
ATOM   9594  C24 POPEn 337      62.055  45.620  96.114  1.00  0.00           C
ATOM   9597  C25 POPEn 337      62.125  46.620  97.272  1.00  0.00           C
ATOM   9600  C26 POPEn 337      60.855  46.640  98.133  1.00  0.00           C
ATOM   9603  C27 POPEn 337      61.065  47.410  99.443  1.00  0.00           C
ATOM   9606  C28 POPEn 337      59.815  47.390 100.333  1.00  0.00           C
ATOM   9609  C29 POPEn 337      60.105  48.120 101.623  1.00  0.00           C
ATOM   9611 0C21 POPEn 337      60.285  47.590 102.842  1.00  0.00           C
ATOM   9613 1C21 POPEn 337      60.215  46.130 103.214  1.00  0.00           C
ATOM   9616 2C21 POPEn 337      59.225  45.840 104.363  1.00  0.00           C
ATOM   9619 3C21 POPEn 337      57.745  45.990 103.983  1.00  0.00           C
ATOM   9622 4C21 POPEn 337      57.175  47.400 104.133  1.00  0.00           C
ATOM   9625 5C21 POPEn 337      55.635  47.400 104.154  1.00  0.00           C
ATOM   9628 6C21 POPEn 337      55.035  48.770 104.473  1.00  0.00           C
ATOM   9631 7C21 POPEn 337      53.505  48.770 104.434  1.00  0.00           C
ATOM   9634 8C21 POPEn 337      52.895  50.140 104.733  1.00  0.00           C
ATOM   9638  C33 POPEn 337      59.445  50.520  92.684  1.00  0.00           C
ATOM   9641  C34 POPEn 337      60.205  51.440  93.663  1.00  0.00           C
ATOM   9644  C35 POPEn 337      60.575  50.720  94.973  1.00  0.00           C
ATOM   9647  C36 POPEn 337      61.735  51.390  95.723  1.00  0.00           C
ATOM   9650  C37 POPEn 337      62.215  50.550  96.913  1.00  0.00           C
ATOM   9653  C38 POPEn 337      62.975  51.340  97.982  1.00  0.00           C
ATOM   9656  C39 POPEn 337      62.115  52.330  98.793  1.00  0.00           C
ATOM   9659 0C31 POPEn 337      60.935  51.660  99.514  1.00  0.00           C
ATOM   9662 1C31 POPEn 337      60.205  52.590 100.493  1.00  0.00           C
ATOM   9665 2C31 POPEn 337      59.565  51.790 101.643  1.00  0.00           C
ATOM   9668 3C31 POPEn 337      58.805  52.640 102.663  1.00  0.00           C
ATOM   9671 4C31 POPEn 337      58.385  51.800 103.883  1.00  0.00           C
ATOM   9674 5C31 POPEn 337      57.545  52.570 104.913  1.00  0.00           C
ATOM   9677 6C31 POPEn 337      57.205  51.710 106.133  1.00  0.00           C
ATOM   9681  NH3 POPEo 338       8.465  15.850  86.273  1.00  0.00           N
ATOM   9685  C12 POPEo 338       8.475  14.510  86.934  1.00  0.00           C
ATOM   9688  C11 POPEo 338       7.245  13.720  86.483  1.00  0.00           C
ATOM   9691  P   POPEo 338       7.025  11.110  86.732  1.00  0.00           P
ATOM   9692  O13 POPEo 338       8.195  10.780  85.904  1.00  0.00           O
ATOM   9693  O14 POPEo 338       5.675  10.880  86.163  1.00  0.00           O
ATOM   9694  O11 POPEo 338       7.165  10.280  88.074  1.00  0.00           O
ATOM   9695  O12 POPEo 338       7.145  12.570  87.283  1.00  0.00           O
ATOM   9696  C1  POPEo 338       7.395  10.950  89.324  1.00  0.00           C
ATOM   9699  C2  POPEo 338       6.075  11.530  89.913  1.00  0.00           C
ATOM   9701  O21 POPEo 338       6.285  12.720  90.714  1.00  0.00           O
ATOM   9702  C21 POPEo 338       7.125  12.670  91.723  1.00  0.00           C
ATOM   9703  O22 POPEo 338       7.835  11.750  92.053  1.00  0.00           O
ATOM   9704  C22 POPEo 338       6.965  13.990  92.493  1.00  0.00           C
ATOM   9707  C3  POPEo 338       5.275  10.420  90.663  1.00  0.00           C
ATOM   9710  O31 POPEo 338       3.925  10.770  91.033  1.00  0.00           O
ATOM   9711  C31 POPEo 338       3.475  10.850  92.283  1.00  0.00           C
ATOM   9712  O32 POPEo 338       2.295  10.910  92.593  1.00  0.00           O
ATOM   9713  C32 POPEo 338       4.575  10.900  93.342  1.00  0.00           C
ATOM   9716  C23 POPEo 338       7.935  14.090  93.694  1.00  0.00           C
ATOM   9719  C24 POPEo 338       7.635  15.300  94.583  1.00  0.00           C
ATOM   9722  C25 POPEo 338       8.645  15.430  95.733  1.00  0.00           C
ATOM   9725  C26 POPEo 338       8.245  16.500  96.763  1.00  0.00           C
ATOM   9728  C27 POPEo 338       9.295  16.660  97.873  1.00  0.00           C
ATOM   9731  C28 POPEo 338       8.775  17.520  99.043  1.00  0.00           C
ATOM   9734  C29 POPEo 338       9.735  17.540 100.202  1.00  0.00           C
ATOM   9736 0C21 POPEo 338       9.455  17.370 101.503  1.00  0.00           C
ATOM   9738 1C21 POPEo 338       8.085  17.190 102.113  1.00  0.00           C
ATOM   9741 2C21 POPEo 338       7.825  18.140 103.303  1.00  0.00           C
ATOM   9744 3C21 POPEo 338       7.955  19.630 102.943  1.00  0.00           C
ATOM   9747 4C21 POPEo 338       7.245  20.530 103.952  1.00  0.00           C
ATOM   9750 5C21 POPEo 338       7.405  22.030 103.644  1.00  0.00           C
ATOM   9753 6C21 POPEo 338       8.725  22.610 104.163  1.00  0.00           C
ATOM   9756 7C21 POPEo 338       8.895  24.110 103.903  1.00  0.00           C
ATOM   9759 8C21 POPEo 338      10.135  24.730 104.562  1.00  0.00           C
ATOM   9763  C33 POPEo 338       4.015  11.200  94.743  1.00  0.00           C
ATOM   9766  C34 POPEo 338       5.115  11.370  95.784  1.00  0.00           C
ATOM   9769  C35 POPEo 338       4.555  11.680  97.183  1.00  0.00           C
ATOM   9772  C36 POPEo 338       3.805  10.490  97.803  1.00  0.00           C
ATOM   9775  C37 POPEo 338       3.545  10.660  99.303  1.00  0.00           C
ATOM   9778  C38 POPEo 338       3.205   9.320  99.973  1.00  0.00           C
ATOM   9781  C39 POPEo 338       3.245   9.350 101.503  1.00  0.00           C
ATOM   9784 0C31 POPEo 338       2.095  10.120 102.163  1.00  0.00           C
ATOM   9787 1C31 POPEo 338       2.035   9.890 103.684  1.00  0.00           C
ATOM   9790 2C31 POPEo 338       0.765  10.450 104.333  1.00  0.00           C
ATOM   9793 3C31 POPEo 338       0.875  11.900 104.844  1.00  0.00           C
ATOM   9796 4C31 POPEo 338       1.635  12.010 106.172  1.00  0.00           C
ATOM   9799 5C31 POPEo 338       1.445  13.370 106.853  1.00  0.00           C
ATOM   9802 6C31 POPEo 338       2.215  13.530 108.163  1.00  0.00           C
ATOM   9806  NH3 POPEp 339      25.775  98.050  84.023  1.00  0.00           N
ATOM   9810  C12 POPEp 339      27.195  98.280  84.503  1.00  0.00           C
ATOM   9813  C11 POPEp 339      27.675  97.240  85.544  1.00  0.00           C
ATOM   9816  P   POPEp 339      30.115  96.210  85.753  1.00  0.00           P
ATOM   9817  O13 POPEp 339      29.505  94.980  86.303  1.00  0.00           O
ATOM   9818  O14 POPEp 339      30.735  96.030  84.422  1.00  0.00           O
ATOM   9819  O11 POPEp 339      31.305  96.690  86.663  1.00  0.00           O
ATOM   9820  O12 POPEp 339      29.075  97.390  85.803  1.00  0.00           O
ATOM   9821  C1  POPEp 339      31.225  96.650  88.074  1.00  0.00           C
ATOM   9824  C2  POPEp 339      32.155  97.710  88.703  1.00  0.00           C
ATOM   9826  O21 POPEp 339      31.665  98.020  90.012  1.00  0.00           O
ATOM   9827  C21 POPEp 339      32.145  97.290  90.982  1.00  0.00           C
ATOM   9828  O22 POPEp 339      33.015  96.430  90.893  1.00  0.00           O
ATOM   9829  C22 POPEp 339      31.355  97.640  92.253  1.00  0.00           C
ATOM   9832  C3  POPEp 339      32.175  99.020  87.864  1.00  0.00           C
ATOM   9835  O31 POPEp 339      32.935 100.040  88.544  1.00  0.00           O
ATOM   9836  C31 POPEp 339      32.415 100.750  89.543  1.00  0.00           C
ATOM   9837  O32 POPEp 339      33.085 101.220  90.453  1.00  0.00           O
ATOM   9838  C32 POPEp 339      30.885 100.970  89.492  1.00  0.00           C
ATOM   9841  C23 POPEp 339      31.785  96.900  93.544  1.00  0.00           C
ATOM   9844  C24 POPEp 339      32.995  97.540  94.232  1.00  0.00           C
ATOM   9847  C25 POPEp 339      33.345  96.920  95.593  1.00  0.00           C
ATOM   9850  C26 POPEp 339      32.295  97.190  96.683  1.00  0.00           C
ATOM   9853  C27 POPEp 339      32.865  96.970  98.103  1.00  0.00           C
ATOM   9856  C28 POPEp 339      31.835  97.160  99.243  1.00  0.00           C
ATOM   9859  C29 POPEp 339      31.235  98.550  99.254  1.00  0.00           C
ATOM   9861 0C21 POPEp 339      30.945  99.310 100.323  1.00  0.00           C
ATOM   9863 1C21 POPEp 339      31.095  98.960 101.783  1.00  0.00           C
ATOM   9866 2C21 POPEp 339      31.205 100.240 102.633  1.00  0.00           C
ATOM   9869 3C21 POPEp 339      31.015 100.000 104.143  1.00  0.00           C
ATOM   9872 4C21 POPEp 339      31.155 101.300 104.943  1.00  0.00           C
ATOM   9875 5C21 POPEp 339      30.505 101.250 106.343  1.00  0.00           C
ATOM   9878 6C21 POPEp 339      31.155 100.270 107.324  1.00  0.00           C
ATOM   9881 7C21 POPEp 339      30.555 100.370 108.734  1.00  0.00           C
ATOM   9884 8C21 POPEp 339      30.975  99.210 109.643  1.00  0.00           C
ATOM   9888  C33 POPEp 339      30.445 102.260  90.243  1.00  0.00           C
ATOM   9891  C34 POPEp 339      29.035 102.200  90.873  1.00  0.00           C
ATOM   9894  C35 POPEp 339      28.945 101.400  92.183  1.00  0.00           C
ATOM   9897  C36 POPEp 339      29.825 101.990  93.293  1.00  0.00           C
ATOM   9900  C37 POPEp 339      29.405 101.670  94.732  1.00  0.00           C
ATOM   9903  C38 POPEp 339      30.095 102.620  95.723  1.00  0.00           C
ATOM   9906  C39 POPEp 339      30.025 102.200  97.193  1.00  0.00           C
ATOM   9909 0C31 POPEp 339      28.605 102.000  97.743  1.00  0.00           C
ATOM   9912 1C31 POPEp 339      28.475 102.530  99.183  1.00  0.00           C
ATOM   9915 2C31 POPEp 339      27.315 101.930  99.992  1.00  0.00           C
ATOM   9918 3C31 POPEp 339      27.615 100.500 100.463  1.00  0.00           C
ATOM   9921 4C31 POPEp 339      26.525  99.870 101.334  1.00  0.00           C
ATOM   9924 5C31 POPEp 339      26.745  98.360 101.503  1.00  0.00           C
ATOM   9927 6C31 POPEp 339      25.835  97.710 102.543  1.00  0.00           C
ATOM   9931  NH3 POPEq 340      24.135 105.880  83.404  1.00  0.00           N
ATOM   9935  C12 POPEq 340      23.635 107.250  83.734  1.00  0.00           C
ATOM   9938  C11 POPEq 340      23.555 108.150  82.473  1.00  0.00           C
ATOM   9941  P   POPEq 340      21.095 109.090  82.263  1.00  0.00           P
ATOM   9942  O13 POPEq 340      21.295 110.390  81.592  1.00  0.00           O
ATOM   9943  O14 POPEq 340      19.745 108.510  82.104  1.00  0.00           O
ATOM   9944  O11 POPEq 340      21.335 109.340  83.812  1.00  0.00           O
ATOM   9945  O12 POPEq 340      22.265 108.090  81.863  1.00  0.00           O
ATOM   9946  C1  POPEq 340      20.505 108.740  84.813  1.00  0.00           C
ATOM   9949  C2  POPEq 340      21.145 108.900  86.223  1.00  0.00           C
ATOM   9951  O21 POPEq 340      20.195 108.500  87.224  1.00  0.00           O
ATOM   9952  C21 POPEq 340      20.625 108.100  88.404  1.00  0.00           C
ATOM   9953  O22 POPEq 340      21.775 107.820  88.684  1.00  0.00           O
ATOM   9954  C22 POPEq 340      19.415 108.000  89.343  1.00  0.00           C
ATOM   9957  C3  POPEq 340      21.565 110.370  86.474  1.00  0.00           C
ATOM   9960  O31 POPEq 340      22.875 110.370  87.083  1.00  0.00           O
ATOM   9961  C31 POPEq 340      22.945 110.670  88.363  1.00  0.00           C
ATOM   9962  O32 POPEq 340      22.035 111.080  89.053  1.00  0.00           O
ATOM   9963  C32 POPEq 340      24.395 110.450  88.812  1.00  0.00           C
ATOM   9966  C23 POPEq 340      19.565 108.930  90.562  1.00  0.00           C
ATOM   9969  C24 POPEq 340      20.495 108.390  91.654  1.00  0.00           C
ATOM   9972  C25 POPEq 340      20.595 109.350  92.854  1.00  0.00           C
ATOM   9975  C26 POPEq 340      21.405 108.780  94.023  1.00  0.00           C
ATOM   9978  C27 POPEq 340      21.515 109.760  95.214  1.00  0.00           C
ATOM   9981  C28 POPEq 340      22.235 109.160  96.443  1.00  0.00           C
ATOM   9984  C29 POPEq 340      21.425 108.110  97.163  1.00  0.00           C
ATOM   9986 0C21 POPEq 340      21.475 107.820  98.483  1.00  0.00           C
ATOM   9988 1C21 POPEq 340      22.355 108.460  99.514  1.00  0.00           C
ATOM   9991 2C21 POPEq 340      21.605 108.870 100.803  1.00  0.00           C
ATOM   9994 3C21 POPEq 340      21.135 107.700 101.683  1.00  0.00           C
ATOM   9997 4C21 POPEq 340      20.925 108.160 103.133  1.00  0.00           C
ATOM  10000 5C21 POPEq 340      20.375 107.110 104.114  1.00  0.00           C
ATOM  10003 6C21 POPEq 340      18.905 106.740 103.863  1.00  0.00           C
ATOM  10006 7C21 POPEq 340      18.245 106.120 105.093  1.00  0.00           C
ATOM  10009 8C21 POPEq 340      16.835 105.590 104.833  1.00  0.00           C
ATOM  10013  C33 POPEq 340      24.695 110.870  90.273  1.00  0.00           C
ATOM  10016  C34 POPEq 340      24.345 109.750  91.273  1.00  0.00           C
ATOM  10019  C35 POPEq 340      24.715 110.080  92.724  1.00  0.00           C
ATOM  10022  C36 POPEq 340      26.225 110.110  93.013  1.00  0.00           C
ATOM  10025  C37 POPEq 340      26.505 110.450  94.483  1.00  0.00           C
ATOM  10028  C38 POPEq 340      27.985 110.370  94.893  1.00  0.00           C
ATOM  10031  C39 POPEq 340      28.885 111.220  94.004  1.00  0.00           C
ATOM  10034 0C31 POPEq 340      30.315 111.400  94.513  1.00  0.00           C
ATOM  10037 1C31 POPEq 340      30.935 112.750  94.114  1.00  0.00           C
ATOM  10040 2C31 POPEq 340      32.355 112.960  94.664  1.00  0.00           C
ATOM  10043 3C31 POPEq 340      32.465 112.650  96.163  1.00  0.00           C
ATOM  10046 4C31 POPEq 340      33.645 113.350  96.843  1.00  0.00           C
ATOM  10049 5C31 POPEq 340      33.685 113.030  98.342  1.00  0.00           C
ATOM  10052 6C31 POPEq 340      34.705 113.850  99.123  1.00  0.00           C
ATOM  10056  NH3 POPEr 341      26.265  30.680  86.234  1.00  0.00           N
ATOM  10060  C12 POPEr 341      25.675  32.060  86.153  1.00  0.00           C
ATOM  10063  C11 POPEr 341      24.485  32.060  85.193  1.00  0.00           C
ATOM  10066  P   POPEr 341      22.465  33.620  84.683  1.00  0.00           P
ATOM  10067  O13 POPEr 341      22.385  35.040  84.294  1.00  0.00           O
ATOM  10068  O14 POPEr 341      22.195  32.630  83.614  1.00  0.00           O
ATOM  10069  O11 POPEr 341      21.585  33.400  86.013  1.00  0.00           O
ATOM  10070  O12 POPEr 341      23.925  33.370  85.233  1.00  0.00           O
ATOM  10071  C1  POPEr 341      22.185  33.760  87.283  1.00  0.00           C
ATOM  10074  C2  POPEr 341      21.185  34.090  88.452  1.00  0.00           C
ATOM  10076  O21 POPEr 341      21.995  34.550  89.543  1.00  0.00           O
ATOM  10077  C21 POPEr 341      21.475  35.030  90.653  1.00  0.00           C
ATOM  10078  O22 POPEr 341      20.305  35.080  90.974  1.00  0.00           O
ATOM  10079  C22 POPEr 341      22.635  35.610  91.474  1.00  0.00           C
ATOM  10082  C3  POPEr 341      20.345  32.820  88.803  1.00  0.00           C
ATOM  10085  O31 POPEr 341      19.165  33.100  89.592  1.00  0.00           O
ATOM  10086  C31 POPEr 341      18.885  32.240  90.574  1.00  0.00           C
ATOM  10087  O32 POPEr 341      19.565  31.290  90.914  1.00  0.00           O
ATOM  10088  C32 POPEr 341      17.535  32.610  91.194  1.00  0.00           C
ATOM  10091  C23 POPEr 341      22.345  35.790  92.982  1.00  0.00           C
ATOM  10094  C24 POPEr 341      22.925  37.110  93.513  1.00  0.00           C
ATOM  10097  C25 POPEr 341      22.905  37.210  95.043  1.00  0.00           C
ATOM  10100  C26 POPEr 341      23.165  38.640  95.513  1.00  0.00           C
ATOM  10103  C27 POPEr 341      23.055  38.800  97.034  1.00  0.00           C
ATOM  10106  C28 POPEr 341      23.365  40.230  97.513  1.00  0.00           C
ATOM  10109  C29 POPEr 341      22.265  41.210  97.183  1.00  0.00           C
ATOM  10111 0C21 POPEr 341      21.655  42.070  98.033  1.00  0.00           C
ATOM  10113 1C21 POPEr 341      21.955  42.270  99.493  1.00  0.00           C
ATOM  10116 2C21 POPEr 341      20.905  41.650 100.433  1.00  0.00           C
ATOM  10119 3C21 POPEr 341      19.525  42.310 100.333  1.00  0.00           C
ATOM  10122 4C21 POPEr 341      18.595  42.040 101.523  1.00  0.00           C
ATOM  10125 5C21 POPEr 341      18.085  40.600 101.633  1.00  0.00           C
ATOM  10128 6C21 POPEr 341      18.765  39.790 102.753  1.00  0.00           C
ATOM  10131 7C21 POPEr 341      18.025  38.480 103.062  1.00  0.00           C
ATOM  10134 8C21 POPEr 341      18.645  37.710 104.223  1.00  0.00           C
ATOM  10138  C33 POPEr 341      16.965  31.540  92.154  1.00  0.00           C
ATOM  10141  C34 POPEr 341      16.135  32.180  93.274  1.00  0.00           C
ATOM  10144  C35 POPEr 341      15.395  31.190  94.193  1.00  0.00           C
ATOM  10147  C36 POPEr 341      13.905  30.940  93.853  1.00  0.00           C
ATOM  10150  C37 POPEr 341      13.675  30.180  92.533  1.00  0.00           C
ATOM  10153  C38 POPEr 341      12.205  29.800  92.283  1.00  0.00           C
ATOM  10156  C39 POPEr 341      11.335  31.000  91.903  1.00  0.00           C
ATOM  10159 0C31 POPEr 341       9.875  30.630  91.654  1.00  0.00           C
ATOM  10162 1C31 POPEr 341       9.045  31.850  91.262  1.00  0.00           C
ATOM  10165 2C31 POPEr 341       7.525  31.700  91.464  1.00  0.00           C
ATOM  10168 3C31 POPEr 341       7.095  31.690  92.933  1.00  0.00           C
ATOM  10171 4C31 POPEr 341       5.575  31.730  93.093  1.00  0.00           C
ATOM  10174 5C31 POPEr 341       5.115  31.590  94.543  1.00  0.00           C
ATOM  10177 6C31 POPEr 341       3.605  31.780  94.714  1.00  0.00           C
ATOM  10181  NH3 POPEs 342      98.125 125.030 125.673  1.00  0.00           N
ATOM  10185  C12 POPEs 342      98.585 123.880 124.844  1.00  0.00           C
ATOM  10188  C11 POPEs 342      98.825 122.650 125.733  1.00  0.00           C
ATOM  10191  P   POPEs 342     101.395 122.560 126.172  1.00  0.00           P
ATOM  10192  O13 POPEs 342     101.845 123.630 125.264  1.00  0.00           O
ATOM  10193  O14 POPEs 342     102.245 122.290 127.364  1.00  0.00           O
ATOM  10194  O11 POPEs 342     101.275 121.210 125.373  1.00  0.00           O
ATOM  10195  O12 POPEs 342      99.915 122.870 126.623  1.00  0.00           O
ATOM  10196  C1  POPEs 342     102.165 120.860 124.324  1.00  0.00           C
ATOM  10199  C2  POPEs 342     101.525 119.710 123.513  1.00  0.00           C
ATOM  10201  O21 POPEs 342     102.425 119.180 122.533  1.00  0.00           O
ATOM  10202  C21 POPEs 342     102.695 119.900 121.464  1.00  0.00           C
ATOM  10203  O22 POPEs 342     102.405 121.070 121.273  1.00  0.00           O
ATOM  10204  C22 POPEs 342     103.495 118.990 120.513  1.00  0.00           C
ATOM  10207  C3  POPEs 342     100.135 120.140 122.943  1.00  0.00           C
ATOM  10210  O31 POPEs 342      99.655 119.260 121.903  1.00  0.00           O
ATOM  10211  C31 POPEs 342      98.525 119.690 121.363  1.00  0.00           C
ATOM  10212  O32 POPEs 342      97.825 120.590 121.812  1.00  0.00           O
ATOM  10213  C32 POPEs 342      98.305 119.010 120.013  1.00  0.00           C
ATOM  10216  C23 POPEs 342     104.025 119.680 119.232  1.00  0.00           C
ATOM  10219  C24 POPEs 342     104.845 118.720 118.354  1.00  0.00           C
ATOM  10222  C25 POPEs 342     105.685 119.430 117.263  1.00  0.00           C
ATOM  10225  C26 POPEs 342     104.875 120.050 116.123  1.00  0.00           C
ATOM  10228  C27 POPEs 342     105.785 120.650 115.043  1.00  0.00           C
ATOM  10231  C28 POPEs 342     105.005 121.330 113.894  1.00  0.00           C
ATOM  10234  C29 POPEs 342     105.865 122.250 113.074  1.00  0.00           C
ATOM  10236 0C21 POPEs 342     105.885 122.390 111.732  1.00  0.00           C
ATOM  10238 1C21 POPEs 342     105.045 121.660 110.714  1.00  0.00           C
ATOM  10241 2C21 POPEs 342     105.865 121.140 109.514  1.00  0.00           C
ATOM  10244 3C21 POPEs 342     106.515 122.280 108.703  1.00  0.00           C
ATOM  10247 4C21 POPEs 342     107.155 121.810 107.383  1.00  0.00           C
ATOM  10250 5C21 POPEs 342     107.765 122.970 106.583  1.00  0.00           C
ATOM  10253 6C21 POPEs 342     108.985 123.610 107.272  1.00  0.00           C
ATOM  10256 7C21 POPEs 342     109.245 125.060 106.843  1.00  0.00           C
ATOM  10259 8C21 POPEs 342     110.265 125.750 107.743  1.00  0.00           C
ATOM  10263  C33 POPEs 342      99.295 119.540 118.952  1.00  0.00           C
ATOM  10266  C34 POPEs 342      98.705 119.550 117.533  1.00  0.00           C
ATOM  10269  C35 POPEs 342      98.725 118.200 116.824  1.00  0.00           C
ATOM  10272  C36 POPEs 342      98.275 118.370 115.364  1.00  0.00           C
ATOM  10275  C37 POPEs 342      98.265 117.070 114.543  1.00  0.00           C
ATOM  10278  C38 POPEs 342      97.975 117.340 113.062  1.00  0.00           C
ATOM  10281  C39 POPEs 342      96.535 117.750 112.753  1.00  0.00           C
ATOM  10284 0C31 POPEs 342      96.425 118.720 111.563  1.00  0.00           C
ATOM  10287 1C31 POPEs 342      94.965 119.130 111.283  1.00  0.00           C
ATOM  10290 2C31 POPEs 342      94.845 120.450 110.493  1.00  0.00           C
ATOM  10293 3C31 POPEs 342      95.255 120.340 109.014  1.00  0.00           C
ATOM  10296 4C31 POPEs 342      94.145 119.790 108.113  1.00  0.00           C
ATOM  10299 5C31 POPEs 342      94.525 119.810 106.633  1.00  0.00           C
ATOM  10302 6C31 POPEs 342      93.385 119.420 105.693  1.00  0.00           C
ATOM  10306  NH3 POPEt 343      51.155  69.840  87.164  1.00  0.00           N
ATOM  10310  C12 POPEt 343      52.585  69.530  87.533  1.00  0.00           C
ATOM  10313  C11 POPEt 343      53.625  69.810  86.434  1.00  0.00           C
ATOM  10316  P   POPEt 343      56.045  70.970  86.364  1.00  0.00           P
ATOM  10317  O13 POPEt 343      57.035  71.300  87.403  1.00  0.00           O
ATOM  10318  O14 POPEt 343      56.535  70.180  85.202  1.00  0.00           O
ATOM  10319  O11 POPEt 343      55.345  72.330  85.893  1.00  0.00           O
ATOM  10320  O12 POPEt 343      54.865  70.140  87.053  1.00  0.00           O
ATOM  10321  C1  POPEt 343      54.345  72.950  86.723  1.00  0.00           C
ATOM  10324  C2  POPEt 343      54.855  73.960  87.813  1.00  0.00           C
ATOM  10326  O21 POPEt 343      53.775  74.730  88.414  1.00  0.00           O
ATOM  10327  C21 POPEt 343      52.825  74.080  89.063  1.00  0.00           C
ATOM  10328  O22 POPEt 343      52.495  72.920  88.913  1.00  0.00           O
ATOM  10329  C22 POPEt 343      52.265  74.960  90.193  1.00  0.00           C
ATOM  10332  C3  POPEt 343      55.905  74.970  87.253  1.00  0.00           C
ATOM  10335  O31 POPEt 343      55.965  76.230  87.993  1.00  0.00           O
ATOM  10336  C31 POPEt 343      56.715  76.180  89.104  1.00  0.00           C
ATOM  10337  O32 POPEt 343      57.405  75.230  89.434  1.00  0.00           O
ATOM  10338  C32 POPEt 343      56.445  77.430  89.973  1.00  0.00           C
ATOM  10341  C23 POPEt 343      52.225  74.140  91.523  1.00  0.00           C
ATOM  10344  C24 POPEt 343      52.325  74.960  92.813  1.00  0.00           C
ATOM  10347  C25 POPEt 343      53.075  74.160  93.894  1.00  0.00           C
ATOM  10350  C26 POPEt 343      53.285  74.900  95.224  1.00  0.00           C
ATOM  10353  C27 POPEt 343      54.215  74.110  96.163  1.00  0.00           C
ATOM  10356  C28 POPEt 343      54.115  74.570  97.624  1.00  0.00           C
ATOM  10359  C29 POPEt 343      54.945  73.750  98.583  1.00  0.00           C
ATOM  10361 0C21 POPEt 343      54.555  72.600  99.143  1.00  0.00           C
ATOM  10363 1C21 POPEt 343      53.235  71.940  98.834  1.00  0.00           C
ATOM  10366 2C21 POPEt 343      53.105  70.500  99.394  1.00  0.00           C
ATOM  10369 3C21 POPEt 343      52.995  70.420 100.913  1.00  0.00           C
ATOM  10372 4C21 POPEt 343      51.935  71.360 101.503  1.00  0.00           C
ATOM  10375 5C21 POPEt 343      51.545  71.010 102.953  1.00  0.00           C
ATOM  10378 6C21 POPEt 343      52.755  70.800 103.874  1.00  0.00           C
ATOM  10381 7C21 POPEt 343      52.355  70.500 105.313  1.00  0.00           C
ATOM  10384 8C21 POPEt 343      53.515  69.940 106.144  1.00  0.00           C
ATOM  10388  C33 POPEt 343      57.115  77.400  91.383  1.00  0.00           C
ATOM  10391  C34 POPEt 343      56.445  78.300  92.444  1.00  0.00           C
ATOM  10394  C35 POPEt 343      57.475  79.010  93.342  1.00  0.00           C
ATOM  10397  C36 POPEt 343      56.905  80.140  94.223  1.00  0.00           C
ATOM  10400  C37 POPEt 343      57.985  81.170  94.623  1.00  0.00           C
ATOM  10403  C38 POPEt 343      58.035  81.570  96.114  1.00  0.00           C
ATOM  10406  C39 POPEt 343      58.805  80.580  96.992  1.00  0.00           C
ATOM  10409 0C31 POPEt 343      59.115  81.130  98.393  1.00  0.00           C
ATOM  10412 1C31 POPEt 343      59.985  80.170  99.203  1.00  0.00           C
ATOM  10415 2C31 POPEt 343      60.295  80.660 100.633  1.00  0.00           C
ATOM  10418 3C31 POPEt 343      61.275  81.830 100.684  1.00  0.00           C
ATOM  10421 4C31 POPEt 343      61.325  82.480 102.074  1.00  0.00           C
ATOM  10424 5C31 POPEt 343      62.305  83.660 102.123  1.00  0.00           C
ATOM  10427 6C31 POPEt 343      62.075  84.590 103.324  1.00  0.00           C
ATOM  10431  NH3 POPEu 344      65.525  10.210  87.043  1.00  0.00           N
ATOM  10435  C12 POPEu 344      66.055   9.060  86.234  1.00  0.00           C
ATOM  10438  C11 POPEu 344      65.485   7.700  86.644  1.00  0.00           C
ATOM  10441  P   POPEu 344      66.165   5.250  86.133  1.00  0.00           P
ATOM  10442  O13 POPEu 344      67.235   4.390  86.703  1.00  0.00           O
ATOM  10443  O14 POPEu 344      65.925   5.170  84.683  1.00  0.00           O
ATOM  10444  O11 POPEu 344      64.845   5.060  86.934  1.00  0.00           O
ATOM  10445  O12 POPEu 344      66.545   6.720  86.574  1.00  0.00           O
ATOM  10446  C1  POPEu 344      64.355   3.890  87.562  1.00  0.00           C
ATOM  10449  C2  POPEu 344      63.435   4.360  88.703  1.00  0.00           C
ATOM  10451  O21 POPEu 344      62.625   3.270  89.173  1.00  0.00           O
ATOM  10452  C21 POPEu 344      63.055   2.660  90.243  1.00  0.00           C
ATOM  10453  O22 POPEu 344      64.205   2.630  90.653  1.00  0.00           O
ATOM  10454  C22 POPEu 344      61.825   2.160  91.013  1.00  0.00           C
ATOM  10457  C3  POPEu 344      62.445   5.470  88.253  1.00  0.00           C
ATOM  10460  O31 POPEu 344      61.545   5.860  89.324  1.00  0.00           O
ATOM  10461  C31 POPEu 344      62.055   6.700  90.202  1.00  0.00           C
ATOM  10462  O32 POPEu 344      63.145   7.230  90.144  1.00  0.00           O
ATOM  10463  C32 POPEu 344      61.055   6.810  91.353  1.00  0.00           C
ATOM  10466  C23 POPEu 344      61.785   2.710  92.463  1.00  0.00           C
ATOM  10469  C24 POPEu 344      60.405   2.530  93.113  1.00  0.00           C
ATOM  10472  C25 POPEu 344      60.355   3.040  94.562  1.00  0.00           C
ATOM  10475  C26 POPEu 344      58.935   2.960  95.152  1.00  0.00           C
ATOM  10478  C27 POPEu 344      58.885   3.200  96.673  1.00  0.00           C
ATOM  10481  C28 POPEu 344      57.455   3.070  97.233  1.00  0.00           C
ATOM  10484  C29 POPEu 344      57.425   3.060  98.742  1.00  0.00           C
ATOM  10486 0C21 POPEu 344      56.345   2.770  99.493  1.00  0.00           C
ATOM  10488 1C21 POPEu 344      54.975   2.400  98.974  1.00  0.00           C
ATOM  10491 2C21 POPEu 344      53.965   1.920 100.043  1.00  0.00           C
ATOM  10494 3C21 POPEu 344      53.375   3.030 100.933  1.00  0.00           C
ATOM  10497 4C21 POPEu 344      54.075   3.180 102.294  1.00  0.00           C
ATOM  10500 5C21 POPEu 344      53.875   4.540 102.973  1.00  0.00           C
ATOM  10503 6C21 POPEu 344      52.485   4.770 103.594  1.00  0.00           C
ATOM  10506 7C21 POPEu 344      52.415   6.150 104.254  1.00  0.00           C
ATOM  10509 8C21 POPEu 344      51.105   6.440 104.984  1.00  0.00           C
ATOM  10513  C33 POPEu 344      60.935   8.240  91.903  1.00  0.00           C
ATOM  10516  C34 POPEu 344      59.785   8.380  92.894  1.00  0.00           C
ATOM  10519  C35 POPEu 344      59.535   9.830  93.312  1.00  0.00           C
ATOM  10522  C36 POPEu 344      58.265   9.970  94.163  1.00  0.00           C
ATOM  10525  C37 POPEu 344      57.825  11.420  94.394  1.00  0.00           C
ATOM  10528  C38 POPEu 344      56.375  11.510  94.893  1.00  0.00           C
ATOM  10531  C39 POPEu 344      56.165  10.960  96.312  1.00  0.00           C
ATOM  10534 0C31 POPEu 344      56.665  11.930  97.394  1.00  0.00           C
ATOM  10537 1C31 POPEu 344      56.505  11.360  98.803  1.00  0.00           C
ATOM  10540 2C31 POPEu 344      56.675  12.440  99.883  1.00  0.00           C
ATOM  10543 3C31 POPEu 344      56.615  11.890 101.312  1.00  0.00           C
ATOM  10546 4C31 POPEu 344      55.335  11.100 101.623  1.00  0.00           C
ATOM  10549 5C31 POPEu 344      55.205  10.760 103.113  1.00  0.00           C
ATOM  10552 6C31 POPEu 344      53.925   9.970 103.433  1.00  0.00           C
ATOM  10556  NH3 POPEv 345       4.555  98.390 128.202  1.00  0.00           N
ATOM  10560  C12 POPEv 345       4.895  96.980 128.594  1.00  0.00           C
ATOM  10563  C11 POPEv 345       3.785  96.400 129.484  1.00  0.00           C
ATOM  10566  P   POPEv 345       1.185  96.060 129.303  1.00  0.00           P
ATOM  10567  O13 POPEv 345       1.545  94.880 130.103  1.00  0.00           O
ATOM  10568  O14 POPEv 345       0.145  96.970 129.824  1.00  0.00           O
ATOM  10569  O11 POPEv 345       0.845  95.610 127.813  1.00  0.00           O
ATOM  10570  O12 POPEv 345       2.505  96.890 129.053  1.00  0.00           O
ATOM  10571  C1  POPEv 345       1.765  96.040 126.783  1.00  0.00           C
ATOM  10574  C2  POPEv 345       1.215  95.690 125.383  1.00  0.00           C
ATOM  10576  O21 POPEv 345       1.985  96.370 124.363  1.00  0.00           O
ATOM  10577  C21 POPEv 345       3.195  95.850 124.193  1.00  0.00           C
ATOM  10578  O22 POPEv 345       3.555  94.760 124.604  1.00  0.00           O
ATOM  10579  C22 POPEv 345       4.125  96.890 123.574  1.00  0.00           C
ATOM  10582  C3  POPEv 345      -0.255  96.120 125.283  1.00  0.00           C
ATOM  10585  O31 POPEv 345      -0.845  95.370 124.213  1.00  0.00           O
ATOM  10586  C31 POPEv 345      -1.735  96.040 123.513  1.00  0.00           C
ATOM  10587  O32 POPEv 345      -2.215  97.120 123.803  1.00  0.00           O
ATOM  10588  C32 POPEv 345      -1.995  95.250 122.254  1.00  0.00           C
ATOM  10591  C23 POPEv 345       4.735  96.510 122.202  1.00  0.00           C
ATOM  10594  C24 POPEv 345       5.635  97.650 121.683  1.00  0.00           C
ATOM  10597  C25 POPEv 345       6.675  97.240 120.622  1.00  0.00           C
ATOM  10600  C26 POPEv 345       7.575  98.430 120.233  1.00  0.00           C
ATOM  10603  C27 POPEv 345       8.645  98.080 119.183  1.00  0.00           C
ATOM  10606  C28 POPEv 345       9.325  99.330 118.594  1.00  0.00           C
ATOM  10609  C29 POPEv 345      10.445  98.970 117.644  1.00  0.00           C
ATOM  10611 0C21 POPEv 345      10.655  99.460 116.413  1.00  0.00           C
ATOM  10613 1C21 POPEv 345       9.835 100.520 115.702  1.00  0.00           C
ATOM  10616 2C21 POPEv 345       8.875  99.940 114.643  1.00  0.00           C
ATOM  10619 3C21 POPEv 345       9.585  99.230 113.483  1.00  0.00           C
ATOM  10622 4C21 POPEv 345       8.595  98.770 112.394  1.00  0.00           C
ATOM  10625 5C21 POPEv 345       9.225  97.850 111.343  1.00  0.00           C
ATOM  10628 6C21 POPEv 345       8.185  97.020 110.583  1.00  0.00           C
ATOM  10631 7C21 POPEv 345       8.815  96.060 109.562  1.00  0.00           C
ATOM  10634 8C21 POPEv 345       7.815  95.070 108.964  1.00  0.00           C
ATOM  10638  C33 POPEv 345      -2.875  96.020 121.263  1.00  0.00           C
ATOM  10641  C34 POPEv 345      -2.945  95.260 119.943  1.00  0.00           C
ATOM  10644  C35 POPEv 345      -3.545  96.100 118.824  1.00  0.00           C
ATOM  10647  C36 POPEv 345      -3.505  95.330 117.504  1.00  0.00           C
ATOM  10650  C37 POPEv 345      -4.175  96.100 116.363  1.00  0.00           C
ATOM  10653  C38 POPEv 345      -3.785  95.510 115.013  1.00  0.00           C
ATOM  10656  C39 POPEv 345      -4.135  96.420 113.834  1.00  0.00           C
ATOM  10659 0C31 POPEv 345      -3.455  95.930 112.562  1.00  0.00           C
ATOM  10662 1C31 POPEv 345      -3.565  96.900 111.383  1.00  0.00           C
ATOM  10665 2C31 POPEv 345      -2.835  96.340 110.163  1.00  0.00           C
ATOM  10668 3C31 POPEv 345      -2.745  97.310 108.983  1.00  0.00           C
ATOM  10671 4C31 POPEv 345      -4.085  97.940 108.574  1.00  0.00           C
ATOM  10674 5C31 POPEv 345      -4.015  98.550 107.174  1.00  0.00           C
ATOM  10677 6C31 POPEv 345      -5.325  99.160 106.693  1.00  0.00           C
ATOM  10681  NH3 POPEw 346      90.415  40.520 130.594  1.00  0.00           N
ATOM  10685  C12 POPEw 346      89.395  40.320 129.493  1.00  0.00           C
ATOM  10688  C11 POPEw 346      89.035  41.610 128.723  1.00  0.00           C
ATOM  10691  P   POPEw 346      89.135  43.830 130.083  1.00  0.00           P
ATOM  10692  O13 POPEw 346      88.225  44.670 130.893  1.00  0.00           O
ATOM  10693  O14 POPEw 346      90.345  43.290 130.764  1.00  0.00           O
ATOM  10694  O11 POPEw 346      89.535  44.570 128.742  1.00  0.00           O
ATOM  10695  O12 POPEw 346      88.385  42.560 129.562  1.00  0.00           O
ATOM  10696  C1  POPEw 346      88.625  45.500 128.133  1.00  0.00           C
ATOM  10699  C2  POPEw 346      87.685  44.790 127.113  1.00  0.00           C
ATOM  10701  O21 POPEw 346      88.115  45.160 125.784  1.00  0.00           O
ATOM  10702  C21 POPEw 346      87.845  44.260 124.864  1.00  0.00           C
ATOM  10703  O22 POPEw 346      87.645  43.070 125.053  1.00  0.00           O
ATOM  10704  C22 POPEw 346      87.725  44.920 123.483  1.00  0.00           C
ATOM  10707  C3  POPEw 346      86.205  45.200 127.394  1.00  0.00           C
ATOM  10710  O31 POPEw 346      85.245  44.400 126.663  1.00  0.00           O
ATOM  10711  C31 POPEw 346      84.785  44.940 125.544  1.00  0.00           C
ATOM  10712  O32 POPEw 346      85.125  46.030 125.113  1.00  0.00           O
ATOM  10713  C32 POPEw 346      83.865  43.930 124.852  1.00  0.00           C
ATOM  10716  C23 POPEw 346      86.965  44.000 122.504  1.00  0.00           C
ATOM  10719  C24 POPEw 346      86.345  44.680 121.273  1.00  0.00           C
ATOM  10722  C25 POPEw 346      87.305  44.920 120.103  1.00  0.00           C
ATOM  10725  C26 POPEw 346      86.545  45.280 118.834  1.00  0.00           C
ATOM  10728  C27 POPEw 346      87.445  45.610 117.633  1.00  0.00           C
ATOM  10731  C28 POPEw 346      86.605  45.750 116.353  1.00  0.00           C
ATOM  10734  C29 POPEw 346      87.225  46.690 115.354  1.00  0.00           C
ATOM  10736 0C21 POPEw 346      87.605  46.410 114.104  1.00  0.00           C
ATOM  10738 1C21 POPEw 346      87.575  45.070 113.424  1.00  0.00           C
ATOM  10741 2C21 POPEw 346      88.455  45.080 112.174  1.00  0.00           C
ATOM  10744 3C21 POPEw 346      89.955  45.260 112.464  1.00  0.00           C
ATOM  10747 4C21 POPEw 346      90.775  45.490 111.193  1.00  0.00           C
ATOM  10750 5C21 POPEw 346      92.295  45.420 111.413  1.00  0.00           C
ATOM  10753 6C21 POPEw 346      92.875  46.440 112.394  1.00  0.00           C
ATOM  10756 7C21 POPEw 346      94.395  46.300 112.513  1.00  0.00           C
ATOM  10759 8C21 POPEw 346      95.015  47.320 113.464  1.00  0.00           C
ATOM  10763  C33 POPEw 346      83.445  44.330 123.424  1.00  0.00           C
ATOM  10766  C34 POPEw 346      82.045  44.960 123.363  1.00  0.00           C
ATOM  10769  C35 POPEw 346      81.685  45.480 121.964  1.00  0.00           C
ATOM  10772  C36 POPEw 346      80.325  46.180 121.993  1.00  0.00           C
ATOM  10775  C37 POPEw 346      79.895  46.890 120.693  1.00  0.00           C
ATOM  10778  C38 POPEw 346      78.475  47.470 120.824  1.00  0.00           C
ATOM  10781  C39 POPEw 346      77.915  48.100 119.543  1.00  0.00           C
ATOM  10784 0C31 POPEw 346      77.245  47.080 118.614  1.00  0.00           C
ATOM  10787 1C31 POPEw 346      76.495  47.750 117.453  1.00  0.00           C
ATOM  10790 2C31 POPEw 346      75.655  46.760 116.633  1.00  0.00           C
ATOM  10793 3C31 POPEw 346      74.645  47.450 115.702  1.00  0.00           C
ATOM  10796 4C31 POPEw 346      73.775  46.440 114.934  1.00  0.00           C
ATOM  10799 5C31 POPEw 346      72.565  47.080 114.254  1.00  0.00           C
ATOM  10802 6C31 POPEw 346      71.795  46.090 113.363  1.00  0.00           C
ATOM  10806  NH3 POPEx 347     103.085 114.490 127.453  1.00  0.00           N
ATOM  10810  C12 POPEx 347     103.715 113.390 128.284  1.00  0.00           C
ATOM  10813  C11 POPEx 347     104.605 112.440 127.443  1.00  0.00           C
ATOM  10816  P   POPEx 347     104.715 110.200 128.844  1.00  0.00           P
ATOM  10817  O13 POPEx 347     105.775 109.420 129.523  1.00  0.00           O
ATOM  10818  O14 POPEx 347     103.455 110.460 129.583  1.00  0.00           O
ATOM  10819  O11 POPEx 347     104.335 109.480 127.492  1.00  0.00           O
ATOM  10820  O12 POPEx 347     105.355 111.550 128.293  1.00  0.00           O
ATOM  10821  C1  POPEx 347     105.335 108.770 126.743  1.00  0.00           C
ATOM  10824  C2  POPEx 347     105.775 109.540 125.463  1.00  0.00           C
ATOM  10826  O21 POPEx 347     105.455 108.700 124.333  1.00  0.00           O
ATOM  10827  C21 POPEx 347     105.155 109.320 123.214  1.00  0.00           C
ATOM  10828  O22 POPEx 347     105.155 110.520 123.033  1.00  0.00           O
ATOM  10829  C22 POPEx 347     104.795 108.270 122.154  1.00  0.00           C
ATOM  10832  C3  POPEx 347     107.295 109.870 125.504  1.00  0.00           C
ATOM  10835  O31 POPEx 347     107.825 110.410 124.283  1.00  0.00           O
ATOM  10836  C31 POPEx 347     107.675 111.710 124.104  1.00  0.00           C
ATOM  10837  O32 POPEx 347     107.205 112.500 124.903  1.00  0.00           O
ATOM  10838  C32 POPEx 347     108.165 112.080 122.693  1.00  0.00           C
ATOM  10841  C23 POPEx 347     104.435 108.920 120.793  1.00  0.00           C
ATOM  10844  C24 POPEx 347     104.425 107.890 119.663  1.00  0.00           C
ATOM  10847  C25 POPEx 347     104.335 108.510 118.253  1.00  0.00           C
ATOM  10850  C26 POPEx 347     102.995 109.210 117.963  1.00  0.00           C
ATOM  10853  C27 POPEx 347     102.835 109.690 116.514  1.00  0.00           C
ATOM  10856  C28 POPEx 347     102.995 108.610 115.413  1.00  0.00           C
ATOM  10859  C29 POPEx 347     101.935 107.540 115.463  1.00  0.00           C
ATOM  10861 0C21 POPEx 347     101.345 106.920 114.423  1.00  0.00           C
ATOM  10863 1C21 POPEx 347     101.625 107.170 112.953  1.00  0.00           C
ATOM  10866 2C21 POPEx 347     100.355 107.100 112.084  1.00  0.00           C
ATOM  10869 3C21 POPEx 347     100.675 107.390 110.613  1.00  0.00           C
ATOM  10872 4C21 POPEx 347      99.455 107.310 109.674  1.00  0.00           C
ATOM  10875 5C21 POPEx 347      99.865 107.570 108.214  1.00  0.00           C
ATOM  10878 6C21 POPEx 347      98.705 107.610 107.214  1.00  0.00           C
ATOM  10881 7C21 POPEx 347      99.195 107.960 105.803  1.00  0.00           C
ATOM  10884 8C21 POPEx 347      98.075 108.230 104.794  1.00  0.00           C
ATOM  10888  C33 POPEx 347     107.165 112.980 121.934  1.00  0.00           C
ATOM  10891  C34 POPEx 347     107.585 113.280 120.482  1.00  0.00           C
ATOM  10894  C35 POPEx 347     107.525 112.060 119.562  1.00  0.00           C
ATOM  10897  C36 POPEx 347     107.785 112.400 118.093  1.00  0.00           C
ATOM  10900  C37 POPEx 347     107.395 111.230 117.174  1.00  0.00           C
ATOM  10903  C38 POPEx 347     107.525 111.560 115.673  1.00  0.00           C
ATOM  10906  C39 POPEx 347     106.665 110.630 114.803  1.00  0.00           C
ATOM  10909 0C31 POPEx 347     106.535 111.100 113.354  1.00  0.00           C
ATOM  10912 1C31 POPEx 347     105.315 110.490 112.663  1.00  0.00           C
ATOM  10915 2C31 POPEx 347     105.345 110.620 111.133  1.00  0.00           C
ATOM  10918 3C31 POPEx 347     104.835 111.960 110.583  1.00  0.00           C
ATOM  10921 4C31 POPEx 347     104.915 112.000 109.053  1.00  0.00           C
ATOM  10924 5C31 POPEx 347     104.265 113.240 108.433  1.00  0.00           C
ATOM  10927 6C31 POPEx 347     104.485 113.340 106.913  1.00  0.00           C
ATOM  10931  NH3 POPEy 348      60.105  56.300 129.883  1.00  0.00           N
ATOM  10935  C12 POPEy 348      61.045  56.180 131.033  1.00  0.00           C
ATOM  10938  C11 POPEy 348      60.595  57.180 132.104  1.00  0.00           C
ATOM  10941  P   POPEy 348      61.185  59.730 132.372  1.00  0.00           P
ATOM  10942  O13 POPEy 348      60.005  60.590 132.603  1.00  0.00           O
ATOM  10943  O14 POPEy 348      61.955  59.270 133.553  1.00  0.00           O
ATOM  10944  O11 POPEy 348      62.185  60.370 131.312  1.00  0.00           O
ATOM  10945  O12 POPEy 348      60.695  58.480 131.564  1.00  0.00           O
ATOM  10946  C1  POPEy 348      62.065  59.980 129.934  1.00  0.00           C
ATOM  10949  C2  POPEy 348      62.975  60.840 129.023  1.00  0.00           C
ATOM  10951  O21 POPEy 348      62.805  60.410 127.653  1.00  0.00           O
ATOM  10952  C21 POPEy 348      62.835  61.420 126.794  1.00  0.00           C
ATOM  10953  O22 POPEy 348      62.885  62.600 127.074  1.00  0.00           O
ATOM  10954  C22 POPEy 348      62.745  60.890 125.373  1.00  0.00           C
ATOM  10957  C3  POPEy 348      64.465  60.720 129.423  1.00  0.00           C
ATOM  10960  O31 POPEy 348      65.305  61.650 128.714  1.00  0.00           O
ATOM  10961  C31 POPEy 348      66.135  61.190 127.773  1.00  0.00           C
ATOM  10962  O32 POPEy 348      66.385  60.020 127.533  1.00  0.00           O
ATOM  10963  C32 POPEy 348      66.735  62.370 127.003  1.00  0.00           C
ATOM  10966  C23 POPEy 348      64.105  60.410 124.824  1.00  0.00           C
ATOM  10969  C24 POPEy 348      64.075  60.250 123.303  1.00  0.00           C
ATOM  10972  C25 POPEy 348      64.125  61.600 122.574  1.00  0.00           C
ATOM  10975  C26 POPEy 348      64.605  61.470 121.123  1.00  0.00           C
ATOM  10978  C27 POPEy 348      64.425  62.770 120.323  1.00  0.00           C
ATOM  10981  C28 POPEy 348      65.405  62.900 119.143  1.00  0.00           C
ATOM  10984  C29 POPEy 348      65.365  61.780 118.153  1.00  0.00           C
ATOM  10986 0C21 POPEy 348      65.155  61.870 116.824  1.00  0.00           C
ATOM  10988 1C21 POPEy 348      64.895  63.110 116.004  1.00  0.00           C
ATOM  10991 2C21 POPEy 348      65.785  63.140 114.743  1.00  0.00           C
ATOM  10994 3C21 POPEy 348      65.255  64.080 113.653  1.00  0.00           C
ATOM  10997 4C21 POPEy 348      66.135  64.020 112.394  1.00  0.00           C
ATOM  11000 5C21 POPEy 348      65.505  64.610 111.133  1.00  0.00           C
ATOM  11003 6C21 POPEy 348      64.345  63.770 110.562  1.00  0.00           C
ATOM  11006 7C21 POPEy 348      63.835  64.220 109.183  1.00  0.00           C
ATOM  11009 8C21 POPEy 348      64.895  64.170 108.074  1.00  0.00           C
ATOM  11013  C33 POPEy 348      66.095  63.730 127.373  1.00  0.00           C
ATOM  11016  C34 POPEy 348      66.365  64.890 126.413  1.00  0.00           C
ATOM  11019  C35 POPEy 348      65.725  64.690 125.033  1.00  0.00           C
ATOM  11022  C36 POPEy 348      65.495  66.010 124.263  1.00  0.00           C
ATOM  11025  C37 POPEy 348      64.985  65.720 122.854  1.00  0.00           C
ATOM  11028  C38 POPEy 348      64.565  66.960 122.034  1.00  0.00           C
ATOM  11031  C39 POPEy 348      65.685  67.970 121.763  1.00  0.00           C
ATOM  11034 0C31 POPEy 348      65.295  69.020 120.702  1.00  0.00           C
ATOM  11037 1C31 POPEy 348      66.495  69.830 120.193  1.00  0.00           C
ATOM  11040 2C31 POPEy 348      66.965  69.500 118.754  1.00  0.00           C
ATOM  11043 3C31 POPEy 348      67.315  68.030 118.522  1.00  0.00           C
ATOM  11046 4C31 POPEy 348      67.925  67.720 117.143  1.00  0.00           C
ATOM  11049 5C31 POPEy 348      68.195  66.220 116.952  1.00  0.00           C
ATOM  11052 6C31 POPEy 348      68.865  65.860 115.622  1.00  0.00           C
ATOM  11056  NH3 POPEz 349      80.265  37.060 128.303  1.00  0.00           N
ATOM  11060  C12 POPEz 349      81.575  36.740 128.983  1.00  0.00           C
ATOM  11063  C11 POPEz 349      81.815  35.220 129.143  1.00  0.00           C
ATOM  11066  P   POPEz 349      84.455  35.120 129.182  1.00  0.00           P
ATOM  11067  O13 POPEz 349      84.275  35.710 130.533  1.00  0.00           O
ATOM  11068  O14 POPEz 349      85.355  33.960 128.983  1.00  0.00           O
ATOM  11069  O11 POPEz 349      84.935  36.260 128.223  1.00  0.00           O
ATOM  11070  O12 POPEz 349      83.035  34.780 128.544  1.00  0.00           O
ATOM  11071  C1  POPEz 349      84.995  35.950 126.824  1.00  0.00           C
ATOM  11074  C2  POPEz 349      85.545  37.170 126.032  1.00  0.00           C
ATOM  11076  O21 POPEz 349      84.805  37.350 124.824  1.00  0.00           O
ATOM  11077  C21 POPEz 349      83.565  37.810 124.973  1.00  0.00           C
ATOM  11078  O22 POPEz 349      82.995  38.020 126.032  1.00  0.00           O
ATOM  11079  C22 POPEz 349      82.935  38.030 123.614  1.00  0.00           C
ATOM  11082  C3  POPEz 349      87.045  36.940 125.723  1.00  0.00           C
ATOM  11085  O31 POPEz 349      87.675  37.980 124.943  1.00  0.00           O
ATOM  11086  C31 POPEz 349      88.295  38.950 125.613  1.00  0.00           C
ATOM  11087  O32 POPEz 349      88.315  39.050 126.833  1.00  0.00           O
ATOM  11088  C32 POPEz 349      89.065  39.860 124.654  1.00  0.00           C
ATOM  11091  C23 POPEz 349      82.815  39.530 123.253  1.00  0.00           C
ATOM  11094  C24 POPEz 349      82.925  39.680 121.732  1.00  0.00           C
ATOM  11097  C25 POPEz 349      82.665  41.080 121.184  1.00  0.00           C
ATOM  11100  C26 POPEz 349      82.465  40.960 119.663  1.00  0.00           C
ATOM  11103  C27 POPEz 349      82.125  42.240 118.903  1.00  0.00           C
ATOM  11106  C28 POPEz 349      81.765  41.860 117.453  1.00  0.00           C
ATOM  11109  C29 POPEz 349      81.385  42.980 116.523  1.00  0.00           C
ATOM  11111 0C21 POPEz 349      80.575  42.820 115.453  1.00  0.00           C
ATOM  11113 1C21 POPEz 349      79.955  41.510 115.013  1.00  0.00           C
ATOM  11116 2C21 POPEz 349      80.175  41.220 113.522  1.00  0.00           C
ATOM  11119 3C21 POPEz 349      79.635  39.840 113.113  1.00  0.00           C
ATOM  11122 4C21 POPEz 349      79.535  39.690 111.592  1.00  0.00           C
ATOM  11125 5C21 POPEz 349      79.135  38.280 111.114  1.00  0.00           C
ATOM  11128 6C21 POPEz 349      77.755  37.830 111.592  1.00  0.00           C
ATOM  11131 7C21 POPEz 349      77.375  36.450 111.032  1.00  0.00           C
ATOM  11134 8C21 POPEz 349      76.055  35.900 111.592  1.00  0.00           C
ATOM  11138  C33 POPEz 349      88.775  39.580 123.153  1.00  0.00           C
ATOM  11141  C34 POPEz 349      89.605  40.470 122.214  1.00  0.00           C
ATOM  11144  C35 POPEz 349      89.675  39.940 120.764  1.00  0.00           C
ATOM  11147  C36 POPEz 349      91.095  39.520 120.364  1.00  0.00           C
ATOM  11150  C37 POPEz 349      91.235  39.180 118.863  1.00  0.00           C
ATOM  11153  C38 POPEz 349      92.685  39.250 118.354  1.00  0.00           C
ATOM  11156  C39 POPEz 349      93.555  38.090 118.803  1.00  0.00           C
ATOM  11159 0C31 POPEz 349      93.415  36.860 117.904  1.00  0.00           C
ATOM  11162 1C31 POPEz 349      94.035  35.630 118.574  1.00  0.00           C
ATOM  11165 2C31 POPEz 349      93.855  34.330 117.773  1.00  0.00           C
ATOM  11168 3C31 POPEz 349      94.655  33.160 118.354  1.00  0.00           C
ATOM  11171 4C31 POPEz 349      94.455  32.930 119.864  1.00  0.00           C
ATOM  11174 5C31 POPEz 349      95.295  31.770 120.404  1.00  0.00           C
ATOM  11177 6C31 POPEz 349      96.035  32.100 121.703  1.00  0.00           C
ATOM  11181  NH3 POPE0 350      60.125 110.270  84.372  1.00  0.00           N
ATOM  11185  C12 POPE0 350      60.055 109.050  83.482  1.00  0.00           C
ATOM  11188  C11 POPE0 350      58.635 108.440  83.544  1.00  0.00           C
ATOM  11191  P   POPE0 350      59.055 105.850  83.363  1.00  0.00           P
ATOM  11192  O13 POPE0 350      58.175 104.700  83.062  1.00  0.00           O
ATOM  11193  O14 POPE0 350      60.455 105.780  82.883  1.00  0.00           O
ATOM  11194  O11 POPE0 350      59.045 106.030  84.923  1.00  0.00           O
ATOM  11195  O12 POPE0 350      58.505 107.220  82.824  1.00  0.00           O
ATOM  11196  C1  POPE0 350      60.145 105.780  85.784  1.00  0.00           C
ATOM  11199  C2  POPE0 350      60.035 104.390  86.464  1.00  0.00           C
ATOM  11201  O21 POPE0 350      60.775 104.380  87.714  1.00  0.00           O
ATOM  11202  C21 POPE0 350      60.135 104.910  88.743  1.00  0.00           C
ATOM  11203  O22 POPE0 350      59.035 105.450  88.713  1.00  0.00           O
ATOM  11204  C22 POPE0 350      60.935 104.680  90.023  1.00  0.00           C
ATOM  11207  C3  POPE0 350      60.535 103.230  85.553  1.00  0.00           C
ATOM  11210  O31 POPE0 350      60.665 102.030  86.353  1.00  0.00           O
ATOM  11211  C31 POPE0 350      61.915 101.710  86.673  1.00  0.00           C
ATOM  11212  O32 POPE0 350      62.905 102.080  86.054  1.00  0.00           O
ATOM  11213  C32 POPE0 350      61.925 100.980  88.013  1.00  0.00           C
ATOM  11216  C23 POPE0 350      60.865 105.880  90.982  1.00  0.00           C
ATOM  11219  C24 POPE0 350      61.515 105.580  92.344  1.00  0.00           C
ATOM  11222  C25 POPE0 350      61.605 106.810  93.242  1.00  0.00           C
ATOM  11225  C26 POPE0 350      62.015 106.460  94.674  1.00  0.00           C
ATOM  11228  C27 POPE0 350      62.145 107.710  95.562  1.00  0.00           C
ATOM  11231  C28 POPE0 350      62.285 107.410  97.062  1.00  0.00           C
ATOM  11234  C29 POPE0 350      63.535 106.630  97.394  1.00  0.00           C
ATOM  11236 0C21 POPE0 350      64.545 107.050  98.173  1.00  0.00           C
ATOM  11238 1C21 POPE0 350      64.645 108.390  98.853  1.00  0.00           C
ATOM  11241 2C21 POPE0 350      63.935 108.420 100.214  1.00  0.00           C
ATOM  11244 3C21 POPE0 350      64.545 107.460 101.242  1.00  0.00           C
ATOM  11247 4C21 POPE0 350      63.925 107.620 102.644  1.00  0.00           C
ATOM  11250 5C21 POPE0 350      64.575 106.680 103.663  1.00  0.00           C
ATOM  11253 6C21 POPE0 350      64.295 107.070 105.124  1.00  0.00           C
ATOM  11256 7C21 POPE0 350      65.095 106.220 106.114  1.00  0.00           C
ATOM  11259 8C21 POPE0 350      64.915 106.640 107.574  1.00  0.00           C
ATOM  11263  C33 POPE0 350      63.355 100.600  88.493  1.00  0.00           C
ATOM  11266  C34 POPE0 350      63.465 100.290  89.993  1.00  0.00           C
ATOM  11269  C35 POPE0 350      63.435 101.550  90.882  1.00  0.00           C
ATOM  11272  C36 POPE0 350      63.615 101.230  92.372  1.00  0.00           C
ATOM  11275  C37 POPE0 350      63.775 102.490  93.242  1.00  0.00           C
ATOM  11278  C38 POPE0 350      64.465 102.210  94.583  1.00  0.00           C
ATOM  11281  C39 POPE0 350      63.525 101.760  95.714  1.00  0.00           C
ATOM  11284 0C31 POPE0 350      63.275 102.850  96.754  1.00  0.00           C
ATOM  11287 1C31 POPE0 350      62.725 102.280  98.062  1.00  0.00           C
ATOM  11290 2C31 POPE0 350      62.505 103.330  99.163  1.00  0.00           C
ATOM  11293 3C31 POPE0 350      61.975 102.680 100.453  1.00  0.00           C
ATOM  11296 4C31 POPE0 350      61.755 103.670 101.592  1.00  0.00           C
ATOM  11299 5C31 POPE0 350      61.265 102.960 102.873  1.00  0.00           C
ATOM  11302 6C31 POPE0 350      61.025 103.890 104.053  1.00  0.00           C
ATOM  11306  NH3 POPE1 351      54.155  61.330  85.644  1.00  0.00           N
ATOM  11310  C12 POPE1 351      54.955  61.630  84.413  1.00  0.00           C
ATOM  11313  C11 POPE1 351      54.865  63.120  84.083  1.00  0.00           C
ATOM  11316  P   POPE1 351      55.805  65.360  85.023  1.00  0.00           P
ATOM  11317  O13 POPE1 351      57.195  65.340  84.503  1.00  0.00           O
ATOM  11318  O14 POPE1 351      54.815  66.150  84.254  1.00  0.00           O
ATOM  11319  O11 POPE1 351      55.865  65.910  86.514  1.00  0.00           O
ATOM  11320  O12 POPE1 351      55.285  63.880  85.214  1.00  0.00           O
ATOM  11321  C1  POPE1 351      55.335  65.090  87.562  1.00  0.00           C
ATOM  11324  C2  POPE1 351      55.515  65.770  88.952  1.00  0.00           C
ATOM  11326  O21 POPE1 351      54.585  65.270  89.934  1.00  0.00           O
ATOM  11327  C21 POPE1 351      54.655  64.000  90.264  1.00  0.00           C
ATOM  11328  O22 POPE1 351      55.385  63.160  89.753  1.00  0.00           O
ATOM  11329  C22 POPE1 351      53.815  63.780  91.514  1.00  0.00           C
ATOM  11332  C3  POPE1 351      55.345  67.310  88.824  1.00  0.00           C
ATOM  11335  O31 POPE1 351      55.525  67.960  90.103  1.00  0.00           O
ATOM  11336  C31 POPE1 351      54.465  68.320  90.784  1.00  0.00           C
ATOM  11337  O32 POPE1 351      53.335  68.480  90.333  1.00  0.00           O
ATOM  11338  C32 POPE1 351      54.885  68.530  92.243  1.00  0.00           C
ATOM  11341  C23 POPE1 351      53.355  62.340  91.794  1.00  0.00           C
ATOM  11344  C24 POPE1 351      52.705  62.150  93.184  1.00  0.00           C
ATOM  11347  C25 POPE1 351      53.685  62.230  94.363  1.00  0.00           C
ATOM  11350  C26 POPE1 351      53.095  61.750  95.702  1.00  0.00           C
ATOM  11353  C27 POPE1 351      53.595  62.570  96.903  1.00  0.00           C
ATOM  11356  C28 POPE1 351      53.715  61.780  98.223  1.00  0.00           C
ATOM  11359  C29 POPE1 351      54.905  60.860  98.214  1.00  0.00           C
ATOM  11361 0C21 POPE1 351      55.385  60.230  99.303  1.00  0.00           C
ATOM  11363 1C21 POPE1 351      54.785  60.310 100.693  1.00  0.00           C
ATOM  11366 2C21 POPE1 351      55.605  61.220 101.633  1.00  0.00           C
ATOM  11369 3C21 POPE1 351      57.025  60.700 101.894  1.00  0.00           C
ATOM  11372 4C21 POPE1 351      57.895  61.690 102.683  1.00  0.00           C
ATOM  11375 5C21 POPE1 351      59.325  61.180 102.842  1.00  0.00           C
ATOM  11378 6C21 POPE1 351      60.265  62.220 103.464  1.00  0.00           C
ATOM  11381 7C21 POPE1 351      61.725  61.770 103.504  1.00  0.00           C
ATOM  11384 8C21 POPE1 351      62.665  62.840 104.073  1.00  0.00           C
ATOM  11388  C33 POPE1 351      53.675  68.710  93.184  1.00  0.00           C
ATOM  11391  C34 POPE1 351      54.085  68.670  94.664  1.00  0.00           C
ATOM  11394  C35 POPE1 351      52.875  68.550  95.602  1.00  0.00           C
ATOM  11397  C36 POPE1 351      52.145  69.890  95.753  1.00  0.00           C
ATOM  11400  C37 POPE1 351      50.675  69.860  95.333  1.00  0.00           C
ATOM  11403  C38 POPE1 351      50.125  71.290  95.152  1.00  0.00           C
ATOM  11406  C39 POPE1 351      50.035  72.120  96.434  1.00  0.00           C
ATOM  11409 0C31 POPE1 351      48.835  71.740  97.303  1.00  0.00           C
ATOM  11412 1C31 POPE1 351      48.685  72.660  98.522  1.00  0.00           C
ATOM  11415 2C31 POPE1 351      47.285  72.560  99.123  1.00  0.00           C
ATOM  11418 3C31 POPE1 351      47.035  73.580 100.243  1.00  0.00           C
ATOM  11421 4C31 POPE1 351      47.505  73.080 101.614  1.00  0.00           C
ATOM  11424 5C31 POPE1 351      47.315  74.140 102.702  1.00  0.00           C
ATOM  11427 6C31 POPE1 351      47.695  73.640 104.092  1.00  0.00           C
ATOM  11431  NH3 POPE2 352     127.045  12.590 127.294  1.00  0.00           N
ATOM  11435  C12 POPE2 352     125.815  13.220 127.873  1.00  0.00           C
ATOM  11438  C11 POPE2 352     125.945  13.380 129.404  1.00  0.00           C
ATOM  11441  P   POPE2 352     124.225  15.310 129.904  1.00  0.00           P
ATOM  11442  O13 POPE2 352     122.955  15.400 130.663  1.00  0.00           O
ATOM  11443  O14 POPE2 352     125.325  16.230 130.253  1.00  0.00           O
ATOM  11444  O11 POPE2 352     123.825  15.350 128.383  1.00  0.00           O
ATOM  11445  O12 POPE2 352     124.745  13.830 130.044  1.00  0.00           O
ATOM  11446  C1  POPE2 352     123.735  16.610 127.714  1.00  0.00           C
ATOM  11449  C2  POPE2 352     123.145  16.480 126.263  1.00  0.00           C
ATOM  11451  O21 POPE2 352     123.715  15.400 125.504  1.00  0.00           O
ATOM  11452  C21 POPE2 352     124.985  15.550 125.153  1.00  0.00           C
ATOM  11453  O22 POPE2 352     125.735  16.430 125.544  1.00  0.00           O
ATOM  11454  C22 POPE2 352     125.405  14.430 124.203  1.00  0.00           C
ATOM  11457  C3  POPE2 352     123.195  17.840 125.504  1.00  0.00           C
ATOM  11460  O31 POPE2 352     122.975  17.680 124.073  1.00  0.00           O
ATOM  11461  C31 POPE2 352     121.695  17.740 123.703  1.00  0.00           C
ATOM  11462  O32 POPE2 352     120.775  18.080 124.434  1.00  0.00           O
ATOM  11463  C32 POPE2 352     121.535  17.310 122.233  1.00  0.00           C
ATOM  11466  C23 POPE2 352     126.475  14.840 123.144  1.00  0.00           C
ATOM  11469  C24 POPE2 352     125.955  14.890 121.693  1.00  0.00           C
ATOM  11472  C25 POPE2 352     126.875  14.140 120.723  1.00  0.00           C
ATOM  11475  C26 POPE2 352     126.245  13.870 119.353  1.00  0.00           C
ATOM  11478  C27 POPE2 352     127.095  12.880 118.532  1.00  0.00           C
ATOM  11481  C28 POPE2 352     126.425  12.380 117.243  1.00  0.00           C
ATOM  11484  C29 POPE2 352     126.355  13.450 116.184  1.00  0.00           C
ATOM  11486 0C21 POPE2 352     127.195  13.630 115.153  1.00  0.00           C
ATOM  11488 1C21 POPE2 352     128.425  12.810 114.824  1.00  0.00           C
ATOM  11491 2C21 POPE2 352     128.435  12.310 113.363  1.00  0.00           C
ATOM  11494 3C21 POPE2 352     129.765  11.640 112.993  1.00  0.00           C
ATOM  11497 4C21 POPE2 352     129.815  11.170 111.533  1.00  0.00           C
ATOM  11500 5C21 POPE2 352     131.195  10.630 111.133  1.00  0.00           C
ATOM  11503 6C21 POPE2 352     131.235  10.040 109.714  1.00  0.00           C
ATOM  11506 7C21 POPE2 352     132.665   9.820 109.193  1.00  0.00           C
ATOM  11509 8C21 POPE2 352     132.715   9.120 107.833  1.00  0.00           C
ATOM  11513  C33 POPE2 352     122.565  16.250 121.773  1.00  0.00           C
ATOM  11516  C34 POPE2 352     122.035  15.290 120.684  1.00  0.00           C
ATOM  11519  C35 POPE2 352     121.475  15.950 119.413  1.00  0.00           C
ATOM  11522  C36 POPE2 352     122.525  16.750 118.633  1.00  0.00           C
ATOM  11525  C37 POPE2 352     121.935  17.570 117.473  1.00  0.00           C
ATOM  11528  C38 POPE2 352     121.725  16.780 116.163  1.00  0.00           C
ATOM  11531  C39 POPE2 352     123.035  16.400 115.453  1.00  0.00           C
ATOM  11534 0C31 POPE2 352     122.835  15.730 114.083  1.00  0.00           C
ATOM  11537 1C31 POPE2 352     124.115  15.070 113.574  1.00  0.00           C
ATOM  11540 2C31 POPE2 352     123.995  14.430 112.183  1.00  0.00           C
ATOM  11543 3C31 POPE2 352     125.225  13.560 111.863  1.00  0.00           C
ATOM  11546 4C31 POPE2 352     125.175  12.920 110.463  1.00  0.00           C
ATOM  11549 5C31 POPE2 352     126.275  11.860 110.273  1.00  0.00           C
ATOM  11552 6C31 POPE2 352     126.315  11.270 108.874  1.00  0.00           C
ATOM  11556  NH3 POPE3 353      30.395  78.400 127.653  1.00  0.00           N
ATOM  11560  C12 POPE3 353      31.415  77.390 127.202  1.00  0.00           C
ATOM  11563  C11 POPE3 353      32.735  78.000 126.703  1.00  0.00           C
ATOM  11566  P   POPE3 353      35.165  76.980 126.273  1.00  0.00           P
ATOM  11567  O13 POPE3 353      35.645  78.350 125.952  1.00  0.00           O
ATOM  11568  O14 POPE3 353      36.035  76.160 127.143  1.00  0.00           O
ATOM  11569  O11 POPE3 353      34.885  76.200 124.922  1.00  0.00           O
ATOM  11570  O12 POPE3 353      33.755  77.050 126.952  1.00  0.00           O
ATOM  11571  C1  POPE3 353      36.035  75.700 124.223  1.00  0.00           C
ATOM  11574  C2  POPE3 353      35.625  74.880 122.973  1.00  0.00           C
ATOM  11576  O21 POPE3 353      36.505  75.290 121.903  1.00  0.00           O
ATOM  11577  C21 POPE3 353      37.465  74.440 121.633  1.00  0.00           C
ATOM  11578  O22 POPE3 353      37.485  73.260 121.913  1.00  0.00           O
[truncated: 1,819,619 more chars]
