# Supplementary material for: Characterizing Membrane Association and Periplasmic Transfer of Bacterial Lipoproteins through Molecular Dynamics Simulations
Source: Structure. 2020 Apr 7;28(4):475–487.e3. doi: 10.1016/j.str.2020.01.012 (PMC7139219; doi:10.1016/j.str.2020.01.012)
Supplement: Data S1. Final Coordinates from Simulations (Y–Z), Related to Figure 3 [file mmc3.zip › Y-Z/YJBF-1-atomistic.pdb]

TITLE     Protein
REMARK    THIS IS A SIMULATION BOX
CRYST1  129.199  129.199  112.888  90.00  90.00  90.00 P 1           1
MODEL        1
ATOM      1  N   CYSTA   1      85.850  59.270  51.410  1.00  0.00           N
ATOM      3  CA  CYSTA   1      84.640  59.600  52.070  1.00  0.00           C
ATOM      5  C   CYSTA   1      84.170  58.270  52.740  1.00  0.00           C
ATOM      6  O   CYSTA   1      83.230  58.430  53.520  1.00  0.00           O
ATOM      7  CB  CYSTA   1      83.630  60.380  51.080  1.00  0.00           C
ATOM     10  SG  CYSTA   1      82.030  59.570  50.620  1.00  0.00           S
ATOM     11  C1  CYSTA   1      81.270  60.110  49.040  1.00  0.00           C
ATOM     14  CA1 CYSTA   1      87.070  59.730  51.740  1.00  0.00           C
ATOM     15  OA1 CYSTA   1      87.340  60.180  52.850  1.00  0.00           O
ATOM     16  CA2 CYSTA   1      88.080  59.740  50.660  1.00  0.00           C
ATOM     19  C11 CYSTA   1      79.960  59.400  48.610  1.00  0.00           C
ATOM     21  O11 CYSTA   1      79.030  59.620  49.640  1.00  0.00           O
ATOM     22  CX1 CYSTA   1      78.760  58.880  50.670  1.00  0.00           C
ATOM     23  OX1 CYSTA   1      79.390  57.970  51.170  1.00  0.00           O
ATOM     24  CX2 CYSTA   1      77.410  59.380  51.140  1.00  0.00           C
ATOM     27  C12 CYSTA   1      80.060  57.950  48.060  1.00  0.00           C
ATOM     30  O12 CYSTA   1      79.170  57.020  48.690  1.00  0.00           O
ATOM     31  CD1 CYSTA   1      77.850  56.950  48.500  1.00  0.00           C
ATOM     32  OD1 CYSTA   1      77.110  56.350  49.270  1.00  0.00           O
ATOM     33  CD2 CYSTA   1      77.330  57.670  47.250  1.00  0.00           C
ATOM     36  CA3 CYSTA   1      87.810  60.990  49.830  1.00  0.00           C
ATOM     39  CA4 CYSTA   1      87.960  60.760  48.330  1.00  0.00           C
ATOM     42  CA5 CYSTA   1      86.850  61.500  47.610  1.00  0.00           C
ATOM     45  CA6 CYSTA   1      86.910  61.470  46.080  1.00  0.00           C
ATOM     48  CA7 CYSTA   1      85.590  62.040  45.550  1.00  0.00           C
ATOM     51  CA8 CYSTA   1      85.660  63.130  44.460  1.00  0.00           C
ATOM     54  CA9 CYSTA   1      84.770  64.290  44.900  1.00  0.00           C
ATOM     57 0CA1 CYSTA   1      83.740  64.940  43.950  1.00  0.00           C
ATOM     60 1CA1 CYSTA   1      82.870  65.740  44.920  1.00  0.00           C
ATOM     63 2CA1 CYSTA   1      81.590  66.490  44.570  1.00  0.00           C
ATOM     66 3CA1 CYSTA   1      81.130  67.220  45.850  1.00  0.00           C
ATOM     69 4CA1 CYSTA   1      79.660  67.100  46.250  1.00  0.00           C
ATOM     72 5CA1 CYSTA   1      78.650  67.260  45.120  1.00  0.00           C
ATOM     75 6CA1 CYSTA   1      77.220  67.470  45.610  1.00  0.00           C
ATOM     79  CD3 CYSTA   1      75.800  57.510  47.200  1.00  0.00           C
ATOM     82  CD4 CYSTA   1      75.360  56.080  46.880  1.00  0.00           C
ATOM     85  CD5 CYSTA   1      73.960  55.760  47.410  1.00  0.00           C
ATOM     88  CD6 CYSTA   1      72.860  56.190  46.460  1.00  0.00           C
ATOM     91  CD7 CYSTA   1      73.000  55.440  45.130  1.00  0.00           C
ATOM     94  CD8 CYSTA   1      71.720  55.420  44.320  1.00  0.00           C
ATOM     97  CD9 CYSTA   1      71.790  54.390  43.190  1.00  0.00           C
ATOM    100 0CD1 CYSTA   1      70.770  54.670  42.090  1.00  0.00           C
ATOM    103 1CD1 CYSTA   1      71.410  55.520  40.990  1.00  0.00           C
ATOM    106 2CD1 CYSTA   1      70.430  56.270  40.090  1.00  0.00           C
ATOM    109 3CD1 CYSTA   1      71.170  57.300  39.230  1.00  0.00           C
ATOM    112 4CD1 CYSTA   1      70.470  57.650  37.930  1.00  0.00           C
ATOM    115 5CD1 CYSTA   1      70.980  58.980  37.360  1.00  0.00           C
ATOM    118 6CD1 CYSTA   1      70.430  59.300  35.970  1.00  0.00           C
ATOM    122  CX3 CYSTA   1      76.630  59.910  49.900  1.00  0.00           C
ATOM    125  CX4 CYSTA   1      75.140  60.220  49.970  1.00  0.00           C
ATOM    128  CX5 CYSTA   1      74.540  60.430  48.590  1.00  0.00           C
ATOM    131  CX6 CYSTA   1      74.060  61.850  48.290  1.00  0.00           C
ATOM    134  CX7 CYSTA   1      74.040  61.970  46.770  1.00  0.00           C
ATOM    137  CX8 CYSTA   1      73.370  63.200  46.140  1.00  0.00           C
ATOM    140  CX9 CYSTA   1      73.420  62.850  44.680  1.00  0.00           C
ATOM    142 0CX1 CYSTA   1      72.800  63.390  43.630  1.00  0.00           C
ATOM    144 1CX1 CYSTA   1      71.870  64.530  43.460  1.00  0.00           C
ATOM    147 2CX1 CYSTA   1      71.670  64.850  41.950  1.00  0.00           C
ATOM    150 3CX1 CYSTA   1      70.910  63.790  41.110  1.00  0.00           C
ATOM    153 4CX1 CYSTA   1      71.340  63.760  39.630  1.00  0.00           C
ATOM    156 5CX1 CYSTA   1      70.230  64.090  38.630  1.00  0.00           C
ATOM    159 6CX1 CYSTA   1      70.780  64.950  37.480  1.00  0.00           C
ATOM    162 7CX1 CYSTA   1      69.800  65.280  36.340  1.00  0.00           C
ATOM    165 8CX1 CYSTA   1      70.390  66.260  35.330  1.00  0.00           C
ATOM    169  N   SER A   2      84.820  57.020  52.480  1.00  0.00           N
ATOM    171  CA  SER A   2      84.510  55.620  53.020  1.00  0.00           C
ATOM    173  CB  SER A   2      83.830  55.790  54.410  1.00  0.00           C
ATOM    176  OG  SER A   2      82.420  56.010  54.360  1.00  0.00           O
ATOM    178  C   SER A   2      84.300  54.050  52.420  1.00  0.00           C
ATOM    179  O   SER A   2      83.940  53.240  53.260  1.00  0.00           O
ATOM    180  N   ALA A   3      84.440  53.500  51.090  1.00  0.00           N
ATOM    182  CA  ALA A   3      84.130  52.120  50.430  1.00  0.00           C
ATOM    184  CB  ALA A   3      84.180  50.740  51.120  1.00  0.00           C
ATOM    188  C   ALA A   3      83.640  51.910  48.950  1.00  0.00           C
ATOM    189  O   ALA A   3      84.170  52.600  48.090  1.00  0.00           O
ATOM    190  N   THR A   4      82.740  50.900  48.570  1.00  0.00           N
ATOM    192  CA  THR A   4      82.300  50.530  47.190  1.00  0.00           C
ATOM    194  CB  THR A   4      81.100  49.560  47.060  1.00  0.00           C
ATOM    196  OG1 THR A   4      81.570  48.260  47.220  1.00  0.00           O
ATOM    198  CG2 THR A   4      79.950  49.640  48.080  1.00  0.00           C
ATOM    202  C   THR A   4      81.850  51.710  46.390  1.00  0.00           C
ATOM    203  O   THR A   4      82.380  52.060  45.340  1.00  0.00           O
ATOM    204  N   THR A   5      80.860  52.350  46.960  1.00  0.00           N
ATOM    206  CA  THR A   5      80.870  53.740  47.210  1.00  0.00           C
ATOM    208  CB  THR A   5      79.740  54.540  46.590  1.00  0.00           C
ATOM    210  OG1 THR A   5      78.460  53.960  46.840  1.00  0.00           O
ATOM    212  CG2 THR A   5      79.950  54.720  45.080  1.00  0.00           C
ATOM    216  C   THR A   5      80.720  53.670  48.700  1.00  0.00           C
ATOM    217  O   THR A   5      80.490  52.630  49.320  1.00  0.00           O
ATOM    218  N   LYS A   6      80.940  54.810  49.310  1.00  0.00           N
ATOM    220  CA  LYS A   6      81.310  54.940  50.660  1.00  0.00           C
ATOM    222  CB  LYS A   6      82.090  56.250  50.690  1.00  0.00           C
ATOM    225  CG  LYS A   6      83.340  56.140  49.780  1.00  0.00           C
ATOM    228  CD  LYS A   6      84.210  57.360  49.540  1.00  0.00           C
ATOM    231  CE  LYS A   6      84.010  58.130  48.260  1.00  0.00           C
ATOM    234  NZ  LYS A   6      85.290  58.240  47.560  1.00  0.00           N
ATOM    238  C   LYS A   6      80.090  54.840  51.530  1.00  0.00           C
ATOM    239  O   LYS A   6      78.970  54.840  51.020  1.00  0.00           O
ATOM    240  N   GLU A   7      80.300  54.650  52.860  1.00  0.00           N
ATOM    242  CA  GLU A   7      79.280  54.290  53.820  1.00  0.00           C
ATOM    244  CB  GLU A   7      79.850  54.170  55.270  1.00  0.00           C
ATOM    247  CG  GLU A   7      80.980  53.120  55.410  1.00  0.00           C
ATOM    250  CD  GLU A   7      81.820  53.370  56.670  1.00  0.00           C
ATOM    251  OE1 GLU A   7      83.060  53.570  56.540  1.00  0.00           O
ATOM    252  OE2 GLU A   7      81.240  53.360  57.790  1.00  0.00           O
ATOM    253  C   GLU A   7      78.210  55.340  53.830  1.00  0.00           C
ATOM    254  O   GLU A   7      78.510  56.530  53.940  1.00  0.00           O
ATOM    255  N   LEU A   8      76.920  54.910  53.690  1.00  0.00           N
ATOM    257  CA  LEU A   8      75.790  55.810  53.690  1.00  0.00           C
ATOM    259  CB  LEU A   8      74.450  55.170  53.230  1.00  0.00           C
ATOM    262  CG  LEU A   8      73.350  56.120  52.670  1.00  0.00           C
ATOM    264  CD1 LEU A   8      72.130  55.310  52.200  1.00  0.00           C
ATOM    268  CD2 LEU A   8      72.850  57.230  53.610  1.00  0.00           C
ATOM    272  C   LEU A   8      75.650  56.340  55.090  1.00  0.00           C
ATOM    273  O   LEU A   8      75.600  55.600  56.070  1.00  0.00           O
ATOM    274  N   GLY A   9      75.620  57.680  55.160  1.00  0.00           N
ATOM    276  CA  GLY A   9      75.430  58.480  56.330  1.00  0.00           C
ATOM    279  C   GLY A   9      76.690  59.250  56.450  1.00  0.00           C
ATOM    280  O   GLY A   9      76.650  60.470  56.580  1.00  0.00           O
ATOM    281  N   ASN A  10      77.850  58.570  56.380  1.00  0.00           N
ATOM    283  CA  ASN A  10      79.130  59.080  56.800  1.00  0.00           C
ATOM    285  CB  ASN A  10      80.200  57.960  56.760  1.00  0.00           C
ATOM    288  CG  ASN A  10      81.470  58.300  57.560  1.00  0.00           C
ATOM    289  OD1 ASN A  10      81.630  59.390  58.120  1.00  0.00           O
ATOM    290  ND2 ASN A  10      82.400  57.290  57.640  1.00  0.00           N
ATOM    293  C   ASN A  10      79.540  60.340  56.060  1.00  0.00           C
ATOM    294  O   ASN A  10      80.020  61.280  56.690  1.00  0.00           O
ATOM    295  N   SER A  11      79.310  60.420  54.720  1.00  0.00           N
ATOM    297  CA  SER A  11      79.640  61.610  53.970  1.00  0.00           C
ATOM    299  CB  SER A  11      80.320  61.260  52.620  1.00  0.00           C
ATOM    302  OG  SER A  11      79.780  61.840  51.430  1.00  0.00           O
ATOM    304  C   SER A  11      78.440  62.500  53.760  1.00  0.00           C
ATOM    305  O   SER A  11      78.640  63.640  53.370  1.00  0.00           O
ATOM    306  N   LEU A  12      77.190  62.040  53.980  1.00  0.00           N
ATOM    308  CA  LEU A  12      75.990  62.880  53.870  1.00  0.00           C
ATOM    310  CB  LEU A  12      74.590  62.220  54.130  1.00  0.00           C
ATOM    313  CG  LEU A  12      74.170  61.310  52.980  1.00  0.00           C
ATOM    315  CD1 LEU A  12      75.030  60.070  53.070  1.00  0.00           C
ATOM    319  CD2 LEU A  12      72.700  60.890  52.820  1.00  0.00           C
ATOM    323  C   LEU A  12      76.060  63.910  54.910  1.00  0.00           C
ATOM    324  O   LEU A  12      75.780  65.090  54.680  1.00  0.00           O
ATOM    325  N   TRP A  13      76.460  63.420  56.090  1.00  0.00           N
ATOM    327  CA  TRP A  13      76.670  64.180  57.270  1.00  0.00           C
ATOM    329  CB  TRP A  13      77.030  63.240  58.450  1.00  0.00           C
ATOM    332  CG  TRP A  13      76.010  62.180  58.770  1.00  0.00           C
ATOM    333  CD1 TRP A  13      74.700  62.040  58.410  1.00  0.00           C
ATOM    335  NE1 TRP A  13      74.220  60.830  58.850  1.00  0.00           N
ATOM    337  CE2 TRP A  13      75.220  60.160  59.500  1.00  0.00           C
ATOM    338  CD2 TRP A  13      76.360  60.980  59.470  1.00  0.00           C
ATOM    339  CE3 TRP A  13      77.540  60.530  60.060  1.00  0.00           C
ATOM    341  CZ3 TRP A  13      77.530  59.330  60.750  1.00  0.00           C
ATOM    343  CZ2 TRP A  13      75.230  58.920  60.120  1.00  0.00           C
ATOM    345  CH2 TRP A  13      76.380  58.540  60.810  1.00  0.00           C
ATOM    347  C   TRP A  13      77.790  65.140  57.010  1.00  0.00           C
ATOM    348  O   TRP A  13      77.590  66.340  57.120  1.00  0.00           O
ATOM    349  N   ASP A  14      78.970  64.650  56.570  1.00  0.00           N
ATOM    351  CA  ASP A  14      80.150  65.480  56.410  1.00  0.00           C
ATOM    353  CB  ASP A  14      81.450  64.680  56.130  1.00  0.00           C
ATOM    356  CG  ASP A  14      81.910  63.870  57.350  1.00  0.00           C
ATOM    357  OD1 ASP A  14      81.190  63.840  58.390  1.00  0.00           O
ATOM    358  OD2 ASP A  14      83.010  63.260  57.250  1.00  0.00           O
ATOM    359  C   ASP A  14      79.990  66.520  55.330  1.00  0.00           C
ATOM    360  O   ASP A  14      80.520  67.620  55.450  1.00  0.00           O
ATOM    361  N   SER A  15      79.250  66.180  54.240  1.00  0.00           N
ATOM    363  CA  SER A  15      78.880  67.060  53.160  1.00  0.00           C
ATOM    365  CB  SER A  15      78.150  66.310  52.010  1.00  0.00           C
ATOM    368  OG  SER A  15      77.800  67.150  50.930  1.00  0.00           O
ATOM    370  C   SER A  15      78.020  68.180  53.670  1.00  0.00           C
ATOM    371  O   SER A  15      78.300  69.340  53.400  1.00  0.00           O
ATOM    372  N   LEU A  16      76.990  67.830  54.500  1.00  0.00           N
ATOM    374  CA  LEU A  16      76.070  68.740  55.160  1.00  0.00           C
ATOM    376  CB  LEU A  16      74.970  67.980  55.960  1.00  0.00           C
ATOM    379  CG  LEU A  16      74.050  68.840  56.870  1.00  0.00           C
ATOM    381  CD1 LEU A  16      73.000  69.620  56.050  1.00  0.00           C
ATOM    385  CD2 LEU A  16      73.420  67.990  57.990  1.00  0.00           C
ATOM    389  C   LEU A  16      76.800  69.700  56.060  1.00  0.00           C
ATOM    390  O   LEU A  16      76.430  70.870  56.180  1.00  0.00           O
ATOM    391  N   PHE A  17      77.870  69.220  56.720  1.00  0.00           N
ATOM    393  CA  PHE A  17      78.580  69.960  57.720  1.00  0.00           C
ATOM    395  CB  PHE A  17      79.110  69.030  58.840  1.00  0.00           C
ATOM    398  CG  PHE A  17      77.990  68.600  59.760  1.00  0.00           C
ATOM    399  CD1 PHE A  17      77.400  69.530  60.640  1.00  0.00           C
ATOM    401  CE1 PHE A  17      76.380  69.150  61.510  1.00  0.00           C
ATOM    403  CZ  PHE A  17      75.900  67.830  61.500  1.00  0.00           C
ATOM    405  CD2 PHE A  17      77.590  67.250  59.870  1.00  0.00           C
ATOM    407  CE2 PHE A  17      76.520  66.880  60.680  1.00  0.00           C
ATOM    409  C   PHE A  17      79.770  70.690  57.130  1.00  0.00           C
ATOM    410  O   PHE A  17      80.440  71.440  57.850  1.00  0.00           O
ATOM    411  N   GLY A  18      80.040  70.500  55.820  1.00  0.00           N
ATOM    413  CA  GLY A  18      81.280  70.860  55.170  1.00  0.00           C
ATOM    416  C   GLY A  18      81.590  72.330  55.140  1.00  0.00           C
ATOM    417  O   GLY A  18      82.760  72.690  55.150  1.00  0.00           O
ATOM    418  N   THR A  19      80.560  73.210  55.110  1.00  0.00           N
ATOM    420  CA  THR A  19      80.810  74.630  55.170  1.00  0.00           C
ATOM    422  CB  THR A  19      81.260  75.190  53.830  1.00  0.00           C
ATOM    424  OG1 THR A  19      81.760  76.510  53.960  1.00  0.00           O
ATOM    426  CG2 THR A  19      80.120  75.160  52.810  1.00  0.00           C
ATOM    430  C   THR A  19      79.540  75.280  55.680  1.00  0.00           C
ATOM    431  O   THR A  19      78.470  74.680  55.560  1.00  0.00           O
ATOM    432  N   PRO A  20      79.600  76.500  56.250  1.00  0.00           N
ATOM    433  CD  PRO A  20      80.760  76.880  57.050  1.00  0.00           C
ATOM    436  CA  PRO A  20      78.440  77.290  56.640  1.00  0.00           C
ATOM    438  CB  PRO A  20      79.030  78.500  57.360  1.00  0.00           C
ATOM    441  CG  PRO A  20      80.260  77.920  58.050  1.00  0.00           C
ATOM    444  C   PRO A  20      77.520  77.750  55.530  1.00  0.00           C
ATOM    445  O   PRO A  20      76.410  78.180  55.840  1.00  0.00           O
ATOM    446  N   GLY A  21      77.930  77.680  54.250  1.00  0.00           N
ATOM    448  CA  GLY A  21      76.970  77.900  53.190  1.00  0.00           C
ATOM    451  C   GLY A  21      76.230  76.640  52.870  1.00  0.00           C
ATOM    452  O   GLY A  21      75.160  76.700  52.290  1.00  0.00           O
ATOM    453  N   VAL A  22      76.750  75.450  53.270  1.00  0.00           N
ATOM    455  CA  VAL A  22      76.020  74.210  53.110  1.00  0.00           C
ATOM    457  CB  VAL A  22      76.960  73.010  52.880  1.00  0.00           C
ATOM    459  CG1 VAL A  22      76.210  71.670  52.890  1.00  0.00           C
ATOM    463  CG2 VAL A  22      77.670  73.110  51.520  1.00  0.00           C
ATOM    467  C   VAL A  22      75.200  74.020  54.380  1.00  0.00           C
ATOM    468  O   VAL A  22      74.350  73.130  54.450  1.00  0.00           O
ATOM    469  N   GLN A  23      75.380  74.900  55.410  1.00  0.00           N
ATOM    471  CA  GLN A  23      74.720  74.800  56.700  1.00  0.00           C
ATOM    473  CB  GLN A  23      75.430  75.580  57.860  1.00  0.00           C
ATOM    476  CG  GLN A  23      76.610  74.840  58.510  1.00  0.00           C
ATOM    479  CD  GLN A  23      76.140  73.540  59.150  1.00  0.00           C
ATOM    480  OE1 GLN A  23      74.950  73.320  59.430  1.00  0.00           O
ATOM    481  NE2 GLN A  23      77.130  72.640  59.400  1.00  0.00           N
ATOM    484  C   GLN A  23      73.240  75.100  56.640  1.00  0.00           C
ATOM    485  O   GLN A  23      72.520  74.710  55.720  1.00  0.00           O
ATOM    486  N   LEU A  24      72.730  75.730  57.700  1.00  0.00           N
ATOM    488  CA  LEU A  24      71.380  75.630  58.110  1.00  0.00           C
ATOM    490  CB  LEU A  24      71.290  75.650  59.660  1.00  0.00           C
ATOM    493  CG  LEU A  24      70.030  74.980  60.250  1.00  0.00           C
ATOM    495  CD1 LEU A  24      68.740  75.790  60.000  1.00  0.00           C
ATOM    499  CD2 LEU A  24      69.920  73.530  59.760  1.00  0.00           C
ATOM    503  C   LEU A  24      70.700  76.810  57.500  1.00  0.00           C
ATOM    504  O   LEU A  24      71.000  77.960  57.800  1.00  0.00           O
ATOM    505  N   THR A  25      69.740  76.500  56.600  1.00  0.00           N
ATOM    507  CA  THR A  25      68.790  77.430  56.090  1.00  0.00           C
ATOM    509  CB  THR A  25      68.760  77.530  54.570  1.00  0.00           C
ATOM    511  OG1 THR A  25      70.050  77.900  54.090  1.00  0.00           O
ATOM    513  CG2 THR A  25      67.720  78.550  54.090  1.00  0.00           C
ATOM    517  C   THR A  25      67.500  76.850  56.590  1.00  0.00           C
ATOM    518  O   THR A  25      67.340  75.630  56.640  1.00  0.00           O
ATOM    519  N   ASP A  26      66.590  77.730  57.010  1.00  0.00           N
ATOM    521  CA  ASP A  26      65.300  77.410  57.550  1.00  0.00           C
ATOM    523  CB  ASP A  26      64.610  78.720  57.990  1.00  0.00           C
ATOM    526  CG  ASP A  26      63.550  78.440  59.040  1.00  0.00           C
ATOM    527  OD1 ASP A  26      62.640  77.620  58.760  1.00  0.00           O
ATOM    528  OD2 ASP A  26      63.620  79.060  60.140  1.00  0.00           O
ATOM    529  C   ASP A  26      64.440  76.650  56.550  1.00  0.00           C
ATOM    530  O   ASP A  26      63.770  75.690  56.900  1.00  0.00           O
ATOM    531  N   ASP A  27      64.470  77.080  55.270  1.00  0.00           N
ATOM    533  CA  ASP A  27      63.830  76.400  54.160  1.00  0.00           C
ATOM    535  CB  ASP A  27      63.860  77.230  52.850  1.00  0.00           C
ATOM    538  CG  ASP A  27      62.950  78.470  52.940  1.00  0.00           C
ATOM    539  OD1 ASP A  27      62.160  78.580  53.910  1.00  0.00           O
ATOM    540  OD2 ASP A  27      63.010  79.290  51.980  1.00  0.00           O
ATOM    541  C   ASP A  27      64.430  75.040  53.880  1.00  0.00           C
ATOM    542  O   ASP A  27      63.690  74.110  53.570  1.00  0.00           O
ATOM    543  N   ASP A  28      65.770  74.910  54.000  1.00  0.00           N
ATOM    545  CA  ASP A  28      66.490  73.680  53.760  1.00  0.00           C
ATOM    547  CB  ASP A  28      68.040  73.810  53.750  1.00  0.00           C
ATOM    550  CG  ASP A  28      68.540  74.520  52.480  1.00  0.00           C
ATOM    551  OD1 ASP A  28      67.760  74.640  51.500  1.00  0.00           O
ATOM    552  OD2 ASP A  28      69.740  74.890  52.460  1.00  0.00           O
ATOM    553  C   ASP A  28      66.120  72.610  54.750  1.00  0.00           C
ATOM    554  O   ASP A  28      66.090  71.450  54.360  1.00  0.00           O
ATOM    555  N   ILE A  29      65.790  72.950  56.020  1.00  0.00           N
ATOM    557  CA  ILE A  29      65.330  72.020  57.030  1.00  0.00           C
ATOM    559  CB  ILE A  29      64.980  72.780  58.310  1.00  0.00           C
ATOM    561  CG2 ILE A  29      63.890  72.120  59.180  1.00  0.00           C
ATOM    565  CG1 ILE A  29      66.240  73.070  59.150  1.00  0.00           C
ATOM    568  CD  ILE A  29      66.930  71.810  59.680  1.00  0.00           C
ATOM    572  C   ILE A  29      64.090  71.290  56.610  1.00  0.00           C
ATOM    573  O   ILE A  29      63.990  70.080  56.780  1.00  0.00           O
ATOM    574  N   GLN A  30      63.110  72.050  56.050  1.00  0.00           N
ATOM    576  CA  GLN A  30      61.820  71.560  55.660  1.00  0.00           C
ATOM    578  CB  GLN A  30      60.870  72.710  55.240  1.00  0.00           C
ATOM    581  CG  GLN A  30      60.580  73.750  56.340  1.00  0.00           C
ATOM    584  CD  GLN A  30      59.890  74.960  55.710  1.00  0.00           C
ATOM    585  OE1 GLN A  30      60.510  75.700  54.940  1.00  0.00           O
ATOM    586  NE2 GLN A  30      58.570  75.170  56.030  1.00  0.00           N
ATOM    589  C   GLN A  30      62.000  70.620  54.490  1.00  0.00           C
ATOM    590  O   GLN A  30      61.240  69.670  54.320  1.00  0.00           O
ATOM    591  N   ASN A  31      63.060  70.900  53.690  1.00  0.00           N
ATOM    593  CA  ASN A  31      63.490  70.170  52.540  1.00  0.00           C
ATOM    595  CB  ASN A  31      64.340  71.070  51.610  1.00  0.00           C
ATOM    598  CG  ASN A  31      64.740  70.400  50.280  1.00  0.00           C
ATOM    599  OD1 ASN A  31      65.710  69.640  50.240  1.00  0.00           O
ATOM    600  ND2 ASN A  31      63.990  70.730  49.180  1.00  0.00           N
ATOM    603  C   ASN A  31      64.160  68.870  52.890  1.00  0.00           C
ATOM    604  O   ASN A  31      64.110  67.930  52.100  1.00  0.00           O
ATOM    605  N   MET A  32      64.790  68.770  54.100  1.00  0.00           N
ATOM    607  CA  MET A  32      65.560  67.600  54.480  1.00  0.00           C
ATOM    609  CB  MET A  32      66.420  67.740  55.770  1.00  0.00           C
ATOM    612  CG  MET A  32      67.590  68.740  55.610  1.00  0.00           C
ATOM    615  SD  MET A  32      68.550  69.080  57.120  1.00  0.00           S
ATOM    616  CE  MET A  32      69.150  70.710  56.570  1.00  0.00           C
ATOM    620  C   MET A  32      64.660  66.390  54.620  1.00  0.00           C
ATOM    621  O   MET A  32      63.690  66.470  55.370  1.00  0.00           O
ATOM    622  N   PRO A  33      64.910  65.280  53.930  1.00  0.00           N
ATOM    623  CD  PRO A  33      66.010  65.140  52.970  1.00  0.00           C
ATOM    626  CA  PRO A  33      63.990  64.150  53.870  1.00  0.00           C
ATOM    628  CB  PRO A  33      64.460  63.340  52.650  1.00  0.00           C
ATOM    631  CG  PRO A  33      65.940  63.700  52.480  1.00  0.00           C
ATOM    634  C   PRO A  33      64.080  63.330  55.120  1.00  0.00           C
ATOM    635  O   PRO A  33      63.240  62.460  55.310  1.00  0.00           O
ATOM    636  N   TYR A  34      65.110  63.570  55.950  1.00  0.00           N
ATOM    638  CA  TYR A  34      65.400  62.830  57.150  1.00  0.00           C
ATOM    640  CB  TYR A  34      66.850  62.250  57.170  1.00  0.00           C
ATOM    643  CG  TYR A  34      67.840  63.290  56.700  1.00  0.00           C
ATOM    644  CD1 TYR A  34      68.240  64.340  57.540  1.00  0.00           C
ATOM    646  CE1 TYR A  34      69.130  65.320  57.100  1.00  0.00           C
ATOM    648  CZ  TYR A  34      69.640  65.270  55.810  1.00  0.00           C
ATOM    649  OH  TYR A  34      70.550  66.250  55.350  1.00  0.00           O
ATOM    651  CD2 TYR A  34      68.360  63.240  55.400  1.00  0.00           C
ATOM    653  CE2 TYR A  34      69.250  64.220  54.970  1.00  0.00           C
ATOM    655  C   TYR A  34      65.190  63.760  58.300  1.00  0.00           C
ATOM    656  O   TYR A  34      65.150  64.980  58.150  1.00  0.00           O
ATOM    657  N   ALA A  35      65.010  63.160  59.500  1.00  0.00           N
ATOM    659  CA  ALA A  35      64.740  63.880  60.720  1.00  0.00           C
ATOM    661  CB  ALA A  35      64.150  62.950  61.800  1.00  0.00           C
ATOM    665  C   ALA A  35      66.000  64.500  61.240  1.00  0.00           C
ATOM    666  O   ALA A  35      67.050  63.880  61.220  1.00  0.00           O
ATOM    667  N   SER A  36      65.890  65.760  61.710  1.00  0.00           N
ATOM    669  CA  SER A  36      67.020  66.480  62.240  1.00  0.00           C
ATOM    671  CB  SER A  36      67.600  67.570  61.320  1.00  0.00           C
ATOM    674  OG  SER A  36      67.830  67.070  60.010  1.00  0.00           O
ATOM    676  C   SER A  36      66.520  67.130  63.500  1.00  0.00           C
ATOM    677  O   SER A  36      65.320  67.200  63.740  1.00  0.00           O
ATOM    678  N   GLN A  37      67.470  67.570  64.340  1.00  0.00           N
ATOM    680  CA  GLN A  37      67.220  67.960  65.700  1.00  0.00           C
ATOM    682  CB  GLN A  37      67.360  66.750  66.660  1.00  0.00           C
ATOM    685  CG  GLN A  37      67.120  67.090  68.130  1.00  0.00           C
ATOM    688  CD  GLN A  37      67.410  65.950  69.110  1.00  0.00           C
ATOM    689  OE1 GLN A  37      68.360  66.050  69.890  1.00  0.00           O
ATOM    690  NE2 GLN A  37      66.570  64.870  69.080  1.00  0.00           N
ATOM    693  C   GLN A  37      68.270  68.980  66.020  1.00  0.00           C
ATOM    694  O   GLN A  37      69.350  68.970  65.430  1.00  0.00           O
ATOM    695  N   TYR A  38      68.000  69.890  66.980  1.00  0.00           N
ATOM    697  CA  TYR A  38      69.020  70.730  67.570  1.00  0.00           C
ATOM    699  CB  TYR A  38      68.610  72.200  67.700  1.00  0.00           C
ATOM    702  CG  TYR A  38      68.230  72.810  66.380  1.00  0.00           C
ATOM    703  CD1 TYR A  38      69.240  73.160  65.470  1.00  0.00           C
ATOM    705  CE1 TYR A  38      68.910  73.800  64.270  1.00  0.00           C
ATOM    707  CZ  TYR A  38      67.580  74.090  63.970  1.00  0.00           C
ATOM    708  OH  TYR A  38      67.220  74.640  62.720  1.00  0.00           O
ATOM    710  CD2 TYR A  38      66.900  73.130  66.090  1.00  0.00           C
ATOM    712  CE2 TYR A  38      66.570  73.780  64.890  1.00  0.00           C
ATOM    714  C   TYR A  38      69.340  70.270  68.970  1.00  0.00           C
ATOM    715  O   TYR A  38      68.510  69.700  69.660  1.00  0.00           O
ATOM    716  N   MET A  39      70.580  70.510  69.430  1.00  0.00           N
ATOM    718  CA  MET A  39      71.060  69.970  70.680  1.00  0.00           C
ATOM    720  CB  MET A  39      72.060  68.820  70.420  1.00  0.00           C
ATOM    723  CG  MET A  39      72.920  68.360  71.610  1.00  0.00           C
ATOM    726  SD  MET A  39      74.180  67.160  71.070  1.00  0.00           S
ATOM    727  CE  MET A  39      75.160  67.300  72.590  1.00  0.00           C
ATOM    731  C   MET A  39      71.710  71.090  71.420  1.00  0.00           C
ATOM    732  O   MET A  39      72.620  71.740  70.910  1.00  0.00           O
ATOM    733  N   GLN A  40      71.240  71.350  72.660  1.00  0.00           N
ATOM    735  CA  GLN A  40      71.750  72.400  73.500  1.00  0.00           C
ATOM    737  CB  GLN A  40      70.680  73.470  73.840  1.00  0.00           C
ATOM    740  CG  GLN A  40      70.140  74.180  72.570  1.00  0.00           C
ATOM    743  CD  GLN A  40      68.910  75.050  72.880  1.00  0.00           C
ATOM    744  OE1 GLN A  40      67.800  74.530  73.020  1.00  0.00           O
ATOM    745  NE2 GLN A  40      69.110  76.400  72.940  1.00  0.00           N
ATOM    748  C   GLN A  40      72.180  71.690  74.740  1.00  0.00           C
ATOM    749  O   GLN A  40      71.430  70.890  75.280  1.00  0.00           O
ATOM    750  N   LEU A  41      73.430  71.940  75.200  1.00  0.00           N
ATOM    752  CA  LEU A  41      73.940  71.360  76.420  1.00  0.00           C
ATOM    754  CB  LEU A  41      75.240  70.520  76.250  1.00  0.00           C
ATOM    757  CG  LEU A  41      75.090  69.170  75.520  1.00  0.00           C
ATOM    759  CD1 LEU A  41      76.380  68.330  75.650  1.00  0.00           C
ATOM    763  CD2 LEU A  41      73.880  68.350  76.000  1.00  0.00           C
ATOM    767  C   LEU A  41      74.300  72.520  77.290  1.00  0.00           C
ATOM    768  O   LEU A  41      75.230  73.260  76.980  1.00  0.00           O
ATOM    769  N   ASN A  42      73.580  72.660  78.430  1.00  0.00           N
ATOM    771  CA  ASN A  42      73.980  73.440  79.590  1.00  0.00           C
ATOM    773  CB  ASN A  42      75.480  73.310  79.980  1.00  0.00           C
ATOM    776  CG  ASN A  42      75.800  71.810  80.010  1.00  0.00           C
ATOM    777  OD1 ASN A  42      74.900  71.010  80.300  1.00  0.00           O
ATOM    778  ND2 ASN A  42      77.050  71.430  79.620  1.00  0.00           N
ATOM    781  C   ASN A  42      73.590  74.860  79.380  1.00  0.00           C
ATOM    782  O   ASN A  42      74.160  75.780  79.980  1.00  0.00           O
ATOM    783  N   GLY A  43      72.590  75.070  78.480  1.00  0.00           N
ATOM    785  CA  GLY A  43      72.180  76.350  77.990  1.00  0.00           C
ATOM    788  C   GLY A  43      73.160  76.860  76.960  1.00  0.00           C
ATOM    789  O   GLY A  43      73.090  78.010  76.550  1.00  0.00           O
ATOM    790  N   GLY A  44      74.110  75.980  76.540  1.00  0.00           N
ATOM    792  CA  GLY A  44      75.200  76.250  75.640  1.00  0.00           C
ATOM    795  C   GLY A  44      74.760  76.480  74.230  1.00  0.00           C
ATOM    796  O   GLY A  44      73.560  76.510  73.950  1.00  0.00           O
ATOM    797  N   PRO A  45      75.710  76.660  73.310  1.00  0.00           N
ATOM    798  CD  PRO A  45      77.150  76.550  73.580  1.00  0.00           C
ATOM    801  CA  PRO A  45      75.450  76.860  71.890  1.00  0.00           C
ATOM    803  CB  PRO A  45      76.830  77.030  71.230  1.00  0.00           C
ATOM    806  CG  PRO A  45      77.820  76.400  72.210  1.00  0.00           C
ATOM    809  C   PRO A  45      74.670  75.730  71.290  1.00  0.00           C
ATOM    810  O   PRO A  45      74.870  74.570  71.670  1.00  0.00           O
ATOM    811  N   GLN A  46      73.750  76.070  70.360  1.00  0.00           N
ATOM    813  CA  GLN A  46      72.890  75.140  69.700  1.00  0.00           C
ATOM    815  CB  GLN A  46      71.660  75.850  69.110  1.00  0.00           C
ATOM    818  CG  GLN A  46      70.620  74.850  68.600  1.00  0.00           C
ATOM    821  CD  GLN A  46      69.370  75.560  68.060  1.00  0.00           C
ATOM    822  OE1 GLN A  46      69.440  76.240  67.030  1.00  0.00           O
ATOM    823  NE2 GLN A  46      68.210  75.370  68.760  1.00  0.00           N
ATOM    826  C   GLN A  46      73.670  74.460  68.610  1.00  0.00           C
ATOM    827  O   GLN A  46      74.400  75.120  67.850  1.00  0.00           O
ATOM    828  N   LEU A  47      73.560  73.120  68.540  1.00  0.00           N
ATOM    830  CA  LEU A  47      74.330  72.260  67.670  1.00  0.00           C
ATOM    832  CB  LEU A  47      75.130  71.180  68.440  1.00  0.00           C
ATOM    835  CG  LEU A  47      76.050  71.750  69.560  1.00  0.00           C
ATOM    837  CD1 LEU A  47      76.780  70.610  70.300  1.00  0.00           C
ATOM    841  CD2 LEU A  47      77.040  72.800  69.020  1.00  0.00           C
ATOM    845  C   LEU A  47      73.330  71.580  66.810  1.00  0.00           C
ATOM    846  O   LEU A  47      72.180  71.440  67.190  1.00  0.00           O
ATOM    847  N   PHE A  48      73.750  71.160  65.590  1.00  0.00           N
ATOM    849  CA  PHE A  48      72.850  70.560  64.640  1.00  0.00           C
ATOM    851  CB  PHE A  48      73.010  71.160  63.220  1.00  0.00           C
ATOM    854  CG  PHE A  48      71.910  70.680  62.320  1.00  0.00           C
ATOM    855  CD1 PHE A  48      70.600  71.080  62.610  1.00  0.00           C
ATOM    857  CE1 PHE A  48      69.540  70.700  61.790  1.00  0.00           C
ATOM    859  CZ  PHE A  48      69.770  69.920  60.660  1.00  0.00           C
ATOM    861  CD2 PHE A  48      72.130  69.850  61.200  1.00  0.00           C
ATOM    863  CE2 PHE A  48      71.060  69.460  60.380  1.00  0.00           C
ATOM    865  C   PHE A  48      73.200  69.100  64.610  1.00  0.00           C
ATOM    866  O   PHE A  48      74.370  68.730  64.510  1.00  0.00           O
ATOM    867  N   VAL A  49      72.160  68.250  64.740  1.00  0.00           N
ATOM    869  CA  VAL A  49      72.280  66.830  64.890  1.00  0.00           C
ATOM    871  CB  VAL A  49      71.940  66.390  66.310  1.00  0.00           C
ATOM    873  CG1 VAL A  49      72.360  64.920  66.500  1.00  0.00           C
ATOM    877  CG2 VAL A  49      72.720  67.260  67.320  1.00  0.00           C
ATOM    881  C   VAL A  49      71.300  66.260  63.890  1.00  0.00           C
ATOM    882  O   VAL A  49      70.250  66.850  63.650  1.00  0.00           O
ATOM    883  N   VAL A  50      71.640  65.110  63.260  1.00  0.00           N
ATOM    885  CA  VAL A  50      70.810  64.460  62.280  1.00  0.00           C
ATOM    887  CB  VAL A  50      71.410  64.500  60.880  1.00  0.00           C
ATOM    889  CG1 VAL A  50      72.730  63.720  60.770  1.00  0.00           C
ATOM    893  CG2 VAL A  50      70.380  63.980  59.870  1.00  0.00           C
ATOM    897  C   VAL A  50      70.580  63.050  62.740  1.00  0.00           C
ATOM    898  O   VAL A  50      71.470  62.430  63.310  1.00  0.00           O
ATOM    899  N   LEU A  51      69.360  62.510  62.490  1.00  0.00           N
ATOM    901  CA  LEU A  51      69.040  61.120  62.720  1.00  0.00           C
ATOM    903  CB  LEU A  51      67.510  60.850  62.660  1.00  0.00           C
ATOM    906  CG  LEU A  51      67.090  59.410  63.040  1.00  0.00           C
ATOM    908  CD1 LEU A  51      67.500  59.100  64.480  1.00  0.00           C
ATOM    912  CD2 LEU A  51      65.570  59.190  62.870  1.00  0.00           C
ATOM    916  C   LEU A  51      69.740  60.270  61.690  1.00  0.00           C
ATOM    917  O   LEU A  51      69.560  60.440  60.490  1.00  0.00           O
ATOM    918  N   ALA A  52      70.590  59.350  62.190  1.00  0.00           N
ATOM    920  CA  ALA A  52      71.520  58.570  61.420  1.00  0.00           C
ATOM    922  CB  ALA A  52      72.760  58.270  62.280  1.00  0.00           C
ATOM    926  C   ALA A  52      70.920  57.250  61.010  1.00  0.00           C
ATOM    927  O   ALA A  52      71.280  56.720  59.960  1.00  0.00           O
ATOM    928  N   PHE A  53      69.980  56.730  61.830  1.00  0.00           N
ATOM    930  CA  PHE A  53      69.420  55.400  61.690  1.00  0.00           C
ATOM    932  CB  PHE A  53      70.400  54.200  61.430  1.00  0.00           C
ATOM    935  CG  PHE A  53      71.380  53.900  62.560  1.00  0.00           C
ATOM    936  CD1 PHE A  53      71.090  52.900  63.500  1.00  0.00           C
ATOM    938  CE1 PHE A  53      72.010  52.580  64.500  1.00  0.00           C
ATOM    940  CZ  PHE A  53      73.230  53.270  64.590  1.00  0.00           C
ATOM    942  CD2 PHE A  53      72.620  54.570  62.630  1.00  0.00           C
ATOM    944  CE2 PHE A  53      73.530  54.270  63.660  1.00  0.00           C
ATOM    946  C   PHE A  53      68.710  55.180  62.980  1.00  0.00           C
ATOM    947  O   PHE A  53      68.880  55.930  63.940  1.00  0.00           O
ATOM    948  N   ALA A  54      67.860  54.130  63.010  1.00  0.00           N
ATOM    950  CA  ALA A  54      67.150  53.760  64.200  1.00  0.00           C
ATOM    952  CB  ALA A  54      65.770  54.440  64.260  1.00  0.00           C
ATOM    956  C   ALA A  54      66.970  52.270  64.140  1.00  0.00           C
ATOM    957  O   ALA A  54      66.690  51.710  63.090  1.00  0.00           O
ATOM    958  N   GLU A  55      67.090  51.610  65.320  1.00  0.00           N
ATOM    960  CA  GLU A  55      66.460  50.330  65.590  1.00  0.00           C
ATOM    962  CB  GLU A  55      67.090  49.520  66.760  1.00  0.00           C
ATOM    965  CG  GLU A  55      68.550  49.060  66.520  1.00  0.00           C
ATOM    968  CD  GLU A  55      69.570  49.970  67.200  1.00  0.00           C
ATOM    969  OE1 GLU A  55      69.270  50.470  68.320  1.00  0.00           O
ATOM    970  OE2 GLU A  55      70.680  50.120  66.640  1.00  0.00           O
ATOM    971  C   GLU A  55      65.020  50.610  65.920  1.00  0.00           C
ATOM    972  O   GLU A  55      64.590  51.760  65.990  1.00  0.00           O
ATOM    973  N   ASP A  56      64.220  49.540  66.150  1.00  0.00           N
ATOM    975  CA  ASP A  56      62.820  49.650  66.510  1.00  0.00           C
ATOM    977  CB  ASP A  56      62.080  48.280  66.470  1.00  0.00           C
ATOM    980  CG  ASP A  56      62.140  47.610  65.090  1.00  0.00           C
ATOM    981  OD1 ASP A  56      62.450  48.290  64.080  1.00  0.00           O
ATOM    982  OD2 ASP A  56      61.800  46.400  65.030  1.00  0.00           O
ATOM    983  C   ASP A  56      62.660  50.180  67.920  1.00  0.00           C
ATOM    984  O   ASP A  56      61.550  50.530  68.330  1.00  0.00           O
ATOM    985  N   GLY A  57      63.770  50.240  68.700  1.00  0.00           N
ATOM    987  CA  GLY A  57      63.760  50.640  70.080  1.00  0.00           C
ATOM    990  C   GLY A  57      64.340  52.010  70.250  1.00  0.00           C
ATOM    991  O   GLY A  57      63.990  52.690  71.210  1.00  0.00           O
ATOM    992  N   GLN A  58      65.240  52.470  69.350  1.00  0.00           N
ATOM    994  CA  GLN A  58      65.920  53.730  69.580  1.00  0.00           C
ATOM    996  CB  GLN A  58      67.210  53.670  70.450  1.00  0.00           C
ATOM    999  CG  GLN A  58      66.960  53.590  71.980  1.00  0.00           C
ATOM   1002  CD  GLN A  58      66.780  52.180  72.570  1.00  0.00           C
ATOM   1003  OE1 GLN A  58      66.410  52.060  73.740  1.00  0.00           O
ATOM   1004  NE2 GLN A  58      67.070  51.110  71.770  1.00  0.00           N
ATOM   1007  C   GLN A  58      66.270  54.400  68.290  1.00  0.00           C
ATOM   1008  O   GLN A  58      66.490  53.750  67.280  1.00  0.00           O
ATOM   1009  N   GLN A  59      66.340  55.740  68.370  1.00  0.00           N
ATOM   1011  CA  GLN A  59      66.710  56.650  67.330  1.00  0.00           C
ATOM   1013  CB  GLN A  59      65.820  57.910  67.380  1.00  0.00           C
ATOM   1016  CG  GLN A  59      64.340  57.650  67.030  1.00  0.00           C
ATOM   1019  CD  GLN A  59      63.500  58.940  66.970  1.00  0.00           C
ATOM   1020  OE1 GLN A  59      62.290  58.880  66.740  1.00  0.00           O
ATOM   1021  NE2 GLN A  59      64.170  60.120  67.170  1.00  0.00           N
ATOM   1024  C   GLN A  59      68.110  57.080  67.650  1.00  0.00           C
ATOM   1025  O   GLN A  59      68.370  57.500  68.770  1.00  0.00           O
ATOM   1026  N   LYS A  60      69.050  56.990  66.670  1.00  0.00           N
ATOM   1028  CA  LYS A  60      70.450  57.240  66.890  1.00  0.00           C
ATOM   1030  CB  LYS A  60      71.360  56.120  66.350  1.00  0.00           C
ATOM   1033  CG  LYS A  60      70.970  54.730  66.860  1.00  0.00           C
ATOM   1036  CD  LYS A  60      70.930  54.630  68.380  1.00  0.00           C
ATOM   1039  CE  LYS A  60      70.610  53.240  68.910  1.00  0.00           C
ATOM   1042  NZ  LYS A  60      71.690  52.290  68.560  1.00  0.00           N
ATOM   1046  C   LYS A  60      70.820  58.470  66.140  1.00  0.00           C
ATOM   1047  O   LYS A  60      70.760  58.490  64.920  1.00  0.00           O
ATOM   1048  N   TRP A  61      71.210  59.510  66.870  1.00  0.00           N
ATOM   1050  CA  TRP A  61      71.400  60.840  66.380  1.00  0.00           C
ATOM   1052  CB  TRP A  61      70.760  61.870  67.320  1.00  0.00           C
ATOM   1055  CG  TRP A  61      69.280  61.770  67.440  1.00  0.00           C
ATOM   1056  CD1 TRP A  61      68.490  61.050  68.300  1.00  0.00           C
ATOM   1058  NE1 TRP A  61      67.180  61.290  68.010  1.00  0.00           N
ATOM   1060  CE2 TRP A  61      67.090  62.170  66.970  1.00  0.00           C
ATOM   1061  CD2 TRP A  61      68.410  62.510  66.600  1.00  0.00           C
ATOM   1062  CE3 TRP A  61      68.630  63.430  65.580  1.00  0.00           C
ATOM   1064  CZ3 TRP A  61      67.530  63.950  64.910  1.00  0.00           C
ATOM   1066  CZ2 TRP A  61      66.000  62.720  66.320  1.00  0.00           C
ATOM   1068  CH2 TRP A  61      66.230  63.600  65.270  1.00  0.00           C
ATOM   1070  C   TRP A  61      72.880  61.090  66.390  1.00  0.00           C
ATOM   1071  O   TRP A  61      73.550  60.730  67.340  1.00  0.00           O
ATOM   1072  N   VAL A  62      73.410  61.700  65.300  1.00  0.00           N
ATOM   1074  CA  VAL A  62      74.820  61.870  65.120  1.00  0.00           C
ATOM   1076  CB  VAL A  62      75.340  61.050  63.950  1.00  0.00           C
ATOM   1078  CG1 VAL A  62      74.970  61.680  62.590  1.00  0.00           C
ATOM   1082  CG2 VAL A  62      76.850  60.830  64.120  1.00  0.00           C
ATOM   1086  C   VAL A  62      75.090  63.340  64.930  1.00  0.00           C
ATOM   1087  O   VAL A  62      74.350  64.050  64.240  1.00  0.00           O
ATOM   1088  N   THR A  63      76.160  63.840  65.580  1.00  0.00           N
ATOM   1090  CA  THR A  63      76.640  65.190  65.470  1.00  0.00           C
ATOM   1092  CB  THR A  63      77.140  65.740  66.810  1.00  0.00           C
ATOM   1094  OG1 THR A  63      78.330  65.110  67.250  1.00  0.00           O
ATOM   1096  CG2 THR A  63      76.050  65.520  67.890  1.00  0.00           C
ATOM   1100  C   THR A  63      77.720  65.180  64.400  1.00  0.00           C
ATOM   1101  O   THR A  63      78.070  64.120  63.890  1.00  0.00           O
ATOM   1102  N   GLN A  64      78.290  66.360  64.020  1.00  0.00           N
ATOM   1104  CA  GLN A  64      79.500  66.420  63.220  1.00  0.00           C
ATOM   1106  CB  GLN A  64      79.920  67.840  62.760  1.00  0.00           C
ATOM   1109  CG  GLN A  64      81.230  67.830  61.940  1.00  0.00           C
ATOM   1112  CD  GLN A  64      81.560  69.140  61.210  1.00  0.00           C
ATOM   1113  OE1 GLN A  64      82.280  69.110  60.200  1.00  0.00           O
ATOM   1114  NE2 GLN A  64      81.040  70.300  61.720  1.00  0.00           N
ATOM   1117  C   GLN A  64      80.680  65.820  63.930  1.00  0.00           C
ATOM   1118  O   GLN A  64      81.520  65.160  63.310  1.00  0.00           O
ATOM   1119  N   ASP A  65      80.750  66.030  65.270  1.00  0.00           N
ATOM   1121  CA  ASP A  65      81.800  65.520  66.130  1.00  0.00           C
ATOM   1123  CB  ASP A  65      81.750  66.160  67.550  1.00  0.00           C
ATOM   1126  CG  ASP A  65      82.280  67.600  67.570  1.00  0.00           C
ATOM   1127  OD1 ASP A  65      82.750  68.100  66.510  1.00  0.00           O
ATOM   1128  OD2 ASP A  65      82.250  68.210  68.670  1.00  0.00           O
ATOM   1129  C   ASP A  65      81.690  64.020  66.280  1.00  0.00           C
ATOM   1130  O   ASP A  65      82.590  63.390  66.830  1.00  0.00           O
ATOM   1131  N   GLN A  66      80.570  63.430  65.790  1.00  0.00           N
ATOM   1133  CA  GLN A  66      80.330  62.020  65.620  1.00  0.00           C
ATOM   1135  CB  GLN A  66      81.480  61.210  64.960  1.00  0.00           C
ATOM   1138  CG  GLN A  66      81.730  61.580  63.480  1.00  0.00           C
ATOM   1141  CD  GLN A  66      80.540  61.150  62.620  1.00  0.00           C
ATOM   1142  OE1 GLN A  66      79.750  60.290  63.020  1.00  0.00           O
ATOM   1143  NE2 GLN A  66      80.430  61.750  61.400  1.00  0.00           N
ATOM   1146  C   GLN A  66      79.840  61.420  66.910  1.00  0.00           C
ATOM   1147  O   GLN A  66      79.810  60.210  67.080  1.00  0.00           O
ATOM   1148  N   ALA A  67      79.400  62.310  67.830  1.00  0.00           N
ATOM   1150  CA  ALA A  67      78.880  61.970  69.120  1.00  0.00           C
ATOM   1152  CB  ALA A  67      78.910  63.170  70.090  1.00  0.00           C
ATOM   1156  C   ALA A  67      77.480  61.470  68.960  1.00  0.00           C
ATOM   1157  O   ALA A  67      76.670  62.090  68.280  1.00  0.00           O
ATOM   1158  N   THR A  68      77.190  60.280  69.540  1.00  0.00           N
ATOM   1160  CA  THR A  68      75.970  59.560  69.290  1.00  0.00           C
ATOM   1162  CB  THR A  68      76.140  58.050  69.030  1.00  0.00           C
ATOM   1164  OG1 THR A  68      76.240  57.260  70.210  1.00  0.00           O
ATOM   1166  CG2 THR A  68      77.380  57.810  68.140  1.00  0.00           C
ATOM   1170  C   THR A  68      75.080  59.860  70.470  1.00  0.00           C
ATOM   1171  O   THR A  68      75.550  60.000  71.590  1.00  0.00           O
ATOM   1172  N   LEU A  69      73.770  60.020  70.210  1.00  0.00           N
ATOM   1174  CA  LEU A  69      72.790  60.310  71.230  1.00  0.00           C
ATOM   1176  CB  LEU A  69      72.230  61.760  71.240  1.00  0.00           C
ATOM   1179  CG  LEU A  69      73.220  62.900  71.600  1.00  0.00           C
ATOM   1181  CD1 LEU A  69      74.240  63.250  70.500  1.00  0.00           C
ATOM   1185  CD2 LEU A  69      72.410  64.150  71.970  1.00  0.00           C
ATOM   1189  C   LEU A  69      71.660  59.420  70.850  1.00  0.00           C
ATOM   1190  O   LEU A  69      71.280  59.360  69.690  1.00  0.00           O
ATOM   1191  N   VAL A  70      71.090  58.680  71.830  1.00  0.00           N
ATOM   1193  CA  VAL A  70      70.030  57.750  71.540  1.00  0.00           C
ATOM   1195  CB  VAL A  70      70.360  56.300  71.840  1.00  0.00           C
ATOM   1197  CG1 VAL A  70      71.670  55.960  71.120  1.00  0.00           C
ATOM   1201  CG2 VAL A  70      70.620  56.070  73.320  1.00  0.00           C
ATOM   1205  C   VAL A  70      68.840  58.230  72.300  1.00  0.00           C
ATOM   1206  O   VAL A  70      68.950  58.640  73.450  1.00  0.00           O
ATOM   1207  N   THR A  71      67.650  58.240  71.650  1.00  0.00           N
ATOM   1209  CA  THR A  71      66.460  58.780  72.250  1.00  0.00           C
ATOM   1211  CB  THR A  71      66.130  60.240  71.890  1.00  0.00           C
ATOM   1213  OG1 THR A  71      65.800  60.430  70.520  1.00  0.00           O
ATOM   1215  CG2 THR A  71      67.310  61.170  72.250  1.00  0.00           C
ATOM   1219  C   THR A  71      65.350  57.870  71.800  1.00  0.00           C
ATOM   1220  O   THR A  71      65.410  57.270  70.740  1.00  0.00           O
ATOM   1221  N   GLN A  72      64.280  57.790  72.620  1.00  0.00           N
ATOM   1223  CA  GLN A  72      63.030  57.220  72.200  1.00  0.00           C
ATOM   1225  CB  GLN A  72      62.710  55.890  72.920  1.00  0.00           C
ATOM   1228  CG  GLN A  72      61.390  55.250  72.440  1.00  0.00           C
ATOM   1231  CD  GLN A  72      61.070  54.010  73.280  1.00  0.00           C
ATOM   1232  OE1 GLN A  72      60.300  54.080  74.250  1.00  0.00           O
ATOM   1233  NE2 GLN A  72      61.670  52.850  72.880  1.00  0.00           N
ATOM   1236  C   GLN A  72      62.010  58.240  72.590  1.00  0.00           C
ATOM   1237  O   GLN A  72      61.790  58.470  73.770  1.00  0.00           O
ATOM   1238  N   HIS A  73      61.340  58.860  71.580  1.00  0.00           N
ATOM   1240  CA  HIS A  73      60.260  59.810  71.780  1.00  0.00           C
ATOM   1242  CB  HIS A  73      58.960  59.120  72.250  1.00  0.00           C
ATOM   1245  ND1 HIS A  73      58.670  57.000  70.930  1.00  0.00           N
ATOM   1246  CG  HIS A  73      58.290  58.320  71.170  1.00  0.00           C
ATOM   1247  CE1 HIS A  73      57.800  56.570  70.030  1.00  0.00           C
ATOM   1249  NE2 HIS A  73      56.890  57.520  69.690  1.00  0.00           N
ATOM   1251  CD2 HIS A  73      57.200  58.640  70.430  1.00  0.00           C
ATOM   1253  C   HIS A  73      60.620  60.950  72.700  1.00  0.00           C
ATOM   1254  O   HIS A  73      59.910  61.250  73.660  1.00  0.00           O
ATOM   1255  N   GLY A  74      61.790  61.590  72.440  1.00  0.00           N
ATOM   1257  CA  GLY A  74      62.240  62.750  73.170  1.00  0.00           C
ATOM   1260  C   GLY A  74      62.890  62.420  74.480  1.00  0.00           C
ATOM   1261  O   GLY A  74      63.490  63.300  75.080  1.00  0.00           O
ATOM   1262  N   ARG A  75      62.820  61.140  74.940  1.00  0.00           N
ATOM   1264  CA  ARG A  75      63.450  60.680  76.150  1.00  0.00           C
ATOM   1266  CB  ARG A  75      62.860  59.350  76.700  1.00  0.00           C
ATOM   1269  CG  ARG A  75      63.540  58.800  77.980  1.00  0.00           C
ATOM   1272  CD  ARG A  75      63.440  59.730  79.190  1.00  0.00           C
ATOM   1275  NE  ARG A  75      62.000  59.790  79.570  1.00  0.00           N
ATOM   1277  CZ  ARG A  75      61.550  60.410  80.690  1.00  0.00           C
ATOM   1278  NH1 ARG A  75      62.370  61.110  81.500  1.00  0.00           N
ATOM   1281  NH2 ARG A  75      60.240  60.260  81.000  1.00  0.00           N
ATOM   1284  C   ARG A  75      64.860  60.350  75.800  1.00  0.00           C
ATOM   1285  O   ARG A  75      65.090  59.620  74.850  1.00  0.00           O
ATOM   1286  N   LEU A  76      65.840  60.840  76.590  1.00  0.00           N
ATOM   1288  CA  LEU A  76      67.220  60.510  76.380  1.00  0.00           C
ATOM   1290  CB  LEU A  76      68.150  61.610  76.890  1.00  0.00           C
ATOM   1293  CG  LEU A  76      69.610  61.520  76.420  1.00  0.00           C
ATOM   1295  CD1 LEU A  76      69.760  61.590  74.890  1.00  0.00           C
ATOM   1299  CD2 LEU A  76      70.390  62.650  77.060  1.00  0.00           C
ATOM   1303  C   LEU A  76      67.520  59.210  77.080  1.00  0.00           C
ATOM   1304  O   LEU A  76      67.220  59.060  78.270  1.00  0.00           O
ATOM   1305  N   VAL A  77      68.080  58.240  76.330  1.00  0.00           N
ATOM   1307  CA  VAL A  77      68.310  56.890  76.790  1.00  0.00           C
ATOM   1309  CB  VAL A  77      67.810  55.850  75.770  1.00  0.00           C
ATOM   1311  CG1 VAL A  77      68.410  54.460  76.060  1.00  0.00           C
ATOM   1315  CG2 VAL A  77      66.270  55.860  75.730  1.00  0.00           C
ATOM   1319  C   VAL A  77      69.780  56.720  77.080  1.00  0.00           C
ATOM   1320  O   VAL A  77      70.150  56.090  78.070  1.00  0.00           O
ATOM   1321  N   LYS A  78      70.670  57.290  76.240  1.00  0.00           N
ATOM   1323  CA  LYS A  78      72.100  57.120  76.390  1.00  0.00           C
ATOM   1325  CB  LYS A  78      72.620  55.710  75.950  1.00  0.00           C
ATOM   1328  CG  LYS A  78      74.080  55.370  76.320  1.00  0.00           C
ATOM   1331  CD  LYS A  78      74.490  53.910  76.040  1.00  0.00           C
ATOM   1334  CE  LYS A  78      75.460  53.730  74.870  1.00  0.00           C
ATOM   1337  NZ  LYS A  78      74.820  53.980  73.560  1.00  0.00           N
ATOM   1341  C   LYS A  78      72.690  58.220  75.540  1.00  0.00           C
ATOM   1342  O   LYS A  78      72.000  58.820  74.710  1.00  0.00           O
ATOM   1343  N   THR A  79      73.990  58.520  75.740  1.00  0.00           N
ATOM   1345  CA  THR A  79      74.770  59.410  74.910  1.00  0.00           C
ATOM   1347  CB  THR A  79      74.860  60.850  75.420  1.00  0.00           C
ATOM   1349  OG1 THR A  79      75.360  60.890  76.740  1.00  0.00           O
ATOM   1351  CG2 THR A  79      73.480  61.520  75.430  1.00  0.00           C
ATOM   1355  C   THR A  79      76.140  58.790  74.890  1.00  0.00           C
ATOM   1356  O   THR A  79      76.450  57.930  75.710  1.00  0.00           O
ATOM   1357  N   LEU A  80      77.000  59.220  73.940  1.00  0.00           N
ATOM   1359  CA  LEU A  80      78.340  58.720  73.780  1.00  0.00           C
ATOM   1361  CB  LEU A  80      78.440  57.520  72.810  1.00  0.00           C
ATOM   1364  CG  LEU A  80      77.950  56.150  73.320  1.00  0.00           C
ATOM   1366  CD1 LEU A  80      78.160  55.070  72.240  1.00  0.00           C
ATOM   1370  CD2 LEU A  80      78.690  55.750  74.610  1.00  0.00           C
ATOM   1374  C   LEU A  80      79.150  59.840  73.180  1.00  0.00           C
ATOM   1375  O   LEU A  80      78.630  60.650  72.410  1.00  0.00           O
ATOM   1376  N   LEU A  81      80.460  59.880  73.530  1.00  0.00           N
ATOM   1378  CA  LEU A  81      81.490  60.760  72.980  1.00  0.00           C
ATOM   1380  CB  LEU A  81      81.760  60.700  71.450  1.00  0.00           C
ATOM   1383  CG  LEU A  81      82.310  59.390  70.840  1.00  0.00           C
ATOM   1385  CD1 LEU A  81      81.390  58.170  70.980  1.00  0.00           C
ATOM   1389  CD2 LEU A  81      82.650  59.610  69.350  1.00  0.00           C
ATOM   1393  C   LEU A  81      81.240  62.190  73.390  1.00  0.00           C
ATOM   1394  O   LEU A  81      81.640  63.120  72.680  1.00  0.00           O
ATOM   1395  N   GLY A  82      80.580  62.400  74.540  1.00  0.00           N
ATOM   1397  CA  GLY A  82      80.320  63.710  75.080  1.00  0.00           C
ATOM   1400  C   GLY A  82      81.260  63.890  76.230  1.00  0.00           C
ATOM   1401  O   GLY A  82      81.950  62.950  76.630  1.00  0.00           O
ATOM   1402  N   GLY A  83      81.270  65.110  76.810  1.00  0.00           N
ATOM   1404  CA  GLY A  83      82.050  65.430  77.980  1.00  0.00           C
ATOM   1407  C   GLY A  83      81.550  64.650  79.160  1.00  0.00           C
ATOM   1408  O   GLY A  83      82.350  64.180  79.970  1.00  0.00           O
ATOM   1409  N   ASP A  84      80.220  64.460  79.220  1.00  0.00           N
ATOM   1411  CA  ASP A  84      79.560  63.680  80.230  1.00  0.00           C
ATOM   1413  CB  ASP A  84      79.090  64.550  81.420  1.00  0.00           C
ATOM   1416  CG  ASP A  84      80.330  64.840  82.260  1.00  0.00           C
ATOM   1417  OD1 ASP A  84      81.110  63.870  82.500  1.00  0.00           O
ATOM   1418  OD2 ASP A  84      80.520  66.000  82.700  1.00  0.00           O
ATOM   1419  C   ASP A  84      78.400  63.040  79.560  1.00  0.00           C
ATOM   1420  O   ASP A  84      77.740  63.640  78.720  1.00  0.00           O
ATOM   1421  N   ASN A  85      78.200  61.750  79.890  1.00  0.00           N
ATOM   1423  CA  ASN A  85      77.360  60.880  79.120  1.00  0.00           C
ATOM   1425  CB  ASN A  85      78.120  59.750  78.370  1.00  0.00           C
ATOM   1428  CG  ASN A  85      79.110  60.380  77.400  1.00  0.00           C
ATOM   1429  OD1 ASN A  85      78.710  60.850  76.330  1.00  0.00           O
ATOM   1430  ND2 ASN A  85      80.430  60.370  77.780  1.00  0.00           N
ATOM   1433  C   ASN A  85      76.420  60.220  80.060  1.00  0.00           C
ATOM   1434  O   ASN A  85      76.750  60.000  81.220  1.00  0.00           O
ATOM   1435  N   LEU A  86      75.230  59.840  79.540  1.00  0.00           N
ATOM   1437  CA  LEU A  86      74.300  58.950  80.170  1.00  0.00           C
ATOM   1439  CB  LEU A  86      72.850  59.270  79.750  1.00  0.00           C
ATOM   1442  CG  LEU A  86      71.720  58.360  80.280  1.00  0.00           C
ATOM   1444  CD1 LEU A  86      71.730  58.190  81.810  1.00  0.00           C
ATOM   1448  CD2 LEU A  86      70.370  58.890  79.760  1.00  0.00           C
ATOM   1452  C   LEU A  86      74.720  57.590  79.700  1.00  0.00           C
ATOM   1453  O   LEU A  86      75.030  57.430  78.520  1.00  0.00           O
ATOM   1454  N   ILE A  87      74.810  56.620  80.630  1.00  0.00           N
ATOM   1456  CA  ILE A  87      75.300  55.280  80.370  1.00  0.00           C
ATOM   1458  CB  ILE A  87      76.100  54.690  81.540  1.00  0.00           C
ATOM   1460  CG2 ILE A  87      76.430  53.190  81.280  1.00  0.00           C
ATOM   1464  CG1 ILE A  87      77.390  55.510  81.790  1.00  0.00           C
ATOM   1467  CD  ILE A  87      78.070  55.160  83.110  1.00  0.00           C
ATOM   1471  C   ILE A  87      74.120  54.400  80.090  1.00  0.00           C
ATOM   1472  O   ILE A  87      74.110  53.670  79.100  1.00  0.00           O
ATOM   1473  N   GLU A  88      73.090  54.410  80.960  1.00  0.00           N
ATOM   1475  CA  GLU A  88      72.000  53.500  80.780  1.00  0.00           C
ATOM   1477  CB  GLU A  88      72.330  52.040  81.240  1.00  0.00           C
ATOM   1480  CG  GLU A  88      71.210  51.010  80.970  1.00  0.00           C
ATOM   1483  CD  GLU A  88      71.710  49.580  81.170  1.00  0.00           C
ATOM   1484  OE1 GLU A  88      72.550  49.130  80.350  1.00  0.00           O
ATOM   1485  OE2 GLU A  88      71.260  48.930  82.150  1.00  0.00           O
ATOM   1486  C   GLU A  88      70.860  54.030  81.570  1.00  0.00           C
ATOM   1487  O   GLU A  88      71.050  54.780  82.530  1.00  0.00           O
ATOM   1488  N   VAL A  89      69.640  53.640  81.170  1.00  0.00           N
ATOM   1490  CA  VAL A  89      68.430  53.870  81.910  1.00  0.00           C
ATOM   1492  CB  VAL A  89      67.550  54.920  81.260  1.00  0.00           C
ATOM   1494  CG1 VAL A  89      66.300  55.190  82.130  1.00  0.00           C
ATOM   1498  CG2 VAL A  89      68.350  56.210  81.010  1.00  0.00           C
ATOM   1502  C   VAL A  89      67.740  52.530  81.870  1.00  0.00           C
ATOM   1503  O   VAL A  89      67.740  51.860  80.840  1.00  0.00           O
ATOM   1504  N   ASN A  90      67.180  52.100  83.020  1.00  0.00           N
ATOM   1506  CA  ASN A  90      66.480  50.840  83.170  1.00  0.00           C
ATOM   1508  CB  ASN A  90      66.720  50.250  84.590  1.00  0.00           C
ATOM   1511  CG  ASN A  90      66.130  48.840  84.770  1.00  0.00           C
ATOM   1512  OD1 ASN A  90      66.300  47.970  83.900  1.00  0.00           O
ATOM   1513  ND2 ASN A  90      65.380  48.620  85.890  1.00  0.00           N
ATOM   1516  C   ASN A  90      65.010  51.100  82.910  1.00  0.00           C
ATOM   1517  O   ASN A  90      64.580  52.250  82.870  1.00  0.00           O
ATOM   1518  N   ASN A  91      64.210  50.020  82.730  1.00  0.00           N
ATOM   1520  CA  ASN A  91      62.770  50.000  82.680  1.00  0.00           C
ATOM   1522  CB  ASN A  91      62.130  50.150  84.100  1.00  0.00           C
ATOM   1525  CG  ASN A  91      60.670  49.640  84.160  1.00  0.00           C
ATOM   1526  OD1 ASN A  91      60.180  49.000  83.220  1.00  0.00           O
ATOM   1527  ND2 ASN A  91      59.980  49.930  85.300  1.00  0.00           N
ATOM   1530  C   ASN A  91      62.180  50.960  81.670  1.00  0.00           C
ATOM   1531  O   ASN A  91      61.150  51.570  81.900  1.00  0.00           O
ATOM   1532  N   LEU A  92      62.860  51.120  80.510  1.00  0.00           N
ATOM   1534  CA  LEU A  92      62.560  52.120  79.500  1.00  0.00           C
ATOM   1536  CB  LEU A  92      63.690  52.190  78.450  1.00  0.00           C
ATOM   1539  CG  LEU A  92      64.940  52.900  78.980  1.00  0.00           C
ATOM   1541  CD1 LEU A  92      66.100  52.800  77.980  1.00  0.00           C
ATOM   1545  CD2 LEU A  92      64.600  54.360  79.330  1.00  0.00           C
ATOM   1549  C   LEU A  92      61.290  51.850  78.760  1.00  0.00           C
ATOM   1550  O   LEU A  92      60.700  52.760  78.180  1.00  0.00           O
ATOM   1551  N   ALA A  93      60.830  50.590  78.820  1.00  0.00           N
ATOM   1553  CA  ALA A  93      59.620  50.130  78.200  1.00  0.00           C
ATOM   1555  CB  ALA A  93      59.610  48.590  78.170  1.00  0.00           C
ATOM   1559  C   ALA A  93      58.400  50.610  78.960  1.00  0.00           C
ATOM   1560  O   ALA A  93      57.300  50.600  78.420  1.00  0.00           O
ATOM   1561  N   ALA A  94      58.590  51.070  80.220  1.00  0.00           N
ATOM   1563  CA  ALA A  94      57.510  51.500  81.080  1.00  0.00           C
ATOM   1565  CB  ALA A  94      57.770  51.120  82.550  1.00  0.00           C
ATOM   1569  C   ALA A  94      57.360  53.000  81.060  1.00  0.00           C
ATOM   1570  O   ALA A  94      56.460  53.520  81.720  1.00  0.00           O
ATOM   1571  N   ASP A  95      58.210  53.730  80.300  1.00  0.00           N
ATOM   1573  CA  ASP A  95      58.150  55.160  80.150  1.00  0.00           C
ATOM   1575  CB  ASP A  95      59.370  55.680  79.320  1.00  0.00           C
ATOM   1578  CG  ASP A  95      59.450  57.200  79.120  1.00  0.00           C
ATOM   1579  OD1 ASP A  95      58.720  57.950  79.810  1.00  0.00           O
ATOM   1580  OD2 ASP A  95      60.300  57.620  78.290  1.00  0.00           O
ATOM   1581  C   ASP A  95      56.840  55.560  79.480  1.00  0.00           C
ATOM   1582  O   ASP A  95      56.540  54.970  78.440  1.00  0.00           O
ATOM   1583  N   PRO A  96      56.040  56.520  79.970  1.00  0.00           N
ATOM   1584  CD  PRO A  96      56.050  56.870  81.400  1.00  0.00           C
ATOM   1587  CA  PRO A  96      54.780  56.920  79.350  1.00  0.00           C
ATOM   1589  CB  PRO A  96      54.160  57.890  80.370  1.00  0.00           C
ATOM   1592  CG  PRO A  96      54.630  57.350  81.710  1.00  0.00           C
ATOM   1595  C   PRO A  96      54.960  57.590  78.010  1.00  0.00           C
ATOM   1596  O   PRO A  96      53.970  57.680  77.280  1.00  0.00           O
ATOM   1597  N   LEU A  97      56.180  58.060  77.680  1.00  0.00           N
ATOM   1599  CA  LEU A  97      56.510  58.680  76.410  1.00  0.00           C
ATOM   1601  CB  LEU A  97      57.880  59.420  76.440  1.00  0.00           C
ATOM   1604  CG  LEU A  97      57.990  60.590  77.440  1.00  0.00           C
ATOM   1606  CD1 LEU A  97      59.400  61.190  77.390  1.00  0.00           C
ATOM   1610  CD2 LEU A  97      56.930  61.680  77.190  1.00  0.00           C
ATOM   1614  C   LEU A  97      56.590  57.670  75.300  1.00  0.00           C
ATOM   1615  O   LEU A  97      56.810  58.040  74.140  1.00  0.00           O
ATOM   1616  N   ILE A  98      56.420  56.360  75.580  1.00  0.00           N
ATOM   1618  CA  ILE A  98      56.290  55.350  74.550  1.00  0.00           C
ATOM   1620  CB  ILE A  98      56.470  53.930  75.080  1.00  0.00           C
ATOM   1622  CG2 ILE A  98      55.290  53.500  75.990  1.00  0.00           C
ATOM   1626  CG1 ILE A  98      56.670  52.970  73.880  1.00  0.00           C
ATOM   1629  CD  ILE A  98      57.210  51.590  74.280  1.00  0.00           C
ATOM   1633  C   ILE A  98      54.960  55.470  73.840  1.00  0.00           C
ATOM   1634  O   ILE A  98      54.870  55.190  72.650  1.00  0.00           O
ATOM   1635  N   LYS A  99      53.920  55.960  74.560  1.00  0.00           N
ATOM   1637  CA  LYS A  99      52.630  56.250  74.000  1.00  0.00           C
ATOM   1639  CB  LYS A  99      51.520  55.300  74.530  1.00  0.00           C
ATOM   1642  CG  LYS A  99      51.600  53.840  74.050  1.00  0.00           C
ATOM   1645  CD  LYS A  99      51.600  53.690  72.520  1.00  0.00           C
ATOM   1648  CE  LYS A  99      51.610  52.220  72.070  1.00  0.00           C
ATOM   1651  NZ  LYS A  99      50.280  51.590  72.270  1.00  0.00           N
ATOM   1655  C   LYS A  99      52.300  57.650  74.420  1.00  0.00           C
ATOM   1656  O   LYS A  99      51.600  57.800  75.420  1.00  0.00           O
ATOM   1657  N   PRO A 100      52.730  58.710  73.720  1.00  0.00           N
ATOM   1658  CD  PRO A 100      53.730  58.640  72.640  1.00  0.00           C
ATOM   1661  CA  PRO A 100      52.640  60.060  74.240  1.00  0.00           C
ATOM   1663  CB  PRO A 100      53.500  60.900  73.280  1.00  0.00           C
ATOM   1666  CG  PRO A 100      54.540  59.920  72.770  1.00  0.00           C
ATOM   1669  C   PRO A 100      51.230  60.580  74.260  1.00  0.00           C
ATOM   1670  O   PRO A 100      50.920  61.440  75.080  1.00  0.00           O
ATOM   1671  N   ALA A 101      50.390  60.100  73.330  1.00  0.00           N
ATOM   1673  CA  ALA A 101      49.020  60.520  73.200  1.00  0.00           C
ATOM   1675  CB  ALA A 101      48.460  60.160  71.810  1.00  0.00           C
ATOM   1679  C   ALA A 101      48.130  59.860  74.230  1.00  0.00           C
ATOM   1680  O   ALA A 101      47.050  60.360  74.520  1.00  0.00           O
ATOM   1681  N   GLN A 102      48.600  58.730  74.830  1.00  0.00           N
ATOM   1683  CA  GLN A 102      47.830  57.950  75.760  1.00  0.00           C
ATOM   1685  CB  GLN A 102      48.110  56.420  75.620  1.00  0.00           C
ATOM   1688  CG  GLN A 102      47.870  55.840  74.210  1.00  0.00           C
ATOM   1691  CD  GLN A 102      46.420  56.030  73.730  1.00  0.00           C
ATOM   1692  OE1 GLN A 102      45.510  56.270  74.530  1.00  0.00           O
ATOM   1693  NE2 GLN A 102      46.230  55.890  72.390  1.00  0.00           N
ATOM   1696  C   GLN A 102      48.200  58.310  77.180  1.00  0.00           C
ATOM   1697  O   GLN A 102      47.680  57.700  78.110  1.00  0.00           O
ATOM   1698  N   ILE A 103      49.100  59.310  77.380  1.00  0.00           N
ATOM   1700  CA  ILE A 103      49.520  59.750  78.690  1.00  0.00           C
ATOM   1702  CB  ILE A 103      50.740  60.670  78.700  1.00  0.00           C
ATOM   1704  CG2 ILE A 103      51.110  61.070  80.150  1.00  0.00           C
ATOM   1708  CG1 ILE A 103      51.940  59.990  78.000  1.00  0.00           C
ATOM   1711  CD  ILE A 103      53.110  60.930  77.700  1.00  0.00           C
ATOM   1715  C   ILE A 103      48.360  60.460  79.360  1.00  0.00           C
ATOM   1716  O   ILE A 103      47.970  61.550  78.960  1.00  0.00           O
ATOM   1717  N   VAL A 104      47.800  59.820  80.410  1.00  0.00           N
ATOM   1719  CA  VAL A 104      46.770  60.390  81.240  1.00  0.00           C
ATOM   1721  CB  VAL A 104      45.810  59.350  81.810  1.00  0.00           C
ATOM   1723  CG1 VAL A 104      44.680  60.000  82.640  1.00  0.00           C
ATOM   1727  CG2 VAL A 104      45.200  58.560  80.630  1.00  0.00           C
ATOM   1731  C   VAL A 104      47.510  61.130  82.330  1.00  0.00           C
ATOM   1732  O   VAL A 104      48.640  60.780  82.670  1.00  0.00           O
ATOM   1733  N   ASP A 105      46.870  62.190  82.880  1.00  0.00           N
ATOM   1735  CA  ASP A 105      47.330  62.940  84.030  1.00  0.00           C
ATOM   1737  CB  ASP A 105      46.290  64.040  84.380  1.00  0.00           C
ATOM   1740  CG  ASP A 105      46.770  65.030  85.450  1.00  0.00           C
ATOM   1741  OD1 ASP A 105      47.990  65.350  85.450  1.00  0.00           O
ATOM   1742  OD2 ASP A 105      45.910  65.540  86.210  1.00  0.00           O
ATOM   1743  C   ASP A 105      47.540  62.020  85.210  1.00  0.00           C
ATOM   1744  O   ASP A 105      46.680  61.200  85.540  1.00  0.00           O
ATOM   1745  N   GLY A 106      48.710  62.140  85.870  1.00  0.00           N
ATOM   1747  CA  GLY A 106      49.090  61.350  87.020  1.00  0.00           C
ATOM   1750  C   GLY A 106      49.730  60.050  86.640  1.00  0.00           C
ATOM   1751  O   GLY A 106      49.730  59.110  87.440  1.00  0.00           O
ATOM   1752  N   ALA A 107      50.320  59.940  85.420  1.00  0.00           N
ATOM   1754  CA  ALA A 107      51.030  58.760  84.970  1.00  0.00           C
ATOM   1756  CB  ALA A 107      51.260  58.730  83.450  1.00  0.00           C
ATOM   1760  C   ALA A 107      52.380  58.750  85.630  1.00  0.00           C
ATOM   1761  O   ALA A 107      52.970  59.810  85.770  1.00  0.00           O
ATOM   1762  N   SER A 108      52.900  57.580  86.080  1.00  0.00           N
ATOM   1764  CA  SER A 108      54.110  57.550  86.870  1.00  0.00           C
ATOM   1766  CB  SER A 108      53.880  57.090  88.330  1.00  0.00           C
ATOM   1769  OG  SER A 108      52.880  57.880  88.960  1.00  0.00           O
ATOM   1771  C   SER A 108      55.060  56.570  86.240  1.00  0.00           C
ATOM   1772  O   SER A 108      54.640  55.680  85.500  1.00  0.00           O
ATOM   1773  N   TRP A 109      56.370  56.740  86.520  1.00  0.00           N
ATOM   1775  CA  TRP A 109      57.400  55.880  86.010  1.00  0.00           C
ATOM   1777  CB  TRP A 109      57.990  56.420  84.680  1.00  0.00           C
ATOM   1780  CG  TRP A 109      59.010  55.540  84.020  1.00  0.00           C
ATOM   1781  CD1 TRP A 109      59.090  54.180  84.110  1.00  0.00           C
ATOM   1783  NE1 TRP A 109      60.210  53.740  83.480  1.00  0.00           N
ATOM   1785  CE2 TRP A 109      60.860  54.790  82.910  1.00  0.00           C
ATOM   1786  CD2 TRP A 109      60.120  55.960  83.230  1.00  0.00           C
ATOM   1787  CE3 TRP A 109      60.590  57.190  82.800  1.00  0.00           C
ATOM   1789  CZ3 TRP A 109      61.780  57.240  82.070  1.00  0.00           C
ATOM   1791  CZ2 TRP A 109      62.030  54.840  82.170  1.00  0.00           C
ATOM   1793  CH2 TRP A 109      62.480  56.090  81.750  1.00  0.00           C
ATOM   1795  C   TRP A 109      58.480  55.820  87.060  1.00  0.00           C
ATOM   1796  O   TRP A 109      58.750  56.820  87.720  1.00  0.00           O
ATOM   1797  N   THR A 110      59.110  54.630  87.230  1.00  0.00           N
ATOM   1799  CA  THR A 110      60.230  54.410  88.120  1.00  0.00           C
ATOM   1801  CB  THR A 110      59.910  53.520  89.300  1.00  0.00           C
ATOM   1803  OG1 THR A 110      58.810  54.070  90.010  1.00  0.00           O
ATOM   1805  CG2 THR A 110      61.100  53.390  90.270  1.00  0.00           C
ATOM   1809  C   THR A 110      61.290  53.740  87.300  1.00  0.00           C
ATOM   1810  O   THR A 110      61.010  52.820  86.530  1.00  0.00           O
ATOM   1811  N   ARG A 111      62.550  54.200  87.450  1.00  0.00           N
ATOM   1813  CA  ARG A 111      63.680  53.640  86.750  1.00  0.00           C
ATOM   1815  CB  ARG A 111      63.790  54.100  85.270  1.00  0.00           C
ATOM   1818  CG  ARG A 111      64.050  55.600  85.000  1.00  0.00           C
ATOM   1821  CD  ARG A 111      62.960  56.540  85.530  1.00  0.00           C
ATOM   1824  NE  ARG A 111      63.150  57.910  84.960  1.00  0.00           N
ATOM   1826  CZ  ARG A 111      62.310  58.930  85.270  1.00  0.00           C
ATOM   1827  NH1 ARG A 111      61.340  58.770  86.200  1.00  0.00           N
ATOM   1830  NH2 ARG A 111      62.440  60.110  84.630  1.00  0.00           N
ATOM   1833  C   ARG A 111      64.910  54.090  87.460  1.00  0.00           C
ATOM   1834  O   ARG A 111      64.880  55.060  88.220  1.00  0.00           O
ATOM   1835  N   THR A 112      66.040  53.400  87.200  1.00  0.00           N
ATOM   1837  CA  THR A 112      67.350  53.790  87.660  1.00  0.00           C
ATOM   1839  CB  THR A 112      68.120  52.620  88.270  1.00  0.00           C
ATOM   1841  OG1 THR A 112      67.300  51.980  89.250  1.00  0.00           O
ATOM   1843  CG2 THR A 112      69.440  53.060  88.940  1.00  0.00           C
ATOM   1847  C   THR A 112      68.040  54.330  86.440  1.00  0.00           C
ATOM   1848  O   THR A 112      67.700  53.980  85.310  1.00  0.00           O
ATOM   1849  N   MET A 113      69.030  55.230  86.640  1.00  0.00           N
ATOM   1851  CA  MET A 113      69.850  55.800  85.610  1.00  0.00           C
ATOM   1853  CB  MET A 113      69.510  57.280  85.300  1.00  0.00           C
ATOM   1856  CG  MET A 113      68.100  57.460  84.720  1.00  0.00           C
ATOM   1859  SD  MET A 113      67.670  59.180  84.290  1.00  0.00           S
ATOM   1860  CE  MET A 113      67.070  59.580  85.960  1.00  0.00           C
ATOM   1864  C   MET A 113      71.240  55.740  86.120  1.00  0.00           C
ATOM   1865  O   MET A 113      71.460  55.820  87.330  1.00  0.00           O
ATOM   1866  N   GLY A 114      72.220  55.580  85.210  1.00  0.00           N
ATOM   1868  CA  GLY A 114      73.630  55.640  85.520  1.00  0.00           C
ATOM   1871  C   GLY A 114      74.180  56.520  84.460  1.00  0.00           C
ATOM   1872  O   GLY A 114      73.820  56.360  83.310  1.00  0.00           O
ATOM   1873  N   TRP A 115      75.080  57.460  84.830  1.00  0.00           N
ATOM   1875  CA  TRP A 115      75.640  58.430  83.920  1.00  0.00           C
ATOM   1877  CB  TRP A 115      74.790  59.740  83.820  1.00  0.00           C
ATOM   1880  CG  TRP A 115      74.720  60.600  85.040  1.00  0.00           C
ATOM   1881  CD1 TRP A 115      75.540  61.660  85.290  1.00  0.00           C
ATOM   1883  NE1 TRP A 115      75.230  62.190  86.500  1.00  0.00           N
ATOM   1885  CE2 TRP A 115      74.210  61.520  87.060  1.00  0.00           C
ATOM   1886  CD2 TRP A 115      73.850  60.490  86.170  1.00  0.00           C
ATOM   1887  CE3 TRP A 115      72.810  59.630  86.500  1.00  0.00           C
ATOM   1889  CZ3 TRP A 115      72.180  59.790  87.730  1.00  0.00           C
ATOM   1891  CZ2 TRP A 115      73.570  61.700  88.280  1.00  0.00           C
ATOM   1893  CH2 TRP A 115      72.570  60.790  88.610  1.00  0.00           C
ATOM   1895  C   TRP A 115      77.020  58.690  84.490  1.00  0.00           C
ATOM   1896  O   TRP A 115      77.330  58.190  85.570  1.00  0.00           O
ATOM   1897  N   THR A 116      77.880  59.440  83.780  1.00  0.00           N
ATOM   1899  CA  THR A 116      79.200  59.800  84.240  1.00  0.00           C
ATOM   1901  CB  THR A 116      80.380  59.210  83.470  1.00  0.00           C
ATOM   1903  OG1 THR A 116      80.100  59.130  82.070  1.00  0.00           O
ATOM   1905  CG2 THR A 116      80.620  57.800  84.020  1.00  0.00           C
ATOM   1909  C   THR A 116      79.300  61.290  84.260  1.00  0.00           C
ATOM   1910  O   THR A 116      78.830  61.970  83.350  1.00  0.00           O
ATOM   1911  N   GLU A 117      79.930  61.810  85.330  1.00  0.00           N
ATOM   1913  CA  GLU A 117      80.250  63.180  85.550  1.00  0.00           C
ATOM   1915  CB  GLU A 117      79.420  63.810  86.680  1.00  0.00           C
ATOM   1918  CG  GLU A 117      78.000  64.090  86.190  1.00  0.00           C
ATOM   1921  CD  GLU A 117      77.350  65.210  87.000  1.00  0.00           C
ATOM   1922  OE1 GLU A 117      77.920  66.340  87.000  1.00  0.00           O
ATOM   1923  OE2 GLU A 117      76.290  64.960  87.630  1.00  0.00           O
ATOM   1924  C   GLU A 117      81.690  63.270  85.930  1.00  0.00           C
ATOM   1925  O   GLU A 117      82.070  62.820  87.010  1.00  0.00           O
ATOM   1926  N   TYR A 118      82.520  63.890  85.060  1.00  0.00           N
ATOM   1928  CA  TYR A 118      83.920  64.190  85.300  1.00  0.00           C
ATOM   1930  CB  TYR A 118      84.220  65.080  86.550  1.00  0.00           C
ATOM   1933  CG  TYR A 118      83.460  66.390  86.460  1.00  0.00           C
ATOM   1934  CD1 TYR A 118      82.100  66.440  86.820  1.00  0.00           C
ATOM   1936  CE1 TYR A 118      81.320  67.580  86.620  1.00  0.00           C
ATOM   1938  CZ  TYR A 118      81.930  68.750  86.150  1.00  0.00           C
ATOM   1939  OH  TYR A 118      81.140  69.910  85.970  1.00  0.00           O
ATOM   1941  CD2 TYR A 118      84.060  67.590  86.040  1.00  0.00           C
ATOM   1943  CE2 TYR A 118      83.310  68.770  85.900  1.00  0.00           C
ATOM   1945  C   TYR A 118      84.700  62.890  85.290  1.00  0.00           C
ATOM   1946  O   TYR A 118      85.730  62.770  85.950  1.00  0.00           O
ATOM   1947  N   GLN A 119      84.160  61.890  84.540  1.00  0.00           N
ATOM   1949  CA  GLN A 119      84.620  60.530  84.360  1.00  0.00           C
ATOM   1951  CB  GLN A 119      86.160  60.430  84.110  1.00  0.00           C
ATOM   1954  CG  GLN A 119      86.630  59.070  83.560  1.00  0.00           C
ATOM   1957  CD  GLN A 119      88.050  59.200  83.010  1.00  0.00           C
ATOM   1958  OE1 GLN A 119      88.290  59.980  82.080  1.00  0.00           O
ATOM   1959  NE2 GLN A 119      89.010  58.410  83.590  1.00  0.00           N
ATOM   1962  C   GLN A 119      84.170  59.650  85.510  1.00  0.00           C
ATOM   1963  O   GLN A 119      84.340  58.430  85.470  1.00  0.00           O
ATOM   1964  N   GLN A 120      83.530  60.240  86.550  1.00  0.00           N
ATOM   1966  CA  GLN A 120      83.140  59.560  87.770  1.00  0.00           C
ATOM   1968  CB  GLN A 120      83.110  60.500  89.000  1.00  0.00           C
ATOM   1971  CG  GLN A 120      84.420  61.250  89.280  1.00  0.00           C
ATOM   1974  CD  GLN A 120      85.500  60.260  89.680  1.00  0.00           C
ATOM   1975  OE1 GLN A 120      85.300  59.470  90.620  1.00  0.00           O
ATOM   1976  NE2 GLN A 120      86.670  60.300  88.980  1.00  0.00           N
ATOM   1979  C   GLN A 120      81.730  59.070  87.590  1.00  0.00           C
ATOM   1980  O   GLN A 120      80.860  59.840  87.180  1.00  0.00           O
ATOM   1981  N   VAL A 121      81.460  57.780  87.880  1.00  0.00           N
ATOM   1983  CA  VAL A 121      80.140  57.210  87.700  1.00  0.00           C
ATOM   1985  CB  VAL A 121      80.170  55.690  87.570  1.00  0.00           C
ATOM   1987  CG1 VAL A 121      80.370  54.990  88.930  1.00  0.00           C
ATOM   1991  CG2 VAL A 121      78.910  55.210  86.830  1.00  0.00           C
ATOM   1995  C   VAL A 121      79.220  57.690  88.810  1.00  0.00           C
ATOM   1996  O   VAL A 121      79.630  57.830  89.960  1.00  0.00           O
ATOM   1997  N   ARG A 122      77.960  57.970  88.440  1.00  0.00           N
ATOM   1999  CA  ARG A 122      76.910  58.370  89.330  1.00  0.00           C
ATOM   2001  CB  ARG A 122      76.460  59.850  89.140  1.00  0.00           C
ATOM   2004  CG  ARG A 122      77.570  60.900  89.350  1.00  0.00           C
ATOM   2007  CD  ARG A 122      77.730  61.300  90.820  1.00  0.00           C
ATOM   2010  NE  ARG A 122      78.890  62.250  90.940  1.00  0.00           N
ATOM   2012  CZ  ARG A 122      80.170  61.830  91.080  1.00  0.00           C
ATOM   2013  NH1 ARG A 122      80.480  60.520  91.170  1.00  0.00           N
ATOM   2016  NH2 ARG A 122      81.170  62.750  91.120  1.00  0.00           N
ATOM   2019  C   ARG A 122      75.750  57.520  88.910  1.00  0.00           C
ATOM   2020  O   ARG A 122      75.690  57.070  87.770  1.00  0.00           O
ATOM   2021  N   TYR A 123      74.810  57.270  89.840  1.00  0.00           N
ATOM   2023  CA  TYR A 123      73.610  56.540  89.530  1.00  0.00           C
ATOM   2025  CB  TYR A 123      73.810  54.990  89.440  1.00  0.00           C
ATOM   2028  CG  TYR A 123      74.530  54.440  90.650  1.00  0.00           C
ATOM   2029  CD1 TYR A 123      75.930  54.380  90.680  1.00  0.00           C
ATOM   2031  CE1 TYR A 123      76.600  53.940  91.830  1.00  0.00           C
ATOM   2033  CZ  TYR A 123      75.870  53.520  92.950  1.00  0.00           C
ATOM   2034  OH  TYR A 123      76.540  53.090  94.110  1.00  0.00           O
ATOM   2036  CD2 TYR A 123      73.800  53.990  91.760  1.00  0.00           C
ATOM   2038  CE2 TYR A 123      74.470  53.540  92.910  1.00  0.00           C
ATOM   2040  C   TYR A 123      72.620  56.910  90.600  1.00  0.00           C
ATOM   2041  O   TYR A 123      73.010  57.250  91.720  1.00  0.00           O
ATOM   2042  N   ALA A 124      71.310  56.860  90.260  1.00  0.00           N
ATOM   2044  CA  ALA A 124      70.280  57.150  91.220  1.00  0.00           C
ATOM   2046  CB  ALA A 124      70.050  58.660  91.440  1.00  0.00           C
ATOM   2050  C   ALA A 124      69.000  56.560  90.710  1.00  0.00           C
ATOM   2051  O   ALA A 124      68.830  56.380  89.510  1.00  0.00           O
ATOM   2052  N   THR A 125      68.060  56.280  91.640  1.00  0.00           N
ATOM   2054  CA  THR A 125      66.730  55.800  91.340  1.00  0.00           C
ATOM   2056  CB  THR A 125      66.170  54.850  92.390  1.00  0.00           C
ATOM   2058  OG1 THR A 125      67.070  53.760  92.580  1.00  0.00           O
ATOM   2060  CG2 THR A 125      64.790  54.300  91.950  1.00  0.00           C
ATOM   2064  C   THR A 125      65.870  57.030  91.280  1.00  0.00           C
ATOM   2065  O   THR A 125      65.930  57.860  92.170  1.00  0.00           O
ATOM   2066  N   ALA A 126      65.080  57.150  90.190  1.00  0.00           N
ATOM   2068  CA  ALA A 126      64.240  58.270  89.880  1.00  0.00           C
ATOM   2070  CB  ALA A 126      64.610  58.910  88.530  1.00  0.00           C
ATOM   2074  C   ALA A 126      62.840  57.740  89.780  1.00  0.00           C
ATOM   2075  O   ALA A 126      62.620  56.690  89.190  1.00  0.00           O
ATOM   2076  N   ARG A 127      61.870  58.470  90.370  1.00  0.00           N
ATOM   2078  CA  ARG A 127      60.470  58.200  90.170  1.00  0.00           C
ATOM   2080  CB  ARG A 127      59.710  57.610  91.390  1.00  0.00           C
ATOM   2083  CG  ARG A 127      58.230  57.300  91.090  1.00  0.00           C
ATOM   2086  CD  ARG A 127      57.380  56.880  92.300  1.00  0.00           C
ATOM   2089  NE  ARG A 127      56.000  56.540  91.790  1.00  0.00           N
ATOM   2091  CZ  ARG A 127      55.620  55.280  91.450  1.00  0.00           C
ATOM   2092  NH1 ARG A 127      56.410  54.210  91.680  1.00  0.00           N
ATOM   2095  NH2 ARG A 127      54.420  55.090  90.840  1.00  0.00           N
ATOM   2098  C   ARG A 127      59.860  59.520  89.860  1.00  0.00           C
ATOM   2099  O   ARG A 127      60.230  60.530  90.430  1.00  0.00           O
ATOM   2100  N   SER A 128      58.900  59.520  88.910  1.00  0.00           N
ATOM   2102  CA  SER A 128      58.290  60.720  88.430  1.00  0.00           C
ATOM   2104  CB  SER A 128      58.900  61.120  87.090  1.00  0.00           C
ATOM   2107  OG  SER A 128      58.600  60.220  86.030  1.00  0.00           O
ATOM   2109  C   SER A 128      56.810  60.520  88.300  1.00  0.00           C
ATOM   2110  O   SER A 128      56.310  59.410  88.380  1.00  0.00           O
ATOM   2111  N   VAL A 129      56.100  61.650  88.080  1.00  0.00           N
ATOM   2113  CA  VAL A 129      54.710  61.690  87.730  1.00  0.00           C
ATOM   2115  CB  VAL A 129      53.780  62.170  88.840  1.00  0.00           C
ATOM   2117  CG1 VAL A 129      53.820  61.140  89.980  1.00  0.00           C
ATOM   2121  CG2 VAL A 129      54.160  63.580  89.340  1.00  0.00           C
ATOM   2125  C   VAL A 129      54.630  62.630  86.560  1.00  0.00           C
ATOM   2126  O   VAL A 129      55.560  63.390  86.320  1.00  0.00           O
ATOM   2127  N   PHE A 130      53.520  62.570  85.790  1.00  0.00           N
ATOM   2129  CA  PHE A 130      53.260  63.390  84.630  1.00  0.00           C
ATOM   2131  CB  PHE A 130      52.930  62.600  83.340  1.00  0.00           C
ATOM   2134  CG  PHE A 130      54.180  62.080  82.660  1.00  0.00           C
ATOM   2135  CD1 PHE A 130      54.920  61.010  83.180  1.00  0.00           C
ATOM   2137  CE1 PHE A 130      56.040  60.520  82.500  1.00  0.00           C
ATOM   2139  CZ  PHE A 130      56.430  61.080  81.280  1.00  0.00           C
ATOM   2141  CD2 PHE A 130      54.580  62.640  81.430  1.00  0.00           C
ATOM   2143  CE2 PHE A 130      55.700  62.150  80.750  1.00  0.00           C
ATOM   2145  C   PHE A 130      52.070  64.210  85.010  1.00  0.00           C
ATOM   2146  O   PHE A 130      51.110  63.710  85.580  1.00  0.00           O
ATOM   2147  N   LYS A 131      52.150  65.520  84.720  1.00  0.00           N
ATOM   2149  CA  LYS A 131      51.150  66.510  84.990  1.00  0.00           C
ATOM   2151  CB  LYS A 131      51.600  67.600  85.990  1.00  0.00           C
ATOM   2154  CG  LYS A 131      51.650  67.120  87.450  1.00  0.00           C
ATOM   2157  CD  LYS A 131      52.340  68.130  88.380  1.00  0.00           C
ATOM   2160  CE  LYS A 131      51.860  69.580  88.260  1.00  0.00           C
ATOM   2163  NZ  LYS A 131      50.390  69.690  88.470  1.00  0.00           N
ATOM   2167  C   LYS A 131      50.880  67.170  83.680  1.00  0.00           C
ATOM   2168  O   LYS A 131      51.810  67.530  82.970  1.00  0.00           O
ATOM   2169  N   TRP A 132      49.590  67.340  83.310  1.00  0.00           N
ATOM   2171  CA  TRP A 132      49.240  68.010  82.080  1.00  0.00           C
ATOM   2173  CB  TRP A 132      47.890  67.510  81.490  1.00  0.00           C
ATOM   2176  CG  TRP A 132      47.550  68.000  80.110  1.00  0.00           C
ATOM   2177  CD1 TRP A 132      48.440  68.430  79.150  1.00  0.00           C
ATOM   2179  NE1 TRP A 132      47.770  68.810  78.030  1.00  0.00           N
ATOM   2181  CE2 TRP A 132      46.440  68.610  78.200  1.00  0.00           C
ATOM   2182  CD2 TRP A 132      46.260  68.080  79.500  1.00  0.00           C
ATOM   2183  CE3 TRP A 132      44.980  67.750  79.940  1.00  0.00           C
ATOM   2185  CZ3 TRP A 132      43.900  67.940  79.070  1.00  0.00           C
ATOM   2187  CZ2 TRP A 132      45.370  68.820  77.340  1.00  0.00           C
ATOM   2189  CH2 TRP A 132      44.090  68.470  77.790  1.00  0.00           C
ATOM   2191  C   TRP A 132      49.190  69.500  82.370  1.00  0.00           C
ATOM   2192  O   TRP A 132      48.480  69.930  83.270  1.00  0.00           O
ATOM   2193  N   ASP A 133      49.980  70.290  81.610  1.00  0.00           N
ATOM   2195  CA  ASP A 133      50.120  71.720  81.800  1.00  0.00           C
ATOM   2197  CB  ASP A 133      51.560  72.260  81.540  1.00  0.00           C
ATOM   2200  CG  ASP A 133      52.650  71.640  82.400  1.00  0.00           C
ATOM   2201  OD1 ASP A 133      52.340  70.880  83.360  1.00  0.00           O
ATOM   2202  OD2 ASP A 133      53.820  71.980  82.110  1.00  0.00           O
ATOM   2203  C   ASP A 133      49.270  72.460  80.790  1.00  0.00           C
ATOM   2204  O   ASP A 133      49.270  73.700  80.790  1.00  0.00           O
ATOM   2205  N   GLY A 134      48.540  71.750  79.910  1.00  0.00           N
ATOM   2207  CA  GLY A 134      47.680  72.360  78.930  1.00  0.00           C
ATOM   2210  C   GLY A 134      48.390  72.520  77.620  1.00  0.00           C
ATOM   2211  O   GLY A 134      49.450  71.930  77.400  1.00  0.00           O
ATOM   2212  N   THR A 135      47.780  73.300  76.690  1.00  0.00           N
ATOM   2214  CA  THR A 135      48.210  73.460  75.320  1.00  0.00           C
ATOM   2216  CB  THR A 135      47.030  73.690  74.370  1.00  0.00           C
ATOM   2218  OG1 THR A 135      46.100  72.630  74.510  1.00  0.00           O
ATOM   2220  CG2 THR A 135      47.460  73.770  72.890  1.00  0.00           C
ATOM   2224  C   THR A 135      49.200  74.610  75.240  1.00  0.00           C
ATOM   2225  O   THR A 135      49.090  75.580  75.980  1.00  0.00           O
ATOM   2226  N   ASP A 136      50.200  74.500  74.320  1.00  0.00           N
ATOM   2228  CA  ASP A 136      51.170  75.530  74.050  1.00  0.00           C
ATOM   2230  CB  ASP A 136      52.460  75.320  74.900  1.00  0.00           C
ATOM   2233  CG  ASP A 136      53.580  76.360  74.790  1.00  0.00           C
ATOM   2234  OD1 ASP A 136      53.360  77.470  74.250  1.00  0.00           O
ATOM   2235  OD2 ASP A 136      54.680  76.070  75.340  1.00  0.00           O
ATOM   2236  C   ASP A 136      51.460  75.410  72.570  1.00  0.00           C
ATOM   2237  O   ASP A 136      51.260  74.350  71.990  1.00  0.00           O
ATOM   2238  N   THR A 137      51.920  76.500  71.920  1.00  0.00           N
ATOM   2240  CA  THR A 137      52.380  76.490  70.550  1.00  0.00           C
ATOM   2242  CB  THR A 137      51.620  77.440  69.630  1.00  0.00           C
ATOM   2244  OG1 THR A 137      51.530  78.760  70.170  1.00  0.00           O
ATOM   2246  CG2 THR A 137      50.190  76.890  69.420  1.00  0.00           C
ATOM   2250  C   THR A 137      53.840  76.850  70.600  1.00  0.00           C
ATOM   2251  O   THR A 137      54.230  77.790  71.280  1.00  0.00           O
ATOM   2252  N   VAL A 138      54.690  76.080  69.870  1.00  0.00           N
ATOM   2254  CA  VAL A 138      56.120  76.280  69.830  1.00  0.00           C
ATOM   2256  CB  VAL A 138      56.950  75.110  70.370  1.00  0.00           C
ATOM   2258  CG1 VAL A 138      56.650  74.950  71.880  1.00  0.00           C
ATOM   2262  CG2 VAL A 138      56.700  73.800  69.590  1.00  0.00           C
ATOM   2266  C   VAL A 138      56.480  76.530  68.390  1.00  0.00           C
ATOM   2267  O   VAL A 138      55.880  75.950  67.490  1.00  0.00           O
ATOM   2268  N   LYS A 139      57.470  77.430  68.160  1.00  0.00           N
ATOM   2270  CA  LYS A 139      57.970  77.720  66.840  1.00  0.00           C
ATOM   2272  CB  LYS A 139      58.200  79.230  66.600  1.00  0.00           C
ATOM   2275  CG  LYS A 139      58.630  79.580  65.170  1.00  0.00           C
ATOM   2278  CD  LYS A 139      58.650  81.090  64.920  1.00  0.00           C
ATOM   2281  CE  LYS A 139      59.010  81.470  63.480  1.00  0.00           C
ATOM   2284  NZ  LYS A 139      58.960  82.930  63.270  1.00  0.00           N
ATOM   2288  C   LYS A 139      59.280  77.010  66.710  1.00  0.00           C
ATOM   2289  O   LYS A 139      60.200  77.230  67.500  1.00  0.00           O
ATOM   2290  N   VAL A 140      59.380  76.100  65.710  1.00  0.00           N
ATOM   2292  CA  VAL A 140      60.580  75.350  65.440  1.00  0.00           C
ATOM   2294  CB  VAL A 140      60.590  73.950  66.060  1.00  0.00           C
ATOM   2296  CG1 VAL A 140      61.890  73.220  65.700  1.00  0.00           C
ATOM   2300  CG2 VAL A 140      60.430  74.020  67.590  1.00  0.00           C
ATOM   2304  C   VAL A 140      60.600  75.210  63.940  1.00  0.00           C
ATOM   2305  O   VAL A 140      59.610  74.770  63.350  1.00  0.00           O
ATOM   2306  N   GLY A 141      61.740  75.580  63.300  1.00  0.00           N
ATOM   2308  CA  GLY A 141      61.930  75.500  61.860  1.00  0.00           C
ATOM   2311  C   GLY A 141      60.990  76.420  61.130  1.00  0.00           C
ATOM   2312  O   GLY A 141      60.550  76.110  60.020  1.00  0.00           O
ATOM   2313  N   SER A 142      60.640  77.560  61.790  1.00  0.00           N
ATOM   2315  CA  SER A 142      59.780  78.620  61.310  1.00  0.00           C
ATOM   2317  CB  SER A 142      60.280  79.300  59.990  1.00  0.00           C
ATOM   2320  OG  SER A 142      59.480  80.370  59.520  1.00  0.00           O
ATOM   2322  C   SER A 142      58.310  78.220  61.290  1.00  0.00           C
ATOM   2323  O   SER A 142      57.480  78.960  60.780  1.00  0.00           O
ATOM   2324  N   ASP A 143      57.950  77.050  61.880  1.00  0.00           N
ATOM   2326  CA  ASP A 143      56.600  76.540  61.790  1.00  0.00           C
ATOM   2328  CB  ASP A 143      56.510  75.160  61.080  1.00  0.00           C
ATOM   2331  CG  ASP A 143      55.080  74.810  60.630  1.00  0.00           C
ATOM   2332  OD1 ASP A 143      54.240  75.740  60.520  1.00  0.00           O
ATOM   2333  OD2 ASP A 143      54.850  73.620  60.310  1.00  0.00           O
ATOM   2334  C   ASP A 143      56.090  76.410  63.200  1.00  0.00           C
ATOM   2335  O   ASP A 143      56.840  76.040  64.100  1.00  0.00           O
ATOM   2336  N   GLU A 144      54.790  76.710  63.390  1.00  0.00           N
ATOM   2338  CA  GLU A 144      54.140  76.620  64.670  1.00  0.00           C
ATOM   2340  CB  GLU A 144      53.020  77.670  64.870  1.00  0.00           C
ATOM   2343  CG  GLU A 144      51.700  77.430  64.100  1.00  0.00           C
ATOM   2346  CD  GLU A 144      50.640  78.450  64.550  1.00  0.00           C
ATOM   2347  OE1 GLU A 144      50.950  79.670  64.540  1.00  0.00           O
ATOM   2348  OE2 GLU A 144      49.520  78.010  64.920  1.00  0.00           O
ATOM   2349  C   GLU A 144      53.570  75.230  64.750  1.00  0.00           C
ATOM   2350  O   GLU A 144      53.160  74.660  63.740  1.00  0.00           O
ATOM   2351  N   THR A 145      53.580  74.640  65.970  1.00  0.00           N
ATOM   2353  CA  THR A 145      53.080  73.310  66.190  1.00  0.00           C
ATOM   2355  CB  THR A 145      54.210  72.300  66.330  1.00  0.00           C
ATOM   2357  OG1 THR A 145      54.960  72.280  65.130  1.00  0.00           O
ATOM   2359  CG2 THR A 145      53.630  70.900  66.580  1.00  0.00           C
ATOM   2363  C   THR A 145      52.260  73.380  67.450  1.00  0.00           C
ATOM   2364  O   THR A 145      52.810  73.810  68.460  1.00  0.00           O
ATOM   2365  N   PRO A 146      50.970  73.010  67.490  1.00  0.00           N
ATOM   2366  CD  PRO A 146      50.120  72.870  66.310  1.00  0.00           C
ATOM   2369  CA  PRO A 146      50.220  72.760  68.720  1.00  0.00           C
ATOM   2371  CB  PRO A 146      48.770  72.490  68.300  1.00  0.00           C
ATOM   2374  CG  PRO A 146      48.800  72.250  66.790  1.00  0.00           C
ATOM   2377  C   PRO A 146      50.780  71.600  69.500  1.00  0.00           C
ATOM   2378  O   PRO A 146      51.160  70.590  68.910  1.00  0.00           O
ATOM   2379  N   VAL A 147      50.820  71.750  70.830  1.00  0.00           N
ATOM   2381  CA  VAL A 147      51.540  70.880  71.710  1.00  0.00           C
ATOM   2383  CB  VAL A 147      52.820  71.530  72.210  1.00  0.00           C
ATOM   2385  CG1 VAL A 147      53.560  70.550  73.090  1.00  0.00           C
ATOM   2389  CG2 VAL A 147      53.760  71.910  71.040  1.00  0.00           C
ATOM   2393  C   VAL A 147      50.640  70.620  72.900  1.00  0.00           C
ATOM   2394  O   VAL A 147      49.970  71.530  73.370  1.00  0.00           O
ATOM   2395  N   ARG A 148      50.660  69.370  73.410  1.00  0.00           N
ATOM   2397  CA  ARG A 148      50.240  68.990  74.740  1.00  0.00           C
ATOM   2399  CB  ARG A 148      49.720  67.540  74.780  1.00  0.00           C
ATOM   2402  CG  ARG A 148      48.520  67.290  73.860  1.00  0.00           C
ATOM   2405  CD  ARG A 148      48.170  65.800  73.840  1.00  0.00           C
ATOM   2408  NE  ARG A 148      46.890  65.620  73.080  1.00  0.00           N
ATOM   2410  CZ  ARG A 148      46.550  64.440  72.500  1.00  0.00           C
ATOM   2411  NH1 ARG A 148      47.390  63.380  72.490  1.00  0.00           N
ATOM   2414  NH2 ARG A 148      45.330  64.320  71.930  1.00  0.00           N
ATOM   2417  C   ARG A 148      51.470  69.020  75.620  1.00  0.00           C
ATOM   2418  O   ARG A 148      52.390  68.230  75.440  1.00  0.00           O
ATOM   2419  N   VAL A 149      51.510  69.960  76.580  1.00  0.00           N
ATOM   2421  CA  VAL A 149      52.680  70.220  77.390  1.00  0.00           C
ATOM   2423  CB  VAL A 149      52.760  71.660  77.860  1.00  0.00           C
ATOM   2425  CG1 VAL A 149      54.030  71.880  78.720  1.00  0.00           C
ATOM   2429  CG2 VAL A 149      52.740  72.580  76.650  1.00  0.00           C
ATOM   2433  C   VAL A 149      52.560  69.360  78.600  1.00  0.00           C
ATOM   2434  O   VAL A 149      51.580  69.460  79.330  1.00  0.00           O
ATOM   2435  N   LEU A 150      53.560  68.500  78.860  1.00  0.00           N
ATOM   2437  CA  LEU A 150      53.530  67.600  79.980  1.00  0.00           C
ATOM   2439  CB  LEU A 150      53.670  66.130  79.560  1.00  0.00           C
ATOM   2442  CG  LEU A 150      52.540  65.600  78.640  1.00  0.00           C
ATOM   2444  CD1 LEU A 150      52.780  64.120  78.370  1.00  0.00           C
ATOM   2448  CD2 LEU A 150      51.130  65.780  79.220  1.00  0.00           C
ATOM   2452  C   LEU A 150      54.700  67.950  80.830  1.00  0.00           C
ATOM   2453  O   LEU A 150      55.840  67.920  80.370  1.00  0.00           O
ATOM   2454  N   ASP A 151      54.450  68.270  82.120  1.00  0.00           N
ATOM   2456  CA  ASP A 151      55.470  68.510  83.100  1.00  0.00           C
ATOM   2458  CB  ASP A 151      55.140  69.650  84.090  1.00  0.00           C
ATOM   2461  CG  ASP A 151      56.310  70.080  84.970  1.00  0.00           C
ATOM   2462  OD1 ASP A 151      57.450  69.590  84.750  1.00  0.00           O
ATOM   2463  OD2 ASP A 151      56.080  70.960  85.840  1.00  0.00           O
ATOM   2464  C   ASP A 151      55.600  67.240  83.870  1.00  0.00           C
ATOM   2465  O   ASP A 151      54.670  66.810  84.550  1.00  0.00           O
ATOM   2466  N   GLU A 152      56.790  66.640  83.790  1.00  0.00           N
ATOM   2468  CA  GLU A 152      57.130  65.480  84.530  1.00  0.00           C
ATOM   2470  CB  GLU A 152      57.980  64.520  83.670  1.00  0.00           C
ATOM   2473  CG  GLU A 152      58.430  63.280  84.440  1.00  0.00           C
ATOM   2476  CD  GLU A 152      59.330  62.410  83.580  1.00  0.00           C
ATOM   2477  OE1 GLU A 152      60.400  62.910  83.130  1.00  0.00           O
ATOM   2478  OE2 GLU A 152      58.970  61.220  83.390  1.00  0.00           O
ATOM   2479  C   GLU A 152      57.880  65.930  85.750  1.00  0.00           C
ATOM   2480  O   GLU A 152      58.950  66.530  85.650  1.00  0.00           O
ATOM   2481  N   GLU A 153      57.330  65.640  86.960  1.00  0.00           N
ATOM   2483  CA  GLU A 153      57.950  65.960  88.220  1.00  0.00           C
ATOM   2485  CB  GLU A 153      56.930  66.330  89.330  1.00  0.00           C
ATOM   2488  CG  GLU A 153      56.270  67.700  89.150  1.00  0.00           C
ATOM   2491  CD  GLU A 153      57.380  68.690  88.830  1.00  0.00           C
ATOM   2492  OE1 GLU A 153      58.210  68.960  89.730  1.00  0.00           O
ATOM   2493  OE2 GLU A 153      57.440  69.130  87.650  1.00  0.00           O
ATOM   2494  C   GLU A 153      58.700  64.760  88.680  1.00  0.00           C
ATOM   2495  O   GLU A 153      58.090  63.760  89.040  1.00  0.00           O
ATOM   2496  N   VAL A 154      60.050  64.850  88.700  1.00  0.00           N
ATOM   2498  CA  VAL A 154      60.920  63.750  88.990  1.00  0.00           C
ATOM   2500  CB  VAL A 154      62.050  63.590  87.980  1.00  0.00           C
ATOM   2502  CG1 VAL A 154      62.820  62.280  88.280  1.00  0.00           C
ATOM   2506  CG2 VAL A 154      61.490  63.570  86.550  1.00  0.00           C
ATOM   2510  C   VAL A 154      61.540  64.060  90.320  1.00  0.00           C
ATOM   2511  O   VAL A 154      61.950  65.190  90.560  1.00  0.00           O
ATOM   2512  N   SER A 155      61.620  63.040  91.200  1.00  0.00           N
ATOM   2514  CA  SER A 155      62.410  63.090  92.390  1.00  0.00           C
ATOM   2516  CB  SER A 155      61.540  63.120  93.690  1.00  0.00           C
ATOM   2519  OG  SER A 155      60.850  61.900  93.940  1.00  0.00           O
ATOM   2521  C   SER A 155      63.290  61.870  92.320  1.00  0.00           C
ATOM   2522  O   SER A 155      62.830  60.780  91.990  1.00  0.00           O
ATOM   2523  N   THR A 156      64.600  62.030  92.640  1.00  0.00           N
ATOM   2525  CA  THR A 156      65.530  60.940  92.820  1.00  0.00           C
ATOM   2527  CB  THR A 156      66.900  61.160  92.190  1.00  0.00           C
ATOM   2529  OG1 THR A 156      67.390  62.480  92.440  1.00  0.00           O
ATOM   2531  CG2 THR A 156      66.670  60.950  90.690  1.00  0.00           C
ATOM   2535  C   THR A 156      65.590  60.640  94.290  1.00  0.00           C
ATOM   2536  O   THR A 156      64.590  60.820  94.980  1.00  0.00           O
ATOM   2537  N   ASP A 157      66.750  60.140  94.800  1.00  0.00           N
ATOM   2539  CA  ASP A 157      66.900  59.740  96.180  1.00  0.00           C
ATOM   2541  CB  ASP A 157      68.310  59.150  96.510  1.00  0.00           C
ATOM   2544  CG  ASP A 157      68.380  58.640  97.960  1.00  0.00           C
ATOM   2545  OD1 ASP A 157      69.340  59.020  98.680  1.00  0.00           O
ATOM   2546  OD2 ASP A 157      67.480  57.840  98.350  1.00  0.00           O
ATOM   2547  C   ASP A 157      66.610  60.890  97.100  1.00  0.00           C
ATOM   2548  O   ASP A 157      65.910  60.720  98.100  1.00  0.00           O
ATOM   2549  N   GLN A 158      67.100  62.110  96.760  1.00  0.00           N
ATOM   2551  CA  GLN A 158      66.960  63.220  97.670  1.00  0.00           C
ATOM   2553  CB  GLN A 158      68.130  63.170  98.700  1.00  0.00           C
ATOM   2556  CG  GLN A 158      68.260  64.300  99.740  1.00  0.00           C
ATOM   2559  CD  GLN A 158      67.150  64.230 100.790  1.00  0.00           C
ATOM   2560  OE1 GLN A 158      66.140  64.940 100.720  1.00  0.00           O
ATOM   2561  NE2 GLN A 158      67.360  63.340 101.820  1.00  0.00           N
ATOM   2564  C   GLN A 158      66.860  64.540  96.930  1.00  0.00           C
ATOM   2565  O   GLN A 158      66.590  65.560  97.560  1.00  0.00           O
ATOM   2566  N   ALA A 159      66.990  64.590  95.570  1.00  0.00           N
ATOM   2568  CA  ALA A 159      66.810  65.830  94.820  1.00  0.00           C
ATOM   2570  CB  ALA A 159      68.020  66.200  93.950  1.00  0.00           C
ATOM   2574  C   ALA A 159      65.590  65.720  93.940  1.00  0.00           C
ATOM   2575  O   ALA A 159      65.090  64.630  93.720  1.00  0.00           O
ATOM   2576  N   ARG A 160      65.070  66.870  93.450  1.00  0.00           N
ATOM   2578  CA  ARG A 160      63.890  66.900  92.610  1.00  0.00           C
ATOM   2580  CB  ARG A 160      62.550  67.070  93.370  1.00  0.00           C
ATOM   2583  CG  ARG A 160      62.420  68.350  94.230  1.00  0.00           C
ATOM   2586  CD  ARG A 160      60.970  68.620  94.640  1.00  0.00           C
ATOM   2589  NE  ARG A 160      60.930  69.800  95.570  1.00  0.00           N
ATOM   2591  CZ  ARG A 160      59.910  70.700  95.620  1.00  0.00           C
ATOM   2592  NH1 ARG A 160      58.870  70.650  94.750  1.00  0.00           N
ATOM   2595  NH2 ARG A 160      59.930  71.670  96.560  1.00  0.00           N
ATOM   2598  C   ARG A 160      64.030  68.030  91.620  1.00  0.00           C
ATOM   2599  O   ARG A 160      64.720  69.020  91.880  1.00  0.00           O
ATOM   2600  N   TRP A 161      63.390  67.860  90.440  1.00  0.00           N
ATOM   2602  CA  TRP A 161      63.480  68.800  89.350  1.00  0.00           C
ATOM   2604  CB  TRP A 161      64.780  68.670  88.520  1.00  0.00           C
ATOM   2607  CG  TRP A 161      64.960  67.400  87.750  1.00  0.00           C
ATOM   2608  CD1 TRP A 161      64.730  67.220  86.410  1.00  0.00           C
ATOM   2610  NE1 TRP A 161      64.910  65.910  86.090  1.00  0.00           N
ATOM   2612  CE2 TRP A 161      65.260  65.210  87.190  1.00  0.00           C
ATOM   2613  CD2 TRP A 161      65.320  66.120  88.270  1.00  0.00           C
ATOM   2614  CE3 TRP A 161      65.700  65.670  89.530  1.00  0.00           C
ATOM   2616  CZ3 TRP A 161      66.100  64.340  89.670  1.00  0.00           C
ATOM   2618  CZ2 TRP A 161      65.570  63.880  87.340  1.00  0.00           C
ATOM   2620  CH2 TRP A 161      66.040  63.470  88.580  1.00  0.00           C
ATOM   2622  C   TRP A 161      62.290  68.540  88.470  1.00  0.00           C
ATOM   2623  O   TRP A 161      61.540  67.580  88.670  1.00  0.00           O
ATOM   2624  N   HIS A 162      62.100  69.420  87.460  1.00  0.00           N
ATOM   2626  CA  HIS A 162      60.970  69.430  86.580  1.00  0.00           C
ATOM   2628  CB  HIS A 162      60.180  70.770  86.640  1.00  0.00           C
ATOM   2631  ND1 HIS A 162      58.560  71.710  88.330  1.00  0.00           N
ATOM   2632  CG  HIS A 162      59.850  71.270  88.040  1.00  0.00           C
ATOM   2633  CE1 HIS A 162      58.580  72.020  89.620  1.00  0.00           C
ATOM   2635  NE2 HIS A 162      59.810  71.840  90.160  1.00  0.00           N
ATOM   2637  CD2 HIS A 162      60.630  71.370  89.160  1.00  0.00           C
ATOM   2639  C   HIS A 162      61.540  69.240  85.200  1.00  0.00           C
ATOM   2640  O   HIS A 162      62.510  69.910  84.830  1.00  0.00           O
ATOM   2641  N   ASN A 163      60.960  68.310  84.400  1.00  0.00           N
ATOM   2643  CA  ASN A 163      61.290  68.060  83.020  1.00  0.00           C
ATOM   2645  CB  ASN A 163      61.580  66.570  82.690  1.00  0.00           C
ATOM   2648  CG  ASN A 163      62.830  66.100  83.420  1.00  0.00           C
ATOM   2649  OD1 ASN A 163      63.800  66.850  83.550  1.00  0.00           O
ATOM   2650  ND2 ASN A 163      62.780  64.830  83.930  1.00  0.00           N
ATOM   2653  C   ASN A 163      60.030  68.370  82.270  1.00  0.00           C
ATOM   2654  O   ASN A 163      58.960  68.000  82.730  1.00  0.00           O
ATOM   2655  N   ARG A 164      60.120  69.030  81.100  1.00  0.00           N
ATOM   2657  CA  ARG A 164      58.950  69.290  80.290  1.00  0.00           C
ATOM   2659  CB  ARG A 164      58.620  70.780  80.120  1.00  0.00           C
ATOM   2662  CG  ARG A 164      57.960  71.360  81.380  1.00  0.00           C
ATOM   2665  CD  ARG A 164      57.370  72.750  81.150  1.00  0.00           C
ATOM   2668  NE  ARG A 164      58.490  73.750  81.060  1.00  0.00           N
ATOM   2670  CZ  ARG A 164      59.030  74.350  82.150  1.00  0.00           C
ATOM   2671  NH1 ARG A 164      58.620  74.060  83.400  1.00  0.00           N
ATOM   2674  NH2 ARG A 164      60.020  75.260  81.970  1.00  0.00           N
ATOM   2677  C   ARG A 164      59.100  68.640  78.960  1.00  0.00           C
ATOM   2678  O   ARG A 164      60.180  68.620  78.380  1.00  0.00           O
ATOM   2679  N   TYR A 165      58.000  68.050  78.440  1.00  0.00           N
ATOM   2681  CA  TYR A 165      57.960  67.390  77.170  1.00  0.00           C
ATOM   2683  CB  TYR A 165      57.700  65.860  77.220  1.00  0.00           C
ATOM   2686  CG  TYR A 165      58.820  65.230  77.990  1.00  0.00           C
ATOM   2687  CD1 TYR A 165      58.760  65.120  79.390  1.00  0.00           C
ATOM   2689  CE1 TYR A 165      59.860  64.640  80.110  1.00  0.00           C
ATOM   2691  CZ  TYR A 165      61.010  64.230  79.440  1.00  0.00           C
ATOM   2692  OH  TYR A 165      62.130  63.780  80.170  1.00  0.00           O
ATOM   2694  CD2 TYR A 165      59.970  64.770  77.320  1.00  0.00           C
ATOM   2696  CE2 TYR A 165      61.060  64.270  78.040  1.00  0.00           C
ATOM   2698  C   TYR A 165      56.820  68.020  76.440  1.00  0.00           C
ATOM   2699  O   TYR A 165      55.680  67.970  76.870  1.00  0.00           O
ATOM   2700  N   TRP A 166      57.150  68.620  75.280  1.00  0.00           N
ATOM   2702  CA  TRP A 166      56.220  69.180  74.360  1.00  0.00           C
ATOM   2704  CB  TRP A 166      56.800  70.440  73.650  1.00  0.00           C
ATOM   2707  CG  TRP A 166      56.850  71.650  74.550  1.00  0.00           C
ATOM   2708  CD1 TRP A 166      55.980  72.690  74.730  1.00  0.00           C
ATOM   2710  NE1 TRP A 166      56.440  73.520  75.710  1.00  0.00           N
ATOM   2712  CE2 TRP A 166      57.630  73.070  76.170  1.00  0.00           C
ATOM   2713  CD2 TRP A 166      57.920  71.880  75.470  1.00  0.00           C
ATOM   2714  CE3 TRP A 166      59.080  71.190  75.750  1.00  0.00           C
ATOM   2716  CZ3 TRP A 166      59.970  71.710  76.680  1.00  0.00           C
ATOM   2718  CZ2 TRP A 166      58.500  73.590  77.110  1.00  0.00           C
ATOM   2720  CH2 TRP A 166      59.700  72.900  77.330  1.00  0.00           C
ATOM   2722  C   TRP A 166      55.970  68.100  73.360  1.00  0.00           C
ATOM   2723  O   TRP A 166      56.880  67.700  72.660  1.00  0.00           O
ATOM   2724  N   ILE A 167      54.720  67.600  73.300  1.00  0.00           N
ATOM   2726  CA  ILE A 167      54.310  66.520  72.450  1.00  0.00           C
ATOM   2728  CB  ILE A 167      53.650  65.420  73.260  1.00  0.00           C
ATOM   2730  CG2 ILE A 167      53.170  64.280  72.340  1.00  0.00           C
ATOM   2734  CG1 ILE A 167      54.640  64.830  74.280  1.00  0.00           C
ATOM   2737  CD  ILE A 167      53.950  64.040  75.370  1.00  0.00           C
ATOM   2741  C   ILE A 167      53.290  67.090  71.510  1.00  0.00           C
ATOM   2742  O   ILE A 167      52.310  67.670  71.960  1.00  0.00           O
ATOM   2743  N   ASP A 168      53.470  66.900  70.190  1.00  0.00           N
ATOM   2745  CA  ASP A 168      52.480  67.200  69.170  1.00  0.00           C
ATOM   2747  CB  ASP A 168      53.000  66.910  67.730  1.00  0.00           C
ATOM   2750  CG  ASP A 168      52.020  67.410  66.670  1.00  0.00           C
ATOM   2751  OD1 ASP A 168      51.630  68.610  66.730  1.00  0.00           O
ATOM   2752  OD2 ASP A 168      51.660  66.620  65.760  1.00  0.00           O
ATOM   2753  C   ASP A 168      51.250  66.360  69.420  1.00  0.00           C
ATOM   2754  O   ASP A 168      51.350  65.230  69.870  1.00  0.00           O
ATOM   2755  N   SER A 169      50.030  66.870  69.100  1.00  0.00           N
ATOM   2757  CA  SER A 169      48.790  66.160  69.350  1.00  0.00           C
ATOM   2759  CB  SER A 169      47.570  67.030  69.000  1.00  0.00           C
ATOM   2762  OG  SER A 169      47.530  68.180  69.840  1.00  0.00           O
ATOM   2764  C   SER A 169      48.720  64.830  68.610  1.00  0.00           C
ATOM   2765  O   SER A 169      48.030  63.910  69.050  1.00  0.00           O
ATOM   2766  N   GLU A 170      49.500  64.700  67.510  1.00  0.00           N
ATOM   2768  CA  GLU A 170      49.960  63.440  66.960  1.00  0.00           C
ATOM   2770  CB  GLU A 170      50.160  63.560  65.430  1.00  0.00           C
ATOM   2773  CG  GLU A 170      50.870  62.380  64.730  1.00  0.00           C
ATOM   2776  CD  GLU A 170      50.150  62.060  63.410  1.00  0.00           C
ATOM   2777  OE1 GLU A 170      50.060  62.990  62.560  1.00  0.00           O
ATOM   2778  OE2 GLU A 170      49.680  60.910  63.250  1.00  0.00           O
ATOM   2779  C   GLU A 170      51.260  63.070  67.630  1.00  0.00           C
ATOM   2780  O   GLU A 170      52.310  63.530  67.190  1.00  0.00           O
ATOM   2781  N   GLY A 171      51.180  62.260  68.720  1.00  0.00           N
ATOM   2783  CA  GLY A 171      52.180  61.920  69.720  1.00  0.00           C
ATOM   2786  C   GLY A 171      53.620  61.720  69.320  1.00  0.00           C
ATOM   2787  O   GLY A 171      54.140  60.600  69.380  1.00  0.00           O
ATOM   2788  N   GLN A 172      54.320  62.820  68.960  1.00  0.00           N
ATOM   2790  CA  GLN A 172      55.730  62.890  68.700  1.00  0.00           C
ATOM   2792  CB  GLN A 172      56.090  63.210  67.220  1.00  0.00           C
ATOM   2795  CG  GLN A 172      57.590  63.530  66.970  1.00  0.00           C
ATOM   2798  CD  GLN A 172      57.890  64.240  65.630  1.00  0.00           C
ATOM   2799  OE1 GLN A 172      59.040  64.290  65.200  1.00  0.00           O
ATOM   2800  NE2 GLN A 172      56.830  64.820  64.990  1.00  0.00           N
ATOM   2803  C   GLN A 172      56.190  64.050  69.520  1.00  0.00           C
ATOM   2804  O   GLN A 172      55.600  65.120  69.460  1.00  0.00           O
ATOM   2805  N   ILE A 173      57.280  63.860  70.300  1.00  0.00           N
ATOM   2807  CA  ILE A 173      57.840  64.900  71.120  1.00  0.00           C
ATOM   2809  CB  ILE A 173      58.700  64.370  72.280  1.00  0.00           C
ATOM   2811  CG2 ILE A 173      59.410  65.520  72.990  1.00  0.00           C
ATOM   2815  CG1 ILE A 173      57.880  63.670  73.390  1.00  0.00           C
ATOM   2818  CD  ILE A 173      57.040  62.460  73.000  1.00  0.00           C
ATOM   2822  C   ILE A 173      58.610  65.870  70.220  1.00  0.00           C
ATOM   2823  O   ILE A 173      59.500  65.460  69.480  1.00  0.00           O
ATOM   2824  N   ARG A 174      58.220  67.170  70.270  1.00  0.00           N
ATOM   2826  CA  ARG A 174      58.750  68.250  69.480  1.00  0.00           C
ATOM   2828  CB  ARG A 174      57.630  69.210  69.010  1.00  0.00           C
ATOM   2831  CG  ARG A 174      56.700  68.600  67.950  1.00  0.00           C
ATOM   2834  CD  ARG A 174      57.430  67.960  66.760  1.00  0.00           C
ATOM   2837  NE  ARG A 174      58.450  68.920  66.220  1.00  0.00           N
ATOM   2839  CZ  ARG A 174      58.140  69.940  65.380  1.00  0.00           C
ATOM   2840  NH1 ARG A 174      56.900  70.060  64.840  1.00  0.00           N
ATOM   2843  NH2 ARG A 174      59.080  70.860  65.070  1.00  0.00           N
ATOM   2846  C   ARG A 174      59.710  69.120  70.240  1.00  0.00           C
ATOM   2847  O   ARG A 174      60.400  69.940  69.640  1.00  0.00           O
ATOM   2848  N   GLN A 175      59.820  68.930  71.570  1.00  0.00           N
ATOM   2850  CA  GLN A 175      60.840  69.590  72.340  1.00  0.00           C
ATOM   2852  CB  GLN A 175      60.600  71.110  72.550  1.00  0.00           C
ATOM   2855  CG  GLN A 175      61.620  71.860  73.430  1.00  0.00           C
ATOM   2858  CD  GLN A 175      61.300  73.360  73.450  1.00  0.00           C
ATOM   2859  OE1 GLN A 175      60.780  73.880  74.440  1.00  0.00           O
ATOM   2860  NE2 GLN A 175      61.630  74.070  72.330  1.00  0.00           N
ATOM   2863  C   GLN A 175      60.830  68.840  73.630  1.00  0.00           C
ATOM   2864  O   GLN A 175      59.820  68.270  74.010  1.00  0.00           O
ATOM   2865  N   SER A 176      61.970  68.820  74.350  1.00  0.00           N
ATOM   2867  CA  SER A 176      62.030  68.200  75.640  1.00  0.00           C
ATOM   2869  CB  SER A 176      62.390  66.690  75.610  1.00  0.00           C
ATOM   2872  OG  SER A 176      63.660  66.420  75.020  1.00  0.00           O
ATOM   2874  C   SER A 176      63.030  69.010  76.400  1.00  0.00           C
ATOM   2875  O   SER A 176      63.960  69.550  75.820  1.00  0.00           O
ATOM   2876  N   GLU A 177      62.850  69.100  77.730  1.00  0.00           N
ATOM   2878  CA  GLU A 177      63.780  69.670  78.670  1.00  0.00           C
ATOM   2880  CB  GLU A 177      63.230  70.860  79.490  1.00  0.00           C
ATOM   2883  CG  GLU A 177      63.120  72.180  78.700  1.00  0.00           C
ATOM   2886  CD  GLU A 177      62.520  73.290  79.580  1.00  0.00           C
ATOM   2887  OE1 GLU A 177      62.110  72.990  80.730  1.00  0.00           O
ATOM   2888  OE2 GLU A 177      62.460  74.450  79.090  1.00  0.00           O
ATOM   2889  C   GLU A 177      63.990  68.550  79.620  1.00  0.00           C
ATOM   2890  O   GLU A 177      63.030  68.030  80.170  1.00  0.00           O
ATOM   2891  N   GLN A 178      65.260  68.150  79.840  1.00  0.00           N
ATOM   2893  CA  GLN A 178      65.530  67.110  80.790  1.00  0.00           C
ATOM   2895  CB  GLN A 178      65.190  65.690  80.260  1.00  0.00           C
ATOM   2898  CG  GLN A 178      66.100  65.260  79.090  1.00  0.00           C
ATOM   2901  CD  GLN A 178      65.490  64.050  78.380  1.00  0.00           C
ATOM   2902  OE1 GLN A 178      65.170  63.030  78.990  1.00  0.00           O
ATOM   2903  NE2 GLN A 178      65.350  64.190  77.020  1.00  0.00           N
ATOM   2906  C   GLN A 178      66.990  67.170  81.080  1.00  0.00           C
ATOM   2907  O   GLN A 178      67.760  67.750  80.320  1.00  0.00           O
ATOM   2908  N   TYR A 179      67.420  66.500  82.170  1.00  0.00           N
ATOM   2910  CA  TYR A 179      68.790  66.100  82.330  1.00  0.00           C
ATOM   2912  CB  TYR A 179      69.280  66.130  83.800  1.00  0.00           C
ATOM   2915  CG  TYR A 179      70.760  65.810  84.040  1.00  0.00           C
ATOM   2916  CD1 TYR A 179      71.800  65.830  83.100  1.00  0.00           C
ATOM   2918  CE1 TYR A 179      73.070  65.330  83.400  1.00  0.00           C
ATOM   2920  CZ  TYR A 179      73.390  64.970  84.710  1.00  0.00           C
ATOM   2921  OH  TYR A 179      74.710  64.630  85.050  1.00  0.00           O
ATOM   2923  CD2 TYR A 179      71.120  65.420  85.320  1.00  0.00           C
ATOM   2925  CE2 TYR A 179      72.410  65.010  85.690  1.00  0.00           C
ATOM   2927  C   TYR A 179      68.910  64.700  81.770  1.00  0.00           C
ATOM   2928  O   TYR A 179      68.000  63.880  81.870  1.00  0.00           O
ATOM   2929  N   LEU A 180      70.110  64.430  81.230  1.00  0.00           N
ATOM   2931  CA  LEU A 180      70.740  63.160  80.980  1.00  0.00           C
ATOM   2933  CB  LEU A 180      72.240  63.320  80.550  1.00  0.00           C
ATOM   2936  CG  LEU A 180      72.610  64.220  79.320  1.00  0.00           C
ATOM   2938  CD1 LEU A 180      72.490  65.730  79.550  1.00  0.00           C
ATOM   2942  CD2 LEU A 180      74.020  63.910  78.790  1.00  0.00           C
ATOM   2946  C   LEU A 180      70.700  62.270  82.230  1.00  0.00           C
ATOM   2947  O   LEU A 180      70.360  61.100  82.120  1.00  0.00           O
ATOM   2948  N   GLY A 181      71.000  62.800  83.440  1.00  0.00           N
ATOM   2950  CA  GLY A 181      71.140  62.060  84.690  1.00  0.00           C
ATOM   2953  C   GLY A 181      70.040  62.400  85.660  1.00  0.00           C
ATOM   2954  O   GLY A 181      68.860  62.310  85.320  1.00  0.00           O
ATOM   2955  N   ALA A 182      70.410  62.820  86.920  1.00  0.00           N
ATOM   2957  CA  ALA A 182      69.510  63.230  87.980  1.00  0.00           C
ATOM   2959  CB  ALA A 182      70.160  63.180  89.380  1.00  0.00           C
ATOM   2963  C   ALA A 182      69.000  64.640  87.740  1.00  0.00           C
ATOM   2964  O   ALA A 182      68.170  64.840  86.850  1.00  0.00           O
ATOM   2965  N   ASP A 183      69.500  65.680  88.460  1.00  0.00           N
ATOM   2967  CA  ASP A 183      68.940  67.020  88.480  1.00  0.00           C
ATOM   2969  CB  ASP A 183      68.770  67.380  90.000  1.00  0.00           C
ATOM   2972  CG  ASP A 183      68.100  68.700  90.420  1.00  0.00           C
ATOM   2973  OD1 ASP A 183      67.820  69.590  89.570  1.00  0.00           O
ATOM   2974  OD2 ASP A 183      67.880  68.850  91.650  1.00  0.00           O
ATOM   2975  C   ASP A 183      69.790  68.040  87.710  1.00  0.00           C
ATOM   2976  O   ASP A 183      69.400  69.190  87.510  1.00  0.00           O
ATOM   2977  N   TYR A 184      70.970  67.640  87.190  1.00  0.00           N
ATOM   2979  CA  TYR A 184      72.030  68.500  86.670  1.00  0.00           C
ATOM   2981  CB  TYR A 184      73.340  67.920  87.260  1.00  0.00           C
ATOM   2984  CG  TYR A 184      74.520  68.790  87.050  1.00  0.00           C
ATOM   2985  CD1 TYR A 184      74.570  70.070  87.630  1.00  0.00           C
ATOM   2987  CE1 TYR A 184      75.670  70.900  87.400  1.00  0.00           C
ATOM   2989  CZ  TYR A 184      76.740  70.440  86.620  1.00  0.00           C
ATOM   2990  OH  TYR A 184      77.840  71.270  86.330  1.00  0.00           O
ATOM   2992  CD2 TYR A 184      75.610  68.320  86.310  1.00  0.00           C
ATOM   2994  CE2 TYR A 184      76.720  69.150  86.100  1.00  0.00           C
ATOM   2996  C   TYR A 184      71.930  68.690  85.130  1.00  0.00           C
ATOM   2997  O   TYR A 184      70.800  68.710  84.630  1.00  0.00           O
ATOM   2998  N   PHE A 185      73.050  68.920  84.350  1.00  0.00           N
ATOM   3000  CA  PHE A 185      73.190  69.170  82.880  1.00  0.00           C
ATOM   3002  CB  PHE A 185      74.200  68.270  82.080  1.00  0.00           C
ATOM   3005  CG  PHE A 185      75.630  68.190  82.580  1.00  0.00           C
ATOM   3006  CD1 PHE A 185      76.570  69.200  82.320  1.00  0.00           C
ATOM   3008  CE1 PHE A 185      77.920  69.070  82.660  1.00  0.00           C
ATOM   3010  CZ  PHE A 185      78.350  67.920  83.320  1.00  0.00           C
ATOM   3012  CD2 PHE A 185      76.120  67.010  83.170  1.00  0.00           C
ATOM   3014  CE2 PHE A 185      77.450  66.880  83.560  1.00  0.00           C
ATOM   3016  C   PHE A 185      71.930  69.290  81.980  1.00  0.00           C
ATOM   3017  O   PHE A 185      71.650  68.330  81.270  1.00  0.00           O
ATOM   3018  N   PRO A 186      71.140  70.360  81.910  1.00  0.00           N
ATOM   3019  CD  PRO A 186      71.260  71.490  82.820  1.00  0.00           C
ATOM   3022  CA  PRO A 186      69.940  70.450  81.060  1.00  0.00           C
ATOM   3024  CB  PRO A 186      69.340  71.820  81.430  1.00  0.00           C
ATOM   3027  CG  PRO A 186      69.860  72.080  82.850  1.00  0.00           C
ATOM   3030  C   PRO A 186      70.150  70.330  79.540  1.00  0.00           C
ATOM   3031  O   PRO A 186      71.220  70.720  79.080  1.00  0.00           O
ATOM   3032  N   VAL A 187      69.150  69.780  78.760  1.00  0.00           N
ATOM   3034  CA  VAL A 187      69.250  69.530  77.320  1.00  0.00           C
ATOM   3036  CB  VAL A 187      69.650  68.100  76.950  1.00  0.00           C
ATOM   3038  CG1 VAL A 187      69.750  67.840  75.420  1.00  0.00           C
ATOM   3042  CG2 VAL A 187      71.010  67.870  77.590  1.00  0.00           C
ATOM   3046  C   VAL A 187      67.920  69.790  76.660  1.00  0.00           C
ATOM   3047  O   VAL A 187      66.880  69.590  77.290  1.00  0.00           O
ATOM   3048  N   LYS A 188      67.930  70.290  75.380  1.00  0.00           N
ATOM   3050  CA  LYS A 188      66.750  70.810  74.730  1.00  0.00           C
ATOM   3052  CB  LYS A 188      66.570  72.330  74.900  1.00  0.00           C
ATOM   3055  CG  LYS A 188      66.190  72.760  76.320  1.00  0.00           C
ATOM   3058  CD  LYS A 188      67.410  73.140  77.170  1.00  0.00           C
ATOM   3061  CE  LYS A 188      67.040  73.580  78.580  1.00  0.00           C
ATOM   3064  NZ  LYS A 188      66.380  74.910  78.530  1.00  0.00           N
ATOM   3068  C   LYS A 188      66.600  70.510  73.270  1.00  0.00           C
ATOM   3069  O   LYS A 188      67.550  70.200  72.550  1.00  0.00           O
ATOM   3070  N   THR A 189      65.300  70.630  72.860  1.00  0.00           N
ATOM   3072  CA  THR A 189      64.670  70.650  71.560  1.00  0.00           C
ATOM   3074  CB  THR A 189      64.660  71.990  70.800  1.00  0.00           C
ATOM   3076  OG1 THR A 189      63.330  72.390  70.490  1.00  0.00           O
ATOM   3078  CG2 THR A 189      65.440  71.970  69.470  1.00  0.00           C
ATOM   3082  C   THR A 189      64.940  69.410  70.780  1.00  0.00           C
ATOM   3083  O   THR A 189      66.030  69.150  70.300  1.00  0.00           O
ATOM   3084  N   THR A 190      63.890  68.570  70.680  1.00  0.00           N
ATOM   3086  CA  THR A 190      63.980  67.290  70.040  1.00  0.00           C
ATOM   3088  CB  THR A 190      63.790  66.130  71.020  1.00  0.00           C
ATOM   3090  OG1 THR A 190      63.820  64.860  70.390  1.00  0.00           O
ATOM   3092  CG2 THR A 190      62.480  66.280  71.780  1.00  0.00           C
ATOM   3096  C   THR A 190      63.030  67.400  68.880  1.00  0.00           C
ATOM   3097  O   THR A 190      61.820  67.490  69.060  1.00  0.00           O
ATOM   3098  N   LEU A 191      63.580  67.420  67.650  1.00  0.00           N
ATOM   3100  CA  LEU A 191      62.860  67.270  66.410  1.00  0.00           C
ATOM   3102  CB  LEU A 191      61.680  66.250  66.310  1.00  0.00           C
ATOM   3105  CG  LEU A 191      62.140  64.780  66.210  1.00  0.00           C
ATOM   3107  CD1 LEU A 191      62.740  64.490  64.820  1.00  0.00           C
ATOM   3111  CD2 LEU A 191      63.070  64.360  67.350  1.00  0.00           C
ATOM   3115  C   LEU A 191      62.430  68.590  65.860  1.00  0.00           C
ATOM   3116  O   LEU A 191      61.550  69.260  66.380  1.00  0.00           O
ATOM   3117  N   ILE A 192      63.060  68.930  64.720  1.00  0.00           N
ATOM   3119  CA  ILE A 192      62.630  69.970  63.830  1.00  0.00           C
ATOM   3121  CB  ILE A 192      63.790  70.520  63.040  1.00  0.00           C
ATOM   3123  CG2 ILE A 192      63.270  71.750  62.280  1.00  0.00           C
ATOM   3127  CG1 ILE A 192      65.010  70.880  63.920  1.00  0.00           C
ATOM   3130  CD  ILE A 192      66.250  71.130  63.080  1.00  0.00           C
ATOM   3134  C   ILE A 192      61.650  69.370  62.860  1.00  0.00           C
ATOM   3135  O   ILE A 192      60.640  70.000  62.530  1.00  0.00           O
ATOM   3136  N   LYS A 193      61.940  68.130  62.380  1.00  0.00           N
ATOM   3138  CA  LYS A 193      61.130  67.490  61.370  1.00  0.00           C
ATOM   3140  CB  LYS A 193      61.850  66.310  60.660  1.00  0.00           C
ATOM   3143  CG  LYS A 193      60.970  65.500  59.680  1.00  0.00           C
ATOM   3146  CD  LYS A 193      61.710  64.280  59.120  1.00  0.00           C
ATOM   3149  CE  LYS A 193      60.960  63.550  58.000  1.00  0.00           C
ATOM   3152  NZ  LYS A 193      61.560  62.210  57.770  1.00  0.00           N
ATOM   3156  C   LYS A 193      59.850  67.020  61.990  1.00  0.00           C
ATOM   3157  O   LYS A 193      59.850  66.260  62.950  1.00  0.00           O
ATOM   3158  N   ALA A 194      58.730  67.520  61.430  1.00  0.00           N
ATOM   3160  CA  ALA A 194      57.410  67.310  61.960  1.00  0.00           C
ATOM   3162  CB  ALA A 194      56.520  68.540  61.770  1.00  0.00           C
ATOM   3166  C   ALA A 194      56.810  66.140  61.240  1.00  0.00           C
ATOM   3167  O   ALA A 194      56.830  66.070  60.010  1.00  0.00           O
ATOM   3168  N   ALA A 195      56.280  65.180  62.030  1.00  0.00           N
ATOM   3170  CA  ALA A 195      55.690  63.960  61.560  1.00  0.00           C
ATOM   3172  CB  ALA A 195      55.650  62.850  62.640  1.00  0.00           C
ATOM   3176  C   ALA A 195      54.280  64.230  61.130  1.00  0.00           C
ATOM   3177  O   ALA A 195      53.580  65.060  61.710  1.00  0.00           O
ATOM   3178  N   LYS A 196      53.860  63.520  60.070  1.00  0.00           N
ATOM   3180  CA  LYS A 196      52.560  63.650  59.450  1.00  0.00           C
ATOM   3182  CB  LYS A 196      52.710  63.880  57.930  1.00  0.00           C
ATOM   3185  CG  LYS A 196      53.210  65.300  57.610  1.00  0.00           C
ATOM   3188  CD  LYS A 196      53.940  65.450  56.270  1.00  0.00           C
ATOM   3191  CE  LYS A 196      55.450  65.240  56.450  1.00  0.00           C
ATOM   3194  NZ  LYS A 196      56.150  65.440  55.180  1.00  0.00           N
ATOM   3198  C   LYS A 196      51.720  62.400  59.720  1.00  0.00           C
ATOM   3199  OT1 LYS A 196      52.250  61.410  60.290  1.00  0.00           O
ATOM   3200  OT2 LYS A 196      50.510  62.430  59.370  1.00  0.00           O
ATOM   3201  NH3 POPEB 197      13.740   9.180  48.610  1.00  0.00           N
ATOM   3205  C12 POPEB 197      12.750   9.910  47.750  1.00  0.00           C
ATOM   3208  C11 POPEB 197      12.080  11.040  48.530  1.00  0.00           C
ATOM   3211  P   POPEB 197      10.600  13.080  48.050  1.00  0.00           P
ATOM   3212  O13 POPEB 197       9.480  12.850  48.980  1.00  0.00           O
ATOM   3213  O14 POPEB 197      11.680  14.000  48.480  1.00  0.00           O
ATOM   3214  O11 POPEB 197      10.030  13.570  46.660  1.00  0.00           O
ATOM   3215  O12 POPEB 197      11.220  11.700  47.620  1.00  0.00           O
ATOM   3216  C1  POPEB 197       9.510  14.890  46.570  1.00  0.00           C
ATOM   3219  C2  POPEB 197       8.270  14.880  45.660  1.00  0.00           C
ATOM   3221  O21 POPEB 197       7.760  16.210  45.530  1.00  0.00           O
ATOM   3222  C21 POPEB 197       7.720  16.720  44.310  1.00  0.00           C
ATOM   3223  O22 POPEB 197       8.230  16.240  43.310  1.00  0.00           O
ATOM   3224  C22 POPEB 197       6.870  18.000  44.330  1.00  0.00           C
ATOM   3227  C3  POPEB 197       7.120  13.980  46.190  1.00  0.00           C
ATOM   3230  O31 POPEB 197       6.280  13.610  45.090  1.00  0.00           O
ATOM   3231  C31 POPEB 197       5.150  14.280  44.910  1.00  0.00           C
ATOM   3232  O32 POPEB 197       4.630  15.060  45.690  1.00  0.00           O
ATOM   3233  C32 POPEB 197       4.590  13.930  43.530  1.00  0.00           C
ATOM   3236  C23 POPEB 197       7.150  18.820  43.050  1.00  0.00           C
ATOM   3239  C24 POPEB 197       6.060  19.840  42.690  1.00  0.00           C
ATOM   3242  C25 POPEB 197       6.350  20.550  41.350  1.00  0.00           C
ATOM   3245  C26 POPEB 197       5.490  20.030  40.180  1.00  0.00           C
ATOM   3248  C27 POPEB 197       5.230  21.090  39.090  1.00  0.00           C
ATOM   3251  C28 POPEB 197       4.140  20.670  38.080  1.00  0.00           C
ATOM   3254  C29 POPEB 197       3.800  21.790  37.130  1.00  0.00           C
ATOM   3256 0C21 POPEB 197       3.300  21.690  35.880  1.00  0.00           C
ATOM   3258 1C21 POPEB 197       2.860  20.460  35.120  1.00  0.00           C
ATOM   3261 2C21 POPEB 197       1.320  20.430  34.890  1.00  0.00           C
ATOM   3264 3C21 POPEB 197       0.760  19.430  33.850  1.00  0.00           C
ATOM   3267 4C21 POPEB 197      -0.569  19.930  33.230  1.00  0.00           C
ATOM   3270 5C21 POPEB 197      -1.079  19.110  32.040  1.00  0.00           C
ATOM   3273 6C21 POPEB 197      -2.459  19.550  31.520  1.00  0.00           C
ATOM   3276 7C21 POPEB 197      -3.059  18.490  30.570  1.00  0.00           C
ATOM   3279 8C21 POPEB 197      -4.199  18.980  29.680  1.00  0.00           C
ATOM   3283  C33 POPEB 197       5.170  14.860  42.450  1.00  0.00           C
ATOM   3286  C34 POPEB 197       5.180  14.160  41.090  1.00  0.00           C
ATOM   3289  C35 POPEB 197       5.660  15.070  39.950  1.00  0.00           C
ATOM   3292  C36 POPEB 197       5.970  14.330  38.640  1.00  0.00           C
ATOM   3295  C37 POPEB 197       6.820  15.140  37.650  1.00  0.00           C
ATOM   3298  C38 POPEB 197       6.050  16.210  36.870  1.00  0.00           C
ATOM   3301  C39 POPEB 197       6.640  16.480  35.470  1.00  0.00           C
ATOM   3304 0C31 POPEB 197       6.460  15.350  34.430  1.00  0.00           C
ATOM   3307 1C31 POPEB 197       7.070  15.710  33.050  1.00  0.00           C
ATOM   3310 2C31 POPEB 197       7.780  14.590  32.250  1.00  0.00           C
ATOM   3313 3C31 POPEB 197       6.850  13.670  31.440  1.00  0.00           C
ATOM   3316 4C31 POPEB 197       7.570  12.660  30.510  1.00  0.00           C
ATOM   3319 5C31 POPEB 197       6.630  11.530  30.010  1.00  0.00           C
ATOM   3322 6C31 POPEB 197       7.340  10.360  29.330  1.00  0.00           C
ATOM   3326  NH3 POPEC 198      92.940 102.680  10.870  1.00  0.00           N
ATOM   3330  C12 POPEC 198      92.750 101.260  10.420  1.00  0.00           C
ATOM   3333  C11 POPEC 198      92.660 100.290  11.610  1.00  0.00           C
ATOM   3336  P   POPEC 198      92.230  97.690  11.670  1.00  0.00           P
ATOM   3337  O13 POPEC 198      91.360  96.750  10.930  1.00  0.00           O
ATOM   3338  O14 POPEC 198      93.690  97.450  11.590  1.00  0.00           O
ATOM   3339  O11 POPEC 198      91.780  97.700  13.190  1.00  0.00           O
ATOM   3340  O12 POPEC 198      91.910  99.160  11.210  1.00  0.00           O
ATOM   3341  C1  POPEC 198      92.720  98.180  14.140  1.00  0.00           C
ATOM   3344  C2  POPEC 198      92.170  98.010  15.570  1.00  0.00           C
ATOM   3346  O21 POPEC 198      93.270  97.900  16.470  1.00  0.00           O
ATOM   3347  C21 POPEC 198      94.060  98.950  16.560  1.00  0.00           C
ATOM   3348  O22 POPEC 198      93.760 100.110  16.320  1.00  0.00           O
ATOM   3349  C22 POPEC 198      95.430  98.430  16.940  1.00  0.00           C
ATOM   3352  C3  POPEC 198      91.280  96.760  15.750  1.00  0.00           C
ATOM   3355  O31 POPEC 198      90.740  96.760  17.080  1.00  0.00           O
ATOM   3356  C31 POPEC 198      91.440  96.130  18.010  1.00  0.00           C
ATOM   3357  O32 POPEC 198      92.410  95.420  17.820  1.00  0.00           O
ATOM   3358  C32 POPEC 198      90.860  96.430  19.400  1.00  0.00           C
ATOM   3361  C23 POPEC 198      96.470  99.550  16.820  1.00  0.00           C
ATOM   3364  C24 POPEC 198      97.710  99.250  17.660  1.00  0.00           C
ATOM   3367  C25 POPEC 198      97.420  99.450  19.160  1.00  0.00           C
ATOM   3370  C26 POPEC 198      98.590 100.090  19.920  1.00  0.00           C
ATOM   3373  C27 POPEC 198      98.290 100.320  21.410  1.00  0.00           C
ATOM   3376  C28 POPEC 198      98.750  99.150  22.310  1.00  0.00           C
ATOM   3379  C29 POPEC 198      97.970  97.860  22.170  1.00  0.00           C
ATOM   3381 0C21 POPEC 198      98.280  96.670  22.720  1.00  0.00           C
ATOM   3383 1C21 POPEC 198      99.420  96.360  23.660  1.00  0.00           C
ATOM   3386 2C21 POPEC 198      99.010  95.420  24.810  1.00  0.00           C
ATOM   3389 3C21 POPEC 198     100.120  95.210  25.840  1.00  0.00           C
ATOM   3392 4C21 POPEC 198      99.900  93.960  26.710  1.00  0.00           C
ATOM   3395 5C21 POPEC 198     100.950  93.770  27.810  1.00  0.00           C
ATOM   3398 6C21 POPEC 198     101.230  92.290  28.060  1.00  0.00           C
ATOM   3401 7C21 POPEC 198     102.420  92.060  29.000  1.00  0.00           C
ATOM   3404 8C21 POPEC 198     102.910  90.610  28.950  1.00  0.00           C
ATOM   3408  C33 POPEC 198      91.750  97.400  20.220  1.00  0.00           C
ATOM   3411  C34 POPEC 198      91.290  97.590  21.680  1.00  0.00           C
ATOM   3414  C35 POPEC 198      92.330  98.280  22.570  1.00  0.00           C
ATOM   3417  C36 POPEC 198      92.230  99.810  22.510  1.00  0.00           C
ATOM   3420  C37 POPEC 198      93.610 100.480  22.530  1.00  0.00           C
ATOM   3423  C38 POPEC 198      93.570 102.000  22.760  1.00  0.00           C
ATOM   3426  C39 POPEC 198      93.010 102.450  24.120  1.00  0.00           C
ATOM   3429 0C31 POPEC 198      93.120 103.980  24.270  1.00  0.00           C
ATOM   3432 1C31 POPEC 198      92.570 104.590  25.580  1.00  0.00           C
ATOM   3435 2C31 POPEC 198      92.800 106.120  25.640  1.00  0.00           C
ATOM   3438 3C31 POPEC 198      92.080 106.880  26.760  1.00  0.00           C
ATOM   3441 4C31 POPEC 198      92.580 106.520  28.160  1.00  0.00           C
ATOM   3444 5C31 POPEC 198      91.920 107.330  29.280  1.00  0.00           C
ATOM   3447 6C31 POPEC 198      92.340 106.870  30.680  1.00  0.00           C
ATOM   3451  NH3 POPED 199      38.200  59.250  10.870  1.00  0.00           N
ATOM   3455  C12 POPED 199      39.060  58.230  10.180  1.00  0.00           C
ATOM   3458  C11 POPED 199      38.220  57.110   9.500  1.00  0.00           C
ATOM   3461  P   POPED 199      40.360  55.520   9.440  1.00  0.00           P
ATOM   3462  O13 POPED 199      40.540  54.120   9.020  1.00  0.00           O
ATOM   3463  O14 POPED 199      41.420  56.480   9.060  1.00  0.00           O
ATOM   3464  O11 POPED 199      40.150  55.550  11.010  1.00  0.00           O
ATOM   3465  O12 POPED 199      38.980  56.080   8.880  1.00  0.00           O
ATOM   3466  C1  POPED 199      41.290  55.530  11.860  1.00  0.00           C
ATOM   3469  C2  POPED 199      40.920  56.210  13.210  1.00  0.00           C
ATOM   3471  O21 POPED 199      41.980  56.060  14.180  1.00  0.00           O
ATOM   3472  C21 POPED 199      42.270  54.860  14.660  1.00  0.00           C
ATOM   3473  O22 POPED 199      41.630  53.840  14.460  1.00  0.00           O
ATOM   3474  C22 POPED 199      43.550  54.860  15.510  1.00  0.00           C
ATOM   3477  C3  POPED 199      39.490  55.860  13.740  1.00  0.00           C
ATOM   3480  O31 POPED 199      39.200  56.590  14.950  1.00  0.00           O
ATOM   3481  C31 POPED 199      39.310  55.950  16.110  1.00  0.00           C
ATOM   3482  O32 POPED 199      39.580  54.770  16.260  1.00  0.00           O
ATOM   3483  C32 POPED 199      39.110  56.950  17.270  1.00  0.00           C
ATOM   3486  C23 POPED 199      43.790  56.160  16.300  1.00  0.00           C
ATOM   3489  C24 POPED 199      44.740  56.000  17.510  1.00  0.00           C
ATOM   3492  C25 POPED 199      44.120  55.120  18.610  1.00  0.00           C
ATOM   3495  C26 POPED 199      44.870  55.030  19.950  1.00  0.00           C
ATOM   3498  C27 POPED 199      43.970  54.350  21.000  1.00  0.00           C
ATOM   3501  C28 POPED 199      44.680  53.830  22.260  1.00  0.00           C
ATOM   3504  C29 POPED 199      45.250  54.940  23.110  1.00  0.00           C
ATOM   3506 0C21 POPED 199      46.260  54.850  24.000  1.00  0.00           C
ATOM   3508 1C21 POPED 199      47.050  53.620  24.400  1.00  0.00           C
ATOM   3511 2C21 POPED 199      47.120  53.480  25.940  1.00  0.00           C
ATOM   3514 3C21 POPED 199      48.250  54.350  26.530  1.00  0.00           C
ATOM   3517 4C21 POPED 199      48.140  54.700  28.030  1.00  0.00           C
ATOM   3520 5C21 POPED 199      49.250  55.650  28.530  1.00  0.00           C
ATOM   3523 6C21 POPED 199      48.900  56.370  29.850  1.00  0.00           C
ATOM   3526 7C21 POPED 199      50.010  57.330  30.330  1.00  0.00           C
ATOM   3529 8C21 POPED 199      49.870  57.940  31.730  1.00  0.00           C
ATOM   3533  C33 POPED 199      37.840  56.660  18.110  1.00  0.00           C
ATOM   3536  C34 POPED 199      37.150  57.910  18.730  1.00  0.00           C
ATOM   3539  C35 POPED 199      35.960  57.650  19.680  1.00  0.00           C
ATOM   3542  C36 POPED 199      35.370  58.940  20.310  1.00  0.00           C
ATOM   3545  C37 POPED 199      34.520  58.690  21.580  1.00  0.00           C
ATOM   3548  C38 POPED 199      34.160  59.940  22.430  1.00  0.00           C
ATOM   3551  C39 POPED 199      35.320  60.420  23.350  1.00  0.00           C
ATOM   3554 0C31 POPED 199      34.930  61.380  24.500  1.00  0.00           C
ATOM   3557 1C31 POPED 199      36.110  61.680  25.470  1.00  0.00           C
ATOM   3560 2C31 POPED 199      35.910  62.750  26.570  1.00  0.00           C
ATOM   3563 3C31 POPED 199      34.840  62.450  27.620  1.00  0.00           C
ATOM   3566 4C31 POPED 199      34.440  63.680  28.440  1.00  0.00           C
ATOM   3569 5C31 POPED 199      33.300  63.340  29.400  1.00  0.00           C
ATOM   3572 6C31 POPED 199      32.310  64.500  29.500  1.00  0.00           C
ATOM   3576  NH3 POPEE 200      21.820  58.920   7.030  1.00  0.00           N
ATOM   3580  C12 POPEE 200      22.310  57.530   6.770  1.00  0.00           C
ATOM   3583  C11 POPEE 200      21.490  56.470   7.540  1.00  0.00           C
ATOM   3586  P   POPEE 200      22.130  55.550   9.940  1.00  0.00           P
ATOM   3587  O13 POPEE 200      21.110  54.500  10.140  1.00  0.00           O
ATOM   3588  O14 POPEE 200      23.470  55.110   9.480  1.00  0.00           O
ATOM   3589  O11 POPEE 200      22.290  56.360  11.300  1.00  0.00           O
ATOM   3590  O12 POPEE 200      21.580  56.660   8.960  1.00  0.00           O
ATOM   3591  C1  POPEE 200      23.310  55.940  12.220  1.00  0.00           C
ATOM   3594  C2  POPEE 200      23.160  56.660  13.590  1.00  0.00           C
ATOM   3596  O21 POPEE 200      23.180  55.700  14.670  1.00  0.00           O
ATOM   3597  C21 POPEE 200      22.070  55.110  15.080  1.00  0.00           C
ATOM   3598  O22 POPEE 200      20.940  55.260  14.640  1.00  0.00           O
ATOM   3599  C22 POPEE 200      22.360  54.210  16.290  1.00  0.00           C
ATOM   3602  C3  POPEE 200      21.980  57.690  13.590  1.00  0.00           C
ATOM   3605  O31 POPEE 200      21.770  58.350  14.860  1.00  0.00           O
ATOM   3606  C31 POPEE 200      22.480  59.460  15.050  1.00  0.00           C
ATOM   3607  O32 POPEE 200      23.290  59.930  14.280  1.00  0.00           O
ATOM   3608  C32 POPEE 200      22.140  60.050  16.420  1.00  0.00           C
ATOM   3611  C23 POPEE 200      23.210  52.960  15.950  1.00  0.00           C
ATOM   3614  C24 POPEE 200      24.470  52.790  16.830  1.00  0.00           C
ATOM   3617  C25 POPEE 200      24.250  52.530  18.340  1.00  0.00           C
ATOM   3620  C26 POPEE 200      23.030  51.650  18.720  1.00  0.00           C
ATOM   3623  C27 POPEE 200      22.820  51.440  20.230  1.00  0.00           C
ATOM   3626  C28 POPEE 200      22.580  49.960  20.640  1.00  0.00           C
ATOM   3629  C29 POPEE 200      21.230  49.440  20.180  1.00  0.00           C
ATOM   3631 0C21 POPEE 200      20.490  48.460  20.720  1.00  0.00           C
ATOM   3633 1C21 POPEE 200      20.790  47.620  21.930  1.00  0.00           C
ATOM   3636 2C21 POPEE 200      19.930  48.160  23.080  1.00  0.00           C
ATOM   3639 3C21 POPEE 200      19.920  47.260  24.310  1.00  0.00           C
ATOM   3642 4C21 POPEE 200      19.000  47.840  25.400  1.00  0.00           C
ATOM   3645 5C21 POPEE 200      18.820  46.800  26.490  1.00  0.00           C
ATOM   3648 6C21 POPEE 200      18.160  47.280  27.790  1.00  0.00           C
ATOM   3651 7C21 POPEE 200      18.180  46.090  28.760  1.00  0.00           C
ATOM   3654 8C21 POPEE 200      17.410  46.260  30.060  1.00  0.00           C
ATOM   3658  C33 POPEE 200      23.100  61.210  16.770  1.00  0.00           C
ATOM   3661  C34 POPEE 200      22.870  61.750  18.190  1.00  0.00           C
ATOM   3664  C35 POPEE 200      23.960  62.730  18.690  1.00  0.00           C
ATOM   3667  C36 POPEE 200      24.380  62.480  20.150  1.00  0.00           C
ATOM   3670  C37 POPEE 200      25.790  62.970  20.550  1.00  0.00           C
ATOM   3673  C38 POPEE 200      26.470  62.110  21.640  1.00  0.00           C
ATOM   3676  C39 POPEE 200      26.140  62.430  23.100  1.00  0.00           C
ATOM   3679 0C31 POPEE 200      26.480  63.860  23.510  1.00  0.00           C
ATOM   3682 1C31 POPEE 200      26.440  64.060  25.040  1.00  0.00           C
ATOM   3685 2C31 POPEE 200      26.830  65.490  25.410  1.00  0.00           C
ATOM   3688 3C31 POPEE 200      26.380  65.930  26.810  1.00  0.00           C
ATOM   3691 4C31 POPEE 200      27.080  65.160  27.950  1.00  0.00           C
ATOM   3694 5C31 POPEE 200      26.860  65.790  29.330  1.00  0.00           C
ATOM   3697 6C31 POPEE 200      27.250  64.880  30.500  1.00  0.00           C
ATOM   3701  NH3 POPEF 201      40.650  51.720  13.080  1.00  0.00           N
ATOM   3705  C12 POPEF 201      40.010  50.450  13.550  1.00  0.00           C
ATOM   3708  C11 POPEF 201      40.040  50.310  15.080  1.00  0.00           C
ATOM   3711  P   POPEF 201      39.970  47.730  15.210  1.00  0.00           P
ATOM   3712  O13 POPEF 201      40.050  47.450  13.760  1.00  0.00           O
ATOM   3713  O14 POPEF 201      41.200  47.690  16.020  1.00  0.00           O
ATOM   3714  O11 POPEF 201      38.940  46.710  15.830  1.00  0.00           O
ATOM   3715  O12 POPEF 201      39.310  49.150  15.460  1.00  0.00           O
ATOM   3716  C1  POPEF 201      38.030  47.150  16.820  1.00  0.00           C
ATOM   3719  C2  POPEF 201      38.640  47.080  18.240  1.00  0.00           C
ATOM   3721  O21 POPEF 201      39.490  48.240  18.440  1.00  0.00           O
ATOM   3722  C21 POPEF 201      39.350  48.840  19.620  1.00  0.00           C
ATOM   3723  O22 POPEF 201      38.980  48.320  20.660  1.00  0.00           O
ATOM   3724  C22 POPEF 201      39.570  50.340  19.430  1.00  0.00           C
ATOM   3727  C3  POPEF 201      39.400  45.750  18.440  1.00  0.00           C
ATOM   3730  O31 POPEF 201      39.560  45.500  19.840  1.00  0.00           O
ATOM   3731  C31 POPEF 201      40.770  45.240  20.290  1.00  0.00           C
ATOM   3732  O32 POPEF 201      41.780  45.100  19.630  1.00  0.00           O
ATOM   3733  C32 POPEF 201      40.690  45.160  21.810  1.00  0.00           C
ATOM   3736  C23 POPEF 201      38.970  51.130  20.610  1.00  0.00           C
ATOM   3739  C24 POPEF 201      39.230  52.630  20.510  1.00  0.00           C
ATOM   3742  C25 POPEF 201      39.420  53.310  21.870  1.00  0.00           C
ATOM   3745  C26 POPEF 201      39.450  54.830  21.720  1.00  0.00           C
ATOM   3748  C27 POPEF 201      39.730  55.540  23.040  1.00  0.00           C
ATOM   3751  C28 POPEF 201      40.080  57.000  22.770  1.00  0.00           C
ATOM   3754  C29 POPEF 201      40.270  57.810  24.030  1.00  0.00           C
ATOM   3756 0C21 POPEF 201      39.680  58.990  24.280  1.00  0.00           C
ATOM   3758 1C21 POPEF 201      38.790  59.730  23.310  1.00  0.00           C
ATOM   3761 2C21 POPEF 201      39.620  60.730  22.500  1.00  0.00           C
ATOM   3764 3C21 POPEF 201      40.750  60.120  21.660  1.00  0.00           C
ATOM   3767 4C21 POPEF 201      41.610  61.230  21.090  1.00  0.00           C
ATOM   3770 5C21 POPEF 201      42.640  61.690  22.110  1.00  0.00           C
ATOM   3773 6C21 POPEF 201      43.220  63.030  21.710  1.00  0.00           C
ATOM   3776 7C21 POPEF 201      44.290  63.490  22.690  1.00  0.00           C
ATOM   3779 8C21 POPEF 201      44.740  64.890  22.350  1.00  0.00           C
ATOM   3783  C33 POPEF 201      41.960  44.520  22.400  1.00  0.00           C
ATOM   3786  C34 POPEF 201      41.950  44.500  23.940  1.00  0.00           C
ATOM   3789  C35 POPEF 201      41.970  45.920  24.520  1.00  0.00           C
ATOM   3792  C36 POPEF 201      41.980  46.060  26.050  1.00  0.00           C
ATOM   3795  C37 POPEF 201      41.760  47.540  26.390  1.00  0.00           C
ATOM   3798  C38 POPEF 201      41.470  47.890  27.850  1.00  0.00           C
ATOM   3801  C39 POPEF 201      42.600  47.470  28.800  1.00  0.00           C
ATOM   3804 0C31 POPEF 201      42.390  46.140  29.540  1.00  0.00           C
ATOM   3807 1C31 POPEF 201      43.660  45.690  30.300  1.00  0.00           C
ATOM   3810 2C31 POPEF 201      43.620  44.250  30.870  1.00  0.00           C
ATOM   3813 3C31 POPEF 201      44.800  43.330  30.470  1.00  0.00           C
ATOM   3816 4C31 POPEF 201      44.800  41.980  31.220  1.00  0.00           C
ATOM   3819 5C31 POPEF 201      46.150  41.230  31.080  1.00  0.00           C
ATOM   3822 6C31 POPEF 201      46.180  39.770  31.550  1.00  0.00           C
ATOM   3826  NH3 POPEG 202      35.400  87.210   4.180  1.00  0.00           N
ATOM   3830  C12 POPEG 202      35.150  86.040   5.090  1.00  0.00           C
ATOM   3833  C11 POPEG 202      35.750  84.750   4.530  1.00  0.00           C
ATOM   3836  P   POPEG 202      34.310  82.730   5.270  1.00  0.00           P
ATOM   3837  O13 POPEG 202      33.330  83.350   4.350  1.00  0.00           O
ATOM   3838  O14 POPEG 202      34.870  81.430   4.850  1.00  0.00           O
ATOM   3839  O11 POPEG 202      33.680  82.580   6.710  1.00  0.00           O
ATOM   3840  O12 POPEG 202      35.530  83.720   5.490  1.00  0.00           O
ATOM   3841  C1  POPEG 202      32.270  82.740   6.930  1.00  0.00           C
ATOM   3844  C2  POPEG 202      31.980  84.070   7.670  1.00  0.00           C
ATOM   3846  O21 POPEG 202      31.090  83.870   8.770  1.00  0.00           O
ATOM   3847  C21 POPEG 202      31.660  83.650   9.950  1.00  0.00           C
ATOM   3848  O22 POPEG 202      32.740  83.120  10.150  1.00  0.00           O
ATOM   3849  C22 POPEG 202      30.840  84.410  11.000  1.00  0.00           C
ATOM   3852  C3  POPEG 202      31.350  85.140   6.740  1.00  0.00           C
ATOM   3855  O31 POPEG 202      30.760  86.240   7.490  1.00  0.00           O
ATOM   3856  C31 POPEG 202      31.640  86.980   8.180  1.00  0.00           C
ATOM   3857  O32 POPEG 202      32.850  86.870   8.120  1.00  0.00           O
ATOM   3858  C32 POPEG 202      30.910  87.940   9.120  1.00  0.00           C
ATOM   3861  C23 POPEG 202      30.490  83.600  12.250  1.00  0.00           C
ATOM   3864  C24 POPEG 202      29.900  84.510  13.330  1.00  0.00           C
ATOM   3867  C25 POPEG 202      29.360  83.740  14.530  1.00  0.00           C
ATOM   3870  C26 POPEG 202      28.680  84.690  15.530  1.00  0.00           C
ATOM   3873  C27 POPEG 202      28.010  84.010  16.740  1.00  0.00           C
ATOM   3876  C28 POPEG 202      27.660  84.990  17.890  1.00  0.00           C
ATOM   3879  C29 POPEG 202      28.860  85.600  18.570  1.00  0.00           C
ATOM   3881 0C21 POPEG 202      29.180  85.540  19.870  1.00  0.00           C
ATOM   3883 1C21 POPEG 202      28.410  84.850  20.970  1.00  0.00           C
ATOM   3886 2C21 POPEG 202      29.140  83.610  21.510  1.00  0.00           C
ATOM   3889 3C21 POPEG 202      30.480  83.960  22.160  1.00  0.00           C
ATOM   3892 4C21 POPEG 202      31.200  82.750  22.790  1.00  0.00           C
ATOM   3895 5C21 POPEG 202      32.730  82.900  22.800  1.00  0.00           C
ATOM   3898 6C21 POPEG 202      33.410  82.050  21.700  1.00  0.00           C
ATOM   3901 7C21 POPEG 202      34.930  81.920  21.870  1.00  0.00           C
ATOM   3904 8C21 POPEG 202      35.650  81.370  20.630  1.00  0.00           C
ATOM   3908  C33 POPEG 202      31.900  88.850   9.900  1.00  0.00           C
ATOM   3911  C34 POPEG 202      31.260  90.050  10.650  1.00  0.00           C
ATOM   3914  C35 POPEG 202      30.070  89.700  11.570  1.00  0.00           C
ATOM   3917  C36 POPEG 202      30.430  89.030  12.910  1.00  0.00           C
ATOM   3920  C37 POPEG 202      29.180  88.780  13.800  1.00  0.00           C
ATOM   3923  C38 POPEG 202      29.430  88.840  15.320  1.00  0.00           C
ATOM   3926  C39 POPEG 202      28.230  88.540  16.240  1.00  0.00           C
ATOM   3929 0C31 POPEG 202      26.870  89.120  15.820  1.00  0.00           C
ATOM   3932 1C31 POPEG 202      25.930  88.040  15.260  1.00  0.00           C
ATOM   3935 2C31 POPEG 202      24.630  88.600  14.670  1.00  0.00           C
ATOM   3938 3C31 POPEG 202      23.520  87.530  14.660  1.00  0.00           C
ATOM   3941 4C31 POPEG 202      22.290  87.780  13.770  1.00  0.00           C
ATOM   3944 5C31 POPEG 202      21.020  87.080  14.330  1.00  0.00           C
ATOM   3947 6C31 POPEG 202      19.850  86.810  13.370  1.00  0.00           C
ATOM   3951  NH3 POPEH 203      54.290  79.580   7.210  1.00  0.00           N
ATOM   3955  C12 POPEH 203      55.350  80.270   8.000  1.00  0.00           C
ATOM   3958  C11 POPEH 203      56.650  80.310   7.200  1.00  0.00           C
ATOM   3961  P   POPEH 203      59.010  81.380   7.670  1.00  0.00           P
ATOM   3962  O13 POPEH 203      59.520  80.150   7.020  1.00  0.00           O
ATOM   3963  O14 POPEH 203      59.400  82.680   7.080  1.00  0.00           O
ATOM   3964  O11 POPEH 203      59.440  81.370   9.200  1.00  0.00           O
ATOM   3965  O12 POPEH 203      57.440  81.350   7.750  1.00  0.00           O
ATOM   3966  C1  POPEH 203      58.530  81.070  10.250  1.00  0.00           C
ATOM   3969  C2  POPEH 203      58.750  81.970  11.490  1.00  0.00           C
ATOM   3971  O21 POPEH 203      57.800  81.540  12.480  1.00  0.00           O
ATOM   3972  C21 POPEH 203      57.600  82.210  13.590  1.00  0.00           C
ATOM   3973  O22 POPEH 203      57.470  83.410  13.730  1.00  0.00           O
ATOM   3974  C22 POPEH 203      57.720  81.200  14.730  1.00  0.00           C
ATOM   3977  C3  POPEH 203      58.740  83.490  11.150  1.00  0.00           C
ATOM   3980  O31 POPEH 203      59.930  84.250  11.450  1.00  0.00           O
ATOM   3981  C31 POPEH 203      60.480  84.240  12.650  1.00  0.00           C
ATOM   3982  O32 POPEH 203      60.360  83.380  13.500  1.00  0.00           O
ATOM   3983  C32 POPEH 203      61.250  85.550  12.870  1.00  0.00           C
ATOM   3986  C23 POPEH 203      57.260  81.790  16.070  1.00  0.00           C
ATOM   3989  C24 POPEH 203      58.210  82.870  16.590  1.00  0.00           C
ATOM   3992  C25 POPEH 203      57.560  84.240  16.800  1.00  0.00           C
ATOM   3995  C26 POPEH 203      56.510  84.200  17.920  1.00  0.00           C
ATOM   3998  C27 POPEH 203      55.890  85.580  18.150  1.00  0.00           C
ATOM   4001  C28 POPEH 203      55.170  85.760  19.490  1.00  0.00           C
ATOM   4004  C29 POPEH 203      56.060  85.450  20.660  1.00  0.00           C
ATOM   4006 0C21 POPEH 203      55.660  85.440  21.930  1.00  0.00           C
ATOM   4008 1C21 POPEH 203      54.290  85.830  22.420  1.00  0.00           C
ATOM   4011 2C21 POPEH 203      54.530  86.920  23.480  1.00  0.00           C
ATOM   4014 3C21 POPEH 203      53.260  87.450  24.170  1.00  0.00           C
ATOM   4017 4C21 POPEH 203      53.520  87.980  25.590  1.00  0.00           C
ATOM   4020 5C21 POPEH 203      54.330  89.290  25.560  1.00  0.00           C
ATOM   4023 6C21 POPEH 203      55.070  89.700  26.840  1.00  0.00           C
ATOM   4026 7C21 POPEH 203      56.130  90.760  26.450  1.00  0.00           C
ATOM   4029 8C21 POPEH 203      57.300  91.040  27.390  1.00  0.00           C
ATOM   4033  C33 POPEH 203      61.930  85.600  14.260  1.00  0.00           C
ATOM   4036  C34 POPEH 203      62.000  87.020  14.850  1.00  0.00           C
ATOM   4039  C35 POPEH 203      62.340  87.070  16.350  1.00  0.00           C
ATOM   4042  C36 POPEH 203      61.380  86.220  17.180  1.00  0.00           C
ATOM   4045  C37 POPEH 203      61.180  86.690  18.620  1.00  0.00           C
ATOM   4048  C38 POPEH 203      60.060  85.870  19.260  1.00  0.00           C
ATOM   4051  C39 POPEH 203      60.050  85.950  20.780  1.00  0.00           C
ATOM   4054 0C31 POPEH 203      59.420  87.230  21.360  1.00  0.00           C
ATOM   4057 1C31 POPEH 203      59.360  87.130  22.890  1.00  0.00           C
ATOM   4060 2C31 POPEH 203      58.540  88.200  23.640  1.00  0.00           C
ATOM   4063 3C31 POPEH 203      58.370  87.860  25.140  1.00  0.00           C
ATOM   4066 4C31 POPEH 203      59.500  88.420  26.020  1.00  0.00           C
ATOM   4069 5C31 POPEH 203      59.520  87.900  27.470  1.00  0.00           C
ATOM   4072 6C31 POPEH 203      60.730  88.420  28.250  1.00  0.00           C
ATOM   4076  NH3 POPEI 204      69.800  20.730   7.730  1.00  0.00           N
ATOM   4080  C12 POPEI 204      68.650  21.640   8.050  1.00  0.00           C
ATOM   4083  C11 POPEI 204      68.150  22.350   6.770  1.00  0.00           C
ATOM   4086  P   POPEI 204      65.930  23.350   7.600  1.00  0.00           P
ATOM   4087  O13 POPEI 204      65.520  21.960   7.350  1.00  0.00           O
ATOM   4088  O14 POPEI 204      65.060  24.420   7.070  1.00  0.00           O
ATOM   4089  O11 POPEI 204      66.160  23.570   9.150  1.00  0.00           O
ATOM   4090  O12 POPEI 204      67.410  23.530   7.060  1.00  0.00           O
ATOM   4091  C1  POPEI 204      65.150  24.120   9.970  1.00  0.00           C
ATOM   4094  C2  POPEI 204      65.600  23.850  11.420  1.00  0.00           C
ATOM   4096  O21 POPEI 204      65.500  22.470  11.800  1.00  0.00           O
ATOM   4097  C21 POPEI 204      64.290  22.060  12.170  1.00  0.00           C
ATOM   4098  O22 POPEI 204      63.220  22.540  11.800  1.00  0.00           O
ATOM   4099  C22 POPEI 204      64.420  20.950  13.190  1.00  0.00           C
ATOM   4102  C3  POPEI 204      65.020  24.780  12.510  1.00  0.00           C
ATOM   4105  O31 POPEI 204      65.910  24.640  13.640  1.00  0.00           O
ATOM   4106  C31 POPEI 204      66.580  25.720  14.010  1.00  0.00           C
ATOM   4107  O32 POPEI 204      66.400  26.850  13.590  1.00  0.00           O
ATOM   4108  C32 POPEI 204      67.650  25.410  15.050  1.00  0.00           C
ATOM   4111  C23 POPEI 204      63.510  21.250  14.390  1.00  0.00           C
ATOM   4114  C24 POPEI 204      63.390  20.040  15.310  1.00  0.00           C
ATOM   4117  C25 POPEI 204      62.600  20.370  16.580  1.00  0.00           C
ATOM   4120  C26 POPEI 204      63.440  20.980  17.720  1.00  0.00           C
ATOM   4123  C27 POPEI 204      62.480  21.470  18.810  1.00  0.00           C
ATOM   4126  C28 POPEI 204      63.090  22.250  19.990  1.00  0.00           C
ATOM   4129  C29 POPEI 204      63.690  21.430  21.110  1.00  0.00           C
ATOM   4131 0C21 POPEI 204      63.030  21.070  22.230  1.00  0.00           C
ATOM   4133 1C21 POPEI 204      61.570  21.330  22.510  1.00  0.00           C
ATOM   4136 2C21 POPEI 204      61.250  21.990  23.870  1.00  0.00           C
ATOM   4139 3C21 POPEI 204      61.880  23.360  24.070  1.00  0.00           C
ATOM   4142 4C21 POPEI 204      61.410  24.110  25.340  1.00  0.00           C
ATOM   4145 5C21 POPEI 204      61.320  23.260  26.620  1.00  0.00           C
ATOM   4148 6C21 POPEI 204      61.230  24.100  27.910  1.00  0.00           C
ATOM   4151 7C21 POPEI 204      61.550  23.300  29.190  1.00  0.00           C
ATOM   4154 8C21 POPEI 204      61.690  24.100  30.490  1.00  0.00           C
ATOM   4158  C33 POPEI 204      67.200  24.810  16.410  1.00  0.00           C
ATOM   4161  C34 POPEI 204      66.970  23.280  16.480  1.00  0.00           C
ATOM   4164  C35 POPEI 204      67.550  22.580  17.740  1.00  0.00           C
ATOM   4167  C36 POPEI 204      66.930  22.910  19.120  1.00  0.00           C
ATOM   4170  C37 POPEI 204      67.210  24.350  19.590  1.00  0.00           C
ATOM   4173  C38 POPEI 204      67.030  24.690  21.080  1.00  0.00           C
ATOM   4176  C39 POPEI 204      66.930  23.460  21.980  1.00  0.00           C
ATOM   4179 0C31 POPEI 204      66.820  23.730  23.480  1.00  0.00           C
ATOM   4182 1C31 POPEI 204      66.590  22.390  24.200  1.00  0.00           C
ATOM   4185 2C31 POPEI 204      66.690  22.520  25.710  1.00  0.00           C
ATOM   4188 3C31 POPEI 204      65.520  23.330  26.270  1.00  0.00           C
ATOM   4191 4C31 POPEI 204      66.000  24.480  27.160  1.00  0.00           C
ATOM   4194 5C31 POPEI 204      64.810  25.170  27.810  1.00  0.00           C
ATOM   4197 6C31 POPEI 204      65.110  26.050  29.020  1.00  0.00           C
ATOM   4201  NH3 POPEJ 205      42.730 121.330  45.770  1.00  0.00           N
ATOM   4205  C12 POPEJ 205      42.930 120.090  44.930  1.00  0.00           C
ATOM   4208  C11 POPEJ 205      43.880 119.100  45.630  1.00  0.00           C
ATOM   4211  P   POPEJ 205      42.310 117.470  47.070  1.00  0.00           P
ATOM   4212  O13 POPEJ 205      42.700 116.700  48.280  1.00  0.00           O
ATOM   4213  O14 POPEJ 205      40.940 118.010  47.020  1.00  0.00           O
ATOM   4214  O11 POPEJ 205      42.540 116.530  45.840  1.00  0.00           O
ATOM   4215  O12 POPEJ 205      43.360 118.640  46.860  1.00  0.00           O
ATOM   4216  C1  POPEJ 205      41.770 116.620  44.660  1.00  0.00           C
ATOM   4219  C2  POPEJ 205      42.720 116.230  43.510  1.00  0.00           C
ATOM   4221  O21 POPEJ 205      41.930 115.900  42.360  1.00  0.00           O
ATOM   4222  C21 POPEJ 205      41.400 116.920  41.710  1.00  0.00           C
ATOM   4223  O22 POPEJ 205      41.680 118.100  41.850  1.00  0.00           O
ATOM   4224  C22 POPEJ 205      40.320 116.360  40.800  1.00  0.00           C
ATOM   4227  C3  POPEJ 205      43.610 115.030  43.940  1.00  0.00           C
ATOM   4230  O31 POPEJ 205      43.670 114.000  42.960  1.00  0.00           O
ATOM   4231  C31 POPEJ 205      44.540 114.220  41.990  1.00  0.00           C
ATOM   4232  O32 POPEJ 205      45.200 115.230  41.830  1.00  0.00           O
ATOM   4233  C32 POPEJ 205      44.610 112.980  41.110  1.00  0.00           C
ATOM   4236  C23 POPEJ 205      40.430 116.970  39.410  1.00  0.00           C
ATOM   4239  C24 POPEJ 205      39.500 116.310  38.370  1.00  0.00           C
ATOM   4242  C25 POPEJ 205      39.540 117.170  37.100  1.00  0.00           C
ATOM   4245  C26 POPEJ 205      38.920 116.600  35.810  1.00  0.00           C
ATOM   4248  C27 POPEJ 205      39.470 117.340  34.570  1.00  0.00           C
ATOM   4251  C28 POPEJ 205      38.660 117.100  33.290  1.00  0.00           C
ATOM   4254  C29 POPEJ 205      38.930 115.740  32.680  1.00  0.00           C
ATOM   4256 0C21 POPEJ 205      38.980 115.450  31.370  1.00  0.00           C
ATOM   4258 1C21 POPEJ 205      38.760 116.430  30.250  1.00  0.00           C
ATOM   4261 2C21 POPEJ 205      39.450 115.990  28.950  1.00  0.00           C
ATOM   4264 3C21 POPEJ 205      39.410 117.050  27.840  1.00  0.00           C
ATOM   4267 4C21 POPEJ 205      40.180 116.620  26.580  1.00  0.00           C
ATOM   4270 5C21 POPEJ 205      41.710 116.480  26.730  1.00  0.00           C
ATOM   4273 6C21 POPEJ 205      42.380 116.100  25.400  1.00  0.00           C
ATOM   4276 7C21 POPEJ 205      43.890 115.830  25.480  1.00  0.00           C
ATOM   4279 8C21 POPEJ 205      44.530 115.430  24.150  1.00  0.00           C
ATOM   4283  C33 POPEJ 205      44.500 113.460  39.670  1.00  0.00           C
ATOM   4286  C34 POPEJ 205      44.810 112.390  38.630  1.00  0.00           C
ATOM   4289  C35 POPEJ 205      45.130 113.100  37.320  1.00  0.00           C
ATOM   4292  C36 POPEJ 205      45.850 112.240  36.280  1.00  0.00           C
ATOM   4295  C37 POPEJ 205      44.970 111.190  35.610  1.00  0.00           C
ATOM   4298  C38 POPEJ 205      45.620 110.650  34.330  1.00  0.00           C
ATOM   4301  C39 POPEJ 205      46.940 109.900  34.530  1.00  0.00           C
ATOM   4304 0C31 POPEJ 205      47.520 109.440  33.180  1.00  0.00           C
ATOM   4307 1C31 POPEJ 205      48.700 108.460  33.280  1.00  0.00           C
ATOM   4310 2C31 POPEJ 205      49.560 108.480  32.000  1.00  0.00           C
ATOM   4313 3C31 POPEJ 205      50.420 107.240  31.720  1.00  0.00           C
ATOM   4316 4C31 POPEJ 205      51.190 106.710  32.930  1.00  0.00           C
ATOM   4319 5C31 POPEJ 205      52.310 105.750  32.470  1.00  0.00           C
ATOM   4322 6C31 POPEJ 205      53.180 105.180  33.590  1.00  0.00           C
ATOM   4326  NH3 POPEK 206     120.650 100.400   4.970  1.00  0.00           N
ATOM   4330  C12 POPEK 206     121.730 101.060   5.790  1.00  0.00           C
ATOM   4333  C11 POPEK 206     122.150 100.300   7.070  1.00  0.00           C
ATOM   4336  P   POPEK 206     119.660  99.920   8.040  1.00  0.00           P
ATOM   4337  O13 POPEK 206     118.940 100.980   7.310  1.00  0.00           O
ATOM   4338  O14 POPEK 206     119.500  98.530   7.540  1.00  0.00           O
ATOM   4339  O11 POPEK 206     119.240  99.970   9.560  1.00  0.00           O
ATOM   4340  O12 POPEK 206     121.190 100.270   8.110  1.00  0.00           O
ATOM   4341  C1  POPEK 206     119.810 100.850  10.530  1.00  0.00           C
ATOM   4344  C2  POPEK 206     119.000 102.180  10.650  1.00  0.00           C
ATOM   4346  O21 POPEK 206     119.670 103.110  11.530  1.00  0.00           O
ATOM   4347  C21 POPEK 206     119.070 104.270  11.830  1.00  0.00           C
ATOM   4348  O22 POPEK 206     117.970 104.620  11.470  1.00  0.00           O
ATOM   4349  C22 POPEK 206     120.020 105.150  12.650  1.00  0.00           C
ATOM   4352  C3  POPEK 206     117.510 101.880  11.030  1.00  0.00           C
ATOM   4355  O31 POPEK 206     117.310 101.680  12.440  1.00  0.00           O
ATOM   4356  C31 POPEK 206     116.110 101.160  12.720  1.00  0.00           C
ATOM   4357  O32 POPEK 206     115.260 100.850  11.900  1.00  0.00           O
ATOM   4358  C32 POPEK 206     115.970 100.940  14.240  1.00  0.00           C
ATOM   4361  C23 POPEK 206     119.570 105.280  14.120  1.00  0.00           C
ATOM   4364  C24 POPEK 206     120.490 106.250  14.890  1.00  0.00           C
ATOM   4367  C25 POPEK 206     120.030 106.650  16.290  1.00  0.00           C
ATOM   4370  C26 POPEK 206     119.830 105.460  17.230  1.00  0.00           C
ATOM   4373  C27 POPEK 206     119.070 105.820  18.500  1.00  0.00           C
ATOM   4376  C28 POPEK 206     118.600 104.560  19.230  1.00  0.00           C
ATOM   4379  C29 POPEK 206     117.440 104.790  20.160  1.00  0.00           C
ATOM   4381 0C21 POPEK 206     117.490 104.890  21.490  1.00  0.00           C
ATOM   4383 1C21 POPEK 206     118.720 104.840  22.370  1.00  0.00           C
ATOM   4386 2C21 POPEK 206     119.010 106.200  23.040  1.00  0.00           C
ATOM   4389 3C21 POPEK 206     117.880 106.610  24.000  1.00  0.00           C
ATOM   4392 4C21 POPEK 206     117.930 108.030  24.580  1.00  0.00           C
ATOM   4395 5C21 POPEK 206     116.540 108.450  25.090  1.00  0.00           C
ATOM   4398 6C21 POPEK 206     116.280 109.950  25.310  1.00  0.00           C
ATOM   4401 7C21 POPEK 206     114.800 110.230  25.600  1.00  0.00           C
ATOM   4404 8C21 POPEK 206     114.510 111.680  26.000  1.00  0.00           C
ATOM   4408  C33 POPEK 206     115.740 102.250  15.030  1.00  0.00           C
ATOM   4411  C34 POPEK 206     116.410 102.260  16.420  1.00  0.00           C
ATOM   4414  C35 POPEK 206     115.950 101.170  17.400  1.00  0.00           C
ATOM   4417  C36 POPEK 206     116.770 101.160  18.690  1.00  0.00           C
ATOM   4420  C37 POPEK 206     116.160 100.260  19.750  1.00  0.00           C
ATOM   4423  C38 POPEK 206     116.990 100.360  21.030  1.00  0.00           C
ATOM   4426  C39 POPEK 206     116.260  99.780  22.220  1.00  0.00           C
ATOM   4429 0C31 POPEK 206     115.310 100.820  22.790  1.00  0.00           C
ATOM   4432 1C31 POPEK 206     114.980 100.550  24.240  1.00  0.00           C
ATOM   4435 2C31 POPEK 206     114.060 101.650  24.750  1.00  0.00           C
ATOM   4438 3C31 POPEK 206     113.750 101.530  26.240  1.00  0.00           C
ATOM   4441 4C31 POPEK 206     115.000 101.700  27.110  1.00  0.00           C
ATOM   4444 5C31 POPEK 206     114.690 101.700  28.610  1.00  0.00           C
ATOM   4447 6C31 POPEK 206     115.930 101.930  29.470  1.00  0.00           C
ATOM   4451  NH3 POPEL 207      53.870  69.520  11.730  1.00  0.00           N
ATOM   4455  C12 POPEL 207      53.890  69.420  10.230  1.00  0.00           C
ATOM   4458  C11 POPEL 207      52.650  70.040   9.550  1.00  0.00           C
ATOM   4461  P   POPEL 207      51.980  72.510   9.180  1.00  0.00           P
ATOM   4462  O13 POPEL 207      50.580  72.050   9.340  1.00  0.00           O
ATOM   4463  O14 POPEL 207      52.230  73.620   8.230  1.00  0.00           O
ATOM   4464  O11 POPEL 207      52.570  72.830  10.600  1.00  0.00           O
ATOM   4465  O12 POPEL 207      52.920  71.270   8.850  1.00  0.00           O
ATOM   4466  C1  POPEL 207      53.360  73.970  10.890  1.00  0.00           C
ATOM   4469  C2  POPEL 207      52.450  75.040  11.530  1.00  0.00           C
ATOM   4471  O21 POPEL 207      53.240  76.030  12.240  1.00  0.00           O
ATOM   4472  C21 POPEL 207      53.310  77.240  11.680  1.00  0.00           C
ATOM   4473  O22 POPEL 207      52.800  77.540  10.610  1.00  0.00           O
ATOM   4474  C22 POPEL 207      54.100  78.260  12.530  1.00  0.00           C
ATOM   4477  C3  POPEL 207      51.440  74.420  12.540  1.00  0.00           C
ATOM   4480  O31 POPEL 207      50.090  74.890  12.400  1.00  0.00           O
ATOM   4481  C31 POPEL 207      49.820  76.160  12.620  1.00  0.00           C
ATOM   4482  O32 POPEL 207      50.410  77.140  12.180  1.00  0.00           O
ATOM   4483  C32 POPEL 207      48.690  76.230  13.630  1.00  0.00           C
ATOM   4486  C23 POPEL 207      54.150  77.960  14.050  1.00  0.00           C
ATOM   4489  C24 POPEL 207      54.690  79.120  14.920  1.00  0.00           C
ATOM   4492  C25 POPEL 207      53.930  79.350  16.250  1.00  0.00           C
ATOM   4495  C26 POPEL 207      54.570  78.650  17.460  1.00  0.00           C
ATOM   4498  C27 POPEL 207      53.710  78.700  18.750  1.00  0.00           C
ATOM   4501  C28 POPEL 207      54.420  78.210  20.030  1.00  0.00           C
ATOM   4504  C29 POPEL 207      55.780  78.850  20.110  1.00  0.00           C
ATOM   4506 0C21 POPEL 207      56.150  79.960  20.770  1.00  0.00           C
ATOM   4508 1C21 POPEL 207      55.300  80.800  21.680  1.00  0.00           C
ATOM   4511 2C21 POPEL 207      55.620  80.440  23.140  1.00  0.00           C
ATOM   4514 3C21 POPEL 207      54.750  79.270  23.630  1.00  0.00           C
ATOM   4517 4C21 POPEL 207      54.200  79.510  25.040  1.00  0.00           C
ATOM   4520 5C21 POPEL 207      55.230  79.300  26.150  1.00  0.00           C
ATOM   4523 6C21 POPEL 207      55.780  77.860  26.220  1.00  0.00           C
ATOM   4526 7C21 POPEL 207      56.480  77.550  27.550  1.00  0.00           C
ATOM   4529 8C21 POPEL 207      57.210  76.220  27.530  1.00  0.00           C
ATOM   4533  C33 POPEL 207      49.310  76.160  15.040  1.00  0.00           C
ATOM   4536  C34 POPEL 207      48.350  75.570  16.070  1.00  0.00           C
ATOM   4539  C35 POPEL 207      48.820  75.800  17.520  1.00  0.00           C
ATOM   4542  C36 POPEL 207      50.110  75.050  17.880  1.00  0.00           C
ATOM   4545  C37 POPEL 207      50.370  74.990  19.390  1.00  0.00           C
ATOM   4548  C38 POPEL 207      51.680  74.290  19.780  1.00  0.00           C
ATOM   4551  C39 POPEL 207      51.560  73.450  21.070  1.00  0.00           C
ATOM   4554 0C31 POPEL 207      51.260  74.250  22.350  1.00  0.00           C
ATOM   4557 1C31 POPEL 207      51.410  73.370  23.600  1.00  0.00           C
ATOM   4560 2C31 POPEL 207      50.980  74.000  24.920  1.00  0.00           C
ATOM   4563 3C31 POPEL 207      51.810  75.200  25.400  1.00  0.00           C
ATOM   4566 4C31 POPEL 207      51.100  75.810  26.610  1.00  0.00           C
ATOM   4569 5C31 POPEL 207      52.020  76.610  27.530  1.00  0.00           C
ATOM   4572 6C31 POPEL 207      51.270  77.480  28.540  1.00  0.00           C
ATOM   4576  NH3 POPEM 208       6.640 106.430   2.130  1.00  0.00           N
ATOM   4580  C12 POPEM 208       7.340 106.720   3.430  1.00  0.00           C
ATOM   4583  C11 POPEM 208       7.120 108.170   3.920  1.00  0.00           C
ATOM   4586  P   POPEM 208       8.710 109.440   5.570  1.00  0.00           P
ATOM   4587  O13 POPEM 208       9.720 110.500   5.380  1.00  0.00           O
ATOM   4588  O14 POPEM 208       7.440 109.810   6.220  1.00  0.00           O
ATOM   4589  O11 POPEM 208       9.330 108.270   6.430  1.00  0.00           O
ATOM   4590  O12 POPEM 208       8.380 108.790   4.160  1.00  0.00           O
ATOM   4591  C1  POPEM 208      10.570 107.700   6.060  1.00  0.00           C
ATOM   4594  C2  POPEM 208      11.000 106.640   7.110  1.00  0.00           C
ATOM   4596  O21 POPEM 208      11.650 107.200   8.260  1.00  0.00           O
ATOM   4597  C21 POPEM 208      11.090 108.150   9.000  1.00  0.00           C
ATOM   4598  O22 POPEM 208      11.470 109.310   9.040  1.00  0.00           O
ATOM   4599  C22 POPEM 208      10.080 107.560   9.990  1.00  0.00           C
ATOM   4602  C3  POPEM 208      12.000 105.630   6.470  1.00  0.00           C
ATOM   4605  O31 POPEM 208      12.750 104.850   7.410  1.00  0.00           O
ATOM   4606  C31 POPEM 208      12.120 104.150   8.350  1.00  0.00           C
ATOM   4607  O32 POPEM 208      10.920 103.980   8.450  1.00  0.00           O
ATOM   4608  C32 POPEM 208      13.170 103.620   9.340  1.00  0.00           C
ATOM   4611  C23 POPEM 208      10.810 107.270  11.320  1.00  0.00           C
ATOM   4614  C24 POPEM 208      10.160 106.110  12.090  1.00  0.00           C
ATOM   4617  C25 POPEM 208      10.730 105.860  13.480  1.00  0.00           C
ATOM   4620  C26 POPEM 208      10.330 106.880  14.550  1.00  0.00           C
ATOM   4623  C27 POPEM 208      10.960 106.500  15.890  1.00  0.00           C
ATOM   4626  C28 POPEM 208      10.510 107.400  17.050  1.00  0.00           C
ATOM   4629  C29 POPEM 208      11.590 107.490  18.100  1.00  0.00           C
ATOM   4631 0C21 POPEM 208      11.380 107.500  19.420  1.00  0.00           C
ATOM   4633 1C21 POPEM 208      10.030 107.460  20.070  1.00  0.00           C
ATOM   4636 2C21 POPEM 208      10.170 108.000  21.500  1.00  0.00           C
ATOM   4639 3C21 POPEM 208       8.840 108.280  22.180  1.00  0.00           C
ATOM   4642 4C21 POPEM 208       9.030 108.860  23.590  1.00  0.00           C
ATOM   4645 5C21 POPEM 208       9.290 110.380  23.580  1.00  0.00           C
ATOM   4648 6C21 POPEM 208       9.690 110.920  24.960  1.00  0.00           C
ATOM   4651 7C21 POPEM 208      10.180 112.380  24.940  1.00  0.00           C
ATOM   4654 8C21 POPEM 208      10.880 112.840  26.220  1.00  0.00           C
ATOM   4658  C33 POPEM 208      12.490 102.880  10.510  1.00  0.00           C
ATOM   4661  C34 POPEM 208      13.470 102.500  11.630  1.00  0.00           C
ATOM   4664  C35 POPEM 208      12.740 102.250  12.960  1.00  0.00           C
ATOM   4667  C36 POPEM 208      13.620 102.440  14.200  1.00  0.00           C
ATOM   4670  C37 POPEM 208      12.840 102.410  15.510  1.00  0.00           C
ATOM   4673  C38 POPEM 208      13.700 102.770  16.710  1.00  0.00           C
ATOM   4676  C39 POPEM 208      12.960 102.620  18.040  1.00  0.00           C
ATOM   4679 0C31 POPEM 208      13.920 102.940  19.190  1.00  0.00           C
ATOM   4682 1C31 POPEM 208      13.340 102.790  20.600  1.00  0.00           C
ATOM   4685 2C31 POPEM 208      14.390 103.190  21.640  1.00  0.00           C
ATOM   4688 3C31 POPEM 208      13.880 103.290  23.090  1.00  0.00           C
ATOM   4691 4C31 POPEM 208      14.980 103.840  24.020  1.00  0.00           C
ATOM   4694 5C31 POPEM 208      14.630 103.830  25.510  1.00  0.00           C
ATOM   4697 6C31 POPEM 208      15.810 104.130  26.450  1.00  0.00           C
ATOM   4701  NH3 POPEN 209      45.830  12.380  54.710  1.00  0.00           N
ATOM   4705  C12 POPEN 209      46.070  10.940  54.400  1.00  0.00           C
ATOM   4708  C11 POPEN 209      47.000  10.880  53.190  1.00  0.00           C
ATOM   4711  P   POPEN 209      48.980  12.330  54.150  1.00  0.00           P
ATOM   4712  O13 POPEN 209      48.910  13.780  54.410  1.00  0.00           O
ATOM   4713  O14 POPEN 209      48.840  11.440  55.330  1.00  0.00           O
ATOM   4714  O11 POPEN 209      50.330  11.990  53.400  1.00  0.00           O
ATOM   4715  O12 POPEN 209      47.880  11.980  53.060  1.00  0.00           O
ATOM   4716  C1  POPEN 209      50.320  12.060  51.980  1.00  0.00           C
ATOM   4719  C2  POPEN 209      50.160  13.520  51.440  1.00  0.00           C
ATOM   4721  O21 POPEN 209      49.730  13.490  50.080  1.00  0.00           O
ATOM   4722  C21 POPEN 209      50.520  13.040  49.130  1.00  0.00           C
ATOM   4723  O22 POPEN 209      51.600  12.480  49.250  1.00  0.00           O
ATOM   4724  C22 POPEN 209      49.850  13.440  47.820  1.00  0.00           C
ATOM   4727  C3  POPEN 209      51.440  14.370  51.670  1.00  0.00           C
ATOM   4730  O31 POPEN 209      51.610  15.350  50.630  1.00  0.00           O
ATOM   4731  C31 POPEN 209      52.290  16.450  50.960  1.00  0.00           C
ATOM   4732  O32 POPEN 209      52.640  16.760  52.080  1.00  0.00           O
ATOM   4733  C32 POPEN 209      52.590  17.300  49.710  1.00  0.00           C
ATOM   4736  C23 POPEN 209      50.690  13.120  46.570  1.00  0.00           C
ATOM   4739  C24 POPEN 209      49.820  13.260  45.310  1.00  0.00           C
ATOM   4742  C25 POPEN 209      50.490  12.740  44.040  1.00  0.00           C
ATOM   4745  C26 POPEN 209      50.310  11.220  43.920  1.00  0.00           C
ATOM   4748  C27 POPEN 209      51.320  10.560  42.970  1.00  0.00           C
ATOM   4751  C28 POPEN 209      51.080  10.980  41.520  1.00  0.00           C
ATOM   4754  C29 POPEN 209      52.100  11.990  41.040  1.00  0.00           C
ATOM   4756 0C21 POPEN 209      52.640  12.040  39.810  1.00  0.00           C
ATOM   4758 1C21 POPEN 209      52.320  11.080  38.700  1.00  0.00           C
ATOM   4761 2C21 POPEN 209      50.890  11.130  38.140  1.00  0.00           C
ATOM   4764 3C21 POPEN 209      50.710  12.210  37.070  1.00  0.00           C
ATOM   4767 4C21 POPEN 209      49.340  12.230  36.370  1.00  0.00           C
ATOM   4770 5C21 POPEN 209      49.280  13.490  35.500  1.00  0.00           C
ATOM   4773 6C21 POPEN 209      48.050  13.680  34.610  1.00  0.00           C
ATOM   4776 7C21 POPEN 209      48.390  14.750  33.560  1.00  0.00           C
ATOM   4779 8C21 POPEN 209      47.370  14.910  32.430  1.00  0.00           C
ATOM   4783  C33 POPEN 209      52.790  16.510  48.390  1.00  0.00           C
ATOM   4786  C34 POPEN 209      54.050  16.850  47.550  1.00  0.00           C
ATOM   4789  C35 POPEN 209      55.420  16.370  48.100  1.00  0.00           C
ATOM   4792  C36 POPEN 209      56.650  16.850  47.270  1.00  0.00           C
ATOM   4795  C37 POPEN 209      58.040  16.630  47.920  1.00  0.00           C
ATOM   4798  C38 POPEN 209      59.180  17.450  47.260  1.00  0.00           C
ATOM   4801  C39 POPEN 209      60.510  17.550  48.050  1.00  0.00           C
ATOM   4804 0C31 POPEN 209      61.800  17.430  47.200  1.00  0.00           C
ATOM   4807 1C31 POPEN 209      62.670  16.180  47.490  1.00  0.00           C
ATOM   4810 2C31 POPEN 209      63.800  15.930  46.470  1.00  0.00           C
ATOM   4813 3C31 POPEN 209      63.430  14.890  45.400  1.00  0.00           C
ATOM   4816 4C31 POPEN 209      64.580  14.560  44.450  1.00  0.00           C
ATOM   4819 5C31 POPEN 209      64.210  13.490  43.420  1.00  0.00           C
ATOM   4822 6C31 POPEN 209      65.130  13.540  42.200  1.00  0.00           C
ATOM   4826  NH3 POPEO 210      96.960  32.360  52.860  1.00  0.00           N
ATOM   4830  C12 POPEO 210      95.930  32.760  53.860  1.00  0.00           C
ATOM   4833  C11 POPEO 210      95.870  31.910  55.130  1.00  0.00           C
ATOM   4836  P   POPEO 210      93.320  31.470  55.350  1.00  0.00           P
ATOM   4837  O13 POPEO 210      92.270  31.680  56.360  1.00  0.00           O
ATOM   4838  O14 POPEO 210      93.690  30.060  55.080  1.00  0.00           O
ATOM   4839  O11 POPEO 210      92.890  32.200  53.980  1.00  0.00           O
ATOM   4840  O12 POPEO 210      94.650  32.220  55.800  1.00  0.00           O
ATOM   4841  C1  POPEO 210      92.040  33.340  54.020  1.00  0.00           C
ATOM   4844  C2  POPEO 210      92.120  34.290  52.760  1.00  0.00           C
ATOM   4846  O21 POPEO 210      91.330  33.820  51.670  1.00  0.00           O
ATOM   4847  C21 POPEO 210      91.680  32.810  50.900  1.00  0.00           C
ATOM   4848  O22 POPEO 210      92.650  32.090  51.020  1.00  0.00           O
ATOM   4849  C22 POPEO 210      90.650  32.700  49.770  1.00  0.00           C
ATOM   4852  C3  POPEO 210      93.580  34.750  52.380  1.00  0.00           C
ATOM   4855  O31 POPEO 210      93.710  36.070  51.770  1.00  0.00           O
ATOM   4856  C31 POPEO 210      94.980  36.550  51.850  1.00  0.00           C
ATOM   4857  O32 POPEO 210      95.900  35.960  52.370  1.00  0.00           O
ATOM   4858  C32 POPEO 210      95.180  37.920  51.170  1.00  0.00           C
ATOM   4861  C23 POPEO 210      91.340  32.510  48.400  1.00  0.00           C
ATOM   4864  C24 POPEO 210      90.400  32.860  47.240  1.00  0.00           C
ATOM   4867  C25 POPEO 210      91.150  32.970  45.900  1.00  0.00           C
ATOM   4870  C26 POPEO 210      90.190  33.070  44.720  1.00  0.00           C
ATOM   4873  C27 POPEO 210      90.780  32.650  43.370  1.00  0.00           C
ATOM   4876  C28 POPEO 210      89.810  32.870  42.190  1.00  0.00           C
ATOM   4879  C29 POPEO 210      89.910  34.300  41.690  1.00  0.00           C
ATOM   4881 0C21 POPEO 210      90.300  34.710  40.470  1.00  0.00           C
ATOM   4883 1C21 POPEO 210      90.620  33.860  39.260  1.00  0.00           C
ATOM   4886 2C21 POPEO 210      89.430  33.880  38.270  1.00  0.00           C
ATOM   4889 3C21 POPEO 210      89.360  35.170  37.440  1.00  0.00           C
ATOM   4892 4C21 POPEO 210      88.270  35.170  36.350  1.00  0.00           C
ATOM   4895 5C21 POPEO 210      86.900  35.690  36.820  1.00  0.00           C
ATOM   4898 6C21 POPEO 210      86.440  36.920  36.000  1.00  0.00           C
ATOM   4901 7C21 POPEO 210      84.960  37.290  36.110  1.00  0.00           C
ATOM   4904 8C21 POPEO 210      84.660  38.740  35.710  1.00  0.00           C
ATOM   4908  C33 POPEO 210      94.980  37.840  49.640  1.00  0.00           C
ATOM   4911  C34 POPEO 210      95.620  36.580  49.060  1.00  0.00           C
ATOM   4914  C35 POPEO 210      95.690  36.490  47.530  1.00  0.00           C
ATOM   4917  C36 POPEO 210      94.360  36.160  46.830  1.00  0.00           C
ATOM   4920  C37 POPEO 210      94.580  35.930  45.320  1.00  0.00           C
ATOM   4923  C38 POPEO 210      93.470  36.490  44.410  1.00  0.00           C
ATOM   4926  C39 POPEO 210      93.710  36.260  42.910  1.00  0.00           C
ATOM   4929 0C31 POPEO 210      94.730  37.190  42.230  1.00  0.00           C
ATOM   4932 1C31 POPEO 210      94.710  37.040  40.690  1.00  0.00           C
ATOM   4935 2C31 POPEO 210      95.360  38.210  39.940  1.00  0.00           C
ATOM   4938 3C31 POPEO 210      95.050  38.300  38.440  1.00  0.00           C
ATOM   4941 4C31 POPEO 210      95.490  37.070  37.640  1.00  0.00           C
ATOM   4944 5C31 POPEO 210      95.190  37.180  36.140  1.00  0.00           C
ATOM   4947 6C31 POPEO 210      96.040  38.190  35.360  1.00  0.00           C
ATOM   4951  NH3 POPEP 211      31.650  25.390  11.500  1.00  0.00           N
ATOM   4955  C12 POPEP 211      30.830  26.650  11.500  1.00  0.00           C
ATOM   4958  C11 POPEP 211      31.650  27.730  12.190  1.00  0.00           C
ATOM   4961  P   POPEP 211      31.620  30.130  11.220  1.00  0.00           P
ATOM   4962  O13 POPEP 211      31.140  29.830   9.860  1.00  0.00           O
ATOM   4963  O14 POPEP 211      31.250  31.450  11.760  1.00  0.00           O
ATOM   4964  O11 POPEP 211      33.200  29.980  11.270  1.00  0.00           O
ATOM   4965  O12 POPEP 211      31.050  29.010  12.190  1.00  0.00           O
ATOM   4966  C1  POPEP 211      34.030  30.270  12.400  1.00  0.00           C
ATOM   4969  C2  POPEP 211      34.610  28.970  13.040  1.00  0.00           C
ATOM   4971  O21 POPEP 211      34.790  29.120  14.470  1.00  0.00           O
ATOM   4972  C21 POPEP 211      34.460  28.050  15.200  1.00  0.00           C
ATOM   4973  O22 POPEP 211      33.970  27.020  14.790  1.00  0.00           O
ATOM   4974  C22 POPEP 211      34.780  28.300  16.670  1.00  0.00           C
ATOM   4977  C3  POPEP 211      35.870  28.390  12.350  1.00  0.00           C
ATOM   4980  O31 POPEP 211      35.670  26.990  12.120  1.00  0.00           O
ATOM   4981  C31 POPEP 211      36.620  26.100  12.370  1.00  0.00           C
ATOM   4982  O32 POPEP 211      37.740  26.330  12.800  1.00  0.00           O
ATOM   4983  C32 POPEP 211      36.060  24.710  12.060  1.00  0.00           C
ATOM   4986  C23 POPEP 211      34.530  26.980  17.430  1.00  0.00           C
ATOM   4989  C24 POPEP 211      35.130  26.870  18.850  1.00  0.00           C
ATOM   4992  C25 POPEP 211      36.600  27.320  18.980  1.00  0.00           C
ATOM   4995  C26 POPEP 211      37.430  26.400  19.900  1.00  0.00           C
ATOM   4998  C27 POPEP 211      38.750  27.010  20.410  1.00  0.00           C
ATOM   5001  C28 POPEP 211      39.780  25.940  20.840  1.00  0.00           C
ATOM   5004  C29 POPEP 211      39.240  24.990  21.890  1.00  0.00           C
ATOM   5006 0C21 POPEP 211      39.110  25.210  23.210  1.00  0.00           C
ATOM   5008 1C21 POPEP 211      39.490  26.480  23.930  1.00  0.00           C
ATOM   5011 2C21 POPEP 211      38.420  27.080  24.860  1.00  0.00           C
ATOM   5014 3C21 POPEP 211      38.240  26.280  26.150  1.00  0.00           C
ATOM   5017 4C21 POPEP 211      37.220  26.850  27.140  1.00  0.00           C
ATOM   5020 5C21 POPEP 211      37.270  26.090  28.480  1.00  0.00           C
ATOM   5023 6C21 POPEP 211      36.230  26.580  29.510  1.00  0.00           C
ATOM   5026 7C21 POPEP 211      36.460  26.100  30.970  1.00  0.00           C
ATOM   5029 8C21 POPEP 211      35.260  26.310  31.910  1.00  0.00           C
ATOM   5033  C33 POPEP 211      35.230  24.310  13.280  1.00  0.00           C
ATOM   5036  C34 POPEP 211      34.580  22.920  13.160  1.00  0.00           C
ATOM   5039  C35 POPEP 211      34.150  22.390  14.530  1.00  0.00           C
ATOM   5042  C36 POPEP 211      34.000  20.870  14.550  1.00  0.00           C
ATOM   5045  C37 POPEP 211      33.560  20.390  15.930  1.00  0.00           C
ATOM   5048  C38 POPEP 211      33.680  18.880  16.110  1.00  0.00           C
ATOM   5051  C39 POPEP 211      32.840  18.390  17.300  1.00  0.00           C
ATOM   5054 0C31 POPEP 211      33.210  16.970  17.760  1.00  0.00           C
ATOM   5057 1C31 POPEP 211      32.560  16.610  19.100  1.00  0.00           C
ATOM   5060 2C31 POPEP 211      33.380  15.720  20.050  1.00  0.00           C
ATOM   5063 3C31 POPEP 211      32.650  15.530  21.390  1.00  0.00           C
ATOM   5066 4C31 POPEP 211      31.500  14.510  21.350  1.00  0.00           C
ATOM   5069 5C31 POPEP 211      30.420  14.800  22.410  1.00  0.00           C
ATOM   5072 6C31 POPEP 211      29.370  13.710  22.590  1.00  0.00           C
ATOM   5076  NH3 POPEQ 212      55.230 114.570  48.740  1.00  0.00           N
ATOM   5080  C12 POPEQ 212      54.930 113.110  48.730  1.00  0.00           C
ATOM   5083  C11 POPEQ 212      55.130 112.460  47.340  1.00  0.00           C
ATOM   5086  P   POPEQ 212      56.200 110.280  48.230  1.00  0.00           P
ATOM   5087  O13 POPEQ 212      57.030 110.550  49.430  1.00  0.00           O
ATOM   5088  O14 POPEQ 212      54.800 109.890  48.470  1.00  0.00           O
ATOM   5089  O11 POPEQ 212      56.860 109.140  47.370  1.00  0.00           O
ATOM   5090  O12 POPEQ 212      56.220 111.550  47.290  1.00  0.00           O
ATOM   5091  C1  POPEQ 212      58.040 109.350  46.620  1.00  0.00           C
ATOM   5094  C2  POPEQ 212      58.200 108.240  45.530  1.00  0.00           C
ATOM   5096  O21 POPEQ 212      58.210 108.860  44.230  1.00  0.00           O
ATOM   5097  C21 POPEQ 212      57.760 108.340  43.100  1.00  0.00           C
ATOM   5098  O22 POPEQ 212      57.260 107.240  42.910  1.00  0.00           O
ATOM   5099  C22 POPEQ 212      57.960 109.390  42.020  1.00  0.00           C
ATOM   5102  C3  POPEQ 212      57.190 107.060  45.730  1.00  0.00           C
ATOM   5105  O31 POPEQ 212      57.600 105.850  45.070  1.00  0.00           O
ATOM   5106  C31 POPEQ 212      58.640 105.230  45.600  1.00  0.00           C
ATOM   5107  O32 POPEQ 212      59.240 105.540  46.610  1.00  0.00           O
ATOM   5108  C32 POPEQ 212      58.990 104.000  44.760  1.00  0.00           C
ATOM   5111  C23 POPEQ 212      57.340 109.040  40.660  1.00  0.00           C
ATOM   5114  C24 POPEQ 212      57.400 110.270  39.740  1.00  0.00           C
ATOM   5117  C25 POPEQ 212      57.110 109.940  38.270  1.00  0.00           C
ATOM   5120  C26 POPEQ 212      58.320 109.440  37.460  1.00  0.00           C
ATOM   5123  C27 POPEQ 212      57.960 109.300  35.970  1.00  0.00           C
ATOM   5126  C28 POPEQ 212      59.140 108.910  35.060  1.00  0.00           C
ATOM   5129  C29 POPEQ 212      59.530 107.460  35.200  1.00  0.00           C
ATOM   5131 0C21 POPEQ 212      58.880 106.410  34.670  1.00  0.00           C
ATOM   5133 1C21 POPEQ 212      57.670 106.500  33.780  1.00  0.00           C
ATOM   5136 2C21 POPEQ 212      57.880 105.850  32.410  1.00  0.00           C
ATOM   5139 3C21 POPEQ 212      57.600 104.350  32.380  1.00  0.00           C
ATOM   5142 4C21 POPEQ 212      57.220 103.890  30.970  1.00  0.00           C
ATOM   5145 5C21 POPEQ 212      56.820 102.410  30.900  1.00  0.00           C
ATOM   5148 6C21 POPEQ 212      55.790 101.980  31.950  1.00  0.00           C
ATOM   5151 7C21 POPEQ 212      55.210 100.600  31.630  1.00  0.00           C
ATOM   5154 8C21 POPEQ 212      54.140 100.100  32.600  1.00  0.00           C
ATOM   5158  C33 POPEQ 212      58.730 104.150  43.250  1.00  0.00           C
ATOM   5161  C34 POPEQ 212      57.340 103.650  42.840  1.00  0.00           C
ATOM   5164  C35 POPEQ 212      57.280 102.990  41.460  1.00  0.00           C
ATOM   5167  C36 POPEQ 212      55.860 102.500  41.160  1.00  0.00           C
ATOM   5170  C37 POPEQ 212      55.720 101.550  39.960  1.00  0.00           C
ATOM   5173  C38 POPEQ 212      54.360 100.810  39.960  1.00  0.00           C
ATOM   5176  C39 POPEQ 212      53.260 101.540  39.180  1.00  0.00           C
ATOM   5179 0C31 POPEQ 212      53.210 101.180  37.680  1.00  0.00           C
ATOM   5182 1C31 POPEQ 212      51.980 101.790  37.010  1.00  0.00           C
ATOM   5185 2C31 POPEQ 212      51.830 101.550  35.510  1.00  0.00           C
ATOM   5188 3C31 POPEQ 212      50.440 101.970  35.010  1.00  0.00           C
ATOM   5191 4C31 POPEQ 212      50.240 101.910  33.490  1.00  0.00           C
ATOM   5194 5C31 POPEQ 212      48.780 102.250  33.130  1.00  0.00           C
ATOM   5197 6C31 POPEQ 212      48.370 102.000  31.670  1.00  0.00           C
ATOM   5201  NH3 POPER 213      28.110 122.140  47.330  1.00  0.00           N
ATOM   5205  C12 POPER 213      29.520 122.020  47.870  1.00  0.00           C
ATOM   5208  C11 POPER 213      30.490 121.980  46.670  1.00  0.00           C
ATOM   5211  P   POPER 213      32.910 121.960  45.810  1.00  0.00           P
ATOM   5212  O13 POPER 213      33.460 123.330  45.700  1.00  0.00           O
ATOM   5213  O14 POPER 213      33.880 120.850  45.970  1.00  0.00           O
ATOM   5214  O11 POPER 213      31.990 121.630  44.560  1.00  0.00           O
ATOM   5215  O12 POPER 213      31.870 121.920  47.040  1.00  0.00           O
ATOM   5216  C1  POPER 213      32.060 122.190  43.260  1.00  0.00           C
ATOM   5219  C2  POPER 213      30.720 122.910  42.900  1.00  0.00           C
ATOM   5221  O21 POPER 213      30.250 122.480  41.620  1.00  0.00           O
ATOM   5222  C21 POPER 213      30.020 123.270  40.590  1.00  0.00           C
ATOM   5223  O22 POPER 213      30.420 124.400  40.410  1.00  0.00           O
ATOM   5224  C22 POPER 213      29.150 122.490  39.600  1.00  0.00           C
ATOM   5227  C3  POPER 213      30.850 124.420  43.160  1.00  0.00           C
ATOM   5230  O31 POPER 213      29.610 125.120  42.910  1.00  0.00           O
ATOM   5231  C31 POPER 213      29.670 126.370  43.360  1.00  0.00           C
ATOM   5232  O32 POPER 213      30.480 126.780  44.180  1.00  0.00           O
ATOM   5233  C32 POPER 213      28.640 127.240  42.670  1.00  0.00           C
ATOM   5236  C23 POPER 213      28.340 123.350  38.610  1.00  0.00           C
ATOM   5239  C24 POPER 213      26.820 123.170  38.770  1.00  0.00           C
ATOM   5242  C25 POPER 213      25.940 123.910  37.740  1.00  0.00           C
ATOM   5245  C26 POPER 213      26.270 123.670  36.270  1.00  0.00           C
ATOM   5248  C27 POPER 213      25.380 124.510  35.330  1.00  0.00           C
ATOM   5251  C28 POPER 213      25.940 124.590  33.910  1.00  0.00           C
ATOM   5254  C29 POPER 213      25.750 123.240  33.280  1.00  0.00           C
ATOM   5256 0C21 POPER 213      25.600 122.980  31.990  1.00  0.00           C
ATOM   5258 1C21 POPER 213      25.690 123.980  30.860  1.00  0.00           C
ATOM   5261 2C21 POPER 213      24.370 124.580  30.340  1.00  0.00           C
ATOM   5264 3C21 POPER 213      23.190 123.600  30.330  1.00  0.00           C
ATOM   5267 4C21 POPER 213      21.860 124.210  29.860  1.00  0.00           C
ATOM   5270 5C21 POPER 213      21.870 124.780  28.440  1.00  0.00           C
ATOM   5273 6C21 POPER 213      22.060 123.770  27.290  1.00  0.00           C
ATOM   5276 7C21 POPER 213      21.670 124.450  25.960  1.00  0.00           C
ATOM   5279 8C21 POPER 213      21.770 123.610  24.690  1.00  0.00           C
ATOM   5283  C33 POPER 213      29.260 128.050  41.500  1.00  0.00           C
ATOM   5286  C34 POPER 213      29.100 127.390  40.110  1.00  0.00           C
ATOM   5289  C35 POPER 213      29.410 128.260  38.880  1.00  0.00           C
ATOM   5292  C36 POPER 213      29.450 127.460  37.550  1.00  0.00           C
ATOM   5295  C37 POPER 213      30.630 127.890  36.670  1.00  0.00           C
ATOM   5298  C38 POPER 213      30.750 127.100  35.350  1.00  0.00           C
ATOM   5301  C39 POPER 213      29.760 127.580  34.300  1.00  0.00           C
ATOM   5304 0C31 POPER 213      30.310 128.750  33.480  1.00  0.00           C
ATOM   5307 1C31 POPER 213      29.170 129.509  32.790  1.00  0.00           C
ATOM   5310 2C31 POPER 213      29.610 130.729  31.980  1.00  0.00           C
ATOM   5313 3C31 POPER 213      30.540 130.489  30.780  1.00  0.00           C
ATOM   5316 4C31 POPER 213      31.320 131.769  30.450  1.00  0.00           C
ATOM   5319 5C31 POPER 213      31.840 131.859  29.000  1.00  0.00           C
ATOM   5322 6C31 POPER 213      32.830 132.999  28.730  1.00  0.00           C
ATOM   5326  NH3 POPES 214      23.570  95.030   4.530  1.00  0.00           N
ATOM   5330  C12 POPES 214      22.200  95.430   4.060  1.00  0.00           C
ATOM   5333  C11 POPES 214      21.420  94.240   3.470  1.00  0.00           C
ATOM   5336  P   POPES 214      18.990  93.320   3.360  1.00  0.00           P
ATOM   5337  O13 POPES 214      17.640  93.850   3.630  1.00  0.00           O
ATOM   5338  O14 POPES 214      19.210  92.660   2.050  1.00  0.00           O
ATOM   5339  O11 POPES 214      19.390  92.340   4.540  1.00  0.00           O
ATOM   5340  O12 POPES 214      20.020  94.520   3.510  1.00  0.00           O
ATOM   5341  C1  POPES 214      20.050  91.100   4.330  1.00  0.00           C
ATOM   5344  C2  POPES 214      19.570  90.090   5.410  1.00  0.00           C
ATOM   5346  O21 POPES 214      20.180  88.800   5.220  1.00  0.00           O
ATOM   5347  C21 POPES 214      20.670  88.040   6.230  1.00  0.00           C
ATOM   5348  O22 POPES 214      20.840  86.830   6.110  1.00  0.00           O
ATOM   5349  C22 POPES 214      21.100  88.820   7.490  1.00  0.00           C
ATOM   5352  C3  POPES 214      18.020  89.940   5.380  1.00  0.00           C
ATOM   5355  O31 POPES 214      17.400  90.690   6.450  1.00  0.00           O
ATOM   5356  C31 POPES 214      17.370  90.080   7.640  1.00  0.00           C
ATOM   5357  O32 POPES 214      17.790  88.960   7.870  1.00  0.00           O
ATOM   5358  C32 POPES 214      16.730  90.980   8.700  1.00  0.00           C
ATOM   5361  C23 POPES 214      21.730  87.930   8.600  1.00  0.00           C
ATOM   5364  C24 POPES 214      22.490  88.750   9.670  1.00  0.00           C
ATOM   5367  C25 POPES 214      21.660  89.810  10.430  1.00  0.00           C
ATOM   5370  C26 POPES 214      22.540  90.760  11.260  1.00  0.00           C
ATOM   5373  C27 POPES 214      21.750  91.760  12.110  1.00  0.00           C
ATOM   5376  C28 POPES 214      22.680  92.650  12.950  1.00  0.00           C
ATOM   5379  C29 POPES 214      21.930  93.520  13.930  1.00  0.00           C
ATOM   5381 0C21 POPES 214      21.950  93.390  15.270  1.00  0.00           C
ATOM   5383 1C21 POPES 214      22.740  92.370  16.040  1.00  0.00           C
ATOM   5386 2C21 POPES 214      21.880  91.220  16.570  1.00  0.00           C
ATOM   5389 3C21 POPES 214      22.730  90.230  17.370  1.00  0.00           C
ATOM   5392 4C21 POPES 214      22.100  89.710  18.660  1.00  0.00           C
ATOM   5395 5C21 POPES 214      22.960  88.560  19.180  1.00  0.00           C
ATOM   5398 6C21 POPES 214      22.520  87.950  20.510  1.00  0.00           C
ATOM   5401 7C21 POPES 214      23.500  86.850  20.960  1.00  0.00           C
ATOM   5404 8C21 POPES 214      23.280  86.330  22.380  1.00  0.00           C
ATOM   5408  C33 POPES 214      17.480  90.880  10.060  1.00  0.00           C
ATOM   5411  C34 POPES 214      16.900  91.820  11.120  1.00  0.00           C
ATOM   5414  C35 POPES 214      17.660  91.860  12.470  1.00  0.00           C
ATOM   5417  C36 POPES 214      17.290  90.720  13.430  1.00  0.00           C
ATOM   5420  C37 POPES 214      17.430  91.080  14.920  1.00  0.00           C
ATOM   5423  C38 POPES 214      16.670  90.120  15.860  1.00  0.00           C
ATOM   5426  C39 POPES 214      16.250  90.770  17.190  1.00  0.00           C
ATOM   5429 0C31 POPES 214      17.420  91.160  18.100  1.00  0.00           C
ATOM   5432 1C31 POPES 214      17.540  90.200  19.290  1.00  0.00           C
ATOM   5435 2C31 POPES 214      18.690  90.570  20.220  1.00  0.00           C
ATOM   5438 3C31 POPES 214      18.890  89.550  21.350  1.00  0.00           C
ATOM   5441 4C31 POPES 214      17.610  89.380  22.170  1.00  0.00           C
ATOM   5444 5C31 POPES 214      17.780  88.420  23.350  1.00  0.00           C
ATOM   5447 6C31 POPES 214      16.440  87.950  23.900  1.00  0.00           C
ATOM   5451  NH3 POPET 215      32.180  82.420  46.150  1.00  0.00           N
ATOM   5455  C12 POPET 215      32.500  83.530  47.110  1.00  0.00           C
ATOM   5458  C11 POPET 215      33.990  83.610  47.450  1.00  0.00           C
ATOM   5461  P   POPET 215      35.400  85.820  47.730  1.00  0.00           P
ATOM   5462  O13 POPET 215      35.910  86.530  48.930  1.00  0.00           O
ATOM   5463  O14 POPET 215      36.390  85.050  46.960  1.00  0.00           O
ATOM   5464  O11 POPET 215      34.730  86.890  46.770  1.00  0.00           O
ATOM   5465  O12 POPET 215      34.240  84.830  48.160  1.00  0.00           O
ATOM   5466  C1  POPET 215      33.870  86.510  45.710  1.00  0.00           C
ATOM   5469  C2  POPET 215      33.900  87.570  44.570  1.00  0.00           C
ATOM   5471  O21 POPET 215      33.380  86.980  43.350  1.00  0.00           O
ATOM   5472  C21 POPET 215      32.950  87.860  42.440  1.00  0.00           C
ATOM   5473  O22 POPET 215      32.740  89.040  42.630  1.00  0.00           O
ATOM   5474  C22 POPET 215      32.900  87.190  41.060  1.00  0.00           C
ATOM   5477  C3  POPET 215      35.370  88.030  44.370  1.00  0.00           C
ATOM   5480  O31 POPET 215      35.680  88.640  43.100  1.00  0.00           O
ATOM   5481  C31 POPET 215      35.740  89.970  43.120  1.00  0.00           C
ATOM   5482  O32 POPET 215      35.410  90.680  44.050  1.00  0.00           O
ATOM   5483  C32 POPET 215      36.360  90.540  41.830  1.00  0.00           C
ATOM   5486  C23 POPET 215      31.790  87.750  40.150  1.00  0.00           C
ATOM   5489  C24 POPET 215      31.990  87.340  38.670  1.00  0.00           C
ATOM   5492  C25 POPET 215      30.930  87.890  37.710  1.00  0.00           C
ATOM   5495  C26 POPET 215      29.570  87.190  37.820  1.00  0.00           C
ATOM   5498  C27 POPET 215      28.480  87.820  36.930  1.00  0.00           C
ATOM   5501  C28 POPET 215      27.070  87.220  37.170  1.00  0.00           C
ATOM   5504  C29 POPET 215      26.230  87.890  38.240  1.00  0.00           C
ATOM   5506 0C21 POPET 215      24.910  88.190  38.150  1.00  0.00           C
ATOM   5508 1C21 POPET 215      24.030  87.860  36.970  1.00  0.00           C
ATOM   5511 2C21 POPET 215      24.310  88.700  35.710  1.00  0.00           C
ATOM   5514 3C21 POPET 215      23.900  87.970  34.420  1.00  0.00           C
ATOM   5517 4C21 POPET 215      23.850  88.910  33.210  1.00  0.00           C
ATOM   5520 5C21 POPET 215      23.940  88.200  31.850  1.00  0.00           C
ATOM   5523 6C21 POPET 215      23.950  89.180  30.660  1.00  0.00           C
ATOM   5526 7C21 POPET 215      24.020  88.500  29.280  1.00  0.00           C
ATOM   5529 8C21 POPET 215      24.030  89.480  28.100  1.00  0.00           C
ATOM   5533  C33 POPET 215      35.400  90.550  40.630  1.00  0.00           C
ATOM   5536  C34 POPET 215      35.790  91.590  39.560  1.00  0.00           C
ATOM   5539  C35 POPET 215      37.010  91.310  38.650  1.00  0.00           C
ATOM   5542  C36 POPET 215      37.010  92.230  37.400  1.00  0.00           C
ATOM   5545  C37 POPET 215      38.280  92.240  36.520  1.00  0.00           C
ATOM   5548  C38 POPET 215      39.550  92.790  37.210  1.00  0.00           C
ATOM   5551  C39 POPET 215      40.850  92.660  36.380  1.00  0.00           C
ATOM   5554 0C31 POPET 215      40.740  93.250  34.970  1.00  0.00           C
ATOM   5557 1C31 POPET 215      41.990  93.120  34.100  1.00  0.00           C
ATOM   5560 2C31 POPET 215      41.810  93.960  32.830  1.00  0.00           C
ATOM   5563 3C31 POPET 215      42.860  93.800  31.720  1.00  0.00           C
ATOM   5566 4C31 POPET 215      43.100  92.330  31.380  1.00  0.00           C
ATOM   5569 5C31 POPET 215      43.540  92.080  29.930  1.00  0.00           C
ATOM   5572 6C31 POPET 215      43.440  90.620  29.470  1.00  0.00           C
ATOM   5576  NH3 POPEU 216      -0.009 101.390   3.250  1.00  0.00           N
ATOM   5580  C12 POPEU 216       1.290 102.090   2.910  1.00  0.00           C
ATOM   5583  C11 POPEU 216       1.980 101.580   1.630  1.00  0.00           C
ATOM   5586  P   POPEU 216       4.430 102.420   0.970  1.00  0.00           P
ATOM   5587  O13 POPEU 216       5.310 101.440   0.290  1.00  0.00           O
ATOM   5588  O14 POPEU 216       3.770 103.430   0.120  1.00  0.00           O
ATOM   5589  O11 POPEU 216       5.240 103.170   2.120  1.00  0.00           O
ATOM   5590  O12 POPEU 216       3.380 101.620   1.820  1.00  0.00           O
ATOM   5591  C1  POPEU 216       5.990 102.440   3.100  1.00  0.00           C
ATOM   5594  C2  POPEU 216       5.780 103.010   4.540  1.00  0.00           C
ATOM   5596  O21 POPEU 216       6.490 102.210   5.480  1.00  0.00           O
ATOM   5597  C21 POPEU 216       7.730 102.490   5.830  1.00  0.00           C
ATOM   5598  O22 POPEU 216       8.390 103.460   5.500  1.00  0.00           O
ATOM   5599  C22 POPEU 216       8.240 101.320   6.690  1.00  0.00           C
ATOM   5602  C3  POPEU 216       4.270 102.940   4.920  1.00  0.00           C
ATOM   5605  O31 POPEU 216       3.970 103.390   6.250  1.00  0.00           O
ATOM   5606  C31 POPEU 216       3.510 102.540   7.190  1.00  0.00           C
ATOM   5607  O32 POPEU 216       2.620 102.830   7.960  1.00  0.00           O
ATOM   5608  C32 POPEU 216       4.330 101.250   7.290  1.00  0.00           C
ATOM   5611  C23 POPEU 216       8.370 101.640   8.190  1.00  0.00           C
ATOM   5614  C24 POPEU 216       9.260 100.590   8.880  1.00  0.00           C
ATOM   5617  C25 POPEU 216       8.560  99.780   9.960  1.00  0.00           C
ATOM   5620  C26 POPEU 216       9.540  99.110  10.920  1.00  0.00           C
ATOM   5623  C27 POPEU 216       8.840  98.420  12.100  1.00  0.00           C
ATOM   5626  C28 POPEU 216       9.820  97.800  13.110  1.00  0.00           C
ATOM   5629  C29 POPEU 216       9.210  96.600  13.790  1.00  0.00           C
ATOM   5631 0C21 POPEU 216       8.920  96.430  15.080  1.00  0.00           C
ATOM   5633 1C21 POPEU 216       9.140  97.420  16.200  1.00  0.00           C
ATOM   5636 2C21 POPEU 216       7.800  97.970  16.720  1.00  0.00           C
ATOM   5639 3C21 POPEU 216       7.010  96.910  17.510  1.00  0.00           C
ATOM   5642 4C21 POPEU 216       5.730  97.420  18.220  1.00  0.00           C
ATOM   5645 5C21 POPEU 216       6.080  97.870  19.660  1.00  0.00           C
ATOM   5648 6C21 POPEU 216       4.950  98.480  20.510  1.00  0.00           C
ATOM   5651 7C21 POPEU 216       5.430  98.980  21.900  1.00  0.00           C
ATOM   5654 8C21 POPEU 216       4.320  99.630  22.730  1.00  0.00           C
ATOM   5658  C33 POPEU 216       3.820 100.300   8.390  1.00  0.00           C
ATOM   5661  C34 POPEU 216       4.990  99.670   9.160  1.00  0.00           C
ATOM   5664  C35 POPEU 216       4.520  98.740  10.270  1.00  0.00           C
ATOM   5667  C36 POPEU 216       4.600  99.340  11.680  1.00  0.00           C
ATOM   5670  C37 POPEU 216       4.320  98.270  12.730  1.00  0.00           C
ATOM   5673  C38 POPEU 216       4.270  98.880  14.130  1.00  0.00           C
ATOM   5676  C39 POPEU 216       2.930  99.560  14.400  1.00  0.00           C
ATOM   5679 0C31 POPEU 216       1.860  98.550  14.840  1.00  0.00           C
ATOM   5682 1C31 POPEU 216       0.590  99.230  15.340  1.00  0.00           C
ATOM   5685 2C31 POPEU 216      -0.429  98.260  15.960  1.00  0.00           C
ATOM   5688 3C31 POPEU 216       0.090  97.390  17.130  1.00  0.00           C
ATOM   5691 4C31 POPEU 216       0.490  98.190  18.400  1.00  0.00           C
ATOM   5694 5C31 POPEU 216       0.960  97.310  19.580  1.00  0.00           C
ATOM   5697 6C31 POPEU 216       1.170  97.990  20.940  1.00  0.00           C
ATOM   5701  NH3 POPEV 217      59.040   5.220  50.660  1.00  0.00           N
ATOM   5705  C12 POPEV 217      60.370   4.850  51.250  1.00  0.00           C
ATOM   5708  C11 POPEV 217      60.820   3.440  50.840  1.00  0.00           C
ATOM   5711  P   POPEV 217      62.790   1.930  51.650  1.00  0.00           P
ATOM   5712  O13 POPEV 217      63.050   2.010  53.110  1.00  0.00           O
ATOM   5713  O14 POPEV 217      61.890   0.840  51.210  1.00  0.00           O
ATOM   5714  O11 POPEV 217      64.180   1.770  50.900  1.00  0.00           O
ATOM   5715  O12 POPEV 217      62.200   3.310  51.160  1.00  0.00           O
ATOM   5716  C1  POPEV 217      64.620   2.420  49.720  1.00  0.00           C
ATOM   5719  C2  POPEV 217      64.480   1.520  48.450  1.00  0.00           C
ATOM   5721  O21 POPEV 217      65.310   2.000  47.350  1.00  0.00           O
ATOM   5722  C21 POPEV 217      65.840   1.040  46.570  1.00  0.00           C
ATOM   5723  O22 POPEV 217      65.900  -0.139  46.880  1.00  0.00           O
ATOM   5724  C22 POPEV 217      66.270   1.550  45.190  1.00  0.00           C
ATOM   5727  C3  POPEV 217      63.020   1.390  47.950  1.00  0.00           C
ATOM   5730  O31 POPEV 217      62.780   0.100  47.380  1.00  0.00           O
ATOM   5731  C31 POPEV 217      62.770  -0.039  46.050  1.00  0.00           C
ATOM   5732  O32 POPEV 217      62.940   0.860  45.240  1.00  0.00           O
ATOM   5733  C32 POPEV 217      62.580  -1.529  45.730  1.00  0.00           C
ATOM   5736  C23 POPEV 217      66.360   0.350  44.220  1.00  0.00           C
ATOM   5739  C24 POPEV 217      66.850   0.710  42.810  1.00  0.00           C
ATOM   5742  C25 POPEV 217      66.440  -0.299  41.740  1.00  0.00           C
ATOM   5745  C26 POPEV 217      66.880   0.160  40.350  1.00  0.00           C
ATOM   5748  C27 POPEV 217      66.340  -0.749  39.250  1.00  0.00           C
ATOM   5751  C28 POPEV 217      66.570  -0.269  37.810  1.00  0.00           C
ATOM   5754  C29 POPEV 217      65.960   1.090  37.540  1.00  0.00           C
ATOM   5756 0C21 POPEV 217      65.450   1.500  36.370  1.00  0.00           C
ATOM   5758 1C21 POPEV 217      65.440   0.710  35.090  1.00  0.00           C
ATOM   5761 2C21 POPEV 217      66.210   1.420  33.960  1.00  0.00           C
ATOM   5764 3C21 POPEV 217      67.720   1.160  34.040  1.00  0.00           C
ATOM   5767 4C21 POPEV 217      68.440   1.200  32.680  1.00  0.00           C
ATOM   5770 5C21 POPEV 217      68.940   2.590  32.290  1.00  0.00           C
ATOM   5773 6C21 POPEV 217      69.890   2.590  31.080  1.00  0.00           C
ATOM   5776 7C21 POPEV 217      70.760   3.850  31.010  1.00  0.00           C
ATOM   5779 8C21 POPEV 217      71.390   4.080  29.630  1.00  0.00           C
ATOM   5783  C33 POPEV 217      61.810  -1.859  44.430  1.00  0.00           C
ATOM   5786  C34 POPEV 217      62.630  -1.769  43.130  1.00  0.00           C
ATOM   5789  C35 POPEV 217      62.210  -0.559  42.310  1.00  0.00           C
ATOM   5792  C36 POPEV 217      62.510  -0.679  40.820  1.00  0.00           C
ATOM   5795  C37 POPEV 217      62.240   0.670  40.130  1.00  0.00           C
ATOM   5798  C38 POPEV 217      62.310   0.600  38.600  1.00  0.00           C
ATOM   5801  C39 POPEV 217      61.180  -0.229  37.990  1.00  0.00           C
ATOM   5804 0C31 POPEV 217      61.320  -0.379  36.480  1.00  0.00           C
ATOM   5807 1C31 POPEV 217      60.410  -1.499  35.960  1.00  0.00           C
ATOM   5810 2C31 POPEV 217      60.340  -1.579  34.430  1.00  0.00           C
ATOM   5813 3C31 POPEV 217      59.390  -0.539  33.820  1.00  0.00           C
ATOM   5816 4C31 POPEV 217      57.920  -0.819  34.170  1.00  0.00           C
ATOM   5819 5C31 POPEV 217      56.930   0.130  33.500  1.00  0.00           C
ATOM   5822 6C31 POPEV 217      55.760  -0.659  32.910  1.00  0.00           C
ATOM   5826  NH3 POPEW 218     100.060  29.530  55.180  1.00  0.00           N
ATOM   5830  C12 POPEW 218     100.500  28.260  55.840  1.00  0.00           C
ATOM   5833  C11 POPEW 218     101.990  27.920  55.640  1.00  0.00           C
ATOM   5836  P   POPEW 218     103.320  25.730  55.120  1.00  0.00           P
ATOM   5837  O13 POPEW 218     104.490  26.580  55.410  1.00  0.00           O
ATOM   5838  O14 POPEW 218     103.040  24.600  56.040  1.00  0.00           O
ATOM   5839  O11 POPEW 218     103.390  25.190  53.640  1.00  0.00           O
ATOM   5840  O12 POPEW 218     102.040  26.640  55.040  1.00  0.00           O
ATOM   5841  C1  POPEW 218     104.650  24.820  53.070  1.00  0.00           C
ATOM   5844  C2  POPEW 218     104.670  25.230  51.580  1.00  0.00           C
ATOM   5846  O21 POPEW 218     105.550  24.360  50.830  1.00  0.00           O
ATOM   5847  C21 POPEW 218     106.110  24.680  49.680  1.00  0.00           C
ATOM   5848  O22 POPEW 218     106.300  25.800  49.240  1.00  0.00           O
ATOM   5849  C22 POPEW 218     106.480  23.410  48.890  1.00  0.00           C
ATOM   5852  C3  POPEW 218     104.820  26.790  51.470  1.00  0.00           C
ATOM   5855  O31 POPEW 218     104.470  27.350  50.190  1.00  0.00           O
ATOM   5856  C31 POPEW 218     103.270  27.190  49.680  1.00  0.00           C
ATOM   5857  O32 POPEW 218     102.310  26.630  50.200  1.00  0.00           O
ATOM   5858  C32 POPEW 218     103.220  27.930  48.340  1.00  0.00           C
ATOM   5861  C23 POPEW 218     106.800  23.830  47.440  1.00  0.00           C
ATOM   5864  C24 POPEW 218     107.040  22.740  46.380  1.00  0.00           C
ATOM   5867  C25 POPEW 218     107.890  23.300  45.220  1.00  0.00           C
ATOM   5870  C26 POPEW 218     107.030  24.050  44.190  1.00  0.00           C
ATOM   5873  C27 POPEW 218     107.890  24.620  43.060  1.00  0.00           C
ATOM   5876  C28 POPEW 218     107.100  25.080  41.820  1.00  0.00           C
ATOM   5879  C29 POPEW 218     106.600  23.930  40.990  1.00  0.00           C
ATOM   5881 0C21 POPEW 218     106.340  23.970  39.670  1.00  0.00           C
ATOM   5883 1C21 POPEW 218     106.480  25.180  38.780  1.00  0.00           C
ATOM   5886 2C21 POPEW 218     106.360  24.790  37.300  1.00  0.00           C
ATOM   5889 3C21 POPEW 218     106.310  25.970  36.320  1.00  0.00           C
ATOM   5892 4C21 POPEW 218     106.070  25.480  34.890  1.00  0.00           C
ATOM   5895 5C21 POPEW 218     105.450  26.590  34.050  1.00  0.00           C
ATOM   5898 6C21 POPEW 218     105.350  26.250  32.570  1.00  0.00           C
ATOM   5901 7C21 POPEW 218     104.760  27.440  31.800  1.00  0.00           C
ATOM   5904 8C21 POPEW 218     104.740  27.230  30.290  1.00  0.00           C
ATOM   5908  C33 POPEW 218     103.830  27.180  47.130  1.00  0.00           C
ATOM   5911  C34 POPEW 218     103.550  28.020  45.860  1.00  0.00           C
ATOM   5914  C35 POPEW 218     103.940  27.460  44.480  1.00  0.00           C
ATOM   5917  C36 POPEW 218     103.240  26.150  44.090  1.00  0.00           C
ATOM   5920  C37 POPEW 218     103.170  25.840  42.580  1.00  0.00           C
ATOM   5923  C38 POPEW 218     102.670  24.410  42.380  1.00  0.00           C
ATOM   5926  C39 POPEW 218     101.150  24.320  42.420  1.00  0.00           C
ATOM   5929 0C31 POPEW 218     100.700  22.950  42.890  1.00  0.00           C
ATOM   5932 1C31 POPEW 218      99.240  22.640  42.590  1.00  0.00           C
ATOM   5935 2C31 POPEW 218      98.950  21.220  43.050  1.00  0.00           C
ATOM   5938 3C31 POPEW 218      97.580  20.710  42.610  1.00  0.00           C
ATOM   5941 4C31 POPEW 218      97.490  20.240  41.140  1.00  0.00           C
ATOM   5944 5C31 POPEW 218      96.030  19.960  40.730  1.00  0.00           C
ATOM   5947 6C31 POPEW 218      95.780  19.550  39.270  1.00  0.00           C
ATOM   5951  NH3 POPEX 219       1.000  65.770  57.530  1.00  0.00           N
ATOM   5955  C12 POPEX 219       0.280  64.710  56.730  1.00  0.00           C
ATOM   5958  C11 POPEX 219       1.250  63.800  55.960  1.00  0.00           C
ATOM   5961  P   POPEX 219      -0.119  63.530  53.740  1.00  0.00           P
ATOM   5962  O13 POPEX 219       0.110  62.530  52.680  1.00  0.00           O
ATOM   5963  O14 POPEX 219      -1.519  63.920  54.030  1.00  0.00           O
ATOM   5964  O11 POPEX 219       0.720  64.830  53.410  1.00  0.00           O
ATOM   5965  O12 POPEX 219       0.530  62.960  55.070  1.00  0.00           O
ATOM   5966  C1  POPEX 219       0.240  65.850  52.530  1.00  0.00           C
ATOM   5969  C2  POPEX 219       0.780  65.750  51.060  1.00  0.00           C
ATOM   5971  O21 POPEX 219      -0.239  66.050  50.080  1.00  0.00           O
ATOM   5972  C21 POPEX 219      -0.549  67.330  49.900  1.00  0.00           C
ATOM   5973  O22 POPEX 219      -0.099  68.270  50.540  1.00  0.00           O
ATOM   5974  C22 POPEX 219      -1.539  67.480  48.730  1.00  0.00           C
ATOM   5977  C3  POPEX 219       1.520  64.430  50.670  1.00  0.00           C
ATOM   5980  O31 POPEX 219       0.730  63.500  49.900  1.00  0.00           O
ATOM   5981  C31 POPEX 219       0.690  63.720  48.580  1.00  0.00           C
ATOM   5982  O32 POPEX 219       1.100  64.710  48.010  1.00  0.00           O
ATOM   5983  C32 POPEX 219       0.090  62.490  47.880  1.00  0.00           C
ATOM   5986  C23 POPEX 219      -0.839  67.880  47.410  1.00  0.00           C
ATOM   5989  C24 POPEX 219      -1.709  67.690  46.150  1.00  0.00           C
ATOM   5992  C25 POPEX 219      -1.329  66.460  45.300  1.00  0.00           C
ATOM   5995  C26 POPEX 219      -0.069  66.640  44.430  1.00  0.00           C
ATOM   5998  C27 POPEX 219       0.410  65.340  43.750  1.00  0.00           C
ATOM   6001  C28 POPEX 219       1.240  65.560  42.470  1.00  0.00           C
ATOM   6004  C29 POPEX 219       0.570  66.340  41.360  1.00  0.00           C
ATOM   6006 0C21 POPEX 219       0.170  65.890  40.160  1.00  0.00           C
ATOM   6008 1C21 POPEX 219       0.270  64.490  39.620  1.00  0.00           C
ATOM   6011 2C21 POPEX 219       0.540  64.500  38.100  1.00  0.00           C
ATOM   6014 3C21 POPEX 219       0.670  63.060  37.560  1.00  0.00           C
ATOM   6017 4C21 POPEX 219       0.610  62.950  36.030  1.00  0.00           C
ATOM   6020 5C21 POPEX 219       0.450  61.500  35.540  1.00  0.00           C
ATOM   6023 6C21 POPEX 219       1.720  60.630  35.540  1.00  0.00           C
ATOM   6026 7C21 POPEX 219       1.480  59.270  34.880  1.00  0.00           C
ATOM   6029 8C21 POPEX 219       2.640  58.290  35.020  1.00  0.00           C
ATOM   6033  C33 POPEX 219      -0.389  62.840  46.450  1.00  0.00           C
ATOM   6036  C34 POPEX 219      -1.109  61.730  45.630  1.00  0.00           C
ATOM   6039  C35 POPEX 219      -0.619  60.310  45.910  1.00  0.00           C
ATOM   6042  C36 POPEX 219      -1.149  59.130  45.070  1.00  0.00           C
ATOM   6045  C37 POPEX 219      -0.719  57.830  45.780  1.00  0.00           C
ATOM   6048  C38 POPEX 219      -0.579  56.590  44.900  1.00  0.00           C
ATOM   6051  C39 POPEX 219       0.040  55.420  45.660  1.00  0.00           C
ATOM   6054 0C31 POPEX 219      -0.919  54.690  46.610  1.00  0.00           C
ATOM   6057 1C31 POPEX 219      -0.389  53.300  46.960  1.00  0.00           C
ATOM   6060 2C31 POPEX 219      -1.309  52.540  47.920  1.00  0.00           C
ATOM   6063 3C31 POPEX 219      -0.899  51.080  48.130  1.00  0.00           C
ATOM   6066 4C31 POPEX 219      -0.839  50.280  46.830  1.00  0.00           C
ATOM   6069 5C31 POPEX 219      -0.629  48.790  47.120  1.00  0.00           C
ATOM   6072 6C31 POPEX 219      -0.439  47.900  45.900  1.00  0.00           C
ATOM   6076  NH3 POPEY 220     123.580 115.580   4.930  1.00  0.00           N
ATOM   6080  C12 POPEY 220     123.840 114.100   4.920  1.00  0.00           C
ATOM   6083  C11 POPEY 220     125.110 113.690   4.140  1.00  0.00           C
ATOM   6086  P   POPEY 220     127.280 114.710   5.320  1.00  0.00           P
ATOM   6087  O13 POPEY 220     128.280 113.670   5.050  1.00  0.00           O
ATOM   6088  O14 POPEY 220     127.760 116.110   5.380  1.00  0.00           O
ATOM   6089  O11 POPEY 220     126.580 114.390   6.700  1.00  0.00           O
ATOM   6090  O12 POPEY 220     126.160 114.640   4.220  1.00  0.00           O
ATOM   6091  C1  POPEY 220     127.400 114.040   7.830  1.00  0.00           C
ATOM   6094  C2  POPEY 220     127.120 112.580   8.310  1.00  0.00           C
ATOM   6096  O21 POPEY 220     128.310 111.930   8.820  1.00  0.00           O
ATOM   6097  C21 POPEY 220     128.090 110.890   9.660  1.00  0.00           C
ATOM   6098  O22 POPEY 220     127.050 110.670  10.250  1.00  0.00           O
ATOM   6099  C22 POPEY 220     129.339 110.010   9.730  1.00  0.00           C
ATOM   6102  C3  POPEY 220     126.520 111.740   7.150  1.00  0.00           C
ATOM   6105  O31 POPEY 220     126.180 110.410   7.580  1.00  0.00           O
ATOM   6106  C31 POPEY 220     124.880 110.160   7.690  1.00  0.00           C
ATOM   6107  O32 POPEY 220     123.980 110.780   7.150  1.00  0.00           O
ATOM   6108  C32 POPEY 220     124.650 109.050   8.710  1.00  0.00           C
ATOM   6111  C23 POPEY 220     129.040 108.490   9.690  1.00  0.00           C
ATOM   6114  C24 POPEY 220     129.569 107.730  10.920  1.00  0.00           C
ATOM   6117  C25 POPEY 220     129.409 106.210  10.790  1.00  0.00           C
ATOM   6120  C26 POPEY 220     130.109 105.400  11.900  1.00  0.00           C
ATOM   6123  C27 POPEY 220     129.929 103.880  11.690  1.00  0.00           C
ATOM   6126  C28 POPEY 220     130.609 102.950  12.710  1.00  0.00           C
ATOM   6129  C29 POPEY 220     130.019 103.140  14.090  1.00  0.00           C
ATOM   6131 0C21 POPEY 220     130.709 103.430  15.200  1.00  0.00           C
ATOM   6133 1C21 POPEY 220     132.209 103.580  15.270  1.00  0.00           C
ATOM   6136 2C21 POPEY 220     132.749 104.800  16.050  1.00  0.00           C
ATOM   6139 3C21 POPEY 220     132.579 104.730  17.570  1.00  0.00           C
ATOM   6142 4C21 POPEY 220     132.209 106.100  18.120  1.00  0.00           C
ATOM   6145 5C21 POPEY 220     132.269 106.190  19.650  1.00  0.00           C
ATOM   6148 6C21 POPEY 220     133.429 107.080  20.110  1.00  0.00           C
ATOM   6151 7C21 POPEY 220     133.439 107.380  21.610  1.00  0.00           C
ATOM   6154 8C21 POPEY 220     134.699 108.170  21.980  1.00  0.00           C
ATOM   6158  C33 POPEY 220     123.950 107.840   8.070  1.00  0.00           C
ATOM   6161  C34 POPEY 220     123.470 106.790   9.090  1.00  0.00           C
ATOM   6164  C35 POPEY 220     124.560 106.230  10.010  1.00  0.00           C
ATOM   6167  C36 POPEY 220     124.660 106.930  11.380  1.00  0.00           C
ATOM   6170  C37 POPEY 220     125.400 106.080  12.430  1.00  0.00           C
ATOM   6173  C38 POPEY 220     124.990 106.400  13.880  1.00  0.00           C
ATOM   6176  C39 POPEY 220     125.360 105.290  14.890  1.00  0.00           C
ATOM   6179 0C31 POPEY 220     124.400 104.090  14.780  1.00  0.00           C
ATOM   6182 1C31 POPEY 220     124.660 102.890  15.720  1.00  0.00           C
ATOM   6185 2C31 POPEY 220     123.400 102.010  15.810  1.00  0.00           C
ATOM   6188 3C31 POPEY 220     123.480 100.770  16.720  1.00  0.00           C
ATOM   6191 4C31 POPEY 220     124.290  99.590  16.170  1.00  0.00           C
ATOM   6194 5C31 POPEY 220     123.990  98.290  16.930  1.00  0.00           C
ATOM   6197 6C31 POPEY 220     124.820  97.080  16.480  1.00  0.00           C
ATOM   6201  NH3 POPEZ 221      49.960  45.770  16.300  1.00  0.00           N
ATOM   6205  C12 POPEZ 221      51.070  45.090  15.560  1.00  0.00           C
ATOM   6208  C11 POPEZ 221      50.780  45.240  14.060  1.00  0.00           C
ATOM   6211  P   POPEZ 221      53.200  44.230  13.450  1.00  0.00           P
ATOM   6212  O13 POPEZ 221      53.170  43.200  14.520  1.00  0.00           O
ATOM   6213  O14 POPEZ 221      53.770  43.830  12.140  1.00  0.00           O
ATOM   6214  O11 POPEZ 221      53.920  45.530  13.970  1.00  0.00           O
ATOM   6215  O12 POPEZ 221      51.750  44.750  13.170  1.00  0.00           O
ATOM   6216  C1  POPEZ 221      55.040  45.500  14.850  1.00  0.00           C
ATOM   6219  C2  POPEZ 221      55.250  46.900  15.510  1.00  0.00           C
ATOM   6221  O21 POPEZ 221      54.950  46.900  16.900  1.00  0.00           O
ATOM   6222  C21 POPEZ 221      55.860  46.510  17.780  1.00  0.00           C
ATOM   6223  O22 POPEZ 221      56.910  45.920  17.530  1.00  0.00           O
ATOM   6224  C22 POPEZ 221      55.410  46.980  19.150  1.00  0.00           C
ATOM   6227  C3  POPEZ 221      54.390  48.010  14.830  1.00  0.00           C
ATOM   6230  O31 POPEZ 221      54.410  49.220  15.600  1.00  0.00           O
ATOM   6231  C31 POPEZ 221      53.490  49.320  16.560  1.00  0.00           C
ATOM   6232  O32 POPEZ 221      52.490  48.620  16.680  1.00  0.00           O
ATOM   6233  C32 POPEZ 221      53.950  50.380  17.560  1.00  0.00           C
ATOM   6236  C23 POPEZ 221      55.620  45.910  20.220  1.00  0.00           C
ATOM   6239  C24 POPEZ 221      55.170  46.400  21.600  1.00  0.00           C
ATOM   6242  C25 POPEZ 221      55.100  45.260  22.610  1.00  0.00           C
ATOM   6245  C26 POPEZ 221      56.020  45.450  23.820  1.00  0.00           C
ATOM   6248  C27 POPEZ 221      55.630  44.510  24.970  1.00  0.00           C
ATOM   6251  C28 POPEZ 221      56.080  45.000  26.350  1.00  0.00           C
ATOM   6254  C29 POPEZ 221      55.480  44.090  27.370  1.00  0.00           C
ATOM   6256 0C21 POPEZ 221      54.440  44.370  28.180  1.00  0.00           C
ATOM   6258 1C21 POPEZ 221      53.730  45.700  28.250  1.00  0.00           C
ATOM   6261 2C21 POPEZ 221      54.520  46.750  29.080  1.00  0.00           C
ATOM   6264 3C21 POPEZ 221      54.700  46.360  30.560  1.00  0.00           C
ATOM   6267 4C21 POPEZ 221      55.480  47.390  31.410  1.00  0.00           C
ATOM   6270 5C21 POPEZ 221      55.960  46.860  32.790  1.00  0.00           C
ATOM   6273 6C21 POPEZ 221      56.850  47.820  33.610  1.00  0.00           C
ATOM   6276 7C21 POPEZ 221      57.560  47.140  34.810  1.00  0.00           C
ATOM   6279 8C21 POPEZ 221      58.600  48.000  35.530  1.00  0.00           C
ATOM   6283  C33 POPEZ 221      53.550  50.030  19.000  1.00  0.00           C
ATOM   6286  C34 POPEZ 221      53.940  51.160  19.950  1.00  0.00           C
ATOM   6289  C35 POPEZ 221      53.340  51.040  21.350  1.00  0.00           C
ATOM   6292  C36 POPEZ 221      53.990  50.040  22.330  1.00  0.00           C
ATOM   6295  C37 POPEZ 221      53.240  50.160  23.670  1.00  0.00           C
ATOM   6298  C38 POPEZ 221      53.540  49.110  24.750  1.00  0.00           C
ATOM   6301  C39 POPEZ 221      54.780  49.430  25.590  1.00  0.00           C
ATOM   6304 0C31 POPEZ 221      54.510  50.440  26.720  1.00  0.00           C
ATOM   6307 1C31 POPEZ 221      55.780  50.670  27.540  1.00  0.00           C
ATOM   6310 2C31 POPEZ 221      55.740  51.800  28.570  1.00  0.00           C
ATOM   6313 3C31 POPEZ 221      55.360  51.370  30.000  1.00  0.00           C
ATOM   6316 4C31 POPEZ 221      56.390  51.750  31.080  1.00  0.00           C
ATOM   6319 5C31 POPEZ 221      55.990  51.260  32.480  1.00  0.00           C
ATOM   6322 6C31 POPEZ 221      57.050  51.540  33.550  1.00  0.00           C
ATOM   6326  NH3 POPEa 222      64.430  81.310  54.420  1.00  0.00           N
ATOM   6330  C12 POPEa 222      65.820  81.820  54.660  1.00  0.00           C
ATOM   6333  C11 POPEa 222      66.070  83.210  54.030  1.00  0.00           C
ATOM   6336  P   POPEa 222      63.870  84.270  53.070  1.00  0.00           P
ATOM   6337  O13 POPEa 222      63.140  83.820  54.280  1.00  0.00           O
ATOM   6338  O14 POPEa 222      64.170  85.720  52.980  1.00  0.00           O
ATOM   6339  O11 POPEa 222      63.040  83.830  51.790  1.00  0.00           O
ATOM   6340  O12 POPEa 222      65.230  83.460  52.900  1.00  0.00           O
ATOM   6341  C1  POPEa 222      63.790  83.630  50.600  1.00  0.00           C
ATOM   6344  C2  POPEa 222      62.850  83.530  49.370  1.00  0.00           C
ATOM   6346  O21 POPEa 222      63.460  82.910  48.230  1.00  0.00           O
ATOM   6347  C21 POPEa 222      64.770  82.920  47.970  1.00  0.00           C
ATOM   6348  O22 POPEa 222      65.680  83.340  48.650  1.00  0.00           O
ATOM   6349  C22 POPEa 222      64.930  82.420  46.540  1.00  0.00           C
ATOM   6352  C3  POPEa 222      62.230  84.910  48.970  1.00  0.00           C
ATOM   6355  O31 POPEa 222      62.710  85.430  47.710  1.00  0.00           O
ATOM   6356  C31 POPEa 222      61.910  85.200  46.660  1.00  0.00           C
ATOM   6357  O32 POPEa 222      60.940  84.480  46.670  1.00  0.00           O
ATOM   6358  C32 POPEa 222      62.320  86.050  45.440  1.00  0.00           C
ATOM   6361  C23 POPEa 222      66.250  81.680  46.290  1.00  0.00           C
ATOM   6364  C24 POPEa 222      66.540  81.500  44.790  1.00  0.00           C
ATOM   6367  C25 POPEa 222      65.730  80.400  44.070  1.00  0.00           C
ATOM   6370  C26 POPEa 222      66.430  79.040  44.040  1.00  0.00           C
ATOM   6373  C27 POPEa 222      67.820  79.090  43.410  1.00  0.00           C
ATOM   6376  C28 POPEa 222      68.220  77.710  42.920  1.00  0.00           C
ATOM   6379  C29 POPEa 222      69.600  77.760  42.330  1.00  0.00           C
ATOM   6381 0C21 POPEa 222      69.900  77.730  41.020  1.00  0.00           C
ATOM   6383 1C21 POPEa 222      68.910  77.580  39.890  1.00  0.00           C
ATOM   6386 2C21 POPEa 222      69.470  76.730  38.740  1.00  0.00           C
ATOM   6389 3C21 POPEa 222      69.720  75.250  39.050  1.00  0.00           C
ATOM   6392 4C21 POPEa 222      70.460  74.590  37.880  1.00  0.00           C
ATOM   6395 5C21 POPEa 222      70.560  73.070  37.950  1.00  0.00           C
ATOM   6398 6C21 POPEa 222      71.590  72.530  36.940  1.00  0.00           C
ATOM   6401 7C21 POPEa 222      71.720  70.990  36.900  1.00  0.00           C
ATOM   6404 8C21 POPEa 222      72.910  70.490  36.060  1.00  0.00           C
ATOM   6408  C33 POPEa 222      62.630  85.160  44.200  1.00  0.00           C
ATOM   6411  C34 POPEa 222      63.130  85.920  42.940  1.00  0.00           C
ATOM   6414  C35 POPEa 222      63.230  85.030  41.660  1.00  0.00           C
ATOM   6417  C36 POPEa 222      64.010  85.660  40.470  1.00  0.00           C
ATOM   6420  C37 POPEa 222      63.790  84.950  39.090  1.00  0.00           C
ATOM   6423  C38 POPEa 222      64.420  85.660  37.870  1.00  0.00           C
ATOM   6426  C39 POPEa 222      64.360  84.900  36.510  1.00  0.00           C
ATOM   6429 0C31 POPEa 222      62.980  84.290  36.180  1.00  0.00           C
ATOM   6432 1C31 POPEa 222      62.810  83.640  34.790  1.00  0.00           C
ATOM   6435 2C31 POPEa 222      61.540  82.780  34.730  1.00  0.00           C
ATOM   6438 3C31 POPEa 222      61.740  81.320  34.280  1.00  0.00           C
ATOM   6441 4C31 POPEa 222      62.670  80.510  35.180  1.00  0.00           C
ATOM   6444 5C31 POPEa 222      62.780  79.030  34.780  1.00  0.00           C
ATOM   6447 6C31 POPEa 222      64.060  78.370  35.300  1.00  0.00           C
ATOM   6451  NH3 POPEb 223     108.500  64.000  51.250  1.00  0.00           N
ATOM   6455  C12 POPEb 223     109.100  63.180  52.350  1.00  0.00           C
ATOM   6458  C11 POPEb 223     110.610  62.920  52.120  1.00  0.00           C
ATOM   6461  P   POPEb 223     112.400  61.050  52.490  1.00  0.00           P
ATOM   6462  O13 POPEb 223     113.340  61.340  53.600  1.00  0.00           O
ATOM   6463  O14 POPEb 223     112.160  59.630  52.170  1.00  0.00           O
ATOM   6464  O11 POPEb 223     112.930  61.710  51.170  1.00  0.00           O
ATOM   6465  O12 POPEb 223     111.010  61.750  52.810  1.00  0.00           O
ATOM   6466  C1  POPEb 223     112.620  61.090  49.920  1.00  0.00           C
ATOM   6469  C2  POPEb 223     113.210  62.000  48.810  1.00  0.00           C
ATOM   6471  O21 POPEb 223     112.760  61.620  47.480  1.00  0.00           O
ATOM   6472  C21 POPEb 223     111.470  61.930  47.260  1.00  0.00           C
ATOM   6473  O22 POPEb 223     110.730  62.480  48.060  1.00  0.00           O
ATOM   6474  C22 POPEb 223     111.030  61.570  45.840  1.00  0.00           C
ATOM   6477  C3  POPEb 223     114.760  62.100  48.940  1.00  0.00           C
ATOM   6480  O31 POPEb 223     115.250  63.170  48.130  1.00  0.00           O
ATOM   6481  C31 POPEb 223     115.860  62.860  46.990  1.00  0.00           C
ATOM   6482  O32 POPEb 223     116.250  61.760  46.650  1.00  0.00           O
ATOM   6483  C32 POPEb 223     115.810  64.100  46.090  1.00  0.00           C
ATOM   6486  C23 POPEb 223     109.610  60.960  45.900  1.00  0.00           C
ATOM   6489  C24 POPEb 223     108.880  61.030  44.560  1.00  0.00           C
ATOM   6492  C25 POPEb 223     108.350  62.430  44.230  1.00  0.00           C
ATOM   6495  C26 POPEb 223     107.760  62.480  42.810  1.00  0.00           C
ATOM   6498  C27 POPEb 223     106.510  63.360  42.680  1.00  0.00           C
ATOM   6501  C28 POPEb 223     106.690  64.480  41.640  1.00  0.00           C
ATOM   6504  C29 POPEb 223     105.740  65.620  41.890  1.00  0.00           C
ATOM   6506 0C21 POPEb 223     104.590  65.850  41.230  1.00  0.00           C
ATOM   6508 1C21 POPEb 223     104.060  65.070  40.060  1.00  0.00           C
ATOM   6511 2C21 POPEb 223     103.600  66.040  38.960  1.00  0.00           C
ATOM   6514 3C21 POPEb 223     103.000  65.350  37.740  1.00  0.00           C
ATOM   6517 4C21 POPEb 223     102.020  66.260  37.000  1.00  0.00           C
ATOM   6520 5C21 POPEb 223     102.670  67.350  36.150  1.00  0.00           C
ATOM   6523 6C21 POPEb 223     101.590  67.980  35.290  1.00  0.00           C
ATOM   6526 7C21 POPEb 223     102.130  68.970  34.260  1.00  0.00           C
ATOM   6529 8C21 POPEb 223     101.040  69.440  33.310  1.00  0.00           C
ATOM   6533  C33 POPEb 223     117.110  64.380  45.320  1.00  0.00           C
ATOM   6536  C34 POPEb 223     116.850  65.350  44.160  1.00  0.00           C
ATOM   6539  C35 POPEb 223     115.990  64.730  43.050  1.00  0.00           C
ATOM   6542  C36 POPEb 223     116.330  65.420  41.720  1.00  0.00           C
ATOM   6545  C37 POPEb 223     115.310  65.190  40.610  1.00  0.00           C
ATOM   6548  C38 POPEb 223     115.660  65.960  39.330  1.00  0.00           C
ATOM   6551  C39 POPEb 223     116.770  65.300  38.500  1.00  0.00           C
ATOM   6554 0C31 POPEb 223     116.410  63.930  37.890  1.00  0.00           C
ATOM   6557 1C31 POPEb 223     117.610  63.240  37.240  1.00  0.00           C
ATOM   6560 2C31 POPEb 223     117.220  61.990  36.430  1.00  0.00           C
ATOM   6563 3C31 POPEb 223     118.430  61.200  35.880  1.00  0.00           C
ATOM   6566 4C31 POPEb 223     119.380  60.640  36.960  1.00  0.00           C
ATOM   6569 5C31 POPEb 223     120.550  59.840  36.370  1.00  0.00           C
ATOM   6572 6C31 POPEb 223     121.470  59.190  37.410  1.00  0.00           C
ATOM   6576  NH3 POPEc 224      -0.719  48.150  13.350  1.00  0.00           N
ATOM   6580  C12 POPEc 224      -0.289  49.410  12.680  1.00  0.00           C
ATOM   6583  C11 POPEc 224       1.200  49.370  12.320  1.00  0.00           C
ATOM   6586  P   POPEc 224       2.910  51.310  12.050  1.00  0.00           P
ATOM   6587  O13 POPEc 224       3.910  50.590  11.230  1.00  0.00           O
ATOM   6588  O14 POPEc 224       2.720  52.760  11.820  1.00  0.00           O
ATOM   6589  O11 POPEc 224       3.220  51.080  13.580  1.00  0.00           O
ATOM   6590  O12 POPEc 224       1.510  50.650  11.830  1.00  0.00           O
ATOM   6591  C1  POPEc 224       3.890  52.140  14.270  1.00  0.00           C
ATOM   6594  C2  POPEc 224       4.810  51.510  15.340  1.00  0.00           C
ATOM   6596  O21 POPEc 224       4.080  51.070  16.490  1.00  0.00           O
ATOM   6597  C21 POPEc 224       3.490  51.990  17.260  1.00  0.00           C
ATOM   6598  O22 POPEc 224       3.490  53.190  17.070  1.00  0.00           O
ATOM   6599  C22 POPEc 224       2.790  51.310  18.440  1.00  0.00           C
ATOM   6602  C3  POPEc 224       6.040  52.380  15.680  1.00  0.00           C
ATOM   6605  O31 POPEc 224       7.000  51.570  16.370  1.00  0.00           O
ATOM   6606  C31 POPEc 224       6.960  51.620  17.700  1.00  0.00           C
ATOM   6607  O32 POPEc 224       6.300  52.380  18.380  1.00  0.00           O
ATOM   6608  C32 POPEc 224       7.860  50.520  18.250  1.00  0.00           C
ATOM   6611  C23 POPEc 224       3.050  52.110  19.740  1.00  0.00           C
ATOM   6614  C24 POPEc 224       2.130  51.740  20.920  1.00  0.00           C
ATOM   6617  C25 POPEc 224       2.460  52.510  22.220  1.00  0.00           C
ATOM   6620  C26 POPEc 224       2.610  51.600  23.450  1.00  0.00           C
ATOM   6623  C27 POPEc 224       2.830  52.330  24.780  1.00  0.00           C
ATOM   6626  C28 POPEc 224       3.030  51.310  25.920  1.00  0.00           C
ATOM   6629  C29 POPEc 224       2.860  51.970  27.260  1.00  0.00           C
ATOM   6631 0C21 POPEc 224       3.530  51.750  28.400  1.00  0.00           C
ATOM   6633 1C21 POPEc 224       4.620  50.730  28.650  1.00  0.00           C
ATOM   6636 2C21 POPEc 224       6.020  51.370  28.650  1.00  0.00           C
ATOM   6639 3C21 POPEc 224       7.080  50.510  29.370  1.00  0.00           C
ATOM   6642 4C21 POPEc 224       8.490  51.130  29.400  1.00  0.00           C
ATOM   6645 5C21 POPEc 224       8.620  52.380  30.270  1.00  0.00           C
ATOM   6648 6C21 POPEc 224      10.070  52.820  30.520  1.00  0.00           C
ATOM   6651 7C21 POPEc 224      10.180  54.210  31.180  1.00  0.00           C
ATOM   6654 8C21 POPEc 224      11.590  54.790  31.260  1.00  0.00           C
ATOM   6658  C33 POPEc 224       8.570  51.030  19.520  1.00  0.00           C
ATOM   6661  C34 POPEc 224       9.660  52.080  19.230  1.00  0.00           C
ATOM   6664  C35 POPEc 224       9.960  53.030  20.410  1.00  0.00           C
ATOM   6667  C36 POPEc 224       9.240  54.380  20.320  1.00  0.00           C
ATOM   6670  C37 POPEc 224       9.740  55.380  21.360  1.00  0.00           C
ATOM   6673  C38 POPEc 224       9.160  56.780  21.140  1.00  0.00           C
ATOM   6676  C39 POPEc 224       9.570  57.730  22.260  1.00  0.00           C
ATOM   6679 0C31 POPEc 224      11.070  58.030  22.220  1.00  0.00           C
ATOM   6682 1C31 POPEc 224      11.480  59.200  23.100  1.00  0.00           C
ATOM   6685 2C31 POPEc 224      12.990  59.460  23.070  1.00  0.00           C
ATOM   6688 3C31 POPEc 224      13.450  60.340  24.230  1.00  0.00           C
ATOM   6691 4C31 POPEc 224      14.850  60.910  23.970  1.00  0.00           C
ATOM   6694 5C31 POPEc 224      15.600  61.160  25.270  1.00  0.00           C
ATOM   6697 6C31 POPEc 224      17.110  61.380  25.120  1.00  0.00           C
ATOM   6701  NH3 POPEd 225       4.680  34.570  13.130  1.00  0.00           N
ATOM   6705  C12 POPEd 225       5.690  35.340  12.320  1.00  0.00           C
ATOM   6708  C11 POPEd 225       6.980  34.550  11.970  1.00  0.00           C
ATOM   6711  P   POPEd 225       8.890  35.790  13.260  1.00  0.00           P
ATOM   6712  O13 POPEd 225      10.280  35.300  13.270  1.00  0.00           O
ATOM   6713  O14 POPEd 225       8.570  36.910  12.350  1.00  0.00           O
ATOM   6714  O11 POPEd 225       8.530  36.210  14.740  1.00  0.00           O
ATOM   6715  O12 POPEd 225       7.950  34.560  13.000  1.00  0.00           O
ATOM   6716  C1  POPEd 225       7.700  35.360  15.530  1.00  0.00           C
ATOM   6719  C2  POPEd 225       8.130  35.360  17.010  1.00  0.00           C
ATOM   6721  O21 POPEd 225       6.970  34.980  17.770  1.00  0.00           O
ATOM   6722  C21 POPEd 225       7.130  34.050  18.690  1.00  0.00           C
ATOM   6723  O22 POPEd 225       8.130  33.390  18.890  1.00  0.00           O
ATOM   6724  C22 POPEd 225       5.830  33.940  19.510  1.00  0.00           C
ATOM   6727  C3  POPEd 225       8.580  36.750  17.510  1.00  0.00           C
ATOM   6730  O31 POPEd 225       9.400  36.610  18.680  1.00  0.00           O
ATOM   6731  C31 POPEd 225       8.870  36.920  19.850  1.00  0.00           C
ATOM   6732  O32 POPEd 225       7.720  37.280  20.050  1.00  0.00           O
ATOM   6733  C32 POPEd 225       9.930  36.740  20.940  1.00  0.00           C
ATOM   6736  C23 POPEd 225       6.160  33.750  21.000  1.00  0.00           C
ATOM   6739  C24 POPEd 225       5.310  34.620  21.950  1.00  0.00           C
ATOM   6742  C25 POPEd 225       3.780  34.360  21.960  1.00  0.00           C
ATOM   6745  C26 POPEd 225       3.450  33.060  22.710  1.00  0.00           C
ATOM   6748  C27 POPEd 225       2.120  32.990  23.490  1.00  0.00           C
ATOM   6751  C28 POPEd 225       2.240  32.030  24.710  1.00  0.00           C
ATOM   6754  C29 POPEd 225       1.290  30.860  24.730  1.00  0.00           C
ATOM   6756 0C21 POPEd 225       0.390  30.510  25.680  1.00  0.00           C
ATOM   6758 1C21 POPEd 225       0.050  31.220  26.970  1.00  0.00           C
ATOM   6761 2C21 POPEd 225       0.460  30.480  28.270  1.00  0.00           C
ATOM   6764 3C21 POPEd 225      -0.269  29.150  28.530  1.00  0.00           C
ATOM   6767 4C21 POPEd 225       0.350  28.370  29.700  1.00  0.00           C
ATOM   6770 5C21 POPEd 225      -0.249  26.960  29.830  1.00  0.00           C
ATOM   6773 6C21 POPEd 225      -1.249  26.780  30.970  1.00  0.00           C
ATOM   6776 7C21 POPEd 225      -1.959  25.420  30.960  1.00  0.00           C
ATOM   6779 8C21 POPEd 225      -2.729  25.160  32.250  1.00  0.00           C
ATOM   6783  C33 POPEd 225       9.360  37.190  22.280  1.00  0.00           C
ATOM   6786  C34 POPEd 225      10.230  36.800  23.490  1.00  0.00           C
ATOM   6789  C35 POPEd 225      10.130  35.330  23.940  1.00  0.00           C
ATOM   6792  C36 POPEd 225      10.830  35.080  25.280  1.00  0.00           C
ATOM   6795  C37 POPEd 225      10.170  35.850  26.440  1.00  0.00           C
ATOM   6798  C38 POPEd 225      10.960  35.820  27.750  1.00  0.00           C
ATOM   6801  C39 POPEd 225      11.380  34.410  28.190  1.00  0.00           C
ATOM   6804 0C31 POPEd 225      11.540  34.320  29.710  1.00  0.00           C
ATOM   6807 1C31 POPEd 225      12.110  32.980  30.160  1.00  0.00           C
ATOM   6810 2C31 POPEd 225      12.050  32.830  31.680  1.00  0.00           C
ATOM   6813 3C31 POPEd 225      10.630  32.510  32.170  1.00  0.00           C
ATOM   6816 4C31 POPEd 225      10.640  31.750  33.490  1.00  0.00           C
ATOM   6819 5C31 POPEd 225       9.490  30.760  33.650  1.00  0.00           C
ATOM   6822 6C31 POPEd 225       9.700  29.830  34.840  1.00  0.00           C
ATOM   6826  NH3 POPEe 226      55.340 117.880   3.510  1.00  0.00           N
ATOM   6830  C12 POPEe 226      56.380 116.800   3.480  1.00  0.00           C
ATOM   6833  C11 POPEe 226      57.430 117.140   2.400  1.00  0.00           C
ATOM   6836  P   POPEe 226      58.730 114.910   2.060  1.00  0.00           P
ATOM   6837  O13 POPEe 226      59.200 114.130   0.900  1.00  0.00           O
ATOM   6838  O14 POPEe 226      59.770 115.520   2.930  1.00  0.00           O
ATOM   6839  O11 POPEe 226      57.750 114.000   2.920  1.00  0.00           O
ATOM   6840  O12 POPEe 226      57.740 116.030   1.570  1.00  0.00           O
ATOM   6841  C1  POPEe 226      58.240 113.540   4.160  1.00  0.00           C
ATOM   6844  C2  POPEe 226      57.200 112.660   4.900  1.00  0.00           C
ATOM   6846  O21 POPEe 226      57.590 112.580   6.280  1.00  0.00           O
ATOM   6847  C21 POPEe 226      57.360 113.630   7.060  1.00  0.00           C
ATOM   6848  O22 POPEe 226      56.770 114.640   6.740  1.00  0.00           O
ATOM   6849  C22 POPEe 226      58.070 113.390   8.400  1.00  0.00           C
ATOM   6852  C3  POPEe 226      57.100 111.220   4.310  1.00  0.00           C
ATOM   6855  O31 POPEe 226      56.650 110.270   5.300  1.00  0.00           O
ATOM   6856  C31 POPEe 226      57.620 109.820   6.110  1.00  0.00           C
ATOM   6857  O32 POPEe 226      58.810 110.090   6.010  1.00  0.00           O
ATOM   6858  C32 POPEe 226      57.040 108.980   7.240  1.00  0.00           C
ATOM   6861  C23 POPEe 226      57.220 112.640   9.450  1.00  0.00           C
ATOM   6864  C24 POPEe 226      58.100 112.170  10.630  1.00  0.00           C
ATOM   6867  C25 POPEe 226      57.350 111.560  11.820  1.00  0.00           C
ATOM   6870  C26 POPEe 226      56.740 112.610  12.760  1.00  0.00           C
ATOM   6873  C27 POPEe 226      57.720 113.230  13.770  1.00  0.00           C
ATOM   6876  C28 POPEe 226      57.080 114.320  14.660  1.00  0.00           C
ATOM   6879  C29 POPEe 226      55.900 113.840  15.460  1.00  0.00           C
ATOM   6881 0C21 POPEe 226      55.950 113.150  16.620  1.00  0.00           C
ATOM   6883 1C21 POPEe 226      57.210 112.680  17.320  1.00  0.00           C
ATOM   6886 2C21 POPEe 226      57.190 112.530  18.850  1.00  0.00           C
ATOM   6889 3C21 POPEe 226      56.070 111.610  19.360  1.00  0.00           C
ATOM   6892 4C21 POPEe 226      56.240 111.170  20.820  1.00  0.00           C
ATOM   6895 5C21 POPEe 226      56.100 112.340  21.790  1.00  0.00           C
ATOM   6898 6C21 POPEe 226      56.140 111.910  23.260  1.00  0.00           C
ATOM   6901 7C21 POPEe 226      55.980 113.040  24.290  1.00  0.00           C
ATOM   6904 8C21 POPEe 226      55.860 112.470  25.700  1.00  0.00           C
ATOM   6908  C33 POPEe 226      56.450 107.670   6.700  1.00  0.00           C
ATOM   6911  C34 POPEe 226      56.290 106.620   7.800  1.00  0.00           C
ATOM   6914  C35 POPEe 226      55.000 106.800   8.610  1.00  0.00           C
ATOM   6917  C36 POPEe 226      54.780 105.670   9.630  1.00  0.00           C
ATOM   6920  C37 POPEe 226      53.740 106.020  10.710  1.00  0.00           C
ATOM   6923  C38 POPEe 226      52.310 105.600  10.360  1.00  0.00           C
ATOM   6926  C39 POPEe 226      51.230 106.250  11.240  1.00  0.00           C
ATOM   6929 0C31 POPEe 226      49.840 105.660  10.930  1.00  0.00           C
ATOM   6932 1C31 POPEe 226      48.630 106.420  11.510  1.00  0.00           C
ATOM   6935 2C31 POPEe 226      47.250 105.750  11.270  1.00  0.00           C
ATOM   6938 3C31 POPEe 226      46.930 104.430  12.020  1.00  0.00           C
ATOM   6941 4C31 POPEe 226      47.350 104.370  13.490  1.00  0.00           C
ATOM   6944 5C31 POPEe 226      47.110 103.000  14.170  1.00  0.00           C
ATOM   6947 6C31 POPEe 226      47.740 102.890  15.560  1.00  0.00           C
ATOM   6951  NH3 POPEf 227      -0.529 118.520   4.280  1.00  0.00           N
ATOM   6955  C12 POPEf 227       0.970 118.500   4.170  1.00  0.00           C
ATOM   6958  C11 POPEf 227       1.450 118.830   2.740  1.00  0.00           C
ATOM   6961  P   POPEf 227       3.720 120.100   2.900  1.00  0.00           P
ATOM   6962  O13 POPEf 227       3.220 121.150   1.970  1.00  0.00           O
ATOM   6963  O14 POPEf 227       5.160 119.830   2.850  1.00  0.00           O
ATOM   6964  O11 POPEf 227       3.380 120.480   4.400  1.00  0.00           O
ATOM   6965  O12 POPEf 227       2.870 118.770   2.650  1.00  0.00           O
ATOM   6966  C1  POPEf 227       4.470 120.840   5.270  1.00  0.00           C
ATOM   6969  C2  POPEf 227       5.110 119.610   6.010  1.00  0.00           C
ATOM   6971  O21 POPEf 227       4.490 119.320   7.290  1.00  0.00           O
ATOM   6972  C21 POPEf 227       4.540 120.230   8.270  1.00  0.00           C
ATOM   6973  O22 POPEf 227       5.060 121.330   8.200  1.00  0.00           O
ATOM   6974  C22 POPEf 227       3.830 119.730   9.540  1.00  0.00           C
ATOM   6977  C3  POPEf 227       6.680 119.580   6.030  1.00  0.00           C
ATOM   6980  O31 POPEf 227       7.320 120.490   6.940  1.00  0.00           O
ATOM   6981  C31 POPEf 227       7.660 119.960   8.120  1.00  0.00           C
ATOM   6982  O32 POPEf 227       7.400 118.840   8.510  1.00  0.00           O
ATOM   6983  C32 POPEf 227       8.410 121.020   8.920  1.00  0.00           C
ATOM   6986  C23 POPEf 227       4.790 119.430  10.710  1.00  0.00           C
ATOM   6989  C24 POPEf 227       4.000 118.880  11.910  1.00  0.00           C
ATOM   6992  C25 POPEf 227       4.780 118.900  13.230  1.00  0.00           C
ATOM   6995  C26 POPEf 227       4.080 118.140  14.360  1.00  0.00           C
ATOM   6998  C27 POPEf 227       5.070 117.740  15.470  1.00  0.00           C
ATOM   7001  C28 POPEf 227       4.440 116.800  16.510  1.00  0.00           C
ATOM   7004  C29 POPEf 227       5.400 116.480  17.620  1.00  0.00           C
ATOM   7006 0C21 POPEf 227       5.030 116.060  18.850  1.00  0.00           C
ATOM   7008 1C21 POPEf 227       3.610 115.810  19.290  1.00  0.00           C
ATOM   7011 2C21 POPEf 227       3.460 115.490  20.800  1.00  0.00           C
ATOM   7014 3C21 POPEf 227       3.740 116.670  21.750  1.00  0.00           C
ATOM   7017 4C21 POPEf 227       3.320 116.380  23.200  1.00  0.00           C
ATOM   7020 5C21 POPEf 227       3.790 117.470  24.190  1.00  0.00           C
ATOM   7023 6C21 POPEf 227       2.920 117.700  25.440  1.00  0.00           C
ATOM   7026 7C21 POPEf 227       3.340 118.980  26.200  1.00  0.00           C
ATOM   7029 8C21 POPEf 227       2.410 119.440  27.330  1.00  0.00           C
ATOM   7033  C33 POPEf 227       9.020 120.390  10.190  1.00  0.00           C
ATOM   7036  C34 POPEf 227       9.440 121.460  11.210  1.00  0.00           C
ATOM   7039  C35 POPEf 227       9.960 120.920  12.550  1.00  0.00           C
ATOM   7042  C36 POPEf 227       8.890 120.190  13.380  1.00  0.00           C
ATOM   7045  C37 POPEf 227       9.350 119.960  14.820  1.00  0.00           C
ATOM   7048  C38 POPEf 227       8.470 118.950  15.590  1.00  0.00           C
ATOM   7051  C39 POPEf 227       9.100 118.490  16.920  1.00  0.00           C
ATOM   7054 0C31 POPEf 227       8.910 119.540  18.030  1.00  0.00           C
ATOM   7057 1C31 POPEf 227       9.850 119.380  19.240  1.00  0.00           C
ATOM   7060 2C31 POPEf 227       9.700 120.530  20.250  1.00  0.00           C
ATOM   7063 3C31 POPEf 227      10.440 120.280  21.580  1.00  0.00           C
ATOM   7066 4C31 POPEf 227      11.960 120.520  21.490  1.00  0.00           C
ATOM   7069 5C31 POPEf 227      12.690 120.590  22.850  1.00  0.00           C
ATOM   7072 6C31 POPEf 227      14.220 120.720  22.800  1.00  0.00           C
ATOM   7076  NH3 POPEg 228      87.410  92.300  50.030  1.00  0.00           N
ATOM   7080  C12 POPEg 228      87.650  90.930  50.610  1.00  0.00           C
ATOM   7083  C11 POPEg 228      86.390  90.410  51.330  1.00  0.00           C
ATOM   7086  P   POPEg 228      83.890  90.970  51.640  1.00  0.00           P
ATOM   7087  O13 POPEg 228      83.660  92.390  51.970  1.00  0.00           O
ATOM   7088  O14 POPEg 228      84.030  90.010  52.770  1.00  0.00           O
ATOM   7089  O11 POPEg 228      82.710  90.460  50.710  1.00  0.00           O
ATOM   7090  O12 POPEg 228      85.180  90.860  50.710  1.00  0.00           O
ATOM   7091  C1  POPEg 228      82.520  91.040  49.430  1.00  0.00           C
ATOM   7094  C2  POPEg 228      82.750  89.970  48.350  1.00  0.00           C
ATOM   7096  O21 POPEg 228      83.160  90.600  47.130  1.00  0.00           O
ATOM   7097  C21 POPEg 228      84.030  89.940  46.370  1.00  0.00           C
ATOM   7098  O22 POPEg 228      84.690  88.970  46.700  1.00  0.00           O
ATOM   7099  C22 POPEg 228      84.010  90.560  44.970  1.00  0.00           C
ATOM   7102  C3  POPEg 228      81.480  89.120  48.080  1.00  0.00           C
ATOM   7105  O31 POPEg 228      81.870  87.850  47.560  1.00  0.00           O
ATOM   7106  C31 POPEg 228      81.810  87.680  46.250  1.00  0.00           C
ATOM   7107  O32 POPEg 228      81.370  88.480  45.440  1.00  0.00           O
ATOM   7108  C32 POPEg 228      82.450  86.350  45.900  1.00  0.00           C
ATOM   7111  C23 POPEg 228      84.990  89.860  44.030  1.00  0.00           C
ATOM   7114  C24 POPEg 228      85.040  90.490  42.630  1.00  0.00           C
ATOM   7117  C25 POPEg 228      83.680  90.810  41.980  1.00  0.00           C
ATOM   7120  C26 POPEg 228      82.750  89.610  41.800  1.00  0.00           C
ATOM   7123  C27 POPEg 228      81.950  89.710  40.490  1.00  0.00           C
ATOM   7126  C28 POPEg 228      82.240  88.590  39.490  1.00  0.00           C
ATOM   7129  C29 POPEg 228      81.670  87.250  39.880  1.00  0.00           C
ATOM   7131 0C21 POPEg 228      81.700  86.160  39.090  1.00  0.00           C
ATOM   7133 1C21 POPEg 228      82.420  86.060  37.760  1.00  0.00           C
ATOM   7136 2C21 POPEg 228      81.610  85.640  36.520  1.00  0.00           C
ATOM   7139 3C21 POPEg 228      81.010  84.240  36.720  1.00  0.00           C
ATOM   7142 4C21 POPEg 228      80.500  83.560  35.450  1.00  0.00           C
ATOM   7145 5C21 POPEg 228      79.310  84.260  34.800  1.00  0.00           C
ATOM   7148 6C21 POPEg 228      78.010  84.100  35.610  1.00  0.00           C
ATOM   7151 7C21 POPEg 228      76.780  84.640  34.860  1.00  0.00           C
ATOM   7154 8C21 POPEg 228      75.550  84.890  35.740  1.00  0.00           C
ATOM   7158  C33 POPEg 228      81.520  85.590  44.950  1.00  0.00           C
ATOM   7161  C34 POPEg 228      82.200  84.340  44.370  1.00  0.00           C
ATOM   7164  C35 POPEg 228      81.410  83.690  43.230  1.00  0.00           C
ATOM   7167  C36 POPEg 228      82.140  82.510  42.590  1.00  0.00           C
ATOM   7170  C37 POPEg 228      81.560  82.270  41.200  1.00  0.00           C
ATOM   7173  C38 POPEg 228      82.080  80.980  40.590  1.00  0.00           C
ATOM   7176  C39 POPEg 228      81.450  80.720  39.230  1.00  0.00           C
ATOM   7179 0C31 POPEg 228      82.250  79.650  38.500  1.00  0.00           C
ATOM   7182 1C31 POPEg 228      81.510  78.960  37.350  1.00  0.00           C
ATOM   7185 2C31 POPEg 228      82.330  79.010  36.070  1.00  0.00           C
ATOM   7188 3C31 POPEg 228      81.590  78.530  34.820  1.00  0.00           C
ATOM   7191 4C31 POPEg 228      82.360  79.010  33.590  1.00  0.00           C
ATOM   7194 5C31 POPEg 228      82.130  78.150  32.340  1.00  0.00           C
ATOM   7197 6C31 POPEg 228      83.110  78.490  31.210  1.00  0.00           C
ATOM   7201  NH3 POPEh 229      68.970  14.260  51.660  1.00  0.00           N
ATOM   7205  C12 POPEh 229      68.320  14.140  50.310  1.00  0.00           C
ATOM   7208  C11 POPEh 229      69.320  13.790  49.180  1.00  0.00           C
ATOM   7211  P   POPEh 229      70.130  11.500  50.340  1.00  0.00           P
ATOM   7212  O13 POPEh 229      70.300  11.840  51.770  1.00  0.00           O
ATOM   7213  O14 POPEh 229      71.080  10.520  49.810  1.00  0.00           O
ATOM   7214  O11 POPEh 229      68.660  10.970  50.100  1.00  0.00           O
ATOM   7215  O12 POPEh 229      70.290  12.810  49.490  1.00  0.00           O
ATOM   7216  C1  POPEh 229      67.900  10.830  48.910  1.00  0.00           C
ATOM   7219  C2  POPEh 229      68.640  10.180  47.670  1.00  0.00           C
ATOM   7221  O21 POPEh 229      68.180  10.590  46.370  1.00  0.00           O
ATOM   7222  C21 POPEh 229      66.890  10.720  46.080  1.00  0.00           C
ATOM   7223  O22 POPEh 229      65.960  10.780  46.850  1.00  0.00           O
ATOM   7224  C22 POPEh 229      66.730  10.720  44.550  1.00  0.00           C
ATOM   7227  C3  POPEh 229      68.630   8.620  47.720  1.00  0.00           C
ATOM   7230  O31 POPEh 229      69.280   7.980  46.590  1.00  0.00           O
ATOM   7231  C31 POPEh 229      70.540   7.570  46.790  1.00  0.00           C
ATOM   7232  O32 POPEh 229      71.220   7.850  47.750  1.00  0.00           O
ATOM   7233  C32 POPEh 229      71.070   6.700  45.640  1.00  0.00           C
ATOM   7236  C23 POPEh 229      67.020   9.320  43.960  1.00  0.00           C
ATOM   7239  C24 POPEh 229      66.840   9.230  42.430  1.00  0.00           C
ATOM   7242  C25 POPEh 229      65.370   9.120  42.000  1.00  0.00           C
ATOM   7245  C26 POPEh 229      65.150   8.890  40.500  1.00  0.00           C
ATOM   7248  C27 POPEh 229      65.800   9.930  39.580  1.00  0.00           C
ATOM   7251  C28 POPEh 229      65.520   9.620  38.100  1.00  0.00           C
ATOM   7254  C29 POPEh 229      66.050  10.760  37.270  1.00  0.00           C
ATOM   7256 0C21 POPEh 229      65.370  11.500  36.380  1.00  0.00           C
ATOM   7258 1C21 POPEh 229      63.930  11.300  35.970  1.00  0.00           C
ATOM   7261 2C21 POPEh 229      63.790  10.120  34.990  1.00  0.00           C
ATOM   7264 3C21 POPEh 229      62.330   9.920  34.550  1.00  0.00           C
ATOM   7267 4C21 POPEh 229      62.170   9.080  33.280  1.00  0.00           C
ATOM   7270 5C21 POPEh 229      62.650   9.770  31.990  1.00  0.00           C
ATOM   7273 6C21 POPEh 229      62.790   8.770  30.830  1.00  0.00           C
ATOM   7276 7C21 POPEh 229      63.490   9.380  29.620  1.00  0.00           C
ATOM   7279 8C21 POPEh 229      63.730   8.420  28.450  1.00  0.00           C
ATOM   7283  C33 POPEh 229      70.630   5.220  45.710  1.00  0.00           C
ATOM   7286  C34 POPEh 229      69.410   4.870  44.840  1.00  0.00           C
ATOM   7289  C35 POPEh 229      69.650   5.100  43.340  1.00  0.00           C
ATOM   7292  C36 POPEh 229      68.630   4.370  42.460  1.00  0.00           C
ATOM   7295  C37 POPEh 229      68.760   4.740  40.980  1.00  0.00           C
ATOM   7298  C38 POPEh 229      67.690   4.030  40.130  1.00  0.00           C
ATOM   7301  C39 POPEh 229      68.220   3.700  38.740  1.00  0.00           C
ATOM   7304 0C31 POPEh 229      68.600   4.940  37.940  1.00  0.00           C
ATOM   7307 1C31 POPEh 229      69.250   4.560  36.610  1.00  0.00           C
ATOM   7310 2C31 POPEh 229      69.620   5.800  35.790  1.00  0.00           C
ATOM   7313 3C31 POPEh 229      68.400   6.470  35.150  1.00  0.00           C
ATOM   7316 4C31 POPEh 229      68.820   7.670  34.310  1.00  0.00           C
ATOM   7319 5C31 POPEh 229      67.830   8.000  33.200  1.00  0.00           C
ATOM   7322 6C31 POPEh 229      68.270   9.200  32.350  1.00  0.00           C
ATOM   7326  NH3 POPEi 230      95.630  41.050   9.490  1.00  0.00           N
ATOM   7330  C12 POPEi 230      94.260  41.610   9.730  1.00  0.00           C
ATOM   7333  C11 POPEi 230      93.240  40.620  10.340  1.00  0.00           C
ATOM   7336  P   POPEi 230      90.990  41.870   9.840  1.00  0.00           P
ATOM   7337  O13 POPEi 230      90.010  40.800   9.570  1.00  0.00           O
ATOM   7338  O14 POPEi 230      91.630  42.500   8.660  1.00  0.00           O
ATOM   7339  O11 POPEi 230      90.340  43.040  10.690  1.00  0.00           O
ATOM   7340  O12 POPEi 230      92.100  41.310  10.830  1.00  0.00           O
ATOM   7341  C1  POPEi 230      89.000  43.050  11.150  1.00  0.00           C
ATOM   7344  C2  POPEi 230      88.970  42.840  12.680  1.00  0.00           C
ATOM   7346  O21 POPEi 230      89.550  43.950  13.390  1.00  0.00           O
ATOM   7347  C21 POPEi 230      90.800  44.010  13.830  1.00  0.00           C
ATOM   7348  O22 POPEi 230      91.710  43.250  13.570  1.00  0.00           O
ATOM   7349  C22 POPEi 230      90.920  45.230  14.750  1.00  0.00           C
ATOM   7352  C3  POPEi 230      89.480  41.410  13.010  1.00  0.00           C
ATOM   7355  O31 POPEi 230      89.190  41.030  14.360  1.00  0.00           O
ATOM   7356  C31 POPEi 230      89.560  39.770  14.650  1.00  0.00           C
ATOM   7357  O32 POPEi 230      90.370  39.490  15.510  1.00  0.00           O
ATOM   7358  C32 POPEi 230      88.770  38.720  13.850  1.00  0.00           C
ATOM   7361  C23 POPEi 230      90.850  44.770  16.220  1.00  0.00           C
ATOM   7364  C24 POPEi 230      90.440  45.830  17.270  1.00  0.00           C
ATOM   7367  C25 POPEi 230      91.020  45.440  18.640  1.00  0.00           C
ATOM   7370  C26 POPEi 230      90.160  45.770  19.870  1.00  0.00           C
ATOM   7373  C27 POPEi 230      90.890  45.430  21.180  1.00  0.00           C
ATOM   7376  C28 POPEi 230      90.090  45.830  22.440  1.00  0.00           C
ATOM   7379  C29 POPEi 230      88.710  45.220  22.490  1.00  0.00           C
ATOM   7381 0C21 POPEi 230      87.630  45.790  23.050  1.00  0.00           C
ATOM   7383 1C21 POPEi 230      87.590  47.110  23.760  1.00  0.00           C
ATOM   7386 2C21 POPEi 230      88.220  47.070  25.170  1.00  0.00           C
ATOM   7389 3C21 POPEi 230      87.450  46.310  26.270  1.00  0.00           C
ATOM   7392 4C21 POPEi 230      88.220  46.380  27.610  1.00  0.00           C
ATOM   7395 5C21 POPEi 230      87.610  45.640  28.810  1.00  0.00           C
ATOM   7398 6C21 POPEi 230      88.520  45.660  30.050  1.00  0.00           C
ATOM   7401 7C21 POPEi 230      88.530  47.010  30.780  1.00  0.00           C
ATOM   7404 8C21 POPEi 230      89.580  47.040  31.900  1.00  0.00           C
ATOM   7408  C33 POPEi 230      87.250  38.990  13.810  1.00  0.00           C
ATOM   7411  C34 POPEi 230      86.480  38.340  14.970  1.00  0.00           C
ATOM   7414  C35 POPEi 230      86.770  38.950  16.350  1.00  0.00           C
ATOM   7417  C36 POPEi 230      86.730  37.960  17.520  1.00  0.00           C
ATOM   7420  C37 POPEi 230      87.860  36.910  17.590  1.00  0.00           C
ATOM   7423  C38 POPEi 230      88.110  36.540  19.070  1.00  0.00           C
ATOM   7426  C39 POPEi 230      89.080  35.380  19.390  1.00  0.00           C
ATOM   7429 0C31 POPEi 230      88.690  34.020  18.790  1.00  0.00           C
ATOM   7432 1C31 POPEi 230      89.800  32.960  18.800  1.00  0.00           C
ATOM   7435 2C31 POPEi 230      89.440  31.770  17.900  1.00  0.00           C
ATOM   7438 3C31 POPEi 230      88.330  30.870  18.480  1.00  0.00           C
ATOM   7441 4C31 POPEi 230      88.570  30.520  19.960  1.00  0.00           C
ATOM   7444 5C31 POPEi 230      87.740  29.350  20.500  1.00  0.00           C
ATOM   7447 6C31 POPEi 230      88.160  28.990  21.920  1.00  0.00           C
ATOM   7451  NH3 POPEj 231      32.490 106.940   4.450  1.00  0.00           N
ATOM   7455  C12 POPEj 231      33.780 106.920   5.230  1.00  0.00           C
ATOM   7458  C11 POPEj 231      33.830 105.790   6.280  1.00  0.00           C
ATOM   7461  P   POPEj 231      33.480 103.270   6.600  1.00  0.00           P
ATOM   7462  O13 POPEj 231      32.330 102.340   6.560  1.00  0.00           O
ATOM   7463  O14 POPEj 231      34.790 102.770   6.120  1.00  0.00           O
ATOM   7464  O11 POPEj 231      33.640 103.840   8.050  1.00  0.00           O
ATOM   7465  O12 POPEj 231      33.140 104.620   5.830  1.00  0.00           O
ATOM   7466  C1  POPEj 231      34.530 103.280   8.980  1.00  0.00           C
ATOM   7469  C2  POPEj 231      33.700 102.960  10.240  1.00  0.00           C
ATOM   7471  O21 POPEj 231      34.480 103.190  11.420  1.00  0.00           O
ATOM   7472  C21 POPEj 231      35.570 102.460  11.610  1.00  0.00           C
ATOM   7473  O22 POPEj 231      35.820 101.390  11.090  1.00  0.00           O
ATOM   7474  C22 POPEj 231      36.550 103.230  12.500  1.00  0.00           C
ATOM   7477  C3  POPEj 231      33.020 101.570  10.150  1.00  0.00           C
ATOM   7480  O31 POPEj 231      32.110 101.390  11.240  1.00  0.00           O
ATOM   7481  C31 POPEj 231      30.910 101.940  11.040  1.00  0.00           C
ATOM   7482  O32 POPEj 231      30.510 102.460  10.010  1.00  0.00           O
ATOM   7483  C32 POPEj 231      30.110 101.880  12.330  1.00  0.00           C
ATOM   7486  C23 POPEj 231      36.790 102.550  13.860  1.00  0.00           C
ATOM   7489  C24 POPEj 231      35.660 102.780  14.890  1.00  0.00           C
ATOM   7492  C25 POPEj 231      36.180 102.980  16.320  1.00  0.00           C
ATOM   7495  C26 POPEj 231      36.800 101.700  16.930  1.00  0.00           C
ATOM   7498  C27 POPEj 231      37.610 101.970  18.200  1.00  0.00           C
ATOM   7501  C28 POPEj 231      38.410 100.750  18.720  1.00  0.00           C
ATOM   7504  C29 POPEj 231      37.500  99.640  19.200  1.00  0.00           C
ATOM   7506 0C21 POPEj 231      37.460  99.130  20.440  1.00  0.00           C
ATOM   7508 1C21 POPEj 231      38.290  99.580  21.610  1.00  0.00           C
ATOM   7511 2C21 POPEj 231      37.800  98.980  22.940  1.00  0.00           C
ATOM   7514 3C21 POPEj 231      38.150  97.500  23.130  1.00  0.00           C
ATOM   7517 4C21 POPEj 231      37.480  96.910  24.380  1.00  0.00           C
ATOM   7520 5C21 POPEj 231      37.860  95.450  24.670  1.00  0.00           C
ATOM   7523 6C21 POPEj 231      39.280  95.300  25.220  1.00  0.00           C
ATOM   7526 7C21 POPEj 231      39.740  93.830  25.260  1.00  0.00           C
ATOM   7529 8C21 POPEj 231      41.160  93.660  25.810  1.00  0.00           C
ATOM   7533  C33 POPEj 231      30.320 103.210  13.060  1.00  0.00           C
ATOM   7536  C34 POPEj 231      29.460 103.360  14.330  1.00  0.00           C
ATOM   7539  C35 POPEj 231      30.320 103.310  15.590  1.00  0.00           C
ATOM   7542  C36 POPEj 231      30.830 101.890  15.890  1.00  0.00           C
ATOM   7545  C37 POPEj 231      31.640 101.800  17.200  1.00  0.00           C
ATOM   7548  C38 POPEj 231      32.190 100.400  17.500  1.00  0.00           C
ATOM   7551  C39 POPEj 231      33.290 100.340  18.580  1.00  0.00           C
ATOM   7554 0C31 POPEj 231      32.770 100.470  20.020  1.00  0.00           C
ATOM   7557 1C31 POPEj 231      33.460  99.480  20.980  1.00  0.00           C
ATOM   7560 2C31 POPEj 231      32.930  99.560  22.420  1.00  0.00           C
ATOM   7563 3C31 POPEj 231      33.280  98.320  23.260  1.00  0.00           C
ATOM   7566 4C31 POPEj 231      32.950  98.520  24.750  1.00  0.00           C
ATOM   7569 5C31 POPEj 231      33.310  97.310  25.630  1.00  0.00           C
ATOM   7572 6C31 POPEj 231      32.850  97.460  27.080  1.00  0.00           C
ATOM   7576  NH3 POPEk 232      91.040 125.650  52.430  1.00  0.00           N
ATOM   7580  C12 POPEk 232      89.580 125.910  52.430  1.00  0.00           C
ATOM   7583  C11 POPEk 232      88.880 124.640  52.900  1.00  0.00           C
ATOM   7586  P   POPEk 232      86.440 124.840  51.940  1.00  0.00           P
ATOM   7587  O13 POPEk 232      86.650 123.630  51.120  1.00  0.00           O
ATOM   7588  O14 POPEk 232      85.110 125.020  52.560  1.00  0.00           O
ATOM   7589  O11 POPEk 232      86.820 126.090  51.060  1.00  0.00           O
ATOM   7590  O12 POPEk 232      87.500 124.870  53.100  1.00  0.00           O
ATOM   7591  C1  POPEk 232      85.830 126.970  50.550  1.00  0.00           C
ATOM   7594  C2  POPEk 232      85.500 126.660  49.070  1.00  0.00           C
ATOM   7596  O21 POPEk 232      84.620 127.670  48.570  1.00  0.00           O
ATOM   7597  C21 POPEk 232      85.220 128.780  48.220  1.00  0.00           C
ATOM   7598  O22 POPEk 232      86.390 129.070  48.420  1.00  0.00           O
ATOM   7599  C22 POPEk 232      84.240 129.589  47.390  1.00  0.00           C
ATOM   7602  C3  POPEk 232      84.790 125.330  48.770  1.00  0.00           C
ATOM   7605  O31 POPEk 232      84.660 125.140  47.350  1.00  0.00           O
ATOM   7606  C31 POPEk 232      85.670 124.510  46.750  1.00  0.00           C
ATOM   7607  O32 POPEk 232      86.790 124.350  47.210  1.00  0.00           O
ATOM   7608  C32 POPEk 232      85.110 123.800  45.510  1.00  0.00           C
ATOM   7611  C23 POPEk 232      85.010 130.639  46.580  1.00  0.00           C
ATOM   7614  C24 POPEk 232      85.980 129.979  45.570  1.00  0.00           C
ATOM   7617  C25 POPEk 232      87.000 130.919  44.920  1.00  0.00           C
ATOM   7620  C26 POPEk 232      86.800 131.029  43.410  1.00  0.00           C
ATOM   7623  C27 POPEk 232      87.950 131.779  42.720  1.00  0.00           C
ATOM   7626  C28 POPEk 232      88.310 131.299  41.300  1.00  0.00           C
ATOM   7629  C29 POPEk 232      87.100 131.109  40.430  1.00  0.00           C
ATOM   7631 0C21 POPEk 232      87.070 130.799  39.120  1.00  0.00           C
ATOM   7633 1C21 POPEk 232      88.230 130.579  38.180  1.00  0.00           C
ATOM   7636 2C21 POPEk 232      88.290 131.689  37.120  1.00  0.00           C
ATOM   7639 3C21 POPEk 232      87.220 131.619  36.020  1.00  0.00           C
ATOM   7642 4C21 POPEk 232      87.280 132.839  35.090  1.00  0.00           C
ATOM   7645 5C21 POPEk 232      86.240 132.829  33.960  1.00  0.00           C
ATOM   7648 6C21 POPEk 232      86.550 133.849  32.870  1.00  0.00           C
ATOM   7651 7C21 POPEk 232      85.440 134.069  31.830  1.00  0.00           C
ATOM   7654 8C21 POPEk 232      85.690 135.299  30.960  1.00  0.00           C
ATOM   7658  C33 POPEk 232      86.020 123.830  44.270  1.00  0.00           C
ATOM   7661  C34 POPEk 232      85.750 122.580  43.410  1.00  0.00           C
ATOM   7664  C35 POPEk 232      85.720 122.790  41.890  1.00  0.00           C
ATOM   7667  C36 POPEk 232      87.120 122.710  41.290  1.00  0.00           C
ATOM   7670  C37 POPEk 232      87.060 122.300  39.820  1.00  0.00           C
ATOM   7673  C38 POPEk 232      88.320 122.660  39.040  1.00  0.00           C
ATOM   7676  C39 POPEk 232      88.160 122.430  37.530  1.00  0.00           C
ATOM   7679 0C31 POPEk 232      89.410 122.970  36.840  1.00  0.00           C
ATOM   7682 1C31 POPEk 232      89.440 122.820  35.330  1.00  0.00           C
ATOM   7685 2C31 POPEk 232      90.510 123.730  34.730  1.00  0.00           C
ATOM   7688 3C31 POPEk 232      90.160 125.230  34.750  1.00  0.00           C
ATOM   7691 4C31 POPEk 232      90.080 125.810  33.330  1.00  0.00           C
ATOM   7694 5C31 POPEk 232      91.470 125.840  32.670  1.00  0.00           C
ATOM   7697 6C31 POPEk 232      91.470 125.730  31.150  1.00  0.00           C
ATOM   7701  NH3 POPEl 233     105.680  26.200   8.700  1.00  0.00           N
ATOM   7705  C12 POPEl 233     104.980  25.560   7.550  1.00  0.00           C
ATOM   7708  C11 POPEl 233     105.360  24.060   7.370  1.00  0.00           C
ATOM   7711  P   POPEl 233     106.850  23.230   9.410  1.00  0.00           P
ATOM   7712  O13 POPEl 233     107.960  22.260   9.420  1.00  0.00           O
ATOM   7713  O14 POPEl 233     107.000  24.390  10.320  1.00  0.00           O
ATOM   7714  O11 POPEl 233     105.490  22.490   9.760  1.00  0.00           O
ATOM   7715  O12 POPEl 233     106.630  23.710   7.910  1.00  0.00           O
ATOM   7716  C1  POPEl 233     105.360  21.840  11.020  1.00  0.00           C
ATOM   7719  C2  POPEl 233     105.220  20.320  10.880  1.00  0.00           C
ATOM   7721  O21 POPEl 233     104.830  19.850  12.160  1.00  0.00           O
ATOM   7722  C21 POPEl 233     104.190  18.690  12.230  1.00  0.00           C
ATOM   7723  O22 POPEl 233     104.350  17.710  11.530  1.00  0.00           O
ATOM   7724  C22 POPEl 233     103.120  18.830  13.290  1.00  0.00           C
ATOM   7727  C3  POPEl 233     106.540  19.700  10.340  1.00  0.00           C
ATOM   7730  O31 POPEl 233     106.830  18.370  10.760  1.00  0.00           O
ATOM   7731  C31 POPEl 233     107.650  18.080  11.790  1.00  0.00           C
ATOM   7732  O32 POPEl 233     108.090  16.950  11.980  1.00  0.00           O
ATOM   7733  C32 POPEl 233     107.980  19.240  12.760  1.00  0.00           C
ATOM   7736  C23 POPEl 233     103.720  18.430  14.640  1.00  0.00           C
ATOM   7739  C24 POPEl 233     102.670  18.590  15.740  1.00  0.00           C
ATOM   7742  C25 POPEl 233     103.120  18.120  17.130  1.00  0.00           C
ATOM   7745  C26 POPEl 233     102.180  18.590  18.260  1.00  0.00           C
ATOM   7748  C27 POPEl 233     102.350  17.790  19.560  1.00  0.00           C
ATOM   7751  C28 POPEl 233     101.230  18.070  20.590  1.00  0.00           C
ATOM   7754  C29 POPEl 233     101.540  19.220  21.530  1.00  0.00           C
ATOM   7756 0C21 POPEl 233     101.370  19.250  22.870  1.00  0.00           C
ATOM   7758 1C21 POPEl 233     100.740  18.200  23.750  1.00  0.00           C
ATOM   7761 2C21 POPEl 233     101.660  17.440  24.730  1.00  0.00           C
ATOM   7764 3C21 POPEl 233     102.800  16.660  24.060  1.00  0.00           C
ATOM   7767 4C21 POPEl 233     103.300  15.430  24.850  1.00  0.00           C
ATOM   7770 5C21 POPEl 233     103.810  15.790  26.250  1.00  0.00           C
ATOM   7773 6C21 POPEl 233     104.540  14.630  26.950  1.00  0.00           C
ATOM   7776 7C21 POPEl 233     105.440  15.170  28.080  1.00  0.00           C
ATOM   7779 8C21 POPEl 233     106.420  14.160  28.680  1.00  0.00           C
ATOM   7783  C33 POPEl 233     108.710  18.650  14.000  1.00  0.00           C
ATOM   7786  C34 POPEl 233     109.360  19.660  14.970  1.00  0.00           C
ATOM   7789  C35 POPEl 233     110.400  18.970  15.870  1.00  0.00           C
ATOM   7792  C36 POPEl 233     109.820  18.450  17.190  1.00  0.00           C
ATOM   7795  C37 POPEl 233     110.770  17.540  17.980  1.00  0.00           C
ATOM   7798  C38 POPEl 233     110.080  16.970  19.210  1.00  0.00           C
ATOM   7801  C39 POPEl 233     110.530  15.560  19.600  1.00  0.00           C
ATOM   7804 0C31 POPEl 233     109.650  15.000  20.720  1.00  0.00           C
ATOM   7807 1C31 POPEl 233     109.760  13.480  20.920  1.00  0.00           C
ATOM   7810 2C31 POPEl 233     108.600  12.920  21.760  1.00  0.00           C
ATOM   7813 3C31 POPEl 233     108.910  11.610  22.500  1.00  0.00           C
ATOM   7816 4C31 POPEl 233     109.760  11.810  23.770  1.00  0.00           C
ATOM   7819 5C31 POPEl 233     110.020  10.530  24.580  1.00  0.00           C
ATOM   7822 6C31 POPEl 233     110.710  10.790  25.920  1.00  0.00           C
ATOM   7826  NH3 POPEm 234      61.290 107.260  47.620  1.00  0.00           N
ATOM   7830  C12 POPEm 234      62.300 107.140  48.720  1.00  0.00           C
ATOM   7833  C11 POPEm 234      62.990 108.500  48.890  1.00  0.00           C
ATOM   7836  P   POPEm 234      65.320 107.600  49.630  1.00  0.00           P
ATOM   7837  O13 POPEm 234      66.460 108.190  50.380  1.00  0.00           O
ATOM   7838  O14 POPEm 234      64.960 106.210  49.970  1.00  0.00           O
ATOM   7839  O11 POPEm 234      65.620 107.730  48.070  1.00  0.00           O
ATOM   7840  O12 POPEm 234      64.040 108.510  49.850  1.00  0.00           O
ATOM   7841  C1  POPEm 234      66.980 108.050  47.730  1.00  0.00           C
ATOM   7844  C2  POPEm 234      67.170 108.220  46.200  1.00  0.00           C
ATOM   7846  O21 POPEm 234      66.780 107.010  45.550  1.00  0.00           O
ATOM   7847  C21 POPEm 234      65.750 107.030  44.730  1.00  0.00           C
ATOM   7848  O22 POPEm 234      64.950 107.940  44.570  1.00  0.00           O
ATOM   7849  C22 POPEm 234      65.720 105.680  44.030  1.00  0.00           C
ATOM   7852  C3  POPEm 234      68.660 108.490  45.850  1.00  0.00           C
ATOM   7855  O31 POPEm 234      68.810 108.620  44.420  1.00  0.00           O
ATOM   7856  C31 POPEm 234      69.170 107.550  43.720  1.00  0.00           C
ATOM   7857  O32 POPEm 234      69.590 106.500  44.170  1.00  0.00           O
ATOM   7858  C32 POPEm 234      68.930 107.850  42.230  1.00  0.00           C
ATOM   7861  C23 POPEm 234      65.380 105.750  42.530  1.00  0.00           C
ATOM   7864  C24 POPEm 234      65.460 104.350  41.910  1.00  0.00           C
ATOM   7867  C25 POPEm 234      64.940 104.290  40.470  1.00  0.00           C
ATOM   7870  C26 POPEm 234      65.110 102.920  39.800  1.00  0.00           C
ATOM   7873  C27 POPEm 234      64.660 102.930  38.340  1.00  0.00           C
ATOM   7876  C28 POPEm 234      64.840 101.540  37.700  1.00  0.00           C
ATOM   7879  C29 POPEm 234      64.620 101.570  36.210  1.00  0.00           C
ATOM   7881 0C21 POPEm 234      65.280 100.910  35.240  1.00  0.00           C
ATOM   7883 1C21 POPEm 234      66.370  99.860  35.350  1.00  0.00           C
ATOM   7886 2C21 POPEm 234      66.190  98.660  34.360  1.00  0.00           C
ATOM   7889 3C21 POPEm 234      65.470  98.940  33.010  1.00  0.00           C
ATOM   7892 4C21 POPEm 234      65.160  97.700  32.150  1.00  0.00           C
ATOM   7895 5C21 POPEm 234      63.940  97.860  31.210  1.00  0.00           C
ATOM   7898 6C21 POPEm 234      63.500  96.550  30.530  1.00  0.00           C
ATOM   7901 7C21 POPEm 234      62.350  96.710  29.510  1.00  0.00           C
ATOM   7904 8C21 POPEm 234      62.140  95.520  28.570  1.00  0.00           C
ATOM   7908  C33 POPEm 234      68.950 106.580  41.360  1.00  0.00           C
ATOM   7911  C34 POPEm 234      70.290 106.350  40.640  1.00  0.00           C
ATOM   7914  C35 POPEm 234      70.390 104.970  39.970  1.00  0.00           C
ATOM   7917  C36 POPEm 234      69.270 104.720  38.940  1.00  0.00           C
ATOM   7920  C37 POPEm 234      69.560 103.530  38.020  1.00  0.00           C
ATOM   7923  C38 POPEm 234      68.440 103.290  37.000  1.00  0.00           C
ATOM   7926  C39 POPEm 234      68.490 104.230  35.790  1.00  0.00           C
ATOM   7929 0C31 POPEm 234      69.430 103.750  34.680  1.00  0.00           C
ATOM   7932 1C31 POPEm 234      69.150 104.420  33.330  1.00  0.00           C
ATOM   7935 2C31 POPEm 234      69.970 103.760  32.220  1.00  0.00           C
ATOM   7938 3C31 POPEm 234      69.410 102.400  31.790  1.00  0.00           C
ATOM   7941 4C31 POPEm 234      69.920 101.970  30.410  1.00  0.00           C
ATOM   7944 5C31 POPEm 234      69.400 100.610  29.940  1.00  0.00           C
ATOM   7947 6C31 POPEm 234      70.060 100.090  28.660  1.00  0.00           C
ATOM   7951  NH3 POPEn 235      97.520  33.830   9.120  1.00  0.00           N
ATOM   7955  C12 POPEn 235      98.470  32.800   8.590  1.00  0.00           C
ATOM   7958  C11 POPEn 235      98.510  31.610   9.550  1.00  0.00           C
ATOM   7961  P   POPEn 235     100.580  31.990  11.150  1.00  0.00           P
ATOM   7962  O13 POPEn 235     101.420  32.210   9.950  1.00  0.00           O
ATOM   7963  O14 POPEn 235     100.740  32.940  12.270  1.00  0.00           O
ATOM   7964  O11 POPEn 235     100.830  30.530  11.680  1.00  0.00           O
ATOM   7965  O12 POPEn 235      99.050  31.990  10.790  1.00  0.00           O
ATOM   7966  C1  POPEn 235     100.790  30.200  13.060  1.00  0.00           C
ATOM   7969  C2  POPEn 235      99.330  30.070  13.570  1.00  0.00           C
ATOM   7971  O21 POPEn 235      99.220  29.800  14.980  1.00  0.00           O
ATOM   7972  C21 POPEn 235      99.490  28.580  15.450  1.00  0.00           C
ATOM   7973  O22 POPEn 235     100.030  27.690  14.820  1.00  0.00           O
ATOM   7974  C22 POPEn 235      99.000  28.420  16.900  1.00  0.00           C
ATOM   7977  C3  POPEn 235      98.570  29.050  12.670  1.00  0.00           C
ATOM   7980  O31 POPEn 235      97.260  28.820  13.230  1.00  0.00           O
ATOM   7981  C31 POPEn 235      96.850  27.570  13.390  1.00  0.00           C
ATOM   7982  O32 POPEn 235      97.240  26.590  12.780  1.00  0.00           O
ATOM   7983  C32 POPEn 235      95.840  27.590  14.550  1.00  0.00           C
ATOM   7986  C23 POPEn 235      99.710  27.210  17.550  1.00  0.00           C
ATOM   7989  C24 POPEn 235      98.970  26.510  18.710  1.00  0.00           C
ATOM   7992  C25 POPEn 235      98.200  27.420  19.680  1.00  0.00           C
ATOM   7995  C26 POPEn 235      97.860  26.670  20.980  1.00  0.00           C
ATOM   7998  C27 POPEn 235      97.140  27.500  22.060  1.00  0.00           C
ATOM   8001  C28 POPEn 235      97.210  26.780  23.420  1.00  0.00           C
ATOM   8004  C29 POPEn 235      96.170  27.200  24.440  1.00  0.00           C
ATOM   8006 0C21 POPEn 235      95.370  26.350  25.110  1.00  0.00           C
ATOM   8008 1C21 POPEn 235      95.370  24.840  25.020  1.00  0.00           C
ATOM   8011 2C21 POPEn 235      94.930  24.230  26.360  1.00  0.00           C
ATOM   8014 3C21 POPEn 235      94.740  22.710  26.360  1.00  0.00           C
ATOM   8017 4C21 POPEn 235      94.300  22.200  27.750  1.00  0.00           C
ATOM   8020 5C21 POPEn 235      93.830  20.730  27.740  1.00  0.00           C
ATOM   8023 6C21 POPEn 235      93.670  20.200  29.170  1.00  0.00           C
ATOM   8026 7C21 POPEn 235      93.080  18.780  29.270  1.00  0.00           C
ATOM   8029 8C21 POPEn 235      93.070  18.210  30.700  1.00  0.00           C
ATOM   8033  C33 POPEn 235      95.520  26.200  15.150  1.00  0.00           C
ATOM   8036  C34 POPEn 235      94.920  26.270  16.580  1.00  0.00           C
ATOM   8039  C35 POPEn 235      94.730  24.870  17.190  1.00  0.00           C
ATOM   8042  C36 POPEn 235      94.210  24.820  18.640  1.00  0.00           C
ATOM   8045  C37 POPEn 235      93.640  23.430  19.010  1.00  0.00           C
ATOM   8048  C38 POPEn 235      93.080  23.320  20.430  1.00  0.00           C
ATOM   8051  C39 POPEn 235      91.880  24.230  20.700  1.00  0.00           C
ATOM   8054 0C31 POPEn 235      92.110  25.050  21.980  1.00  0.00           C
ATOM   8057 1C31 POPEn 235      90.950  25.900  22.510  1.00  0.00           C
ATOM   8060 2C31 POPEn 235      91.370  26.440  23.880  1.00  0.00           C
ATOM   8063 3C31 POPEn 235      90.290  27.210  24.640  1.00  0.00           C
ATOM   8066 4C31 POPEn 235      90.800  27.680  26.000  1.00  0.00           C
ATOM   8069 5C31 POPEn 235      89.940  28.780  26.620  1.00  0.00           C
ATOM   8072 6C31 POPEn 235      90.420  29.230  28.000  1.00  0.00           C
ATOM   8076  NH3 POPEo 236      55.560   3.910   5.770  1.00  0.00           N
ATOM   8080  C12 POPEo 236      55.340   5.240   5.140  1.00  0.00           C
ATOM   8083  C11 POPEo 236      56.260   6.220   5.860  1.00  0.00           C
ATOM   8086  P   POPEo 236      56.680   8.750   6.060  1.00  0.00           P
ATOM   8087  O13 POPEo 236      58.090   8.660   5.660  1.00  0.00           O
ATOM   8088  O14 POPEo 236      55.940   9.970   5.670  1.00  0.00           O
ATOM   8089  O11 POPEo 236      56.610   8.580   7.630  1.00  0.00           O
ATOM   8090  O12 POPEo 236      55.910   7.520   5.470  1.00  0.00           O
ATOM   8091  C1  POPEo 236      57.330   9.540   8.420  1.00  0.00           C
ATOM   8094  C2  POPEo 236      58.380   8.880   9.370  1.00  0.00           C
ATOM   8096  O21 POPEo 236      59.680   9.170   8.860  1.00  0.00           O
ATOM   8097  C21 POPEo 236      60.720   9.630   9.580  1.00  0.00           C
ATOM   8098  O22 POPEo 236      61.840   9.760   9.110  1.00  0.00           O
ATOM   8099  C22 POPEo 236      60.440   9.990  11.040  1.00  0.00           C
ATOM   8102  C3  POPEo 236      58.250   7.340   9.480  1.00  0.00           C
ATOM   8105  O31 POPEo 236      58.860   6.870  10.700  1.00  0.00           O
ATOM   8106  C31 POPEo 236      58.280   6.000  11.550  1.00  0.00           C
ATOM   8107  O32 POPEo 236      58.740   5.720  12.650  1.00  0.00           O
ATOM   8108  C32 POPEo 236      57.010   5.380  11.000  1.00  0.00           C
ATOM   8111  C23 POPEo 236      61.580  10.840  11.660  1.00  0.00           C
ATOM   8114  C24 POPEo 236      61.640  10.750  13.190  1.00  0.00           C
ATOM   8117  C25 POPEo 236      62.750   9.830  13.710  1.00  0.00           C
ATOM   8120  C26 POPEo 236      62.880   9.810  15.250  1.00  0.00           C
ATOM   8123  C27 POPEo 236      63.920   8.760  15.670  1.00  0.00           C
ATOM   8126  C28 POPEo 236      63.900   8.320  17.150  1.00  0.00           C
ATOM   8129  C29 POPEo 236      64.020   9.490  18.090  1.00  0.00           C
ATOM   8131 0C21 POPEo 236      63.640   9.530  19.370  1.00  0.00           C
ATOM   8133 1C21 POPEo 236      63.040   8.390  20.170  1.00  0.00           C
ATOM   8136 2C21 POPEo 236      61.720   8.750  20.870  1.00  0.00           C
ATOM   8139 3C21 POPEo 236      60.560   8.830  19.860  1.00  0.00           C
ATOM   8142 4C21 POPEo 236      59.300   9.510  20.390  1.00  0.00           C
ATOM   8145 5C21 POPEo 236      58.270   9.650  19.260  1.00  0.00           C
ATOM   8148 6C21 POPEo 236      57.070  10.550  19.570  1.00  0.00           C
ATOM   8151 7C21 POPEo 236      56.150  10.740  18.350  1.00  0.00           C
ATOM   8154 8C21 POPEo 236      54.750  11.240  18.700  1.00  0.00           C
ATOM   8158  C33 POPEo 236      56.250   4.440  11.940  1.00  0.00           C
ATOM   8161  C34 POPEo 236      54.820   4.330  11.390  1.00  0.00           C
ATOM   8164  C35 POPEo 236      53.750   4.050  12.430  1.00  0.00           C
ATOM   8167  C36 POPEo 236      53.280   2.610  12.300  1.00  0.00           C
ATOM   8170  C37 POPEo 236      53.960   1.680  13.290  1.00  0.00           C
ATOM   8173  C38 POPEo 236      53.590   0.220  13.030  1.00  0.00           C
ATOM   8176  C39 POPEo 236      54.180  -0.769  14.040  1.00  0.00           C
ATOM   8179 0C31 POPEo 236      55.480  -1.449  13.570  1.00  0.00           C
ATOM   8182 1C31 POPEo 236      55.960  -2.499  14.580  1.00  0.00           C
ATOM   8185 2C31 POPEo 236      57.400  -2.959  14.350  1.00  0.00           C
ATOM   8188 3C31 POPEo 236      57.990  -3.749  15.530  1.00  0.00           C
ATOM   8191 4C31 POPEo 236      58.080  -2.859  16.770  1.00  0.00           C
ATOM   8194 5C31 POPEo 236      59.350  -3.059  17.570  1.00  0.00           C
ATOM   8197 6C31 POPEo 236      59.440  -2.019  18.680  1.00  0.00           C
ATOM   8201  NH3 POPEp 237      63.640  98.120   4.370  1.00  0.00           N
ATOM   8205  C12 POPEp 237      62.370  97.320   4.270  1.00  0.00           C
ATOM   8208  C11 POPEp 237      61.210  98.110   3.630  1.00  0.00           C
ATOM   8211  P   POPEp 237      58.680  97.370   3.360  1.00  0.00           P
ATOM   8212  O13 POPEp 237      58.310  98.740   2.950  1.00  0.00           O
ATOM   8213  O14 POPEp 237      58.030  96.250   2.640  1.00  0.00           O
ATOM   8214  O11 POPEp 237      58.440  97.220   4.920  1.00  0.00           O
ATOM   8215  O12 POPEp 237      60.240  97.170   3.210  1.00  0.00           O
ATOM   8216  C1  POPEp 237      57.380  96.400   5.420  1.00  0.00           C
ATOM   8219  C2  POPEp 237      57.730  95.840   6.820  1.00  0.00           C
ATOM   8221  O21 POPEp 237      57.100  96.590   7.870  1.00  0.00           O
ATOM   8222  C21 POPEp 237      57.850  97.240   8.750  1.00  0.00           C
ATOM   8223  O22 POPEp 237      58.790  97.980   8.500  1.00  0.00           O
ATOM   8224  C22 POPEp 237      57.400  96.830  10.150  1.00  0.00           C
ATOM   8227  C3  POPEp 237      59.260  95.560   6.960  1.00  0.00           C
ATOM   8230  O31 POPEp 237      59.580  94.970   8.240  1.00  0.00           O
ATOM   8231  C31 POPEp 237      60.890  94.740   8.370  1.00  0.00           C
ATOM   8232  O32 POPEp 237      61.720  94.900   7.490  1.00  0.00           O
ATOM   8233  C32 POPEp 237      61.230  94.320   9.800  1.00  0.00           C
ATOM   8236  C23 POPEp 237      58.550  97.040  11.140  1.00  0.00           C
ATOM   8239  C24 POPEp 237      58.140  96.750  12.590  1.00  0.00           C
ATOM   8242  C25 POPEp 237      59.220  96.100  13.460  1.00  0.00           C
ATOM   8245  C26 POPEp 237      58.640  95.690  14.810  1.00  0.00           C
ATOM   8248  C27 POPEp 237      57.930  96.850  15.530  1.00  0.00           C
ATOM   8251  C28 POPEp 237      58.190  96.870  17.040  1.00  0.00           C
ATOM   8254  C29 POPEp 237      57.470  98.020  17.710  1.00  0.00           C
ATOM   8256 0C21 POPEp 237      56.480  97.920  18.610  1.00  0.00           C
ATOM   8258 1C21 POPEp 237      55.950  96.640  19.200  1.00  0.00           C
ATOM   8261 2C21 POPEp 237      55.900  96.710  20.730  1.00  0.00           C
ATOM   8264 3C21 POPEp 237      54.780  97.610  21.220  1.00  0.00           C
ATOM   8267 4C21 POPEp 237      54.830  97.700  22.730  1.00  0.00           C
ATOM   8270 5C21 POPEp 237      53.720  98.560  23.340  1.00  0.00           C
ATOM   8273 6C21 POPEp 237      53.710  98.360  24.850  1.00  0.00           C
ATOM   8276 7C21 POPEp 237      52.750  99.290  25.600  1.00  0.00           C
ATOM   8279 8C21 POPEp 237      52.540  98.880  27.060  1.00  0.00           C
ATOM   8283  C33 POPEp 237      60.870  92.850  10.120  1.00  0.00           C
ATOM   8286  C34 POPEp 237      59.420  92.660  10.630  1.00  0.00           C
ATOM   8289  C35 POPEp 237      59.300  91.730  11.870  1.00  0.00           C
ATOM   8292  C36 POPEp 237      59.630  92.440  13.200  1.00  0.00           C
ATOM   8295  C37 POPEp 237      59.820  91.510  14.410  1.00  0.00           C
ATOM   8298  C38 POPEp 237      60.340  92.170  15.710  1.00  0.00           C
ATOM   8301  C39 POPEp 237      60.540  91.160  16.860  1.00  0.00           C
ATOM   8304 0C31 POPEp 237      61.280  91.720  18.090  1.00  0.00           C
ATOM   8307 1C31 POPEp 237      61.640  90.650  19.140  1.00  0.00           C
ATOM   8310 2C31 POPEp 237      62.520  91.190  20.270  1.00  0.00           C
ATOM   8313 3C31 POPEp 237      62.260  90.560  21.630  1.00  0.00           C
ATOM   8316 4C31 POPEp 237      63.000  91.330  22.720  1.00  0.00           C
ATOM   8319 5C31 POPEp 237      62.920  90.600  24.060  1.00  0.00           C
ATOM   8322 6C31 POPEp 237      63.570  91.340  25.220  1.00  0.00           C
ATOM   8326  NH3 POPEq 238      47.950  89.610   4.450  1.00  0.00           N
ATOM   8330  C12 POPEq 238      48.610  90.960   4.500  1.00  0.00           C
ATOM   8333  C11 POPEq 238      47.960  92.020   3.580  1.00  0.00           C
ATOM   8336  P   POPEq 238      48.130  94.540   3.050  1.00  0.00           P
ATOM   8337  O13 POPEq 238      47.670  94.260   1.670  1.00  0.00           O
ATOM   8338  O14 POPEq 238      47.160  95.160   3.980  1.00  0.00           O
ATOM   8339  O11 POPEq 238      49.420  95.440   2.950  1.00  0.00           O
ATOM   8340  O12 POPEq 238      48.700  93.220   3.710  1.00  0.00           O
ATOM   8341  C1  POPEq 238      50.420  95.440   3.960  1.00  0.00           C
ATOM   8344  C2  POPEq 238      50.700  96.930   4.290  1.00  0.00           C
ATOM   8346  O21 POPEq 238      52.020  97.130   4.840  1.00  0.00           O
ATOM   8347  C21 POPEq 238      52.320  96.630   6.020  1.00  0.00           C
ATOM   8348  O22 POPEq 238      51.570  96.020   6.770  1.00  0.00           O
ATOM   8349  C22 POPEq 238      53.810  96.860   6.300  1.00  0.00           C
ATOM   8352  C3  POPEq 238      49.550  97.470   5.170  1.00  0.00           C
ATOM   8355  O31 POPEq 238      49.770  98.810   5.680  1.00  0.00           O
ATOM   8356  C31 POPEq 238      48.680  99.230   6.340  1.00  0.00           C
ATOM   8357  O32 POPEq 238      47.600  98.650   6.350  1.00  0.00           O
ATOM   8358  C32 POPEq 238      48.960 100.460   7.190  1.00  0.00           C
ATOM   8361  C23 POPEq 238      54.110  98.280   6.830  1.00  0.00           C
ATOM   8364  C24 POPEq 238      53.430  98.580   8.170  1.00  0.00           C
ATOM   8367  C25 POPEq 238      53.760  99.940   8.810  1.00  0.00           C
ATOM   8370  C26 POPEq 238      53.810  99.840  10.340  1.00  0.00           C
ATOM   8373  C27 POPEq 238      54.220 101.130  11.080  1.00  0.00           C
ATOM   8376  C28 POPEq 238      54.510 100.920  12.590  1.00  0.00           C
ATOM   8379  C29 POPEq 238      55.730 100.100  12.910  1.00  0.00           C
ATOM   8381 0C21 POPEq 238      56.800 100.490  13.620  1.00  0.00           C
ATOM   8383 1C21 POPEq 238      57.030 101.850  14.250  1.00  0.00           C
ATOM   8386 2C21 POPEq 238      56.640 101.910  15.740  1.00  0.00           C
ATOM   8389 3C21 POPEq 238      57.220 103.160  16.420  1.00  0.00           C
ATOM   8392 4C21 POPEq 238      56.700 103.440  17.840  1.00  0.00           C
ATOM   8395 5C21 POPEq 238      56.760 102.270  18.830  1.00  0.00           C
ATOM   8398 6C21 POPEq 238      56.320 102.720  20.240  1.00  0.00           C
ATOM   8401 7C21 POPEq 238      56.310 101.600  21.290  1.00  0.00           C
ATOM   8404 8C21 POPEq 238      56.490 102.100  22.730  1.00  0.00           C
ATOM   8408  C33 POPEq 238      47.950 100.460   8.350  1.00  0.00           C
ATOM   8411  C34 POPEq 238      48.340 101.330   9.540  1.00  0.00           C
ATOM   8414  C35 POPEq 238      49.550 100.820  10.330  1.00  0.00           C
ATOM   8417  C36 POPEq 238      49.920 101.860  11.380  1.00  0.00           C
ATOM   8420  C37 POPEq 238      50.780 101.410  12.550  1.00  0.00           C
ATOM   8423  C38 POPEq 238      51.060 102.650  13.410  1.00  0.00           C
ATOM   8426  C39 POPEq 238      51.940 102.390  14.630  1.00  0.00           C
ATOM   8429 0C31 POPEq 238      51.880 103.520  15.670  1.00  0.00           C
ATOM   8432 1C31 POPEq 238      52.640 103.120  16.940  1.00  0.00           C
ATOM   8435 2C31 POPEq 238      52.890 104.260  17.930  1.00  0.00           C
ATOM   8438 3C31 POPEq 238      51.620 104.910  18.500  1.00  0.00           C
ATOM   8441 4C31 POPEq 238      51.960 105.710  19.770  1.00  0.00           C
ATOM   8444 5C31 POPEq 238      50.760 106.170  20.590  1.00  0.00           C
ATOM   8447 6C31 POPEq 238      51.210 107.060  21.760  1.00  0.00           C
ATOM   8451  NH3 POPEr 239      12.810  36.370  13.220  1.00  0.00           N
ATOM   8455  C12 POPEr 239      13.620  35.200  12.760  1.00  0.00           C
ATOM   8458  C11 POPEr 239      12.950  33.860  13.100  1.00  0.00           C
ATOM   8461  P   POPEr 239      15.000  32.370  13.720  1.00  0.00           P
ATOM   8462  O13 POPEr 239      15.350  30.950  13.470  1.00  0.00           O
ATOM   8463  O14 POPEr 239      16.080  33.360  13.540  1.00  0.00           O
ATOM   8464  O11 POPEr 239      14.420  32.510  15.190  1.00  0.00           O
ATOM   8465  O12 POPEr 239      13.790  32.760  12.780  1.00  0.00           O
ATOM   8466  C1  POPEr 239      14.980  31.710  16.240  1.00  0.00           C
ATOM   8469  C2  POPEr 239      15.320  32.550  17.500  1.00  0.00           C
ATOM   8471  O21 POPEr 239      15.230  31.720  18.670  1.00  0.00           O
ATOM   8472  C21 POPEr 239      14.690  32.060  19.830  1.00  0.00           C
ATOM   8473  O22 POPEr 239      13.890  32.940  20.060  1.00  0.00           O
ATOM   8474  C22 POPEr 239      15.200  31.100  20.900  1.00  0.00           C
ATOM   8477  C3  POPEr 239      14.600  33.930  17.560  1.00  0.00           C
ATOM   8480  O31 POPEr 239      15.180  34.740  18.600  1.00  0.00           O
ATOM   8481  C31 POPEr 239      14.800  36.010  18.610  1.00  0.00           C
ATOM   8482  O32 POPEr 239      14.180  36.580  17.730  1.00  0.00           O
ATOM   8483  C32 POPEr 239      15.200  36.640  19.960  1.00  0.00           C
ATOM   8486  C23 POPEr 239      15.660  31.870  22.150  1.00  0.00           C
ATOM   8489  C24 POPEr 239      15.350  31.120  23.450  1.00  0.00           C
ATOM   8492  C25 POPEr 239      13.870  31.210  23.860  1.00  0.00           C
ATOM   8495  C26 POPEr 239      13.610  30.670  25.270  1.00  0.00           C
ATOM   8498  C27 POPEr 239      12.260  31.130  25.820  1.00  0.00           C
ATOM   8501  C28 POPEr 239      11.880  30.510  27.180  1.00  0.00           C
ATOM   8504  C29 POPEr 239      11.700  29.010  27.130  1.00  0.00           C
ATOM   8506 0C21 POPEr 239      10.760  28.300  27.760  1.00  0.00           C
ATOM   8508 1C21 POPEr 239       9.720  28.890  28.670  1.00  0.00           C
ATOM   8511 2C21 POPEr 239      10.350  29.350  30.000  1.00  0.00           C
ATOM   8514 3C21 POPEr 239      10.830  28.230  30.940  1.00  0.00           C
ATOM   8517 4C21 POPEr 239       9.710  27.370  31.530  1.00  0.00           C
ATOM   8520 5C21 POPEr 239      10.040  25.870  31.530  1.00  0.00           C
ATOM   8523 6C21 POPEr 239      11.270  25.440  32.360  1.00  0.00           C
ATOM   8526 7C21 POPEr 239      11.360  23.910  32.510  1.00  0.00           C
ATOM   8529 8C21 POPEr 239      12.200  23.380  33.690  1.00  0.00           C
ATOM   8533  C33 POPEr 239      14.360  36.010  21.090  1.00  0.00           C
ATOM   8536  C34 POPEr 239      14.510  36.570  22.520  1.00  0.00           C
ATOM   8539  C35 POPEr 239      15.690  35.960  23.320  1.00  0.00           C
ATOM   8542  C36 POPEr 239      15.450  35.810  24.840  1.00  0.00           C
ATOM   8545  C37 POPEr 239      16.590  35.110  25.620  1.00  0.00           C
ATOM   8548  C38 POPEr 239      16.350  35.070  27.140  1.00  0.00           C
ATOM   8551  C39 POPEr 239      17.340  34.230  27.970  1.00  0.00           C
ATOM   8554 0C31 POPEr 239      18.800  34.690  27.880  1.00  0.00           C
ATOM   8557 1C31 POPEr 239      19.740  33.850  28.750  1.00  0.00           C
ATOM   8560 2C31 POPEr 239      19.530  33.940  30.260  1.00  0.00           C
ATOM   8563 3C31 POPEr 239      20.600  33.100  30.970  1.00  0.00           C
ATOM   8566 4C31 POPEr 239      20.130  32.540  32.310  1.00  0.00           C
ATOM   8569 5C31 POPEr 239      21.150  31.570  32.930  1.00  0.00           C
ATOM   8572 6C31 POPEr 239      20.610  30.660  34.050  1.00  0.00           C
ATOM   8576  NH3 POPEs 240      23.860  68.290  50.470  1.00  0.00           N
ATOM   8580  C12 POPEs 240      23.480  69.700  50.770  1.00  0.00           C
ATOM   8583  C11 POPEs 240      22.740  70.290  49.570  1.00  0.00           C
ATOM   8586  P   POPEs 240      23.080  72.880  49.470  1.00  0.00           P
ATOM   8587  O13 POPEs 240      22.560  74.010  50.260  1.00  0.00           O
ATOM   8588  O14 POPEs 240      24.530  72.610  49.540  1.00  0.00           O
ATOM   8589  O11 POPEs 240      22.640  73.080  47.960  1.00  0.00           O
ATOM   8590  O12 POPEs 240      22.270  71.590  49.880  1.00  0.00           O
ATOM   8591  C1  POPEs 240      23.270  72.420  46.870  1.00  0.00           C
ATOM   8594  C2  POPEs 240      23.250  73.350  45.630  1.00  0.00           C
ATOM   8596  O21 POPEs 240      23.050  72.500  44.480  1.00  0.00           O
ATOM   8597  C21 POPEs 240      22.310  73.020  43.510  1.00  0.00           C
ATOM   8598  O22 POPEs 240      22.020  74.200  43.390  1.00  0.00           O
ATOM   8599  C22 POPEs 240      21.720  71.890  42.640  1.00  0.00           C
ATOM   8602  C3  POPEs 240      24.570  74.180  45.560  1.00  0.00           C
ATOM   8605  O31 POPEs 240      24.520  75.290  44.640  1.00  0.00           O
ATOM   8606  C31 POPEs 240      25.220  75.350  43.500  1.00  0.00           C
ATOM   8607  O32 POPEs 240      25.460  76.400  42.910  1.00  0.00           O
ATOM   8608  C32 POPEs 240      25.690  74.000  42.950  1.00  0.00           C
ATOM   8611  C23 POPEs 240      22.680  70.800  42.130  1.00  0.00           C
ATOM   8614  C24 POPEs 240      22.020  69.890  41.070  1.00  0.00           C
ATOM   8617  C25 POPEs 240      20.890  69.010  41.630  1.00  0.00           C
ATOM   8620  C26 POPEs 240      20.460  67.880  40.680  1.00  0.00           C
ATOM   8623  C27 POPEs 240      19.590  66.810  41.370  1.00  0.00           C
ATOM   8626  C28 POPEs 240      19.430  65.520  40.530  1.00  0.00           C
ATOM   8629  C29 POPEs 240      20.680  64.670  40.530  1.00  0.00           C
ATOM   8631 0C21 POPEs 240      20.750  63.340  40.330  1.00  0.00           C
ATOM   8633 1C21 POPEs 240      19.590  62.430  39.980  1.00  0.00           C
ATOM   8636 2C21 POPEs 240      19.930  61.020  39.440  1.00  0.00           C
ATOM   8639 3C21 POPEs 240      20.490  60.080  40.530  1.00  0.00           C
ATOM   8642 4C21 POPEs 240      21.210  58.860  39.950  1.00  0.00           C
ATOM   8645 5C21 POPEs 240      20.230  57.840  39.350  1.00  0.00           C
ATOM   8648 6C21 POPEs 240      20.910  56.830  38.420  1.00  0.00           C
ATOM   8651 7C21 POPEs 240      19.940  55.820  37.800  1.00  0.00           C
ATOM   8654 8C21 POPEs 240      20.650  54.710  37.030  1.00  0.00           C
ATOM   8658  C33 POPEs 240      25.460  73.910  41.440  1.00  0.00           C
ATOM   8661  C34 POPEs 240      26.160  72.710  40.790  1.00  0.00           C
ATOM   8664  C35 POPEs 240      26.060  72.760  39.270  1.00  0.00           C
ATOM   8667  C36 POPEs 240      24.650  72.450  38.770  1.00  0.00           C
ATOM   8670  C37 POPEs 240      24.480  72.790  37.290  1.00  0.00           C
ATOM   8673  C38 POPEs 240      23.060  72.480  36.810  1.00  0.00           C
ATOM   8676  C39 POPEs 240      22.790  72.760  35.330  1.00  0.00           C
ATOM   8679 0C31 POPEs 240      23.980  73.310  34.540  1.00  0.00           C
ATOM   8682 1C31 POPEs 240      23.590  73.640  33.100  1.00  0.00           C
ATOM   8685 2C31 POPEs 240      24.790  74.080  32.260  1.00  0.00           C
ATOM   8688 3C31 POPEs 240      24.410  74.200  30.780  1.00  0.00           C
ATOM   8691 4C31 POPEs 240      24.000  75.620  30.380  1.00  0.00           C
ATOM   8694 5C31 POPEs 240      23.400  75.750  28.970  1.00  0.00           C
ATOM   8697 6C31 POPEs 240      22.720  77.110  28.740  1.00  0.00           C
ATOM   8701  NH3 POPEt 241      45.440 105.490   5.840  1.00  0.00           N
ATOM   8705  C12 POPEt 241      46.420 106.360   5.100  1.00  0.00           C
ATOM   8708  C11 POPEt 241      45.800 107.060   3.860  1.00  0.00           C
ATOM   8711  P   POPEt 241      43.780 108.630   4.560  1.00  0.00           P
ATOM   8712  O13 POPEt 241      43.780 109.950   5.220  1.00  0.00           O
ATOM   8713  O14 POPEt 241      42.860 108.460   3.410  1.00  0.00           O
ATOM   8714  O11 POPEt 241      43.520 107.520   5.650  1.00  0.00           O
ATOM   8715  O12 POPEt 241      45.260 108.330   4.140  1.00  0.00           O
ATOM   8716  C1  POPEt 241      42.230 107.360   6.210  1.00  0.00           C
ATOM   8719  C2  POPEt 241      41.800 108.500   7.180  1.00  0.00           C
ATOM   8721  O21 POPEt 241      42.480 108.460   8.450  1.00  0.00           O
ATOM   8722  C21 POPEt 241      43.760 108.760   8.540  1.00  0.00           C
ATOM   8723  O22 POPEt 241      44.500 109.170   7.680  1.00  0.00           O
ATOM   8724  C22 POPEt 241      44.230 108.490   9.970  1.00  0.00           C
ATOM   8727  C3  POPEt 241      40.310 108.260   7.440  1.00  0.00           C
ATOM   8730  O31 POPEt 241      40.170 106.970   8.070  1.00  0.00           O
ATOM   8731  C31 POPEt 241      39.710 106.970   9.310  1.00  0.00           C
ATOM   8732  O32 POPEt 241      39.150 107.900   9.860  1.00  0.00           O
ATOM   8733  C32 POPEt 241      40.000 105.650  10.000  1.00  0.00           C
ATOM   8736  C23 POPEt 241      43.550 109.450  10.950  1.00  0.00           C
ATOM   8739  C24 POPEt 241      43.570 108.890  12.380  1.00  0.00           C
ATOM   8742  C25 POPEt 241      45.000 108.740  12.920  1.00  0.00           C
ATOM   8745  C26 POPEt 241      45.050 108.620  14.450  1.00  0.00           C
ATOM   8748  C27 POPEt 241      46.480 108.430  15.010  1.00  0.00           C
ATOM   8751  C28 POPEt 241      46.490 108.040  16.500  1.00  0.00           C
ATOM   8754  C29 POPEt 241      47.620 107.100  16.820  1.00  0.00           C
ATOM   8756 0C21 POPEt 241      48.750 107.400  17.480  1.00  0.00           C
ATOM   8758 1C21 POPEt 241      49.140 108.730  18.070  1.00  0.00           C
ATOM   8761 2C21 POPEt 241      49.850 109.660  17.070  1.00  0.00           C
ATOM   8764 3C21 POPEt 241      51.050 110.390  17.690  1.00  0.00           C
ATOM   8767 4C21 POPEt 241      51.670 111.500  16.810  1.00  0.00           C
ATOM   8770 5C21 POPEt 241      52.170 111.000  15.450  1.00  0.00           C
ATOM   8773 6C21 POPEt 241      51.190 111.150  14.290  1.00  0.00           C
ATOM   8776 7C21 POPEt 241      51.680 110.290  13.120  1.00  0.00           C
ATOM   8779 8C21 POPEt 241      50.620 109.830  12.130  1.00  0.00           C
ATOM   8783  C33 POPEt 241      40.380 105.930  11.460  1.00  0.00           C
ATOM   8786  C34 POPEt 241      40.790 104.660  12.230  1.00  0.00           C
ATOM   8789  C35 POPEt 241      40.950 104.920  13.740  1.00  0.00           C
ATOM   8792  C36 POPEt 241      41.110 103.630  14.560  1.00  0.00           C
ATOM   8795  C37 POPEt 241      41.560 103.940  15.990  1.00  0.00           C
ATOM   8798  C38 POPEt 241      42.140 102.750  16.780  1.00  0.00           C
ATOM   8801  C39 POPEt 241      41.430 102.610  18.120  1.00  0.00           C
ATOM   8804 0C31 POPEt 241      41.720 103.750  19.100  1.00  0.00           C
ATOM   8807 1C31 POPEt 241      40.640 103.760  20.180  1.00  0.00           C
ATOM   8810 2C31 POPEt 241      40.730 104.850  21.250  1.00  0.00           C
ATOM   8813 3C31 POPEt 241      39.470 104.880  22.130  1.00  0.00           C
ATOM   8816 4C31 POPEt 241      39.660 105.750  23.370  1.00  0.00           C
ATOM   8819 5C31 POPEt 241      38.410 105.870  24.250  1.00  0.00           C
ATOM   8822 6C31 POPEt 241      38.530 107.060  25.210  1.00  0.00           C
ATOM   8826  NH3 POPEu 242     122.040  78.970   9.570  1.00  0.00           N
ATOM   8830  C12 POPEu 242     121.130  77.790   9.610  1.00  0.00           C
ATOM   8833  C11 POPEu 242     121.870  76.440   9.490  1.00  0.00           C
ATOM   8836  P   POPEu 242     120.010  75.100  10.860  1.00  0.00           P
ATOM   8837  O13 POPEu 242     119.140  76.270  11.070  1.00  0.00           O
ATOM   8838  O14 POPEu 242     119.590  74.130   9.820  1.00  0.00           O
ATOM   8839  O11 POPEu 242     120.100  74.340  12.230  1.00  0.00           O
ATOM   8840  O12 POPEu 242     121.510  75.530  10.520  1.00  0.00           O
ATOM   8841  C1  POPEu 242     120.590  74.630  13.510  1.00  0.00           C
ATOM   8844  C2  POPEu 242     122.130  74.740  13.470  1.00  0.00           C
ATOM   8846  O21 POPEu 242     122.790  74.050  14.560  1.00  0.00           O
ATOM   8847  C21 POPEu 242     122.700  74.470  15.820  1.00  0.00           C
ATOM   8848  O22 POPEu 242     122.090  75.440  16.220  1.00  0.00           O
ATOM   8849  C22 POPEu 242     123.480  73.470  16.710  1.00  0.00           C
ATOM   8852  C3  POPEu 242     122.550  76.210  13.310  1.00  0.00           C
ATOM   8855  O31 POPEu 242     123.960  76.150  13.160  1.00  0.00           O
ATOM   8856  C31 POPEu 242     124.790  77.070  13.630  1.00  0.00           C
ATOM   8857  O32 POPEu 242     125.970  76.860  13.810  1.00  0.00           O
ATOM   8858  C32 POPEu 242     124.160  78.450  13.840  1.00  0.00           C
ATOM   8861  C23 POPEu 242     123.620  73.930  18.180  1.00  0.00           C
ATOM   8864  C24 POPEu 242     124.310  72.870  19.070  1.00  0.00           C
ATOM   8867  C25 POPEu 242     123.890  72.870  20.560  1.00  0.00           C
ATOM   8870  C26 POPEu 242     124.200  74.180  21.290  1.00  0.00           C
ATOM   8873  C27 POPEu 242     124.180  74.060  22.820  1.00  0.00           C
ATOM   8876  C28 POPEu 242     125.070  75.130  23.460  1.00  0.00           C
ATOM   8879  C29 POPEu 242     125.180  74.920  24.940  1.00  0.00           C
ATOM   8881 0C21 POPEu 242     124.500  75.590  25.880  1.00  0.00           C
ATOM   8883 1C21 POPEu 242     123.470  76.680  25.680  1.00  0.00           C
ATOM   8886 2C21 POPEu 242     122.190  76.410  26.490  1.00  0.00           C
ATOM   8889 3C21 POPEu 242     121.360  77.630  26.930  1.00  0.00           C
ATOM   8892 4C21 POPEu 242     120.290  77.180  27.940  1.00  0.00           C
ATOM   8895 5C21 POPEu 242     120.840  77.090  29.390  1.00  0.00           C
ATOM   8898 6C21 POPEu 242     120.570  75.770  30.130  1.00  0.00           C
ATOM   8901 7C21 POPEu 242     119.090  75.510  30.450  1.00  0.00           C
ATOM   8904 8C21 POPEu 242     118.800  74.070  30.860  1.00  0.00           C
ATOM   8908  C33 POPEu 242     125.170  79.300  14.620  1.00  0.00           C
ATOM   8911  C34 POPEu 242     125.210  79.030  16.130  1.00  0.00           C
ATOM   8914  C35 POPEu 242     123.970  79.480  16.920  1.00  0.00           C
ATOM   8917  C36 POPEu 242     123.500  78.400  17.900  1.00  0.00           C
ATOM   8920  C37 POPEu 242     122.900  78.950  19.210  1.00  0.00           C
ATOM   8923  C38 POPEu 242     122.610  77.820  20.210  1.00  0.00           C
ATOM   8926  C39 POPEu 242     122.060  78.280  21.570  1.00  0.00           C
ATOM   8929 0C31 POPEu 242     122.910  79.360  22.250  1.00  0.00           C
ATOM   8932 1C31 POPEu 242     122.340  79.930  23.550  1.00  0.00           C
ATOM   8935 2C31 POPEu 242     123.390  80.850  24.190  1.00  0.00           C
ATOM   8938 3C31 POPEu 242     122.920  81.580  25.450  1.00  0.00           C
ATOM   8941 4C31 POPEu 242     123.530  82.980  25.560  1.00  0.00           C
ATOM   8944 5C31 POPEu 242     122.720  83.880  26.500  1.00  0.00           C
ATOM   8947 6C31 POPEu 242     123.130  85.350  26.510  1.00  0.00           C
ATOM   8951  NH3 POPEv 243      81.470 102.610  48.570  1.00  0.00           N
ATOM   8955  C12 POPEv 243      81.680 101.140  48.760  1.00  0.00           C
ATOM   8958  C11 POPEv 243      81.280 100.730  50.160  1.00  0.00           C
ATOM   8961  P   POPEv 243      80.970  98.670  51.620  1.00  0.00           P
ATOM   8962  O13 POPEv 243      82.150  98.010  52.220  1.00  0.00           O
ATOM   8963  O14 POPEv 243      80.270  99.670  52.450  1.00  0.00           O
ATOM   8964  O11 POPEv 243      79.910  97.630  51.100  1.00  0.00           O
ATOM   8965  O12 POPEv 243      81.400  99.320  50.250  1.00  0.00           O
ATOM   8966  C1  POPEv 243      80.140  96.330  50.580  1.00  0.00           C
ATOM   8969  C2  POPEv 243      80.920  96.220  49.230  1.00  0.00           C
ATOM   8971  O21 POPEv 243      80.350  97.140  48.280  1.00  0.00           O
ATOM   8972  C21 POPEv 243      81.110  97.470  47.240  1.00  0.00           C
ATOM   8973  O22 POPEv 243      82.330  97.430  47.210  1.00  0.00           O
ATOM   8974  C22 POPEv 243      80.200  97.710  46.030  1.00  0.00           C
ATOM   8977  C3  POPEv 243      80.800  94.750  48.680  1.00  0.00           C
ATOM   8980  O31 POPEv 243      81.200  94.640  47.300  1.00  0.00           O
ATOM   8981  C31 POPEv 243      82.450  94.230  47.050  1.00  0.00           C
ATOM   8982  O32 POPEv 243      83.190  93.660  47.830  1.00  0.00           O
ATOM   8983  C32 POPEv 243      82.870  94.650  45.640  1.00  0.00           C
ATOM   8986  C23 POPEv 243      80.550  99.000  45.260  1.00  0.00           C
ATOM   8989  C24 POPEv 243      81.920  99.020  44.560  1.00  0.00           C
ATOM   8992  C25 POPEv 243      82.020  98.020  43.390  1.00  0.00           C
ATOM   8995  C26 POPEv 243      82.020  98.750  42.060  1.00  0.00           C
ATOM   8998  C27 POPEv 243      82.090  97.840  40.820  1.00  0.00           C
ATOM   9001  C28 POPEv 243      82.310  98.630  39.510  1.00  0.00           C
ATOM   9004  C29 POPEv 243      81.400  99.830  39.470  1.00  0.00           C
ATOM   9006 0C21 POPEv 243      80.360 100.070  38.670  1.00  0.00           C
ATOM   9008 1C21 POPEv 243      79.830  99.190  37.570  1.00  0.00           C
ATOM   9011 2C21 POPEv 243      79.850  99.830  36.170  1.00  0.00           C
ATOM   9014 3C21 POPEv 243      79.170  98.970  35.100  1.00  0.00           C
ATOM   9017 4C21 POPEv 243      77.760  98.510  35.500  1.00  0.00           C
ATOM   9020 5C21 POPEv 243      77.040  97.790  34.350  1.00  0.00           C
ATOM   9023 6C21 POPEv 243      77.430  96.310  34.190  1.00  0.00           C
ATOM   9026 7C21 POPEv 243      76.830  95.690  32.920  1.00  0.00           C
ATOM   9029 8C21 POPEv 243      77.570  94.460  32.400  1.00  0.00           C
ATOM   9033  C33 POPEv 243      84.410  94.780  45.560  1.00  0.00           C
ATOM   9036  C34 POPEv 243      84.950  95.380  44.250  1.00  0.00           C
ATOM   9039  C35 POPEv 243      84.570  94.540  43.020  1.00  0.00           C
ATOM   9042  C36 POPEv 243      85.530  94.660  41.820  1.00  0.00           C
ATOM   9045  C37 POPEv 243      85.000  94.000  40.530  1.00  0.00           C
ATOM   9048  C38 POPEv 243      85.910  92.880  39.990  1.00  0.00           C
ATOM   9051  C39 POPEv 243      85.620  92.490  38.530  1.00  0.00           C
ATOM   9054 0C31 POPEv 243      84.340  91.660  38.320  1.00  0.00           C
ATOM   9057 1C31 POPEv 243      84.230  91.130  36.890  1.00  0.00           C
ATOM   9060 2C31 POPEv 243      82.840  90.660  36.430  1.00  0.00           C
ATOM   9063 3C31 POPEv 243      82.850  90.250  34.950  1.00  0.00           C
ATOM   9066 4C31 POPEv 243      82.930  91.470  34.020  1.00  0.00           C
ATOM   9069 5C31 POPEv 243      82.960  91.070  32.540  1.00  0.00           C
ATOM   9072 6C31 POPEv 243      83.120  92.260  31.600  1.00  0.00           C
ATOM   9076  NH3 POPEw 244      75.260 112.220  46.690  1.00  0.00           N
ATOM   9080  C12 POPEw 244      76.250 112.680  47.730  1.00  0.00           C
ATOM   9083  C11 POPEw 244      77.140 113.830  47.200  1.00  0.00           C
ATOM   9086  P   POPEw 244      78.270 116.040  48.030  1.00  0.00           P
ATOM   9087  O13 POPEw 244      78.360 116.740  49.330  1.00  0.00           O
ATOM   9088  O14 POPEw 244      79.510 116.000  47.220  1.00  0.00           O
ATOM   9089  O11 POPEw 244      77.130 116.710  47.170  1.00  0.00           O
ATOM   9090  O12 POPEw 244      77.740 114.550  48.270  1.00  0.00           O
ATOM   9091  C1  POPEw 244      77.390 117.270  45.890  1.00  0.00           C
ATOM   9094  C2  POPEw 244      76.600 116.500  44.810  1.00  0.00           C
ATOM   9096  O21 POPEw 244      77.090 116.820  43.500  1.00  0.00           O
ATOM   9097  C21 POPEw 244      78.190 116.140  43.140  1.00  0.00           C
ATOM   9098  O22 POPEw 244      78.690 115.220  43.750  1.00  0.00           O
ATOM   9099  C22 POPEw 244      78.750 116.740  41.840  1.00  0.00           C
ATOM   9102  C3  POPEw 244      75.100 116.850  44.970  1.00  0.00           C
ATOM   9105  O31 POPEw 244      74.280 116.120  44.040  1.00  0.00           O
ATOM   9106  C31 POPEw 244      73.770 114.990  44.530  1.00  0.00           C
ATOM   9107  O32 POPEw 244      74.120 114.450  45.570  1.00  0.00           O
ATOM   9108  C32 POPEw 244      72.580 114.560  43.690  1.00  0.00           C
ATOM   9111  C23 POPEw 244      79.800 115.790  41.230  1.00  0.00           C
ATOM   9114  C24 POPEw 244      80.520 116.400  40.010  1.00  0.00           C
ATOM   9117  C25 POPEw 244      79.550 116.680  38.850  1.00  0.00           C
ATOM   9120  C26 POPEw 244      80.190 117.020  37.500  1.00  0.00           C
ATOM   9123  C27 POPEw 244      79.120 117.410  36.460  1.00  0.00           C
ATOM   9126  C28 POPEw 244      79.670 117.420  35.030  1.00  0.00           C
ATOM   9129  C29 POPEw 244      78.560 117.470  34.010  1.00  0.00           C
ATOM   9131 0C21 POPEw 244      78.480 118.290  32.940  1.00  0.00           C
ATOM   9133 1C21 POPEw 244      79.500 119.310  32.520  1.00  0.00           C
ATOM   9136 2C21 POPEw 244      80.910 118.760  32.180  1.00  0.00           C
ATOM   9139 3C21 POPEw 244      80.950 117.500  31.300  1.00  0.00           C
ATOM   9142 4C21 POPEw 244      82.330 117.300  30.650  1.00  0.00           C
ATOM   9145 5C21 POPEw 244      82.490 116.130  29.640  1.00  0.00           C
ATOM   9148 6C21 POPEw 244      83.270 116.520  28.370  1.00  0.00           C
ATOM   9151 7C21 POPEw 244      83.440 115.410  27.320  1.00  0.00           C
ATOM   9154 8C21 POPEw 244      84.420 115.750  26.180  1.00  0.00           C
ATOM   9158  C33 POPEw 244      71.790 113.420  44.370  1.00  0.00           C
ATOM   9161  C34 POPEw 244      70.330 113.260  43.890  1.00  0.00           C
ATOM   9164  C35 POPEw 244      70.310 112.990  42.380  1.00  0.00           C
ATOM   9167  C36 POPEw 244      69.000 112.550  41.710  1.00  0.00           C
ATOM   9170  C37 POPEw 244      69.020 112.920  40.220  1.00  0.00           C
ATOM   9173  C38 POPEw 244      67.860 112.320  39.410  1.00  0.00           C
ATOM   9176  C39 POPEw 244      68.090 110.870  39.000  1.00  0.00           C
ATOM   9179 0C31 POPEw 244      66.880 110.340  38.230  1.00  0.00           C
ATOM   9182 1C31 POPEw 244      66.970 108.850  37.930  1.00  0.00           C
ATOM   9185 2C31 POPEw 244      65.590 108.210  37.740  1.00  0.00           C
ATOM   9188 3C31 POPEw 244      65.700 106.810  37.120  1.00  0.00           C
ATOM   9191 4C31 POPEw 244      65.430 106.750  35.610  1.00  0.00           C
ATOM   9194 5C31 POPEw 244      64.880 105.370  35.210  1.00  0.00           C
ATOM   9197 6C31 POPEw 244      64.940 105.010  33.720  1.00  0.00           C
ATOM   9201  NH3 POPEx 245     106.700  74.740  51.640  1.00  0.00           N
ATOM   9205  C12 POPEx 245     107.980  74.220  52.240  1.00  0.00           C
ATOM   9208  C11 POPEx 245     109.220  74.990  51.710  1.00  0.00           C
ATOM   9211  P   POPEx 245     111.070  73.310  52.760  1.00  0.00           P
ATOM   9212  O13 POPEx 245     111.800  74.120  53.760  1.00  0.00           O
ATOM   9213  O14 POPEx 245     110.080  72.350  53.290  1.00  0.00           O
ATOM   9214  O11 POPEx 245     112.100  72.560  51.800  1.00  0.00           O
ATOM   9215  O12 POPEx 245     110.410  74.240  51.680  1.00  0.00           O
ATOM   9216  C1  POPEx 245     113.180  73.290  51.200  1.00  0.00           C
ATOM   9219  C2  POPEx 245     113.080  73.470  49.620  1.00  0.00           C
ATOM   9221  O21 POPEx 245     113.170  72.300  48.780  1.00  0.00           O
ATOM   9222  C21 POPEx 245     114.030  71.320  48.980  1.00  0.00           C
ATOM   9223  O22 POPEx 245     114.750  71.170  49.960  1.00  0.00           O
ATOM   9224  C22 POPEx 245     114.060  70.350  47.770  1.00  0.00           C
ATOM   9227  C3  POPEx 245     114.100  74.580  49.160  1.00  0.00           C
ATOM   9230  O31 POPEx 245     114.520  74.520  47.770  1.00  0.00           O
ATOM   9231  C31 POPEx 245     115.850  74.610  47.550  1.00  0.00           C
ATOM   9232  O32 POPEx 245     116.710  74.610  48.400  1.00  0.00           O
ATOM   9233  C32 POPEx 245     116.170  74.700  46.040  1.00  0.00           C
ATOM   9236  C23 POPEx 245     114.540  71.010  46.450  1.00  0.00           C
ATOM   9239  C24 POPEx 245     115.610  70.240  45.630  1.00  0.00           C
ATOM   9242  C25 POPEx 245     116.120  71.130  44.490  1.00  0.00           C
ATOM   9245  C26 POPEx 245     116.970  70.470  43.390  1.00  0.00           C
ATOM   9248  C27 POPEx 245     117.300  71.520  42.320  1.00  0.00           C
ATOM   9251  C28 POPEx 245     117.930  70.940  41.030  1.00  0.00           C
ATOM   9254  C29 POPEx 245     118.240  71.960  39.960  1.00  0.00           C
ATOM   9256 0C21 POPEx 245     118.080  71.810  38.630  1.00  0.00           C
ATOM   9258 1C21 POPEx 245     117.600  70.580  37.880  1.00  0.00           C
ATOM   9261 2C21 POPEx 245     116.380  70.760  36.940  1.00  0.00           C
ATOM   9264 3C21 POPEx 245     116.550  71.970  36.010  1.00  0.00           C
ATOM   9267 4C21 POPEx 245     115.430  72.170  35.000  1.00  0.00           C
ATOM   9270 5C21 POPEx 245     115.790  71.600  33.620  1.00  0.00           C
ATOM   9273 6C21 POPEx 245     114.650  71.760  32.620  1.00  0.00           C
ATOM   9276 7C21 POPEx 245     115.030  71.360  31.180  1.00  0.00           C
ATOM   9279 8C21 POPEx 245     113.870  71.460  30.190  1.00  0.00           C
ATOM   9283  C33 POPEx 245     116.550  76.130  45.580  1.00  0.00           C
ATOM   9286  C34 POPEx 245     116.650  76.210  44.030  1.00  0.00           C
ATOM   9289  C35 POPEx 245     117.970  75.680  43.420  1.00  0.00           C
ATOM   9292  C36 POPEx 245     117.930  75.230  41.930  1.00  0.00           C
ATOM   9295  C37 POPEx 245     117.240  76.150  40.910  1.00  0.00           C
ATOM   9298  C38 POPEx 245     117.250  75.560  39.480  1.00  0.00           C
ATOM   9301  C39 POPEx 245     118.620  75.430  38.780  1.00  0.00           C
ATOM   9304 0C31 POPEx 245     119.280  76.780  38.450  1.00  0.00           C
ATOM   9307 1C31 POPEx 245     120.730  76.640  37.930  1.00  0.00           C
ATOM   9310 2C31 POPEx 245     121.490  77.950  37.660  1.00  0.00           C
ATOM   9313 3C31 POPEx 245     120.730  78.980  36.830  1.00  0.00           C
ATOM   9316 4C31 POPEx 245     121.140  80.420  37.130  1.00  0.00           C
ATOM   9319 5C31 POPEx 245     120.610  81.360  36.040  1.00  0.00           C
ATOM   9322 6C31 POPEx 245     120.840  82.830  36.360  1.00  0.00           C
ATOM   9326  NH3 POPEy 246      92.600  29.650  52.550  1.00  0.00           N
ATOM   9330  C12 POPEy 246      93.920  29.580  51.850  1.00  0.00           C
ATOM   9333  C11 POPEy 246      94.810  28.490  52.450  1.00  0.00           C
ATOM   9336  P   POPEy 246      97.070  27.320  52.030  1.00  0.00           P
ATOM   9337  O13 POPEy 246      98.220  27.860  52.780  1.00  0.00           O
ATOM   9338  O14 POPEy 246      96.370  26.180  52.640  1.00  0.00           O
ATOM   9339  O11 POPEy 246      97.470  26.900  50.540  1.00  0.00           O
ATOM   9340  O12 POPEy 246      96.050  28.500  51.770  1.00  0.00           O
ATOM   9341  C1  POPEy 246      96.360  26.550  49.700  1.00  0.00           C
ATOM   9344  C2  POPEy 246      96.790  25.670  48.470  1.00  0.00           C
ATOM   9346  O21 POPEy 246      95.880  24.560  48.300  1.00  0.00           O
ATOM   9347  C21 POPEy 246      95.150  24.560  47.190  1.00  0.00           C
ATOM   9348  O22 POPEy 246      95.000  25.510  46.440  1.00  0.00           O
ATOM   9349  C22 POPEy 246      94.510  23.180  46.970  1.00  0.00           C
ATOM   9352  C3  POPEy 246      98.210  25.050  48.540  1.00  0.00           C
ATOM   9355  O31 POPEy 246      98.620  24.500  47.270  1.00  0.00           O
ATOM   9356  C31 POPEy 246      99.400  25.190  46.410  1.00  0.00           C
ATOM   9357  O32 POPEy 246     100.240  24.660  45.710  1.00  0.00           O
ATOM   9358  C32 POPEy 246      99.090  26.690  46.300  1.00  0.00           C
ATOM   9361  C23 POPEy 246      94.690  22.660  45.520  1.00  0.00           C
ATOM   9364  C24 POPEy 246      94.110  21.240  45.350  1.00  0.00           C
ATOM   9367  C25 POPEy 246      93.900  20.810  43.890  1.00  0.00           C
ATOM   9370  C26 POPEy 246      93.620  19.300  43.730  1.00  0.00           C
ATOM   9373  C27 POPEy 246      92.550  18.950  42.680  1.00  0.00           C
ATOM   9376  C28 POPEy 246      92.380  17.430  42.390  1.00  0.00           C
ATOM   9379  C29 POPEy 246      93.520  16.640  41.790  1.00  0.00           C
ATOM   9381 0C21 POPEy 246      93.620  16.190  40.510  1.00  0.00           C
ATOM   9383 1C21 POPEy 246      92.650  16.420  39.380  1.00  0.00           C
ATOM   9386 2C21 POPEy 246      92.470  15.190  38.460  1.00  0.00           C
ATOM   9389 3C21 POPEy 246      93.640  14.910  37.500  1.00  0.00           C
ATOM   9392 4C21 POPEy 246      93.200  14.130  36.260  1.00  0.00           C
ATOM   9395 5C21 POPEy 246      92.760  12.700  36.570  1.00  0.00           C
ATOM   9398 6C21 POPEy 246      92.890  11.800  35.340  1.00  0.00           C
ATOM   9401 7C21 POPEy 246      92.490  10.370  35.660  1.00  0.00           C
ATOM   9404 8C21 POPEy 246      92.920   9.370  34.590  1.00  0.00           C
ATOM   9408  C33 POPEy 246      98.040  26.970  45.200  1.00  0.00           C
ATOM   9411  C34 POPEy 246      97.880  28.470  44.880  1.00  0.00           C
ATOM   9414  C35 POPEy 246      99.140  29.080  44.270  1.00  0.00           C
ATOM   9417  C36 POPEy 246      99.440  28.580  42.850  1.00  0.00           C
ATOM   9420  C37 POPEy 246     100.620  29.390  42.310  1.00  0.00           C
ATOM   9423  C38 POPEy 246     101.070  29.140  40.870  1.00  0.00           C
ATOM   9426  C39 POPEy 246      99.940  29.330  39.840  1.00  0.00           C
ATOM   9429 0C31 POPEy 246     100.410  29.230  38.390  1.00  0.00           C
ATOM   9432 1C31 POPEy 246      99.280  28.800  37.440  1.00  0.00           C
ATOM   9435 2C31 POPEy 246      99.790  28.530  36.020  1.00  0.00           C
ATOM   9438 3C31 POPEy 246     100.290  29.800  35.310  1.00  0.00           C
ATOM   9441 4C31 POPEy 246     101.140  29.500  34.070  1.00  0.00           C
ATOM   9444 5C31 POPEy 246     101.660  30.770  33.390  1.00  0.00           C
ATOM   9447 6C31 POPEy 246     102.370  30.500  32.050  1.00  0.00           C
ATOM   9451  NH3 POPEz 247      79.300 110.910  48.690  1.00  0.00           N
ATOM   9455  C12 POPEz 247      80.380 110.200  49.440  1.00  0.00           C
ATOM   9458  C11 POPEz 247      80.690 110.890  50.770  1.00  0.00           C
ATOM   9461  P   POPEz 247      82.310 113.000  50.970  1.00  0.00           P
ATOM   9462  O13 POPEz 247      81.900 114.210  51.710  1.00  0.00           O
ATOM   9463  O14 POPEz 247      83.280 112.090  51.630  1.00  0.00           O
ATOM   9464  O11 POPEz 247      82.890 113.440  49.560  1.00  0.00           O
ATOM   9465  O12 POPEz 247      81.010 112.240  50.530  1.00  0.00           O
ATOM   9466  C1  POPEz 247      82.030 114.200  48.700  1.00  0.00           C
ATOM   9469  C2  POPEz 247      82.390 113.870  47.230  1.00  0.00           C
ATOM   9471  O21 POPEz 247      83.400 114.810  46.810  1.00  0.00           O
ATOM   9472  C21 POPEz 247      84.360 114.310  46.060  1.00  0.00           C
ATOM   9473  O22 POPEz 247      84.550 113.130  45.820  1.00  0.00           O
ATOM   9474  C22 POPEz 247      85.250 115.440  45.560  1.00  0.00           C
ATOM   9477  C3  POPEz 247      81.220 113.930  46.220  1.00  0.00           C
ATOM   9480  O31 POPEz 247      81.420 112.950  45.180  1.00  0.00           O
ATOM   9481  C31 POPEz 247      80.700 111.830  45.340  1.00  0.00           C
ATOM   9482  O32 POPEz 247      79.800 111.690  46.140  1.00  0.00           O
ATOM   9483  C32 POPEz 247      81.090 110.680  44.400  1.00  0.00           C
ATOM   9486  C23 POPEz 247      85.520 115.250  44.060  1.00  0.00           C
ATOM   9489  C24 POPEz 247      84.830 116.240  43.100  1.00  0.00           C
ATOM   9492  C25 POPEz 247      85.420 116.020  41.680  1.00  0.00           C
ATOM   9495  C26 POPEz 247      85.220 117.120  40.610  1.00  0.00           C
ATOM   9498  C27 POPEz 247      85.820 116.700  39.250  1.00  0.00           C
ATOM   9501  C28 POPEz 247      85.670 117.700  38.080  1.00  0.00           C
ATOM   9504  C29 POPEz 247      84.300 117.850  37.430  1.00  0.00           C
ATOM   9506 0C21 POPEz 247      84.020 117.870  36.110  1.00  0.00           C
ATOM   9508 1C21 POPEz 247      84.980 117.690  34.950  1.00  0.00           C
ATOM   9511 2C21 POPEz 247      85.580 118.960  34.310  1.00  0.00           C
ATOM   9514 3C21 POPEz 247      84.530 119.990  33.870  1.00  0.00           C
ATOM   9517 4C21 POPEz 247      84.740 120.680  32.510  1.00  0.00           C
ATOM   9520 5C21 POPEz 247      86.040 121.480  32.360  1.00  0.00           C
ATOM   9523 6C21 POPEz 247      86.010 122.470  31.180  1.00  0.00           C
ATOM   9526 7C21 POPEz 247      87.400 123.060  30.870  1.00  0.00           C
ATOM   9529 8C21 POPEz 247      87.440 124.220  29.860  1.00  0.00           C
ATOM   9533  C33 POPEz 247      82.440 110.780  43.650  1.00  0.00           C
ATOM   9536  C34 POPEz 247      82.580 111.860  42.560  1.00  0.00           C
ATOM   9539  C35 POPEz 247      81.830 111.610  41.250  1.00  0.00           C
ATOM   9542  C36 POPEz 247      82.530 110.590  40.350  1.00  0.00           C
ATOM   9545  C37 POPEz 247      81.900 110.430  38.960  1.00  0.00           C
ATOM   9548  C38 POPEz 247      80.930 109.250  38.840  1.00  0.00           C
ATOM   9551  C39 POPEz 247      81.630 107.890  38.980  1.00  0.00           C
ATOM   9554 0C31 POPEz 247      80.770 106.690  38.570  1.00  0.00           C
ATOM   9557 1C31 POPEz 247      81.620 105.410  38.510  1.00  0.00           C
ATOM   9560 2C31 POPEz 247      80.840 104.110  38.240  1.00  0.00           C
ATOM   9563 3C31 POPEz 247      81.020 103.550  36.810  1.00  0.00           C
ATOM   9566 4C31 POPEz 247      80.370 104.430  35.720  1.00  0.00           C
ATOM   9569 5C31 POPEz 247      80.760 104.000  34.290  1.00  0.00           C
ATOM   9572 6C31 POPEz 247      80.520 105.010  33.150  1.00  0.00           C
ATOM   9576  NH3 POPE0 248      89.350  57.730  12.640  1.00  0.00           N
ATOM   9580  C12 POPE0 248      89.720  59.170  12.610  1.00  0.00           C
ATOM   9583  C11 POPE0 248      91.250  59.310  12.520  1.00  0.00           C
ATOM   9586  P   POPE0 248      91.570  61.480  11.090  1.00  0.00           P
ATOM   9587  O13 POPE0 248      91.320  60.550   9.970  1.00  0.00           O
ATOM   9588  O14 POPE0 248      92.750  62.350  10.990  1.00  0.00           O
ATOM   9589  O11 POPE0 248      90.300  62.410  11.280  1.00  0.00           O
ATOM   9590  O12 POPE0 248      91.650  60.660  12.450  1.00  0.00           O
ATOM   9591  C1  POPE0 248      89.720  62.720  12.540  1.00  0.00           C
ATOM   9594  C2  POPE0 248      90.650  63.450  13.550  1.00  0.00           C
ATOM   9596  O21 POPE0 248      90.000  63.380  14.820  1.00  0.00           O
ATOM   9597  C21 POPE0 248      90.810  63.440  15.870  1.00  0.00           C
ATOM   9598  O22 POPE0 248      92.030  63.330  15.850  1.00  0.00           O
ATOM   9599  C22 POPE0 248      90.010  63.680  17.150  1.00  0.00           C
ATOM   9602  C3  POPE0 248      90.920  64.940  13.190  1.00  0.00           C
ATOM   9605  O31 POPE0 248      91.670  65.610  14.230  1.00  0.00           O
ATOM   9606  C31 POPE0 248      91.640  66.950  14.290  1.00  0.00           C
ATOM   9607  O32 POPE0 248      91.030  67.680  13.530  1.00  0.00           O
ATOM   9608  C32 POPE0 248      92.550  67.410  15.450  1.00  0.00           C
ATOM   9611  C23 POPE0 248      88.730  64.520  16.980  1.00  0.00           C
ATOM   9614  C24 POPE0 248      87.960  64.570  18.310  1.00  0.00           C
ATOM   9617  C25 POPE0 248      88.610  65.500  19.340  1.00  0.00           C
ATOM   9620  C26 POPE0 248      87.800  65.590  20.630  1.00  0.00           C
ATOM   9623  C27 POPE0 248      88.610  65.300  21.890  1.00  0.00           C
ATOM   9626  C28 POPE0 248      87.770  65.610  23.130  1.00  0.00           C
ATOM   9629  C29 POPE0 248      88.420  65.330  24.450  1.00  0.00           C
ATOM   9631 0C21 POPE0 248      87.770  65.100  25.610  1.00  0.00           C
ATOM   9633 1C21 POPE0 248      86.270  65.100  25.780  1.00  0.00           C
ATOM   9636 2C21 POPE0 248      85.830  65.520  27.200  1.00  0.00           C
ATOM   9639 3C21 POPE0 248      86.160  66.990  27.540  1.00  0.00           C
ATOM   9642 4C21 POPE0 248      85.550  67.520  28.850  1.00  0.00           C
ATOM   9645 5C21 POPE0 248      84.070  67.940  28.730  1.00  0.00           C
ATOM   9648 6C21 POPE0 248      83.520  68.690  29.960  1.00  0.00           C
ATOM   9651 7C21 POPE0 248      84.210  70.060  30.180  1.00  0.00           C
ATOM   9654 8C21 POPE0 248      83.800  70.820  31.450  1.00  0.00           C
ATOM   9658  C33 POPE0 248      92.350  68.890  15.880  1.00  0.00           C
ATOM   9661  C34 POPE0 248      92.860  69.280  17.290  1.00  0.00           C
ATOM   9664  C35 POPE0 248      92.310  68.410  18.430  1.00  0.00           C
ATOM   9667  C36 POPE0 248      92.560  69.020  19.820  1.00  0.00           C
ATOM   9670  C37 POPE0 248      92.030  68.180  20.990  1.00  0.00           C
ATOM   9673  C38 POPE0 248      91.860  69.040  22.240  1.00  0.00           C
ATOM   9676  C39 POPE0 248      91.300  68.350  23.480  1.00  0.00           C
ATOM   9679 0C31 POPE0 248      90.930  69.440  24.480  1.00  0.00           C
ATOM   9682 1C31 POPE0 248      90.970  69.020  25.950  1.00  0.00           C
ATOM   9685 2C31 POPE0 248      89.610  68.650  26.540  1.00  0.00           C
ATOM   9688 3C31 POPE0 248      89.610  68.830  28.060  1.00  0.00           C
ATOM   9691 4C31 POPE0 248      89.690  70.280  28.550  1.00  0.00           C
ATOM   9694 5C31 POPE0 248      90.110  70.310  30.020  1.00  0.00           C
ATOM   9697 6C31 POPE0 248      90.130  71.720  30.600  1.00  0.00           C
ATOM   9701  NH3 POPE1 249      94.860 110.070   8.790  1.00  0.00           N
ATOM   9705  C12 POPE1 249      95.810 111.010   9.500  1.00  0.00           C
ATOM   9708  C11 POPE1 249      95.160 111.670  10.710  1.00  0.00           C
ATOM   9711  P   POPE1 249      95.170 114.080  11.710  1.00  0.00           P
ATOM   9712  O13 POPE1 249      95.340 115.260  10.830  1.00  0.00           O
ATOM   9713  O14 POPE1 249      93.780 113.720  12.090  1.00  0.00           O
ATOM   9714  O11 POPE1 249      96.000 114.290  13.050  1.00  0.00           O
ATOM   9715  O12 POPE1 249      95.880 112.850  11.030  1.00  0.00           O
ATOM   9716  C1  POPE1 249      97.270 113.680  13.230  1.00  0.00           C
ATOM   9719  C2  POPE1 249      97.180 112.210  13.740  1.00  0.00           C
ATOM   9721  O21 POPE1 249      96.950 112.210  15.170  1.00  0.00           O
ATOM   9722  C21 POPE1 249      96.330 111.150  15.710  1.00  0.00           C
ATOM   9723  O22 POPE1 249      96.080 110.110  15.130  1.00  0.00           O
ATOM   9724  C22 POPE1 249      95.930 111.470  17.160  1.00  0.00           C
ATOM   9727  C3  POPE1 249      98.470 111.460  13.290  1.00  0.00           C
ATOM   9730  O31 POPE1 249      98.800 110.350  14.140  1.00  0.00           O
ATOM   9731  C31 POPE1 249      99.720 110.600  15.070  1.00  0.00           C
ATOM   9732  O32 POPE1 249     100.450 111.580  15.110  1.00  0.00           O
ATOM   9733  C32 POPE1 249      99.690 109.520  16.140  1.00  0.00           C
ATOM   9736  C23 POPE1 249      95.140 110.320  17.850  1.00  0.00           C
ATOM   9739  C24 POPE1 249      94.620 110.670  19.270  1.00  0.00           C
ATOM   9742  C25 POPE1 249      93.710 109.620  19.970  1.00  0.00           C
ATOM   9745  C26 POPE1 249      92.450 109.230  19.170  1.00  0.00           C
ATOM   9748  C27 POPE1 249      91.520 108.180  19.830  1.00  0.00           C
ATOM   9751  C28 POPE1 249      90.380 108.790  20.690  1.00  0.00           C
ATOM   9754  C29 POPE1 249      89.740 107.840  21.680  1.00  0.00           C
ATOM   9756 0C21 POPE1 249      89.490 108.130  22.980  1.00  0.00           C
ATOM   9758 1C21 POPE1 249      89.780 109.460  23.630  1.00  0.00           C
ATOM   9761 2C21 POPE1 249      88.740 109.940  24.650  1.00  0.00           C
ATOM   9764 3C21 POPE1 249      89.000 109.350  26.030  1.00  0.00           C
ATOM   9767 4C21 POPE1 249      88.130 109.950  27.140  1.00  0.00           C
ATOM   9770 5C21 POPE1 249      88.520 109.430  28.530  1.00  0.00           C
ATOM   9773 6C21 POPE1 249      89.570 110.290  29.260  1.00  0.00           C
ATOM   9776 7C21 POPE1 249      89.690 109.910  30.750  1.00  0.00           C
ATOM   9779 8C21 POPE1 249      90.950 110.370  31.490  1.00  0.00           C
ATOM   9783  C33 POPE1 249     100.300 110.050  17.450  1.00  0.00           C
ATOM   9786  C34 POPE1 249     100.540 108.920  18.470  1.00  0.00           C
ATOM   9789  C35 POPE1 249      99.240 108.370  19.070  1.00  0.00           C
ATOM   9792  C36 POPE1 249      98.810 109.190  20.290  1.00  0.00           C
ATOM   9795  C37 POPE1 249      97.650 108.580  21.080  1.00  0.00           C
ATOM   9798  C38 POPE1 249      97.400 109.320  22.410  1.00  0.00           C
ATOM   9801  C39 POPE1 249      96.090 108.960  23.140  1.00  0.00           C
ATOM   9804 0C31 POPE1 249      95.510 110.110  23.990  1.00  0.00           C
ATOM   9807 1C31 POPE1 249      95.280 109.830  25.490  1.00  0.00           C
ATOM   9810 2C31 POPE1 249      96.520 110.030  26.380  1.00  0.00           C
ATOM   9813 3C31 POPE1 249      97.490 108.840  26.290  1.00  0.00           C
ATOM   9816 4C31 POPE1 249      98.700 108.920  27.240  1.00  0.00           C
ATOM   9819 5C31 POPE1 249      99.520 107.630  27.210  1.00  0.00           C
ATOM   9822 6C31 POPE1 249     100.820 107.720  28.010  1.00  0.00           C
ATOM   9826  NH3 POPE2 250      54.200 101.930  46.550  1.00  0.00           N
ATOM   9830  C12 POPE2 250      54.040 102.720  47.820  1.00  0.00           C
ATOM   9833  C11 POPE2 250      52.860 103.710  47.710  1.00  0.00           C
ATOM   9836  P   POPE2 250      53.790 106.010  48.460  1.00  0.00           P
ATOM   9837  O13 POPE2 250      54.120 106.570  49.790  1.00  0.00           O
ATOM   9838  O14 POPE2 250      54.930 105.700  47.580  1.00  0.00           O
ATOM   9839  O11 POPE2 250      52.780 106.990  47.700  1.00  0.00           O
ATOM   9840  O12 POPE2 250      52.930 104.710  48.720  1.00  0.00           O
ATOM   9841  C1  POPE2 250      52.520 106.850  46.300  1.00  0.00           C
ATOM   9844  C2  POPE2 250      52.330 108.240  45.580  1.00  0.00           C
ATOM   9846  O21 POPE2 250      51.560 108.130  44.360  1.00  0.00           O
ATOM   9847  C21 POPE2 250      52.010 107.300  43.420  1.00  0.00           C
ATOM   9848  O22 POPE2 250      52.960 106.550  43.500  1.00  0.00           O
ATOM   9849  C22 POPE2 250      51.160 107.440  42.160  1.00  0.00           C
ATOM   9852  C3  POPE2 250      53.640 109.030  45.300  1.00  0.00           C
ATOM   9855  O31 POPE2 250      53.360 110.320  44.720  1.00  0.00           O
ATOM   9856  C31 POPE2 250      54.330 110.840  43.960  1.00  0.00           C
ATOM   9857  O32 POPE2 250      55.470 110.410  43.880  1.00  0.00           O
ATOM   9858  C32 POPE2 250      53.800 112.010  43.130  1.00  0.00           C
ATOM   9861  C23 POPE2 250      51.750 106.490  41.110  1.00  0.00           C
ATOM   9864  C24 POPE2 250      50.990 106.430  39.770  1.00  0.00           C
ATOM   9867  C25 POPE2 250      51.660 105.450  38.790  1.00  0.00           C
ATOM   9870  C26 POPE2 250      52.990 105.980  38.250  1.00  0.00           C
ATOM   9873  C27 POPE2 250      53.760 105.040  37.310  1.00  0.00           C
ATOM   9876  C28 POPE2 250      54.980 105.730  36.660  1.00  0.00           C
ATOM   9879  C29 POPE2 250      55.820 106.330  37.750  1.00  0.00           C
ATOM   9881 0C21 POPE2 250      56.990 105.910  38.270  1.00  0.00           C
ATOM   9883 1C21 POPE2 250      57.860 104.750  37.840  1.00  0.00           C
ATOM   9886 2C21 POPE2 250      59.390 105.040  37.890  1.00  0.00           C
ATOM   9889 3C21 POPE2 250      60.000 105.360  39.270  1.00  0.00           C
ATOM   9892 4C21 POPE2 250      61.460 105.890  39.240  1.00  0.00           C
ATOM   9895 5C21 POPE2 250      61.770 106.840  40.420  1.00  0.00           C
ATOM   9898 6C21 POPE2 250      61.600 106.200  41.810  1.00  0.00           C
ATOM   9901 7C21 POPE2 250      61.870 107.170  42.960  1.00  0.00           C
ATOM   9904 8C21 POPE2 250      62.130 106.490  44.310  1.00  0.00           C
ATOM   9908  C33 POPE2 250      53.560 111.490  41.700  1.00  0.00           C
ATOM   9911  C34 POPE2 250      53.060 112.590  40.760  1.00  0.00           C
ATOM   9914  C35 POPE2 250      52.500 112.050  39.430  1.00  0.00           C
ATOM   9917  C36 POPE2 250      53.570 111.400  38.560  1.00  0.00           C
ATOM   9920  C37 POPE2 250      53.000 110.680  37.330  1.00  0.00           C
ATOM   9923  C38 POPE2 250      54.100 110.480  36.290  1.00  0.00           C
ATOM   9926  C39 POPE2 250      53.770 109.470  35.200  1.00  0.00           C
ATOM   9929 0C31 POPE2 250      54.460 109.850  33.890  1.00  0.00           C
ATOM   9932 1C31 POPE2 250      53.490 110.560  32.930  1.00  0.00           C
ATOM   9935 2C31 POPE2 250      54.160 111.030  31.630  1.00  0.00           C
ATOM   9938 3C31 POPE2 250      54.880 109.930  30.840  1.00  0.00           C
ATOM   9941 4C31 POPE2 250      54.040 108.920  30.060  1.00  0.00           C
ATOM   9944 5C31 POPE2 250      54.950 108.030  29.200  1.00  0.00           C
ATOM   9947 6C31 POPE2 250      54.210 106.880  28.510  1.00  0.00           C
ATOM   9951  NH3 POPE3 251     126.720  94.580  46.770  1.00  0.00           N
ATOM   9955  C12 POPE3 251     126.590  93.260  47.470  1.00  0.00           C
ATOM   9958  C11 POPE3 251     125.400  93.270  48.450  1.00  0.00           C
ATOM   9961  P   POPE3 251     125.150  90.860  49.330  1.00  0.00           P
ATOM   9962  O13 POPE3 251     125.780  90.050  50.400  1.00  0.00           O
ATOM   9963  O14 POPE3 251     123.670  90.800  49.190  1.00  0.00           O
ATOM   9964  O11 POPE3 251     125.810  90.500  47.950  1.00  0.00           O
ATOM   9965  O12 POPE3 251     125.600  92.350  49.510  1.00  0.00           O
ATOM   9966  C1  POPE3 251     126.550  89.310  47.750  1.00  0.00           C
ATOM   9969  C2  POPE3 251     126.170  88.760  46.350  1.00  0.00           C
ATOM   9971  O21 POPE3 251     124.820  89.060  45.960  1.00  0.00           O
ATOM   9972  C21 POPE3 251     123.830  88.590  46.700  1.00  0.00           C
ATOM   9973  O22 POPE3 251     123.930  87.930  47.720  1.00  0.00           O
ATOM   9974  C22 POPE3 251     122.500  89.010  46.080  1.00  0.00           C
ATOM   9977  C3  POPE3 251     126.520  87.280  46.090  1.00  0.00           C
ATOM   9980  O31 POPE3 251     126.980  87.190  44.730  1.00  0.00           O
ATOM   9981  C31 POPE3 251     126.020  87.120  43.820  1.00  0.00           C
ATOM   9982  O32 POPE3 251     124.900  86.690  44.000  1.00  0.00           O
ATOM   9983  C32 POPE3 251     126.490  87.760  42.510  1.00  0.00           C
ATOM   9986  C23 POPE3 251     122.260  88.290  44.740  1.00  0.00           C
ATOM   9989  C24 POPE3 251     122.750  88.980  43.450  1.00  0.00           C
ATOM   9992  C25 POPE3 251     122.350  88.060  42.280  1.00  0.00           C
ATOM   9995  C26 POPE3 251     122.630  88.520  40.840  1.00  0.00           C
ATOM   9998  C27 POPE3 251     121.400  89.110  40.120  1.00  0.00           C
ATOM  10001  C28 POPE3 251     121.360  88.810  38.610  1.00  0.00           C
ATOM  10004  C29 POPE3 251     120.850  87.430  38.230  1.00  0.00           C
ATOM  10006 0C21 POPE3 251     119.850  87.220  37.350  1.00  0.00           C
ATOM  10008 1C21 POPE3 251     119.170  88.330  36.580  1.00  0.00           C
ATOM  10011 2C21 POPE3 251     118.360  87.910  35.330  1.00  0.00           C
ATOM  10014 3C21 POPE3 251     117.200  86.930  35.600  1.00  0.00           C
ATOM  10017 4C21 POPE3 251     116.250  86.700  34.400  1.00  0.00           C
ATOM  10020 5C21 POPE3 251     116.900  86.240  33.070  1.00  0.00           C
ATOM  10023 6C21 POPE3 251     115.820  85.870  32.030  1.00  0.00           C
ATOM  10026 7C21 POPE3 251     116.290  85.150  30.760  1.00  0.00           C
ATOM  10029 8C21 POPE3 251     115.100  84.580  29.980  1.00  0.00           C
ATOM  10033  C33 POPE3 251     126.150  86.820  41.360  1.00  0.00           C
ATOM  10036  C34 POPE3 251     126.530  87.430  40.010  1.00  0.00           C
ATOM  10039  C35 POPE3 251     126.550  86.420  38.860  1.00  0.00           C
ATOM  10042  C36 POPE3 251     125.160  86.150  38.280  1.00  0.00           C
ATOM  10045  C37 POPE3 251     125.240  85.710  36.810  1.00  0.00           C
ATOM  10048  C38 POPE3 251     123.890  85.440  36.130  1.00  0.00           C
ATOM  10051  C39 POPE3 251     124.100  85.150  34.640  1.00  0.00           C
ATOM  10054 0C31 POPE3 251     124.200  86.450  33.850  1.00  0.00           C
ATOM  10057 1C31 POPE3 251     124.250  86.260  32.340  1.00  0.00           C
ATOM  10060 2C31 POPE3 251     124.460  87.600  31.650  1.00  0.00           C
ATOM  10063 3C31 POPE3 251     124.380  87.460  30.130  1.00  0.00           C
ATOM  10066 4C31 POPE3 251     124.520  88.810  29.420  1.00  0.00           C
ATOM  10069 5C31 POPE3 251     124.380  88.700  27.900  1.00  0.00           C
ATOM  10072 6C31 POPE3 251     124.560  90.020  27.170  1.00  0.00           C
ATOM  10076  NH3 POPE4 252      92.490  99.060  48.280  1.00  0.00           N
ATOM  10080  C12 POPE4 252      92.640  99.000  49.770  1.00  0.00           C
ATOM  10083  C11 POPE4 252      94.110  99.120  50.210  1.00  0.00           C
ATOM  10086  P   POPE4 252      94.640 101.680  49.490  1.00  0.00           P
ATOM  10087  O13 POPE4 252      93.460 102.540  49.750  1.00  0.00           O
ATOM  10088  O14 POPE4 252      95.970 102.310  49.620  1.00  0.00           O
ATOM  10089  O11 POPE4 252      94.480 101.060  48.040  1.00  0.00           O
ATOM  10090  O12 POPE4 252      94.570 100.440  50.460  1.00  0.00           O
ATOM  10091  C1  POPE4 252      95.500 101.170  47.050  1.00  0.00           C
ATOM  10094  C2  POPE4 252      95.090 102.100  45.860  1.00  0.00           C
ATOM  10096  O21 POPE4 252      96.050 103.120  45.580  1.00  0.00           O
ATOM  10097  C21 POPE4 252      97.240 102.760  45.150  1.00  0.00           C
ATOM  10098  O22 POPE4 252      97.780 101.670  45.280  1.00  0.00           O
ATOM  10099  C22 POPE4 252      97.810 103.920  44.330  1.00  0.00           C
ATOM  10102  C3  POPE4 252      93.700 102.800  45.990  1.00  0.00           C
ATOM  10105  O31 POPE4 252      93.540 103.830  45.000  1.00  0.00           O
ATOM  10106  C31 POPE4 252      93.180 103.430  43.790  1.00  0.00           C
ATOM  10107  O32 POPE4 252      92.990 102.290  43.430  1.00  0.00           O
ATOM  10108  C32 POPE4 252      93.060 104.670  42.890  1.00  0.00           C
ATOM  10111  C23 POPE4 252      96.940 104.110  43.070  1.00  0.00           C
ATOM  10114  C24 POPE4 252      97.410 105.280  42.210  1.00  0.00           C
ATOM  10117  C25 POPE4 252      96.480 105.560  41.020  1.00  0.00           C
ATOM  10120  C26 POPE4 252      96.760 106.920  40.380  1.00  0.00           C
ATOM  10123  C27 POPE4 252      96.030 107.140  39.060  1.00  0.00           C
ATOM  10126  C28 POPE4 252      96.800 108.130  38.190  1.00  0.00           C
ATOM  10129  C29 POPE4 252      96.020 108.460  36.950  1.00  0.00           C
ATOM  10131 0C21 POPE4 252      96.060 109.630  36.300  1.00  0.00           C
ATOM  10133 1C21 POPE4 252      96.920 110.810  36.690  1.00  0.00           C
ATOM  10136 2C21 POPE4 252      98.130 111.060  35.770  1.00  0.00           C
ATOM  10139 3C21 POPE4 252      97.770 111.490  34.330  1.00  0.00           C
ATOM  10142 4C21 POPE4 252      99.020 111.790  33.480  1.00  0.00           C
ATOM  10145 5C21 POPE4 252      98.710 112.600  32.210  1.00  0.00           C
ATOM  10148 6C21 POPE4 252      99.950 112.930  31.340  1.00  0.00           C
ATOM  10151 7C21 POPE4 252     100.280 111.820  30.320  1.00  0.00           C
ATOM  10154 8C21 POPE4 252     101.330 112.200  29.270  1.00  0.00           C
ATOM  10158  C33 POPE4 252      92.430 104.300  41.540  1.00  0.00           C
ATOM  10161  C34 POPE4 252      92.580 105.410  40.490  1.00  0.00           C
ATOM  10164  C35 POPE4 252      92.020 104.980  39.140  1.00  0.00           C
ATOM  10167  C36 POPE4 252      93.100 104.530  38.140  1.00  0.00           C
ATOM  10170  C37 POPE4 252      92.470 104.120  36.820  1.00  0.00           C
ATOM  10173  C38 POPE4 252      93.490 103.870  35.710  1.00  0.00           C
ATOM  10176  C39 POPE4 252      92.900 102.920  34.660  1.00  0.00           C
ATOM  10179 0C31 POPE4 252      91.710 103.530  33.910  1.00  0.00           C
ATOM  10182 1C31 POPE4 252      91.600 102.920  32.520  1.00  0.00           C
ATOM  10185 2C31 POPE4 252      90.350 103.360  31.750  1.00  0.00           C
ATOM  10188 3C31 POPE4 252      90.380 103.000  30.250  1.00  0.00           C
ATOM  10191 4C31 POPE4 252      90.420 101.500  29.930  1.00  0.00           C
ATOM  10194 5C31 POPE4 252      90.250 101.270  28.420  1.00  0.00           C
ATOM  10197 6C31 POPE4 252      90.180  99.810  27.960  1.00  0.00           C
ATOM  10201  NH3 POPE5 253     111.080  69.900  51.400  1.00  0.00           N
ATOM  10205  C12 POPE5 253     109.630  69.890  51.800  1.00  0.00           C
ATOM  10208  C11 POPE5 253     108.910  68.630  51.310  1.00  0.00           C
ATOM  10211  P   POPE5 253     106.500  67.710  51.040  1.00  0.00           P
ATOM  10212  O13 POPE5 253     107.080  66.450  51.540  1.00  0.00           O
ATOM  10213  O14 POPE5 253     105.170  68.090  51.560  1.00  0.00           O
ATOM  10214  O11 POPE5 253     106.460  67.650  49.450  1.00  0.00           O
ATOM  10215  O12 POPE5 253     107.510  68.900  51.340  1.00  0.00           O
ATOM  10216  C1  POPE5 253     106.430  68.810  48.630  1.00  0.00           C
ATOM  10219  C2  POPE5 253     104.960  69.240  48.340  1.00  0.00           C
ATOM  10221  O21 POPE5 253     104.740  69.400  46.920  1.00  0.00           O
ATOM  10222  C21 POPE5 253     103.630  68.840  46.400  1.00  0.00           C
ATOM  10223  O22 POPE5 253     102.830  68.170  47.020  1.00  0.00           O
ATOM  10224  C22 POPE5 253     103.530  69.130  44.880  1.00  0.00           C
ATOM  10227  C3  POPE5 253     104.560  70.520  49.150  1.00  0.00           C
ATOM  10230  O31 POPE5 253     104.710  71.700  48.350  1.00  0.00           O
ATOM  10231  C31 POPE5 253     105.730  72.520  48.570  1.00  0.00           C
ATOM  10232  O32 POPE5 253     106.470  72.520  49.540  1.00  0.00           O
ATOM  10233  C32 POPE5 253     105.890  73.440  47.350  1.00  0.00           C
ATOM  10236  C23 POPE5 253     102.170  69.770  44.470  1.00  0.00           C
ATOM  10239  C24 POPE5 253     101.980  70.020  42.950  1.00  0.00           C
ATOM  10242  C25 POPE5 253     102.840  71.170  42.380  1.00  0.00           C
ATOM  10245  C26 POPE5 253     102.310  71.840  41.080  1.00  0.00           C
ATOM  10248  C27 POPE5 253     103.360  72.040  39.970  1.00  0.00           C
ATOM  10251  C28 POPE5 253     103.340  70.920  38.920  1.00  0.00           C
ATOM  10254  C29 POPE5 253     103.880  69.680  39.560  1.00  0.00           C
ATOM  10256 0C21 POPE5 253     105.110  69.200  39.360  1.00  0.00           C
ATOM  10258 1C21 POPE5 253     106.140  69.750  38.420  1.00  0.00           C
ATOM  10261 2C21 POPE5 253     106.060  69.080  37.040  1.00  0.00           C
ATOM  10264 3C21 POPE5 253     107.200  69.570  36.140  1.00  0.00           C
ATOM  10267 4C21 POPE5 253     108.580  69.310  36.760  1.00  0.00           C
ATOM  10270 5C21 POPE5 253     109.680  69.780  35.820  1.00  0.00           C
ATOM  10273 6C21 POPE5 253     111.090  69.550  36.370  1.00  0.00           C
ATOM  10276 7C21 POPE5 253     111.500  68.090  36.130  1.00  0.00           C
ATOM  10279 8C21 POPE5 253     112.970  67.760  36.410  1.00  0.00           C
ATOM  10283  C33 POPE5 253     105.470  72.710  46.060  1.00  0.00           C
ATOM  10286  C34 POPE5 253     105.440  73.630  44.830  1.00  0.00           C
ATOM  10289  C35 POPE5 253     104.330  74.670  44.930  1.00  0.00           C
ATOM  10292  C36 POPE5 253     104.860  76.080  45.160  1.00  0.00           C
ATOM  10295  C37 POPE5 253     105.110  76.790  43.820  1.00  0.00           C
ATOM  10298  C38 POPE5 253     105.460  78.250  44.040  1.00  0.00           C
ATOM  10301  C39 POPE5 253     105.440  79.110  42.770  1.00  0.00           C
ATOM  10304 0C31 POPE5 253     106.100  80.470  43.040  1.00  0.00           C
ATOM  10307 1C31 POPE5 253     106.280  81.390  41.820  1.00  0.00           C
ATOM  10310 2C31 POPE5 253     107.420  82.420  41.960  1.00  0.00           C
ATOM  10313 3C31 POPE5 253     107.460  83.190  43.290  1.00  0.00           C
ATOM  10316 4C31 POPE5 253     108.750  84.020  43.480  1.00  0.00           C
ATOM  10319 5C31 POPE5 253     108.820  84.690  44.870  1.00  0.00           C
ATOM  10322 6C31 POPE5 253     110.210  85.150  45.330  1.00  0.00           C
ATOM  10326  NH3 POPE6 254      92.950  71.910  12.520  1.00  0.00           N
ATOM  10330  C12 POPE6 254      91.860  72.350  11.570  1.00  0.00           C
ATOM  10333  C11 POPE6 254      92.150  73.580  10.690  1.00  0.00           C
ATOM  10336  P   POPE6 254      91.670  74.440   8.260  1.00  0.00           P
ATOM  10337  O13 POPE6 254      92.950  75.150   8.370  1.00  0.00           O
ATOM  10338  O14 POPE6 254      91.370  73.810   6.960  1.00  0.00           O
ATOM  10339  O11 POPE6 254      90.520  75.470   8.590  1.00  0.00           O
ATOM  10340  O12 POPE6 254      91.640  73.330   9.390  1.00  0.00           O
ATOM  10341  C1  POPE6 254      89.380  75.300   9.410  1.00  0.00           C
ATOM  10344  C2  POPE6 254      89.280  76.480  10.420  1.00  0.00           C
ATOM  10346  O21 POPE6 254      88.010  76.440  11.080  1.00  0.00           O
ATOM  10347  C21 POPE6 254      87.880  75.930  12.300  1.00  0.00           C
ATOM  10348  O22 POPE6 254      88.760  75.370  12.940  1.00  0.00           O
ATOM  10349  C22 POPE6 254      86.430  76.160  12.760  1.00  0.00           C
ATOM  10352  C3  POPE6 254      89.380  77.850   9.700  1.00  0.00           C
ATOM  10355  O31 POPE6 254      89.450  78.950  10.640  1.00  0.00           O
ATOM  10356  C31 POPE6 254      88.310  79.420  11.130  1.00  0.00           C
ATOM  10357  O32 POPE6 254      87.190  79.040  10.870  1.00  0.00           O
ATOM  10358  C32 POPE6 254      88.580  80.570  12.080  1.00  0.00           C
ATOM  10361  C23 POPE6 254      86.320  76.650  14.230  1.00  0.00           C
ATOM  10364  C24 POPE6 254      84.980  77.340  14.620  1.00  0.00           C
ATOM  10367  C25 POPE6 254      84.880  77.530  16.160  1.00  0.00           C
ATOM  10370  C26 POPE6 254      83.790  78.430  16.800  1.00  0.00           C
ATOM  10373  C27 POPE6 254      83.560  78.130  18.310  1.00  0.00           C
ATOM  10376  C28 POPE6 254      83.180  79.350  19.210  1.00  0.00           C
ATOM  10379  C29 POPE6 254      82.560  79.090  20.570  1.00  0.00           C
ATOM  10381 0C21 POPE6 254      81.250  78.940  20.790  1.00  0.00           C
ATOM  10383 1C21 POPE6 254      80.200  78.910  19.710  1.00  0.00           C
ATOM  10386 2C21 POPE6 254      79.590  80.300  19.400  1.00  0.00           C
ATOM  10389 3C21 POPE6 254      78.960  81.000  20.620  1.00  0.00           C
ATOM  10392 4C21 POPE6 254      78.120  82.240  20.280  1.00  0.00           C
ATOM  10395 5C21 POPE6 254      76.910  82.370  21.230  1.00  0.00           C
ATOM  10398 6C21 POPE6 254      76.130  83.680  21.040  1.00  0.00           C
ATOM  10401 7C21 POPE6 254      75.770  84.400  22.350  1.00  0.00           C
ATOM  10404 8C21 POPE6 254      74.800  85.560  22.140  1.00  0.00           C
ATOM  10408  C33 POPE6 254      88.800  80.080  13.530  1.00  0.00           C
ATOM  10411  C34 POPE6 254      89.710  81.070  14.270  1.00  0.00           C
ATOM  10414  C35 POPE6 254      90.060  80.690  15.730  1.00  0.00           C
ATOM  10417  C36 POPE6 254      90.650  79.290  15.930  1.00  0.00           C
ATOM  10420  C37 POPE6 254      91.550  79.150  17.170  1.00  0.00           C
ATOM  10423  C38 POPE6 254      92.320  77.840  17.330  1.00  0.00           C
ATOM  10426  C39 POPE6 254      93.400  77.930  18.410  1.00  0.00           C
ATOM  10429 0C31 POPE6 254      92.840  78.010  19.840  1.00  0.00           C
ATOM  10432 1C31 POPE6 254      93.860  77.440  20.830  1.00  0.00           C
ATOM  10435 2C31 POPE6 254      93.540  77.650  22.320  1.00  0.00           C
ATOM  10438 3C31 POPE6 254      94.690  78.370  23.040  1.00  0.00           C
ATOM  10441 4C31 POPE6 254      94.590  78.430  24.570  1.00  0.00           C
ATOM  10444 5C31 POPE6 254      95.840  79.030  25.250  1.00  0.00           C
ATOM  10447 6C31 POPE6 254      95.730  79.400  26.740  1.00  0.00           C
ATOM  10451  NH3 POPE7 255      35.130  91.300  46.780  1.00  0.00           N
ATOM  10455  C12 POPE7 255      33.740  91.790  46.970  1.00  0.00           C
ATOM  10458  C11 POPE7 255      32.870  90.610  47.450  1.00  0.00           C
ATOM  10461  P   POPE7 255      30.610  91.850  47.260  1.00  0.00           P
ATOM  10462  O13 POPE7 255      29.250  91.510  46.800  1.00  0.00           O
ATOM  10463  O14 POPE7 255      30.760  92.250  48.680  1.00  0.00           O
ATOM  10464  O11 POPE7 255      31.220  92.980  46.320  1.00  0.00           O
ATOM  10465  O12 POPE7 255      31.540  90.630  46.950  1.00  0.00           O
ATOM  10466  C1  POPE7 255      30.350  93.920  45.720  1.00  0.00           C
ATOM  10469  C2  POPE7 255      31.070  94.790  44.640  1.00  0.00           C
ATOM  10471  O21 POPE7 255      30.130  95.240  43.650  1.00  0.00           O
ATOM  10472  C21 POPE7 255      29.690  94.400  42.710  1.00  0.00           C
ATOM  10473  O22 POPE7 255      29.830  93.190  42.690  1.00  0.00           O
ATOM  10474  C22 POPE7 255      29.060  95.240  41.580  1.00  0.00           C
ATOM  10477  C3  POPE7 255      32.310  94.080  44.010  1.00  0.00           C
ATOM  10480  O31 POPE7 255      32.510  94.450  42.630  1.00  0.00           O
ATOM  10481  C31 POPE7 255      33.170  93.510  41.950  1.00  0.00           C
ATOM  10482  O32 POPE7 255      33.870  92.650  42.470  1.00  0.00           O
ATOM  10483  C32 POPE7 255      32.850  93.600  40.460  1.00  0.00           C
ATOM  10486  C23 POPE7 255      28.390  94.420  40.460  1.00  0.00           C
ATOM  10489  C24 POPE7 255      27.870  95.290  39.290  1.00  0.00           C
ATOM  10492  C25 POPE7 255      28.970  95.960  38.440  1.00  0.00           C
ATOM  10495  C26 POPE7 255      28.480  96.510  37.080  1.00  0.00           C
ATOM  10498  C27 POPE7 255      29.590  96.720  36.010  1.00  0.00           C
ATOM  10501  C28 POPE7 255      29.120  97.260  34.630  1.00  0.00           C
ATOM  10504  C29 POPE7 255      28.710  96.160  33.680  1.00  0.00           C
ATOM  10506 0C21 POPE7 255      28.770  96.200  32.330  1.00  0.00           C
ATOM  10508 1C21 POPE7 255      29.210  97.350  31.460  1.00  0.00           C
ATOM  10511 2C21 POPE7 255      29.650  96.910  30.040  1.00  0.00           C
ATOM  10514 3C21 POPE7 255      29.330  97.950  28.960  1.00  0.00           C
ATOM  10517 4C21 POPE7 255      30.070  99.280  29.210  1.00  0.00           C
ATOM  10520 5C21 POPE7 255      30.070 100.190  27.980  1.00  0.00           C
ATOM  10523 6C21 POPE7 255      31.050 101.370  28.030  1.00  0.00           C
ATOM  10526 7C21 POPE7 255      32.520 101.050  27.700  1.00  0.00           C
ATOM  10529 8C21 POPE7 255      33.380 102.310  27.640  1.00  0.00           C
ATOM  10533  C33 POPE7 255      31.760  92.590  40.050  1.00  0.00           C
ATOM  10536  C34 POPE7 255      31.440  92.610  38.540  1.00  0.00           C
ATOM  10539  C35 POPE7 255      32.570  91.960  37.750  1.00  0.00           C
ATOM  10542  C36 POPE7 255      32.280  91.610  36.290  1.00  0.00           C
ATOM  10545  C37 POPE7 255      33.580  91.170  35.590  1.00  0.00           C
ATOM  10548  C38 POPE7 255      33.390  90.220  34.400  1.00  0.00           C
ATOM  10551  C39 POPE7 255      32.900  88.820  34.830  1.00  0.00           C
ATOM  10554 0C31 POPE7 255      33.330  87.700  33.850  1.00  0.00           C
ATOM  10557 1C31 POPE7 255      33.110  86.250  34.350  1.00  0.00           C
ATOM  10560 2C31 POPE7 255      33.380  85.160  33.280  1.00  0.00           C
ATOM  10563 3C31 POPE7 255      33.190  83.690  33.730  1.00  0.00           C
ATOM  10566 4C31 POPE7 255      33.490  82.640  32.620  1.00  0.00           C
ATOM  10569 5C31 POPE7 255      33.580  81.180  33.120  1.00  0.00           C
ATOM  10572 6C31 POPE7 255      33.590  80.070  32.050  1.00  0.00           C
ATOM  10576  NH3 POPE8 256      43.200  46.880  14.420  1.00  0.00           N
ATOM  10580  C12 POPE8 256      43.240  45.570  15.130  1.00  0.00           C
ATOM  10583  C11 POPE8 256      44.190  44.680  14.350  1.00  0.00           C
ATOM  10586  P   POPE8 256      46.720  44.840  13.750  1.00  0.00           P
ATOM  10587  O13 POPE8 256      47.680  45.460  14.680  1.00  0.00           O
ATOM  10588  O14 POPE8 256      46.970  45.000  12.300  1.00  0.00           O
ATOM  10589  O11 POPE8 256      46.450  43.320  14.060  1.00  0.00           O
ATOM  10590  O12 POPE8 256      45.340  45.450  14.060  1.00  0.00           O
ATOM  10591  C1  POPE8 256      46.950  42.470  15.070  1.00  0.00           C
ATOM  10594  C2  POPE8 256      46.050  42.350  16.370  1.00  0.00           C
ATOM  10596  O21 POPE8 256      46.830  42.240  17.570  1.00  0.00           O
ATOM  10597  C21 POPE8 256      47.440  43.320  18.020  1.00  0.00           C
ATOM  10598  O22 POPE8 256      47.760  44.310  17.370  1.00  0.00           O
ATOM  10599  C22 POPE8 256      47.590  43.180  19.530  1.00  0.00           C
ATOM  10602  C3  POPE8 256      45.080  41.120  16.380  1.00  0.00           C
ATOM  10605  O31 POPE8 256      44.560  40.900  17.710  1.00  0.00           O
ATOM  10606  C31 POPE8 256      43.570  41.710  18.090  1.00  0.00           C
ATOM  10607  O32 POPE8 256      43.050  42.570  17.400  1.00  0.00           O
ATOM  10608  C32 POPE8 256      43.120  41.420  19.530  1.00  0.00           C
ATOM  10611  C23 POPE8 256      47.510  44.520  20.260  1.00  0.00           C
ATOM  10614  C24 POPE8 256      47.290  44.300  21.770  1.00  0.00           C
ATOM  10617  C25 POPE8 256      46.910  45.620  22.420  1.00  0.00           C
ATOM  10620  C26 POPE8 256      46.410  45.590  23.860  1.00  0.00           C
ATOM  10623  C27 POPE8 256      46.450  47.030  24.390  1.00  0.00           C
ATOM  10626  C28 POPE8 256      45.800  47.160  25.770  1.00  0.00           C
ATOM  10629  C29 POPE8 256      46.840  47.050  26.860  1.00  0.00           C
ATOM  10631 0C21 POPE8 256      47.420  48.110  27.440  1.00  0.00           C
ATOM  10633 1C21 POPE8 256      47.070  49.550  27.150  1.00  0.00           C
ATOM  10636 2C21 POPE8 256      45.780  49.940  27.910  1.00  0.00           C
ATOM  10639 3C21 POPE8 256      46.050  49.920  29.420  1.00  0.00           C
ATOM  10642 4C21 POPE8 256      44.890  50.330  30.330  1.00  0.00           C
ATOM  10645 5C21 POPE8 256      45.330  50.590  31.770  1.00  0.00           C
ATOM  10648 6C21 POPE8 256      45.890  49.370  32.520  1.00  0.00           C
ATOM  10651 7C21 POPE8 256      46.250  49.720  33.970  1.00  0.00           C
ATOM  10654 8C21 POPE8 256      47.040  48.620  34.670  1.00  0.00           C
ATOM  10658  C33 POPE8 256      43.870  40.260  20.210  1.00  0.00           C
ATOM  10661  C34 POPE8 256      43.190  39.800  21.510  1.00  0.00           C
ATOM  10664  C35 POPE8 256      43.900  38.640  22.220  1.00  0.00           C
ATOM  10667  C36 POPE8 256      43.930  37.320  21.460  1.00  0.00           C
ATOM  10670  C37 POPE8 256      44.830  36.330  22.210  1.00  0.00           C
ATOM  10673  C38 POPE8 256      44.540  34.860  21.920  1.00  0.00           C
ATOM  10676  C39 POPE8 256      43.170  34.410  22.370  1.00  0.00           C
ATOM  10679 0C31 POPE8 256      42.790  33.000  21.930  1.00  0.00           C
ATOM  10682 1C31 POPE8 256      41.520  32.610  22.660  1.00  0.00           C
ATOM  10685 2C31 POPE8 256      41.290  31.120  22.850  1.00  0.00           C
ATOM  10688 3C31 POPE8 256      40.250  30.860  23.940  1.00  0.00           C
ATOM  10691 4C31 POPE8 256      40.710  31.310  25.330  1.00  0.00           C
ATOM  10694 5C31 POPE8 256      40.050  30.570  26.490  1.00  0.00           C
ATOM  10697 6C31 POPE8 256      40.850  30.730  27.780  1.00  0.00           C
ATOM  10701  NH3 POPE9 257      25.990  37.120  53.410  1.00  0.00           N
ATOM  10705  C12 POPE9 257      24.490  37.130  53.520  1.00  0.00           C
ATOM  10708  C11 POPE9 257      23.780  36.190  52.530  1.00  0.00           C
ATOM  10711  P   POPE9 257      21.130  36.530  52.730  1.00  0.00           P
ATOM  10712  O13 POPE9 257      21.090  35.260  53.480  1.00  0.00           O
ATOM  10713  O14 POPE9 257      20.790  37.750  53.470  1.00  0.00           O
ATOM  10714  O11 POPE9 257      20.180  36.400  51.450  1.00  0.00           O
ATOM  10715  O12 POPE9 257      22.560  36.730  52.070  1.00  0.00           O
ATOM  10716  C1  POPE9 257      20.110  37.450  50.490  1.00  0.00           C
ATOM  10719  C2  POPE9 257      19.370  36.990  49.170  1.00  0.00           C
ATOM  10721  O21 POPE9 257      20.240  36.390  48.190  1.00  0.00           O
ATOM  10722  C21 POPE9 257      21.250  37.100  47.680  1.00  0.00           C
ATOM  10723  O22 POPE9 257      21.590  38.210  48.030  1.00  0.00           O
ATOM  10724  C22 POPE9 257      21.910  36.330  46.520  1.00  0.00           C
ATOM  10727  C3  POPE9 257      18.490  38.130  48.530  1.00  0.00           C
ATOM  10730  O31 POPE9 257      17.620  37.640  47.480  1.00  0.00           O
ATOM  10731  C31 POPE9 257      17.530  38.200  46.260  1.00  0.00           C
ATOM  10732  O32 POPE9 257      16.570  38.030  45.520  1.00  0.00           O
ATOM  10733  C32 POPE9 257      18.760  39.010  45.850  1.00  0.00           C
ATOM  10736  C23 POPE9 257      23.210  37.030  46.070  1.00  0.00           C
ATOM  10739  C24 POPE9 257      23.640  36.680  44.630  1.00  0.00           C
ATOM  10742  C25 POPE9 257      24.770  37.600  44.150  1.00  0.00           C
ATOM  10745  C26 POPE9 257      25.940  36.900  43.440  1.00  0.00           C
ATOM  10748  C27 POPE9 257      25.710  36.560  41.960  1.00  0.00           C
ATOM  10751  C28 POPE9 257      27.030  36.450  41.160  1.00  0.00           C
ATOM  10754  C29 POPE9 257      27.930  35.370  41.720  1.00  0.00           C
ATOM  10756 0C21 POPE9 257      28.200  34.190  41.130  1.00  0.00           C
ATOM  10758 1C21 POPE9 257      27.680  33.780  39.780  1.00  0.00           C
ATOM  10761 2C21 POPE9 257      28.570  34.370  38.680  1.00  0.00           C
ATOM  10764 3C21 POPE9 257      28.150  33.880  37.300  1.00  0.00           C
ATOM  10767 4C21 POPE9 257      28.630  34.790  36.160  1.00  0.00           C
ATOM  10770 5C21 POPE9 257      28.090  36.240  36.160  1.00  0.00           C
ATOM  10773 6C21 POPE9 257      26.610  36.370  36.550  1.00  0.00           C
ATOM  10776 7C21 POPE9 257      26.040  37.800  36.510  1.00  0.00           C
ATOM  10779 8C21 POPE9 257      24.600  37.850  37.010  1.00  0.00           C
ATOM  10783  C33 POPE9 257      18.910  39.220  44.320  1.00  0.00           C
ATOM  10786  C34 POPE9 257      20.400  39.240  43.910  1.00  0.00           C
ATOM  10789  C35 POPE9 257      20.720  39.840  42.520  1.00  0.00           C
ATOM  10792  C36 POPE9 257      20.560  38.830  41.360  1.00  0.00           C
ATOM  10795  C37 POPE9 257      20.930  39.330  39.950  1.00  0.00           C
ATOM  10798  C38 POPE9 257      19.670  39.700  39.150  1.00  0.00           C
ATOM  10801  C39 POPE9 257      19.860  40.380  37.780  1.00  0.00           C
ATOM  10804 0C31 POPE9 257      20.860  39.710  36.820  1.00  0.00           C
ATOM  10807 1C31 POPE9 257      20.880  40.450  35.480  1.00  0.00           C
ATOM  10810 2C31 POPE9 257      21.880  39.940  34.430  1.00  0.00           C
ATOM  10813 3C31 POPE9 257      21.290  39.920  33.020  1.00  0.00           C
ATOM  10816 4C31 POPE9 257      20.200  38.870  32.790  1.00  0.00           C
ATOM  10819 5C31 POPE9 257      19.950  38.690  31.280  1.00  0.00           C
ATOM  10822 6C31 POPE9 257      18.750  37.840  30.870  1.00  0.00           C
ATOM  10826  NH3 POPE  258      53.650  24.430  54.080  1.00  0.00           N
ATOM  10830  C12 POPE  258      54.260  25.780  54.330  1.00  0.00           C
ATOM  10833  C11 POPE  258      53.880  26.370  55.700  1.00  0.00           C
ATOM  10836  P   POPE  258      55.180  28.670  55.800  1.00  0.00           P
ATOM  10837  O13 POPE  258      54.830  30.040  55.370  1.00  0.00           O
ATOM  10838  O14 POPE  258      55.670  28.500  57.190  1.00  0.00           O
ATOM  10839  O11 POPE  258      56.230  28.040  54.780  1.00  0.00           O
ATOM  10840  O12 POPE  258      53.890  27.780  55.620  1.00  0.00           O
ATOM  10841  C1  POPE  258      57.210  28.800  54.060  1.00  0.00           C
ATOM  10844  C2  POPE  258      57.000  28.700  52.500  1.00  0.00           C
ATOM  10846  O21 POPE  258      57.860  29.560  51.720  1.00  0.00           O
ATOM  10847  C21 POPE  258      57.650  30.880  51.790  1.00  0.00           C
ATOM  10848  O22 POPE  258      57.140  31.490  52.710  1.00  0.00           O
ATOM  10849  C22 POPE  258      58.050  31.560  50.480  1.00  0.00           C
ATOM  10852  C3  POPE  258      55.530  28.820  51.990  1.00  0.00           C
ATOM  10855  O31 POPE  258      55.420  28.180  50.710  1.00  0.00           O
ATOM  10856  C31 POPE  258      54.420  27.320  50.490  1.00  0.00           C
ATOM  10857  O32 POPE  258      53.590  26.950  51.300  1.00  0.00           O
ATOM  10858  C32 POPE  258      54.400  26.850  49.030  1.00  0.00           C
ATOM  10861  C23 POPE  258      56.770  31.920  49.690  1.00  0.00           C
ATOM  10864  C24 POPE  258      57.080  32.850  48.510  1.00  0.00           C
ATOM  10867  C25 POPE  258      55.860  33.500  47.850  1.00  0.00           C
ATOM  10870  C26 POPE  258      55.530  32.910  46.470  1.00  0.00           C
ATOM  10873  C27 POPE  258      54.900  33.950  45.540  1.00  0.00           C
ATOM  10876  C28 POPE  258      54.410  33.350  44.220  1.00  0.00           C
ATOM  10879  C29 POPE  258      53.900  34.430  43.310  1.00  0.00           C
ATOM  10881 0C21 POPE  258      52.850  34.380  42.480  1.00  0.00           C
ATOM  10883 1C21 POPE  258      51.970  33.190  42.210  1.00  0.00           C
ATOM  10886 2C21 POPE  258      51.940  32.860  40.710  1.00  0.00           C
ATOM  10889 3C21 POPE  258      50.630  32.190  40.280  1.00  0.00           C
ATOM  10892 4C21 POPE  258      50.080  32.650  38.910  1.00  0.00           C
ATOM  10895 5C21 POPE  258      50.980  32.240  37.730  1.00  0.00           C
ATOM  10898 6C21 POPE  258      50.260  32.160  36.380  1.00  0.00           C
ATOM  10901 7C21 POPE  258      50.980  31.290  35.340  1.00  0.00           C
ATOM  10904 8C21 POPE  258      50.210  31.100  34.030  1.00  0.00           C
ATOM  10908  C33 POPE  258      55.260  27.700  48.090  1.00  0.00           C
ATOM  10911  C34 POPE  258      54.810  27.600  46.620  1.00  0.00           C
ATOM  10914  C35 POPE  258      55.530  28.610  45.730  1.00  0.00           C
ATOM  10917  C36 POPE  258      54.930  28.660  44.330  1.00  0.00           C
ATOM  10920  C37 POPE  258      55.600  29.690  43.410  1.00  0.00           C
ATOM  10923  C38 POPE  258      54.740  30.060  42.200  1.00  0.00           C
ATOM  10926  C39 POPE  258      54.720  28.960  41.110  1.00  0.00           C
ATOM  10929 0C31 POPE  258      53.750  29.250  39.960  1.00  0.00           C
ATOM  10932 1C31 POPE  258      53.320  28.000  39.180  1.00  0.00           C
ATOM  10935 2C31 POPE  258      52.150  28.270  38.220  1.00  0.00           C
ATOM  10938 3C31 POPE  258      52.260  27.540  36.880  1.00  0.00           C
ATOM  10941 4C31 POPE  258      53.420  28.080  36.030  1.00  0.00           C
ATOM  10944 5C31 POPE  258      53.410  27.590  34.580  1.00  0.00           C
ATOM  10947 6C31 POPE  258      54.720  27.890  33.860  1.00  0.00           C
ATOM  10951  NH3 POPE  259      19.110 107.080   1.490  1.00  0.00           N
ATOM  10955  C12 POPE  259      20.320 106.290   1.820  1.00  0.00           C
ATOM  10958  C11 POPE  259      20.740 105.590   0.530  1.00  0.00           C
ATOM  10961  P   POPE  259      21.750 103.240   0.950  1.00  0.00           P
ATOM  10962  O13 POPE  259      20.780 102.660  -0.008  1.00  0.00           O
ATOM  10963  O14 POPE  259      23.110 102.660   0.930  1.00  0.00           O
ATOM  10964  O11 POPE  259      21.180 103.170   2.420  1.00  0.00           O
ATOM  10965  O12 POPE  259      21.890 104.790   0.720  1.00  0.00           O
ATOM  10966  C1  POPE  259      20.660 101.930   2.870  1.00  0.00           C
ATOM  10969  C2  POPE  259      19.900 102.170   4.180  1.00  0.00           C
ATOM  10971  O21 POPE  259      19.540 100.870   4.650  1.00  0.00           O
ATOM  10972  C21 POPE  259      18.750 100.770   5.710  1.00  0.00           C
ATOM  10973  O22 POPE  259      17.630 100.270   5.690  1.00  0.00           O
ATOM  10974  C22 POPE  259      19.450 101.290   6.970  1.00  0.00           C
ATOM  10977  C3  POPE  259      18.660 103.110   3.920  1.00  0.00           C
ATOM  10980  O31 POPE  259      18.150 103.690   5.130  1.00  0.00           O
ATOM  10981  C31 POPE  259      17.590 104.900   5.030  1.00  0.00           C
ATOM  10982  O32 POPE  259      17.360 105.510   4.010  1.00  0.00           O
ATOM  10983  C32 POPE  259      17.300 105.380   6.450  1.00  0.00           C
ATOM  10986  C23 POPE  259      18.850 100.620   8.210  1.00  0.00           C
ATOM  10989  C24 POPE  259      19.110 101.370   9.510  1.00  0.00           C
ATOM  10992  C25 POPE  259      18.580 100.550  10.680  1.00  0.00           C
ATOM  10995  C26 POPE  259      18.310 101.390  11.910  1.00  0.00           C
ATOM  10998  C27 POPE  259      17.530 100.540  12.920  1.00  0.00           C
ATOM  11001  C28 POPE  259      16.980 101.320  14.110  1.00  0.00           C
ATOM  11004  C29 POPE  259      17.940 102.150  14.930  1.00  0.00           C
ATOM  11006 0C21 POPE  259      18.850 101.680  15.800  1.00  0.00           C
ATOM  11008 1C21 POPE  259      19.130 100.220  16.080  1.00  0.00           C
ATOM  11011 2C21 POPE  259      20.610  99.860  15.830  1.00  0.00           C
ATOM  11014 3C21 POPE  259      20.880  98.360  15.650  1.00  0.00           C
ATOM  11017 4C21 POPE  259      22.330  98.070  15.240  1.00  0.00           C
ATOM  11020 5C21 POPE  259      23.380  98.340  16.330  1.00  0.00           C
ATOM  11023 6C21 POPE  259      24.800  98.400  15.730  1.00  0.00           C
ATOM  11026 7C21 POPE  259      25.960  98.560  16.730  1.00  0.00           C
ATOM  11029 8C21 POPE  259      27.370  98.580  16.100  1.00  0.00           C
ATOM  11033  C33 POPE  259      17.460 106.910   6.620  1.00  0.00           C
ATOM  11036  C34 POPE  259      17.530 107.350   8.090  1.00  0.00           C
ATOM  11039  C35 POPE  259      16.440 106.790   9.010  1.00  0.00           C
ATOM  11042  C36 POPE  259      16.910 106.540  10.450  1.00  0.00           C
ATOM  11045  C37 POPE  259      15.790 105.910  11.280  1.00  0.00           C
ATOM  11048  C38 POPE  259      16.250 105.520  12.680  1.00  0.00           C
ATOM  11051  C39 POPE  259      16.140 106.660  13.700  1.00  0.00           C
ATOM  11054 0C31 POPE  259      15.170 106.350  14.840  1.00  0.00           C
ATOM  11057 1C31 POPE  259      14.990 107.490  15.850  1.00  0.00           C
ATOM  11060 2C31 POPE  259      16.220 107.880  16.680  1.00  0.00           C
ATOM  11063 3C31 POPE  259      15.850 108.280  18.130  1.00  0.00           C
ATOM  11066 4C31 POPE  259      17.060 108.690  18.970  1.00  0.00           C
ATOM  11069 5C31 POPE  259      16.750 109.490  20.250  1.00  0.00           C
ATOM  11072 6C31 POPE  259      18.000 110.110  20.900  1.00  0.00           C
ATOM  11076  NH3 POPE  260     104.350  -4.419   7.290  1.00  0.00           N
ATOM  11080  C12 POPE  260     104.950  -3.139   6.800  1.00  0.00           C
ATOM  11083  C11 POPE  260     105.740  -2.469   7.920  1.00  0.00           C
ATOM  11086  P   POPE  260     105.040   0.050   7.810  1.00  0.00           P
ATOM  11087  O13 POPE  260     104.490   0.410   6.490  1.00  0.00           O
ATOM  11088  O14 POPE  260     105.770   1.120   8.530  1.00  0.00           O
ATOM  11089  O11 POPE  260     103.860  -0.519   8.730  1.00  0.00           O
ATOM  11090  O12 POPE  260     106.050  -1.139   7.590  1.00  0.00           O
ATOM  11091  C1  POPE  260     103.340   0.360   9.740  1.00  0.00           C
ATOM  11094  C2  POPE  260     104.120   0.200  11.070  1.00  0.00           C
ATOM  11096  O21 POPE  260     103.240  -0.219  12.120  1.00  0.00           O
ATOM  11097  C21 POPE  260     103.840  -0.859  13.130  1.00  0.00           C
ATOM  11098  O22 POPE  260     104.940  -1.389  13.100  1.00  0.00           O
ATOM  11099  C22 POPE  260     102.970  -0.699  14.370  1.00  0.00           C
ATOM  11102  C3  POPE  260     104.840   1.540  11.450  1.00  0.00           C
ATOM  11105  O31 POPE  260     104.880   1.750  12.870  1.00  0.00           O
ATOM  11106  C31 POPE  260     105.870   2.490  13.350  1.00  0.00           C
ATOM  11107  O32 POPE  260     106.700   3.110  12.700  1.00  0.00           O
ATOM  11108  C32 POPE  260     105.830   2.360  14.870  1.00  0.00           C
ATOM  11111  C23 POPE  260     103.630  -1.219  15.660  1.00  0.00           C
ATOM  11114  C24 POPE  260     102.950  -0.589  16.890  1.00  0.00           C
ATOM  11117  C25 POPE  260     103.160  -1.349  18.200  1.00  0.00           C
ATOM  11120  C26 POPE  260     102.230  -2.569  18.350  1.00  0.00           C
ATOM  11123  C27 POPE  260     102.190  -3.009  19.820  1.00  0.00           C
ATOM  11126  C28 POPE  260     101.270  -4.219  20.080  1.00  0.00           C
ATOM  11129  C29 POPE  260     101.180  -4.649  21.520  1.00  0.00           C
ATOM  11131 0C21 POPE  260     100.070  -4.729  22.280  1.00  0.00           C
ATOM  11133 1C21 POPE  260      98.670  -4.359  21.870  1.00  0.00           C
ATOM  11136 2C21 POPE  260      97.480  -5.239  22.340  1.00  0.00           C
ATOM  11139 3C21 POPE  260      97.430  -5.599  23.840  1.00  0.00           C
ATOM  11142 4C21 POPE  260      96.320  -6.619  24.180  1.00  0.00           C
ATOM  11145 5C21 POPE  260      94.880  -6.089  24.230  1.00  0.00           C
ATOM  11148 6C21 POPE  260      94.750  -4.829  25.080  1.00  0.00           C
ATOM  11151 7C21 POPE  260      93.300  -4.469  25.430  1.00  0.00           C
ATOM  11154 8C21 POPE  260      93.160  -3.299  26.400  1.00  0.00           C
ATOM  11158  C33 POPE  260     107.120   2.860  15.550  1.00  0.00           C
ATOM  11161  C34 POPE  260     106.910   3.010  17.070  1.00  0.00           C
ATOM  11164  C35 POPE  260     106.230   4.330  17.450  1.00  0.00           C
ATOM  11167  C36 POPE  260     105.780   4.410  18.920  1.00  0.00           C
ATOM  11170  C37 POPE  260     104.910   5.650  19.140  1.00  0.00           C
ATOM  11173  C38 POPE  260     104.630   6.010  20.610  1.00  0.00           C
ATOM  11176  C39 POPE  260     105.200   7.370  21.030  1.00  0.00           C
ATOM  11179 0C31 POPE  260     104.610   8.640  20.410  1.00  0.00           C
ATOM  11182 1C31 POPE  260     105.500   9.870  20.680  1.00  0.00           C
ATOM  11185 2C31 POPE  260     104.820  11.200  20.380  1.00  0.00           C
ATOM  11188 3C31 POPE  260     103.610  11.440  21.300  1.00  0.00           C
ATOM  11191 4C31 POPE  260     102.850  12.730  21.010  1.00  0.00           C
ATOM  11194 5C31 POPE  260     101.690  12.930  22.000  1.00  0.00           C
ATOM  11197 6C31 POPE  260     100.870  14.190  21.740  1.00  0.00           C
ATOM  11201  NH3 POPE  261     109.610  11.460  52.430  1.00  0.00           N
ATOM  11205  C12 POPE  261     108.420  12.350  52.470  1.00  0.00           C
ATOM  11208  C11 POPE  261     107.280  11.720  51.680  1.00  0.00           C
ATOM  11211  P   POPE  261     105.630  13.660  51.890  1.00  0.00           P
ATOM  11212  O13 POPE  261     104.190  13.790  52.190  1.00  0.00           O
ATOM  11213  O14 POPE  261     106.550  14.610  52.540  1.00  0.00           O
ATOM  11214  O11 POPE  261     105.880  13.700  50.330  1.00  0.00           O
ATOM  11215  O12 POPE  261     106.040  12.170  52.200  1.00  0.00           O
ATOM  11216  C1  POPE  261     104.980  14.340  49.450  1.00  0.00           C
ATOM  11219  C2  POPE  261     104.220  13.320  48.580  1.00  0.00           C
ATOM  11221  O21 POPE  261     103.480  13.970  47.530  1.00  0.00           O
ATOM  11222  C21 POPE  261     102.510  14.820  47.820  1.00  0.00           C
ATOM  11223  O22 POPE  261     101.950  14.960  48.890  1.00  0.00           O
ATOM  11224  C22 POPE  261     102.290  15.730  46.610  1.00  0.00           C
ATOM  11227  C3  POPE  261     103.380  12.280  49.350  1.00  0.00           C
ATOM  11230  O31 POPE  261     102.900  11.290  48.430  1.00  0.00           O
ATOM  11231  C31 POPE  261     103.560  10.140  48.370  1.00  0.00           C
ATOM  11232  O32 POPE  261     104.520   9.810  49.050  1.00  0.00           O
ATOM  11233  C32 POPE  261     102.880   9.250  47.320  1.00  0.00           C
ATOM  11236  C23 POPE  261     101.030  15.450  45.770  1.00  0.00           C
ATOM  11239  C24 POPE  261     100.510  16.760  45.130  1.00  0.00           C
ATOM  11242  C25 POPE  261      99.980  16.680  43.690  1.00  0.00           C
ATOM  11245  C26 POPE  261     101.070  17.090  42.690  1.00  0.00           C
ATOM  11248  C27 POPE  261     100.660  17.170  41.220  1.00  0.00           C
ATOM  11251  C28 POPE  261     101.820  17.540  40.270  1.00  0.00           C
ATOM  11254  C29 POPE  261     102.590  18.750  40.750  1.00  0.00           C
ATOM  11256 0C21 POPE  261     102.340  20.020  40.410  1.00  0.00           C
ATOM  11258 1C21 POPE  261     101.330  20.470  39.400  1.00  0.00           C
ATOM  11261 2C21 POPE  261     102.010  21.310  38.290  1.00  0.00           C
ATOM  11264 3C21 POPE  261     103.450  20.880  37.970  1.00  0.00           C
ATOM  11267 4C21 POPE  261     104.080  21.530  36.740  1.00  0.00           C
ATOM  11270 5C21 POPE  261     105.580  21.190  36.700  1.00  0.00           C
ATOM  11273 6C21 POPE  261     106.330  21.530  35.410  1.00  0.00           C
ATOM  11276 7C21 POPE  261     107.840  21.350  35.590  1.00  0.00           C
ATOM  11279 8C21 POPE  261     108.590  21.700  34.310  1.00  0.00           C
ATOM  11283  C33 POPE  261     103.020   9.750  45.870  1.00  0.00           C
ATOM  11286  C34 POPE  261     101.800  10.550  45.360  1.00  0.00           C
ATOM  11289  C35 POPE  261     101.830  10.760  43.840  1.00  0.00           C
ATOM  11292  C36 POPE  261     101.480   9.510  43.020  1.00  0.00           C
ATOM  11295  C37 POPE  261     101.260   9.850  41.540  1.00  0.00           C
ATOM  11298  C38 POPE  261     101.380   8.630  40.610  1.00  0.00           C
ATOM  11301  C39 POPE  261     100.930   8.900  39.160  1.00  0.00           C
ATOM  11304 0C31 POPE  261     101.170   7.690  38.240  1.00  0.00           C
ATOM  11307 1C31 POPE  261     100.540   7.720  36.830  1.00  0.00           C
ATOM  11310 2C31 POPE  261     100.500   6.330  36.160  1.00  0.00           C
ATOM  11313 3C31 POPE  261     100.040   6.300  34.690  1.00  0.00           C
ATOM  11316 4C31 POPE  261     100.210   4.950  33.970  1.00  0.00           C
ATOM  11319 5C31 POPE  261     100.230   5.130  32.440  1.00  0.00           C
ATOM  11322 6C31 POPE  261     100.390   3.860  31.610  1.00  0.00           C
ATOM  11326  NH3 POPE  262      61.140  -1.869  51.090  1.00  0.00           N
ATOM  11330  C12 POPE  262      60.520  -2.339  52.370  1.00  0.00           C
ATOM  11333  C11 POPE  262      59.070  -1.839  52.450  1.00  0.00           C
ATOM  11336  P   POPE  262      57.590   0.000  51.300  1.00  0.00           P
ATOM  11337  O13 POPE  262      56.470  -0.779  51.880  1.00  0.00           O
ATOM  11338  O14 POPE  262      57.530   1.470  51.450  1.00  0.00           O
ATOM  11339  O11 POPE  262      57.710  -0.359  49.760  1.00  0.00           O
ATOM  11340  O12 POPE  262      58.950  -0.519  51.910  1.00  0.00           O
ATOM  11341  C1  POPE  262      57.760   0.610  48.720  1.00  0.00           C
ATOM  11344  C2  POPE  262      58.630  -0.009  47.580  1.00  0.00           C
ATOM  11346  O21 POPE  262      58.850   0.810  46.420  1.00  0.00           O
ATOM  11347  C21 POPE  262      59.470   1.960  46.490  1.00  0.00           C
ATOM  11348  O22 POPE  262      59.650   2.650  47.480  1.00  0.00           O
ATOM  11349  C22 POPE  262      60.030   2.270  45.110  1.00  0.00           C
ATOM  11352  C3  POPE  262      58.040  -1.359  47.090  1.00  0.00           C
ATOM  11355  O31 POPE  262      57.390  -1.189  45.820  1.00  0.00           O
ATOM  11356  C31 POPE  262      58.040  -1.699  44.770  1.00  0.00           C
ATOM  11357  O32 POPE  262      58.790  -2.659  44.780  1.00  0.00           O
ATOM  11358  C32 POPE  262      57.810  -0.779  43.560  1.00  0.00           C
ATOM  11361  C23 POPE  262      58.990   3.050  44.300  1.00  0.00           C
ATOM  11364  C24 POPE  262      59.650   3.960  43.270  1.00  0.00           C
ATOM  11367  C25 POPE  262      58.630   4.830  42.550  1.00  0.00           C
ATOM  11370  C26 POPE  262      59.180   5.340  41.230  1.00  0.00           C
ATOM  11373  C27 POPE  262      58.090   5.730  40.240  1.00  0.00           C
ATOM  11376  C28 POPE  262      58.630   6.530  39.050  1.00  0.00           C
ATOM  11379  C29 POPE  262      57.470   6.850  38.150  1.00  0.00           C
ATOM  11381 0C21 POPE  262      56.940   8.060  37.930  1.00  0.00           C
ATOM  11383 1C21 POPE  262      57.470   9.360  38.470  1.00  0.00           C
ATOM  11386 2C21 POPE  262      57.450  10.510  37.450  1.00  0.00           C
ATOM  11389 3C21 POPE  262      56.060  11.060  37.110  1.00  0.00           C
ATOM  11392 4C21 POPE  262      56.180  12.460  36.510  1.00  0.00           C
ATOM  11395 5C21 POPE  262      54.840  13.180  36.410  1.00  0.00           C
ATOM  11398 6C21 POPE  262      54.980  14.570  35.780  1.00  0.00           C
ATOM  11401 7C21 POPE  262      53.850  15.510  36.200  1.00  0.00           C
ATOM  11404 8C21 POPE  262      54.040  16.940  35.710  1.00  0.00           C
ATOM  11408  C33 POPE  262      58.200  -1.449  42.230  1.00  0.00           C
ATOM  11411  C34 POPE  262      58.010  -0.559  40.990  1.00  0.00           C
ATOM  11414  C35 POPE  262      57.150  -1.249  39.900  1.00  0.00           C
ATOM  11417  C36 POPE  262      57.770  -2.499  39.250  1.00  0.00           C
ATOM  11420  C37 POPE  262      56.850  -3.109  38.180  1.00  0.00           C
ATOM  11423  C38 POPE  262      57.530  -4.179  37.300  1.00  0.00           C
ATOM  11426  C39 POPE  262      56.780  -4.509  35.990  1.00  0.00           C
ATOM  11429 0C31 POPE  262      57.670  -5.069  34.850  1.00  0.00           C
ATOM  11432 1C31 POPE  262      56.900  -5.339  33.530  1.00  0.00           C
ATOM  11435 2C31 POPE  262      57.670  -6.079  32.410  1.00  0.00           C
ATOM  11438 3C31 POPE  262      56.790  -6.499  31.210  1.00  0.00           C
ATOM  11441 4C31 POPE  262      57.630  -7.259  30.170  1.00  0.00           C
ATOM  11444 5C31 POPE  262      56.840  -7.949  29.060  1.00  0.00           C
ATOM  11447 6C31 POPE  262      57.750  -8.579  28.000  1.00  0.00           C
ATOM  11451  NH3 POPE  263     103.540  15.720   9.170  1.00  0.00           N
ATOM  11455  C12 POPE  263     103.440  17.120   8.660  1.00  0.00           C
ATOM  11458  C11 POPE  263     102.110  17.780   9.020  1.00  0.00           C
ATOM  11461  P   POPE  263     100.970  20.060   8.500  1.00  0.00           P
ATOM  11462  O13 POPE  263     101.020  20.880   7.260  1.00  0.00           O
ATOM  11463  O14 POPE  263      99.720  19.320   8.780  1.00  0.00           O
ATOM  11464  O11 POPE  263     101.350  20.940   9.760  1.00  0.00           O
ATOM  11465  O12 POPE  263     102.190  19.070   8.470  1.00  0.00           O
ATOM  11466  C1  POPE  263     100.580  22.100  10.050  1.00  0.00           C
ATOM  11469  C2  POPE  263     100.760  22.510  11.540  1.00  0.00           C
ATOM  11471  O21 POPE  263      99.500  22.590  12.220  1.00  0.00           O
ATOM  11472  C21 POPE  263      98.740  21.540  12.590  1.00  0.00           C
ATOM  11473  O22 POPE  263      97.610  21.670  13.030  1.00  0.00           O
ATOM  11474  C22 POPE  263      99.430  20.180  12.440  1.00  0.00           C
ATOM  11477  C3  POPE  263     101.410  23.910  11.650  1.00  0.00           C
ATOM  11480  O31 POPE  263     101.610  24.320  13.010  1.00  0.00           O
ATOM  11481  C31 POPE  263     102.730  23.960  13.620  1.00  0.00           C
ATOM  11482  O32 POPE  263     103.620  23.260  13.180  1.00  0.00           O
ATOM  11483  C32 POPE  263     102.780  24.560  15.000  1.00  0.00           C
ATOM  11486  C23 POPE  263      98.590  19.000  13.010  1.00  0.00           C
ATOM  11489  C24 POPE  263      98.630  18.750  14.540  1.00  0.00           C
ATOM  11492  C25 POPE  263      98.070  19.880  15.420  1.00  0.00           C
ATOM  11495  C26 POPE  263      98.160  19.690  16.940  1.00  0.00           C
ATOM  11498  C27 POPE  263      97.830  20.990  17.700  1.00  0.00           C
ATOM  11501  C28 POPE  263      98.010  20.870  19.230  1.00  0.00           C
ATOM  11504  C29 POPE  263      98.000  22.220  19.900  1.00  0.00           C
ATOM  11506 0C21 POPE  263      97.350  22.550  21.030  1.00  0.00           C
ATOM  11508 1C21 POPE  263      96.450  21.660  21.830  1.00  0.00           C
ATOM  11511 2C21 POPE  263      97.130  20.680  22.810  1.00  0.00           C
ATOM  11514 3C21 POPE  263      96.110  19.760  23.490  1.00  0.00           C
ATOM  11517 4C21 POPE  263      96.710  18.580  24.270  1.00  0.00           C
ATOM  11520 5C21 POPE  263      97.490  18.980  25.530  1.00  0.00           C
ATOM  11523 6C21 POPE  263      98.130  17.750  26.210  1.00  0.00           C
ATOM  11526 7C21 POPE  263      99.150  18.100  27.300  1.00  0.00           C
ATOM  11529 8C21 POPE  263      99.750  16.900  28.040  1.00  0.00           C
ATOM  11533  C33 POPE  263     102.140  23.570  15.980  1.00  0.00           C
ATOM  11536  C34 POPE  263     102.290  24.190  17.370  1.00  0.00           C
ATOM  11539  C35 POPE  263     101.550  23.470  18.490  1.00  0.00           C
ATOM  11542  C36 POPE  263     101.920  24.050  19.860  1.00  0.00           C
ATOM  11545  C37 POPE  263     100.820  23.710  20.870  1.00  0.00           C
ATOM  11548  C38 POPE  263     101.230  23.760  22.340  1.00  0.00           C
ATOM  11551  C39 POPE  263     100.160  23.070  23.200  1.00  0.00           C
ATOM  11554 0C31 POPE  263     100.490  23.080  24.690  1.00  0.00           C
ATOM  11557 1C31 POPE  263      99.590  22.180  25.540  1.00  0.00           C
ATOM  11560 2C31 POPE  263      99.690  22.540  27.020  1.00  0.00           C
ATOM  11563 3C31 POPE  263      99.050  21.500  27.940  1.00  0.00           C
ATOM  11566 4C31 POPE  263      98.650  22.010  29.330  1.00  0.00           C
ATOM  11569 5C31 POPE  263      98.180  20.860  30.240  1.00  0.00           C
ATOM  11572 6C31 POPE  263      97.510  21.270  31.550  1.00  0.00           C
ATOM  11576  NH3 POPE  264      66.610  51.980  57.170  1.00  0.00           N
ATOM  11580  C12 POPE  264      65.370  52.760  57.370  1.00  0.00           C
ATOM  11583  C11 POPE  264      64.290  51.740  57.690  1.00  0.00           C
ATOM  11586  P   POPE  264      62.510  52.600  55.980  1.00  0.00           P
ATOM  11587  O13 POPE  264      61.060  52.760  56.140  1.00  0.00           O
ATOM  11588  O14 POPE  264      63.270  53.750  55.420  1.00  0.00           O
ATOM  11589  O11 POPE  264      62.780  51.310  55.090  1.00  0.00           O
ATOM  11590  O12 POPE  264      63.020  52.260  57.430  1.00  0.00           O
ATOM  11591  C1  POPE  264      63.250  51.430  53.750  1.00  0.00           C
ATOM  11594  C2  POPE  264      62.610  50.390  52.760  1.00  0.00           C
ATOM  11596  O21 POPE  264      61.450  50.980  52.140  1.00  0.00           O
ATOM  11597  C21 POPE  264      60.970  50.540  50.940  1.00  0.00           C
ATOM  11598  O22 POPE  264      59.780  50.550  50.670  1.00  0.00           O
ATOM  11599  C22 POPE  264      62.060  50.090  49.940  1.00  0.00           C
ATOM  11602  C3  POPE  264      62.250  49.020  53.440  1.00  0.00           C
ATOM  11605  O31 POPE  264      61.080  48.380  52.860  1.00  0.00           O
ATOM  11606  C31 POPE  264      59.910  48.670  53.450  1.00  0.00           C
ATOM  11607  O32 POPE  264      59.780  49.300  54.480  1.00  0.00           O
ATOM  11608  C32 POPE  264      58.710  48.180  52.610  1.00  0.00           C
ATOM  11611  C23 POPE  264      61.650  50.040  48.430  1.00  0.00           C
ATOM  11614  C24 POPE  264      62.820  49.660  47.470  1.00  0.00           C
ATOM  11617  C25 POPE  264      62.710  50.080  45.970  1.00  0.00           C
ATOM  11620  C26 POPE  264      62.210  49.000  44.980  1.00  0.00           C
ATOM  11623  C27 POPE  264      60.690  48.750  45.100  1.00  0.00           C
ATOM  11626  C28 POPE  264      60.120  47.470  44.450  1.00  0.00           C
ATOM  11629  C29 POPE  264      58.610  47.450  44.530  1.00  0.00           C
ATOM  11631 0C21 POPE  264      57.710  46.980  43.640  1.00  0.00           C
ATOM  11633 1C21 POPE  264      57.970  46.310  42.300  1.00  0.00           C
ATOM  11636 2C21 POPE  264      56.890  46.510  41.190  1.00  0.00           C
ATOM  11639 3C21 POPE  264      56.560  45.270  40.340  1.00  0.00           C
ATOM  11642 4C21 POPE  264      55.230  45.360  39.550  1.00  0.00           C
ATOM  11645 5C21 POPE  264      54.980  44.090  38.720  1.00  0.00           C
ATOM  11648 6C21 POPE  264      53.610  43.970  38.020  1.00  0.00           C
ATOM  11651 7C21 POPE  264      53.350  42.520  37.550  1.00  0.00           C
ATOM  11654 8C21 POPE  264      51.910  42.180  37.150  1.00  0.00           C
ATOM  11658  C33 POPE  264      59.010  47.110  51.540  1.00  0.00           C
ATOM  11661  C34 POPE  264      57.760  46.740  50.700  1.00  0.00           C
ATOM  11664  C35 POPE  264      57.960  45.560  49.710  1.00  0.00           C
ATOM  11667  C36 POPE  264      57.560  45.810  48.250  1.00  0.00           C
ATOM  11670  C37 POPE  264      57.660  44.520  47.420  1.00  0.00           C
ATOM  11673  C38 POPE  264      57.090  44.710  46.010  1.00  0.00           C
ATOM  11676  C39 POPE  264      56.100  43.640  45.580  1.00  0.00           C
ATOM  11679 0C31 POPE  264      55.420  44.070  44.280  1.00  0.00           C
ATOM  11682 1C31 POPE  264      54.380  43.060  43.800  1.00  0.00           C
ATOM  11685 2C31 POPE  264      53.670  43.490  42.510  1.00  0.00           C
ATOM  11688 3C31 POPE  264      52.700  44.680  42.650  1.00  0.00           C
ATOM  11691 4C31 POPE  264      51.550  44.360  43.630  1.00  0.00           C
ATOM  11694 5C31 POPE  264      50.330  45.290  43.580  1.00  0.00           C
ATOM  11697 6C31 POPE  264      49.180  44.770  44.460  1.00  0.00           C
ATOM  11701  NH3 POPE  265     124.260  13.570  52.330  1.00  0.00           N
ATOM  11705  C12 POPE  265     123.530  14.730  52.930  1.00  0.00           C
ATOM  11708  C11 POPE  265     122.450  14.220  53.900  1.00  0.00           C
ATOM  11711  P   POPE  265     120.500  15.930  53.650  1.00  0.00           P
ATOM  11712  O13 POPE  265     119.790  14.850  52.920  1.00  0.00           O
ATOM  11713  O14 POPE  265     119.710  16.760  54.570  1.00  0.00           O
ATOM  11714  O11 POPE  265     121.250  16.850  52.600  1.00  0.00           O
ATOM  11715  O12 POPE  265     121.710  15.300  54.460  1.00  0.00           O
ATOM  11716  C1  POPE  265     120.600  17.320  51.430  1.00  0.00           C
ATOM  11719  C2  POPE  265     120.900  16.420  50.180  1.00  0.00           C
ATOM  11721  O21 POPE  265     121.900  16.960  49.280  1.00  0.00           O
ATOM  11722  C21 POPE  265     121.700  18.170  48.750  1.00  0.00           C
ATOM  11723  O22 POPE  265     120.770  18.920  48.990  1.00  0.00           O
ATOM  11724  C22 POPE  265     122.760  18.500  47.690  1.00  0.00           C
ATOM  11727  C3  POPE  265     119.610  15.960  49.430  1.00  0.00           C
ATOM  11730  O31 POPE  265     119.930  14.820  48.610  1.00  0.00           O
ATOM  11731  C31 POPE  265     120.330  15.090  47.370  1.00  0.00           C
ATOM  11732  O32 POPE  265     120.350  16.180  46.840  1.00  0.00           O
ATOM  11733  C32 POPE  265     120.760  13.770  46.710  1.00  0.00           C
ATOM  11736  C23 POPE  265     124.070  19.030  48.310  1.00  0.00           C
ATOM  11739  C24 POPE  265     125.080  19.410  47.210  1.00  0.00           C
ATOM  11742  C25 POPE  265     126.380  20.030  47.730  1.00  0.00           C
ATOM  11745  C26 POPE  265     127.520  19.890  46.700  1.00  0.00           C
ATOM  11748  C27 POPE  265     128.000  21.220  46.110  1.00  0.00           C
ATOM  11751  C28 POPE  265     129.100  21.010  45.050  1.00  0.00           C
ATOM  11754  C29 POPE  265     128.490  20.590  43.740  1.00  0.00           C
ATOM  11756 0C21 POPE  265     129.030  19.780  42.820  1.00  0.00           C
ATOM  11758 1C21 POPE  265     130.349  19.050  42.890  1.00  0.00           C
ATOM  11761 2C21 POPE  265     130.089  17.540  42.680  1.00  0.00           C
ATOM  11764 3C21 POPE  265     130.809  16.950  41.450  1.00  0.00           C
ATOM  11767 4C21 POPE  265     130.019  15.770  40.870  1.00  0.00           C
ATOM  11770 5C21 POPE  265     130.829  14.970  39.840  1.00  0.00           C
ATOM  11773 6C21 POPE  265     130.039  13.980  38.980  1.00  0.00           C
ATOM  11776 7C21 POPE  265     130.989  13.160  38.100  1.00  0.00           C
ATOM  11779 8C21 POPE  265     130.309  12.240  37.090  1.00  0.00           C
ATOM  11783  C33 POPE  265     121.050  13.930  45.200  1.00  0.00           C
ATOM  11786  C34 POPE  265     122.450  14.440  44.800  1.00  0.00           C
ATOM  11789  C35 POPE  265     122.710  14.340  43.280  1.00  0.00           C
ATOM  11792  C36 POPE  265     122.110  15.540  42.540  1.00  0.00           C
ATOM  11795  C37 POPE  265     122.380  15.590  41.030  1.00  0.00           C
ATOM  11798  C38 POPE  265     121.750  16.880  40.480  1.00  0.00           C
ATOM  11801  C39 POPE  265     121.840  17.100  38.970  1.00  0.00           C
ATOM  11804 0C31 POPE  265     120.600  16.500  38.300  1.00  0.00           C
ATOM  11807 1C31 POPE  265     120.440  16.850  36.830  1.00  0.00           C
ATOM  11810 2C31 POPE  265     119.010  16.530  36.380  1.00  0.00           C
ATOM  11813 3C31 POPE  265     118.820  16.630  34.870  1.00  0.00           C
ATOM  11816 4C31 POPE  265     117.390  16.280  34.470  1.00  0.00           C
ATOM  11819 5C31 POPE  265     116.970  16.930  33.160  1.00  0.00           C
ATOM  11822 6C31 POPE  265     115.480  16.790  32.880  1.00  0.00           C
ATOM  11826  NH3 POPE  266      18.210  20.270  12.140  1.00  0.00           N
ATOM  11830  C12 POPE  266      19.240  19.370  11.540  1.00  0.00           C
ATOM  11833  C11 POPE  266      19.280  18.060  12.340  1.00  0.00           C
ATOM  11836  P   POPE  266      20.660  15.890  12.570  1.00  0.00           P
ATOM  11837  O13 POPE  266      20.670  16.250  14.000  1.00  0.00           O
ATOM  11838  O14 POPE  266      19.900  14.670  12.210  1.00  0.00           O
ATOM  11839  O11 POPE  266      22.130  15.740  12.010  1.00  0.00           O
ATOM  11840  O12 POPE  266      20.120  17.110  11.700  1.00  0.00           O
ATOM  11841  C1  POPE  266      23.360  16.070  12.630  1.00  0.00           C
ATOM  11844  C2  POPE  266      23.970  14.920  13.500  1.00  0.00           C
ATOM  11846  O21 POPE  266      23.930  15.360  14.870  1.00  0.00           O
ATOM  11847  C21 POPE  266      22.960  15.040  15.690  1.00  0.00           C
ATOM  11848  O22 POPE  266      22.040  14.270  15.480  1.00  0.00           O
ATOM  11849  C22 POPE  266      23.100  15.870  16.960  1.00  0.00           C
ATOM  11852  C3  POPE  266      23.380  13.500  13.180  1.00  0.00           C
ATOM  11855  O31 POPE  266      23.650  12.530  14.210  1.00  0.00           O
ATOM  11856  C31 POPE  266      22.830  11.450  14.190  1.00  0.00           C
ATOM  11857  O32 POPE  266      22.200  11.080  13.220  1.00  0.00           O
ATOM  11858  C32 POPE  266      22.680  10.880  15.610  1.00  0.00           C
ATOM  11861  C23 POPE  266      21.770  15.800  17.710  1.00  0.00           C
ATOM  11864  C24 POPE  266      21.570  14.500  18.480  1.00  0.00           C
ATOM  11867  C25 POPE  266      20.340  13.740  18.000  1.00  0.00           C
ATOM  11870  C26 POPE  266      20.060  12.540  18.880  1.00  0.00           C
ATOM  11873  C27 POPE  266      18.720  11.910  18.510  1.00  0.00           C
ATOM  11876  C28 POPE  266      18.100  11.040  19.610  1.00  0.00           C
ATOM  11879  C29 POPE  266      18.680   9.660  19.600  1.00  0.00           C
ATOM  11881 0C21 POPE  266      18.210   8.650  20.330  1.00  0.00           C
ATOM  11883 1C21 POPE  266      17.080   8.730  21.320  1.00  0.00           C
ATOM  11886 2C21 POPE  266      17.400   7.830  22.510  1.00  0.00           C
ATOM  11889 3C21 POPE  266      16.270   7.840  23.540  1.00  0.00           C
ATOM  11892 4C21 POPE  266      16.440   6.740  24.590  1.00  0.00           C
ATOM  11895 5C21 POPE  266      15.220   6.670  25.520  1.00  0.00           C
ATOM  11898 6C21 POPE  266      14.870   5.290  26.120  1.00  0.00           C
ATOM  11901 7C21 POPE  266      13.790   5.470  27.200  1.00  0.00           C
ATOM  11904 8C21 POPE  266      13.160   4.220  27.830  1.00  0.00           C
ATOM  11908  C33 POPE  266      22.880   9.360  15.750  1.00  0.00           C
ATOM  11911  C34 POPE  266      22.520   8.840  17.160  1.00  0.00           C
ATOM  11914  C35 POPE  266      22.930   7.380  17.390  1.00  0.00           C
ATOM  11917  C36 POPE  266      22.770   6.850  18.830  1.00  0.00           C
ATOM  11920  C37 POPE  266      23.000   5.330  18.970  1.00  0.00           C
ATOM  11923  C38 POPE  266      23.320   4.940  20.420  1.00  0.00           C
ATOM  11926  C39 POPE  266      23.570   3.440  20.700  1.00  0.00           C
ATOM  11929 0C31 POPE  266      22.450   2.470  20.310  1.00  0.00           C
ATOM  11932 1C31 POPE  266      22.300   1.350  21.350  1.00  0.00           C
ATOM  11935 2C31 POPE  266      21.240   0.300  21.010  1.00  0.00           C
ATOM  11938 3C31 POPE  266      20.800  -0.439  22.280  1.00  0.00           C
ATOM  11941 4C31 POPE  266      19.810   0.400  23.090  1.00  0.00           C
ATOM  11944 5C31 POPE  266      18.780  -0.409  23.880  1.00  0.00           C
ATOM  11947 6C31 POPE  266      17.650   0.480  24.390  1.00  0.00           C
ATOM  11951  NH3 POPE  267      55.260  31.930  10.340  1.00  0.00           N
ATOM  11955  C12 POPE  267      56.320  31.610   9.340  1.00  0.00           C
ATOM  11958  C11 POPE  267      57.730  31.850   9.900  1.00  0.00           C
ATOM  11961  P   POPE  267      57.820  33.930  11.530  1.00  0.00           P
ATOM  11962  O13 POPE  267      59.160  34.400  11.960  1.00  0.00           O
ATOM  11963  O14 POPE  267      56.740  34.940  11.460  1.00  0.00           O
ATOM  11964  O11 POPE  267      57.370  32.780  12.520  1.00  0.00           O
ATOM  11965  O12 POPE  267      57.960  33.230  10.120  1.00  0.00           O
ATOM  11966  C1  POPE  267      57.240  33.190  13.880  1.00  0.00           C
ATOM  11969  C2  POPE  267      57.020  31.930  14.740  1.00  0.00           C
ATOM  11971  O21 POPE  267      56.770  32.120  16.140  1.00  0.00           O
ATOM  11972  C21 POPE  267      56.560  33.250  16.780  1.00  0.00           C
ATOM  11973  O22 POPE  267      56.310  34.340  16.320  1.00  0.00           O
ATOM  11974  C22 POPE  267      56.800  32.960  18.260  1.00  0.00           C
ATOM  11977  C3  POPE  267      58.160  30.870  14.600  1.00  0.00           C
ATOM  11980  O31 POPE  267      58.060  29.780  15.560  1.00  0.00           O
ATOM  11981  C31 POPE  267      58.670  30.010  16.740  1.00  0.00           C
ATOM  11982  O32 POPE  267      59.170  31.060  17.070  1.00  0.00           O
ATOM  11983  C32 POPE  267      58.680  28.750  17.620  1.00  0.00           C
ATOM  11986  C23 POPE  267      55.770  33.680  19.160  1.00  0.00           C
ATOM  11989  C24 POPE  267      55.780  33.040  20.560  1.00  0.00           C
ATOM  11992  C25 POPE  267      54.920  33.670  21.660  1.00  0.00           C
ATOM  11995  C26 POPE  267      54.960  32.770  22.920  1.00  0.00           C
ATOM  11998  C27 POPE  267      54.050  33.240  24.060  1.00  0.00           C
[truncated: 1,760,843 more chars]
