# Supplementary material for: Characterizing Membrane Association and Periplasmic Transfer of Bacterial Lipoproteins through Molecular Dynamics Simulations
Source: Structure. 2020 Apr 7;28(4):475–487.e3. doi: 10.1016/j.str.2020.01.012 (PMC7139219; doi:10.1016/j.str.2020.01.012)
Supplement: Data S1. Final Coordinates from Simulations (Y–Z), Related to Figure 3 [file mmc3.zip › Y-Z/YJBF-2-atomistic.pdb]

TITLE     Protein
REMARK    THIS IS A SIMULATION BOX
CRYST1  129.061  129.061  113.085  90.00  90.00  90.00 P 1           1
MODEL        1
ATOM      1  N   CYSTA   1      62.625  39.851  58.770  1.00  0.00           N
ATOM      3  CA  CYSTA   1      61.246  39.640  58.370  1.00  0.00           C
ATOM      5  C   CYSTA   1      60.296  40.730  58.900  1.00  0.00           C
ATOM      6  O   CYSTA   1      59.875  40.691  60.050  1.00  0.00           O
ATOM      7  CB  CYSTA   1      60.775  38.211  58.760  1.00  0.00           C
ATOM     10  SG  CYSTA   1      61.105  36.971  57.450  1.00  0.00           S
ATOM     11  C1  CYSTA   1      62.905  36.671  57.660  1.00  0.00           C
ATOM     14  CA1 CYSTA   1      63.356  40.910  58.410  1.00  0.00           C
ATOM     15  OA1 CYSTA   1      63.656  41.721  59.280  1.00  0.00           O
ATOM     16  CA2 CYSTA   1      63.875  41.119  57.030  1.00  0.00           C
ATOM     19  C11 CYSTA   1      63.426  35.291  57.140  1.00  0.00           C
ATOM     21  O11 CYSTA   1      62.436  34.301  57.440  1.00  0.00           O
ATOM     22  CX1 CYSTA   1      62.095  33.291  56.620  1.00  0.00           C
ATOM     23  OX1 CYSTA   1      61.285  32.441  56.910  1.00  0.00           O
ATOM     24  CX2 CYSTA   1      62.826  33.261  55.270  1.00  0.00           C
ATOM     27  C12 CYSTA   1      64.775  34.870  57.800  1.00  0.00           C
ATOM     30  O12 CYSTA   1      65.206  33.601  57.310  1.00  0.00           O
ATOM     31  CD1 CYSTA   1      66.246  33.081  57.960  1.00  0.00           C
ATOM     32  OD1 CYSTA   1      66.756  33.550  58.960  1.00  0.00           O
ATOM     33  CD2 CYSTA   1      66.655  31.781  57.260  1.00  0.00           C
ATOM     36  CA3 CYSTA   1      62.805  41.521  56.010  1.00  0.00           C
ATOM     39  CA4 CYSTA   1      63.426  41.891  54.660  1.00  0.00           C
ATOM     42  CA5 CYSTA   1      62.406  42.421  53.650  1.00  0.00           C
ATOM     45  CA6 CYSTA   1      61.186  41.511  53.430  1.00  0.00           C
ATOM     48  CA7 CYSTA   1      60.506  41.871  52.100  1.00  0.00           C
ATOM     51  CA8 CYSTA   1      59.186  41.131  51.810  1.00  0.00           C
ATOM     54  CA9 CYSTA   1      58.785  41.181  50.320  1.00  0.00           C
ATOM     57 0CA1 CYSTA   1      58.616  42.601  49.740  1.00  0.00           C
ATOM     60 1CA1 CYSTA   1      58.785  42.680  48.220  1.00  0.00           C
ATOM     63 2CA1 CYSTA   1      58.956  44.119  47.710  1.00  0.00           C
ATOM     66 3CA1 CYSTA   1      59.606  44.131  46.320  1.00  0.00           C
ATOM     69 4CA1 CYSTA   1      60.055  45.509  45.810  1.00  0.00           C
ATOM     72 5CA1 CYSTA   1      58.904  46.330  45.210  1.00  0.00           C
ATOM     75 6CA1 CYSTA   1      59.354  47.631  44.530  1.00  0.00           C
ATOM     79  CD3 CYSTA   1      66.745  31.931  55.720  1.00  0.00           C
ATOM     82  CD4 CYSTA   1      68.115  32.411  55.260  1.00  0.00           C
ATOM     85  CD5 CYSTA   1      68.105  33.301  54.010  1.00  0.00           C
ATOM     88  CD6 CYSTA   1      67.225  32.781  52.870  1.00  0.00           C
ATOM     91  CD7 CYSTA   1      67.456  33.561  51.570  1.00  0.00           C
ATOM     94  CD8 CYSTA   1      66.355  33.271  50.530  1.00  0.00           C
ATOM     97  CD9 CYSTA   1      66.616  33.991  49.210  1.00  0.00           C
ATOM    100 0CD1 CYSTA   1      67.616  33.261  48.300  1.00  0.00           C
ATOM    103 1CD1 CYSTA   1      66.925  32.160  47.500  1.00  0.00           C
ATOM    106 2CD1 CYSTA   1      67.896  31.381  46.610  1.00  0.00           C
ATOM    109 3CD1 CYSTA   1      67.124  30.491  45.630  1.00  0.00           C
ATOM    112 4CD1 CYSTA   1      68.006  29.451  44.930  1.00  0.00           C
ATOM    115 5CD1 CYSTA   1      67.205  28.651  43.900  1.00  0.00           C
ATOM    118 6CD1 CYSTA   1      68.015  27.511  43.270  1.00  0.00           C
ATOM    122  CX3 CYSTA   1      62.416  32.031  54.430  1.00  0.00           C
ATOM    125  CX4 CYSTA   1      63.036  32.051  53.020  1.00  0.00           C
ATOM    128  CX5 CYSTA   1      62.316  31.081  52.070  1.00  0.00           C
ATOM    131  CX6 CYSTA   1      62.835  31.151  50.630  1.00  0.00           C
ATOM    134  CX7 CYSTA   1      61.955  30.321  49.680  1.00  0.00           C
ATOM    137  CX8 CYSTA   1      62.276  30.561  48.190  1.00  0.00           C
ATOM    140  CX9 CYSTA   1      61.334  29.801  47.290  1.00  0.00           C
ATOM    142 0CX1 CYSTA   1      61.596  29.340  46.050  1.00  0.00           C
ATOM    144 1CX1 CYSTA   1      62.885  29.521  45.280  1.00  0.00           C
ATOM    147 2CX1 CYSTA   1      62.695  30.391  44.020  1.00  0.00           C
ATOM    150 3CX1 CYSTA   1      64.035  30.681  43.340  1.00  0.00           C
ATOM    153 4CX1 CYSTA   1      63.965  31.671  42.170  1.00  0.00           C
ATOM    156 5CX1 CYSTA   1      63.396  31.081  40.870  1.00  0.00           C
ATOM    159 6CX1 CYSTA   1      63.516  32.070  39.700  1.00  0.00           C
ATOM    162 7CX1 CYSTA   1      63.055  31.491  38.360  1.00  0.00           C
ATOM    165 8CX1 CYSTA   1      63.194  32.481  37.200  1.00  0.00           C
ATOM    169  N   SER A   2      59.956  41.751  58.050  1.00  0.00           N
ATOM    171  CA  SER A   2      59.105  42.901  58.390  1.00  0.00           C
ATOM    173  CB  SER A   2      59.306  43.461  59.840  1.00  0.00           C
ATOM    176  OG  SER A   2      58.316  42.939  60.710  1.00  0.00           O
ATOM    178  C   SER A   2      59.215  44.139  57.480  1.00  0.00           C
ATOM    179  O   SER A   2      58.226  44.851  57.300  1.00  0.00           O
ATOM    180  N   ALA A   3      60.416  44.441  56.950  1.00  0.00           N
ATOM    182  CA  ALA A   3      60.816  45.730  56.370  1.00  0.00           C
ATOM    184  CB  ALA A   3      60.014  46.181  55.130  1.00  0.00           C
ATOM    188  C   ALA A   3      60.866  46.840  57.380  1.00  0.00           C
ATOM    189  O   ALA A   3      60.055  47.771  57.360  1.00  0.00           O
ATOM    190  N   THR A   4      61.865  46.801  58.270  1.00  0.00           N
ATOM    192  CA  THR A   4      61.745  46.311  59.650  1.00  0.00           C
ATOM    194  CB  THR A   4      63.096  46.410  60.360  1.00  0.00           C
ATOM    196  OG1 THR A   4      64.085  45.761  59.580  1.00  0.00           O
ATOM    198  CG2 THR A   4      63.555  47.869  60.470  1.00  0.00           C
ATOM    202  C   THR A   4      60.576  46.851  60.460  1.00  0.00           C
ATOM    203  O   THR A   4      59.455  47.011  59.950  1.00  0.00           O
ATOM    204  N   THR A   5      60.705  47.081  61.780  1.00  0.00           N
ATOM    206  CA  THR A   5      59.585  47.640  62.550  1.00  0.00           C
ATOM    208  CB  THR A   5      59.445  47.141  63.990  1.00  0.00           C
ATOM    210  OG1 THR A   5      60.695  46.941  64.630  1.00  0.00           O
ATOM    212  CG2 THR A   5      58.785  45.741  63.900  1.00  0.00           C
ATOM    216  C   THR A   5      59.555  49.141  62.370  1.00  0.00           C
ATOM    217  O   THR A   5      60.456  49.711  61.750  1.00  0.00           O
ATOM    218  N   LYS A   6      58.475  49.800  62.830  1.00  0.00           N
ATOM    220  CA  LYS A   6      58.375  51.250  62.890  1.00  0.00           C
ATOM    222  CB  LYS A   6      57.025  51.689  63.510  1.00  0.00           C
ATOM    225  CG  LYS A   6      55.845  51.549  62.530  1.00  0.00           C
ATOM    228  CD  LYS A   6      54.466  51.771  63.180  1.00  0.00           C
ATOM    231  CE  LYS A   6      53.826  50.509  63.780  1.00  0.00           C
ATOM    234  NZ  LYS A   6      53.286  49.641  62.710  1.00  0.00           N
ATOM    238  C   LYS A   6      59.576  51.980  63.510  1.00  0.00           C
ATOM    239  O   LYS A   6      60.375  51.400  64.240  1.00  0.00           O
ATOM    240  N   GLU A   7      59.766  53.281  63.220  1.00  0.00           N
ATOM    242  CA  GLU A   7      60.826  54.090  63.800  1.00  0.00           C
ATOM    244  CB  GLU A   7      60.596  55.579  63.400  1.00  0.00           C
ATOM    247  CG  GLU A   7      60.465  55.901  61.890  1.00  0.00           C
ATOM    250  CD  GLU A   7      59.525  57.081  61.660  1.00  0.00           C
ATOM    251  OE1 GLU A   7      58.366  56.840  61.230  1.00  0.00           O
ATOM    252  OE2 GLU A   7      59.906  58.241  61.990  1.00  0.00           O
ATOM    253  C   GLU A   7      60.826  54.049  65.330  1.00  0.00           C
ATOM    254  O   GLU A   7      59.805  54.351  65.960  1.00  0.00           O
ATOM    255  N   LEU A   8      61.955  53.711  65.990  1.00  0.00           N
ATOM    257  CA  LEU A   8      62.025  53.711  67.440  1.00  0.00           C
ATOM    259  CB  LEU A   8      63.345  53.111  68.010  1.00  0.00           C
ATOM    262  CG  LEU A   8      63.205  52.431  69.400  1.00  0.00           C
ATOM    264  CD1 LEU A   8      64.506  51.759  69.850  1.00  0.00           C
ATOM    268  CD2 LEU A   8      62.785  53.361  70.540  1.00  0.00           C
ATOM    272  C   LEU A   8      61.765  55.101  68.020  1.00  0.00           C
ATOM    273  O   LEU A   8      62.346  56.120  67.630  1.00  0.00           O
ATOM    274  N   GLY A   9      60.786  55.160  68.930  1.00  0.00           N
ATOM    276  CA  GLY A   9      60.226  56.369  69.470  1.00  0.00           C
ATOM    279  C   GLY A   9      58.886  56.611  68.880  1.00  0.00           C
ATOM    280  O   GLY A   9      57.936  56.791  69.610  1.00  0.00           O
ATOM    281  N   ASN A  10      58.736  56.611  67.540  1.00  0.00           N
ATOM    283  CA  ASN A  10      57.576  57.201  66.880  1.00  0.00           C
ATOM    285  CB  ASN A  10      57.776  57.120  65.340  1.00  0.00           C
ATOM    288  CG  ASN A  10      56.906  58.151  64.620  1.00  0.00           C
ATOM    289  OD1 ASN A  10      56.305  59.011  65.270  1.00  0.00           O
ATOM    290  ND2 ASN A  10      56.826  58.079  63.280  1.00  0.00           N
ATOM    293  C   ASN A  10      56.256  56.530  67.280  1.00  0.00           C
ATOM    294  O   ASN A  10      55.285  57.141  67.710  1.00  0.00           O
ATOM    295  N   SER A  11      56.236  55.201  67.240  1.00  0.00           N
ATOM    297  CA  SER A  11      55.105  54.410  67.660  1.00  0.00           C
ATOM    299  CB  SER A  11      55.226  53.041  66.960  1.00  0.00           C
ATOM    302  OG  SER A  11      56.506  52.471  67.240  1.00  0.00           O
ATOM    304  C   SER A  11      55.035  54.211  69.170  1.00  0.00           C
ATOM    305  O   SER A  11      53.976  53.941  69.730  1.00  0.00           O
ATOM    306  N   LEU A  12      56.176  54.311  69.890  1.00  0.00           N
ATOM    308  CA  LEU A  12      56.285  54.311  71.340  1.00  0.00           C
ATOM    310  CB  LEU A  12      57.745  54.111  71.820  1.00  0.00           C
ATOM    313  CG  LEU A  12      58.316  52.691  71.650  1.00  0.00           C
ATOM    315  CD1 LEU A  12      58.555  52.261  70.200  1.00  0.00           C
ATOM    319  CD2 LEU A  12      59.636  52.570  72.420  1.00  0.00           C
ATOM    323  C   LEU A  12      55.695  55.541  72.010  1.00  0.00           C
ATOM    324  O   LEU A  12      54.926  55.451  72.960  1.00  0.00           O
ATOM    325  N   TRP A  13      55.975  56.741  71.480  1.00  0.00           N
ATOM    327  CA  TRP A  13      55.366  57.980  71.900  1.00  0.00           C
ATOM    329  CB  TRP A  13      56.026  59.189  71.160  1.00  0.00           C
ATOM    332  CG  TRP A  13      57.526  59.271  71.180  1.00  0.00           C
ATOM    333  CD1 TRP A  13      58.416  58.741  72.070  1.00  0.00           C
ATOM    335  NE1 TRP A  13      59.706  59.021  71.680  1.00  0.00           N
ATOM    337  CE2 TRP A  13      59.676  59.721  70.510  1.00  0.00           C
ATOM    338  CD2 TRP A  13      58.316  59.891  70.150  1.00  0.00           C
ATOM    339  CE3 TRP A  13      58.006  60.531  68.960  1.00  0.00           C
ATOM    341  CZ3 TRP A  13      59.035  61.050  68.180  1.00  0.00           C
ATOM    343  CZ2 TRP A  13      60.705  60.180  69.720  1.00  0.00           C
ATOM    345  CH2 TRP A  13      60.366  60.881  68.560  1.00  0.00           C
ATOM    347  C   TRP A  13      53.866  57.951  71.650  1.00  0.00           C
ATOM    348  O   TRP A  13      53.076  58.251  72.540  1.00  0.00           O
ATOM    349  N   ASP A  14      53.426  57.500  70.470  1.00  0.00           N
ATOM    351  CA  ASP A  14      52.015  57.500  70.150  1.00  0.00           C
ATOM    353  CB  ASP A  14      51.865  57.440  68.600  1.00  0.00           C
ATOM    356  CG  ASP A  14      52.596  58.601  67.890  1.00  0.00           C
ATOM    357  OD1 ASP A  14      53.146  59.501  68.560  1.00  0.00           O
ATOM    358  OD2 ASP A  14      52.616  58.581  66.630  1.00  0.00           O
ATOM    359  C   ASP A  14      51.256  56.390  70.920  1.00  0.00           C
ATOM    360  O   ASP A  14      50.105  56.581  71.300  1.00  0.00           O
ATOM    361  N   SER A  15      51.906  55.261  71.280  1.00  0.00           N
ATOM    363  CA  SER A  15      51.416  54.329  72.310  1.00  0.00           C
ATOM    365  CB  SER A  15      52.406  53.121  72.480  1.00  0.00           C
ATOM    368  OG  SER A  15      52.225  52.331  73.670  1.00  0.00           O
ATOM    370  C   SER A  15      51.206  54.979  73.670  1.00  0.00           C
ATOM    371  O   SER A  15      50.136  54.870  74.270  1.00  0.00           O
ATOM    372  N   LEU A  16      52.215  55.741  74.150  1.00  0.00           N
ATOM    374  CA  LEU A  16      52.155  56.491  75.390  1.00  0.00           C
ATOM    376  CB  LEU A  16      53.526  57.160  75.660  1.00  0.00           C
ATOM    379  CG  LEU A  16      53.576  58.069  76.900  1.00  0.00           C
ATOM    381  CD1 LEU A  16      53.456  57.261  78.200  1.00  0.00           C
ATOM    385  CD2 LEU A  16      54.826  58.941  76.880  1.00  0.00           C
ATOM    389  C   LEU A  16      51.066  57.549  75.420  1.00  0.00           C
ATOM    390  O   LEU A  16      50.366  57.780  76.400  1.00  0.00           O
ATOM    391  N   PHE A  17      50.905  58.261  74.300  1.00  0.00           N
ATOM    393  CA  PHE A  17      49.996  59.389  74.260  1.00  0.00           C
ATOM    395  CB  PHE A  17      50.526  60.500  73.320  1.00  0.00           C
ATOM    398  CG  PHE A  17      51.706  61.229  73.910  1.00  0.00           C
ATOM    399  CD1 PHE A  17      51.486  62.090  75.000  1.00  0.00           C
ATOM    401  CE1 PHE A  17      52.526  62.861  75.520  1.00  0.00           C
ATOM    403  CZ  PHE A  17      53.805  62.799  74.950  1.00  0.00           C
ATOM    405  CD2 PHE A  17      52.975  61.221  73.310  1.00  0.00           C
ATOM    407  CE2 PHE A  17      54.026  61.980  73.840  1.00  0.00           C
ATOM    409  C   PHE A  17      48.605  58.979  73.840  1.00  0.00           C
ATOM    410  O   PHE A  17      47.686  59.791  73.800  1.00  0.00           O
ATOM    411  N   GLY A  18      48.426  57.660  73.610  1.00  0.00           N
ATOM    413  CA  GLY A  18      47.276  57.041  72.980  1.00  0.00           C
ATOM    416  C   GLY A  18      45.956  57.201  73.680  1.00  0.00           C
ATOM    417  O   GLY A  18      44.926  57.311  73.040  1.00  0.00           O
ATOM    418  N   THR A  19      45.896  57.230  75.010  1.00  0.00           N
ATOM    420  CA  THR A  19      44.606  57.440  75.680  1.00  0.00           C
ATOM    422  CB  THR A  19      43.694  56.211  75.660  1.00  0.00           C
ATOM    424  OG1 THR A  19      42.416  56.460  76.240  1.00  0.00           O
ATOM    426  CG2 THR A  19      44.285  54.991  76.380  1.00  0.00           C
ATOM    430  C   THR A  19      44.855  57.881  77.100  1.00  0.00           C
ATOM    431  O   THR A  19      45.905  57.531  77.630  1.00  0.00           O
ATOM    432  N   PRO A  20      44.015  58.611  77.830  1.00  0.00           N
ATOM    433  CD  PRO A  20      43.135  59.601  77.190  1.00  0.00           C
ATOM    436  CA  PRO A  20      44.276  58.979  79.220  1.00  0.00           C
ATOM    438  CB  PRO A  20      43.174  59.971  79.560  1.00  0.00           C
ATOM    441  CG  PRO A  20      42.916  60.691  78.250  1.00  0.00           C
ATOM    444  C   PRO A  20      44.375  57.861  80.240  1.00  0.00           C
ATOM    445  O   PRO A  20      44.776  58.131  81.370  1.00  0.00           O
ATOM    446  N   GLY A  21      44.015  56.631  79.850  1.00  0.00           N
ATOM    448  CA  GLY A  21      44.236  55.369  80.530  1.00  0.00           C
ATOM    451  C   GLY A  21      45.556  54.701  80.190  1.00  0.00           C
ATOM    452  O   GLY A  21      45.816  53.620  80.710  1.00  0.00           O
ATOM    453  N   VAL A  22      46.375  55.311  79.300  1.00  0.00           N
ATOM    455  CA  VAL A  22      47.806  55.049  79.080  1.00  0.00           C
ATOM    457  CB  VAL A  22      48.035  54.581  77.640  1.00  0.00           C
ATOM    459  CG1 VAL A  22      49.536  54.329  77.340  1.00  0.00           C
ATOM    463  CG2 VAL A  22      47.285  53.261  77.380  1.00  0.00           C
ATOM    467  C   VAL A  22      48.605  56.340  79.380  1.00  0.00           C
ATOM    468  O   VAL A  22      49.836  56.410  79.320  1.00  0.00           O
ATOM    469  N   GLN A  23      47.916  57.410  79.820  1.00  0.00           N
ATOM    471  CA  GLN A  23      48.555  58.620  80.350  1.00  0.00           C
ATOM    473  CB  GLN A  23      47.625  59.861  80.230  1.00  0.00           C
ATOM    476  CG  GLN A  23      47.436  60.369  78.790  1.00  0.00           C
ATOM    479  CD  GLN A  23      48.596  61.241  78.340  1.00  0.00           C
ATOM    480  OE1 GLN A  23      49.195  61.991  79.110  1.00  0.00           O
ATOM    481  NE2 GLN A  23      48.866  61.201  77.030  1.00  0.00           N
ATOM    484  C   GLN A  23      49.125  58.451  81.760  1.00  0.00           C
ATOM    485  O   GLN A  23      49.646  57.410  82.140  1.00  0.00           O
ATOM    486  N   LEU A  24      49.116  59.501  82.580  1.00  0.00           N
ATOM    488  CA  LEU A  24      50.136  59.721  83.570  1.00  0.00           C
ATOM    490  CB  LEU A  24      50.346  61.250  83.670  1.00  0.00           C
ATOM    493  CG  LEU A  24      51.706  61.730  84.190  1.00  0.00           C
ATOM    495  CD1 LEU A  24      51.955  61.361  85.660  1.00  0.00           C
ATOM    499  CD2 LEU A  24      52.826  61.229  83.260  1.00  0.00           C
ATOM    503  C   LEU A  24      49.706  59.119  84.890  1.00  0.00           C
ATOM    504  O   LEU A  24      48.785  59.611  85.540  1.00  0.00           O
ATOM    505  N   THR A  25      50.366  58.031  85.320  1.00  0.00           N
ATOM    507  CA  THR A  25      50.265  57.549  86.710  1.00  0.00           C
ATOM    509  CB  THR A  25      50.125  56.031  86.890  1.00  0.00           C
ATOM    511  OG1 THR A  25      49.135  55.451  86.060  1.00  0.00           O
ATOM    513  CG2 THR A  25      49.796  55.569  88.320  1.00  0.00           C
ATOM    517  C   THR A  25      51.576  57.951  87.350  1.00  0.00           C
ATOM    518  O   THR A  25      52.636  57.850  86.740  1.00  0.00           O
ATOM    519  N   ASP A  26      51.556  58.391  88.620  1.00  0.00           N
ATOM    521  CA  ASP A  26      52.695  58.820  89.400  1.00  0.00           C
ATOM    523  CB  ASP A  26      52.055  59.389  90.700  1.00  0.00           C
ATOM    526  CG  ASP A  26      52.866  60.430  91.430  1.00  0.00           C
ATOM    527  OD1 ASP A  26      54.085  60.551  91.230  1.00  0.00           O
ATOM    528  OD2 ASP A  26      52.236  61.171  92.240  1.00  0.00           O
ATOM    529  C   ASP A  26      53.715  57.691  89.620  1.00  0.00           C
ATOM    530  O   ASP A  26      54.926  57.840  89.440  1.00  0.00           O
ATOM    531  N   ASP A  27      53.216  56.471  89.910  1.00  0.00           N
ATOM    533  CA  ASP A  27      53.936  55.210  89.840  1.00  0.00           C
ATOM    535  CB  ASP A  27      52.965  54.061  90.280  1.00  0.00           C
ATOM    538  CG  ASP A  27      52.386  54.201  91.700  1.00  0.00           C
ATOM    539  OD1 ASP A  27      53.056  54.820  92.570  1.00  0.00           O
ATOM    540  OD2 ASP A  27      51.296  53.641  91.950  1.00  0.00           O
ATOM    541  C   ASP A  27      54.525  54.881  88.440  1.00  0.00           C
ATOM    542  O   ASP A  27      55.674  54.451  88.310  1.00  0.00           O
ATOM    543  N   ASP A  28      53.764  55.070  87.340  1.00  0.00           N
ATOM    545  CA  ASP A  28      54.195  54.831  85.960  1.00  0.00           C
ATOM    547  CB  ASP A  28      53.035  54.910  84.920  1.00  0.00           C
ATOM    550  CG  ASP A  28      51.846  53.951  85.130  1.00  0.00           C
ATOM    551  OD1 ASP A  28      51.836  53.111  86.060  1.00  0.00           O
ATOM    552  OD2 ASP A  28      50.826  54.221  84.430  1.00  0.00           O
ATOM    553  C   ASP A  28      55.355  55.761  85.550  1.00  0.00           C
ATOM    554  O   ASP A  28      56.285  55.331  84.860  1.00  0.00           O
ATOM    555  N   ILE A  29      55.385  57.031  86.020  1.00  0.00           N
ATOM    557  CA  ILE A  29      56.506  57.961  85.890  1.00  0.00           C
ATOM    559  CB  ILE A  29      56.215  59.250  86.660  1.00  0.00           C
ATOM    561  CG2 ILE A  29      57.456  59.991  87.220  1.00  0.00           C
ATOM    565  CG1 ILE A  29      55.306  60.210  85.860  1.00  0.00           C
ATOM    568  CD  ILE A  29      55.975  60.800  84.620  1.00  0.00           C
ATOM    572  C   ILE A  29      57.815  57.431  86.430  1.00  0.00           C
ATOM    573  O   ILE A  29      58.866  57.541  85.790  1.00  0.00           O
ATOM    574  N   GLN A  30      57.776  56.819  87.630  1.00  0.00           N
ATOM    576  CA  GLN A  30      58.925  56.171  88.220  1.00  0.00           C
ATOM    578  CB  GLN A  30      58.616  55.691  89.650  1.00  0.00           C
ATOM    581  CG  GLN A  30      58.216  56.801  90.630  1.00  0.00           C
ATOM    584  CD  GLN A  30      58.015  56.181  92.010  1.00  0.00           C
ATOM    585  OE1 GLN A  30      57.055  55.439  92.240  1.00  0.00           O
ATOM    586  NE2 GLN A  30      58.945  56.451  92.960  1.00  0.00           N
ATOM    589  C   GLN A  30      59.396  54.991  87.390  1.00  0.00           C
ATOM    590  O   GLN A  30      60.586  54.761  87.210  1.00  0.00           O
ATOM    591  N   ASN A  31      58.426  54.230  86.850  1.00  0.00           N
ATOM    593  CA  ASN A  31      58.666  53.101  86.000  1.00  0.00           C
ATOM    595  CB  ASN A  31      57.346  52.270  85.990  1.00  0.00           C
ATOM    598  CG  ASN A  31      57.546  50.881  85.420  1.00  0.00           C
ATOM    599  OD1 ASN A  31      57.506  50.691  84.210  1.00  0.00           O
ATOM    600  ND2 ASN A  31      57.765  49.861  86.280  1.00  0.00           N
ATOM    603  C   ASN A  31      59.206  53.471  84.610  1.00  0.00           C
ATOM    604  O   ASN A  31      59.886  52.671  83.980  1.00  0.00           O
ATOM    605  N   MET A  32      58.995  54.690  84.090  1.00  0.00           N
ATOM    607  CA  MET A  32      59.555  55.111  82.800  1.00  0.00           C
ATOM    609  CB  MET A  32      59.035  56.491  82.350  1.00  0.00           C
ATOM    612  CG  MET A  32      57.555  56.479  81.940  1.00  0.00           C
ATOM    615  SD  MET A  32      56.906  58.131  81.570  1.00  0.00           S
ATOM    616  CE  MET A  32      55.195  57.660  81.940  1.00  0.00           C
ATOM    620  C   MET A  32      61.105  55.070  82.690  1.00  0.00           C
ATOM    621  O   MET A  32      61.795  55.791  83.400  1.00  0.00           O
ATOM    622  N   PRO A  33      61.715  54.230  81.850  1.00  0.00           N
ATOM    623  CD  PRO A  33      61.006  53.311  80.950  1.00  0.00           C
ATOM    626  CA  PRO A  33      63.166  54.000  81.860  1.00  0.00           C
ATOM    628  CB  PRO A  33      63.316  52.680  81.090  1.00  0.00           C
ATOM    631  CG  PRO A  33      62.106  52.619  80.160  1.00  0.00           C
ATOM    634  C   PRO A  33      63.895  55.171  81.220  1.00  0.00           C
ATOM    635  O   PRO A  33      65.085  55.391  81.440  1.00  0.00           O
ATOM    636  N   TYR A  34      63.186  55.921  80.360  1.00  0.00           N
ATOM    638  CA  TYR A  34      63.656  57.090  79.650  1.00  0.00           C
ATOM    640  CB  TYR A  34      63.006  57.230  78.240  1.00  0.00           C
ATOM    643  CG  TYR A  34      61.535  56.889  78.290  1.00  0.00           C
ATOM    644  CD1 TYR A  34      60.615  57.850  78.720  1.00  0.00           C
ATOM    646  CE1 TYR A  34      59.245  57.570  78.720  1.00  0.00           C
ATOM    648  CZ  TYR A  34      58.785  56.330  78.280  1.00  0.00           C
ATOM    649  OH  TYR A  34      57.386  56.141  78.300  1.00  0.00           O
ATOM    651  CD2 TYR A  34      61.066  55.631  77.880  1.00  0.00           C
ATOM    653  CE2 TYR A  34      59.686  55.350  77.870  1.00  0.00           C
ATOM    655  C   TYR A  34      63.365  58.331  80.460  1.00  0.00           C
ATOM    656  O   TYR A  34      62.514  58.311  81.330  1.00  0.00           O
ATOM    657  N   ALA A  35      64.076  59.441  80.210  1.00  0.00           N
ATOM    659  CA  ALA A  35      63.694  60.709  80.810  1.00  0.00           C
ATOM    661  CB  ALA A  35      64.845  61.711  80.670  1.00  0.00           C
ATOM    665  C   ALA A  35      62.406  61.320  80.280  1.00  0.00           C
ATOM    666  O   ALA A  35      62.136  61.311  79.080  1.00  0.00           O
ATOM    667  N   SER A  36      61.596  61.901  81.190  1.00  0.00           N
ATOM    669  CA  SER A  36      60.385  62.611  80.820  1.00  0.00           C
ATOM    671  CB  SER A  36      59.076  61.801  80.990  1.00  0.00           C
ATOM    674  OG  SER A  36      59.215  60.480  80.470  1.00  0.00           O
ATOM    676  C   SER A  36      60.296  63.890  81.620  1.00  0.00           C
ATOM    677  O   SER A  36      60.996  64.101  82.620  1.00  0.00           O
ATOM    678  N   GLN A  37      59.476  64.840  81.140  1.00  0.00           N
ATOM    680  CA  GLN A  37      59.445  66.211  81.570  1.00  0.00           C
ATOM    682  CB  GLN A  37      60.425  67.061  80.700  1.00  0.00           C
ATOM    685  CG  GLN A  37      60.556  68.570  81.030  1.00  0.00           C
ATOM    688  CD  GLN A  37      61.585  69.259  80.130  1.00  0.00           C
ATOM    689  OE1 GLN A  37      61.296  70.071  79.250  1.00  0.00           O
ATOM    690  NE2 GLN A  37      62.875  68.910  80.310  1.00  0.00           N
ATOM    693  C   GLN A  37      58.015  66.671  81.430  1.00  0.00           C
ATOM    694  O   GLN A  37      57.225  66.101  80.670  1.00  0.00           O
ATOM    695  N   TYR A  38      57.636  67.721  82.170  1.00  0.00           N
ATOM    697  CA  TYR A  38      56.386  68.399  81.990  1.00  0.00           C
ATOM    699  CB  TYR A  38      55.635  68.651  83.310  1.00  0.00           C
ATOM    702  CG  TYR A  38      55.276  67.410  84.040  1.00  0.00           C
ATOM    703  CD1 TYR A  38      54.354  66.520  83.460  1.00  0.00           C
ATOM    705  CE1 TYR A  38      53.936  65.381  84.160  1.00  0.00           C
ATOM    707  CZ  TYR A  38      54.375  65.160  85.460  1.00  0.00           C
ATOM    708  OH  TYR A  38      53.886  64.049  86.160  1.00  0.00           O
ATOM    710  CD2 TYR A  38      55.736  67.160  85.340  1.00  0.00           C
ATOM    712  CE2 TYR A  38      55.285  66.039  86.060  1.00  0.00           C
ATOM    714  C   TYR A  38      56.666  69.761  81.420  1.00  0.00           C
ATOM    715  O   TYR A  38      57.616  70.421  81.800  1.00  0.00           O
ATOM    716  N   MET A  39      55.805  70.221  80.500  1.00  0.00           N
ATOM    718  CA  MET A  39      55.975  71.520  79.880  1.00  0.00           C
ATOM    720  CB  MET A  39      56.105  71.321  78.370  1.00  0.00           C
ATOM    723  CG  MET A  39      56.026  72.520  77.430  1.00  0.00           C
ATOM    726  SD  MET A  39      56.156  71.931  75.720  1.00  0.00           S
ATOM    727  CE  MET A  39      55.875  73.539  74.970  1.00  0.00           C
ATOM    731  C   MET A  39      54.805  72.401  80.210  1.00  0.00           C
ATOM    732  O   MET A  39      53.656  72.020  80.020  1.00  0.00           O
ATOM    733  N   GLN A  40      55.055  73.620  80.690  1.00  0.00           N
ATOM    735  CA  GLN A  40      54.046  74.631  80.890  1.00  0.00           C
ATOM    737  CB  GLN A  40      53.896  74.969  82.390  1.00  0.00           C
ATOM    740  CG  GLN A  40      53.526  73.751  83.250  1.00  0.00           C
ATOM    743  CD  GLN A  40      53.646  74.071  84.730  1.00  0.00           C
ATOM    744  OE1 GLN A  40      54.725  73.951  85.290  1.00  0.00           O
ATOM    745  NE2 GLN A  40      52.526  74.491  85.370  1.00  0.00           N
ATOM    748  C   GLN A  40      54.515  75.821  80.100  1.00  0.00           C
ATOM    749  O   GLN A  40      55.695  76.151  80.150  1.00  0.00           O
ATOM    750  N   LEU A  41      53.625  76.471  79.340  1.00  0.00           N
ATOM    752  CA  LEU A  41      53.925  77.701  78.620  1.00  0.00           C
ATOM    754  CB  LEU A  41      53.726  77.580  77.080  1.00  0.00           C
ATOM    757  CG  LEU A  41      54.706  76.671  76.310  1.00  0.00           C
ATOM    759  CD1 LEU A  41      54.525  76.840  74.800  1.00  0.00           C
ATOM    763  CD2 LEU A  41      56.166  76.971  76.680  1.00  0.00           C
ATOM    767  C   LEU A  41      52.965  78.760  79.120  1.00  0.00           C
ATOM    768  O   LEU A  41      51.756  78.620  78.990  1.00  0.00           O
ATOM    769  N   ASN A  42      53.486  79.861  79.680  1.00  0.00           N
ATOM    771  CA  ASN A  42      52.815  81.141  79.870  1.00  0.00           C
ATOM    773  CB  ASN A  42      51.986  81.581  78.620  1.00  0.00           C
ATOM    776  CG  ASN A  42      52.905  81.499  77.400  1.00  0.00           C
ATOM    777  OD1 ASN A  42      54.105  81.690  77.540  1.00  0.00           O
ATOM    778  ND2 ASN A  42      52.355  81.160  76.210  1.00  0.00           N
ATOM    781  C   ASN A  42      52.006  81.141  81.140  1.00  0.00           C
ATOM    782  O   ASN A  42      51.246  82.059  81.460  1.00  0.00           O
ATOM    783  N   GLY A  43      52.186  80.070  81.940  1.00  0.00           N
ATOM    785  CA  GLY A  43      51.334  79.689  83.040  1.00  0.00           C
ATOM    788  C   GLY A  43      50.195  78.851  82.570  1.00  0.00           C
ATOM    789  O   GLY A  43      49.265  78.561  83.310  1.00  0.00           O
ATOM    790  N   GLY A  44      50.206  78.439  81.310  1.00  0.00           N
ATOM    792  CA  GLY A  44      49.256  77.510  80.730  1.00  0.00           C
ATOM    795  C   GLY A  44      49.175  76.160  81.410  1.00  0.00           C
ATOM    796  O   GLY A  44      49.916  75.870  82.350  1.00  0.00           O
ATOM    797  N   PRO A  45      48.256  75.311  80.950  1.00  0.00           N
ATOM    798  CD  PRO A  45      47.535  75.520  79.690  1.00  0.00           C
ATOM    801  CA  PRO A  45      48.156  73.921  81.370  1.00  0.00           C
ATOM    803  CB  PRO A  45      47.076  73.321  80.460  1.00  0.00           C
ATOM    806  CG  PRO A  45      47.266  74.111  79.180  1.00  0.00           C
ATOM    809  C   PRO A  45      49.466  73.189  81.240  1.00  0.00           C
ATOM    810  O   PRO A  45      50.276  73.469  80.360  1.00  0.00           O
ATOM    811  N   GLN A  46      49.715  72.230  82.140  1.00  0.00           N
ATOM    813  CA  GLN A  46      50.826  71.330  82.010  1.00  0.00           C
ATOM    815  CB  GLN A  46      51.006  70.610  83.370  1.00  0.00           C
ATOM    818  CG  GLN A  46      52.375  69.951  83.540  1.00  0.00           C
ATOM    821  CD  GLN A  46      52.625  69.471  84.980  1.00  0.00           C
ATOM    822  OE1 GLN A  46      52.006  68.531  85.480  1.00  0.00           O
ATOM    823  NE2 GLN A  46      53.586  70.131  85.680  1.00  0.00           N
ATOM    826  C   GLN A  46      50.604  70.369  80.850  1.00  0.00           C
ATOM    827  O   GLN A  46      49.486  69.921  80.620  1.00  0.00           O
ATOM    828  N   LEU A  47      51.686  70.061  80.110  1.00  0.00           N
ATOM    830  CA  LEU A  47      51.745  69.119  79.000  1.00  0.00           C
ATOM    832  CB  LEU A  47      52.194  69.781  77.670  1.00  0.00           C
ATOM    835  CG  LEU A  47      51.386  71.020  77.270  1.00  0.00           C
ATOM    837  CD1 LEU A  47      51.936  71.631  75.970  1.00  0.00           C
ATOM    841  CD2 LEU A  47      49.886  70.701  77.110  1.00  0.00           C
ATOM    845  C   LEU A  47      52.765  68.049  79.360  1.00  0.00           C
ATOM    846  O   LEU A  47      53.576  68.270  80.260  1.00  0.00           O
ATOM    847  N   PHE A  48      52.765  66.881  78.680  1.00  0.00           N
ATOM    849  CA  PHE A  48      53.756  65.840  78.940  1.00  0.00           C
ATOM    851  CB  PHE A  48      53.096  64.480  79.280  1.00  0.00           C
ATOM    854  CG  PHE A  48      54.085  63.480  79.810  1.00  0.00           C
ATOM    855  CD1 PHE A  48      54.666  63.750  81.050  1.00  0.00           C
ATOM    857  CE1 PHE A  48      55.515  62.831  81.660  1.00  0.00           C
ATOM    859  CZ  PHE A  48      55.796  61.619  81.040  1.00  0.00           C
ATOM    861  CD2 PHE A  48      54.396  62.261  79.160  1.00  0.00           C
ATOM    863  CE2 PHE A  48      55.256  61.340  79.780  1.00  0.00           C
ATOM    865  C   PHE A  48      54.655  65.689  77.730  1.00  0.00           C
ATOM    866  O   PHE A  48      54.225  65.790  76.580  1.00  0.00           O
ATOM    867  N   VAL A  49      55.965  65.531  78.010  1.00  0.00           N
ATOM    869  CA  VAL A  49      57.006  65.610  77.010  1.00  0.00           C
ATOM    871  CB  VAL A  49      57.646  67.001  77.010  1.00  0.00           C
ATOM    873  CG1 VAL A  49      58.526  67.201  75.770  1.00  0.00           C
ATOM    877  CG2 VAL A  49      56.565  68.101  77.020  1.00  0.00           C
ATOM    881  C   VAL A  49      58.045  64.571  77.380  1.00  0.00           C
ATOM    882  O   VAL A  49      58.436  64.400  78.530  1.00  0.00           O
ATOM    883  N   VAL A  50      58.546  63.830  76.380  1.00  0.00           N
ATOM    885  CA  VAL A  50      59.466  62.721  76.620  1.00  0.00           C
ATOM    887  CB  VAL A  50      58.846  61.390  76.200  1.00  0.00           C
ATOM    889  CG1 VAL A  50      58.535  61.351  74.690  1.00  0.00           C
ATOM    893  CG2 VAL A  50      59.776  60.241  76.620  1.00  0.00           C
ATOM    897  C   VAL A  50      60.765  63.000  75.910  1.00  0.00           C
ATOM    898  O   VAL A  50      60.796  63.641  74.860  1.00  0.00           O
ATOM    899  N   LEU A  51      61.906  62.590  76.500  1.00  0.00           N
ATOM    901  CA  LEU A  51      63.216  62.729  75.890  1.00  0.00           C
ATOM    903  CB  LEU A  51      64.346  62.510  76.930  1.00  0.00           C
ATOM    906  CG  LEU A  51      65.775  62.680  76.390  1.00  0.00           C
ATOM    908  CD1 LEU A  51      65.995  64.111  75.890  1.00  0.00           C
ATOM    912  CD2 LEU A  51      66.826  62.331  77.450  1.00  0.00           C
ATOM    916  C   LEU A  51      63.396  61.750  74.740  1.00  0.00           C
ATOM    917  O   LEU A  51      63.444  60.541  74.930  1.00  0.00           O
ATOM    918  N   ALA A  52      63.496  62.261  73.500  1.00  0.00           N
ATOM    920  CA  ALA A  52      63.386  61.479  72.300  1.00  0.00           C
ATOM    922  CB  ALA A  52      62.966  62.440  71.170  1.00  0.00           C
ATOM    926  C   ALA A  52      64.685  60.791  71.920  1.00  0.00           C
ATOM    927  O   ALA A  52      64.666  59.761  71.240  1.00  0.00           O
ATOM    928  N   PHE A  53      65.805  61.369  72.380  1.00  0.00           N
ATOM    930  CA  PHE A  53      67.176  61.111  72.000  1.00  0.00           C
ATOM    932  CB  PHE A  53      67.426  60.840  70.470  1.00  0.00           C
ATOM    935  CG  PHE A  53      67.156  62.011  69.560  1.00  0.00           C
ATOM    936  CD1 PHE A  53      68.205  62.850  69.160  1.00  0.00           C
ATOM    938  CE1 PHE A  53      67.986  63.881  68.250  1.00  0.00           C
ATOM    940  CZ  PHE A  53      66.695  64.101  67.730  1.00  0.00           C
ATOM    942  CD2 PHE A  53      65.874  62.230  69.020  1.00  0.00           C
ATOM    944  CE2 PHE A  53      65.646  63.281  68.120  1.00  0.00           C
ATOM    946  C   PHE A  53      67.965  62.331  72.460  1.00  0.00           C
ATOM    947  O   PHE A  53      67.396  63.311  72.950  1.00  0.00           O
ATOM    948  N   ALA A  54      69.295  62.291  72.310  1.00  0.00           N
ATOM    950  CA  ALA A  54      70.116  63.461  72.470  1.00  0.00           C
ATOM    952  CB  ALA A  54      70.515  63.631  73.950  1.00  0.00           C
ATOM    956  C   ALA A  54      71.316  63.281  71.570  1.00  0.00           C
ATOM    957  O   ALA A  54      71.565  62.181  71.100  1.00  0.00           O
ATOM    958  N   GLU A  55      72.055  64.381  71.300  1.00  0.00           N
ATOM    960  CA  GLU A  55      73.486  64.400  71.020  1.00  0.00           C
ATOM    962  CB  GLU A  55      73.925  65.540  70.050  1.00  0.00           C
ATOM    965  CG  GLU A  55      73.175  65.601  68.710  1.00  0.00           C
ATOM    968  CD  GLU A  55      71.925  66.471  68.790  1.00  0.00           C
ATOM    969  OE1 GLU A  55      71.995  67.650  69.230  1.00  0.00           O
ATOM    970  OE2 GLU A  55      70.845  65.991  68.380  1.00  0.00           O
ATOM    971  C   GLU A  55      74.225  64.660  72.320  1.00  0.00           C
ATOM    972  O   GLU A  55      73.625  64.969  73.350  1.00  0.00           O
ATOM    973  N   ASP A  56      75.576  64.649  72.290  1.00  0.00           N
ATOM    975  CA  ASP A  56      76.445  65.020  73.390  1.00  0.00           C
ATOM    977  CB  ASP A  56      77.936  64.870  72.980  1.00  0.00           C
ATOM    980  CG  ASP A  56      78.275  63.480  72.440  1.00  0.00           C
ATOM    981  OD1 ASP A  56      77.365  62.619  72.300  1.00  0.00           O
ATOM    982  OD2 ASP A  56      79.465  63.281  72.100  1.00  0.00           O
ATOM    983  C   ASP A  56      76.165  66.451  73.860  1.00  0.00           C
ATOM    984  O   ASP A  56      76.156  66.759  75.050  1.00  0.00           O
ATOM    985  N   GLY A  57      75.885  67.351  72.890  1.00  0.00           N
ATOM    987  CA  GLY A  57      75.486  68.729  73.140  1.00  0.00           C
ATOM    990  C   GLY A  57      74.076  68.971  73.650  1.00  0.00           C
ATOM    991  O   GLY A  57      73.895  69.761  74.570  1.00  0.00           O
ATOM    992  N   GLN A  58      73.026  68.299  73.110  1.00  0.00           N
ATOM    994  CA  GLN A  58      71.646  68.651  73.450  1.00  0.00           C
ATOM    996  CB  GLN A  58      70.845  69.509  72.430  1.00  0.00           C
ATOM    999  CG  GLN A  58      71.246  70.991  72.290  1.00  0.00           C
ATOM   1002  CD  GLN A  58      72.636  71.120  71.710  1.00  0.00           C
ATOM   1003  OE1 GLN A  58      73.475  71.790  72.310  1.00  0.00           O
ATOM   1004  NE2 GLN A  58      72.936  70.451  70.570  1.00  0.00           N
ATOM   1007  C   GLN A  58      70.736  67.461  73.600  1.00  0.00           C
ATOM   1008  O   GLN A  58      70.745  66.520  72.810  1.00  0.00           O
ATOM   1009  N   GLN A  59      69.805  67.601  74.550  1.00  0.00           N
ATOM   1011  CA  GLN A  59      68.665  66.759  74.780  1.00  0.00           C
ATOM   1013  CB  GLN A  59      68.256  66.961  76.250  1.00  0.00           C
ATOM   1016  CG  GLN A  59      69.436  66.660  77.200  1.00  0.00           C
ATOM   1019  CD  GLN A  59      69.146  66.921  78.670  1.00  0.00           C
ATOM   1020  OE1 GLN A  59      70.066  67.040  79.490  1.00  0.00           O
ATOM   1021  NE2 GLN A  59      67.866  66.980  79.050  1.00  0.00           N
ATOM   1024  C   GLN A  59      67.525  67.180  73.890  1.00  0.00           C
ATOM   1025  O   GLN A  59      67.245  68.370  73.760  1.00  0.00           O
ATOM   1026  N   LYS A  60      66.835  66.229  73.240  1.00  0.00           N
ATOM   1028  CA  LYS A  60      65.775  66.549  72.300  1.00  0.00           C
ATOM   1030  CB  LYS A  60      66.066  65.991  70.880  1.00  0.00           C
ATOM   1033  CG  LYS A  60      67.426  66.410  70.290  1.00  0.00           C
ATOM   1036  CD  LYS A  60      67.625  67.921  70.190  1.00  0.00           C
ATOM   1039  CE  LYS A  60      69.006  68.370  69.710  1.00  0.00           C
ATOM   1042  NZ  LYS A  60      69.295  68.001  68.320  1.00  0.00           N
ATOM   1046  C   LYS A  60      64.455  66.031  72.830  1.00  0.00           C
ATOM   1047  O   LYS A  60      64.215  64.840  72.970  1.00  0.00           O
ATOM   1048  N   TRP A  61      63.555  66.951  73.190  1.00  0.00           N
ATOM   1050  CA  TRP A  61      62.336  66.650  73.910  1.00  0.00           C
ATOM   1052  CB  TRP A  61      62.146  67.681  75.030  1.00  0.00           C
ATOM   1055  CG  TRP A  61      63.176  67.590  76.100  1.00  0.00           C
ATOM   1056  CD1 TRP A  61      64.355  68.270  76.220  1.00  0.00           C
ATOM   1058  NE1 TRP A  61      65.005  67.851  77.350  1.00  0.00           N
ATOM   1060  CE2 TRP A  61      64.265  66.881  77.970  1.00  0.00           C
ATOM   1061  CD2 TRP A  61      63.096  66.701  77.220  1.00  0.00           C
ATOM   1062  CE3 TRP A  61      62.136  65.781  77.630  1.00  0.00           C
ATOM   1064  CZ3 TRP A  61      62.366  65.071  78.810  1.00  0.00           C
ATOM   1066  CZ2 TRP A  61      64.495  66.160  79.130  1.00  0.00           C
ATOM   1068  CH2 TRP A  61      63.526  65.260  79.550  1.00  0.00           C
ATOM   1070  C   TRP A  61      61.176  66.720  72.960  1.00  0.00           C
ATOM   1071  O   TRP A  61      61.086  67.671  72.180  1.00  0.00           O
ATOM   1072  N   VAL A  62      60.285  65.711  72.970  1.00  0.00           N
ATOM   1074  CA  VAL A  62      59.186  65.650  72.030  1.00  0.00           C
ATOM   1076  CB  VAL A  62      59.375  64.491  71.060  1.00  0.00           C
ATOM   1078  CG1 VAL A  62      59.096  63.111  71.690  1.00  0.00           C
ATOM   1082  CG2 VAL A  62      58.506  64.719  69.830  1.00  0.00           C
ATOM   1086  C   VAL A  62      57.835  65.619  72.740  1.00  0.00           C
ATOM   1087  O   VAL A  62      57.625  64.921  73.730  1.00  0.00           O
ATOM   1088  N   THR A  63      56.885  66.471  72.280  1.00  0.00           N
ATOM   1090  CA  THR A  63      55.506  66.491  72.750  1.00  0.00           C
ATOM   1092  CB  THR A  63      54.875  67.891  72.680  1.00  0.00           C
ATOM   1094  OG1 THR A  63      54.616  68.321  71.350  1.00  0.00           O
ATOM   1096  CG2 THR A  63      55.816  68.931  73.300  1.00  0.00           C
ATOM   1100  C   THR A  63      54.676  65.501  71.930  1.00  0.00           C
ATOM   1101  O   THR A  63      55.154  64.910  70.970  1.00  0.00           O
ATOM   1102  N   GLN A  64      53.386  65.270  72.260  1.00  0.00           N
ATOM   1104  CA  GLN A  64      52.496  64.561  71.330  1.00  0.00           C
ATOM   1106  CB  GLN A  64      51.105  64.241  71.930  1.00  0.00           C
ATOM   1109  CG  GLN A  64      50.166  63.541  70.900  1.00  0.00           C
ATOM   1112  CD  GLN A  64      48.904  62.951  71.520  1.00  0.00           C
ATOM   1113  OE1 GLN A  64      48.486  61.851  71.180  1.00  0.00           O
ATOM   1114  NE2 GLN A  64      48.326  63.671  72.500  1.00  0.00           N
ATOM   1117  C   GLN A  64      52.285  65.299  70.020  1.00  0.00           C
ATOM   1118  O   GLN A  64      52.116  64.711  68.960  1.00  0.00           O
ATOM   1119  N   ASP A  65      52.326  66.641  70.060  1.00  0.00           N
ATOM   1121  CA  ASP A  65      52.095  67.451  68.890  1.00  0.00           C
ATOM   1123  CB  ASP A  65      51.686  68.910  69.290  1.00  0.00           C
ATOM   1126  CG  ASP A  65      50.355  69.090  69.990  1.00  0.00           C
ATOM   1127  OD1 ASP A  65      49.756  68.101  70.470  1.00  0.00           O
ATOM   1128  OD2 ASP A  65      49.936  70.281  70.150  1.00  0.00           O
ATOM   1129  C   ASP A  65      53.375  67.531  68.030  1.00  0.00           C
ATOM   1130  O   ASP A  65      53.426  68.259  67.040  1.00  0.00           O
ATOM   1131  N   GLN A  66      54.436  66.781  68.390  1.00  0.00           N
ATOM   1133  CA  GLN A  66      55.674  66.689  67.640  1.00  0.00           C
ATOM   1135  CB  GLN A  66      55.495  66.061  66.230  1.00  0.00           C
ATOM   1138  CG  GLN A  66      54.936  64.620  66.290  1.00  0.00           C
ATOM   1141  CD  GLN A  66      55.866  63.711  67.080  1.00  0.00           C
ATOM   1142  OE1 GLN A  66      57.076  63.921  67.140  1.00  0.00           O
ATOM   1143  NE2 GLN A  66      55.306  62.660  67.720  1.00  0.00           N
ATOM   1146  C   GLN A  66      56.476  67.979  67.640  1.00  0.00           C
ATOM   1147  O   GLN A  66      57.256  68.281  66.730  1.00  0.00           O
ATOM   1148  N   ALA A  67      56.305  68.791  68.690  1.00  0.00           N
ATOM   1150  CA  ALA A  67      57.085  69.991  68.840  1.00  0.00           C
ATOM   1152  CB  ALA A  67      56.264  71.079  69.550  1.00  0.00           C
ATOM   1156  C   ALA A  67      58.345  69.671  69.610  1.00  0.00           C
ATOM   1157  O   ALA A  67      58.316  68.951  70.610  1.00  0.00           O
ATOM   1158  N   THR A  68      59.494  70.181  69.120  1.00  0.00           N
ATOM   1160  CA  THR A  68      60.805  69.770  69.590  1.00  0.00           C
ATOM   1162  CB  THR A  68      61.836  69.321  68.540  1.00  0.00           C
ATOM   1164  OG1 THR A  68      62.486  70.330  67.790  1.00  0.00           O
ATOM   1166  CG2 THR A  68      61.125  68.410  67.530  1.00  0.00           C
ATOM   1170  C   THR A  68      61.375  70.891  70.420  1.00  0.00           C
ATOM   1171  O   THR A  68      61.436  72.049  70.030  1.00  0.00           O
ATOM   1172  N   LEU A  69      61.806  70.549  71.640  1.00  0.00           N
ATOM   1174  CA  LEU A  69      62.416  71.491  72.540  1.00  0.00           C
ATOM   1176  CB  LEU A  69      61.646  71.641  73.880  1.00  0.00           C
ATOM   1179  CG  LEU A  69      60.195  72.171  73.800  1.00  0.00           C
ATOM   1181  CD1 LEU A  69      59.155  71.120  73.370  1.00  0.00           C
ATOM   1185  CD2 LEU A  69      59.805  72.729  75.180  1.00  0.00           C
ATOM   1189  C   LEU A  69      63.796  70.951  72.800  1.00  0.00           C
ATOM   1190  O   LEU A  69      63.945  69.761  73.090  1.00  0.00           O
ATOM   1191  N   VAL A  70      64.855  71.781  72.680  1.00  0.00           N
ATOM   1193  CA  VAL A  70      66.206  71.291  72.890  1.00  0.00           C
ATOM   1195  CB  VAL A  70      67.065  71.311  71.630  1.00  0.00           C
ATOM   1197  CG1 VAL A  70      66.235  70.689  70.500  1.00  0.00           C
ATOM   1201  CG2 VAL A  70      67.496  72.721  71.220  1.00  0.00           C
ATOM   1205  C   VAL A  70      66.826  72.001  74.050  1.00  0.00           C
ATOM   1206  O   VAL A  70      66.795  73.230  74.180  1.00  0.00           O
ATOM   1207  N   THR A  71      67.385  71.229  74.990  1.00  0.00           N
ATOM   1209  CA  THR A  71      67.875  71.751  76.250  1.00  0.00           C
ATOM   1211  CB  THR A  71      66.955  71.499  77.460  1.00  0.00           C
ATOM   1213  OG1 THR A  71      66.756  70.119  77.730  1.00  0.00           O
ATOM   1215  CG2 THR A  71      65.554  72.079  77.210  1.00  0.00           C
ATOM   1219  C   THR A  71      69.225  71.141  76.530  1.00  0.00           C
ATOM   1220  O   THR A  71      69.525  70.020  76.100  1.00  0.00           O
ATOM   1221  N   GLN A  72      70.055  71.851  77.290  1.00  0.00           N
ATOM   1223  CA  GLN A  72      71.235  71.321  77.930  1.00  0.00           C
ATOM   1225  CB  GLN A  72      72.525  71.921  77.300  1.00  0.00           C
ATOM   1228  CG  GLN A  72      73.855  71.410  77.910  1.00  0.00           C
ATOM   1231  CD  GLN A  72      75.076  72.079  77.260  1.00  0.00           C
ATOM   1232  OE1 GLN A  72      75.565  73.101  77.730  1.00  0.00           O
ATOM   1233  NE2 GLN A  72      75.545  71.549  76.110  1.00  0.00           N
ATOM   1236  C   GLN A  72      71.086  71.759  79.360  1.00  0.00           C
ATOM   1237  O   GLN A  72      70.955  72.951  79.620  1.00  0.00           O
ATOM   1238  N   HIS A  73      71.055  70.821  80.330  1.00  0.00           N
ATOM   1240  CA  HIS A  73      71.016  71.111  81.750  1.00  0.00           C
ATOM   1242  CB  HIS A  73      72.426  71.410  82.260  1.00  0.00           C
ATOM   1245  ND1 HIS A  73      73.956  69.781  81.160  1.00  0.00           N
ATOM   1246  CG  HIS A  73      73.286  70.181  82.290  1.00  0.00           C
ATOM   1247  CE1 HIS A  73      74.775  68.840  81.570  1.00  0.00           C
ATOM   1249  NE2 HIS A  73      74.656  68.601  82.910  1.00  0.00           N
ATOM   1251  CD2 HIS A  73      73.695  69.471  83.370  1.00  0.00           C
ATOM   1253  C   HIS A  73      70.015  72.180  82.200  1.00  0.00           C
ATOM   1254  O   HIS A  73      70.335  73.090  82.960  1.00  0.00           O
ATOM   1255  N   GLY A  74      68.765  72.079  81.730  1.00  0.00           N
ATOM   1257  CA  GLY A  74      67.686  72.951  82.150  1.00  0.00           C
ATOM   1260  C   GLY A  74      67.596  74.251  81.410  1.00  0.00           C
ATOM   1261  O   GLY A  74      66.535  74.870  81.390  1.00  0.00           O
ATOM   1262  N   ARG A  75      68.695  74.689  80.760  1.00  0.00           N
ATOM   1264  CA  ARG A  75      68.715  75.790  79.830  1.00  0.00           C
ATOM   1266  CB  ARG A  75      70.165  76.171  79.440  1.00  0.00           C
ATOM   1269  CG  ARG A  75      70.296  77.469  78.630  1.00  0.00           C
ATOM   1272  CD  ARG A  75      69.785  78.741  79.340  1.00  0.00           C
ATOM   1275  NE  ARG A  75      70.666  78.979  80.510  1.00  0.00           N
ATOM   1277  CZ  ARG A  75      70.675  80.100  81.230  1.00  0.00           C
ATOM   1278  NH1 ARG A  75      69.715  81.001  81.140  1.00  0.00           N
ATOM   1281  NH2 ARG A  75      71.666  80.350  82.050  1.00  0.00           N
ATOM   1284  C   ARG A  75      67.965  75.451  78.540  1.00  0.00           C
ATOM   1285  O   ARG A  75      68.186  74.400  77.940  1.00  0.00           O
ATOM   1286  N   LEU A  76      67.105  76.359  78.050  1.00  0.00           N
ATOM   1288  CA  LEU A  76      66.436  76.160  76.780  1.00  0.00           C
ATOM   1290  CB  LEU A  76      65.005  76.729  76.820  1.00  0.00           C
ATOM   1293  CG  LEU A  76      64.125  76.381  75.620  1.00  0.00           C
ATOM   1295  CD1 LEU A  76      63.796  74.881  75.520  1.00  0.00           C
ATOM   1299  CD2 LEU A  76      62.835  77.201  75.730  1.00  0.00           C
ATOM   1303  C   LEU A  76      67.215  76.799  75.640  1.00  0.00           C
ATOM   1304  O   LEU A  76      67.496  78.001  75.640  1.00  0.00           O
ATOM   1305  N   VAL A  77      67.566  75.991  74.630  1.00  0.00           N
ATOM   1307  CA  VAL A  77      68.505  76.359  73.590  1.00  0.00           C
ATOM   1309  CB  VAL A  77      69.506  75.211  73.430  1.00  0.00           C
ATOM   1311  CG1 VAL A  77      70.285  75.260  72.100  1.00  0.00           C
ATOM   1315  CG2 VAL A  77      70.436  75.221  74.650  1.00  0.00           C
ATOM   1319  C   VAL A  77      67.776  76.681  72.290  1.00  0.00           C
ATOM   1320  O   VAL A  77      68.115  77.631  71.570  1.00  0.00           O
ATOM   1321  N   LYS A  78      66.715  75.910  71.960  1.00  0.00           N
ATOM   1323  CA  LYS A  78      65.916  76.141  70.760  1.00  0.00           C
ATOM   1325  CB  LYS A  78      66.576  75.561  69.480  1.00  0.00           C
ATOM   1328  CG  LYS A  78      66.055  76.111  68.150  1.00  0.00           C
ATOM   1331  CD  LYS A  78      66.896  75.689  66.930  1.00  0.00           C
ATOM   1334  CE  LYS A  78      66.375  74.480  66.140  1.00  0.00           C
ATOM   1337  NZ  LYS A  78      66.386  73.251  66.950  1.00  0.00           N
ATOM   1341  C   LYS A  78      64.585  75.451  70.970  1.00  0.00           C
ATOM   1342  O   LYS A  78      64.475  74.461  71.700  1.00  0.00           O
ATOM   1343  N   THR A  79      63.535  75.910  70.270  1.00  0.00           N
ATOM   1345  CA  THR A  79      62.256  75.221  70.190  1.00  0.00           C
ATOM   1347  CB  THR A  79      61.146  75.781  71.070  1.00  0.00           C
ATOM   1349  OG1 THR A  79      60.996  77.180  70.880  1.00  0.00           O
ATOM   1351  CG2 THR A  79      61.515  75.571  72.540  1.00  0.00           C
ATOM   1355  C   THR A  79      61.785  75.241  68.750  1.00  0.00           C
ATOM   1356  O   THR A  79      62.246  76.050  67.950  1.00  0.00           O
ATOM   1357  N   LEU A  80      60.886  74.329  68.360  1.00  0.00           N
ATOM   1359  CA  LEU A  80      60.385  74.220  67.000  1.00  0.00           C
ATOM   1361  CB  LEU A  80      61.146  73.141  66.190  1.00  0.00           C
ATOM   1364  CG  LEU A  80      62.584  73.501  65.800  1.00  0.00           C
ATOM   1366  CD1 LEU A  80      63.216  72.361  64.980  1.00  0.00           C
ATOM   1370  CD2 LEU A  80      62.555  74.781  64.970  1.00  0.00           C
ATOM   1374  C   LEU A  80      58.945  73.799  67.030  1.00  0.00           C
ATOM   1375  O   LEU A  80      58.566  72.951  67.840  1.00  0.00           O
ATOM   1376  N   LEU A  81      58.115  74.381  66.150  1.00  0.00           N
ATOM   1378  CA  LEU A  81      56.715  73.991  65.960  1.00  0.00           C
ATOM   1380  CB  LEU A  81      56.465  72.479  65.640  1.00  0.00           C
ATOM   1383  CG  LEU A  81      56.945  71.891  64.280  1.00  0.00           C
ATOM   1385  CD1 LEU A  81      58.465  71.860  64.140  1.00  0.00           C
ATOM   1389  CD2 LEU A  81      56.404  70.461  64.080  1.00  0.00           C
ATOM   1393  C   LEU A  81      55.805  74.509  67.080  1.00  0.00           C
ATOM   1394  O   LEU A  81      54.616  74.181  67.160  1.00  0.00           O
ATOM   1395  N   GLY A  82      56.334  75.391  67.960  1.00  0.00           N
ATOM   1397  CA  GLY A  82      55.526  76.131  68.930  1.00  0.00           C
ATOM   1400  C   GLY A  82      54.625  77.180  68.330  1.00  0.00           C
ATOM   1401  O   GLY A  82      54.455  77.281  67.120  1.00  0.00           O
ATOM   1402  N   GLY A  83      54.026  78.031  69.190  1.00  0.00           N
ATOM   1404  CA  GLY A  83      53.236  79.201  68.760  1.00  0.00           C
ATOM   1407  C   GLY A  83      54.096  80.420  68.600  1.00  0.00           C
ATOM   1408  O   GLY A  83      53.764  81.339  67.870  1.00  0.00           O
ATOM   1409  N   ASP A  84      55.256  80.389  69.290  1.00  0.00           N
ATOM   1411  CA  ASP A  84      56.375  81.290  69.170  1.00  0.00           C
ATOM   1413  CB  ASP A  84      56.206  82.540  70.080  1.00  0.00           C
ATOM   1416  CG  ASP A  84      55.296  83.561  69.410  1.00  0.00           C
ATOM   1417  OD1 ASP A  84      55.545  83.829  68.200  1.00  0.00           O
ATOM   1418  OD2 ASP A  84      54.455  84.190  70.090  1.00  0.00           O
ATOM   1419  C   ASP A  84      57.584  80.429  69.550  1.00  0.00           C
ATOM   1420  O   ASP A  84      57.444  79.520  70.370  1.00  0.00           O
ATOM   1421  N   ASN A  85      58.764  80.639  68.920  1.00  0.00           N
ATOM   1423  CA  ASN A  85      59.926  79.770  69.130  1.00  0.00           C
ATOM   1425  CB  ASN A  85      60.236  78.859  67.910  1.00  0.00           C
ATOM   1428  CG  ASN A  85      59.105  77.869  67.640  1.00  0.00           C
ATOM   1429  OD1 ASN A  85      58.805  76.980  68.440  1.00  0.00           O
ATOM   1430  ND2 ASN A  85      58.475  78.001  66.450  1.00  0.00           N
ATOM   1433  C   ASN A  85      61.206  80.550  69.400  1.00  0.00           C
ATOM   1434  O   ASN A  85      61.425  81.639  68.880  1.00  0.00           O
ATOM   1435  N   LEU A  86      62.125  79.931  70.160  1.00  0.00           N
ATOM   1437  CA  LEU A  86      63.535  80.280  70.220  1.00  0.00           C
ATOM   1439  CB  LEU A  86      64.175  79.701  71.510  1.00  0.00           C
ATOM   1442  CG  LEU A  86      65.655  80.019  71.820  1.00  0.00           C
ATOM   1444  CD1 LEU A  86      65.975  81.521  71.760  1.00  0.00           C
ATOM   1448  CD2 LEU A  86      65.986  79.480  73.220  1.00  0.00           C
ATOM   1452  C   LEU A  86      64.265  79.761  68.990  1.00  0.00           C
ATOM   1453  O   LEU A  86      64.085  78.601  68.610  1.00  0.00           O
ATOM   1454  N   ILE A  87      65.105  80.590  68.340  1.00  0.00           N
ATOM   1456  CA  ILE A  87      65.835  80.210  67.130  1.00  0.00           C
ATOM   1458  CB  ILE A  87      65.874  81.359  66.110  1.00  0.00           C
ATOM   1460  CG2 ILE A  87      66.776  80.979  64.900  1.00  0.00           C
ATOM   1464  CG1 ILE A  87      64.444  81.749  65.650  1.00  0.00           C
ATOM   1467  CD  ILE A  87      64.365  83.111  64.950  1.00  0.00           C
ATOM   1471  C   ILE A  87      67.245  79.800  67.500  1.00  0.00           C
ATOM   1472  O   ILE A  87      67.726  78.711  67.190  1.00  0.00           O
ATOM   1473  N   GLU A  88      67.975  80.681  68.220  1.00  0.00           N
ATOM   1475  CA  GLU A  88      69.326  80.350  68.580  1.00  0.00           C
ATOM   1477  CB  GLU A  88      70.296  80.560  67.390  1.00  0.00           C
ATOM   1480  CG  GLU A  88      71.715  79.991  67.610  1.00  0.00           C
ATOM   1483  CD  GLU A  88      72.605  80.340  66.440  1.00  0.00           C
ATOM   1484  OE1 GLU A  88      72.995  79.461  65.650  1.00  0.00           O
ATOM   1485  OE2 GLU A  88      72.936  81.561  66.380  1.00  0.00           O
ATOM   1486  C   GLU A  88      69.785  81.110  69.790  1.00  0.00           C
ATOM   1487  O   GLU A  88      69.365  82.241  70.040  1.00  0.00           O
ATOM   1488  N   VAL A  89      70.705  80.510  70.560  1.00  0.00           N
ATOM   1490  CA  VAL A  89      71.415  81.189  71.630  1.00  0.00           C
ATOM   1492  CB  VAL A  89      71.066  80.639  73.000  1.00  0.00           C
ATOM   1494  CG1 VAL A  89      71.804  81.451  74.070  1.00  0.00           C
ATOM   1498  CG2 VAL A  89      69.536  80.650  73.170  1.00  0.00           C
ATOM   1502  C   VAL A  89      72.905  81.070  71.390  1.00  0.00           C
ATOM   1503  O   VAL A  89      73.406  79.979  71.120  1.00  0.00           O
ATOM   1504  N   ASN A  90      73.665  82.180  71.460  1.00  0.00           N
ATOM   1506  CA  ASN A  90      75.105  82.171  71.240  1.00  0.00           C
ATOM   1508  CB  ASN A  90      75.596  83.510  70.600  1.00  0.00           C
ATOM   1511  CG  ASN A  90      77.076  83.461  70.180  1.00  0.00           C
ATOM   1512  OD1 ASN A  90      77.605  82.381  69.930  1.00  0.00           O
ATOM   1513  ND2 ASN A  90      77.776  84.611  70.190  1.00  0.00           N
ATOM   1516  C   ASN A  90      75.896  81.791  72.490  1.00  0.00           C
ATOM   1517  O   ASN A  90      75.456  82.001  73.610  1.00  0.00           O
ATOM   1518  N   ASN A  91      77.115  81.241  72.330  1.00  0.00           N
ATOM   1520  CA  ASN A  91      78.076  81.131  73.410  1.00  0.00           C
ATOM   1522  CB  ASN A  91      78.475  82.519  73.980  1.00  0.00           C
ATOM   1525  CG  ASN A  91      79.715  82.381  74.860  1.00  0.00           C
ATOM   1526  OD1 ASN A  91      80.445  81.381  74.800  1.00  0.00           O
ATOM   1527  ND2 ASN A  91      79.946  83.381  75.730  1.00  0.00           N
ATOM   1530  C   ASN A  91      77.605  80.131  74.450  1.00  0.00           C
ATOM   1531  O   ASN A  91      77.776  80.271  75.660  1.00  0.00           O
ATOM   1532  N   LEU A  92      76.936  79.071  73.990  1.00  0.00           N
ATOM   1534  CA  LEU A  92      76.246  78.131  74.820  1.00  0.00           C
ATOM   1536  CB  LEU A  92      75.265  77.289  73.980  1.00  0.00           C
ATOM   1539  CG  LEU A  92      73.965  78.040  73.650  1.00  0.00           C
ATOM   1541  CD1 LEU A  92      73.155  77.270  72.610  1.00  0.00           C
ATOM   1545  CD2 LEU A  92      73.135  78.241  74.920  1.00  0.00           C
ATOM   1549  C   LEU A  92      77.156  77.189  75.530  1.00  0.00           C
ATOM   1550  O   LEU A  92      76.745  76.601  76.520  1.00  0.00           O
ATOM   1551  N   ALA A  93      78.436  77.079  75.120  1.00  0.00           N
ATOM   1553  CA  ALA A  93      79.415  76.359  75.910  1.00  0.00           C
ATOM   1555  CB  ALA A  93      80.715  76.190  75.080  1.00  0.00           C
ATOM   1559  C   ALA A  93      79.724  77.090  77.210  1.00  0.00           C
ATOM   1560  O   ALA A  93      80.145  76.479  78.190  1.00  0.00           O
ATOM   1561  N   ALA A  94      79.465  78.410  77.260  1.00  0.00           N
ATOM   1563  CA  ALA A  94      79.826  79.220  78.390  1.00  0.00           C
ATOM   1565  CB  ALA A  94      80.086  80.681  77.970  1.00  0.00           C
ATOM   1569  C   ALA A  94      78.755  79.251  79.450  1.00  0.00           C
ATOM   1570  O   ALA A  94      79.026  79.719  80.550  1.00  0.00           O
ATOM   1571  N   ASP A  95      77.535  78.729  79.230  1.00  0.00           N
ATOM   1573  CA  ASP A  95      76.506  78.781  80.250  1.00  0.00           C
ATOM   1575  CB  ASP A  95      75.175  78.259  79.660  1.00  0.00           C
ATOM   1578  CG  ASP A  95      74.006  78.259  80.630  1.00  0.00           C
ATOM   1579  OD1 ASP A  95      74.026  78.999  81.650  1.00  0.00           O
ATOM   1580  OD2 ASP A  95      72.995  77.580  80.330  1.00  0.00           O
ATOM   1581  C   ASP A  95      76.944  78.049  81.550  1.00  0.00           C
ATOM   1582  O   ASP A  95      77.445  76.921  81.460  1.00  0.00           O
ATOM   1583  N   PRO A  96      76.846  78.590  82.770  1.00  0.00           N
ATOM   1584  CD  PRO A  96      76.745  80.040  82.990  1.00  0.00           C
ATOM   1587  CA  PRO A  96      77.345  77.921  83.970  1.00  0.00           C
ATOM   1589  CB  PRO A  96      77.245  78.999  85.060  1.00  0.00           C
ATOM   1592  CG  PRO A  96      77.485  80.300  84.300  1.00  0.00           C
ATOM   1595  C   PRO A  96      76.596  76.660  84.290  1.00  0.00           C
ATOM   1596  O   PRO A  96      77.076  75.851  85.080  1.00  0.00           O
ATOM   1597  N   LEU A  97      75.425  76.440  83.660  1.00  0.00           N
ATOM   1599  CA  LEU A  97      74.666  75.211  83.760  1.00  0.00           C
ATOM   1601  CB  LEU A  97      73.236  75.421  83.220  1.00  0.00           C
ATOM   1604  CG  LEU A  97      72.436  76.491  83.990  1.00  0.00           C
ATOM   1606  CD1 LEU A  97      71.075  76.729  83.330  1.00  0.00           C
ATOM   1610  CD2 LEU A  97      72.255  76.090  85.460  1.00  0.00           C
ATOM   1614  C   LEU A  97      75.335  73.999  83.100  1.00  0.00           C
ATOM   1615  O   LEU A  97      74.885  72.869  83.270  1.00  0.00           O
ATOM   1616  N   ILE A  98      76.465  74.181  82.380  1.00  0.00           N
ATOM   1618  CA  ILE A  98      77.225  73.049  81.850  1.00  0.00           C
ATOM   1620  CB  ILE A  98      78.115  73.469  80.690  1.00  0.00           C
ATOM   1622  CG2 ILE A  98      79.304  74.321  81.180  1.00  0.00           C
ATOM   1626  CG1 ILE A  98      78.585  72.251  79.870  1.00  0.00           C
ATOM   1629  CD  ILE A  98      79.406  72.650  78.640  1.00  0.00           C
ATOM   1633  C   ILE A  98      78.035  72.370  82.940  1.00  0.00           C
ATOM   1634  O   ILE A  98      78.465  71.219  82.840  1.00  0.00           O
ATOM   1635  N   LYS A  99      78.226  73.061  84.090  1.00  0.00           N
ATOM   1637  CA  LYS A  99      78.696  72.421  85.290  1.00  0.00           C
ATOM   1639  CB  LYS A  99      80.194  72.671  85.560  1.00  0.00           C
ATOM   1642  CG  LYS A  99      81.175  72.120  84.510  1.00  0.00           C
ATOM   1645  CD  LYS A  99      81.236  70.590  84.510  1.00  0.00           C
ATOM   1648  CE  LYS A  99      82.385  70.041  83.660  1.00  0.00           C
ATOM   1651  NZ  LYS A  99      83.675  70.520  84.200  1.00  0.00           N
ATOM   1655  C   LYS A  99      77.916  72.939  86.490  1.00  0.00           C
ATOM   1656  O   LYS A  99      78.486  73.690  87.290  1.00  0.00           O
ATOM   1657  N   PRO A 100      76.655  72.549  86.730  1.00  0.00           N
ATOM   1658  CD  PRO A 100      75.986  71.471  86.010  1.00  0.00           C
ATOM   1661  CA  PRO A 100      75.775  73.131  87.740  1.00  0.00           C
ATOM   1663  CB  PRO A 100      74.475  72.329  87.620  1.00  0.00           C
ATOM   1666  CG  PRO A 100      74.506  71.729  86.230  1.00  0.00           C
ATOM   1669  C   PRO A 100      76.316  73.061  89.160  1.00  0.00           C
ATOM   1670  O   PRO A 100      75.975  73.881  90.020  1.00  0.00           O
ATOM   1671  N   ALA A 101      77.146  72.061  89.450  1.00  0.00           N
ATOM   1673  CA  ALA A 101      77.695  71.811  90.760  1.00  0.00           C
ATOM   1675  CB  ALA A 101      77.805  70.299  90.950  1.00  0.00           C
ATOM   1679  C   ALA A 101      79.085  72.431  90.910  1.00  0.00           C
ATOM   1680  O   ALA A 101      79.715  72.311  91.960  1.00  0.00           O
ATOM   1681  N   GLN A 102      79.555  73.160  89.880  1.00  0.00           N
ATOM   1683  CA  GLN A 102      80.776  73.940  89.950  1.00  0.00           C
ATOM   1685  CB  GLN A 102      81.725  73.620  88.760  1.00  0.00           C
ATOM   1688  CG  GLN A 102      82.105  72.120  88.580  1.00  0.00           C
ATOM   1691  CD  GLN A 102      82.835  71.561  89.800  1.00  0.00           C
ATOM   1692  OE1 GLN A 102      83.526  72.289  90.520  1.00  0.00           O
ATOM   1693  NE2 GLN A 102      82.705  70.229  90.040  1.00  0.00           N
ATOM   1696  C   GLN A 102      80.455  75.431  89.940  1.00  0.00           C
ATOM   1697  O   GLN A 102      81.355  76.260  90.050  1.00  0.00           O
ATOM   1698  N   ILE A 103      79.166  75.840  89.830  1.00  0.00           N
ATOM   1700  CA  ILE A 103      78.696  77.219  89.940  1.00  0.00           C
ATOM   1702  CB  ILE A 103      77.225  77.401  89.550  1.00  0.00           C
ATOM   1704  CG2 ILE A 103      76.876  78.900  89.540  1.00  0.00           C
ATOM   1708  CG1 ILE A 103      76.916  76.759  88.170  1.00  0.00           C
ATOM   1711  CD  ILE A 103      75.425  76.741  87.820  1.00  0.00           C
ATOM   1715  C   ILE A 103      78.965  77.840  91.310  1.00  0.00           C
ATOM   1716  O   ILE A 103      78.436  77.410  92.340  1.00  0.00           O
ATOM   1717  N   VAL A 104      79.796  78.881  91.360  1.00  0.00           N
ATOM   1719  CA  VAL A 104      80.086  79.649  92.550  1.00  0.00           C
ATOM   1721  CB  VAL A 104      81.585  79.900  92.640  1.00  0.00           C
ATOM   1723  CG1 VAL A 104      81.965  80.770  93.860  1.00  0.00           C
ATOM   1727  CG2 VAL A 104      82.295  78.539  92.740  1.00  0.00           C
ATOM   1731  C   VAL A 104      79.275  80.939  92.480  1.00  0.00           C
ATOM   1732  O   VAL A 104      79.006  81.451  91.380  1.00  0.00           O
ATOM   1733  N   ASP A 105      78.855  81.499  93.640  1.00  0.00           N
ATOM   1735  CA  ASP A 105      78.146  82.780  93.740  1.00  0.00           C
ATOM   1737  CB  ASP A 105      77.945  83.150  95.250  1.00  0.00           C
ATOM   1740  CG  ASP A 105      76.975  84.300  95.490  1.00  0.00           C
ATOM   1741  OD1 ASP A 105      76.265  84.680  94.530  1.00  0.00           O
ATOM   1742  OD2 ASP A 105      76.815  84.760  96.660  1.00  0.00           O
ATOM   1743  C   ASP A 105      78.846  83.909  92.970  1.00  0.00           C
ATOM   1744  O   ASP A 105      80.025  84.211  93.200  1.00  0.00           O
ATOM   1745  N   GLY A 106      78.146  84.559  92.020  1.00  0.00           N
ATOM   1747  CA  GLY A 106      78.674  85.630  91.180  1.00  0.00           C
ATOM   1750  C   GLY A 106      79.106  85.201  89.790  1.00  0.00           C
ATOM   1751  O   GLY A 106      79.584  86.020  89.000  1.00  0.00           O
ATOM   1752  N   ALA A 107      78.935  83.909  89.420  1.00  0.00           N
ATOM   1754  CA  ALA A 107      79.166  83.449  88.070  1.00  0.00           C
ATOM   1756  CB  ALA A 107      78.826  81.950  87.950  1.00  0.00           C
ATOM   1760  C   ALA A 107      78.374  84.249  87.030  1.00  0.00           C
ATOM   1761  O   ALA A 107      77.225  84.601  87.270  1.00  0.00           O
ATOM   1762  N   SER A 108      78.986  84.611  85.880  1.00  0.00           N
ATOM   1764  CA  SER A 108      78.355  85.490  84.900  1.00  0.00           C
ATOM   1766  CB  SER A 108      79.146  86.779  84.530  1.00  0.00           C
ATOM   1769  OG  SER A 108      79.565  87.561  85.660  1.00  0.00           O
ATOM   1771  C   SER A 108      78.245  84.729  83.600  1.00  0.00           C
ATOM   1772  O   SER A 108      79.006  83.799  83.390  1.00  0.00           O
ATOM   1773  N   TRP A 109      77.336  85.140  82.690  1.00  0.00           N
ATOM   1775  CA  TRP A 109      77.345  84.680  81.310  1.00  0.00           C
ATOM   1777  CB  TRP A 109      76.465  83.410  81.170  1.00  0.00           C
ATOM   1780  CG  TRP A 109      76.386  82.780  79.810  1.00  0.00           C
ATOM   1781  CD1 TRP A 109      77.365  82.729  78.850  1.00  0.00           C
ATOM   1783  NE1 TRP A 109      76.876  82.141  77.710  1.00  0.00           N
ATOM   1785  CE2 TRP A 109      75.585  81.770  77.920  1.00  0.00           C
ATOM   1786  CD2 TRP A 109      75.236  82.150  79.240  1.00  0.00           C
ATOM   1787  CE3 TRP A 109      73.956  81.880  79.710  1.00  0.00           C
ATOM   1789  CZ3 TRP A 109      73.054  81.250  78.850  1.00  0.00           C
ATOM   1791  CZ2 TRP A 109      74.685  81.150  77.070  1.00  0.00           C
ATOM   1793  CH2 TRP A 109      73.406  80.900  77.560  1.00  0.00           C
ATOM   1795  C   TRP A 109      76.815  85.751  80.370  1.00  0.00           C
ATOM   1796  O   TRP A 109      75.815  86.390  80.670  1.00  0.00           O
ATOM   1797  N   THR A 110      77.465  85.970  79.190  1.00  0.00           N
ATOM   1799  CA  THR A 110      77.016  86.900  78.160  1.00  0.00           C
ATOM   1801  CB  THR A 110      78.015  87.980  77.770  1.00  0.00           C
ATOM   1803  OG1 THR A 110      78.465  88.671  78.920  1.00  0.00           O
ATOM   1805  CG2 THR A 110      77.396  89.021  76.820  1.00  0.00           C
ATOM   1809  C   THR A 110      76.745  86.131  76.890  1.00  0.00           C
ATOM   1810  O   THR A 110      77.605  85.389  76.400  1.00  0.00           O
ATOM   1811  N   ARG A 111      75.554  86.299  76.320  1.00  0.00           N
ATOM   1813  CA  ARG A 111      75.165  85.620  75.110  1.00  0.00           C
ATOM   1815  CB  ARG A 111      74.475  84.240  75.330  1.00  0.00           C
ATOM   1818  CG  ARG A 111      73.126  84.170  76.080  1.00  0.00           C
ATOM   1821  CD  ARG A 111      73.186  84.699  77.500  1.00  0.00           C
ATOM   1824  NE  ARG A 111      71.975  84.279  78.260  1.00  0.00           N
ATOM   1826  CZ  ARG A 111      71.804  84.601  79.530  1.00  0.00           C
ATOM   1827  NH1 ARG A 111      72.625  85.451  80.130  1.00  0.00           N
ATOM   1830  NH2 ARG A 111      70.845  83.999  80.200  1.00  0.00           N
ATOM   1833  C   ARG A 111      74.206  86.490  74.380  1.00  0.00           C
ATOM   1834  O   ARG A 111      73.665  87.460  74.910  1.00  0.00           O
ATOM   1835  N   THR A 112      73.936  86.119  73.140  1.00  0.00           N
ATOM   1837  CA  THR A 112      72.916  86.730  72.340  1.00  0.00           C
ATOM   1839  CB  THR A 112      73.455  87.251  71.030  1.00  0.00           C
ATOM   1841  OG1 THR A 112      74.486  88.200  71.280  1.00  0.00           O
ATOM   1843  CG2 THR A 112      72.375  87.999  70.280  1.00  0.00           C
ATOM   1847  C   THR A 112      71.876  85.669  72.090  1.00  0.00           C
ATOM   1848  O   THR A 112      72.185  84.491  71.960  1.00  0.00           O
ATOM   1849  N   MET A 113      70.596  86.070  72.080  1.00  0.00           N
ATOM   1851  CA  MET A 113      69.486  85.201  71.810  1.00  0.00           C
ATOM   1853  CB  MET A 113      68.575  84.991  73.030  1.00  0.00           C
ATOM   1856  CG  MET A 113      69.335  84.361  74.190  1.00  0.00           C
ATOM   1859  SD  MET A 113      68.266  84.039  75.590  1.00  0.00           S
ATOM   1860  CE  MET A 113      68.374  85.709  76.270  1.00  0.00           C
ATOM   1864  C   MET A 113      68.646  85.790  70.720  1.00  0.00           C
ATOM   1865  O   MET A 113      68.426  87.001  70.690  1.00  0.00           O
ATOM   1866  N   GLY A 114      68.175  84.939  69.810  1.00  0.00           N
ATOM   1868  CA  GLY A 114      67.266  85.321  68.750  1.00  0.00           C
ATOM   1871  C   GLY A 114      66.066  84.440  68.810  1.00  0.00           C
ATOM   1872  O   GLY A 114      66.176  83.221  68.890  1.00  0.00           O
ATOM   1873  N   TRP A 115      64.865  85.019  68.740  1.00  0.00           N
ATOM   1875  CA  TRP A 115      63.646  84.260  68.870  1.00  0.00           C
ATOM   1877  CB  TRP A 115      63.146  84.179  70.350  1.00  0.00           C
ATOM   1880  CG  TRP A 115      62.736  85.461  70.990  1.00  0.00           C
ATOM   1881  CD1 TRP A 115      61.436  85.891  71.130  1.00  0.00           C
ATOM   1883  NE1 TRP A 115      61.416  87.120  71.740  1.00  0.00           N
ATOM   1885  CE2 TRP A 115      62.675  87.519  72.010  1.00  0.00           C
ATOM   1886  CD2 TRP A 115      63.555  86.499  71.560  1.00  0.00           C
ATOM   1887  CE3 TRP A 115      64.926  86.639  71.750  1.00  0.00           C
ATOM   1889  CZ3 TRP A 115      65.396  87.821  72.330  1.00  0.00           C
ATOM   1891  CZ2 TRP A 115      63.146  88.689  72.580  1.00  0.00           C
ATOM   1893  CH2 TRP A 115      64.525  88.840  72.720  1.00  0.00           C
ATOM   1895  C   TRP A 115      62.636  84.921  67.960  1.00  0.00           C
ATOM   1896  O   TRP A 115      62.916  85.921  67.300  1.00  0.00           O
ATOM   1897  N   THR A 116      61.436  84.330  67.840  1.00  0.00           N
ATOM   1899  CA  THR A 116      60.296  84.930  67.160  1.00  0.00           C
ATOM   1901  CB  THR A 116      59.805  84.179  65.930  1.00  0.00           C
ATOM   1903  OG1 THR A 116      59.926  82.771  66.090  1.00  0.00           O
ATOM   1905  CG2 THR A 116      60.695  84.620  64.760  1.00  0.00           C
ATOM   1909  C   THR A 116      59.155  85.131  68.120  1.00  0.00           C
ATOM   1910  O   THR A 116      58.896  84.310  69.000  1.00  0.00           O
ATOM   1911  N   GLU A 117      58.465  86.281  67.980  1.00  0.00           N
ATOM   1913  CA  GLU A 117      57.186  86.551  68.610  1.00  0.00           C
ATOM   1915  CB  GLU A 117      57.246  87.671  69.690  1.00  0.00           C
ATOM   1918  CG  GLU A 117      58.104  87.281  70.910  1.00  0.00           C
ATOM   1921  CD  GLU A 117      58.135  88.290  72.060  1.00  0.00           C
ATOM   1922  OE1 GLU A 117      57.326  89.260  72.080  1.00  0.00           O
ATOM   1923  OE2 GLU A 117      59.006  88.081  72.940  1.00  0.00           O
ATOM   1924  C   GLU A 117      56.215  86.991  67.540  1.00  0.00           C
ATOM   1925  O   GLU A 117      56.445  87.969  66.830  1.00  0.00           O
ATOM   1926  N   TYR A 118      55.096  86.269  67.350  1.00  0.00           N
ATOM   1928  CA  TYR A 118      54.046  86.590  66.400  1.00  0.00           C
ATOM   1930  CB  TYR A 118      53.275  87.920  66.680  1.00  0.00           C
ATOM   1933  CG  TYR A 118      52.715  87.969  68.090  1.00  0.00           C
ATOM   1934  CD1 TYR A 118      53.546  88.321  69.170  1.00  0.00           C
ATOM   1936  CE1 TYR A 118      53.076  88.241  70.490  1.00  0.00           C
ATOM   1938  CZ  TYR A 118      51.745  87.889  70.730  1.00  0.00           C
ATOM   1939  OH  TYR A 118      51.276  87.710  72.050  1.00  0.00           O
ATOM   1941  CD2 TYR A 118      51.366  87.689  68.340  1.00  0.00           C
ATOM   1943  CE2 TYR A 118      50.875  87.671  69.660  1.00  0.00           C
ATOM   1945  C   TYR A 118      54.525  86.480  64.940  1.00  0.00           C
ATOM   1946  O   TYR A 118      54.085  87.220  64.050  1.00  0.00           O
ATOM   1947  N   GLN A 119      55.535  85.590  64.720  1.00  0.00           N
ATOM   1949  CA  GLN A 119      56.305  85.389  63.490  1.00  0.00           C
ATOM   1951  CB  GLN A 119      55.436  84.951  62.280  1.00  0.00           C
ATOM   1954  CG  GLN A 119      56.226  84.249  61.140  1.00  0.00           C
ATOM   1957  CD  GLN A 119      55.326  83.769  60.010  1.00  0.00           C
ATOM   1958  OE1 GLN A 119      54.186  83.340  60.200  1.00  0.00           O
ATOM   1959  NE2 GLN A 119      55.816  83.881  58.750  1.00  0.00           N
ATOM   1962  C   GLN A 119      57.225  86.579  63.160  1.00  0.00           C
ATOM   1963  O   GLN A 119      57.846  86.670  62.110  1.00  0.00           O
ATOM   1964  N   GLN A 120      57.396  87.519  64.110  1.00  0.00           N
ATOM   1966  CA  GLN A 120      58.286  88.641  63.960  1.00  0.00           C
ATOM   1968  CB  GLN A 120      57.666  89.930  64.540  1.00  0.00           C
ATOM   1971  CG  GLN A 120      56.326  90.311  63.870  1.00  0.00           C
ATOM   1974  CD  GLN A 120      56.535  90.581  62.390  1.00  0.00           C
ATOM   1975  OE1 GLN A 120      57.015  91.649  62.020  1.00  0.00           O
ATOM   1976  NE2 GLN A 120      56.166  89.611  61.510  1.00  0.00           N
ATOM   1979  C   GLN A 120      59.555  88.309  64.700  1.00  0.00           C
ATOM   1980  O   GLN A 120      59.536  87.899  65.860  1.00  0.00           O
ATOM   1981  N   VAL A 121      60.705  88.430  64.030  1.00  0.00           N
ATOM   1983  CA  VAL A 121      61.976  88.169  64.670  1.00  0.00           C
ATOM   1985  CB  VAL A 121      63.096  87.899  63.660  1.00  0.00           C
ATOM   1987  CG1 VAL A 121      63.646  89.201  63.040  1.00  0.00           C
ATOM   1991  CG2 VAL A 121      64.225  87.080  64.290  1.00  0.00           C
ATOM   1995  C   VAL A 121      62.305  89.201  65.750  1.00  0.00           C
ATOM   1996  O   VAL A 121      61.994  90.399  65.690  1.00  0.00           O
ATOM   1997  N   ARG A 122      62.916  88.719  66.830  1.00  0.00           N
ATOM   1999  CA  ARG A 122      63.326  89.510  67.950  1.00  0.00           C
ATOM   2001  CB  ARG A 122      62.436  89.260  69.190  1.00  0.00           C
ATOM   2004  CG  ARG A 122      60.965  89.689  69.020  1.00  0.00           C
ATOM   2007  CD  ARG A 122      60.816  91.199  69.020  1.00  0.00           C
ATOM   2010  NE  ARG A 122      59.375  91.499  68.770  1.00  0.00           N
ATOM   2012  CZ  ARG A 122      58.886  91.831  67.580  1.00  0.00           C
ATOM   2013  NH1 ARG A 122      59.595  91.910  66.480  1.00  0.00           N
ATOM   2016  NH2 ARG A 122      57.596  92.080  67.500  1.00  0.00           N
ATOM   2019  C   ARG A 122      64.705  89.021  68.270  1.00  0.00           C
ATOM   2020  O   ARG A 122      65.046  87.870  67.980  1.00  0.00           O
ATOM   2021  N   TYR A 123      65.535  89.879  68.850  1.00  0.00           N
ATOM   2023  CA  TYR A 123      66.804  89.431  69.320  1.00  0.00           C
ATOM   2025  CB  TYR A 123      67.826  89.170  68.180  1.00  0.00           C
ATOM   2028  CG  TYR A 123      67.945  90.359  67.270  1.00  0.00           C
ATOM   2029  CD1 TYR A 123      67.095  90.499  66.160  1.00  0.00           C
ATOM   2031  CE1 TYR A 123      67.185  91.639  65.360  1.00  0.00           C
ATOM   2033  CZ  TYR A 123      68.194  92.590  65.590  1.00  0.00           C
ATOM   2034  OH  TYR A 123      68.345  93.699  64.740  1.00  0.00           O
ATOM   2036  CD2 TYR A 123      68.895  91.359  67.540  1.00  0.00           C
ATOM   2038  CE2 TYR A 123      69.046  92.460  66.680  1.00  0.00           C
ATOM   2040  C   TYR A 123      67.336  90.429  70.310  1.00  0.00           C
ATOM   2041  O   TYR A 123      66.995  91.620  70.300  1.00  0.00           O
ATOM   2042  N   ALA A 124      68.175  89.939  71.230  1.00  0.00           N
ATOM   2044  CA  ALA A 124      68.816  90.779  72.190  1.00  0.00           C
ATOM   2046  CB  ALA A 124      67.875  91.119  73.360  1.00  0.00           C
ATOM   2050  C   ALA A 124      70.066  90.119  72.710  1.00  0.00           C
ATOM   2051  O   ALA A 124      70.175  88.890  72.810  1.00  0.00           O
ATOM   2052  N   THR A 125      71.035  90.970  73.080  1.00  0.00           N
ATOM   2054  CA  THR A 125      72.176  90.550  73.880  1.00  0.00           C
ATOM   2056  CB  THR A 125      73.385  91.480  73.760  1.00  0.00           C
ATOM   2058  OG1 THR A 125      73.785  91.609  72.390  1.00  0.00           O
ATOM   2060  CG2 THR A 125      74.585  90.919  74.540  1.00  0.00           C
ATOM   2064  C   THR A 125      71.686  90.490  75.310  1.00  0.00           C
ATOM   2065  O   THR A 125      70.955  91.390  75.740  1.00  0.00           O
ATOM   2066  N   ALA A 126      72.016  89.410  76.050  1.00  0.00           N
ATOM   2068  CA  ALA A 126      71.725  89.219  77.450  1.00  0.00           C
ATOM   2070  CB  ALA A 126      70.805  87.990  77.620  1.00  0.00           C
ATOM   2074  C   ALA A 126      73.015  88.980  78.240  1.00  0.00           C
ATOM   2075  O   ALA A 126      73.846  88.160  77.840  1.00  0.00           O
ATOM   2076  N   ARG A 127      73.205  89.660  79.380  1.00  0.00           N
ATOM   2078  CA  ARG A 127      74.225  89.270  80.340  1.00  0.00           C
ATOM   2080  CB  ARG A 127      75.305  90.350  80.630  1.00  0.00           C
ATOM   2083  CG  ARG A 127      76.445  89.869  81.580  1.00  0.00           C
ATOM   2086  CD  ARG A 127      77.525  90.910  81.850  1.00  0.00           C
ATOM   2089  NE  ARG A 127      78.576  90.321  82.760  1.00  0.00           N
ATOM   2091  CZ  ARG A 127      79.756  89.829  82.370  1.00  0.00           C
ATOM   2092  NH1 ARG A 127      80.226  89.900  81.150  1.00  0.00           N
ATOM   2095  NH2 ARG A 127      80.576  89.319  83.260  1.00  0.00           N
ATOM   2098  C   ARG A 127      73.546  88.921  81.630  1.00  0.00           C
ATOM   2099  O   ARG A 127      72.576  89.549  82.050  1.00  0.00           O
ATOM   2100  N   SER A 128      74.046  87.889  82.320  1.00  0.00           N
ATOM   2102  CA  SER A 128      73.486  87.460  83.580  1.00  0.00           C
ATOM   2104  CB  SER A 128      72.625  86.199  83.430  1.00  0.00           C
ATOM   2107  OG  SER A 128      73.315  85.079  82.880  1.00  0.00           O
ATOM   2109  C   SER A 128      74.536  87.229  84.620  1.00  0.00           C
ATOM   2110  O   SER A 128      75.736  87.160  84.330  1.00  0.00           O
ATOM   2111  N   VAL A 129      74.065  87.141  85.870  1.00  0.00           N
ATOM   2113  CA  VAL A 129      74.845  86.711  87.000  1.00  0.00           C
ATOM   2115  CB  VAL A 129      75.195  87.811  87.990  1.00  0.00           C
ATOM   2117  CG1 VAL A 129      76.046  88.881  87.280  1.00  0.00           C
ATOM   2121  CG2 VAL A 129      73.895  88.400  88.590  1.00  0.00           C
ATOM   2125  C   VAL A 129      74.026  85.681  87.720  1.00  0.00           C
ATOM   2126  O   VAL A 129      72.805  85.669  87.650  1.00  0.00           O
ATOM   2127  N   PHE A 130      74.715  84.799  88.450  1.00  0.00           N
ATOM   2129  CA  PHE A 130      74.146  83.750  89.250  1.00  0.00           C
ATOM   2131  CB  PHE A 130      74.885  82.410  88.980  1.00  0.00           C
ATOM   2134  CG  PHE A 130      74.506  81.779  87.660  1.00  0.00           C
ATOM   2135  CD1 PHE A 130      74.755  82.381  86.410  1.00  0.00           C
ATOM   2137  CE1 PHE A 130      74.405  81.730  85.220  1.00  0.00           C
ATOM   2139  CZ  PHE A 130      73.875  80.429  85.260  1.00  0.00           C
ATOM   2141  CD2 PHE A 130      73.956  80.499  87.680  1.00  0.00           C
ATOM   2143  CE2 PHE A 130      73.695  79.811  86.500  1.00  0.00           C
ATOM   2145  C   PHE A 130      74.355  84.071  90.710  1.00  0.00           C
ATOM   2146  O   PHE A 130      75.465  84.370  91.140  1.00  0.00           O
ATOM   2147  N   LYS A 131      73.275  83.969  91.500  1.00  0.00           N
ATOM   2149  CA  LYS A 131      73.256  84.151  92.940  1.00  0.00           C
ATOM   2151  CB  LYS A 131      72.225  85.249  93.310  1.00  0.00           C
ATOM   2154  CG  LYS A 131      72.636  86.660  92.860  1.00  0.00           C
ATOM   2157  CD  LYS A 131      71.476  87.671  92.900  1.00  0.00           C
ATOM   2160  CE  LYS A 131      70.646  87.680  94.190  1.00  0.00           C
ATOM   2163  NZ  LYS A 131      71.515  87.880  95.360  1.00  0.00           N
ATOM   2167  C   LYS A 131      72.835  82.850  93.590  1.00  0.00           C
ATOM   2168  O   LYS A 131      71.975  82.160  93.040  1.00  0.00           O
ATOM   2169  N   TRP A 132      73.385  82.451  94.760  1.00  0.00           N
ATOM   2171  CA  TRP A 132      72.885  81.281  95.490  1.00  0.00           C
ATOM   2173  CB  TRP A 132      74.046  80.451  96.140  1.00  0.00           C
ATOM   2176  CG  TRP A 132      73.726  79.090  96.740  1.00  0.00           C
ATOM   2177  CD1 TRP A 132      72.686  78.281  96.370  1.00  0.00           C
ATOM   2179  NE1 TRP A 132      72.665  77.131  97.130  1.00  0.00           N
ATOM   2181  CE2 TRP A 132      73.726  77.149  97.980  1.00  0.00           C
ATOM   2182  CD2 TRP A 132      74.425  78.370  97.780  1.00  0.00           C
ATOM   2183  CE3 TRP A 132      75.545  78.641  98.570  1.00  0.00           C
ATOM   2185  CZ3 TRP A 132      75.916  77.729  99.560  1.00  0.00           C
ATOM   2187  CZ2 TRP A 132      74.125  76.219  98.930  1.00  0.00           C
ATOM   2189  CH2 TRP A 132      75.206  76.541  99.740  1.00  0.00           C
ATOM   2191  C   TRP A 132      71.846  81.711  96.530  1.00  0.00           C
ATOM   2192  O   TRP A 132      72.124  82.540  97.400  1.00  0.00           O
ATOM   2193  N   ASP A 133      70.615  81.171  96.450  1.00  0.00           N
ATOM   2195  CA  ASP A 133      69.555  81.521  97.380  1.00  0.00           C
ATOM   2197  CB  ASP A 133      68.186  81.381  96.690  1.00  0.00           C
ATOM   2200  CG  ASP A 133      67.855  82.369  95.590  1.00  0.00           C
ATOM   2201  OD1 ASP A 133      68.435  83.491  95.520  1.00  0.00           O
ATOM   2202  OD2 ASP A 133      66.835  82.031  94.920  1.00  0.00           O
ATOM   2203  C   ASP A 133      69.506  80.529  98.540  1.00  0.00           C
ATOM   2204  O   ASP A 133      68.735  80.669  99.500  1.00  0.00           O
ATOM   2205  N   GLY A 134      70.335  79.471  98.480  1.00  0.00           N
ATOM   2207  CA  GLY A 134      70.366  78.430  99.490  1.00  0.00           C
ATOM   2210  C   GLY A 134      69.676  77.180  99.030  1.00  0.00           C
ATOM   2211  O   GLY A 134      69.545  76.881  97.840  1.00  0.00           O
ATOM   2212  N   THR A 135      69.285  76.359 100.020  1.00  0.00           N
ATOM   2214  CA  THR A 135      68.676  75.061  99.820  1.00  0.00           C
ATOM   2216  CB  THR A 135      69.076  74.071 100.915  1.00  0.00           C
ATOM   2218  OG1 THR A 135      70.495  73.979 101.025  1.00  0.00           O
ATOM   2220  CG2 THR A 135      68.605  72.660 100.610  1.00  0.00           C
ATOM   2224  C   THR A 135      67.166  75.171  99.770  1.00  0.00           C
ATOM   2225  O   THR A 135      66.546  75.969 100.480  1.00  0.00           O
ATOM   2226  N   ASP A 136      66.526  74.351  98.920  1.00  0.00           N
ATOM   2228  CA  ASP A 136      65.096  74.220  98.820  1.00  0.00           C
ATOM   2230  CB  ASP A 136      64.646  75.071  97.610  1.00  0.00           C
ATOM   2233  CG  ASP A 136      63.146  75.119  97.450  1.00  0.00           C
ATOM   2234  OD1 ASP A 136      62.465  74.851  98.470  1.00  0.00           O
ATOM   2235  OD2 ASP A 136      62.706  75.479  96.320  1.00  0.00           O
ATOM   2236  C   ASP A 136      64.785  72.721  98.660  1.00  0.00           C
ATOM   2237  O   ASP A 136      65.666  71.931  98.310  1.00  0.00           O
ATOM   2238  N   THR A 137      63.546  72.281  98.950  1.00  0.00           N
ATOM   2240  CA  THR A 137      63.096  70.910  98.650  1.00  0.00           C
ATOM   2242  CB  THR A 137      62.745  69.940  99.780  1.00  0.00           C
ATOM   2244  OG1 THR A 137      62.116  70.601 100.865  1.00  0.00           O
ATOM   2246  CG2 THR A 137      64.015  69.290 100.320  1.00  0.00           C
ATOM   2250  C   THR A 137      61.854  70.961  97.800  1.00  0.00           C
ATOM   2251  O   THR A 137      60.775  71.391  98.210  1.00  0.00           O
ATOM   2252  N   VAL A 138      61.966  70.431  96.590  1.00  0.00           N
ATOM   2254  CA  VAL A 138      60.866  70.461  95.660  1.00  0.00           C
ATOM   2256  CB  VAL A 138      61.326  71.011  94.330  1.00  0.00           C
ATOM   2258  CG1 VAL A 138      61.885  72.431  94.600  1.00  0.00           C
ATOM   2262  CG2 VAL A 138      62.375  70.101  93.650  1.00  0.00           C
ATOM   2266  C   VAL A 138      60.296  69.061  95.580  1.00  0.00           C
ATOM   2267  O   VAL A 138      60.986  68.090  95.890  1.00  0.00           O
ATOM   2268  N   LYS A 139      59.006  68.921  95.200  1.00  0.00           N
ATOM   2270  CA  LYS A 139      58.375  67.619  95.060  1.00  0.00           C
ATOM   2272  CB  LYS A 139      57.155  67.451  96.010  1.00  0.00           C
ATOM   2275  CG  LYS A 139      56.425  66.101  95.910  1.00  0.00           C
ATOM   2278  CD  LYS A 139      55.186  66.001  96.830  1.00  0.00           C
ATOM   2281  CE  LYS A 139      54.566  64.590  96.840  1.00  0.00           C
ATOM   2284  NZ  LYS A 139      53.535  64.431  97.890  1.00  0.00           N
ATOM   2288  C   LYS A 139      57.936  67.461  93.620  1.00  0.00           C
ATOM   2289  O   LYS A 139      57.106  68.211  93.110  1.00  0.00           O
ATOM   2290  N   VAL A 140      58.506  66.471  92.920  1.00  0.00           N
ATOM   2292  CA  VAL A 140      58.226  66.181  91.530  1.00  0.00           C
ATOM   2294  CB  VAL A 140      59.236  66.729  90.550  1.00  0.00           C
ATOM   2296  CG1 VAL A 140      58.916  66.330  89.100  1.00  0.00           C
ATOM   2300  CG2 VAL A 140      59.135  68.241  90.600  1.00  0.00           C
ATOM   2304  C   VAL A 140      58.236  64.689  91.440  1.00  0.00           C
ATOM   2305  O   VAL A 140      59.175  64.031  91.880  1.00  0.00           O
ATOM   2306  N   GLY A 141      57.155  64.111  90.910  1.00  0.00           N
ATOM   2308  CA  GLY A 141      57.046  62.671  90.790  1.00  0.00           C
ATOM   2311  C   GLY A 141      56.815  61.980  92.100  1.00  0.00           C
ATOM   2312  O   GLY A 141      57.285  60.881  92.330  1.00  0.00           O
ATOM   2313  N   SER A 142      56.116  62.691  93.010  1.00  0.00           N
ATOM   2315  CA  SER A 142      55.786  62.270  94.370  1.00  0.00           C
ATOM   2317  CB  SER A 142      54.855  61.041  94.390  1.00  0.00           C
ATOM   2320  OG  SER A 142      54.206  60.821  95.650  1.00  0.00           O
ATOM   2322  C   SER A 142      56.986  62.111  95.310  1.00  0.00           C
ATOM   2323  O   SER A 142      56.865  61.721  96.470  1.00  0.00           O
ATOM   2324  N   ASP A 143      58.186  62.461  94.830  1.00  0.00           N
ATOM   2326  CA  ASP A 143      59.436  62.261  95.500  1.00  0.00           C
ATOM   2328  CB  ASP A 143      60.306  61.369  94.570  1.00  0.00           C
ATOM   2331  CG  ASP A 143      61.236  60.401  95.290  1.00  0.00           C
ATOM   2332  OD1 ASP A 143      61.256  60.369  96.550  1.00  0.00           O
ATOM   2333  OD2 ASP A 143      61.906  59.611  94.570  1.00  0.00           O
ATOM   2334  C   ASP A 143      59.986  63.671  95.750  1.00  0.00           C
ATOM   2335  O   ASP A 143      59.785  64.590  94.940  1.00  0.00           O
ATOM   2336  N   GLU A 144      60.615  63.881  96.920  1.00  0.00           N
ATOM   2338  CA  GLU A 144      61.215  65.171  97.270  1.00  0.00           C
ATOM   2340  CB  GLU A 144      61.035  65.561  98.760  1.00  0.00           C
ATOM   2343  CG  GLU A 144      61.924  64.820  99.780  1.00  0.00           C
ATOM   2346  CD  GLU A 144      61.695  65.391 101.175  1.00  0.00           C
ATOM   2347  OE1 GLU A 144      60.556  65.281 101.665  1.00  0.00           O
ATOM   2348  OE2 GLU A 144      62.666  65.891 101.785  1.00  0.00           O
ATOM   2349  C   GLU A 144      62.695  65.181  96.900  1.00  0.00           C
ATOM   2350  O   GLU A 144      63.444  64.251  97.160  1.00  0.00           O
ATOM   2351  N   THR A 145      63.155  66.270  96.270  1.00  0.00           N
ATOM   2353  CA  THR A 145      64.555  66.400  95.860  1.00  0.00           C
ATOM   2355  CB  THR A 145      64.755  66.720  94.380  1.00  0.00           C
ATOM   2357  OG1 THR A 145      64.105  65.759  93.560  1.00  0.00           O
ATOM   2359  CG2 THR A 145      66.246  66.650  94.010  1.00  0.00           C
ATOM   2363  C   THR A 145      65.165  67.549  96.630  1.00  0.00           C
ATOM   2364  O   THR A 145      64.624  68.651  96.560  1.00  0.00           O
ATOM   2365  N   PRO A 146      66.246  67.410  97.400  1.00  0.00           N
ATOM   2366  CD  PRO A 146      66.826  66.131  97.830  1.00  0.00           C
ATOM   2369  CA  PRO A 146      67.036  68.550  97.860  1.00  0.00           C
ATOM   2371  CB  PRO A 146      68.015  67.931  98.850  1.00  0.00           C
ATOM   2374  CG  PRO A 146      68.205  66.491  98.360  1.00  0.00           C
ATOM   2377  C   PRO A 146      67.726  69.321  96.750  1.00  0.00           C
ATOM   2378  O   PRO A 146      68.326  68.751  95.850  1.00  0.00           O
ATOM   2379  N   VAL A 147      67.625  70.650  96.800  1.00  0.00           N
ATOM   2381  CA  VAL A 147      68.015  71.510  95.710  1.00  0.00           C
ATOM   2383  CB  VAL A 147      66.795  72.251  95.200  1.00  0.00           C
ATOM   2385  CG1 VAL A 147      67.156  73.061  93.970  1.00  0.00           C
ATOM   2389  CG2 VAL A 147      65.705  71.229  94.800  1.00  0.00           C
ATOM   2393  C   VAL A 147      69.096  72.501  96.150  1.00  0.00           C
ATOM   2394  O   VAL A 147      69.096  73.001  97.270  1.00  0.00           O
ATOM   2395  N   ARG A 148      70.035  72.869  95.260  1.00  0.00           N
ATOM   2397  CA  ARG A 148      70.725  74.150  95.310  1.00  0.00           C
ATOM   2399  CB  ARG A 148      72.176  74.020  94.790  1.00  0.00           C
ATOM   2402  CG  ARG A 148      73.035  73.040  95.600  1.00  0.00           C
ATOM   2405  CD  ARG A 148      74.376  72.770  94.920  1.00  0.00           C
ATOM   2408  NE  ARG A 148      75.145  71.840  95.810  1.00  0.00           N
ATOM   2410  CZ  ARG A 148      76.206  71.160  95.410  1.00  0.00           C
ATOM   2411  NH1 ARG A 148      76.616  71.201  94.160  1.00  0.00           N
ATOM   2414  NH2 ARG A 148      76.846  70.369  96.260  1.00  0.00           N
ATOM   2417  C   ARG A 148      70.005  75.141  94.410  1.00  0.00           C
ATOM   2418  O   ARG A 148      69.976  74.969  93.190  1.00  0.00           O
ATOM   2419  N   VAL A 149      69.376  76.190  94.990  1.00  0.00           N
ATOM   2421  CA  VAL A 149      68.566  77.131  94.200  1.00  0.00           C
ATOM   2423  CB  VAL A 149      67.345  77.671  94.930  1.00  0.00           C
ATOM   2425  CG1 VAL A 149      66.495  78.550  93.990  1.00  0.00           C
ATOM   2429  CG2 VAL A 149      66.495  76.491  95.410  1.00  0.00           C
ATOM   2433  C   VAL A 149      69.405  78.311  93.760  1.00  0.00           C
ATOM   2434  O   VAL A 149      69.936  79.061  94.580  1.00  0.00           O
ATOM   2435  N   LEU A 150      69.516  78.501  92.440  1.00  0.00           N
ATOM   2437  CA  LEU A 150      70.276  79.579  91.860  1.00  0.00           C
ATOM   2439  CB  LEU A 150      71.296  79.061  90.820  1.00  0.00           C
ATOM   2442  CG  LEU A 150      72.275  78.020  91.380  1.00  0.00           C
ATOM   2444  CD1 LEU A 150      73.335  77.711  90.330  1.00  0.00           C
ATOM   2448  CD2 LEU A 150      72.956  78.511  92.670  1.00  0.00           C
ATOM   2452  C   LEU A 150      69.335  80.520  91.170  1.00  0.00           C
ATOM   2453  O   LEU A 150      68.635  80.119  90.240  1.00  0.00           O
ATOM   2454  N   ASP A 151      69.326  81.791  91.620  1.00  0.00           N
ATOM   2456  CA  ASP A 151      68.615  82.870  90.970  1.00  0.00           C
ATOM   2458  CB  ASP A 151      68.054  83.829  92.060  1.00  0.00           C
ATOM   2461  CG  ASP A 151      66.936  84.760  91.620  1.00  0.00           C
ATOM   2462  OD1 ASP A 151      66.296  84.501  90.570  1.00  0.00           O
ATOM   2463  OD2 ASP A 151      66.585  85.660  92.440  1.00  0.00           O
ATOM   2464  C   ASP A 151      69.576  83.520  89.990  1.00  0.00           C
ATOM   2465  O   ASP A 151      70.626  84.061  90.340  1.00  0.00           O
ATOM   2466  N   GLU A 152      69.245  83.400  88.690  1.00  0.00           N
ATOM   2468  CA  GLU A 152      69.965  83.999  87.600  1.00  0.00           C
ATOM   2470  CB  GLU A 152      70.096  83.060  86.350  1.00  0.00           C
ATOM   2473  CG  GLU A 152      70.805  83.741  85.150  1.00  0.00           C
ATOM   2476  CD  GLU A 152      70.655  83.069  83.780  1.00  0.00           C
ATOM   2477  OE1 GLU A 152      69.536  82.691  83.350  1.00  0.00           O
ATOM   2478  OE2 GLU A 152      71.686  83.020  83.050  1.00  0.00           O
ATOM   2479  C   GLU A 152      69.245  85.289  87.290  1.00  0.00           C
ATOM   2480  O   GLU A 152      68.155  85.321  86.710  1.00  0.00           O
ATOM   2481  N   GLU A 153      69.875  86.411  87.680  1.00  0.00           N
ATOM   2483  CA  GLU A 153      69.444  87.730  87.320  1.00  0.00           C
ATOM   2485  CB  GLU A 153      69.956  88.781  88.350  1.00  0.00           C
ATOM   2488  CG  GLU A 153      69.315  88.650  89.750  1.00  0.00           C
ATOM   2491  CD  GLU A 153      67.936  89.289  89.820  1.00  0.00           C
ATOM   2492  OE1 GLU A 153      67.745  90.219  90.660  1.00  0.00           O
ATOM   2493  OE2 GLU A 153      67.076  88.951  88.980  1.00  0.00           O
ATOM   2494  C   GLU A 153      70.005  88.050  85.940  1.00  0.00           C
ATOM   2495  O   GLU A 153      71.226  88.109  85.740  1.00  0.00           O
ATOM   2496  N   VAL A 154      69.105  88.251  84.960  1.00  0.00           N
ATOM   2498  CA  VAL A 154      69.465  88.549  83.590  1.00  0.00           C
ATOM   2500  CB  VAL A 154      68.855  87.590  82.570  1.00  0.00           C
ATOM   2502  CG1 VAL A 154      69.436  87.859  81.160  1.00  0.00           C
ATOM   2506  CG2 VAL A 154      69.065  86.110  82.940  1.00  0.00           C
ATOM   2510  C   VAL A 154      68.976  89.949  83.290  1.00  0.00           C
ATOM   2511  O   VAL A 154      67.846  90.340  83.600  1.00  0.00           O
ATOM   2512  N   SER A 155      69.825  90.741  82.610  1.00  0.00           N
ATOM   2514  CA  SER A 155      69.425  91.950  81.930  1.00  0.00           C
ATOM   2516  CB  SER A 155      70.076  93.260  82.490  1.00  0.00           C
ATOM   2519  OG  SER A 155      71.476  93.120  82.780  1.00  0.00           O
ATOM   2521  C   SER A 155      69.715  91.760  80.460  1.00  0.00           C
ATOM   2522  O   SER A 155      70.715  91.171  80.070  1.00  0.00           O
ATOM   2523  N   THR A 156      68.796  92.220  79.590  1.00  0.00           N
ATOM   2525  CA  THR A 156      69.096  92.449  78.180  1.00  0.00           C
ATOM   2527  CB  THR A 156      67.986  92.071  77.210  1.00  0.00           C
ATOM   2529  OG1 THR A 156      66.715  92.549  77.640  1.00  0.00           O
ATOM   2531  CG2 THR A 156      67.975  90.539  77.180  1.00  0.00           C
ATOM   2535  C   THR A 156      69.516  93.890  78.040  1.00  0.00           C
ATOM   2536  O   THR A 156      70.076  94.450  78.970  1.00  0.00           O
ATOM   2537  N   ASP A 157      69.265  94.529  76.880  1.00  0.00           N
ATOM   2539  CA  ASP A 157      69.656  95.900  76.620  1.00  0.00           C
ATOM   2541  CB  ASP A 157      69.195  96.219  75.170  1.00  0.00           C
ATOM   2544  CG  ASP A 157      69.845  97.469  74.570  1.00  0.00           C
ATOM   2545  OD1 ASP A 157      69.125  98.150  73.790  1.00  0.00           O
ATOM   2546  OD2 ASP A 157      71.075  97.640  74.740  1.00  0.00           O
ATOM   2547  C   ASP A 157      69.046  96.859  77.640  1.00  0.00           C
ATOM   2548  O   ASP A 157      69.705  97.710  78.230  1.00  0.00           O
ATOM   2549  N   GLN A 158      67.745  96.660  77.950  1.00  0.00           N
ATOM   2551  CA  GLN A 158      66.986  97.649  78.680  1.00  0.00           C
ATOM   2553  CB  GLN A 158      66.285  98.549  77.630  1.00  0.00           C
ATOM   2556  CG  GLN A 158      65.495  99.760  78.160  1.00  0.00           C
ATOM   2559  CD  GLN A 158      66.366 100.730  78.960  1.00  0.00           C
ATOM   2560  OE1 GLN A 158      66.265 100.830  80.190  1.00  0.00           O
ATOM   2561  NE2 GLN A 158      67.215 101.490  78.250  1.00  0.00           N
ATOM   2564  C   GLN A 158      65.965  97.001  79.620  1.00  0.00           C
ATOM   2565  O   GLN A 158      65.396  97.661  80.490  1.00  0.00           O
ATOM   2566  N   ALA A 159      65.745  95.669  79.550  1.00  0.00           N
ATOM   2568  CA  ALA A 159      64.845  94.960  80.420  1.00  0.00           C
ATOM   2570  CB  ALA A 159      63.816  94.160  79.610  1.00  0.00           C
ATOM   2574  C   ALA A 159      65.605  93.999  81.320  1.00  0.00           C
ATOM   2575  O   ALA A 159      66.725  93.589  81.020  1.00  0.00           O
ATOM   2576  N   ARG A 160      64.996  93.619  82.450  1.00  0.00           N
ATOM   2578  CA  ARG A 160      65.615  92.680  83.370  1.00  0.00           C
ATOM   2580  CB  ARG A 160      66.465  93.381  84.460  1.00  0.00           C
ATOM   2583  CG  ARG A 160      65.694  94.389  85.350  1.00  0.00           C
ATOM   2586  CD  ARG A 160      66.305  94.510  86.740  1.00  0.00           C
ATOM   2589  NE  ARG A 160      65.554  95.581  87.480  1.00  0.00           N
ATOM   2591  CZ  ARG A 160      65.545  95.690  88.800  1.00  0.00           C
ATOM   2592  NH1 ARG A 160      66.146  94.809  89.560  1.00  0.00           N
ATOM   2595  NH2 ARG A 160      64.965  96.719  89.390  1.00  0.00           N
ATOM   2598  C   ARG A 160      64.565  91.819  84.050  1.00  0.00           C
ATOM   2599  O   ARG A 160      63.465  92.270  84.350  1.00  0.00           O
ATOM   2600  N   TRP A 161      64.906  90.550  84.310  1.00  0.00           N
ATOM   2602  CA  TRP A 161      63.956  89.590  84.820  1.00  0.00           C
ATOM   2604  CB  TRP A 161      63.135  88.921  83.690  1.00  0.00           C
ATOM   2607  CG  TRP A 161      63.875  88.050  82.720  1.00  0.00           C
ATOM   2608  CD1 TRP A 161      63.834  86.679  82.730  1.00  0.00           C
ATOM   2610  NE1 TRP A 161      64.725  86.189  81.810  1.00  0.00           N
ATOM   2612  CE2 TRP A 161      65.335  87.211  81.170  1.00  0.00           C
ATOM   2613  CD2 TRP A 161      64.785  88.419  81.670  1.00  0.00           C
ATOM   2614  CE3 TRP A 161      65.175  89.641  81.100  1.00  0.00           C
ATOM   2616  CZ3 TRP A 161      66.055  89.620  80.020  1.00  0.00           C
ATOM   2618  CZ2 TRP A 161      66.285  87.211  80.160  1.00  0.00           C
ATOM   2620  CH2 TRP A 161      66.605  88.419  79.570  1.00  0.00           C
ATOM   2622  C   TRP A 161      64.715  88.549  85.620  1.00  0.00           C
ATOM   2623  O   TRP A 161      65.945  88.549  85.630  1.00  0.00           O
ATOM   2624  N   HIS A 162      63.995  87.649  86.320  1.00  0.00           N
ATOM   2626  CA  HIS A 162      64.595  86.679  87.240  1.00  0.00           C
ATOM   2628  CB  HIS A 162      64.006  86.701  88.690  1.00  0.00           C
ATOM   2631  ND1 HIS A 162      64.295  88.200  90.700  1.00  0.00           N
ATOM   2632  CG  HIS A 162      63.986  88.050  89.350  1.00  0.00           C
ATOM   2633  CE1 HIS A 162      64.405  89.501  90.880  1.00  0.00           C
ATOM   2635  NE2 HIS A 162      64.076  90.189  89.770  1.00  0.00           N
ATOM   2637  CD2 HIS A 162      63.796  89.270  88.800  1.00  0.00           C
ATOM   2639  C   HIS A 162      64.326  85.300  86.660  1.00  0.00           C
ATOM   2640  O   HIS A 162      63.186  84.960  86.350  1.00  0.00           O
ATOM   2641  N   ASN A 163      65.375  84.491  86.510  1.00  0.00           N
ATOM   2643  CA  ASN A 163      65.265  83.101  86.120  1.00  0.00           C
ATOM   2645  CB  ASN A 163      66.186  82.710  84.930  1.00  0.00           C
ATOM   2648  CG  ASN A 163      65.795  83.299  83.600  1.00  0.00           C
ATOM   2649  OD1 ASN A 163      64.666  83.729  83.330  1.00  0.00           O
ATOM   2650  ND2 ASN A 163      66.795  83.370  82.680  1.00  0.00           N
ATOM   2653  C   ASN A 163      65.775  82.281  87.270  1.00  0.00           C
ATOM   2654  O   ASN A 163      66.885  82.500  87.750  1.00  0.00           O
ATOM   2655  N   ARG A 164      65.035  81.259  87.720  1.00  0.00           N
ATOM   2657  CA  ARG A 164      65.506  80.410  88.780  1.00  0.00           C
ATOM   2659  CB  ARG A 164      64.565  80.401  89.990  1.00  0.00           C
ATOM   2662  CG  ARG A 164      64.805  81.639  90.850  1.00  0.00           C
ATOM   2665  CD  ARG A 164      64.175  81.499  92.220  1.00  0.00           C
ATOM   2668  NE  ARG A 164      62.695  81.550  92.000  1.00  0.00           N
ATOM   2670  CZ  ARG A 164      62.036  82.701  91.860  1.00  0.00           C
ATOM   2671  NH1 ARG A 164      62.625  83.859  92.050  1.00  0.00           N
ATOM   2674  NH2 ARG A 164      60.775  82.659  91.530  1.00  0.00           N
ATOM   2677  C   ARG A 164      65.715  79.010  88.340  1.00  0.00           C
ATOM   2678  O   ARG A 164      64.926  78.451  87.590  1.00  0.00           O
ATOM   2679  N   TYR A 165      66.815  78.391  88.800  1.00  0.00           N
ATOM   2681  CA  TYR A 165      67.146  77.049  88.410  1.00  0.00           C
ATOM   2683  CB  TYR A 165      68.385  76.980  87.480  1.00  0.00           C
ATOM   2686  CG  TYR A 165      68.105  77.711  86.180  1.00  0.00           C
ATOM   2687  CD1 TYR A 165      68.166  79.111  86.100  1.00  0.00           C
ATOM   2689  CE1 TYR A 165      68.045  79.781  84.880  1.00  0.00           C
ATOM   2691  CZ  TYR A 165      67.745  79.061  83.720  1.00  0.00           C
ATOM   2692  OH  TYR A 165      67.535  79.781  82.530  1.00  0.00           O
ATOM   2694  CD2 TYR A 165      67.866  76.991  84.990  1.00  0.00           C
ATOM   2696  CE2 TYR A 165      67.655  77.660  83.770  1.00  0.00           C
ATOM   2698  C   TYR A 165      67.355  76.211  89.650  1.00  0.00           C
ATOM   2699  O   TYR A 165      68.155  76.520  90.530  1.00  0.00           O
ATOM   2700  N   TRP A 166      66.596  75.109  89.730  1.00  0.00           N
ATOM   2702  CA  TRP A 166      66.635  74.189  90.840  1.00  0.00           C
ATOM   2704  CB  TRP A 166      65.195  73.751  91.220  1.00  0.00           C
ATOM   2707  CG  TRP A 166      64.365  74.800  91.900  1.00  0.00           C
ATOM   2708  CD1 TRP A 166      64.055  74.870  93.240  1.00  0.00           C
ATOM   2710  NE1 TRP A 166      63.246  75.939  93.490  1.00  0.00           N
ATOM   2712  CE2 TRP A 166      62.975  76.590  92.330  1.00  0.00           C
ATOM   2713  CD2 TRP A 166      63.666  75.910  91.300  1.00  0.00           C
ATOM   2714  CE3 TRP A 166      63.546  76.359  89.980  1.00  0.00           C
ATOM   2716  CZ3 TRP A 166      62.726  77.461  89.730  1.00  0.00           C
ATOM   2718  CZ2 TRP A 166      62.176  77.681  92.080  1.00  0.00           C
ATOM   2720  CH2 TRP A 166      62.046  78.101  90.760  1.00  0.00           C
ATOM   2722  C   TRP A 166      67.525  73.020  90.460  1.00  0.00           C
ATOM   2723  O   TRP A 166      67.146  72.131  89.710  1.00  0.00           O
ATOM   2724  N   ILE A 167      68.755  72.991  91.000  1.00  0.00           N
ATOM   2726  CA  ILE A 167      69.775  72.031  90.670  1.00  0.00           C
ATOM   2728  CB  ILE A 167      71.115  72.741  90.480  1.00  0.00           C
ATOM   2730  CG2 ILE A 167      72.266  71.741  90.280  1.00  0.00           C
ATOM   2734  CG1 ILE A 167      71.066  73.711  89.280  1.00  0.00           C
ATOM   2737  CD  ILE A 167      72.135  74.789  89.350  1.00  0.00           C
ATOM   2741  C   ILE A 167      69.875  71.031  91.810  1.00  0.00           C
ATOM   2742  O   ILE A 167      70.035  71.421  92.960  1.00  0.00           O
ATOM   2743  N   ASP A 168      69.755  69.701  91.540  1.00  0.00           N
ATOM   2745  CA  ASP A 168      70.035  68.671  92.530  1.00  0.00           C
ATOM   2747  CB  ASP A 168      69.585  67.270  92.000  1.00  0.00           C
ATOM   2750  CG  ASP A 168      69.775  66.141  93.000  1.00  0.00           C
ATOM   2751  OD1 ASP A 168      69.605  66.330  94.230  1.00  0.00           O
ATOM   2752  OD2 ASP A 168      70.085  65.010  92.560  1.00  0.00           O
ATOM   2753  C   ASP A 168      71.526  68.719  92.900  1.00  0.00           C
ATOM   2754  O   ASP A 168      72.345  69.101  92.070  1.00  0.00           O
ATOM   2755  N   SER A 169      71.925  68.399  94.130  1.00  0.00           N
ATOM   2757  CA  SER A 169      73.315  68.561  94.570  1.00  0.00           C
ATOM   2759  CB  SER A 169      73.486  68.270  96.070  1.00  0.00           C
ATOM   2762  OG  SER A 169      72.855  69.321  96.790  1.00  0.00           O
ATOM   2764  C   SER A 169      74.365  67.799  93.750  1.00  0.00           C
ATOM   2765  O   SER A 169      75.445  68.299  93.440  1.00  0.00           O
ATOM   2766  N   GLU A 170      74.006  66.580  93.310  1.00  0.00           N
ATOM   2768  CA  GLU A 170      74.465  65.951  92.090  1.00  0.00           C
ATOM   2770  CB  GLU A 170      73.965  64.491  92.080  1.00  0.00           C
ATOM   2773  CG  GLU A 170      74.405  63.641  90.860  1.00  0.00           C
ATOM   2776  CD  GLU A 170      75.125  62.370  91.320  1.00  0.00           C
ATOM   2777  OE1 GLU A 170      74.545  61.581  92.100  1.00  0.00           O
ATOM   2778  OE2 GLU A 170      76.335  62.281  90.950  1.00  0.00           O
ATOM   2779  C   GLU A 170      73.936  66.681  90.860  1.00  0.00           C
ATOM   2780  O   GLU A 170      72.745  66.619  90.550  1.00  0.00           O
ATOM   2781  N   GLY A 171      74.796  67.431  90.130  1.00  0.00           N
ATOM   2783  CA  GLY A 171      74.376  68.539  89.260  1.00  0.00           C
ATOM   2786  C   GLY A 171      73.555  68.230  88.030  1.00  0.00           C
ATOM   2787  O   GLY A 171      74.076  68.119  86.920  1.00  0.00           O
ATOM   2788  N   GLN A 172      72.236  68.141  88.230  1.00  0.00           N
ATOM   2790  CA  GLN A 172      71.206  68.040  87.220  1.00  0.00           C
ATOM   2792  CB  GLN A 172      70.554  66.631  87.220  1.00  0.00           C
ATOM   2795  CG  GLN A 172      69.385  66.451  86.220  1.00  0.00           C
ATOM   2798  CD  GLN A 172      68.706  65.090  86.330  1.00  0.00           C
ATOM   2799  OE1 GLN A 172      68.465  64.410  85.320  1.00  0.00           O
ATOM   2800  NE2 GLN A 172      68.345  64.701  87.570  1.00  0.00           N
ATOM   2803  C   GLN A 172      70.136  69.061  87.590  1.00  0.00           C
ATOM   2804  O   GLN A 172      69.845  69.251  88.770  1.00  0.00           O
ATOM   2805  N   ILE A 173      69.525  69.751  86.610  1.00  0.00           N
ATOM   2807  CA  ILE A 173      68.475  70.721  86.880  1.00  0.00           C
ATOM   2809  CB  ILE A 173      68.465  71.910  85.910  1.00  0.00           C
ATOM   2811  CG2 ILE A 173      67.245  72.821  86.140  1.00  0.00           C
ATOM   2815  CG1 ILE A 173      69.705  72.840  86.020  1.00  0.00           C
ATOM   2818  CD  ILE A 173      71.075  72.180  85.830  1.00  0.00           C
ATOM   2822  C   ILE A 173      67.135  69.969  86.910  1.00  0.00           C
ATOM   2823  O   ILE A 173      66.835  69.189  86.010  1.00  0.00           O
ATOM   2824  N   ARG A 174      66.335  70.150  87.980  1.00  0.00           N
ATOM   2826  CA  ARG A 174      65.076  69.461  88.190  1.00  0.00           C
ATOM   2828  CB  ARG A 174      65.015  68.869  89.610  1.00  0.00           C
ATOM   2831  CG  ARG A 174      66.075  67.791  89.930  1.00  0.00           C
ATOM   2834  CD  ARG A 174      65.995  66.531  89.050  1.00  0.00           C
ATOM   2837  NE  ARG A 174      64.576  66.070  89.010  1.00  0.00           N
ATOM   2839  CZ  ARG A 174      63.986  65.299  89.920  1.00  0.00           C
ATOM   2840  NH1 ARG A 174      64.646  64.680  90.870  1.00  0.00           N
ATOM   2843  NH2 ARG A 174      62.686  65.160  89.850  1.00  0.00           N
ATOM   2846  C   ARG A 174      63.866  70.381  88.070  1.00  0.00           C
ATOM   2847  O   ARG A 174      62.726  69.931  88.000  1.00  0.00           O
ATOM   2848  N   GLN A 175      64.105  71.701  87.970  1.00  0.00           N
ATOM   2850  CA  GLN A 175      63.115  72.650  87.540  1.00  0.00           C
ATOM   2852  CB  GLN A 175      62.106  73.040  88.640  1.00  0.00           C
ATOM   2855  CG  GLN A 175      61.096  74.181  88.310  1.00  0.00           C
ATOM   2858  CD  GLN A 175      60.154  74.480  89.460  1.00  0.00           C
ATOM   2859  OE1 GLN A 175      60.166  75.561  90.060  1.00  0.00           O
ATOM   2860  NE2 GLN A 175      59.306  73.491  89.810  1.00  0.00           N
ATOM   2863  C   GLN A 175      63.855  73.881  87.100  1.00  0.00           C
ATOM   2864  O   GLN A 175      64.936  74.189  87.600  1.00  0.00           O
ATOM   2865  N   SER A 176      63.295  74.631  86.160  1.00  0.00           N
ATOM   2867  CA  SER A 176      63.834  75.891  85.730  1.00  0.00           C
ATOM   2869  CB  SER A 176      64.725  75.790  84.470  1.00  0.00           C
ATOM   2872  OG  SER A 176      64.105  75.071  83.400  1.00  0.00           O
ATOM   2874  C   SER A 176      62.654  76.781  85.520  1.00  0.00           C
ATOM   2875  O   SER A 176      61.556  76.299  85.240  1.00  0.00           O
ATOM   2876  N   GLU A 177      62.875  78.079  85.710  1.00  0.00           N
ATOM   2878  CA  GLU A 177      61.986  79.150  85.350  1.00  0.00           C
ATOM   2880  CB  GLU A 177      61.605  80.031  86.560  1.00  0.00           C
ATOM   2883  CG  GLU A 177      60.495  79.381  87.410  1.00  0.00           C
ATOM   2886  CD  GLU A 177      59.996  80.249  88.550  1.00  0.00           C
ATOM   2887  OE1 GLU A 177      60.775  80.861  89.310  1.00  0.00           O
ATOM   2888  OE2 GLU A 177      58.746  80.201  88.720  1.00  0.00           O
ATOM   2889  C   GLU A 177      62.765  79.979  84.380  1.00  0.00           C
ATOM   2890  O   GLU A 177      63.846  80.440  84.730  1.00  0.00           O
ATOM   2891  N   GLN A 178      62.266  80.171  83.160  1.00  0.00           N
ATOM   2893  CA  GLN A 178      62.966  81.020  82.220  1.00  0.00           C
ATOM   2895  CB  GLN A 178      64.215  80.331  81.610  1.00  0.00           C
ATOM   2898  CG  GLN A 178      63.895  79.101  80.710  1.00  0.00           C
ATOM   2901  CD  GLN A 178      65.035  78.090  80.660  1.00  0.00           C
ATOM   2902  OE1 GLN A 178      66.235  78.381  80.750  1.00  0.00           O
ATOM   2903  NE2 GLN A 178      64.676  76.790  80.540  1.00  0.00           N
ATOM   2906  C   GLN A 178      62.006  81.390  81.130  1.00  0.00           C
ATOM   2907  O   GLN A 178      60.975  80.730  80.960  1.00  0.00           O
ATOM   2908  N   TYR A 179      62.305  82.451  80.350  1.00  0.00           N
ATOM   2910  CA  TYR A 179      61.736  82.631  79.020  1.00  0.00           C
ATOM   2912  CB  TYR A 179      61.576  84.151  78.680  1.00  0.00           C
ATOM   2915  CG  TYR A 179      60.944  84.501  77.330  1.00  0.00           C
ATOM   2916  CD1 TYR A 179      60.136  83.650  76.580  1.00  0.00           C
ATOM   2918  CE1 TYR A 179      59.766  83.969  75.270  1.00  0.00           C
ATOM   2920  CZ  TYR A 179      60.014  85.240  74.760  1.00  0.00           C
ATOM   2921  OH  TYR A 179      59.476  85.560  73.500  1.00  0.00           O
ATOM   2923  CD2 TYR A 179      61.194  85.760  76.780  1.00  0.00           C
ATOM   2925  CE2 TYR A 179      60.736  86.160  75.520  1.00  0.00           C
ATOM   2927  C   TYR A 179      62.654  81.931  78.020  1.00  0.00           C
ATOM   2928  O   TYR A 179      63.834  81.730  78.260  1.00  0.00           O
ATOM   2929  N   LEU A 180      62.106  81.571  76.850  1.00  0.00           N
ATOM   2931  CA  LEU A 180      62.796  81.320  75.620  1.00  0.00           C
ATOM   2933  CB  LEU A 180      61.695  81.031  74.540  1.00  0.00           C
ATOM   2936  CG  LEU A 180      60.635  79.931  74.850  1.00  0.00           C
ATOM   2938  CD1 LEU A 180      59.486  80.321  75.790  1.00  0.00           C
ATOM   2942  CD2 LEU A 180      60.014  79.439  73.520  1.00  0.00           C
ATOM   2946  C   LEU A 180      63.676  82.500  75.160  1.00  0.00           C
ATOM   2947  O   LEU A 180      64.855  82.311  74.870  1.00  0.00           O
ATOM   2948  N   GLY A 181      63.176  83.750  75.150  1.00  0.00           N
ATOM   2950  CA  GLY A 181      63.875  84.960  74.690  1.00  0.00           C
ATOM   2953  C   GLY A 181      64.355  85.870  75.810  1.00  0.00           C
ATOM   2954  O   GLY A 181      65.136  85.471  76.670  1.00  0.00           O
ATOM   2955  N   ALA A 182      63.936  87.160  75.810  1.00  0.00           N
ATOM   2957  CA  ALA A 182      64.276  88.120  76.860  1.00  0.00           C
ATOM   2959  CB  ALA A 182      64.245  89.549  76.270  1.00  0.00           C
ATOM   2963  C   ALA A 182      63.396  88.010  78.120  1.00  0.00           C
ATOM   2964  O   ALA A 182      63.555  87.059  78.890  1.00  0.00           O
ATOM   2965  N   ASP A 183      62.396  88.911  78.350  1.00  0.00           N
ATOM   2967  CA  ASP A 183      61.646  89.030  79.610  1.00  0.00           C
ATOM   2969  CB  ASP A 183      61.616  90.590  79.930  1.00  0.00           C
ATOM   2972  CG  ASP A 183      61.146  91.119  81.300  1.00  0.00           C
ATOM   2973  OD1 ASP A 183      60.596  90.370  82.130  1.00  0.00           O
ATOM   2974  OD2 ASP A 183      61.334  92.351  81.530  1.00  0.00           O
ATOM   2975  C   ASP A 183      60.226  88.361  79.570  1.00  0.00           C
ATOM   2976  O   ASP A 183      59.494  88.270  80.560  1.00  0.00           O
ATOM   2977  N   TYR A 184      59.766  87.859  78.400  1.00  0.00           N
ATOM   2979  CA  TYR A 184      58.375  87.449  78.160  1.00  0.00           C
ATOM   2981  CB  TYR A 184      57.995  87.980  76.750  1.00  0.00           C
ATOM   2984  CG  TYR A 184      56.535  87.941  76.410  1.00  0.00           C
ATOM   2985  CD1 TYR A 184      55.596  88.549  77.250  1.00  0.00           C
ATOM   2987  CE1 TYR A 184      54.245  88.610  76.880  1.00  0.00           C
ATOM   2989  CZ  TYR A 184      53.826  88.039  75.680  1.00  0.00           C
ATOM   2990  OH  TYR A 184      52.486  88.060  75.270  1.00  0.00           O
ATOM   2992  CD2 TYR A 184      56.116  87.379  75.200  1.00  0.00           C
ATOM   2994  CE2 TYR A 184      54.766  87.439  74.830  1.00  0.00           C
ATOM   2996  C   TYR A 184      58.056  85.949  78.440  1.00  0.00           C
ATOM   2997  O   TYR A 184      58.646  85.350  79.330  1.00  0.00           O
ATOM   2998  N   PHE A 185      57.046  85.321  77.750  1.00  0.00           N
ATOM   3000  CA  PHE A 185      56.596  83.909  77.810  1.00  0.00           C
ATOM   3002  CB  PHE A 185      56.596  83.209  76.420  1.00  0.00           C
ATOM   3005  CG  PHE A 185      55.775  83.869  75.340  1.00  0.00           C
ATOM   3006  CD1 PHE A 185      54.375  83.990  75.460  1.00  0.00           C
ATOM   3008  CE1 PHE A 185      53.586  84.330  74.360  1.00  0.00           C
ATOM   3010  CZ  PHE A 185      54.186  84.601  73.130  1.00  0.00           C
ATOM   3012  CD2 PHE A 185      56.355  84.179  74.090  1.00  0.00           C
ATOM   3014  CE2 PHE A 185      55.576  84.559  73.000  1.00  0.00           C
ATOM   3016  C   PHE A 185      57.176  82.901  78.840  1.00  0.00           C
ATOM   3017  O   PHE A 185      57.995  82.080  78.440  1.00  0.00           O
ATOM   3018  N   PRO A 186      56.806  82.859  80.120  1.00  0.00           N
ATOM   3019  CD  PRO A 186      55.986  83.881  80.780  1.00  0.00           C
ATOM   3022  CA  PRO A 186      57.355  81.900  81.090  1.00  0.00           C
ATOM   3024  CB  PRO A 186      56.635  82.251  82.400  1.00  0.00           C
ATOM   3027  CG  PRO A 186      56.334  83.741  82.260  1.00  0.00           C
ATOM   3030  C   PRO A 186      57.206  80.429  80.770  1.00  0.00           C
ATOM   3031  O   PRO A 186      56.136  80.000  80.320  1.00  0.00           O
ATOM   3032  N   VAL A 187      58.256  79.631  81.050  1.00  0.00           N
ATOM   3034  CA  VAL A 187      58.275  78.181  80.900  1.00  0.00           C
ATOM   3036  CB  VAL A 187      59.166  77.741  79.740  1.00  0.00           C
ATOM   3038  CG1 VAL A 187      59.076  76.229  79.510  1.00  0.00           C
ATOM   3042  CG2 VAL A 187      58.686  78.480  78.490  1.00  0.00           C
ATOM   3046  C   VAL A 187      58.776  77.541  82.180  1.00  0.00           C
ATOM   3047  O   VAL A 187      59.625  78.101  82.870  1.00  0.00           O
ATOM   3048  N   LYS A 188      58.236  76.359  82.550  1.00  0.00           N
ATOM   3050  CA  LYS A 188      58.555  75.721  83.800  1.00  0.00           C
ATOM   3052  CB  LYS A 188      57.496  75.969  84.890  1.00  0.00           C
ATOM   3055  CG  LYS A 188      57.646  77.311  85.600  1.00  0.00           C
ATOM   3058  CD  LYS A 188      56.706  78.351  85.010  1.00  0.00           C
ATOM   3061  CE  LYS A 188      57.015  79.770  85.460  1.00  0.00           C
ATOM   3064  NZ  LYS A 188      56.756  80.000  86.900  1.00  0.00           N
ATOM   3068  C   LYS A 188      58.756  74.229  83.740  1.00  0.00           C
ATOM   3069  O   LYS A 188      58.056  73.531  83.020  1.00  0.00           O
ATOM   3070  N   THR A 189      59.676  73.791  84.620  1.00  0.00           N
ATOM   3072  CA  THR A 189      59.855  72.421  85.080  1.00  0.00           C
ATOM   3074  CB  THR A 189      58.646  71.781  85.770  1.00  0.00           C
ATOM   3076  OG1 THR A 189      58.886  71.601  87.160  1.00  0.00           O
ATOM   3078  CG2 THR A 189      58.226  70.421  85.220  1.00  0.00           C
ATOM   3082  C   THR A 189      60.596  71.541  84.090  1.00  0.00           C
ATOM   3083  O   THR A 189      60.175  71.251  82.990  1.00  0.00           O
ATOM   3084  N   THR A 190      61.806  71.111  84.490  1.00  0.00           N
ATOM   3086  CA  THR A 190      62.686  70.361  83.630  1.00  0.00           C
ATOM   3088  CB  THR A 190      63.785  71.201  82.970  1.00  0.00           C
ATOM   3090  OG1 THR A 190      64.725  70.439  82.230  1.00  0.00           O
ATOM   3092  CG2 THR A 190      64.585  71.971  84.020  1.00  0.00           C
ATOM   3096  C   THR A 190      63.176  69.141  84.390  1.00  0.00           C
ATOM   3097  O   THR A 190      63.916  69.241  85.360  1.00  0.00           O
ATOM   3098  N   LEU A 191      62.715  67.951  83.980  1.00  0.00           N
ATOM   3100  CA  LEU A 191      63.106  66.650  84.530  1.00  0.00           C
ATOM   3102  CB  LEU A 191      64.615  66.351  84.780  1.00  0.00           C
ATOM   3105  CG  LEU A 191      65.445  66.061  83.510  1.00  0.00           C
ATOM   3107  CD1 LEU A 191      65.116  64.689  82.910  1.00  0.00           C
ATOM   3111  CD2 LEU A 191      65.276  67.149  82.450  1.00  0.00           C
ATOM   3115  C   LEU A 191      62.296  66.171  85.710  1.00  0.00           C
ATOM   3116  O   LEU A 191      62.535  66.510  86.880  1.00  0.00           O
ATOM   3117  N   ILE A 192      61.375  65.241  85.410  1.00  0.00           N
ATOM   3119  CA  ILE A 192      60.726  64.431  86.420  1.00  0.00           C
ATOM   3121  CB  ILE A 192      59.424  63.881  85.900  1.00  0.00           C
ATOM   3123  CG2 ILE A 192      58.706  63.069  87.000  1.00  0.00           C
ATOM   3127  CG1 ILE A 192      58.496  64.921  85.250  1.00  0.00           C
ATOM   3130  CD  ILE A 192      57.486  64.220  84.350  1.00  0.00           C
ATOM   3134  C   ILE A 192      61.625  63.261  86.780  1.00  0.00           C
ATOM   3135  O   ILE A 192      61.806  62.961  87.960  1.00  0.00           O
ATOM   3136  N   LYS A 193      62.256  62.611  85.770  1.00  0.00           N
ATOM   3138  CA  LYS A 193      63.236  61.571  85.990  1.00  0.00           C
ATOM   3140  CB  LYS A 193      63.625  60.770  84.710  1.00  0.00           C
ATOM   3143  CG  LYS A 193      64.595  59.590  84.960  1.00  0.00           C
ATOM   3146  CD  LYS A 193      65.035  58.900  83.650  1.00  0.00           C
ATOM   3149  CE  LYS A 193      65.845  57.601  83.810  1.00  0.00           C
ATOM   3152  NZ  LYS A 193      66.596  57.291  82.570  1.00  0.00           N
ATOM   3156  C   LYS A 193      64.486  62.131  86.630  1.00  0.00           C
ATOM   3157  O   LYS A 193      65.155  63.009  86.100  1.00  0.00           O
ATOM   3158  N   ALA A 194      64.796  61.611  87.830  1.00  0.00           N
ATOM   3160  CA  ALA A 194      65.975  61.959  88.560  1.00  0.00           C
ATOM   3162  CB  ALA A 194      65.686  61.819  90.030  1.00  0.00           C
ATOM   3166  C   ALA A 194      67.156  61.090  88.230  1.00  0.00           C
ATOM   3167  O   ALA A 194      67.025  59.910  87.910  1.00  0.00           O
ATOM   3168  N   ALA A 195      68.365  61.660  88.330  1.00  0.00           N
ATOM   3170  CA  ALA A 195      69.595  60.980  88.060  1.00  0.00           C
ATOM   3172  CB  ALA A 195      70.605  61.941  87.410  1.00  0.00           C
ATOM   3176  C   ALA A 195      70.105  60.361  89.350  1.00  0.00           C
ATOM   3177  O   ALA A 195      69.666  60.709  90.440  1.00  0.00           O
ATOM   3178  N   LYS A 196      70.995  59.371  89.220  1.00  0.00           N
ATOM   3180  CA  LYS A 196      71.506  58.641  90.350  1.00  0.00           C
ATOM   3182  CB  LYS A 196      70.885  57.230  90.530  1.00  0.00           C
ATOM   3185  CG  LYS A 196      69.376  57.211  90.810  1.00  0.00           C
ATOM   3188  CD  LYS A 196      68.735  55.851  90.480  1.00  0.00           C
ATOM   3191  CE  LYS A 196      68.085  55.870  89.100  1.00  0.00           C
ATOM   3194  NZ  LYS A 196      67.535  54.550  88.750  1.00  0.00           N
ATOM   3198  C   LYS A 196      72.995  58.401  90.100  1.00  0.00           C
ATOM   3199  OT1 LYS A 196      73.416  58.300  88.910  1.00  0.00           O
ATOM   3200  OT2 LYS A 196      73.706  58.191  91.120  1.00  0.00           O
ATOM   3201  NH3 POPEB 197       9.166 119.351  62.940  1.00  0.00           N
ATOM   3205  C12 POPEB 197      10.006 119.120  64.170  1.00  0.00           C
ATOM   3208  C11 POPEB 197      11.486 119.400  63.850  1.00  0.00           C
ATOM   3211  P   POPEB 197      11.836 121.810  64.880  1.00  0.00           P
ATOM   3212  O13 POPEB 197      11.186 122.141  66.160  1.00  0.00           O
ATOM   3213  O14 POPEB 197      13.026 122.549  64.440  1.00  0.00           O
ATOM   3214  O11 POPEB 197      10.756 121.940  63.730  1.00  0.00           O
ATOM   3215  O12 POPEB 197      12.096 120.240  64.850  1.00  0.00           O
ATOM   3216  C1  POPEB 197       9.906 123.090  63.730  1.00  0.00           C
ATOM   3219  C2  POPEB 197       9.676 123.510  62.270  1.00  0.00           C
ATOM   3221  O21 POPEB 197      10.936 123.939  61.720  1.00  0.00           O
ATOM   3222  C21 POPEB 197      11.506 123.340  60.660  1.00  0.00           C
ATOM   3223  O22 POPEB 197      12.706 123.391  60.450  1.00  0.00           O
ATOM   3224  C22 POPEB 197      10.536 122.570  59.750  1.00  0.00           C
ATOM   3227  C3  POPEB 197       8.626 124.641  62.170  1.00  0.00           C
ATOM   3230  O31 POPEB 197       8.006 124.599  60.870  1.00  0.00           O
ATOM   3231  C31 POPEB 197       8.346 125.550  60.020  1.00  0.00           C
ATOM   3232  O32 POPEB 197       9.166 126.421  60.220  1.00  0.00           O
ATOM   3233  C32 POPEB 197       7.536 125.389  58.740  1.00  0.00           C
ATOM   3236  C23 POPEB 197      10.986 122.600  58.270  1.00  0.00           C
ATOM   3239  C24 POPEB 197      10.016 121.789  57.410  1.00  0.00           C
ATOM   3242  C25 POPEB 197      10.496 121.579  55.970  1.00  0.00           C
ATOM   3245  C26 POPEB 197      10.456 122.850  55.110  1.00  0.00           C
ATOM   3248  C27 POPEB 197      11.096 122.590  53.740  1.00  0.00           C
ATOM   3251  C28 POPEB 197      11.166 123.811  52.800  1.00  0.00           C
ATOM   3254  C29 POPEB 197       9.836 124.179  52.180  1.00  0.00           C
ATOM   3256 0C21 POPEB 197       9.436 123.939  50.920  1.00  0.00           C
ATOM   3258 1C21 POPEB 197      10.226 123.251  49.830  1.00  0.00           C
ATOM   3261 2C21 POPEB 197      10.226 121.711  49.920  1.00  0.00           C
ATOM   3264 3C21 POPEB 197      11.156 121.101  48.850  1.00  0.00           C
ATOM   3267 4C21 POPEB 197      11.176 119.571  48.840  1.00  0.00           C
ATOM   3270 5C21 POPEB 197      12.196 119.030  47.830  1.00  0.00           C
ATOM   3273 6C21 POPEB 197      12.116 117.509  47.640  1.00  0.00           C
ATOM   3276 7C21 POPEB 197      13.196 116.980  46.680  1.00  0.00           C
ATOM   3279 8C21 POPEB 197      13.096 115.480  46.430  1.00  0.00           C
ATOM   3283  C33 POPEB 197       6.236 126.219  58.860  1.00  0.00           C
ATOM   3286  C34 POPEB 197       5.376 126.241  57.600  1.00  0.00           C
ATOM   3289  C35 POPEB 197       5.796 127.320  56.600  1.00  0.00           C
ATOM   3292  C36 POPEB 197       6.796 126.831  55.550  1.00  0.00           C
ATOM   3295  C37 POPEB 197       6.896 127.811  54.370  1.00  0.00           C
ATOM   3298  C38 POPEB 197       7.826 127.309  53.260  1.00  0.00           C
ATOM   3301  C39 POPEB 197       7.966 128.370  52.160  1.00  0.00           C
ATOM   3304 0C31 POPEB 197       9.016 127.999  51.100  1.00  0.00           C
ATOM   3307 1C31 POPEB 197       9.216 129.120  50.080  1.00  0.00           C
ATOM   3310 2C31 POPEB 197      10.636 129.171  49.490  1.00  0.00           C
ATOM   3313 3C31 POPEB 197      11.006 127.990  48.590  1.00  0.00           C
ATOM   3316 4C31 POPEB 197      10.196 127.941  47.290  1.00  0.00           C
ATOM   3319 5C31 POPEB 197      10.996 127.339  46.120  1.00  0.00           C
ATOM   3322 6C31 POPEB 197      10.226 127.320  44.800  1.00  0.00           C
ATOM   3326  NH3 POPEC 198      12.416  33.320  23.870  1.00  0.00           N
ATOM   3330  C12 POPEC 198      11.596  34.551  24.200  1.00  0.00           C
ATOM   3333  C11 POPEC 198      10.806  34.410  25.510  1.00  0.00           C
ATOM   3336  P   POPEC 198      10.046  31.991  26.160  1.00  0.00           P
ATOM   3337  O13 POPEC 198       9.676  30.931  25.190  1.00  0.00           O
ATOM   3338  O14 POPEC 198      11.416  31.951  26.700  1.00  0.00           O
ATOM   3339  O11 POPEC 198       9.016  31.981  27.330  1.00  0.00           O
ATOM   3340  O12 POPEC 198       9.816  33.381  25.420  1.00  0.00           O
ATOM   3341  C1  POPEC 198       8.706  33.131  28.110  1.00  0.00           C
ATOM   3344  C2  POPEC 198       9.456  33.121  29.460  1.00  0.00           C
ATOM   3346  O21 POPEC 198       8.586  33.651  30.500  1.00  0.00           O
ATOM   3347  C21 POPEC 198       7.786  32.761  31.060  1.00  0.00           C
ATOM   3348  O22 POPEC 198       7.826  31.551  30.880  1.00  0.00           O
ATOM   3349  C22 POPEC 198       6.776  33.461  31.970  1.00  0.00           C
ATOM   3352  C3  POPEC 198      10.786  33.921  29.370  1.00  0.00           C
ATOM   3355  O31 POPEC 198      11.196  34.531  30.610  1.00  0.00           O
ATOM   3356  C31 POPEC 198      11.446  33.671  31.580  1.00  0.00           C
ATOM   3357  O32 POPEC 198      11.596  32.471  31.460  1.00  0.00           O
ATOM   3358  C32 POPEC 198      11.456  34.421  32.920  1.00  0.00           C
ATOM   3361  C23 POPEC 198       6.226  32.520  33.080  1.00  0.00           C
ATOM   3364  C24 POPEC 198       4.896  33.011  33.680  1.00  0.00           C
ATOM   3367  C25 POPEC 198       5.016  34.241  34.590  1.00  0.00           C
ATOM   3370  C26 POPEC 198       5.726  33.941  35.920  1.00  0.00           C
ATOM   3373  C27 POPEC 198       5.266  34.891  37.050  1.00  0.00           C
ATOM   3376  C28 POPEC 198       5.826  34.491  38.430  1.00  0.00           C
ATOM   3379  C29 POPEC 198       5.196  35.299  39.540  1.00  0.00           C
ATOM   3381 0C21 POPEC 198       4.206  34.881  40.350  1.00  0.00           C
ATOM   3383 1C21 POPEC 198       3.516  33.541  40.270  1.00  0.00           C
ATOM   3386 2C21 POPEC 198       2.096  33.531  40.870  1.00  0.00           C
ATOM   3389 3C21 POPEC 198       1.086  34.421  40.110  1.00  0.00           C
ATOM   3392 4C21 POPEC 198      -0.334  34.291  40.670  1.00  0.00           C
ATOM   3395 5C21 POPEC 198      -1.404  34.981  39.800  1.00  0.00           C
ATOM   3398 6C21 POPEC 198      -1.334  36.511  39.860  1.00  0.00           C
ATOM   3401 7C21 POPEC 198      -2.265  37.191  38.850  1.00  0.00           C
ATOM   3404 8C21 POPEC 198      -2.225  38.721  38.920  1.00  0.00           C
ATOM   3408  C33 POPEC 198      10.486  33.811  33.960  1.00  0.00           C
ATOM   3411  C34 POPEC 198       9.886  34.861  34.910  1.00  0.00           C
ATOM   3414  C35 POPEC 198      10.926  35.750  35.630  1.00  0.00           C
ATOM   3417  C36 POPEC 198      11.766  34.991  36.660  1.00  0.00           C
ATOM   3420  C37 POPEC 198      12.906  35.840  37.230  1.00  0.00           C
ATOM   3423  C38 POPEC 198      13.766  35.101  38.270  1.00  0.00           C
ATOM   3426  C39 POPEC 198      12.976  34.730  39.530  1.00  0.00           C
ATOM   3429 0C31 POPEC 198      13.786  33.881  40.510  1.00  0.00           C
ATOM   3432 1C31 POPEC 198      12.926  33.390  41.680  1.00  0.00           C
ATOM   3435 2C31 POPEC 198      13.666  32.491  42.670  1.00  0.00           C
ATOM   3438 3C31 POPEC 198      14.876  33.181  43.330  1.00  0.00           C
ATOM   3441 4C31 POPEC 198      15.276  32.520  44.650  1.00  0.00           C
ATOM   3444 5C31 POPEC 198      16.466  33.211  45.310  1.00  0.00           C
ATOM   3447 6C31 POPEC 198      16.856  32.561  46.640  1.00  0.00           C
ATOM   3451  NH3 POPED 199     102.726 125.119  20.580  1.00  0.00           N
ATOM   3455  C12 POPED 199     102.036 126.010  21.560  1.00  0.00           C
ATOM   3458  C11 POPED 199     100.564 126.150  21.170  1.00  0.00           C
ATOM   3461  P   POPED 199      98.526 127.609  21.810  1.00  0.00           P
ATOM   3462  O13 POPED 199      98.605 128.650  20.760  1.00  0.00           O
ATOM   3463  O14 POPED 199      97.635 126.460  21.530  1.00  0.00           O
ATOM   3464  O11 POPED 199      98.204 128.181  23.220  1.00  0.00           O
ATOM   3465  O12 POPED 199      99.995 127.090  22.060  1.00  0.00           O
ATOM   3466  C1  POPED 199      98.566 129.480  23.660  1.00  0.00           C
ATOM   3469  C2  POPED 199      99.965 129.510  24.340  1.00  0.00           C
ATOM   3471  O21 POPED 199      99.925 130.410  25.460  1.00  0.00           O
ATOM   3472  C21 POPED 199      99.485 129.870  26.580  1.00  0.00           C
ATOM   3473  O22 POPED 199      99.065 128.741  26.730  1.00  0.00           O
ATOM   3474  C22 POPED 199      99.655 130.870  27.730  1.00  0.00           C
ATOM   3477  C3  POPED 199     101.085 129.930  23.340  1.00  0.00           C
ATOM   3480  O31 POPED 199     102.355 130.259  23.950  1.00  0.00           O
ATOM   3481  C31 POPED 199     103.045 129.191  24.360  1.00  0.00           C
ATOM   3482  O32 POPED 199     102.684 128.039  24.220  1.00  0.00           O
ATOM   3483  C32 POPED 199     104.314 129.631  25.080  1.00  0.00           C
ATOM   3486  C23 POPED 199     100.695 130.370  28.750  1.00  0.00           C
ATOM   3489  C24 POPED 199     101.126 131.451  29.760  1.00  0.00           C
ATOM   3492  C25 POPED 199     100.075 131.801  30.820  1.00  0.00           C
ATOM   3495  C26 POPED 199      99.855 130.721  31.880  1.00  0.00           C
ATOM   3498  C27 POPED 199      98.955 131.219  33.020  1.00  0.00           C
ATOM   3501  C28 POPED 199      98.675 130.171  34.110  1.00  0.00           C
ATOM   3504  C29 POPED 199      97.885 130.760  35.240  1.00  0.00           C
ATOM   3506 0C21 POPED 199      97.624 130.219  36.440  1.00  0.00           C
ATOM   3508 1C21 POPED 199      98.055 128.869  36.930  1.00  0.00           C
ATOM   3511 2C21 POPED 199      96.856 128.109  37.520  1.00  0.00           C
ATOM   3514 3C21 POPED 199      97.306 127.080  38.570  1.00  0.00           C
ATOM   3517 4C21 POPED 199      96.145 126.571  39.420  1.00  0.00           C
ATOM   3520 5C21 POPED 199      96.625 126.040  40.780  1.00  0.00           C
ATOM   3523 6C21 POPED 199      95.445 125.569  41.640  1.00  0.00           C
ATOM   3526 7C21 POPED 199      95.816 125.210  43.080  1.00  0.00           C
ATOM   3529 8C21 POPED 199      94.566 125.040  43.960  1.00  0.00           C
ATOM   3533  C33 POPED 199     105.226 128.430  25.450  1.00  0.00           C
ATOM   3536  C34 POPED 199     104.925 127.850  26.840  1.00  0.00           C
ATOM   3539  C35 POPED 199     105.585 128.631  27.970  1.00  0.00           C
ATOM   3542  C36 POPED 199     105.245 128.081  29.370  1.00  0.00           C
ATOM   3545  C37 POPED 199     103.925 128.631  29.920  1.00  0.00           C
ATOM   3548  C38 POPED 199     103.475 127.910  31.190  1.00  0.00           C
ATOM   3551  C39 POPED 199     104.386 128.139  32.410  1.00  0.00           C
ATOM   3554 0C31 POPED 199     103.995 127.251  33.590  1.00  0.00           C
ATOM   3557 1C31 POPED 199     104.745 127.579  34.890  1.00  0.00           C
ATOM   3560 2C31 POPED 199     104.275 126.719  36.070  1.00  0.00           C
ATOM   3563 3C31 POPED 199     102.856 127.049  36.540  1.00  0.00           C
ATOM   3566 4C31 POPED 199     102.456 126.281  37.800  1.00  0.00           C
ATOM   3569 5C31 POPED 199     101.196 126.840  38.450  1.00  0.00           C
ATOM   3572 6C31 POPED 199     100.835 126.189  39.790  1.00  0.00           C
ATOM   3576  NH3 POPEE 200      18.446  60.881  17.920  1.00  0.00           N
ATOM   3580  C12 POPEE 200      16.956  60.781  17.960  1.00  0.00           C
ATOM   3583  C11 POPEE 200      16.406  60.461  19.360  1.00  0.00           C
ATOM   3586  P   POPEE 200      13.936  59.721  18.820  1.00  0.00           P
ATOM   3587  O13 POPEE 200      14.046  59.581  17.360  1.00  0.00           O
ATOM   3588  O14 POPEE 200      14.126  58.480  19.590  1.00  0.00           O
ATOM   3589  O11 POPEE 200      12.536  60.350  19.180  1.00  0.00           O
ATOM   3590  O12 POPEE 200      15.016  60.701  19.380  1.00  0.00           O
ATOM   3591  C1  POPEE 200      12.446  61.651  19.760  1.00  0.00           C
ATOM   3594  C2  POPEE 200      11.846  61.619  21.190  1.00  0.00           C
ATOM   3596  O21 POPEE 200      12.466  62.619  22.000  1.00  0.00           O
ATOM   3597  C21 POPEE 200      13.496  62.361  22.770  1.00  0.00           C
ATOM   3598  O22 POPEE 200      14.166  61.340  22.790  1.00  0.00           O
ATOM   3599  C22 POPEE 200      13.646  63.531  23.740  1.00  0.00           C
ATOM   3602  C3  POPEE 200      11.726  60.221  21.870  1.00  0.00           C
ATOM   3605  O31 POPEE 200      11.326  60.369  23.260  1.00  0.00           O
ATOM   3606  C31 POPEE 200      10.046  60.691  23.410  1.00  0.00           C
ATOM   3607  O32 POPEE 200       9.206  60.631  22.530  1.00  0.00           O
ATOM   3608  C32 POPEE 200       9.786  61.151  24.850  1.00  0.00           C
ATOM   3611  C23 POPEE 200      13.706  63.041  25.210  1.00  0.00           C
ATOM   3614  C24 POPEE 200      13.426  64.189  26.180  1.00  0.00           C
ATOM   3617  C25 POPEE 200      14.576  65.190  26.340  1.00  0.00           C
ATOM   3620  C26 POPEE 200      15.526  64.840  27.500  1.00  0.00           C
ATOM   3623  C27 POPEE 200      16.586  65.930  27.740  1.00  0.00           C
ATOM   3626  C28 POPEE 200      17.426  65.701  29.010  1.00  0.00           C
ATOM   3629  C29 POPEE 200      16.616  65.891  30.270  1.00  0.00           C
ATOM   3631 0C21 POPEE 200      16.576  67.001  31.040  1.00  0.00           C
ATOM   3633 1C21 POPEE 200      17.316  68.290  30.770  1.00  0.00           C
ATOM   3636 2C21 POPEE 200      16.636  69.520  31.410  1.00  0.00           C
ATOM   3639 3C21 POPEE 200      16.666  69.501  32.950  1.00  0.00           C
ATOM   3642 4C21 POPEE 200      16.226  70.821  33.610  1.00  0.00           C
ATOM   3645 5C21 POPEE 200      14.806  71.281  33.230  1.00  0.00           C
ATOM   3648 6C21 POPEE 200      14.246  72.311  34.220  1.00  0.00           C
ATOM   3651 7C21 POPEE 200      13.026  73.061  33.680  1.00  0.00           C
ATOM   3654 8C21 POPEE 200      12.376  73.999  34.700  1.00  0.00           C
ATOM   3658  C33 POPEE 200       9.756  62.691  24.960  1.00  0.00           C
ATOM   3661  C34 POPEE 200       9.976  63.251  26.380  1.00  0.00           C
ATOM   3664  C35 POPEE 200       8.906  62.881  27.430  1.00  0.00           C
ATOM   3667  C36 POPEE 200       8.926  63.869  28.600  1.00  0.00           C
ATOM   3670  C37 POPEE 200       8.296  63.361  29.900  1.00  0.00           C
ATOM   3673  C38 POPEE 200       8.336  64.439  30.990  1.00  0.00           C
ATOM   3676  C39 POPEE 200       7.966  63.951  32.390  1.00  0.00           C
ATOM   3679 0C31 POPEE 200       8.106  65.080  33.420  1.00  0.00           C
ATOM   3682 1C31 POPEE 200       8.366  64.611  34.860  1.00  0.00           C
ATOM   3685 2C31 POPEE 200       7.196  63.840  35.480  1.00  0.00           C
ATOM   3688 3C31 POPEE 200       5.936  64.701  35.650  1.00  0.00           C
ATOM   3691 4C31 POPEE 200       4.846  63.991  36.460  1.00  0.00           C
ATOM   3694 5C31 POPEE 200       3.706  64.940  36.830  1.00  0.00           C
ATOM   3697 6C31 POPEE 200       2.566  64.229  37.540  1.00  0.00           C
ATOM   3701  NH3 POPEF 201      51.535  16.501  21.660  1.00  0.00           N
ATOM   3705  C12 POPEF 201      51.194  17.131  20.330  1.00  0.00           C
ATOM   3708  C11 POPEF 201      50.965  18.651  20.400  1.00  0.00           C
ATOM   3711  P   POPEF 201      52.514  20.681  20.910  1.00  0.00           P
ATOM   3712  O13 POPEF 201      53.785  20.831  21.650  1.00  0.00           O
ATOM   3713  O14 POPEF 201      52.616  20.851  19.440  1.00  0.00           O
ATOM   3714  O11 POPEF 201      51.396  21.631  21.460  1.00  0.00           O
ATOM   3715  O12 POPEF 201      51.976  19.231  21.220  1.00  0.00           O
ATOM   3716  C1  POPEF 201      50.866  21.461  22.780  1.00  0.00           C
ATOM   3719  C2  POPEF 201      51.506  22.521  23.700  1.00  0.00           C
ATOM   3721  O21 POPEF 201      50.886  22.561  24.990  1.00  0.00           O
ATOM   3722  C21 POPEF 201      51.206  21.561  25.810  1.00  0.00           C
ATOM   3723  O22 POPEF 201      51.896  20.601  25.530  1.00  0.00           O
ATOM   3724  C22 POPEF 201      50.674  21.971  27.180  1.00  0.00           C
ATOM   3727  C3  POPEF 201      51.346  23.921  23.050  1.00  0.00           C
ATOM   3730  O31 POPEF 201      51.836  24.991  23.880  1.00  0.00           O
ATOM   3731  C31 POPEF 201      53.156  25.091  23.870  1.00  0.00           C
ATOM   3732  O32 POPEF 201      53.936  24.391  23.240  1.00  0.00           O
ATOM   3733  C32 POPEF 201      53.605  26.111  24.900  1.00  0.00           C
ATOM   3736  C23 POPEF 201      51.476  21.361  28.350  1.00  0.00           C
ATOM   3739  C24 POPEF 201      51.445  22.231  29.610  1.00  0.00           C
ATOM   3742  C25 POPEF 201      50.055  22.451  30.220  1.00  0.00           C
ATOM   3745  C26 POPEF 201      50.154  22.570  31.740  1.00  0.00           C
ATOM   3748  C27 POPEF 201      48.925  23.131  32.480  1.00  0.00           C
ATOM   3751  C28 POPEF 201      49.195  23.151  34.000  1.00  0.00           C
ATOM   3754  C29 POPEF 201      48.086  23.729  34.820  1.00  0.00           C
ATOM   3756 0C21 POPEF 201      47.316  23.101  35.740  1.00  0.00           C
ATOM   3758 1C21 POPEF 201      47.375  21.671  36.200  1.00  0.00           C
ATOM   3761 2C21 POPEF 201      47.514  21.611  37.730  1.00  0.00           C
ATOM   3764 3C21 POPEF 201      48.776  22.311  38.240  1.00  0.00           C
ATOM   3767 4C21 POPEF 201      49.256  21.819  39.610  1.00  0.00           C
ATOM   3770 5C21 POPEF 201      48.265  22.081  40.750  1.00  0.00           C
ATOM   3773 6C21 POPEF 201      48.956  21.871  42.110  1.00  0.00           C
ATOM   3776 7C21 POPEF 201      48.096  22.311  43.290  1.00  0.00           C
ATOM   3779 8C21 POPEF 201      48.785  22.071  44.640  1.00  0.00           C
ATOM   3783  C33 POPEF 201      53.465  25.601  26.350  1.00  0.00           C
ATOM   3786  C34 POPEF 201      54.256  26.511  27.300  1.00  0.00           C
ATOM   3789  C35 POPEF 201      54.406  25.931  28.700  1.00  0.00           C
ATOM   3792  C36 POPEF 201      53.205  26.181  29.630  1.00  0.00           C
ATOM   3795  C37 POPEF 201      53.496  25.569  31.010  1.00  0.00           C
ATOM   3798  C38 POPEF 201      52.326  25.561  31.990  1.00  0.00           C
ATOM   3801  C39 POPEF 201      52.336  26.701  33.010  1.00  0.00           C
ATOM   3804 0C31 POPEF 201      51.404  26.411  34.190  1.00  0.00           C
ATOM   3807 1C31 POPEF 201      51.404  27.541  35.230  1.00  0.00           C
ATOM   3810 2C31 POPEF 201      50.445  27.301  36.410  1.00  0.00           C
ATOM   3813 3C31 POPEF 201      50.965  26.311  37.470  1.00  0.00           C
ATOM   3816 4C31 POPEF 201      52.106  26.881  38.330  1.00  0.00           C
ATOM   3819 5C31 POPEF 201      52.596  25.901  39.400  1.00  0.00           C
ATOM   3822 6C31 POPEF 201      53.776  26.441  40.220  1.00  0.00           C
ATOM   3826  NH3 POPEG 202      53.244 105.171  18.920  1.00  0.00           N
ATOM   3830  C12 POPEG 202      52.036 104.400  19.420  1.00  0.00           C
ATOM   3833  C11 POPEG 202      51.986 102.990  18.810  1.00  0.00           C
ATOM   3836  P   POPEG 202      50.866 100.690  18.980  1.00  0.00           P
ATOM   3837  O13 POPEG 202      49.606  99.991  19.310  1.00  0.00           O
ATOM   3838  O14 POPEG 202      51.366 100.480  17.600  1.00  0.00           O
ATOM   3839  O11 POPEG 202      51.966 100.321  20.050  1.00  0.00           O
ATOM   3840  O12 POPEG 202      50.786 102.270  19.190  1.00  0.00           O
ATOM   3841  C1  POPEG 202      51.836 100.790  21.410  1.00  0.00           C
ATOM   3844  C2  POPEG 202      51.596  99.611  22.400  1.00  0.00           C
ATOM   3846  O21 POPEG 202      51.316 100.109  23.730  1.00  0.00           O
ATOM   3847  C21 POPEG 202      52.316 100.550  24.480  1.00  0.00           C
ATOM   3848  O22 POPEG 202      53.475 100.709  24.130  1.00  0.00           O
ATOM   3849  C22 POPEG 202      51.836 100.709  25.920  1.00  0.00           C
ATOM   3852  C3  POPEG 202      52.745  98.559  22.340  1.00  0.00           C
ATOM   3855  O31 POPEG 202      52.756  97.719  23.520  1.00  0.00           O
ATOM   3856  C31 POPEG 202      53.945  97.251  23.850  1.00  0.00           C
ATOM   3857  O32 POPEG 202      54.956  97.320  23.160  1.00  0.00           O
ATOM   3858  C32 POPEG 202      53.896  96.779  25.300  1.00  0.00           C
ATOM   3861  C23 POPEG 202      52.285  99.501  26.790  1.00  0.00           C
ATOM   3864  C24 POPEG 202      51.576  99.400  28.150  1.00  0.00           C
ATOM   3867  C25 POPEG 202      52.426  99.851  29.350  1.00  0.00           C
ATOM   3870  C26 POPEG 202      51.715  99.540  30.680  1.00  0.00           C
ATOM   3873  C27 POPEG 202      52.465 100.061  31.910  1.00  0.00           C
ATOM   3876  C28 POPEG 202      51.706  99.720  33.210  1.00  0.00           C
ATOM   3879  C29 POPEG 202      52.355 100.321  34.430  1.00  0.00           C
ATOM   3881 0C21 POPEG 202      51.806 101.250  35.240  1.00  0.00           C
ATOM   3883 1C21 POPEG 202      50.445 101.870  35.050  1.00  0.00           C
ATOM   3886 2C21 POPEG 202      50.166 103.069  35.980  1.00  0.00           C
ATOM   3889 3C21 POPEG 202      51.176 104.219  35.850  1.00  0.00           C
ATOM   3892 4C21 POPEG 202      50.615 105.590  36.260  1.00  0.00           C
ATOM   3895 5C21 POPEG 202      50.166 105.690  37.720  1.00  0.00           C
ATOM   3898 6C21 POPEG 202      49.536 107.049  38.050  1.00  0.00           C
ATOM   3901 7C21 POPEG 202      49.056 107.169  39.500  1.00  0.00           C
ATOM   3904 8C21 POPEG 202      50.186 107.299  40.520  1.00  0.00           C
ATOM   3908  C33 POPEG 202      54.976  95.730  25.610  1.00  0.00           C
ATOM   3911  C34 POPEG 202      55.416  95.700  27.080  1.00  0.00           C
ATOM   3914  C35 POPEG 202      54.455  94.921  27.980  1.00  0.00           C
ATOM   3917  C36 POPEG 202      54.936  94.839  29.430  1.00  0.00           C
ATOM   3920  C37 POPEG 202      54.295  93.689  30.220  1.00  0.00           C
ATOM   3923  C38 POPEG 202      54.466  93.829  31.740  1.00  0.00           C
ATOM   3926  C39 POPEG 202      55.926  93.881  32.190  1.00  0.00           C
ATOM   3929 0C31 POPEG 202      56.006  93.820  33.720  1.00  0.00           C
ATOM   3932 1C31 POPEG 202      57.375  94.230  34.290  1.00  0.00           C
ATOM   3935 2C31 POPEG 202      57.506  93.899  35.770  1.00  0.00           C
ATOM   3938 3C31 POPEG 202      56.506  94.660  36.640  1.00  0.00           C
ATOM   3941 4C31 POPEG 202      57.076  95.939  37.270  1.00  0.00           C
ATOM   3944 5C31 POPEG 202      56.046  96.660  38.140  1.00  0.00           C
ATOM   3947 6C31 POPEG 202      56.546  97.980  38.730  1.00  0.00           C
ATOM   3951  NH3 POPEH 203      92.306 100.000  18.860  1.00  0.00           N
ATOM   3955  C12 POPEH 203      92.446  98.689  19.570  1.00  0.00           C
ATOM   3958  C11 POPEH 203      91.385  97.730  19.030  1.00  0.00           C
ATOM   3961  P   POPEH 203      88.846  97.400  19.620  1.00  0.00           P
ATOM   3962  O13 POPEH 203      87.796  98.260  20.230  1.00  0.00           O
ATOM   3963  O14 POPEH 203      88.405  96.670  18.400  1.00  0.00           O
ATOM   3964  O11 POPEH 203      89.445  96.340  20.620  1.00  0.00           O
ATOM   3965  O12 POPEH 203      90.086  98.299  19.230  1.00  0.00           O
ATOM   3966  C1  POPEH 203      89.014  96.189  21.980  1.00  0.00           C
ATOM   3969  C2  POPEH 203      90.175  95.620  22.850  1.00  0.00           C
ATOM   3971  O21 POPEH 203      89.855  95.590  24.250  1.00  0.00           O
ATOM   3972  C21 POPEH 203      88.836  94.960  24.720  1.00  0.00           C
ATOM   3973  O22 POPEH 203      88.045  94.240  24.130  1.00  0.00           O
ATOM   3974  C22 POPEH 203      88.755  95.321  26.210  1.00  0.00           C
ATOM   3977  C3  POPEH 203      91.465  96.490  22.740  1.00  0.00           C
ATOM   3980  O31 POPEH 203      92.575  95.900  23.450  1.00  0.00           O
ATOM   3981  C31 POPEH 203      93.215  96.590  24.400  1.00  0.00           C
ATOM   3982  O32 POPEH 203      94.426  96.679  24.470  1.00  0.00           O
ATOM   3983  C32 POPEH 203      92.264  97.199  25.440  1.00  0.00           C
ATOM   3986  C23 POPEH 203      87.516  94.729  26.910  1.00  0.00           C
ATOM   3989  C24 POPEH 203      87.346  95.280  28.340  1.00  0.00           C
ATOM   3992  C25 POPEH 203      88.556  95.040  29.260  1.00  0.00           C
ATOM   3995  C26 POPEH 203      88.344  95.601  30.670  1.00  0.00           C
ATOM   3998  C27 POPEH 203      89.505  95.259  31.620  1.00  0.00           C
ATOM   4001  C28 POPEH 203      89.435  95.979  32.980  1.00  0.00           C
ATOM   4004  C29 POPEH 203      90.005  97.369  32.950  1.00  0.00           C
ATOM   4006 0C21 POPEH 203      89.965  98.270  33.950  1.00  0.00           C
ATOM   4008 1C21 POPEH 203      89.314  98.081  35.300  1.00  0.00           C
ATOM   4011 2C21 POPEH 203      90.264  97.561  36.390  1.00  0.00           C
ATOM   4014 3C21 POPEH 203      91.395  98.531  36.780  1.00  0.00           C
ATOM   4017 4C21 POPEH 203      92.255  97.969  37.940  1.00  0.00           C
ATOM   4020 5C21 POPEH 203      93.576  98.710  38.150  1.00  0.00           C
ATOM   4023 6C21 POPEH 203      93.445 100.090  38.810  1.00  0.00           C
ATOM   4026 7C21 POPEH 203      94.826 100.690  39.120  1.00  0.00           C
ATOM   4029 8C21 POPEH 203      94.816 101.971  39.960  1.00  0.00           C
ATOM   4033  C33 POPEH 203      92.915  97.320  26.840  1.00  0.00           C
ATOM   4036  C34 POPEH 203      91.856  97.631  27.900  1.00  0.00           C
ATOM   4039  C35 POPEH 203      92.435  97.920  29.290  1.00  0.00           C
ATOM   4042  C36 POPEH 203      93.064  96.711  30.000  1.00  0.00           C
ATOM   4045  C37 POPEH 203      93.675  97.111  31.360  1.00  0.00           C
ATOM   4048  C38 POPEH 203      94.116  95.910  32.220  1.00  0.00           C
ATOM   4051  C39 POPEH 203      93.025  95.461  33.220  1.00  0.00           C
ATOM   4054 0C31 POPEH 203      93.514  94.370  34.190  1.00  0.00           C
ATOM   4057 1C31 POPEH 203      92.535  94.120  35.360  1.00  0.00           C
ATOM   4060 2C31 POPEH 203      93.036  92.990  36.280  1.00  0.00           C
ATOM   4063 3C31 POPEH 203      92.306  92.920  37.630  1.00  0.00           C
ATOM   4066 4C31 POPEH 203      92.756  91.691  38.440  1.00  0.00           C
ATOM   4069 5C31 POPEH 203      92.465  91.800  39.940  1.00  0.00           C
ATOM   4072 6C31 POPEH 203      92.924  90.581  40.730  1.00  0.00           C
ATOM   4076  NH3 POPEI 204      97.015  90.189  19.100  1.00  0.00           N
ATOM   4080  C12 POPEI 204      97.335  90.031  17.640  1.00  0.00           C
ATOM   4083  C11 POPEI 204      96.255  89.211  16.930  1.00  0.00           C
ATOM   4086  P   POPEI 204      96.746  86.609  16.860  1.00  0.00           P
ATOM   4087  O13 POPEI 204      95.636  85.639  16.790  1.00  0.00           O
ATOM   4088  O14 POPEI 204      97.475  86.991  15.640  1.00  0.00           O
ATOM   4089  O11 POPEI 204      97.726  86.160  18.020  1.00  0.00           O
ATOM   4090  O12 POPEI 204      96.145  87.920  17.520  1.00  0.00           O
ATOM   4091  C1  POPEI 204      97.176  85.970  19.340  1.00  0.00           C
ATOM   4094  C2  POPEI 204      98.185  86.250  20.490  1.00  0.00           C
ATOM   4096  O21 POPEI 204      97.465  86.859  21.580  1.00  0.00           O
ATOM   4097  C21 POPEI 204      97.516  86.210  22.740  1.00  0.00           C
ATOM   4098  O22 POPEI 204      98.036  85.131  22.920  1.00  0.00           O
ATOM   4099  C22 POPEI 204      96.805  87.029  23.810  1.00  0.00           C
ATOM   4102  C3  POPEI 204      99.326  87.211  20.050  1.00  0.00           C
ATOM   4105  O31 POPEI 204      99.426  88.419  20.810  1.00  0.00           O
ATOM   4106  C31 POPEI 204     100.016  88.479  22.010  1.00  0.00           C
ATOM   4107  O32 POPEI 204      99.865  89.431  22.760  1.00  0.00           O
ATOM   4108  C32 POPEI 204     100.865  87.260  22.370  1.00  0.00           C
ATOM   4111  C23 POPEI 204      97.596  87.071  25.140  1.00  0.00           C
ATOM   4114  C24 POPEI 204      97.355  88.370  25.920  1.00  0.00           C
ATOM   4117  C25 POPEI 204      95.926  88.540  26.470  1.00  0.00           C
ATOM   4120  C26 POPEI 204      95.625  87.789  27.780  1.00  0.00           C
ATOM   4123  C27 POPEI 204      96.415  88.330  28.980  1.00  0.00           C
ATOM   4126  C28 POPEI 204      95.835  88.039  30.380  1.00  0.00           C
ATOM   4129  C29 POPEI 204      95.796  86.579  30.750  1.00  0.00           C
ATOM   4131 0C21 POPEI 204      96.066  86.049  31.950  1.00  0.00           C
ATOM   4133 1C21 POPEI 204      96.444  86.789  33.210  1.00  0.00           C
ATOM   4136 2C21 POPEI 204      97.705  86.229  33.910  1.00  0.00           C
ATOM   4139 3C21 POPEI 204      97.535  84.770  34.370  1.00  0.00           C
ATOM   4142 4C21 POPEI 204      98.596  84.310  35.380  1.00  0.00           C
ATOM   4145 5C21 POPEI 204      98.156  84.410  36.850  1.00  0.00           C
ATOM   4148 6C21 POPEI 204      99.186  83.750  37.780  1.00  0.00           C
ATOM   4151 7C21 POPEI 204      98.696  83.570  39.220  1.00  0.00           C
ATOM   4154 8C21 POPEI 204      99.645  82.710  40.050  1.00  0.00           C
ATOM   4158  C33 POPEI 204     101.434  87.360  23.810  1.00  0.00           C
ATOM   4161  C34 POPEI 204     101.716  85.970  24.410  1.00  0.00           C
ATOM   4164  C35 POPEI 204     102.225  86.049  25.860  1.00  0.00           C
ATOM   4167  C36 POPEI 204     102.645  84.671  26.380  1.00  0.00           C
ATOM   4170  C37 POPEI 204     103.095  84.660  27.840  1.00  0.00           C
ATOM   4173  C38 POPEI 204     103.305  83.221  28.340  1.00  0.00           C
ATOM   4176  C39 POPEI 204     103.654  83.130  29.830  1.00  0.00           C
ATOM   4179 0C31 POPEI 204     105.005  83.759  30.210  1.00  0.00           C
ATOM   4182 1C31 POPEI 204     105.405  83.410  31.640  1.00  0.00           C
ATOM   4185 2C31 POPEI 204     106.695  84.120  32.070  1.00  0.00           C
ATOM   4188 3C31 POPEI 204     107.055  83.839  33.530  1.00  0.00           C
ATOM   4191 4C31 POPEI 204     108.456  84.370  33.860  1.00  0.00           C
ATOM   4194 5C31 POPEI 204     108.775  84.351  35.360  1.00  0.00           C
ATOM   4197 6C31 POPEI 204     110.245  84.641  35.640  1.00  0.00           C
ATOM   4201  NH3 POPEJ 205      94.546  43.561  60.940  1.00  0.00           N
ATOM   4205  C12 POPEJ 205      94.536  43.281  62.410  1.00  0.00           C
ATOM   4208  C11 POPEJ 205      93.176  43.619  63.020  1.00  0.00           C
ATOM   4211  P   POPEJ 205      91.775  45.851  62.660  1.00  0.00           P
ATOM   4212  O13 POPEJ 205      90.685  44.951  62.190  1.00  0.00           O
ATOM   4213  O14 POPEJ 205      91.434  46.829  63.710  1.00  0.00           O
ATOM   4214  O11 POPEJ 205      92.306  46.631  61.410  1.00  0.00           O
ATOM   4215  O12 POPEJ 205      93.055  45.031  63.030  1.00  0.00           O
ATOM   4216  C1  POPEJ 205      91.465  47.041  60.350  1.00  0.00           C
ATOM   4219  C2  POPEJ 205      91.896  46.311  59.060  1.00  0.00           C
ATOM   4221  O21 POPEJ 205      91.304  46.921  57.900  1.00  0.00           O
ATOM   4222  C21 POPEJ 205      89.995  46.921  57.800  1.00  0.00           C
ATOM   4223  O22 POPEJ 205      89.195  46.330  58.510  1.00  0.00           O
ATOM   4224  C22 POPEJ 205      89.615  47.791  56.600  1.00  0.00           C
ATOM   4227  C3  POPEJ 205      91.686  44.770  59.120  1.00  0.00           C
ATOM   4230  O31 POPEJ 205      92.624  44.119  58.260  1.00  0.00           O
ATOM   4231  C31 POPEJ 205      92.385  43.681  57.030  1.00  0.00           C
ATOM   4232  O32 POPEJ 205      93.235  43.270  56.280  1.00  0.00           O
ATOM   4233  C32 POPEJ 205      90.886  43.651  56.640  1.00  0.00           C
ATOM   4236  C23 POPEJ 205      88.235  47.431  56.020  1.00  0.00           C
ATOM   4239  C24 POPEJ 205      88.095  47.961  54.590  1.00  0.00           C
ATOM   4242  C25 POPEJ 205      88.825  47.090  53.560  1.00  0.00           C
ATOM   4245  C26 POPEJ 205      89.125  47.821  52.240  1.00  0.00           C
ATOM   4248  C27 POPEJ 205      89.715  46.881  51.170  1.00  0.00           C
ATOM   4251  C28 POPEJ 205      89.095  47.041  49.770  1.00  0.00           C
ATOM   4254  C29 POPEJ 205      87.645  46.651  49.830  1.00  0.00           C
ATOM   4256 0C21 POPEJ 205      86.775  46.660  48.810  1.00  0.00           C
ATOM   4258 1C21 POPEJ 205      87.094  46.971  47.380  1.00  0.00           C
ATOM   4261 2C21 POPEJ 205      87.255  45.621  46.680  1.00  0.00           C
ATOM   4264 3C21 POPEJ 205      87.736  45.770  45.250  1.00  0.00           C
ATOM   4267 4C21 POPEJ 205      87.826  44.410  44.550  1.00  0.00           C
ATOM   4270 5C21 POPEJ 205      88.685  44.511  43.290  1.00  0.00           C
ATOM   4273 6C21 POPEJ 205      88.436  43.381  42.300  1.00  0.00           C
ATOM   4276 7C21 POPEJ 205      89.256  43.611  41.030  1.00  0.00           C
ATOM   4279 8C21 POPEJ 205      88.934  42.621  39.920  1.00  0.00           C
ATOM   4283  C33 POPEJ 205      90.704  43.071  55.220  1.00  0.00           C
ATOM   4286  C34 POPEJ 205      89.286  43.201  54.640  1.00  0.00           C
ATOM   4289  C35 POPEJ 205      89.305  42.881  53.140  1.00  0.00           C
ATOM   4292  C36 POPEJ 205      87.996  43.041  52.370  1.00  0.00           C
ATOM   4295  C37 POPEJ 205      88.255  42.840  50.860  1.00  0.00           C
ATOM   4298  C38 POPEJ 205      86.985  42.881  50.000  1.00  0.00           C
ATOM   4301  C39 POPEJ 205      87.245  42.451  48.560  1.00  0.00           C
ATOM   4304 0C31 POPEJ 205      87.525  40.940  48.430  1.00  0.00           C
ATOM   4307 1C31 POPEJ 205      87.736  40.509  46.980  1.00  0.00           C
ATOM   4310 2C31 POPEJ 205      87.866  38.991  46.840  1.00  0.00           C
ATOM   4313 3C31 POPEJ 205      87.745  38.520  45.390  1.00  0.00           C
ATOM   4316 4C31 POPEJ 205      88.825  39.081  44.460  1.00  0.00           C
ATOM   4319 5C31 POPEJ 205      88.486  38.770  43.000  1.00  0.00           C
ATOM   4322 6C31 POPEJ 205      89.505  39.311  41.990  1.00  0.00           C
ATOM   4326  NH3 POPEK 206     115.016  38.941  20.750  1.00  0.00           N
ATOM   4330  C12 POPEK 206     115.874  37.799  20.250  1.00  0.00           C
ATOM   4333  C11 POPEK 206     116.875  37.361  21.340  1.00  0.00           C
ATOM   4336  P   POPEK 206     116.415  34.961  22.270  1.00  0.00           P
ATOM   4337  O13 POPEK 206     115.285  34.291  22.960  1.00  0.00           O
ATOM   4338  O14 POPEK 206     116.655  34.581  20.870  1.00  0.00           O
ATOM   4339  O11 POPEK 206     117.764  34.711  23.070  1.00  0.00           O
ATOM   4340  O12 POPEK 206     116.215  36.541  22.320  1.00  0.00           O
ATOM   4341  C1  POPEK 206     118.305  35.531  24.110  1.00  0.00           C
ATOM   4344  C2  POPEK 206     118.276  34.761  25.460  1.00  0.00           C
ATOM   4346  O21 POPEK 206     118.685  35.611  26.560  1.00  0.00           O
ATOM   4347  C21 POPEK 206     117.656  36.180  27.170  1.00  0.00           C
ATOM   4348  O22 POPEK 206     116.555  36.361  26.680  1.00  0.00           O
ATOM   4349  C22 POPEK 206     118.015  36.441  28.640  1.00  0.00           C
ATOM   4352  C3  POPEK 206     119.186  33.511  25.490  1.00  0.00           C
ATOM   4355  O31 POPEK 206     119.046  32.921  26.810  1.00  0.00           O
ATOM   4356  C31 POPEK 206     120.115  32.300  27.280  1.00  0.00           C
ATOM   4357  O32 POPEK 206     121.045  31.891  26.620  1.00  0.00           O
ATOM   4358  C32 POPEK 206     119.986  32.241  28.810  1.00  0.00           C
ATOM   4361  C23 POPEK 206     116.765  36.401  29.570  1.00  0.00           C
ATOM   4364  C24 POPEK 206     116.996  35.491  30.780  1.00  0.00           C
ATOM   4367  C25 POPEK 206     115.844  35.481  31.790  1.00  0.00           C
ATOM   4370  C26 POPEK 206     116.105  36.331  33.040  1.00  0.00           C
ATOM   4373  C27 POPEK 206     115.156  35.910  34.170  1.00  0.00           C
ATOM   4376  C28 POPEK 206     115.275  36.751  35.450  1.00  0.00           C
ATOM   4379  C29 POPEK 206     114.035  36.521  36.290  1.00  0.00           C
ATOM   4381 0C21 POPEK 206     113.965  36.061  37.550  1.00  0.00           C
ATOM   4383 1C21 POPEK 206     115.115  35.711  38.460  1.00  0.00           C
ATOM   4386 2C21 POPEK 206     115.485  36.941  39.300  1.00  0.00           C
ATOM   4389 3C21 POPEK 206     116.486  36.651  40.430  1.00  0.00           C
ATOM   4392 4C21 POPEK 206     116.875  37.951  41.130  1.00  0.00           C
ATOM   4395 5C21 POPEK 206     117.605  37.781  42.470  1.00  0.00           C
ATOM   4398 6C21 POPEK 206     117.276  38.961  43.390  1.00  0.00           C
ATOM   4401 7C21 POPEK 206     118.095  39.001  44.680  1.00  0.00           C
ATOM   4404 8C21 POPEK 206     117.525  40.000  45.690  1.00  0.00           C
ATOM   4408  C33 POPEK 206     120.886  31.181  29.510  1.00  0.00           C
ATOM   4411  C34 POPEK 206     120.796  31.221  31.050  1.00  0.00           C
ATOM   4414  C35 POPEK 206     119.365  31.211  31.610  1.00  0.00           C
ATOM   4417  C36 POPEK 206     119.295  31.090  33.150  1.00  0.00           C
ATOM   4420  C37 POPEK 206     117.856  31.291  33.670  1.00  0.00           C
ATOM   4423  C38 POPEK 206     117.624  30.760  35.090  1.00  0.00           C
ATOM   4426  C39 POPEK 206     116.245  31.161  35.640  1.00  0.00           C
ATOM   4429 0C31 POPEK 206     115.945  30.590  37.040  1.00  0.00           C
ATOM   4432 1C31 POPEK 206     114.605  31.101  37.600  1.00  0.00           C
ATOM   4435 2C31 POPEK 206     114.465  30.961  39.130  1.00  0.00           C
ATOM   4438 3C31 POPEK 206     114.025  29.581  39.630  1.00  0.00           C
ATOM   4441 4C31 POPEK 206     112.565  29.241  39.280  1.00  0.00           C
ATOM   4444 5C31 POPEK 206     112.015  28.031  40.070  1.00  0.00           C
ATOM   4447 6C31 POPEK 206     110.576  27.681  39.690  1.00  0.00           C
ATOM   4451  NH3 POPEL 207      20.936   9.241  18.320  1.00  0.00           N
ATOM   4455  C12 POPEL 207      21.466  10.661  18.390  1.00  0.00           C
ATOM   4458  C11 POPEL 207      22.465  11.021  17.260  1.00  0.00           C
ATOM   4461  P   POPEL 207      24.536   9.551  17.820  1.00  0.00           P
ATOM   4462  O13 POPEL 207      23.506   8.511  18.070  1.00  0.00           O
ATOM   4463  O14 POPEL 207      25.386   9.371  16.630  1.00  0.00           O
ATOM   4464  O11 POPEL 207      25.346   9.721  19.160  1.00  0.00           O
ATOM   4465  O12 POPEL 207      23.826  10.961  17.700  1.00  0.00           O
ATOM   4466  C1  POPEL 207      26.766   9.841  19.130  1.00  0.00           C
ATOM   4469  C2  POPEL 207      27.356  10.271  20.510  1.00  0.00           C
ATOM   4471  O21 POPEL 207      27.156   9.211  21.470  1.00  0.00           O
ATOM   4472  C21 POPEL 207      27.926   9.361  22.550  1.00  0.00           C
ATOM   4473  O22 POPEL 207      28.576  10.341  22.850  1.00  0.00           O
ATOM   4474  C22 POPEL 207      27.916   8.051  23.330  1.00  0.00           C
ATOM   4477  C3  POPEL 207      26.875  11.681  20.970  1.00  0.00           C
ATOM   4480  O31 POPEL 207      25.956  11.651  22.080  1.00  0.00           O
ATOM   4481  C31 POPEL 207      24.786  12.251  21.890  1.00  0.00           C
ATOM   4482  O32 POPEL 207      24.366  12.661  20.820  1.00  0.00           O
ATOM   4483  C32 POPEL 207      24.106  12.391  23.250  1.00  0.00           C
ATOM   4486  C23 POPEL 207      28.746   8.131  24.630  1.00  0.00           C
ATOM   4489  C24 POPEL 207      27.936   8.561  25.860  1.00  0.00           C
ATOM   4492  C25 POPEL 207      28.726   8.331  27.140  1.00  0.00           C
ATOM   4495  C26 POPEL 207      29.375   9.591  27.730  1.00  0.00           C
ATOM   4498  C27 POPEL 207      30.406   9.221  28.810  1.00  0.00           C
ATOM   4501  C28 POPEL 207      31.246  10.391  29.330  1.00  0.00           C
ATOM   4504  C29 POPEL 207      32.465   9.911  30.090  1.00  0.00           C
ATOM   4506 0C21 POPEL 207      32.736  10.141  31.390  1.00  0.00           C
ATOM   4508 1C21 POPEL 207      31.875  10.941  32.330  1.00  0.00           C
ATOM   4511 2C21 POPEL 207      32.496  11.111  33.730  1.00  0.00           C
ATOM   4514 3C21 POPEL 207      32.555   9.821  34.560  1.00  0.00           C
ATOM   4517 4C21 POPEL 207      31.556   9.791  35.740  1.00  0.00           C
ATOM   4520 5C21 POPEL 207      31.896  10.791  36.850  1.00  0.00           C
ATOM   4523 6C21 POPEL 207      30.886  10.781  38.000  1.00  0.00           C
ATOM   4526 7C21 POPEL 207      31.076  11.961  38.960  1.00  0.00           C
ATOM   4529 8C21 POPEL 207      30.105  11.961  40.140  1.00  0.00           C
ATOM   4533  C33 POPEL 207      24.965  13.231  24.230  1.00  0.00           C
ATOM   4536  C34 POPEL 207      24.166  13.901  25.360  1.00  0.00           C
ATOM   4539  C35 POPEL 207      23.876  13.021  26.590  1.00  0.00           C
ATOM   4542  C36 POPEL 207      23.256  13.871  27.720  1.00  0.00           C
ATOM   4545  C37 POPEL 207      23.236  13.221  29.110  1.00  0.00           C
ATOM   4548  C38 POPEL 207      23.376  14.271  30.230  1.00  0.00           C
ATOM   4551  C39 POPEL 207      23.096  13.771  31.660  1.00  0.00           C
ATOM   4554 0C31 POPEL 207      23.896  12.531  32.070  1.00  0.00           C
ATOM   4557 1C31 POPEL 207      23.715  12.171  33.560  1.00  0.00           C
ATOM   4560 2C31 POPEL 207      24.456  10.871  33.930  1.00  0.00           C
ATOM   4563 3C31 POPEL 207      24.316  10.431  35.390  1.00  0.00           C
ATOM   4566 4C31 POPEL 207      24.976  11.391  36.390  1.00  0.00           C
ATOM   4569 5C31 POPEL 207      25.146  10.751  37.780  1.00  0.00           C
ATOM   4572 6C31 POPEL 207      25.506  11.761  38.870  1.00  0.00           C
ATOM   4576  NH3 POPEM 208      26.976  51.471  21.610  1.00  0.00           N
ATOM   4580  C12 POPEM 208      25.806  50.521  21.650  1.00  0.00           C
ATOM   4583  C11 POPEM 208      24.536  51.141  22.220  1.00  0.00           C
ATOM   4586  P   POPEM 208      22.246  50.311  23.110  1.00  0.00           P
ATOM   4587  O13 POPEM 208      21.616  51.611  22.740  1.00  0.00           O
ATOM   4588  O14 POPEM 208      21.385  49.111  22.970  1.00  0.00           O
ATOM   4589  O11 POPEM 208      22.806  50.369  24.600  1.00  0.00           O
ATOM   4590  O12 POPEM 208      23.546  50.119  22.240  1.00  0.00           O
ATOM   4591  C1  POPEM 208      21.875  50.131  25.670  1.00  0.00           C
ATOM   4594  C2  POPEM 208      22.546  49.991  27.080  1.00  0.00           C
ATOM   4596  O21 POPEM 208      21.486  49.631  27.990  1.00  0.00           O
ATOM   4597  C21 POPEM 208      21.866  49.081  29.140  1.00  0.00           C
ATOM   4598  O22 POPEM 208      22.996  48.750  29.440  1.00  0.00           O
ATOM   4599  C22 POPEM 208      20.646  49.000  30.030  1.00  0.00           C
ATOM   4602  C3  POPEM 208      23.266  51.311  27.500  1.00  0.00           C
ATOM   4605  O31 POPEM 208      23.436  51.500  28.930  1.00  0.00           O
ATOM   4606  C31 POPEM 208      24.646  51.241  29.430  1.00  0.00           C
ATOM   4607  O32 POPEM 208      25.566  50.709  28.850  1.00  0.00           O
ATOM   4608  C32 POPEM 208      24.746  51.931  30.810  1.00  0.00           C
ATOM   4611  C23 POPEM 208      21.006  48.590  31.470  1.00  0.00           C
ATOM   4614  C24 POPEM 208      19.846  48.869  32.420  1.00  0.00           C
ATOM   4617  C25 POPEM 208      20.006  48.201  33.780  1.00  0.00           C
ATOM   4620  C26 POPEM 208      18.766  48.401  34.660  1.00  0.00           C
ATOM   4623  C27 POPEM 208      18.726  47.471  35.880  1.00  0.00           C
ATOM   4626  C28 POPEM 208      17.606  47.850  36.860  1.00  0.00           C
ATOM   4629  C29 POPEM 208      17.926  49.111  37.630  1.00  0.00           C
ATOM   4631 0C21 POPEM 208      18.136  49.189  38.960  1.00  0.00           C
ATOM   4633 1C21 POPEM 208      18.096  48.031  39.930  1.00  0.00           C
ATOM   4636 2C21 POPEM 208      16.656  47.640  40.330  1.00  0.00           C
ATOM   4639 3C21 POPEM 208      15.836  48.799  40.930  1.00  0.00           C
ATOM   4642 4C21 POPEM 208      14.526  48.321  41.570  1.00  0.00           C
ATOM   4645 5C21 POPEM 208      13.716  49.451  42.210  1.00  0.00           C
ATOM   4648 6C21 POPEM 208      12.446  48.921  42.900  1.00  0.00           C
ATOM   4651 7C21 POPEM 208      11.576  50.031  43.510  1.00  0.00           C
ATOM   4654 8C21 POPEM 208      10.316  49.501  44.190  1.00  0.00           C
ATOM   4658  C33 POPEM 208      23.436  52.011  31.640  1.00  0.00           C
ATOM   4661  C34 POPEM 208      23.706  52.011  33.160  1.00  0.00           C
ATOM   4664  C35 POPEM 208      23.766  50.601  33.780  1.00  0.00           C
ATOM   4667  C36 POPEM 208      24.676  49.620  33.020  1.00  0.00           C
ATOM   4670  C37 POPEM 208      24.916  48.291  33.740  1.00  0.00           C
ATOM   4673  C38 POPEM 208      25.756  47.351  32.870  1.00  0.00           C
ATOM   4676  C39 POPEM 208      26.215  46.101  33.620  1.00  0.00           C
ATOM   4679 0C31 POPEM 208      25.496  44.831  33.150  1.00  0.00           C
ATOM   4682 1C31 POPEM 208      25.956  43.590  33.920  1.00  0.00           C
ATOM   4685 2C31 POPEM 208      25.236  42.299  33.510  1.00  0.00           C
ATOM   4688 3C31 POPEM 208      25.536  41.881  32.060  1.00  0.00           C
ATOM   4691 4C31 POPEM 208      24.826  40.590  31.660  1.00  0.00           C
ATOM   4694 5C31 POPEM 208      25.126  40.171  30.220  1.00  0.00           C
ATOM   4697 6C31 POPEM 208      24.056  39.261  29.620  1.00  0.00           C
ATOM   4701  NH3 POPEN 209      65.766  97.899  65.260  1.00  0.00           N
ATOM   4705  C12 POPEN 209      65.256  97.631  66.660  1.00  0.00           C
ATOM   4708  C11 POPEN 209      63.746  97.880  66.800  1.00  0.00           C
ATOM   4711  P   POPEN 209      62.444  96.490  65.020  1.00  0.00           P
ATOM   4712  O13 POPEN 209      61.276  97.351  64.730  1.00  0.00           O
ATOM   4713  O14 POPEN 209      63.575  96.579  64.070  1.00  0.00           O
ATOM   4714  O11 POPEN 209      61.916  95.009  65.120  1.00  0.00           O
ATOM   4715  O12 POPEN 209      62.966  96.730  66.480  1.00  0.00           O
ATOM   4716  C1  POPEN 209      62.506  93.960  64.350  1.00  0.00           C
ATOM   4719  C2  POPEN 209      61.715  93.680  63.050  1.00  0.00           C
ATOM   4721  O21 POPEN 209      62.496  92.749  62.280  1.00  0.00           O
ATOM   4722  C21 POPEN 209      61.745  92.029  61.440  1.00  0.00           C
ATOM   4723  O22 POPEN 209      60.545  91.851  61.540  1.00  0.00           O
ATOM   4724  C22 POPEN 209      62.636  91.509  60.340  1.00  0.00           C
ATOM   4727  C3  POPEN 209      61.416  94.949  62.200  1.00  0.00           C
ATOM   4730  O31 POPEN 209      60.996  94.641  60.870  1.00  0.00           O
ATOM   4731  C31 POPEN 209      59.836  95.070  60.440  1.00  0.00           C
ATOM   4732  O32 POPEN 209      59.065  95.799  61.070  1.00  0.00           O
ATOM   4733  C32 POPEN 209      59.715  94.660  58.970  1.00  0.00           C
ATOM   4736  C23 POPEN 209      61.846  90.669  59.310  1.00  0.00           C
ATOM   4739  C24 POPEN 209      62.776  90.240  58.170  1.00  0.00           C
ATOM   4742  C25 POPEN 209      62.106  89.310  57.160  1.00  0.00           C
ATOM   4745  C26 POPEN 209      61.486  88.050  57.780  1.00  0.00           C
ATOM   4748  C27 POPEN 209      61.436  86.880  56.790  1.00  0.00           C
ATOM   4751  C28 POPEN 209      60.674  85.669  57.370  1.00  0.00           C
ATOM   4754  C29 POPEN 209      60.826  84.340  56.680  1.00  0.00           C
ATOM   4756 0C21 POPEN 209      60.515  84.021  55.410  1.00  0.00           C
ATOM   4758 1C21 POPEN 209      59.916  84.921  54.360  1.00  0.00           C
ATOM   4761 2C21 POPEN 209      60.896  85.191  53.210  1.00  0.00           C
ATOM   4764 3C21 POPEN 209      60.315  86.089  52.100  1.00  0.00           C
ATOM   4767 4C21 POPEN 209      60.066  87.531  52.570  1.00  0.00           C
ATOM   4770 5C21 POPEN 209      59.906  88.549  51.430  1.00  0.00           C
ATOM   4773 6C21 POPEN 209      58.636  88.361  50.580  1.00  0.00           C
ATOM   4776 7C21 POPEN 209      58.465  89.491  49.560  1.00  0.00           C
ATOM   4779 8C21 POPEN 209      57.206  89.380  48.700  1.00  0.00           C
ATOM   4783  C33 POPEN 209      58.286  94.650  58.380  1.00  0.00           C
ATOM   4786  C34 POPEN 209      58.244  95.329  57.010  1.00  0.00           C
ATOM   4789  C35 POPEN 209      58.846  94.540  55.830  1.00  0.00           C
ATOM   4792  C36 POPEN 209      58.805  95.410  54.560  1.00  0.00           C
ATOM   4795  C37 POPEN 209      59.365  94.751  53.300  1.00  0.00           C
ATOM   4798  C38 POPEN 209      58.546  93.559  52.780  1.00  0.00           C
ATOM   4801  C39 POPEN 209      58.676  93.361  51.260  1.00  0.00           C
ATOM   4804 0C31 POPEN 209      60.116  93.060  50.800  1.00  0.00           C
ATOM   4807 1C31 POPEN 209      60.465  93.660  49.430  1.00  0.00           C
ATOM   4810 2C31 POPEN 209      59.655  93.060  48.270  1.00  0.00           C
ATOM   4813 3C31 POPEN 209      60.066  93.619  46.900  1.00  0.00           C
ATOM   4816 4C31 POPEN 209      61.556  93.430  46.590  1.00  0.00           C
ATOM   4819 5C31 POPEN 209      61.875  93.601  45.100  1.00  0.00           C
ATOM   4822 6C31 POPEN 209      63.326  93.309  44.750  1.00  0.00           C
ATOM   4826  NH3 POPEO 210      61.695   9.911  66.240  1.00  0.00           N
ATOM   4830  C12 POPEO 210      62.506   9.251  67.330  1.00  0.00           C
ATOM   4833  C11 POPEO 210      64.026   9.181  66.970  1.00  0.00           C
ATOM   4836  P   POPEO 210      64.006   7.571  64.880  1.00  0.00           P
ATOM   4837  O13 POPEO 210      63.316   6.271  64.980  1.00  0.00           O
ATOM   4838  O14 POPEO 210      63.135   8.661  64.370  1.00  0.00           O
ATOM   4839  O11 POPEO 210      65.315   7.411  64.000  1.00  0.00           O
ATOM   4840  O12 POPEO 210      64.416   7.941  66.360  1.00  0.00           O
ATOM   4841  C1  POPEO 210      65.215   7.831  62.610  1.00  0.00           C
ATOM   4844  C2  POPEO 210      66.425   7.351  61.730  1.00  0.00           C
ATOM   4846  O21 POPEO 210      66.335   7.581  60.310  1.00  0.00           O
ATOM   4847  C21 POPEO 210      65.675   8.551  59.720  1.00  0.00           C
ATOM   4848  O22 POPEO 210      64.796   9.251  60.180  1.00  0.00           O
ATOM   4849  C22 POPEO 210      66.186   8.621  58.270  1.00  0.00           C
ATOM   4852  C3  POPEO 210      66.765   5.840  61.950  1.00  0.00           C
ATOM   4855  O31 POPEO 210      67.885   5.390  61.130  1.00  0.00           O
ATOM   4856  C31 POPEO 210      67.585   4.970  59.900  1.00  0.00           C
ATOM   4857  O32 POPEO 210      66.465   4.690  59.510  1.00  0.00           O
ATOM   4858  C32 POPEO 210      68.866   4.880  59.070  1.00  0.00           C
ATOM   4861  C23 POPEO 210      65.786   9.911  57.490  1.00  0.00           C
ATOM   4864  C24 POPEO 210      66.646  10.091  56.220  1.00  0.00           C
ATOM   4867  C25 POPEO 210      66.596  11.471  55.540  1.00  0.00           C
ATOM   4870  C26 POPEO 210      66.885  11.431  54.040  1.00  0.00           C
ATOM   4873  C27 POPEO 210      67.236  12.811  53.470  1.00  0.00           C
ATOM   4876  C28 POPEO 210      67.095  12.921  51.940  1.00  0.00           C
ATOM   4879  C29 POPEO 210      68.006  11.981  51.190  1.00  0.00           C
ATOM   4881 0C21 POPEO 210      69.175  12.301  50.610  1.00  0.00           C
ATOM   4883 1C21 POPEO 210      69.825  13.661  50.690  1.00  0.00           C
ATOM   4886 2C21 POPEO 210      69.186  14.751  49.790  1.00  0.00           C
ATOM   4889 3C21 POPEO 210      69.796  14.831  48.390  1.00  0.00           C
ATOM   4892 4C21 POPEO 210      69.195  15.961  47.530  1.00  0.00           C
ATOM   4895 5C21 POPEO 210      69.175  17.321  48.250  1.00  0.00           C
ATOM   4898 6C21 POPEO 210      68.846  18.511  47.330  1.00  0.00           C
ATOM   4901 7C21 POPEO 210      68.905  19.861  48.060  1.00  0.00           C
ATOM   4904 8C21 POPEO 210      68.605  21.071  47.180  1.00  0.00           C
ATOM   4908  C33 POPEO 210      68.615   4.710  57.550  1.00  0.00           C
ATOM   4911  C34 POPEO 210      69.926   4.490  56.770  1.00  0.00           C
ATOM   4914  C35 POPEO 210      69.695   4.100  55.300  1.00  0.00           C
ATOM   4917  C36 POPEO 210      70.995   3.730  54.560  1.00  0.00           C
ATOM   4920  C37 POPEO 210      70.766   2.890  53.300  1.00  0.00           C
ATOM   4923  C38 POPEO 210      72.085   2.420  52.660  1.00  0.00           C
ATOM   4926  C39 POPEO 210      71.896   1.330  51.590  1.00  0.00           C
ATOM   4929 0C31 POPEO 210      71.366   1.860  50.250  1.00  0.00           C
ATOM   4932 1C31 POPEO 210      71.086   0.710  49.270  1.00  0.00           C
ATOM   4935 2C31 POPEO 210      70.815   1.200  47.830  1.00  0.00           C
ATOM   4938 3C31 POPEO 210      70.486   0.040  46.880  1.00  0.00           C
ATOM   4941 4C31 POPEO 210      70.226   0.500  45.440  1.00  0.00           C
ATOM   4944 5C31 POPEO 210      70.035  -0.670  44.470  1.00  0.00           C
ATOM   4947 6C31 POPEO 210      69.785  -0.240  43.030  1.00  0.00           C
ATOM   4951  NH3 POPEP 211     127.486  66.241  17.420  1.00  0.00           N
ATOM   4955  C12 POPEP 211     126.585  65.119  17.870  1.00  0.00           C
ATOM   4958  C11 POPEP 211     127.015  64.431  19.170  1.00  0.00           C
ATOM   4961  P   POPEP 211     125.835  62.840  20.890  1.00  0.00           P
ATOM   4962  O13 POPEP 211     126.936  63.331  21.750  1.00  0.00           O
ATOM   4963  O14 POPEP 211     124.465  63.251  21.250  1.00  0.00           O
ATOM   4964  O11 POPEP 211     125.995  61.270  20.850  1.00  0.00           O
ATOM   4965  O12 POPEP 211     126.145  63.321  19.420  1.00  0.00           O
ATOM   4966  C1  POPEP 211     124.885  60.391  21.010  1.00  0.00           C
ATOM   4969  C2  POPEP 211     124.515  60.080  22.510  1.00  0.00           C
ATOM   4971  O21 POPEP 211     123.514  60.980  23.010  1.00  0.00           O
ATOM   4972  C21 POPEP 211     122.335  60.851  22.410  1.00  0.00           C
ATOM   4973  O22 POPEP 211     122.005  59.951  21.670  1.00  0.00           O
ATOM   4974  C22 POPEP 211     121.415  61.991  22.840  1.00  0.00           C
ATOM   4977  C3  POPEP 211     125.755  60.160  23.440  1.00  0.00           C
ATOM   4980  O31 POPEP 211     125.615  59.389  24.660  1.00  0.00           O
ATOM   4981  C31 POPEP 211     125.685  60.090  25.790  1.00  0.00           C
ATOM   4982  O32 POPEP 211     125.054  61.090  26.070  1.00  0.00           O
ATOM   4983  C32 POPEP 211     126.775  59.471  26.650  1.00  0.00           C
ATOM   4986  C23 POPEP 211     120.044  61.471  23.330  1.00  0.00           C
ATOM   4989  C24 POPEP 211     120.044  61.031  24.800  1.00  0.00           C
ATOM   4992  C25 POPEP 211     119.764  62.190  25.760  1.00  0.00           C
ATOM   4995  C26 POPEP 211     119.785  61.741  27.220  1.00  0.00           C
ATOM   4998  C27 POPEP 211     119.225  62.821  28.150  1.00  0.00           C
ATOM   5001  C28 POPEP 211     119.135  62.361  29.620  1.00  0.00           C
ATOM   5004  C29 POPEP 211     118.235  63.291  30.400  1.00  0.00           C
ATOM   5006 0C21 POPEP 211     116.886  63.281  30.360  1.00  0.00           C
ATOM   5008 1C21 POPEP 211     116.014  62.331  29.570  1.00  0.00           C
ATOM   5011 2C21 POPEP 211     114.965  61.660  30.470  1.00  0.00           C
ATOM   5014 3C21 POPEP 211     114.006  60.761  29.670  1.00  0.00           C
ATOM   5017 4C21 POPEP 211     113.195  59.811  30.560  1.00  0.00           C
ATOM   5020 5C21 POPEP 211     112.215  60.531  31.490  1.00  0.00           C
ATOM   5023 6C21 POPEP 211     111.595  59.581  32.530  1.00  0.00           C
ATOM   5026 7C21 POPEP 211     110.485  60.229  33.360  1.00  0.00           C
ATOM   5029 8C21 POPEP 211     109.956  59.319  34.460  1.00  0.00           C
ATOM   5033  C33 POPEP 211     127.435  60.451  27.640  1.00  0.00           C
ATOM   5036  C34 POPEP 211     128.806  59.921  28.080  1.00  0.00           C
ATOM   5039  C35 POPEP 211     129.417  60.660  29.270  1.00  0.00           C
ATOM   5042  C36 POPEP 211     128.656  60.410  30.580  1.00  0.00           C
ATOM   5045  C37 POPEP 211     127.686  61.530  31.000  1.00  0.00           C
ATOM   5048  C38 POPEP 211     126.886  61.160  32.260  1.00  0.00           C
ATOM   5051  C39 POPEP 211     127.747  61.131  33.530  1.00  0.00           C
ATOM   5054 0C31 POPEP 211     127.005  60.521  34.720  1.00  0.00           C
ATOM   5057 1C31 POPEP 211     127.887  60.461  35.980  1.00  0.00           C
ATOM   5060 2C31 POPEP 211     127.155  59.861  37.190  1.00  0.00           C
ATOM   5063 3C31 POPEP 211     128.016  59.921  38.450  1.00  0.00           C
ATOM   5066 4C31 POPEP 211     127.355  59.329  39.710  1.00  0.00           C
ATOM   5069 5C31 POPEP 211     128.146  59.681  40.980  1.00  0.00           C
ATOM   5072 6C31 POPEP 211     127.635  58.971  42.230  1.00  0.00           C
ATOM   5076  NH3 POPEQ 212     116.985  62.011  62.570  1.00  0.00           N
ATOM   5080  C12 POPEQ 212     116.756  63.471  62.220  1.00  0.00           C
ATOM   5083  C11 POPEQ 212     117.856  64.400  62.760  1.00  0.00           C
ATOM   5086  P   POPEQ 212     120.275  64.531  61.730  1.00  0.00           P
ATOM   5087  O13 POPEQ 212     120.585  65.821  62.370  1.00  0.00           O
ATOM   5088  O14 POPEQ 212     121.365  63.531  61.550  1.00  0.00           O
ATOM   5089  O11 POPEQ 212     119.575  64.781  60.340  1.00  0.00           O
ATOM   5090  O12 POPEQ 212     119.135  63.811  62.570  1.00  0.00           O
ATOM   5091  C1  POPEQ 212     120.375  65.061  59.180  1.00  0.00           C
ATOM   5094  C2  POPEQ 212     120.054  64.090  58.000  1.00  0.00           C
ATOM   5096  O21 POPEQ 212     119.014  64.689  57.210  1.00  0.00           O
ATOM   5097  C21 POPEQ 212     119.146  64.631  55.900  1.00  0.00           C
ATOM   5098  O22 POPEQ 212     120.035  64.061  55.300  1.00  0.00           O
ATOM   5099  C22 POPEQ 212     117.945  65.321  55.250  1.00  0.00           C
ATOM   5102  C3  POPEQ 212     119.645  62.691  58.550  1.00  0.00           C
ATOM   5105  O31 POPEQ 212     119.986  61.581  57.670  1.00  0.00           O
ATOM   5106  C31 POPEQ 212     119.025  61.229  56.830  1.00  0.00           C
ATOM   5107  O32 POPEQ 212     117.985  61.840  56.640  1.00  0.00           O
ATOM   5108  C32 POPEQ 212     119.465  59.991  56.060  1.00  0.00           C
ATOM   5111  C23 POPEQ 212     118.195  65.689  53.760  1.00  0.00           C
ATOM   5114  C24 POPEQ 212     117.124  65.131  52.810  1.00  0.00           C
ATOM   5117  C25 POPEQ 212     115.746  65.770  52.990  1.00  0.00           C
ATOM   5120  C26 POPEQ 212     114.725  65.270  51.950  1.00  0.00           C
ATOM   5123  C27 POPEQ 212     113.395  66.031  52.040  1.00  0.00           C
ATOM   5126  C28 POPEQ 212     112.404  65.641  50.920  1.00  0.00           C
ATOM   5129  C29 POPEQ 212     111.135  66.451  51.000  1.00  0.00           C
ATOM   5131 0C21 POPEQ 212     109.965  66.070  51.560  1.00  0.00           C
ATOM   5133 1C21 POPEQ 212     109.686  64.770  52.260  1.00  0.00           C
ATOM   5136 2C21 POPEQ 212     108.944  64.961  53.600  1.00  0.00           C
ATOM   5139 3C21 POPEQ 212     108.755  63.641  54.360  1.00  0.00           C
ATOM   5142 4C21 POPEQ 212     107.945  63.791  55.660  1.00  0.00           C
ATOM   5145 5C21 POPEQ 212     106.425  63.660  55.460  1.00  0.00           C
ATOM   5148 6C21 POPEQ 212     105.656  63.641  56.790  1.00  0.00           C
ATOM   5151 7C21 POPEQ 212     104.216  63.121  56.650  1.00  0.00           C
ATOM   5154 8C21 POPEQ 212     103.426  63.151  57.960  1.00  0.00           C
ATOM   5158  C33 POPEQ 212     118.545  59.711  54.860  1.00  0.00           C
ATOM   5161  C34 POPEQ 212     119.195  58.840  53.770  1.00  0.00           C
ATOM   5164  C35 POPEQ 212     118.225  58.620  52.600  1.00  0.00           C
ATOM   5167  C36 POPEQ 212     118.865  58.251  51.260  1.00  0.00           C
ATOM   5170  C37 POPEQ 212     117.835  58.281  50.120  1.00  0.00           C
ATOM   5173  C38 POPEQ 212     118.475  58.581  48.760  1.00  0.00           C
ATOM   5176  C39 POPEQ 212     117.645  58.061  47.570  1.00  0.00           C
ATOM   5179 0C31 POPEQ 212     118.115  56.671  47.120  1.00  0.00           C
ATOM   5182 1C31 POPEQ 212     117.365  56.141  45.890  1.00  0.00           C
ATOM   5185 2C31 POPEQ 212     117.715  54.671  45.600  1.00  0.00           C
ATOM   5188 3C31 POPEQ 212     117.075  54.131  44.310  1.00  0.00           C
ATOM   5191 4C31 POPEQ 212     117.805  54.601  43.040  1.00  0.00           C
ATOM   5194 5C31 POPEQ 212     117.195  54.030  41.750  1.00  0.00           C
ATOM   5197 6C31 POPEQ 212     117.905  54.531  40.480  1.00  0.00           C
ATOM   5201  NH3 POPER 213      40.515  -0.021  63.200  1.00  0.00           N
ATOM   5205  C12 POPER 213      41.854   0.189  63.880  1.00  0.00           C
ATOM   5208  C11 POPER 213      41.896   1.490  64.700  1.00  0.00           C
ATOM   5211  P   POPER 213      43.535   3.479  65.170  1.00  0.00           P
ATOM   5212  O13 POPER 213      42.576   3.890  66.230  1.00  0.00           O
ATOM   5213  O14 POPER 213      44.996   3.689  65.390  1.00  0.00           O
ATOM   5214  O11 POPER 213      43.135   4.190  63.800  1.00  0.00           O
ATOM   5215  O12 POPER 213      43.244   1.949  64.830  1.00  0.00           O
ATOM   5216  C1  POPER 213      43.076   3.489  62.540  1.00  0.00           C
ATOM   5219  C2  POPER 213      43.326   4.410  61.300  1.00  0.00           C
ATOM   5221  O21 POPER 213      43.736   3.659  60.140  1.00  0.00           O
ATOM   5222  C21 POPER 213      42.785   2.969  59.560  1.00  0.00           C
ATOM   5223  O22 POPER 213      41.815   2.449  60.090  1.00  0.00           O
ATOM   5224  C22 POPER 213      43.045   2.899  58.050  1.00  0.00           C
ATOM   5227  C3  POPER 213      44.396   5.499  61.630  1.00  0.00           C
ATOM   5230  O31 POPER 213      45.175   6.059  60.540  1.00  0.00           O
ATOM   5231  C31 POPER 213      44.546   6.621  59.520  1.00  0.00           C
ATOM   5232  O32 POPER 213      43.345   6.551  59.290  1.00  0.00           O
ATOM   5233  C32 POPER 213      45.526   7.470  58.700  1.00  0.00           C
ATOM   5236  C23 POPER 213      41.896   3.549  57.240  1.00  0.00           C
ATOM   5239  C24 POPER 213      42.025   3.430  55.720  1.00  0.00           C
ATOM   5242  C25 POPER 213      43.456   3.640  55.210  1.00  0.00           C
ATOM   5245  C26 POPER 213      43.526   4.139  53.760  1.00  0.00           C
ATOM   5248  C27 POPER 213      44.986   4.309  53.330  1.00  0.00           C
ATOM   5251  C28 POPER 213      45.136   5.109  52.020  1.00  0.00           C
ATOM   5254  C29 POPER 213      45.646   4.279  50.880  1.00  0.00           C
ATOM   5256 0C21 POPER 213      44.944   3.839  49.820  1.00  0.00           C
ATOM   5258 1C21 POPER 213      43.486   4.079  49.550  1.00  0.00           C
ATOM   5261 2C21 POPER 213      43.296   5.289  48.620  1.00  0.00           C
ATOM   5264 3C21 POPER 213      43.995   5.130  47.260  1.00  0.00           C
ATOM   5267 4C21 POPER 213      43.636   6.261  46.290  1.00  0.00           C
ATOM   5270 5C21 POPER 213      44.245   6.089  44.900  1.00  0.00           C
ATOM   5273 6C21 POPER 213      43.555   5.000  44.060  1.00  0.00           C
ATOM   5276 7C21 POPER 213      44.155   4.860  42.660  1.00  0.00           C
ATOM   5279 8C21 POPER 213      43.436   3.829  41.780  1.00  0.00           C
ATOM   5283  C33 POPER 213      45.366   7.311  57.170  1.00  0.00           C
ATOM   5286  C34 POPER 213      46.366   8.171  56.370  1.00  0.00           C
ATOM   5289  C35 POPER 213      46.146   8.060  54.850  1.00  0.00           C
ATOM   5292  C36 POPER 213      47.155   8.880  54.030  1.00  0.00           C
ATOM   5295  C37 POPER 213      46.896   8.780  52.520  1.00  0.00           C
ATOM   5298  C38 POPER 213      47.826   9.671  51.670  1.00  0.00           C
ATOM   5301  C39 POPER 213      47.465   9.650  50.180  1.00  0.00           C
ATOM   5304 0C31 POPER 213      47.835   8.351  49.440  1.00  0.00           C
ATOM   5307 1C31 POPER 213      47.336   8.351  47.990  1.00  0.00           C
ATOM   5310 2C31 POPER 213      47.896   7.201  47.140  1.00  0.00           C
ATOM   5313 3C31 POPER 213      49.315   7.460  46.600  1.00  0.00           C
ATOM   5316 4C31 POPER 213      49.375   8.480  45.460  1.00  0.00           C
ATOM   5319 5C31 POPER 213      50.805   8.801  45.000  1.00  0.00           C
ATOM   5322 6C31 POPER 213      50.845   9.841  43.870  1.00  0.00           C
ATOM   5326  NH3 POPES 214      34.716   4.109  19.980  1.00  0.00           N
ATOM   5330  C12 POPES 214      35.465   2.840  19.680  1.00  0.00           C
ATOM   5333  C11 POPES 214      36.926   2.969  20.120  1.00  0.00           C
ATOM   5336  P   POPES 214      38.666   4.839  20.510  1.00  0.00           P
ATOM   5337  O13 POPES 214      39.375   5.870  19.700  1.00  0.00           O
ATOM   5338  O14 POPES 214      38.226   5.319  21.830  1.00  0.00           O
ATOM   5339  O11 POPES 214      39.576   3.559  20.670  1.00  0.00           O
ATOM   5340  O12 POPES 214      37.426   4.260  19.760  1.00  0.00           O
ATOM   5341  C1  POPES 214      40.965   3.750  20.900  1.00  0.00           C
ATOM   5344  C2  POPES 214      41.326   3.379  22.350  1.00  0.00           C
ATOM   5346  O21 POPES 214      40.396   3.939  23.280  1.00  0.00           O
ATOM   5347  C21 POPES 214      40.006   3.099  24.220  1.00  0.00           C
ATOM   5348  O22 POPES 214      40.195   1.910  24.250  1.00  0.00           O
ATOM   5349  C22 POPES 214      39.445   3.899  25.380  1.00  0.00           C
ATOM   5352  C3  POPES 214      42.715   3.929  22.700  1.00  0.00           C
ATOM   5355  O31 POPES 214      43.125   3.430  23.980  1.00  0.00           O
ATOM   5356  C31 POPES 214      43.236   4.289  24.980  1.00  0.00           C
ATOM   5357  O32 POPES 214      42.995   5.480  24.960  1.00  0.00           O
ATOM   5358  C32 POPES 214      43.736   3.530  26.200  1.00  0.00           C
ATOM   5361  C23 POPES 214      39.796   3.279  26.750  1.00  0.00           C
ATOM   5364  C24 POPES 214      38.746   3.689  27.780  1.00  0.00           C
ATOM   5367  C25 POPES 214      39.046   3.190  29.180  1.00  0.00           C
ATOM   5370  C26 POPES 214      37.846   3.459  30.100  1.00  0.00           C
ATOM   5373  C27 POPES 214      38.266   3.750  31.540  1.00  0.00           C
ATOM   5376  C28 POPES 214      37.046   3.950  32.450  1.00  0.00           C
ATOM   5379  C29 POPES 214      37.456   4.190  33.880  1.00  0.00           C
ATOM   5381 0C21 POPES 214      36.836   5.019  34.740  1.00  0.00           C
ATOM   5383 1C21 POPES 214      35.586   5.809  34.450  1.00  0.00           C
ATOM   5386 2C21 POPES 214      34.726   6.030  35.710  1.00  0.00           C
ATOM   5389 3C21 POPES 214      34.006   4.760  36.200  1.00  0.00           C
ATOM   5392 4C21 POPES 214      33.226   4.979  37.500  1.00  0.00           C
ATOM   5395 5C21 POPES 214      34.096   5.060  38.750  1.00  0.00           C
ATOM   5398 6C21 POPES 214      34.875   3.769  39.040  1.00  0.00           C
ATOM   5401 7C21 POPES 214      35.016   3.479  40.540  1.00  0.00           C
ATOM   5404 8C21 POPES 214      35.956   2.309  40.840  1.00  0.00           C
ATOM   5408  C33 POPES 214      43.736   4.419  27.470  1.00  0.00           C
ATOM   5411  C34 POPES 214      43.896   3.619  28.770  1.00  0.00           C
ATOM   5414  C35 POPES 214      45.076   2.649  28.750  1.00  0.00           C
ATOM   5417  C36 POPES 214      45.416   2.050  30.120  1.00  0.00           C
ATOM   5420  C37 POPES 214      46.206   0.730  30.030  1.00  0.00           C
ATOM   5423  C38 POPES 214      46.765   0.270  31.380  1.00  0.00           C
ATOM   5426  C39 POPES 214      45.674  -0.250  32.320  1.00  0.00           C
ATOM   5429 0C31 POPES 214      46.166  -0.460  33.760  1.00  0.00           C
ATOM   5432 1C31 POPES 214      45.026  -0.851  34.720  1.00  0.00           C
ATOM   5435 2C31 POPES 214      44.636  -2.330  34.680  1.00  0.00           C
ATOM   5438 3C31 POPES 214      43.456  -2.640  35.620  1.00  0.00           C
ATOM   5441 4C31 POPES 214      43.834  -2.691  37.110  1.00  0.00           C
ATOM   5444 5C31 POPES 214      42.736  -2.101  38.010  1.00  0.00           C
ATOM   5447 6C31 POPES 214      42.995  -2.311  39.500  1.00  0.00           C
ATOM   5451  NH3 POPET 215     125.636  25.981  63.530  1.00  0.00           N
ATOM   5455  C12 POPET 215     124.806  25.811  64.770  1.00  0.00           C
ATOM   5458  C11 POPET 215     124.445  27.161  65.410  1.00  0.00           C
ATOM   5461  P   POPET 215     122.505  27.791  67.050  1.00  0.00           P
ATOM   5462  O13 POPET 215     121.835  27.131  68.190  1.00  0.00           O
ATOM   5463  O14 POPET 215     122.945  29.191  67.220  1.00  0.00           O
ATOM   5464  O11 POPET 215     121.606  27.711  65.760  1.00  0.00           O
ATOM   5465  O12 POPET 215     123.755  26.910  66.640  1.00  0.00           O
ATOM   5466  C1  POPET 215     120.585  26.721  65.680  1.00  0.00           C
ATOM   5469  C2  POPET 215     119.935  26.591  64.270  1.00  0.00           C
ATOM   5471  O21 POPET 215     120.865  26.250  63.230  1.00  0.00           O
ATOM   5472  C21 POPET 215     121.674  27.141  62.710  1.00  0.00           C
ATOM   5473  O22 POPET 215     121.845  28.301  63.020  1.00  0.00           O
ATOM   5474  C22 POPET 215     122.446  26.421  61.580  1.00  0.00           C
ATOM   5477  C3  POPET 215     118.986  27.761  63.880  1.00  0.00           C
ATOM   5480  O31 POPET 215     118.355  27.500  62.600  1.00  0.00           O
ATOM   5481  C31 POPET 215     117.395  26.601  62.620  1.00  0.00           C
ATOM   5482  O32 POPET 215     116.795  26.201  63.610  1.00  0.00           O
ATOM   5483  C32 POPET 215     117.225  26.020  61.210  1.00  0.00           C
ATOM   5486  C23 POPET 215     123.025  27.381  60.510  1.00  0.00           C
ATOM   5489  C24 POPET 215     124.055  26.661  59.620  1.00  0.00           C
ATOM   5492  C25 POPET 215     124.636  27.601  58.560  1.00  0.00           C
ATOM   5495  C26 POPET 215     125.375  26.840  57.440  1.00  0.00           C
ATOM   5498  C27 POPET 215     125.936  27.731  56.310  1.00  0.00           C
ATOM   5501  C28 POPET 215     127.406  28.131  56.470  1.00  0.00           C
ATOM   5504  C29 POPET 215     127.607  29.241  57.480  1.00  0.00           C
ATOM   5506 0C21 POPET 215     127.727  30.551  57.200  1.00  0.00           C
ATOM   5508 1C21 POPET 215     127.656  31.191  55.840  1.00  0.00           C
ATOM   5511 2C21 POPET 215     128.927  31.051  54.970  1.00  0.00           C
ATOM   5514 3C21 POPET 215     130.146  31.840  55.470  1.00  0.00           C
ATOM   5517 4C21 POPET 215     131.406  31.601  54.610  1.00  0.00           C
ATOM   5520 5C21 POPET 215     131.156  31.831  53.110  1.00  0.00           C
ATOM   5523 6C21 POPET 215     132.417  31.691  52.250  1.00  0.00           C
ATOM   5526 7C21 POPET 215     132.066  31.561  50.760  1.00  0.00           C
ATOM   5529 8C21 POPET 215     133.257  31.840  49.840  1.00  0.00           C
ATOM   5533  C33 POPET 215     118.475  25.251  60.740  1.00  0.00           C
ATOM   5536  C34 POPET 215     118.436  24.781  59.280  1.00  0.00           C
ATOM   5539  C35 POPET 215     117.264  23.851  58.940  1.00  0.00           C
ATOM   5542  C36 POPET 215     117.425  23.121  57.590  1.00  0.00           C
ATOM   5545  C37 POPET 215     117.255  21.601  57.710  1.00  0.00           C
ATOM   5548  C38 POPET 215     117.166  20.841  56.380  1.00  0.00           C
ATOM   5551  C39 POPET 215     116.835  19.351  56.590  1.00  0.00           C
ATOM   5554 0C31 POPET 215     118.036  18.481  56.990  1.00  0.00           C
ATOM   5557 1C31 POPET 215     117.645  17.021  57.290  1.00  0.00           C
ATOM   5560 2C31 POPET 215     118.815  16.131  57.700  1.00  0.00           C
ATOM   5563 3C31 POPET 215     119.806  15.791  56.580  1.00  0.00           C
ATOM   5566 4C31 POPET 215     121.035  15.081  57.170  1.00  0.00           C
ATOM   5569 5C31 POPET 215     122.195  14.981  56.170  1.00  0.00           C
ATOM   5572 6C31 POPET 215     123.495  14.481  56.790  1.00  0.00           C
ATOM   5576  NH3 POPEU 216     119.666 105.070  18.130  1.00  0.00           N
ATOM   5580  C12 POPEU 216     120.825 105.989  17.860  1.00  0.00           C
ATOM   5583  C11 POPEU 216     122.124 105.340  18.350  1.00  0.00           C
ATOM   5586  P   POPEU 216     123.286 103.010  18.500  1.00  0.00           P
ATOM   5587  O13 POPEU 216     124.526 103.629  18.020  1.00  0.00           O
ATOM   5588  O14 POPEU 216     123.036 101.639  18.000  1.00  0.00           O
ATOM   5589  O11 POPEU 216     123.125 103.120  20.060  1.00  0.00           O
ATOM   5590  O12 POPEU 216     122.105 103.951  18.030  1.00  0.00           O
ATOM   5591  C1  POPEU 216     122.176 102.379  20.810  1.00  0.00           C
ATOM   5594  C2  POPEU 216     121.725 103.279  21.990  1.00  0.00           C
ATOM   5596  O21 POPEU 216     121.365 102.640  23.210  1.00  0.00           O
ATOM   5597  C21 POPEU 216     121.985 101.649  23.770  1.00  0.00           C
ATOM   5598  O22 POPEU 216     122.896 100.970  23.340  1.00  0.00           O
ATOM   5599  C22 POPEU 216     121.304 101.430  25.130  1.00  0.00           C
ATOM   5602  C3  POPEU 216     120.545 104.230  21.620  1.00  0.00           C
ATOM   5605  O31 POPEU 216     119.275 103.540  21.550  1.00  0.00           O
ATOM   5606  C31 POPEU 216     118.566 103.549  22.690  1.00  0.00           C
ATOM   5607  O32 POPEU 216     118.895 104.090  23.730  1.00  0.00           O
ATOM   5608  C32 POPEU 216     117.326 102.689  22.510  1.00  0.00           C
ATOM   5611  C23 POPEU 216     122.225 101.770  26.330  1.00  0.00           C
ATOM   5614  C24 POPEU 216     121.425 102.360  27.490  1.00  0.00           C
ATOM   5617  C25 POPEU 216     122.186 102.329  28.820  1.00  0.00           C
ATOM   5620  C26 POPEU 216     121.355 102.910  29.970  1.00  0.00           C
ATOM   5623  C27 POPEU 216     121.896 102.509  31.360  1.00  0.00           C
ATOM   5626  C28 POPEU 216     120.916 102.840  32.500  1.00  0.00           C
ATOM   5629  C29 POPEU 216     120.835 104.319  32.800  1.00  0.00           C
ATOM   5631 0C21 POPEU 216     120.585 104.869  34.000  1.00  0.00           C
ATOM   5633 1C21 POPEU 216     120.315 104.090  35.270  1.00  0.00           C
ATOM   5636 2C21 POPEU 216     121.625 103.619  35.940  1.00  0.00           C
ATOM   5639 3C21 POPEU 216     121.406 102.531  37.000  1.00  0.00           C
ATOM   5642 4C21 POPEU 216     121.026 103.081  38.380  1.00  0.00           C
ATOM   5645 5C21 POPEU 216     121.206 102.049  39.510  1.00  0.00           C
ATOM   5648 6C21 POPEU 216     119.946 101.219  39.810  1.00  0.00           C
ATOM   5651 7C21 POPEU 216     120.194 100.201  40.940  1.00  0.00           C
ATOM   5654 8C21 POPEU 216     118.925  99.529  41.490  1.00  0.00           C
ATOM   5658  C33 POPEU 216     116.315 102.801  23.680  1.00  0.00           C
ATOM   5661  C34 POPEU 216     116.674 102.001  24.930  1.00  0.00           C
ATOM   5664  C35 POPEU 216     115.445 101.460  25.690  1.00  0.00           C
ATOM   5667  C36 POPEU 216     114.396 102.500  26.150  1.00  0.00           C
ATOM   5670  C37 POPEU 216     113.045 101.819  26.460  1.00  0.00           C
ATOM   5673  C38 POPEU 216     112.215 102.491  27.560  1.00  0.00           C
ATOM   5676  C39 POPEU 216     110.704 102.561  27.240  1.00  0.00           C
ATOM   5679 0C31 POPEU 216     109.986 101.229  27.420  1.00  0.00           C
ATOM   5682 1C31 POPEU 216     108.486 101.320  27.110  1.00  0.00           C
ATOM   5685 2C31 POPEU 216     107.826  99.939  27.260  1.00  0.00           C
ATOM   5688 3C31 POPEU 216     106.355  99.869  26.810  1.00  0.00           C
ATOM   5691 4C31 POPEU 216     105.436 100.849  27.550  1.00  0.00           C
ATOM   5694 5C31 POPEU 216     103.955 100.620  27.210  1.00  0.00           C
ATOM   5697 6C31 POPEU 216     103.015 101.649  27.840  1.00  0.00           C
ATOM   5701  NH3 POPEV 217      13.136 125.019  63.420  1.00  0.00           N
ATOM   5705  C12 POPEV 217      14.166 125.840  62.690  1.00  0.00           C
ATOM   5708  C11 POPEV 217      13.646 127.260  62.390  1.00  0.00           C
ATOM   5711  P   POPEV 217      14.336 128.520  64.590  1.00  0.00           P
ATOM   5712  O13 POPEV 217      13.946 129.891  64.990  1.00  0.00           O
ATOM   5713  O14 POPEV 217      14.456 127.469  65.630  1.00  0.00           O
ATOM   5714  O11 POPEV 217      15.626 128.549  63.710  1.00  0.00           O
ATOM   5715  O12 POPEV 217      13.266 128.020  63.540  1.00  0.00           O
ATOM   5716  C1  POPEV 217      16.736 129.389  64.000  1.00  0.00           C
ATOM   5719  C2  POPEV 217      16.976 130.259  62.760  1.00  0.00           C
ATOM   5721  O21 POPEV 217      18.226 130.970  62.880  1.00  0.00           O
ATOM   5722  C21 POPEV 217      19.236 130.301  62.320  1.00  0.00           C
ATOM   5723  O22 POPEV 217      19.166 129.139  61.940  1.00  0.00           O
ATOM   5724  C22 POPEV 217      20.426 131.219  62.090  1.00  0.00           C
ATOM   5727  C3  POPEV 217      15.786 131.241  62.530  1.00  0.00           C
ATOM   5730  O31 POPEV 217      16.016 132.141  61.430  1.00  0.00           O
ATOM   5731  C31 POPEV 217      15.836 131.770  60.130  1.00  0.00           C
ATOM   5732  O32 POPEV 217      16.206 132.460  59.200  1.00  0.00           O
ATOM   5733  C32 POPEV 217      15.036 130.461  59.940  1.00  0.00           C
ATOM   5736  C23 POPEV 217      20.356 131.931  60.720  1.00  0.00           C
ATOM   5739  C24 POPEV 217      20.216 130.919  59.570  1.00  0.00           C
ATOM   5742  C25 POPEV 217      20.126 131.509  58.150  1.00  0.00           C
ATOM   5745  C26 POPEV 217      21.306 131.189  57.230  1.00  0.00           C
ATOM   5748  C27 POPEV 217      20.866 130.891  55.780  1.00  0.00           C
ATOM   5751  C28 POPEV 217      22.026 130.851  54.750  1.00  0.00           C
ATOM   5754  C29 POPEV 217      23.125 129.900  55.180  1.00  0.00           C
ATOM   5756 0C21 POPEV 217      23.736 128.951  54.470  1.00  0.00           C
ATOM   5758 1C21 POPEV 217      23.546 128.600  53.020  1.00  0.00           C
ATOM   5761 2C21 POPEV 217      24.886 128.150  52.420  1.00  0.00           C
ATOM   5764 3C21 POPEV 217      24.816 127.671  50.960  1.00  0.00           C
ATOM   5767 4C21 POPEV 217      25.276 128.729  49.950  1.00  0.00           C
ATOM   5770 5C21 POPEV 217      25.296 128.201  48.500  1.00  0.00           C
ATOM   5773 6C21 POPEV 217      26.355 127.111  48.260  1.00  0.00           C
ATOM   5776 7C21 POPEV 217      26.125 126.350  46.960  1.00  0.00           C
ATOM   5779 8C21 POPEV 217      27.056 125.149  46.830  1.00  0.00           C
ATOM   5783  C33 POPEV 217      14.516 130.210  58.500  1.00  0.00           C
ATOM   5786  C34 POPEV 217      13.966 128.781  58.310  1.00  0.00           C
ATOM   5789  C35 POPEV 217      14.996 127.671  58.030  1.00  0.00           C
ATOM   5792  C36 POPEV 217      15.636 127.759  56.630  1.00  0.00           C
ATOM   5795  C37 POPEV 217      16.816 126.800  56.380  1.00  0.00           C
ATOM   5798  C38 POPEV 217      17.626 127.281  55.170  1.00  0.00           C
ATOM   5801  C39 POPEV 217      18.746 126.329  54.710  1.00  0.00           C
ATOM   5804 0C31 POPEV 217      19.136 126.670  53.270  1.00  0.00           C
ATOM   5807 1C31 POPEV 217      20.086 125.660  52.620  1.00  0.00           C
ATOM   5810 2C31 POPEV 217      20.166 125.849  51.090  1.00  0.00           C
ATOM   5813 3C31 POPEV 217      20.676 127.239  50.720  1.00  0.00           C
ATOM   5816 4C31 POPEV 217      20.826 127.479  49.220  1.00  0.00           C
ATOM   5819 5C31 POPEV 217      21.496 128.840  48.960  1.00  0.00           C
ATOM   5822 6C31 POPEV 217      21.576 129.171  47.480  1.00  0.00           C
ATOM   5826  NH3 POPEW 218      30.376  89.270  58.270  1.00  0.00           N
ATOM   5830  C12 POPEW 218      29.636  88.020  57.840  1.00  0.00           C
ATOM   5833  C11 POPEW 218      30.476  86.749  58.080  1.00  0.00           C
ATOM   5836  P   POPEW 218      29.676  84.249  58.430  1.00  0.00           P
ATOM   5837  O13 POPEW 218      30.956  83.540  58.230  1.00  0.00           O
ATOM   5838  O14 POPEW 218      29.356  84.559  59.840  1.00  0.00           O
ATOM   5839  O11 POPEW 218      28.446  83.501  57.790  1.00  0.00           O
ATOM   5840  O12 POPEW 218      29.736  85.611  57.660  1.00  0.00           O
ATOM   5841  C1  POPEW 218      27.296  84.310  57.470  1.00  0.00           C
ATOM   5844  C2  POPEW 218      27.146  84.450  55.940  1.00  0.00           C
ATOM   5846  O21 POPEW 218      27.816  85.650  55.500  1.00  0.00           O
ATOM   5847  C21 POPEW 218      29.016  85.660  54.920  1.00  0.00           C
ATOM   5848  O22 POPEW 218      29.696  86.670  54.780  1.00  0.00           O
ATOM   5849  C22 POPEW 218      29.416  84.310  54.310  1.00  0.00           C
ATOM   5852  C3  POPEW 218      25.656  84.601  55.570  1.00  0.00           C
ATOM   5855  O31 POPEW 218      25.426  84.400  54.150  1.00  0.00           O
ATOM   5856  C31 POPEW 218      24.766  83.281  53.830  1.00  0.00           C
ATOM   5857  O32 POPEW 218      24.146  82.570  54.590  1.00  0.00           O
ATOM   5858  C32 POPEW 218      24.996  82.999  52.350  1.00  0.00           C
ATOM   5861  C23 POPEW 218      30.656  84.431  53.390  1.00  0.00           C
ATOM   5864  C24 POPEW 218      30.956  83.139  52.610  1.00  0.00           C
ATOM   5867  C25 POPEW 218      29.836  82.719  51.630  1.00  0.00           C
ATOM   5870  C26 POPEW 218      30.326  81.711  50.590  1.00  0.00           C
ATOM   5873  C27 POPEW 218      29.276  81.311  49.540  1.00  0.00           C
ATOM   5876  C28 POPEW 218      29.916  80.471  48.420  1.00  0.00           C
ATOM   5879  C29 POPEW 218      28.956  79.910  47.400  1.00  0.00           C
ATOM   5881 0C21 POPEW 218      29.006  80.119  46.070  1.00  0.00           C
ATOM   5883 1C21 POPEW 218      30.026  80.970  45.360  1.00  0.00           C
ATOM   5886 2C21 POPEW 218      29.986  80.881  43.820  1.00  0.00           C
ATOM   5889 3C21 POPEW 218      28.625  81.281  43.210  1.00  0.00           C
ATOM   5892 4C21 POPEW 218      28.646  81.451  41.680  1.00  0.00           C
ATOM   5895 5C21 POPEW 218      29.396  82.710  41.210  1.00  0.00           C
ATOM   5898 6C21 POPEW 218      29.016  83.130  39.780  1.00  0.00           C
ATOM   5901 7C21 POPEW 218      29.286  84.611  39.500  1.00  0.00           C
ATOM   5904 8C21 POPEW 218      28.756  85.109  38.150  1.00  0.00           C
ATOM   5908  C33 POPEW 218      24.846  81.499  52.020  1.00  0.00           C
ATOM   5911  C34 POPEW 218      24.946  81.259  50.510  1.00  0.00           C
ATOM   5914  C35 POPEW 218      24.756  79.789  50.130  1.00  0.00           C
ATOM   5917  C36 POPEW 218      23.796  79.611  48.950  1.00  0.00           C
ATOM   5920  C37 POPEW 218      24.286  78.620  47.880  1.00  0.00           C
ATOM   5923  C38 POPEW 218      23.176  78.370  46.850  1.00  0.00           C
ATOM   5926  C39 POPEW 218      23.596  77.469  45.680  1.00  0.00           C
ATOM   5929 0C31 POPEW 218      24.636  78.110  44.740  1.00  0.00           C
ATOM   5932 1C31 POPEW 218      24.636  77.421  43.370  1.00  0.00           C
ATOM   5935 2C31 POPEW 218      25.726  77.931  42.420  1.00  0.00           C
ATOM   5938 3C31 POPEW 218      25.536  77.370  41.000  1.00  0.00           C
ATOM   5941 4C31 POPEW 218      26.706  77.650  40.060  1.00  0.00           C
ATOM   5944 5C31 POPEW 218      26.496  77.001  38.680  1.00  0.00           C
ATOM   5947 6C31 POPEW 218      27.756  76.971  37.820  1.00  0.00           C
ATOM   5951  NH3 POPEX 219      58.746  68.211  61.050  1.00  0.00           N
ATOM   5955  C12 POPEX 219      58.386  67.561  62.360  1.00  0.00           C
ATOM   5958  C11 POPEX 219      59.215  66.291  62.660  1.00  0.00           C
ATOM   5961  P   POPEX 219      59.455  63.791  61.860  1.00  0.00           P
ATOM   5962  O13 POPEX 219      60.545  63.681  62.860  1.00  0.00           O
ATOM   5963  O14 POPEX 219      58.226  63.031  62.080  1.00  0.00           O
ATOM   5964  O11 POPEX 219      60.046  63.221  60.510  1.00  0.00           O
ATOM   5965  O12 POPEX 219      59.155  65.330  61.590  1.00  0.00           O
ATOM   5966  C1  POPEX 219      60.066  64.000  59.320  1.00  0.00           C
ATOM   5969  C2  POPEX 219      58.646  64.241  58.740  1.00  0.00           C
ATOM   5971  O21 POPEX 219      58.444  63.401  57.600  1.00  0.00           O
ATOM   5972  C21 POPEX 219      58.726  63.830  56.400  1.00  0.00           C
ATOM   5973  O22 POPEX 219      59.315  64.840  56.100  1.00  0.00           O
ATOM   5974  C22 POPEX 219      58.166  62.799  55.420  1.00  0.00           C
ATOM   5977  C3  POPEX 219      58.405  65.770  58.580  1.00  0.00           C
ATOM   5980  O31 POPEX 219      57.266  66.120  57.760  1.00  0.00           O
ATOM   5981  C31 POPEX 219      57.346  67.431  57.470  1.00  0.00           C
ATOM   5982  O32 POPEX 219      57.956  68.241  58.150  1.00  0.00           O
ATOM   5983  C32 POPEX 219      56.756  67.701  56.090  1.00  0.00           C
ATOM   5986  C23 POPEX 219      57.736  63.421  54.070  1.00  0.00           C
ATOM   5989  C24 POPEX 219      56.945  62.391  53.250  1.00  0.00           C
ATOM   5992  C25 POPEX 219      56.506  62.930  51.880  1.00  0.00           C
ATOM   5995  C26 POPEX 219      57.596  62.831  50.810  1.00  0.00           C
ATOM   5998  C27 POPEX 219      57.426  61.590  49.920  1.00  0.00           C
ATOM   6001  C28 POPEX 219      58.636  61.320  49.010  1.00  0.00           C
ATOM   6004  C29 POPEX 219      58.535  59.951  48.380  1.00  0.00           C
ATOM   6006 0C21 POPEX 219      58.416  59.641  47.080  1.00  0.00           C
ATOM   6008 1C21 POPEX 219      58.345  60.601  45.920  1.00  0.00           C
ATOM   6011 2C21 POPEX 219      59.636  60.590  45.080  1.00  0.00           C
ATOM   6014 3C21 POPEX 219      59.936  59.241  44.400  1.00  0.00           C
ATOM   6017 4C21 POPEX 219      61.055  59.301  43.360  1.00  0.00           C
ATOM   6020 5C21 POPEX 219      62.396  59.811  43.920  1.00  0.00           C
ATOM   6023 6C21 POPEX 219      63.475  59.961  42.840  1.00  0.00           C
ATOM   6026 7C21 POPEX 219      64.695  60.761  43.330  1.00  0.00           C
ATOM   6029 8C21 POPEX 219      65.585  61.250  42.190  1.00  0.00           C
ATOM   6033  C33 POPEX 219      57.896  68.230  55.200  1.00  0.00           C
ATOM   6036  C34 POPEX 219      57.476  68.660  53.790  1.00  0.00           C
ATOM   6039  C35 POPEX 219      57.055  67.520  52.850  1.00  0.00           C
ATOM   6042  C36 POPEX 219      57.116  68.001  51.400  1.00  0.00           C
ATOM   6045  C37 POPEX 219      56.456  67.049  50.390  1.00  0.00           C
ATOM   6048  C38 POPEX 219      56.246  67.729  49.020  1.00  0.00           C
ATOM   6051  C39 POPEX 219      57.535  67.900  48.200  1.00  0.00           C
ATOM   6054 0C31 POPEX 219      57.806  66.741  47.210  1.00  0.00           C
ATOM   6057 1C31 POPEX 219      58.516  67.241  45.940  1.00  0.00           C
ATOM   6060 2C31 POPEX 219      58.625  66.190  44.820  1.00  0.00           C
ATOM   6063 3C31 POPEX 219      59.976  65.451  44.820  1.00  0.00           C
ATOM   6066 4C31 POPEX 219      60.215  64.660  43.520  1.00  0.00           C
ATOM   6069 5C31 POPEX 219      61.675  64.220  43.370  1.00  0.00           C
ATOM   6072 6C31 POPEX 219      61.955  63.451  42.080  1.00  0.00           C
ATOM   6076  NH3 POPEY 220      85.874 107.001  17.950  1.00  0.00           N
ATOM   6080  C12 POPEY 220      85.926 106.049  16.790  1.00  0.00           C
ATOM   6083  C11 POPEY 220      87.145 105.109  16.810  1.00  0.00           C
ATOM   6086  P   POPEY 220      87.586 102.640  17.550  1.00  0.00           P
ATOM   6087  O13 POPEY 220      86.486 101.719  17.180  1.00  0.00           O
ATOM   6088  O14 POPEY 220      88.685 102.710  16.560  1.00  0.00           O
ATOM   6089  O11 POPEY 220      88.136 102.211  18.970  1.00  0.00           O
ATOM   6090  O12 POPEY 220      86.975 104.090  17.800  1.00  0.00           O
ATOM   6091  C1  POPEY 220      89.116 103.010  19.650  1.00  0.00           C
ATOM   6094  C2  POPEY 220      88.915 103.029  21.190  1.00  0.00           C
ATOM   6096  O21 POPEY 220      89.755 104.079  21.720  1.00  0.00           O
ATOM   6097  C21 POPEY 220      90.796 103.850  22.490  1.00  0.00           C
ATOM   6098  O22 POPEY 220      91.245 102.759  22.810  1.00  0.00           O
ATOM   6099  C22 POPEY 220      91.415 105.149  22.980  1.00  0.00           C
ATOM   6102  C3  POPEY 220      88.944 101.600  21.840  1.00  0.00           C
ATOM   6105  O31 POPEY 220      88.514 101.630  23.220  1.00  0.00           O
ATOM   6106  C31 POPEY 220      89.065 100.741  24.050  1.00  0.00           C
ATOM   6107  O32 POPEY 220      89.876  99.879  23.760  1.00  0.00           O
ATOM   6108  C32 POPEY 220      88.436 100.961  25.440  1.00  0.00           C
ATOM   6111  C23 POPEY 220      91.304 105.259  24.520  1.00  0.00           C
ATOM   6114  C24 POPEY 220      89.846 105.420  24.950  1.00  0.00           C
ATOM   6117  C25 POPEY 220      89.645 105.380  26.470  1.00  0.00           C
ATOM   6120  C26 POPEY 220      88.165 105.161  26.790  1.00  0.00           C
ATOM   6123  C27 POPEY 220      87.866 105.131  28.300  1.00  0.00           C
ATOM   6126  C28 POPEY 220      86.365 104.900  28.550  1.00  0.00           C
ATOM   6129  C29 POPEY 220      86.014 104.910  30.020  1.00  0.00           C
ATOM   6131 0C21 POPEY 220      85.124 104.100  30.610  1.00  0.00           C
ATOM   6133 1C21 POPEY 220      84.246 103.101  29.890  1.00  0.00           C
ATOM   6136 2C21 POPEY 220      82.915 102.829  30.620  1.00  0.00           C
ATOM   6139 3C21 POPEY 220      82.885 101.460  31.320  1.00  0.00           C
ATOM   6142 4C21 POPEY 220      81.845 101.350  32.450  1.00  0.00           C
ATOM   6145 5C21 POPEY 220      82.316 102.010  33.750  1.00  0.00           C
ATOM   6148 6C21 POPEY 220      81.315 101.840  34.910  1.00  0.00           C
ATOM   6151 7C21 POPEY 220      81.795 102.491  36.210  1.00  0.00           C
ATOM   6154 8C21 POPEY 220      80.796 102.351  37.350  1.00  0.00           C
ATOM   6158  C33 POPEY 220      89.195 100.271  26.600  1.00  0.00           C
ATOM   6161  C34 POPEY 220      88.335 100.219  27.870  1.00  0.00           C
ATOM   6164  C35 POPEY 220      89.035  99.529  29.050  1.00  0.00           C
ATOM   6167  C36 POPEY 220      88.195  99.559  30.340  1.00  0.00           C
ATOM   6170  C37 POPEY 220      88.125 100.939  30.990  1.00  0.00           C
ATOM   6173  C38 POPEY 220      87.306 100.949  32.290  1.00  0.00           C
ATOM   6176  C39 POPEY 220      87.376 102.309  32.990  1.00  0.00           C
ATOM   6179 0C31 POPEY 220      86.535 102.379  34.260  1.00  0.00           C
ATOM   6182 1C31 POPEY 220      86.546 103.781  34.870  1.00  0.00           C
ATOM   6185 2C31 POPEY 220      85.835 103.881  36.230  1.00  0.00           C
ATOM   6188 3C31 POPEY 220      86.705 104.590  37.270  1.00  0.00           C
ATOM   6191 4C31 POPEY 220      85.905 105.149  38.450  1.00  0.00           C
ATOM   6194 5C31 POPEY 220      86.835 105.779  39.500  1.00  0.00           C
ATOM   6197 6C31 POPEY 220      86.145 106.719  40.490  1.00  0.00           C
ATOM   6201  NH3 POPEZ 221      32.206 115.849  20.340  1.00  0.00           N
ATOM   6205  C12 POPEZ 221      33.436 116.059  19.510  1.00  0.00           C
ATOM   6208  C11 POPEZ 221      33.256 117.010  18.320  1.00  0.00           C
ATOM   6211  P   POPEZ 221      33.805 119.580  18.640  1.00  0.00           P
ATOM   6212  O13 POPEZ 221      34.566 119.540  17.380  1.00  0.00           O
ATOM   6213  O14 POPEZ 221      32.976 120.779  18.860  1.00  0.00           O
ATOM   6214  O11 POPEZ 221      34.805 119.380  19.860  1.00  0.00           O
ATOM   6215  O12 POPEZ 221      32.866 118.309  18.750  1.00  0.00           O
ATOM   6216  C1  POPEZ 221      35.104 120.469  20.760  1.00  0.00           C
ATOM   6219  C2  POPEZ 221      34.476 120.301  22.170  1.00  0.00           C
ATOM   6221  O21 POPEZ 221      35.076 119.170  22.830  1.00  0.00           O
ATOM   6222  C21 POPEZ 221      35.116 119.240  24.150  1.00  0.00           C
ATOM   6223  O22 POPEZ 221      35.026 120.259  24.810  1.00  0.00           O
ATOM   6224  C22 POPEZ 221      35.326 117.850  24.740  1.00  0.00           C
ATOM   6227  C3  POPEZ 221      32.925 120.140  22.040  1.00  0.00           C
ATOM   6230  O31 POPEZ 221      32.266 119.851  23.280  1.00  0.00           O
ATOM   6231  C31 POPEZ 221      31.805 118.619  23.410  1.00  0.00           C
ATOM   6232  O32 POPEZ 221      32.266 117.609  22.890  1.00  0.00           O
ATOM   6233  C32 POPEZ 221      30.576 118.689  24.320  1.00  0.00           C
ATOM   6236  C23 POPEZ 221      35.156 117.880  26.270  1.00  0.00           C
ATOM   6239  C24 POPEZ 221      35.526 116.551  26.940  1.00  0.00           C
ATOM   6242  C25 POPEZ 221      35.694 116.691  28.460  1.00  0.00           C
ATOM   6245  C26 POPEZ 221      36.066 115.359  29.140  1.00  0.00           C
ATOM   6248  C27 POPEZ 221      36.096 115.490  30.670  1.00  0.00           C
ATOM   6251  C28 POPEZ 221      36.026 114.130  31.380  1.00  0.00           C
ATOM   6254  C29 POPEZ 221      36.036 114.289  32.880  1.00  0.00           C
ATOM   6256 0C21 POPEZ 221      36.636 113.461  33.760  1.00  0.00           C
ATOM   6258 1C21 POPEZ 221      37.326 112.160  33.430  1.00  0.00           C
ATOM   6261 2C21 POPEZ 221      37.016 111.079  34.480  1.00  0.00           C
ATOM   6264 3C21 POPEZ 221      37.616 109.711  34.150  1.00  0.00           C
ATOM   6267 4C21 POPEZ 221      37.396 108.719  35.310  1.00  0.00           C
ATOM   6270 5C21 POPEZ 221      37.936 107.299  35.070  1.00  0.00           C
ATOM   6273 6C21 POPEZ 221      37.096 106.430  34.120  1.00  0.00           C
ATOM   6276 7C21 POPEZ 221      37.666 105.000  34.090  1.00  0.00           C
ATOM   6279 8C21 POPEZ 221      36.856 103.930  33.340  1.00  0.00           C
ATOM   6283  C33 POPEZ 221      30.936 119.240  25.710  1.00  0.00           C
ATOM   6286  C34 POPEZ 221      29.786 120.031  26.350  1.00  0.00           C
ATOM   6289  C35 POPEZ 221      30.156 120.601  27.730  1.00  0.00           C
ATOM   6292  C36 POPEZ 221      30.526 119.501  28.730  1.00  0.00           C
ATOM   6295  C37 POPEZ 221      30.806 120.019  30.140  1.00  0.00           C
ATOM   6298  C38 POPEZ 221      31.346 118.899  31.030  1.00  0.00           C
ATOM   6301  C39 POPEZ 221      31.456 119.249  32.510  1.00  0.00           C
ATOM   6304 0C31 POPEZ 221      30.105 119.620  33.140  1.00  0.00           C
ATOM   6307 1C31 POPEZ 221      30.066 119.310  34.640  1.00  0.00           C
ATOM   6310 2C31 POPEZ 221      28.756 119.751  35.300  1.00  0.00           C
ATOM   6313 3C31 POPEZ 221      28.656 119.279  36.750  1.00  0.00           C
ATOM   6316 4C31 POPEZ 221      27.346 119.699  37.420  1.00  0.00           C
ATOM   6319 5C31 POPEZ 221      27.216 119.160  38.840  1.00  0.00           C
ATOM   6322 6C31 POPEZ 221      25.916 119.580  39.530  1.00  0.00           C
ATOM   6326  NH3 POPEa 222      32.465  55.210  61.510  1.00  0.00           N
ATOM   6330  C12 POPEa 222      32.116  56.381  62.390  1.00  0.00           C
ATOM   6333  C11 POPEa 222      32.726  57.710  61.920  1.00  0.00           C
ATOM   6336  P   POPEa 222      32.516  59.211  64.100  1.00  0.00           P
ATOM   6337  O13 POPEa 222      31.256  59.590  64.780  1.00  0.00           O
ATOM   6338  O14 POPEa 222      33.256  58.101  64.740  1.00  0.00           O
ATOM   6339  O11 POPEa 222      33.406  60.491  63.860  1.00  0.00           O
ATOM   6340  O12 POPEa 222      32.116  58.770  62.630  1.00  0.00           O
ATOM   6341  C1  POPEa 222      32.846  61.651  63.230  1.00  0.00           C
ATOM   6344  C2  POPEa 222      33.396  61.931  61.790  1.00  0.00           C
ATOM   6346  O21 POPEa 222      32.896  61.011  60.820  1.00  0.00           O
ATOM   6347  C21 POPEa 222      31.736  61.141  60.160  1.00  0.00           C
ATOM   6348  O22 POPEa 222      31.316  60.299  59.360  1.00  0.00           O
ATOM   6349  C22 POPEa 222      30.976  62.440  60.390  1.00  0.00           C
ATOM   6352  C3  POPEa 222      34.956  61.910  61.770  1.00  0.00           C
ATOM   6355  O31 POPEa 222      35.476  62.850  60.820  1.00  0.00           O
ATOM   6356  C31 POPEa 222      35.916  62.570  59.590  1.00  0.00           C
ATOM   6357  O32 POPEa 222      36.476  63.391  58.890  1.00  0.00           O
ATOM   6358  C32 POPEa 222      35.625  61.171  59.050  1.00  0.00           C
ATOM   6361  C23 POPEa 222      29.796  62.580  59.400  1.00  0.00           C
ATOM   6364  C24 POPEa 222      29.106  63.941  59.530  1.00  0.00           C
ATOM   6367  C25 POPEa 222      28.116  64.220  58.390  1.00  0.00           C
ATOM   6370  C26 POPEa 222      26.846  63.351  58.380  1.00  0.00           C
ATOM   6373  C27 POPEa 222      26.046  63.561  57.080  1.00  0.00           C
ATOM   6376  C28 POPEa 222      24.766  62.721  56.980  1.00  0.00           C
ATOM   6379  C29 POPEa 222      24.716  61.941  55.680  1.00  0.00           C
ATOM   6381 0C21 POPEa 222      23.996  62.241  54.590  1.00  0.00           C
ATOM   6383 1C21 POPEa 222      23.096  63.440  54.400  1.00  0.00           C
ATOM   6386 2C21 POPEa 222      23.436  64.241  53.130  1.00  0.00           C
ATOM   6389 3C21 POPEa 222      23.016  63.531  51.840  1.00  0.00           C
ATOM   6392 4C21 POPEa 222      23.486  64.281  50.580  1.00  0.00           C
ATOM   6395 5C21 POPEa 222      23.176  63.520  49.280  1.00  0.00           C
ATOM   6398 6C21 POPEa 222      24.336  63.581  48.280  1.00  0.00           C
ATOM   6401 7C21 POPEa 222      24.026  62.901  46.950  1.00  0.00           C
ATOM   6404 8C21 POPEa 222      25.186  62.971  45.960  1.00  0.00           C
ATOM   6408  C33 POPEa 222      35.125  61.221  57.580  1.00  0.00           C
ATOM   6411  C34 POPEa 222      34.666  59.861  57.070  1.00  0.00           C
ATOM   6414  C35 POPEa 222      34.136  59.891  55.630  1.00  0.00           C
ATOM   6417  C36 POPEa 222      35.236  59.781  54.560  1.00  0.00           C
ATOM   6420  C37 POPEa 222      34.716  59.870  53.120  1.00  0.00           C
ATOM   6423  C38 POPEa 222      35.855  59.861  52.090  1.00  0.00           C
ATOM   6426  C39 POPEa 222      35.406  60.140  50.650  1.00  0.00           C
ATOM   6429 0C31 POPEa 222      35.035  58.881  49.860  1.00  0.00           C
ATOM   6432 1C31 POPEa 222      36.206  58.281  49.050  1.00  0.00           C
ATOM   6435 2C31 POPEa 222      35.785  57.650  47.720  1.00  0.00           C
ATOM   6438 3C31 POPEa 222      35.355  58.711  46.680  1.00  0.00           C
ATOM   6441 4C31 POPEa 222      34.796  58.111  45.390  1.00  0.00           C
ATOM   6444 5C31 POPEa 222      34.105  59.171  44.520  1.00  0.00           C
ATOM   6447 6C31 POPEa 222      33.546  58.620  43.200  1.00  0.00           C
ATOM   6451  NH3 POPEb 223      79.675  74.901  65.320  1.00  0.00           N
ATOM   6455  C12 POPEb 223      79.085  73.520  65.330  1.00  0.00           C
ATOM   6458  C11 POPEb 223      79.326  72.821  63.980  1.00  0.00           C
ATOM   6461  P   POPEb 223      77.124  71.549  63.310  1.00  0.00           P
ATOM   6462  O13 POPEb 223      76.925  70.260  62.620  1.00  0.00           O
ATOM   6463  O14 POPEb 223      76.195  71.931  64.400  1.00  0.00           O
ATOM   6464  O11 POPEb 223      77.146  72.721  62.270  1.00  0.00           O
ATOM   6465  O12 POPEb 223      78.595  71.590  63.920  1.00  0.00           O
ATOM   6466  C1  POPEb 223      76.025  73.001  61.440  1.00  0.00           C
ATOM   6469  C2  POPEb 223      75.795  71.931  60.340  1.00  0.00           C
ATOM   6471  O21 POPEb 223      75.565  72.469  59.040  1.00  0.00           O
ATOM   6472  C21 POPEb 223      76.436  73.211  58.430  1.00  0.00           C
ATOM   6473  O22 POPEb 223      77.415  73.760  58.890  1.00  0.00           O
ATOM   6474  C22 POPEb 223      75.965  73.351  56.990  1.00  0.00           C
ATOM   6477  C3  POPEb 223      74.565  71.061  60.710  1.00  0.00           C
ATOM   6480  O31 POPEb 223      73.335  71.741  60.350  1.00  0.00           O
ATOM   6481  C31 POPEb 223      72.925  71.461  59.110  1.00  0.00           C
ATOM   6482  O32 POPEb 223      73.486  70.711  58.330  1.00  0.00           O
ATOM   6483  C32 POPEb 223      71.605  72.180  58.840  1.00  0.00           C
ATOM   6486  C23 POPEb 223      76.975  74.061  56.050  1.00  0.00           C
ATOM   6489  C24 POPEb 223      76.944  73.430  54.650  1.00  0.00           C
ATOM   6492  C25 POPEb 223      75.554  73.410  54.010  1.00  0.00           C
ATOM   6495  C26 POPEb 223      75.375  72.281  53.000  1.00  0.00           C
ATOM   6498  C27 POPEb 223      76.235  72.440  51.740  1.00  0.00           C
ATOM   6501  C28 POPEb 223      75.795  71.479  50.630  1.00  0.00           C
ATOM   6504  C29 POPEb 223      76.625  71.619  49.380  1.00  0.00           C
ATOM   6506 0C21 POPEb 223      76.456  70.899  48.260  1.00  0.00           C
ATOM   6508 1C21 POPEb 223      75.405  69.829  48.060  1.00  0.00           C
ATOM   6511 2C21 POPEb 223      74.525  70.080  46.820  1.00  0.00           C
ATOM   6514 3C21 POPEb 223      73.646  71.340  46.930  1.00  0.00           C
ATOM   6517 4C21 POPEb 223      72.515  71.330  45.900  1.00  0.00           C
ATOM   6520 5C21 POPEb 223      71.495  72.461  46.080  1.00  0.00           C
ATOM   6523 6C21 POPEb 223      70.195  72.189  45.310  1.00  0.00           C
ATOM   6526 7C21 POPEb 223      69.085  73.189  45.630  1.00  0.00           C
ATOM   6529 8C21 POPEb 223      67.715  72.760  45.090  1.00  0.00           C
ATOM   6533  C33 POPEb 223      70.795  71.391  57.800  1.00  0.00           C
ATOM   6536  C34 POPEb 223      71.335  71.641  56.380  1.00  0.00           C
ATOM   6539  C35 POPEb 223      71.486  70.369  55.560  1.00  0.00           C
ATOM   6542  C36 POPEb 223      72.095  70.619  54.170  1.00  0.00           C
ATOM   6545  C37 POPEb 223      71.975  69.410  53.230  1.00  0.00           C
ATOM   6548  C38 POPEb 223      72.456  69.711  51.800  1.00  0.00           C
ATOM   6551  C39 POPEb 223      71.936  68.701  50.770  1.00  0.00           C
ATOM   6554 0C31 POPEb 223      72.605  67.311  50.830  1.00  0.00           C
ATOM   6557 1C31 POPEb 223      71.896  66.311  49.910  1.00  0.00           C
ATOM   6560 2C31 POPEb 223      72.855  65.321  49.220  1.00  0.00           C
ATOM   6563 3C31 POPEb 223      72.146  64.340  48.270  1.00  0.00           C
ATOM   6566 4C31 POPEb 223      71.405  65.020  47.110  1.00  0.00           C
ATOM   6569 5C31 POPEb 223      70.874  64.020  46.080  1.00  0.00           C
ATOM   6572 6C31 POPEb 223      70.186  64.671  44.880  1.00  0.00           C
ATOM   6576  NH3 POPEc 224      93.775  10.881  23.610  1.00  0.00           N
ATOM   6580  C12 POPEc 224      94.764   9.801  23.910  1.00  0.00           C
ATOM   6583  C11 POPEc 224      95.816   9.771  22.800  1.00  0.00           C
ATOM   6586  P   POPEc 224      98.025   9.171  24.080  1.00  0.00           P
ATOM   6587  O13 POPEc 224      98.925   8.031  23.840  1.00  0.00           O
ATOM   6588  O14 POPEc 224      98.445  10.551  23.750  1.00  0.00           O
ATOM   6589  O11 POPEc 224      97.425   9.081  25.550  1.00  0.00           O
ATOM   6590  O12 POPEc 224      96.835   8.831  23.110  1.00  0.00           O
ATOM   6591  C1  POPEc 224      98.344   8.751  26.610  1.00  0.00           C
ATOM   6594  C2  POPEc 224      99.205   9.971  27.070  1.00  0.00           C
ATOM   6596  O21 POPEc 224     100.485   9.481  27.490  1.00  0.00           O
ATOM   6597  C21 POPEc 224     101.495  10.351  27.470  1.00  0.00           C
ATOM   6598  O22 POPEc 224     101.406  11.551  27.270  1.00  0.00           O
ATOM   6599  C22 POPEc 224     102.785   9.621  27.800  1.00  0.00           C
ATOM   6602  C3  POPEc 224      98.514  10.761  28.210  1.00  0.00           C
ATOM   6605  O31 POPEc 224      98.715  12.181  28.050  1.00  0.00           O
ATOM   6606  C31 POPEc 224      99.536  12.781  28.900  1.00  0.00           C
ATOM   6607  O32 POPEc 224     100.035  12.291  29.900  1.00  0.00           O
ATOM   6608  C32 POPEc 224      99.736  14.221  28.450  1.00  0.00           C
ATOM   6611  C23 POPEc 224     103.566  10.301  28.940  1.00  0.00           C
ATOM   6614  C24 POPEc 224     102.985  10.011  30.330  1.00  0.00           C
ATOM   6617  C25 POPEc 224     103.885  10.621  31.420  1.00  0.00           C
ATOM   6620  C26 POPEc 224     103.794   9.971  32.820  1.00  0.00           C
ATOM   6623  C27 POPEc 224     105.184  10.011  33.480  1.00  0.00           C
ATOM   6626  C28 POPEc 224     105.315   9.441  34.900  1.00  0.00           C
ATOM   6629  C29 POPEc 224     106.786   9.261  35.230  1.00  0.00           C
ATOM   6631 0C21 POPEc 224     107.544  10.001  36.070  1.00  0.00           C
ATOM   6633 1C21 POPEc 224     107.115  11.151  36.930  1.00  0.00           C
ATOM   6636 2C21 POPEc 224     107.115  10.781  38.430  1.00  0.00           C
ATOM   6639 3C21 POPEc 224     108.486  10.391  38.990  1.00  0.00           C
ATOM   6642 4C21 POPEc 224     108.436  10.101  40.500  1.00  0.00           C
ATOM   6645 5C21 POPEc 224     109.676   9.351  41.000  1.00  0.00           C
ATOM   6648 6C21 POPEc 224     109.725   9.271  42.540  1.00  0.00           C
ATOM   6651 7C21 POPEc 224     110.936   8.481  43.040  1.00  0.00           C
ATOM   6654 8C21 POPEc 224     110.995   8.371  44.570  1.00  0.00           C
ATOM   6658  C33 POPEc 224      99.085  15.171  29.460  1.00  0.00           C
ATOM   6661  C34 POPEc 224      97.565  14.981  29.470  1.00  0.00           C
ATOM   6664  C35 POPEc 224      96.845  16.141  30.150  1.00  0.00           C
ATOM   6667  C36 POPEc 224      97.355  16.421  31.570  1.00  0.00           C
ATOM   6670  C37 POPEc 224      96.476  17.471  32.260  1.00  0.00           C
ATOM   6673  C38 POPEc 224      97.094  18.021  33.550  1.00  0.00           C
ATOM   6676  C39 POPEc 224      96.896  17.121  34.770  1.00  0.00           C
ATOM   6679 0C31 POPEc 224      97.645  17.661  36.010  1.00  0.00           C
ATOM   6682 1C31 POPEc 224      97.475  16.751  37.230  1.00  0.00           C
ATOM   6685 2C31 POPEc 224      98.185  17.301  38.480  1.00  0.00           C
ATOM   6688 3C31 POPEc 224      97.775  16.531  39.740  1.00  0.00           C
ATOM   6691 4C31 POPEc 224      98.344  17.101  41.040  1.00  0.00           C
ATOM   6694 5C31 POPEc 224      97.924  16.271  42.250  1.00  0.00           C
ATOM   6697 6C31 POPEc 224      98.176  16.961  43.600  1.00  0.00           C
ATOM   6701  NH3 POPEd 225      43.715  77.329  16.080  1.00  0.00           N
ATOM   6705  C12 POPEd 225      42.815  78.550  16.020  1.00  0.00           C
ATOM   6708  C11 POPEd 225      42.095  78.881  17.350  1.00  0.00           C
ATOM   6711  P   POPEd 225      40.695  81.110  16.850  1.00  0.00           P
ATOM   6712  O13 POPEd 225      40.886  82.509  17.320  1.00  0.00           O
ATOM   6713  O14 POPEd 225      40.545  80.821  15.400  1.00  0.00           O
ATOM   6714  O11 POPEd 225      39.445  80.520  17.630  1.00  0.00           O
ATOM   6715  O12 POPEd 225      41.896  80.289  17.470  1.00  0.00           O
ATOM   6716  C1  POPEd 225      39.245  80.891  18.990  1.00  0.00           C
ATOM   6719  C2  POPEd 225      38.355  79.829  19.710  1.00  0.00           C
ATOM   6721  O21 POPEd 225      38.396  79.850  21.140  1.00  0.00           O
ATOM   6722  C21 POPEd 225      38.855  80.809  21.920  1.00  0.00           C
ATOM   6723  O22 POPEd 225      39.365  81.861  21.590  1.00  0.00           O
ATOM   6724  C22 POPEd 225      38.715  80.249  23.350  1.00  0.00           C
ATOM   6727  C3  POPEd 225      38.756  78.391  19.260  1.00  0.00           C
ATOM   6730  O31 POPEd 225      38.486  77.401  20.280  1.00  0.00           O
ATOM   6731  C31 POPEd 225      37.196  77.120  20.390  1.00  0.00           C
ATOM   6732  O32 POPEd 225      36.316  77.520  19.650  1.00  0.00           O
ATOM   6733  C32 POPEd 225      36.976  76.190  21.590  1.00  0.00           C
ATOM   6736  C23 POPEd 225      39.186  81.160  24.510  1.00  0.00           C
ATOM   6739  C24 POPEd 225      39.406  80.389  25.820  1.00  0.00           C
ATOM   6742  C25 POPEd 225      38.125  79.850  26.490  1.00  0.00           C
ATOM   6745  C26 POPEd 225      37.366  80.910  27.290  1.00  0.00           C
ATOM   6748  C27 POPEd 225      36.176  80.300  28.060  1.00  0.00           C
ATOM   6751  C28 POPEd 225      35.265  81.350  28.720  1.00  0.00           C
ATOM   6754  C29 POPEd 225      35.936  82.131  29.820  1.00  0.00           C
ATOM   6756 0C21 POPEd 225      35.596  82.160  31.120  1.00  0.00           C
ATOM   6758 1C21 POPEd 225      34.476  81.399  31.790  1.00  0.00           C
ATOM   6761 2C21 POPEd 225      34.886  80.891  33.190  1.00  0.00           C
ATOM   6764 3C21 POPEd 225      33.726  80.229  33.950  1.00  0.00           C
ATOM   6767 4C21 POPEd 225      34.126  79.789  35.370  1.00  0.00           C
ATOM   6770 5C21 POPEd 225      32.916  79.671  36.310  1.00  0.00           C
ATOM   6773 6C21 POPEd 225      33.276  79.561  37.800  1.00  0.00           C
ATOM   6776 7C21 POPEd 225      32.026  79.680  38.690  1.00  0.00           C
ATOM   6779 8C21 POPEd 225      32.336  79.620  40.190  1.00  0.00           C
ATOM   6783  C33 POPEd 225      37.006  76.891  22.970  1.00  0.00           C
ATOM   6786  C34 POPEd 225      36.875  75.899  24.140  1.00  0.00           C
ATOM   6789  C35 POPEd 225      36.886  76.611  25.500  1.00  0.00           C
ATOM   6792  C36 POPEd 225      36.836  75.681  26.730  1.00  0.00           C
ATOM   6795  C37 POPEd 225      36.515  76.451  28.020  1.00  0.00           C
ATOM   6798  C38 POPEd 225      36.616  75.601  29.300  1.00  0.00           C
ATOM   6801  C39 POPEd 225      36.316  76.410  30.580  1.00  0.00           C
ATOM   6804 0C31 POPEd 225      36.386  75.561  31.860  1.00  0.00           C
ATOM   6807 1C31 POPEd 225      35.846  76.299  33.090  1.00  0.00           C
ATOM   6810 2C31 POPEd 225      35.846  75.439  34.360  1.00  0.00           C
ATOM   6813 3C31 POPEd 225      37.196  75.421  35.110  1.00  0.00           C
ATOM   6816 4C31 POPEd 225      37.436  76.660  35.980  1.00  0.00           C
ATOM   6819 5C31 POPEd 225      38.656  76.510  36.900  1.00  0.00           C
ATOM   6822 6C31 POPEd 225      38.936  77.749  37.750  1.00  0.00           C
ATOM   6826  NH3 POPEe 226     107.395  41.049  19.250  1.00  0.00           N
ATOM   6830  C12 POPEe 226     106.336  42.101  19.490  1.00  0.00           C
ATOM   6833  C11 POPEe 226     106.945  43.451  19.870  1.00  0.00           C
ATOM   6836  P   POPEe 226     105.025  45.131  20.570  1.00  0.00           P
ATOM   6837  O13 POPEe 226     104.795  44.151  21.650  1.00  0.00           O
ATOM   6838  O14 POPEe 226     105.625  46.451  20.860  1.00  0.00           O
ATOM   6839  O11 POPEe 226     103.775  45.261  19.620  1.00  0.00           O
ATOM   6840  O12 POPEe 226     106.045  44.491  19.530  1.00  0.00           O
ATOM   6841  C1  POPEe 226     102.715  46.211  19.760  1.00  0.00           C
ATOM   6844  C2  POPEe 226     101.665  45.860  20.870  1.00  0.00           C
ATOM   6846  O21 POPEe 226     102.195  46.330  22.120  1.00  0.00           O
ATOM   6847  C21 POPEe 226     101.304  46.750  22.980  1.00  0.00           C
ATOM   6848  O22 POPEe 226     100.096  46.651  22.890  1.00  0.00           O
ATOM   6849  C22 POPEe 226     102.066  47.541  24.050  1.00  0.00           C
ATOM   6852  C3  POPEe 226     101.285  44.351  20.900  1.00  0.00           C
ATOM   6855  O31 POPEe 226     100.704  43.941  22.160  1.00  0.00           O
ATOM   6856  C31 POPEe 226     100.725  42.621  22.330  1.00  0.00           C
ATOM   6857  O32 POPEe 226     101.056  41.811  21.490  1.00  0.00           O
ATOM   6858  C32 POPEe 226     100.275  42.270  23.730  1.00  0.00           C
ATOM   6861  C23 POPEe 226     101.166  48.331  25.030  1.00  0.00           C
ATOM   6864  C24 POPEe 226     100.755  47.570  26.300  1.00  0.00           C
ATOM   6867  C25 POPEe 226     100.165  48.531  27.350  1.00  0.00           C
ATOM   6870  C26 POPEe 226      99.826  47.850  28.690  1.00  0.00           C
ATOM   6873  C27 POPEe 226     100.275  48.690  29.900  1.00  0.00           C
ATOM   6876  C28 POPEe 226      99.835  48.090  31.250  1.00  0.00           C
ATOM   6879  C29 POPEe 226     100.746  48.491  32.390  1.00  0.00           C
ATOM   6881 0C21 POPEe 226     100.455  49.301  33.430  1.00  0.00           C
ATOM   6883 1C21 POPEe 226      99.165  50.031  33.690  1.00  0.00           C
ATOM   6886 2C21 POPEe 226      99.445  51.451  34.250  1.00  0.00           C
ATOM   6889 3C21 POPEe 226      98.156  52.201  34.640  1.00  0.00           C
ATOM   6892 4C21 POPEe 226      98.445  53.611  35.170  1.00  0.00           C
ATOM   6895 5C21 POPEe 226      97.206  54.511  35.260  1.00  0.00           C
ATOM   6898 6C21 POPEe 226      96.085  53.979  36.170  1.00  0.00           C
ATOM   6901 7C21 POPEe 226      94.885  54.931  36.250  1.00  0.00           C
ATOM   6904 8C21 POPEe 226      93.766  54.421  37.160  1.00  0.00           C
ATOM   6908  C33 POPEe 226     100.105  40.741  23.890  1.00  0.00           C
ATOM   6911  C34 POPEe 226      99.496  40.381  25.250  1.00  0.00           C
ATOM   6914  C35 POPEe 226      99.014  38.931  25.290  1.00  0.00           C
ATOM   6917  C36 POPEe 226      98.286  38.620  26.590  1.00  0.00           C
ATOM   6920  C37 POPEe 226      97.896  37.151  26.730  1.00  0.00           C
ATOM   6923  C38 POPEe 226      97.136  36.861  28.020  1.00  0.00           C
ATOM   6926  C39 POPEe 226      97.966  36.991  29.290  1.00  0.00           C
ATOM   6929 0C31 POPEe 226      97.105  36.761  30.530  1.00  0.00           C
ATOM   6932 1C31 POPEe 226      97.885  37.000  31.830  1.00  0.00           C
ATOM   6935 2C31 POPEe 226      97.005  36.901  33.090  1.00  0.00           C
ATOM   6938 3C31 POPEe 226      96.005  38.051  33.190  1.00  0.00           C
ATOM   6941 4C31 POPEe 226      95.285  38.090  34.530  1.00  0.00           C
ATOM   6944 5C31 POPEe 226      94.205  39.180  34.580  1.00  0.00           C
ATOM   6947 6C31 POPEe 226      93.545  39.281  35.950  1.00  0.00           C
ATOM   6951  NH3 POPEf 227      72.406   7.220  20.810  1.00  0.00           N
ATOM   6955  C12 POPEf 227      72.325   7.350  19.320  1.00  0.00           C
ATOM   6958  C11 POPEf 227      71.686   6.079  18.760  1.00  0.00           C
ATOM   6961  P   POPEf 227      71.795   3.530  18.870  1.00  0.00           P
ATOM   6962  O13 POPEf 227      70.326   3.640  18.690  1.00  0.00           O
ATOM   6963  O14 POPEf 227      72.566   3.129  17.670  1.00  0.00           O
ATOM   6964  O11 POPEf 227      72.045   2.490  20.050  1.00  0.00           O
ATOM   6965  O12 POPEf 227      72.345   4.939  19.320  1.00  0.00           O
ATOM   6966  C1  POPEf 227      73.355   2.139  20.530  1.00  0.00           C
ATOM   6969  C2  POPEf 227      73.295   1.040  21.650  1.00  0.00           C
ATOM   6971  O21 POPEf 227      72.686   1.560  22.850  1.00  0.00           O
ATOM   6972  C21 POPEf 227      73.355   1.910  23.930  1.00  0.00           C
ATOM   6973  O22 POPEf 227      74.576   1.980  24.070  1.00  0.00           O
ATOM   6974  C22 POPEf 227      72.355   2.069  25.080  1.00  0.00           C
ATOM   6977  C3  POPEf 227      74.624   0.240  21.890  1.00  0.00           C
ATOM   6980  O31 POPEf 227      74.536  -0.600  23.080  1.00  0.00           O
ATOM   6981  C31 POPEf 227      75.686  -0.781  23.720  1.00  0.00           C
ATOM   6982  O32 POPEf 227      76.785  -0.551  23.240  1.00  0.00           O
ATOM   6983  C32 POPEf 227      75.445  -1.180  25.180  1.00  0.00           C
ATOM   6986  C23 POPEf 227      73.026   1.959  26.470  1.00  0.00           C
ATOM   6989  C24 POPEf 227      71.975   1.879  27.590  1.00  0.00           C
ATOM   6992  C25 POPEf 227      72.585   1.800  29.000  1.00  0.00           C
ATOM   6995  C26 POPEf 227      71.495   1.770  30.080  1.00  0.00           C
ATOM   6998  C27 POPEf 227      72.036   1.859  31.520  1.00  0.00           C
ATOM   7001  C28 POPEf 227      70.926   1.999  32.570  1.00  0.00           C
ATOM   7004  C29 POPEf 227      70.055   0.769  32.650  1.00  0.00           C
ATOM   7006 0C21 POPEf 227      69.585   0.189  33.760  1.00  0.00           C
ATOM   7008 1C21 POPEf 227      69.805   0.669  35.170  1.00  0.00           C
ATOM   7011 2C21 POPEf 227      68.735   0.130  36.140  1.00  0.00           C
ATOM   7014 3C21 POPEf 227      69.116   0.440  37.590  1.00  0.00           C
ATOM   7017 4C21 POPEf 227      68.105  -0.021  38.640  1.00  0.00           C
ATOM   7020 5C21 POPEf 227      67.875  -1.541  38.620  1.00  0.00           C
ATOM   7023 6C21 POPEf 227      67.245  -2.050  39.910  1.00  0.00           C
ATOM   7026 7C21 POPEf 227      66.885  -3.540  39.840  1.00  0.00           C
ATOM   7029 8C21 POPEf 227      66.206  -4.041  41.110  1.00  0.00           C
ATOM   7033  C33 POPEf 227      76.366  -0.341  26.110  1.00  0.00           C
ATOM   7036  C34 POPEf 227      76.186  -0.600  27.610  1.00  0.00           C
ATOM   7039  C35 POPEf 227      77.166   0.249  28.450  1.00  0.00           C
ATOM   7042  C36 POPEf 227      77.296  -0.180  29.920  1.00  0.00           C
ATOM   7045  C37 POPEf 227      76.195   0.350  30.850  1.00  0.00           C
ATOM   7048  C38 POPEf 227      76.535   0.060  32.320  1.00  0.00           C
ATOM   7051  C39 POPEf 227      75.535   0.629  33.330  1.00  0.00           C
ATOM   7054 0C31 POPEf 227      75.935   0.319  34.780  1.00  0.00           C
ATOM   7057 1C31 POPEf 227      74.965   0.930  35.810  1.00  0.00           C
ATOM   7060 2C31 POPEf 227      75.206   0.459  37.250  1.00  0.00           C
ATOM   7063 3C31 POPEf 227      76.565   0.879  37.840  1.00  0.00           C
ATOM   7066 4C31 POPEf 227      76.646   0.590  39.340  1.00  0.00           C
ATOM   7069 5C31 POPEf 227      78.045   0.779  39.920  1.00  0.00           C
ATOM   7072 6C31 POPEf 227      78.135   0.340  41.390  1.00  0.00           C
ATOM   7076  NH3 POPEg 228      45.756  79.381  66.270  1.00  0.00           N
ATOM   7080  C12 POPEg 228      46.506  78.201  65.700  1.00  0.00           C
ATOM   7083  C11 POPEg 228      46.116  77.961  64.230  1.00  0.00           C
ATOM   7086  P   POPEg 228      43.475  77.921  64.000  1.00  0.00           P
ATOM   7087  O13 POPEg 228      42.486  76.971  64.520  1.00  0.00           O
ATOM   7088  O14 POPEg 228      43.535  79.241  64.660  1.00  0.00           O
ATOM   7089  O11 POPEg 228      43.286  78.101  62.450  1.00  0.00           O
ATOM   7090  O12 POPEg 228      44.886  77.261  64.100  1.00  0.00           O
ATOM   7091  C1  POPEg 228      43.896  79.229  61.830  1.00  0.00           C
ATOM   7094  C2  POPEg 228      43.576  79.241  60.340  1.00  0.00           C
ATOM   7096  O21 POPEg 228      44.175  80.429  59.830  1.00  0.00           O
ATOM   7097  C21 POPEg 228      44.396  80.601  58.530  1.00  0.00           C
ATOM   7098  O22 POPEg 228      44.506  81.711  58.020  1.00  0.00           O
ATOM   7099  C22 POPEg 228      44.616  79.311  57.740  1.00  0.00           C
ATOM   7102  C3  POPEg 228      42.046  79.220  60.100  1.00  0.00           C
ATOM   7105  O31 POPEg 228      41.765  79.061  58.700  1.00  0.00           O
ATOM   7106  C31 POPEg 228      40.556  79.421  58.330  1.00  0.00           C
ATOM   7107  O32 POPEg 228      39.676  79.861  59.060  1.00  0.00           O
ATOM   7108  C32 POPEg 228      40.375  79.141  56.840  1.00  0.00           C
ATOM   7111  C23 POPEg 228      44.896  79.649  56.260  1.00  0.00           C
ATOM   7114  C24 POPEg 228      45.215  78.399  55.440  1.00  0.00           C
ATOM   7117  C25 POPEg 228      45.916  78.760  54.120  1.00  0.00           C
ATOM   7120  C26 POPEg 228      45.066  79.561  53.130  1.00  0.00           C
ATOM   7123  C27 POPEg 228      45.896  79.940  51.890  1.00  0.00           C
ATOM   7126  C28 POPEg 228      45.026  80.191  50.640  1.00  0.00           C
ATOM   7129  C29 POPEg 228      45.875  80.681  49.490  1.00  0.00           C
ATOM   7131 0C21 POPEg 228      46.236  79.991  48.390  1.00  0.00           C
ATOM   7133 1C21 POPEg 228      45.916  78.550  48.080  1.00  0.00           C
ATOM   7136 2C21 POPEg 228      47.186  77.749  47.740  1.00  0.00           C
ATOM   7139 3C21 POPEg 228      46.854  76.291  47.410  1.00  0.00           C
ATOM   7142 4C21 POPEg 228      48.056  75.509  46.860  1.00  0.00           C
ATOM   7145 5C21 POPEg 228      47.686  74.080  46.430  1.00  0.00           C
ATOM   7148 6C21 POPEg 228      47.136  73.181  47.540  1.00  0.00           C
ATOM   7151 7C21 POPEg 228      46.936  71.741  47.050  1.00  0.00           C
ATOM   7154 8C21 POPEg 228      46.404  70.790  48.120  1.00  0.00           C
ATOM   7158  C33 POPEg 228      40.296  80.451  56.030  1.00  0.00           C
ATOM   7161  C34 POPEg 228      40.226  80.249  54.510  1.00  0.00           C
ATOM   7164  C35 POPEg 228      39.166  79.229  54.080  1.00  0.00           C
ATOM   7167  C36 POPEg 228      38.965  79.181  52.560  1.00  0.00           C
ATOM   7170  C37 POPEg 228      38.156  77.951  52.130  1.00  0.00           C
ATOM   7173  C38 POPEg 228      37.846  77.910  50.620  1.00  0.00           C
ATOM   7176  C39 POPEg 228      39.105  77.991  49.740  1.00  0.00           C
ATOM   7179 0C31 POPEg 228      38.846  77.580  48.290  1.00  0.00           C
ATOM   7182 1C31 POPEg 228      40.146  77.580  47.470  1.00  0.00           C
ATOM   7185 2C31 POPEg 228      39.965  77.180  46.000  1.00  0.00           C
ATOM   7188 3C31 POPEg 228      39.236  78.251  45.170  1.00  0.00           C
ATOM   7191 4C31 POPEg 228      39.346  78.009  43.660  1.00  0.00           C
ATOM   7194 5C31 POPEg 228      38.805  79.189  42.850  1.00  0.00           C
ATOM   7197 6C31 POPEg 228      39.116  79.119  41.360  1.00  0.00           C
ATOM   7201  NH3 POPEh 229     123.146  61.641  61.630  1.00  0.00           N
ATOM   7205  C12 POPEh 229     122.355  60.480  62.180  1.00  0.00           C
ATOM   7208  C11 POPEh 229     123.296  59.491  62.870  1.00  0.00           C
ATOM   7211  P   POPEh 229     123.514  56.901  62.800  1.00  0.00           P
ATOM   7212  O13 POPEh 229     124.736  57.071  63.600  1.00  0.00           O
ATOM   7213  O14 POPEh 229     122.675  55.709  63.120  1.00  0.00           O
ATOM   7214  O11 POPEh 229     123.925  56.680  61.310  1.00  0.00           O
ATOM   7215  O12 POPEh 229     122.665  58.221  62.870  1.00  0.00           O
ATOM   7216  C1  POPEh 229     125.044  57.221  60.640  1.00  0.00           C
ATOM   7219  C2  POPEh 229     124.904  57.050  59.100  1.00  0.00           C
ATOM   7221  O21 POPEh 229     125.816  57.961  58.470  1.00  0.00           O
ATOM   7222  C21 POPEh 229     126.035  57.750  57.180  1.00  0.00           C
ATOM   7223  O22 POPEh 229     125.625  56.811  56.530  1.00  0.00           O
ATOM   7224  C22 POPEh 229     126.936  58.869  56.650  1.00  0.00           C
ATOM   7227  C3  POPEh 229     123.445  57.230  58.600  1.00  0.00           C
ATOM   7230  O31 POPEh 229     123.076  56.070  57.850  1.00  0.00           O
ATOM   7231  C31 POPEh 229     121.826  56.031  57.440  1.00  0.00           C
ATOM   7232  O32 POPEh 229     120.956  56.840  57.730  1.00  0.00           O
ATOM   7233  C32 POPEh 229     121.635  54.861  56.490  1.00  0.00           C
ATOM   7236  C23 POPEh 229     128.085  58.311  55.780  1.00  0.00           C
ATOM   7239  C24 POPEh 229     127.596  57.869  54.390  1.00  0.00           C
ATOM   7242  C25 POPEh 229     127.957  56.410  54.100  1.00  0.00           C
ATOM   7245  C26 POPEh 229     127.136  55.821  52.940  1.00  0.00           C
ATOM   7248  C27 POPEh 229     127.406  54.329  52.770  1.00  0.00           C
ATOM   7251  C28 POPEh 229     126.196  53.541  52.270  1.00  0.00           C
ATOM   7254  C29 POPEh 229     125.895  53.791  50.820  1.00  0.00           C
ATOM   7256 0C21 POPEh 229     125.835  52.831  49.870  1.00  0.00           C
ATOM   7258 1C21 POPEh 229     126.035  51.361  50.130  1.00  0.00           C
ATOM   7261 2C21 POPEh 229     125.786  50.491  48.890  1.00  0.00           C
ATOM   7264 3C21 POPEh 229     124.305  50.369  48.490  1.00  0.00           C
ATOM   7267 4C21 POPEh 229     124.046  49.189  47.540  1.00  0.00           C
ATOM   7270 5C21 POPEh 229     124.426  49.531  46.100  1.00  0.00           C
ATOM   7273 6C21 POPEh 229     124.526  48.300  45.180  1.00  0.00           C
ATOM   7276 7C21 POPEh 229     124.916  48.711  43.750  1.00  0.00           C
ATOM   7279 8C21 POPEh 229     125.256  47.541  42.830  1.00  0.00           C
ATOM   7283  C33 POPEh 229     121.275  55.340  55.060  1.00  0.00           C
ATOM   7286  C34 POPEh 229     122.456  55.861  54.230  1.00  0.00           C
ATOM   7289  C35 POPEh 229     121.965  56.460  52.910  1.00  0.00           C
ATOM   7292  C36 POPEh 229     122.975  56.421  51.740  1.00  0.00           C
ATOM   7295  C37 POPEh 229     123.585  57.791  51.420  1.00  0.00           C
ATOM   7298  C38 POPEh 229     124.375  57.799  50.100  1.00  0.00           C
ATOM   7301  C39 POPEh 229     123.486  57.701  48.850  1.00  0.00           C
ATOM   7304 0C31 POPEh 229     124.295  57.710  47.540  1.00  0.00           C
ATOM   7307 1C31 POPEh 229     123.416  57.640  46.290  1.00  0.00           C
ATOM   7310 2C31 POPEh 229     124.225  57.680  44.980  1.00  0.00           C
ATOM   7313 3C31 POPEh 229     124.585  56.299  44.400  1.00  0.00           C
ATOM   7316 4C31 POPEh 229     125.424  55.391  45.300  1.00  0.00           C
ATOM   7319 5C31 POPEh 229     125.825  54.071  44.610  1.00  0.00           C
ATOM   7322 6C31 POPEh 229     126.775  53.209  45.440  1.00  0.00           C
ATOM   7326  NH3 POPEi 230      56.725  19.451  21.860  1.00  0.00           N
ATOM   7330  C12 POPEi 230      57.025  19.761  20.430  1.00  0.00           C
ATOM   7333  C11 POPEi 230      58.475  20.131  20.210  1.00  0.00           C
ATOM   7336  P   POPEi 230      60.076  22.121  20.240  1.00  0.00           P
ATOM   7337  O13 POPEi 230      60.826  21.111  19.450  1.00  0.00           O
ATOM   7338  O14 POPEi 230      59.536  23.341  19.570  1.00  0.00           O
ATOM   7339  O11 POPEi 230      60.875  22.461  21.570  1.00  0.00           O
ATOM   7340  O12 POPEi 230      58.826  21.351  20.890  1.00  0.00           O
ATOM   7341  C1  POPEi 230      61.276  21.411  22.490  1.00  0.00           C
ATOM   7344  C2  POPEi 230      60.796  21.661  23.950  1.00  0.00           C
ATOM   7346  O21 POPEi 230      60.866  20.411  24.680  1.00  0.00           O
ATOM   7347  C21 POPEi 230      61.016  20.581  26.010  1.00  0.00           C
ATOM   7348  O22 POPEi 230      61.386  21.611  26.540  1.00  0.00           O
ATOM   7349  C22 POPEi 230      60.565  19.351  26.780  1.00  0.00           C
ATOM   7352  C3  POPEi 230      59.315  22.131  23.930  1.00  0.00           C
ATOM   7355  O31 POPEi 230      58.726  22.361  25.230  1.00  0.00           O
ATOM   7356  C31 POPEi 230      57.905  21.411  25.660  1.00  0.00           C
ATOM   7357  O32 POPEi 230      57.826  20.281  25.210  1.00  0.00           O
ATOM   7358  C32 POPEi 230      56.865  22.001  26.610  1.00  0.00           C
ATOM   7361  C23 POPEi 230      61.596  18.941  27.850  1.00  0.00           C
ATOM   7364  C24 POPEi 230      61.066  17.931  28.880  1.00  0.00           C
ATOM   7367  C25 POPEi 230      59.976  18.491  29.810  1.00  0.00           C
ATOM   7370  C26 POPEi 230      59.694  17.521  30.970  1.00  0.00           C
ATOM   7373  C27 POPEi 230      58.456  17.871  31.800  1.00  0.00           C
ATOM   7376  C28 POPEi 230      58.146  16.751  32.810  1.00  0.00           C
ATOM   7379  C29 POPEi 230      56.785  16.871  33.440  1.00  0.00           C
ATOM   7381 0C21 POPEi 230      56.476  17.081  34.730  1.00  0.00           C
ATOM   7383 1C21 POPEi 230      57.426  17.261  35.880  1.00  0.00           C
ATOM   7386 2C21 POPEi 230      57.486  18.721  36.380  1.00  0.00           C
ATOM   7389 3C21 POPEi 230      57.875  18.771  37.860  1.00  0.00           C
ATOM   7392 4C21 POPEi 230      57.975  20.191  38.430  1.00  0.00           C
ATOM   7395 5C21 POPEi 230      57.975  20.161  39.960  1.00  0.00           C
ATOM   7398 6C21 POPEi 230      58.104  21.551  40.600  1.00  0.00           C
ATOM   7401 7C21 POPEi 230      57.975  21.461  42.130  1.00  0.00           C
ATOM   7404 8C21 POPEi 230      57.945  22.801  42.850  1.00  0.00           C
ATOM   7408  C33 POPEi 230      56.695  21.250  27.940  1.00  0.00           C
ATOM   7411  C34 POPEi 230      57.555  21.891  29.030  1.00  0.00           C
ATOM   7414  C35 POPEi 230      57.276  21.301  30.420  1.00  0.00           C
ATOM   7417  C36 POPEi 230      55.805  21.421  30.830  1.00  0.00           C
ATOM   7420  C37 POPEi 230      55.596  21.020  32.290  1.00  0.00           C
ATOM   7423  C38 POPEi 230      54.116  20.871  32.620  1.00  0.00           C
ATOM   7426  C39 POPEi 230      53.896  20.251  34.000  1.00  0.00           C
ATOM   7429 0C31 POPEi 230      54.206  21.211  35.160  1.00  0.00           C
ATOM   7432 1C31 POPEi 230      53.805  20.611  36.510  1.00  0.00           C
ATOM   7435 2C31 POPEi 230      54.076  21.551  37.690  1.00  0.00           C
ATOM   7438 3C31 POPEi 230      54.186  20.821  39.030  1.00  0.00           C
ATOM   7441 4C31 POPEi 230      52.945  19.991  39.390  1.00  0.00           C
ATOM   7444 5C31 POPEi 230      53.146  19.211  40.690  1.00  0.00           C
ATOM   7447 6C31 POPEi 230      51.936  18.371  41.090  1.00  0.00           C
ATOM   7451  NH3 POPEj 231      96.245  25.151  18.240  1.00  0.00           N
ATOM   7455  C12 POPEj 231      95.044  24.601  18.980  1.00  0.00           C
ATOM   7458  C11 POPEj 231      95.236  23.131  19.380  1.00  0.00           C
ATOM   7461  P   POPEj 231      93.755  21.071  19.980  1.00  0.00           P
ATOM   7462  O13 POPEj 231      92.645  20.371  19.290  1.00  0.00           O
ATOM   7463  O14 POPEj 231      95.075  20.381  20.070  1.00  0.00           O
ATOM   7464  O11 POPEj 231      93.325  21.281  21.500  1.00  0.00           O
ATOM   7465  O12 POPEj 231      93.944  22.541  19.440  1.00  0.00           O
ATOM   7466  C1  POPEj 231      93.015  22.561  22.050  1.00  0.00           C
ATOM   7469  C2  POPEj 231      93.136  22.570  23.610  1.00  0.00           C
ATOM   7471  O21 POPEj 231      92.905  23.881  24.190  1.00  0.00           O
ATOM   7472  C21 POPEj 231      93.846  24.791  24.010  1.00  0.00           C
ATOM   7473  O22 POPEj 231      94.575  24.910  23.040  1.00  0.00           O
ATOM   7474  C22 POPEj 231      93.965  25.631  25.280  1.00  0.00           C
ATOM   7477  C3  POPEj 231      94.454  21.951  24.180  1.00  0.00           C
ATOM   7480  O31 POPEj 231      94.356  21.840  25.620  1.00  0.00           O
ATOM   7481  C31 POPEj 231      95.485  21.591  26.260  1.00  0.00           C
ATOM   7482  O32 POPEj 231      96.576  21.451  25.730  1.00  0.00           O
ATOM   7483  C32 POPEj 231      95.205  21.561  27.780  1.00  0.00           C
ATOM   7486  C23 POPEj 231      95.016  25.021  26.240  1.00  0.00           C
ATOM   7489  C24 POPEj 231      95.735  26.011  27.170  1.00  0.00           C
ATOM   7492  C25 POPEj 231      96.985  25.351  27.790  1.00  0.00           C
ATOM   7495  C26 POPEj 231      97.845  26.311  28.630  1.00  0.00           C
ATOM   7498  C27 POPEj 231      99.225  25.701  28.940  1.00  0.00           C
ATOM   7501  C28 POPEj 231     100.115  26.651  29.760  1.00  0.00           C
ATOM   7504  C29 POPEj 231     101.486  26.101  30.050  1.00  0.00           C
ATOM   7506 0C21 POPEj 231     102.075  26.051  31.270  1.00  0.00           C
ATOM   7508 1C21 POPEj 231     101.455  26.551  32.560  1.00  0.00           C
ATOM   7511 2C21 POPEj 231     102.085  26.011  33.860  1.00  0.00           C
ATOM   7514 3C21 POPEj 231     101.996  24.481  34.000  1.00  0.00           C
ATOM   7517 4C21 POPEj 231     102.465  23.991  35.380  1.00  0.00           C
ATOM   7520 5C21 POPEj 231     103.955  24.250  35.680  1.00  0.00           C
ATOM   7523 6C21 POPEj 231     104.904  23.611  34.660  1.00  0.00           C
ATOM   7526 7C21 POPEj 231     106.325  23.421  35.220  1.00  0.00           C
ATOM   7529 8C21 POPEj 231     107.306  22.811  34.220  1.00  0.00           C
ATOM   7533  C33 POPEj 231      96.415  21.221  28.690  1.00  0.00           C
ATOM   7536  C34 POPEj 231      96.236  21.811  30.110  1.00  0.00           C
ATOM   7539  C35 POPEj 231      97.416  21.521  31.060  1.00  0.00           C
ATOM   7542  C36 POPEj 231      97.245  22.151  32.450  1.00  0.00           C
ATOM   7545  C37 POPEj 231      97.404  23.681  32.480  1.00  0.00           C
ATOM   7548  C38 POPEj 231      96.985  24.301  33.830  1.00  0.00           C
ATOM   7551  C39 POPEj 231      97.975  24.051  34.970  1.00  0.00           C
ATOM   7554 0C31 POPEj 231      97.285  23.941  36.340  1.00  0.00           C
ATOM   7557 1C31 POPEj 231      98.276  23.660  37.480  1.00  0.00           C
ATOM   7560 2C31 POPEj 231      97.544  23.331  38.800  1.00  0.00           C
ATOM   7563 3C31 POPEj 231      98.486  22.991  39.970  1.00  0.00           C
ATOM   7566 4C31 POPEj 231      99.445  21.831  39.660  1.00  0.00           C
ATOM   7569 5C31 POPEj 231      99.986  21.151  40.930  1.00  0.00           C
ATOM   7572 6C31 POPEj 231     100.965  20.021  40.640  1.00  0.00           C
ATOM   7576  NH3 POPEk 232      10.876  58.000  63.500  1.00  0.00           N
ATOM   7580  C12 POPEk 232       9.766  56.980  63.410  1.00  0.00           C
ATOM   7583  C11 POPEk 232      10.306  55.551  63.390  1.00  0.00           C
ATOM   7586  P   POPEk 232       9.466  53.181  64.020  1.00  0.00           P
ATOM   7587  O13 POPEk 232      10.596  53.111  64.970  1.00  0.00           O
ATOM   7588  O14 POPEk 232       8.156  52.580  64.390  1.00  0.00           O
ATOM   7589  O11 POPEk 232       9.896  52.601  62.600  1.00  0.00           O
ATOM   7590  O12 POPEk 232       9.196  54.681  63.610  1.00  0.00           O
ATOM   7591  C1  POPEk 232      10.756  51.471  62.500  1.00  0.00           C
ATOM   7594  C2  POPEk 232      11.946  51.759  61.540  1.00  0.00           C
ATOM   7596  O21 POPEk 232      12.476  50.521  61.050  1.00  0.00           O
ATOM   7597  C21 POPEk 232      12.236  50.229  59.800  1.00  0.00           C
ATOM   7598  O22 POPEk 232      12.856  50.660  58.840  1.00  0.00           O
ATOM   7599  C22 POPEk 232      11.046  49.271  59.700  1.00  0.00           C
ATOM   7602  C3  POPEk 232      13.056  52.549  62.260  1.00  0.00           C
ATOM   7605  O31 POPEk 232      14.146  52.840  61.350  1.00  0.00           O
ATOM   7606  C31 POPEk 232      14.996  53.741  61.830  1.00  0.00           C
ATOM   7607  O32 POPEk 232      14.846  54.361  62.870  1.00  0.00           O
ATOM   7608  C32 POPEk 232      16.186  53.930  60.890  1.00  0.00           C
ATOM   7611  C23 POPEk 232      10.846  48.671  58.290  1.00  0.00           C
ATOM   7614  C24 POPEk 232       9.446  48.031  58.150  1.00  0.00           C
ATOM   7617  C25 POPEk 232       9.316  47.071  56.950  1.00  0.00           C
ATOM   7620  C26 POPEk 232       7.856  46.641  56.730  1.00  0.00           C
ATOM   7623  C27 POPEk 232       7.706  45.561  55.650  1.00  0.00           C
ATOM   7626  C28 POPEk 232       6.256  45.061  55.450  1.00  0.00           C
ATOM   7629  C29 POPEk 232       5.326  46.070  54.810  1.00  0.00           C
ATOM   7631 0C21 POPEk 232       4.916  46.011  53.520  1.00  0.00           C
ATOM   7633 1C21 POPEk 232       5.386  44.981  52.530  1.00  0.00           C
ATOM   7636 2C21 POPEk 232       5.086  45.331  51.070  1.00  0.00           C
ATOM   7639 3C21 POPEk 232       5.936  44.491  50.110  1.00  0.00           C
ATOM   7642 4C21 POPEk 232       5.636  44.799  48.640  1.00  0.00           C
ATOM   7645 5C21 POPEk 232       6.696  44.280  47.650  1.00  0.00           C
ATOM   7648 6C21 POPEk 232       7.006  42.791  47.780  1.00  0.00           C
ATOM   7651 7C21 POPEk 232       7.826  42.281  46.590  1.00  0.00           C
ATOM   7654 8C21 POPEk 232       8.336  40.840  46.760  1.00  0.00           C
ATOM   7658  C33 POPEk 232      16.316  52.861  59.770  1.00  0.00           C
ATOM   7661  C34 POPEk 232      17.456  53.191  58.790  1.00  0.00           C
ATOM   7664  C35 POPEk 232      17.076  52.930  57.330  1.00  0.00           C
ATOM   7667  C36 POPEk 232      18.086  53.541  56.340  1.00  0.00           C
ATOM   7670  C37 POPEk 232      17.636  53.480  54.870  1.00  0.00           C
ATOM   7673  C38 POPEk 232      18.496  54.410  54.010  1.00  0.00           C
ATOM   7676  C39 POPEk 232      18.386  54.171  52.490  1.00  0.00           C
ATOM   7679 0C31 POPEk 232      17.116  54.730  51.830  1.00  0.00           C
ATOM   7682 1C31 POPEk 232      17.306  54.901  50.320  1.00  0.00           C
ATOM   7685 2C31 POPEk 232      16.316  55.870  49.660  1.00  0.00           C
ATOM   7688 3C31 POPEk 232      16.876  56.500  48.370  1.00  0.00           C
ATOM   7691 4C31 POPEk 232      17.306  55.491  47.300  1.00  0.00           C
ATOM   7694 5C31 POPEk 232      17.976  56.141  46.080  1.00  0.00           C
ATOM   7697 6C31 POPEk 232      17.196  57.291  45.440  1.00  0.00           C
ATOM   7701  NH3 POPEl 233     116.196  84.531  18.270  1.00  0.00           N
ATOM   7705  C12 POPEl 233     115.725  85.881  17.800  1.00  0.00           C
ATOM   7708  C11 POPEl 233     116.154  86.180  16.340  1.00  0.00           C
ATOM   7711  P   POPEl 233     118.316  86.411  14.860  1.00  0.00           P
ATOM   7712  O13 POPEl 233     118.855  85.300  14.060  1.00  0.00           O
ATOM   7713  O14 POPEl 233     117.486  87.410  14.160  1.00  0.00           O
ATOM   7714  O11 POPEl 233     119.536  87.199  15.490  1.00  0.00           O
ATOM   7715  O12 POPEl 233     117.535  85.851  16.140  1.00  0.00           O
ATOM   7716  C1  POPEl 233     120.296  86.620  16.550  1.00  0.00           C
ATOM   7719  C2  POPEl 233     120.245  87.460  17.850  1.00  0.00           C
ATOM   7721  O21 POPEl 233     120.345  86.551  18.960  1.00  0.00           O
ATOM   7722  C21 POPEl 233     121.576  86.180  19.250  1.00  0.00           C
ATOM   7723  O22 POPEl 233     122.575  86.460  18.600  1.00  0.00           O
ATOM   7724  C22 POPEl 233     121.555  85.311  20.500  1.00  0.00           C
ATOM   7727  C3  POPEl 233     118.965  88.349  18.020  1.00  0.00           C
ATOM   7730  O31 POPEl 233     118.076  87.870  19.060  1.00  0.00           O
ATOM   7731  C31 POPEl 233     118.486  88.150  20.290  1.00  0.00           C
ATOM   7732  O32 POPEl 233     119.406  88.899  20.570  1.00  0.00           O
ATOM   7733  C32 POPEl 233     117.675  87.299  21.280  1.00  0.00           C
ATOM   7736  C23 POPEl 233     122.306  86.001  21.650  1.00  0.00           C
ATOM   7739  C24 POPEl 233     122.306  85.140  22.920  1.00  0.00           C
ATOM   7742  C25 POPEl 233     123.036  85.830  24.070  1.00  0.00           C
ATOM   7745  C26 POPEl 233     123.095  84.939  25.320  1.00  0.00           C
ATOM   7748  C27 POPEl 233     123.815  85.611  26.490  1.00  0.00           C
ATOM   7751  C28 POPEl 233     124.046  84.671  27.690  1.00  0.00           C
ATOM   7754  C29 POPEl 233     122.756  84.179  28.310  1.00  0.00           C
ATOM   7756 0C21 POPEl 233     122.456  84.130  29.620  1.00  0.00           C
ATOM   7758 1C21 POPEl 233     123.344  84.571  30.750  1.00  0.00           C
ATOM   7761 2C21 POPEl 233     124.265  83.439  31.230  1.00  0.00           C
ATOM   7764 3C21 POPEl 233     125.396  83.941  32.140  1.00  0.00           C
ATOM   7767 4C21 POPEl 233     124.956  84.361  33.560  1.00  0.00           C
ATOM   7770 5C21 POPEl 233     124.686  83.181  34.520  1.00  0.00           C
ATOM   7773 6C21 POPEl 233     125.886  82.229  34.660  1.00  0.00           C
ATOM   7776 7C21 POPEl 233     126.014  81.581  36.040  1.00  0.00           C
ATOM   7779 8C21 POPEl 233     127.225  80.639  36.150  1.00  0.00           C
ATOM   7783  C33 POPEl 233     118.195  87.339  22.740  1.00  0.00           C
ATOM   7786  C34 POPEl 233     117.756  86.089  23.520  1.00  0.00           C
ATOM   7789  C35 POPEl 233     117.896  86.189  25.050  1.00  0.00           C
ATOM   7792  C36 POPEl 233     119.186  86.870  25.540  1.00  0.00           C
ATOM   7795  C37 POPEl 233     119.305  86.851  27.070  1.00  0.00           C
ATOM   7798  C38 POPEl 233     120.496  87.680  27.570  1.00  0.00           C
ATOM   7801  C39 POPEl 233     121.026  87.239  28.940  1.00  0.00           C
ATOM   7804 0C31 POPEl 233     120.615  88.139  30.110  1.00  0.00           C
ATOM   7807 1C31 POPEl 233     121.304  87.701  31.420  1.00  0.00           C
ATOM   7810 2C31 POPEl 233     121.096  88.671  32.580  1.00  0.00           C
ATOM   7813 3C31 POPEl 233     121.845  89.991  32.370  1.00  0.00           C
ATOM   7816 4C31 POPEl 233     121.695  90.961  33.550  1.00  0.00           C
ATOM   7819 5C31 POPEl 233     122.516  92.229  33.340  1.00  0.00           C
ATOM   7822 6C31 POPEl 233     122.355  93.221  34.490  1.00  0.00           C
ATOM   7826  NH3 POPEm 234      18.236 105.061  62.270  1.00  0.00           N
ATOM   7830  C12 POPEm 234      18.616 104.851  60.820  1.00  0.00           C
ATOM   7833  C11 POPEm 234      19.756 105.770  60.340  1.00  0.00           C
ATOM   7836  P   POPEm 234      21.596 106.229  62.100  1.00  0.00           P
ATOM   7837  O13 POPEm 234      20.476 106.381  63.060  1.00  0.00           O
ATOM   7838  O14 POPEm 234      22.826 105.569  62.580  1.00  0.00           O
ATOM   7839  O11 POPEm 234      21.926 107.619  61.430  1.00  0.00           O
ATOM   7840  O12 POPEm 234      21.006 105.380  60.930  1.00  0.00           O
ATOM   7841  C1  POPEm 234      21.076 108.759  61.440  1.00  0.00           C
ATOM   7844  C2  POPEm 234      21.006 109.340  60.010  1.00  0.00           C
ATOM   7846  O21 POPEm 234      21.646 110.639  59.960  1.00  0.00           O
ATOM   7847  C21 POPEm 234      22.546 110.799  59.010  1.00  0.00           C
ATOM   7848  O22 POPEm 234      23.156 109.910  58.420  1.00  0.00           O
ATOM   7849  C22 POPEm 234      22.756 112.290  58.770  1.00  0.00           C
ATOM   7852  C3  POPEm 234      19.545 109.450  59.460  1.00  0.00           C
ATOM   7855  O31 POPEm 234      19.436 108.699  58.230  1.00  0.00           O
ATOM   7856  C31 POPEm 234      20.016 109.310  57.200  1.00  0.00           C
ATOM   7857  O32 POPEm 234      20.316 110.490  57.140  1.00  0.00           O
ATOM   7858  C32 POPEm 234      20.286 108.299  56.110  1.00  0.00           C
ATOM   7861  C23 POPEm 234      23.976 112.600  57.870  1.00  0.00           C
ATOM   7864  C24 POPEm 234      23.625 113.381  56.600  1.00  0.00           C
ATOM   7867  C25 POPEm 234      22.756 112.579  55.640  1.00  0.00           C
ATOM   7870  C26 POPEm 234      22.746 113.200  54.230  1.00  0.00           C
ATOM   7873  C27 POPEm 234      21.766 112.519  53.260  1.00  0.00           C
ATOM   7876  C28 POPEm 234      22.086 112.811  51.780  1.00  0.00           C
ATOM   7879  C29 POPEm 234      22.026 114.289  51.500  1.00  0.00           C
ATOM   7881 0C21 POPEm 234      22.926 115.031  50.820  1.00  0.00           C
ATOM   7883 1C21 POPEm 234      24.176 114.529  50.140  1.00  0.00           C
ATOM   7886 2C21 POPEm 234      24.126 114.790  48.620  1.00  0.00           C
ATOM   7889 3C21 POPEm 234      24.086 116.281  48.230  1.00  0.00           C
ATOM   7892 4C21 POPEm 234      24.286 116.499  46.720  1.00  0.00           C
ATOM   7895 5C21 POPEm 234      24.346 117.980  46.350  1.00  0.00           C
ATOM   7898 6C21 POPEm 234      24.676 118.209  44.870  1.00  0.00           C
ATOM   7901 7C21 POPEm 234      25.166 119.631  44.590  1.00  0.00           C
ATOM   7904 8C21 POPEm 234      25.556 119.851  43.120  1.00  0.00           C
ATOM   7908  C33 POPEm 234      21.176 108.939  55.030  1.00  0.00           C
ATOM   7911  C34 POPEm 234      21.816 107.910  54.110  1.00  0.00           C
ATOM   7914  C35 POPEm 234      22.506 108.629  52.950  1.00  0.00           C
ATOM   7917  C36 POPEm 234      21.556 108.911  51.800  1.00  0.00           C
ATOM   7920  C37 POPEm 234      21.506 107.710  50.870  1.00  0.00           C
ATOM   7923  C38 POPEm 234      20.756 107.999  49.590  1.00  0.00           C
ATOM   7926  C39 POPEm 234      21.106 106.950  48.550  1.00  0.00           C
ATOM   7929 0C31 POPEm 234      20.516 107.290  47.190  1.00  0.00           C
ATOM   7932 1C31 POPEm 234      21.106 106.390  46.110  1.00  0.00           C
ATOM   7935 2C31 POPEm 234      20.456 106.679  44.770  1.00  0.00           C
ATOM   7938 3C31 POPEm 234      20.866 105.669  43.700  1.00  0.00           C
ATOM   7941 4C31 POPEm 234      20.256 106.031  42.360  1.00  0.00           C
ATOM   7944 5C31 POPEm 234      20.496 104.939  41.320  1.00  0.00           C
ATOM   7947 6C31 POPEm 234      20.056 105.359  39.920  1.00  0.00           C
ATOM   7951  NH3 POPEn 235     125.725  94.770  18.810  1.00  0.00           N
ATOM   7955  C12 POPEn 235     126.304  95.620  17.730  1.00  0.00           C
ATOM   7958  C11 POPEn 235     127.707  96.119  18.090  1.00  0.00           C
ATOM   7961  P   POPEn 235     128.007  98.391  16.790  1.00  0.00           P
ATOM   7962  O13 POPEn 235     129.307  99.051  16.510  1.00  0.00           O
ATOM   7963  O14 POPEn 235     126.875  98.629  15.880  1.00  0.00           O
ATOM   7964  O11 POPEn 235     127.495  98.820  18.210  1.00  0.00           O
ATOM   7965  O12 POPEn 235     128.235  96.831  16.970  1.00  0.00           O
ATOM   7966  C1  POPEn 235     128.465  99.450  19.050  1.00  0.00           C
ATOM   7969  C2  POPEn 235     127.906  99.720  20.460  1.00  0.00           C
ATOM   7971  O21 POPEn 235     128.365  98.741  21.400  1.00  0.00           O
ATOM   7972  C21 POPEn 235     129.625  98.899  21.790  1.00  0.00           C
ATOM   7973  O22 POPEn 235     130.466  99.559  21.210  1.00  0.00           O
ATOM   7974  C22 POPEn 235     129.816  98.209  23.150  1.00  0.00           C
ATOM   7977  C3  POPEn 235     126.355  99.809  20.520  1.00  0.00           C
ATOM   7980  O31 POPEn 235     125.995 100.429  21.770  1.00  0.00           O
ATOM   7981  C31 POPEn 235     126.145 101.760  21.740  1.00  0.00           C
ATOM   7982  O32 POPEn 235     126.135 102.439  20.740  1.00  0.00           O
ATOM   7983  C32 POPEn 235     126.686 102.229  23.090  1.00  0.00           C
ATOM   7986  C23 POPEn 235     130.735  99.039  24.070  1.00  0.00           C
ATOM   7989  C24 POPEn 235     130.826  98.510  25.510  1.00  0.00           C
ATOM   7992  C25 POPEn 235     129.465  98.370  26.210  1.00  0.00           C
ATOM   7995  C26 POPEn 235     129.587  98.130  27.720  1.00  0.00           C
ATOM   7998  C27 POPEn 235     128.246  97.701  28.350  1.00  0.00           C
ATOM   8001  C28 POPEn 235     128.257  97.661  29.890  1.00  0.00           C
ATOM   8004  C29 POPEn 235     129.137  96.590  30.490  1.00  0.00           C
ATOM   8006 0C21 POPEn 235     128.745  95.539  31.240  1.00  0.00           C
ATOM   8008 1C21 POPEn 235     127.337  95.161  31.590  1.00  0.00           C
ATOM   8011 2C21 POPEn 235     126.936  95.429  33.060  1.00  0.00           C
ATOM   8014 3C21 POPEn 235     127.447  94.370  34.050  1.00  0.00           C
ATOM   8017 4C21 POPEn 235     126.765  94.491  35.430  1.00  0.00           C
ATOM   8020 5C21 POPEn 235     126.595  93.139  36.150  1.00  0.00           C
ATOM   8023 6C21 POPEn 235     125.886  93.260  37.510  1.00  0.00           C
ATOM   8026 7C21 POPEn 235     125.396  91.910  38.030  1.00  0.00           C
ATOM   8029 8C21 POPEn 235     124.695  91.959  39.390  1.00  0.00           C
ATOM   8033  C33 POPEn 235     125.844 101.859  24.310  1.00  0.00           C
ATOM   8036  C34 POPEn 235     126.646 102.020  25.610  1.00  0.00           C
ATOM   8039  C35 POPEn 235     125.805 101.630  26.820  1.00  0.00           C
ATOM   8042  C36 POPEn 235     126.595 101.521  28.130  1.00  0.00           C
ATOM   8045  C37 POPEn 235     125.755 100.751  29.160  1.00  0.00           C
ATOM   8048  C38 POPEn 235     126.294 100.760  30.590  1.00  0.00           C
ATOM   8051  C39 POPEn 235     125.405  99.879  31.470  1.00  0.00           C
ATOM   8054 0C31 POPEn 235     125.746  99.939  32.960  1.00  0.00           C
ATOM   8057 1C31 POPEn 235     124.695  99.170  33.770  1.00  0.00           C
ATOM   8060 2C31 POPEn 235     124.975  99.109  35.280  1.00  0.00           C
ATOM   8063 3C31 POPEn 235     125.005 100.490  35.950  1.00  0.00           C
ATOM   8066 4C31 POPEn 235     125.135 100.380  37.470  1.00  0.00           C
ATOM   8069 5C31 POPEn 235     125.326 101.719  38.180  1.00  0.00           C
ATOM   8072 6C31 POPEn 235     125.515 101.561  39.690  1.00  0.00           C
ATOM   8076  NH3 POPEo 236      66.995  35.101  19.720  1.00  0.00           N
ATOM   8080  C12 POPEo 236      65.775  35.191  20.600  1.00  0.00           C
ATOM   8083  C11 POPEo 236      64.845  36.340  20.170  1.00  0.00           C
ATOM   8086  P   POPEo 236      62.316  35.701  20.490  1.00  0.00           P
ATOM   8087  O13 POPEo 236      62.444  34.231  20.530  1.00  0.00           O
ATOM   8088  O14 POPEo 236      61.896  36.331  19.210  1.00  0.00           O
ATOM   8089  O11 POPEo 236      61.305  36.211  21.600  1.00  0.00           O
ATOM   8090  O12 POPEo 236      63.666  36.351  20.980  1.00  0.00           O
ATOM   8091  C1  POPEo 236      61.016  35.411  22.750  1.00  0.00           C
ATOM   8094  C2  POPEo 236      61.526  36.071  24.060  1.00  0.00           C
ATOM   8096  O21 POPEo 236      62.966  35.980  24.060  1.00  0.00           O
ATOM   8097  C21 POPEo 236      63.535  36.871  24.870  1.00  0.00           C
ATOM   8098  O22 POPEo 236      62.956  37.451  25.780  1.00  0.00           O
ATOM   8099  C22 POPEo 236      64.936  37.221  24.350  1.00  0.00           C
ATOM   8102  C3  POPEo 236      60.816  35.451  25.320  1.00  0.00           C
ATOM   8105  O31 POPEo 236      61.715  34.821  26.270  1.00  0.00           O
ATOM   8106  C31 POPEo 236      61.495  35.141  27.560  1.00  0.00           C
ATOM   8107  O32 POPEo 236      60.646  35.910  27.960  1.00  0.00           O
ATOM   8108  C32 POPEo 236      62.336  34.251  28.470  1.00  0.00           C
ATOM   8111  C23 POPEo 236      66.025  37.300  25.440  1.00  0.00           C
ATOM   8114  C24 POPEo 236      67.055  38.401  25.130  1.00  0.00           C
ATOM   8117  C25 POPEo 236      68.266  38.371  26.070  1.00  0.00           C
ATOM   8120  C26 POPEo 236      67.925  38.691  27.530  1.00  0.00           C
ATOM   8123  C27 POPEo 236      69.135  38.541  28.470  1.00  0.00           C
ATOM   8126  C28 POPEo 236      68.755  38.840  29.930  1.00  0.00           C
ATOM   8129  C29 POPEo 236      69.805  38.431  30.930  1.00  0.00           C
ATOM   8131 0C21 POPEo 236      69.545  37.991  32.180  1.00  0.00           C
ATOM   8133 1C21 POPEo 236      68.175  37.881  32.810  1.00  0.00           C
ATOM   8136 2C21 POPEo 236      68.065  38.401  34.260  1.00  0.00           C
ATOM   8139 3C21 POPEo 236      68.855  37.531  35.260  1.00  0.00           C
ATOM   8142 4C21 POPEo 236      68.475  37.781  36.730  1.00  0.00           C
ATOM   8145 5C21 POPEo 236      68.646  39.241  37.190  1.00  0.00           C
ATOM   8148 6C21 POPEo 236      69.055  39.321  38.670  1.00  0.00           C
ATOM   8151 7C21 POPEo 236      69.285  40.761  39.160  1.00  0.00           C
ATOM   8154 8C21 POPEo 236      69.666  40.821  40.640  1.00  0.00           C
ATOM   8158  C33 POPEo 236      61.506  33.061  28.990  1.00  0.00           C
ATOM   8161  C34 POPEo 236      60.565  33.381  30.160  1.00  0.00           C
ATOM   8164  C35 POPEo 236      61.194  33.451  31.560  1.00  0.00           C
ATOM   8167  C36 POPEo 236      61.506  34.870  32.030  1.00  0.00           C
ATOM   8170  C37 POPEo 236      61.686  34.941  33.560  1.00  0.00           C
ATOM   8173  C38 POPEo 236      62.336  36.261  34.000  1.00  0.00           C
ATOM   8176  C39 POPEo 236      62.444  36.401  35.520  1.00  0.00           C
ATOM   8179 0C31 POPEo 236      63.305  37.611  35.900  1.00  0.00           C
ATOM   8182 1C31 POPEo 236      63.256  37.941  37.400  1.00  0.00           C
ATOM   8185 2C31 POPEo 236      64.376  38.891  37.850  1.00  0.00           C
ATOM   8188 3C31 POPEo 236      64.346  40.280  37.180  1.00  0.00           C
ATOM   8191 4C31 POPEo 236      63.275  41.221  37.750  1.00  0.00           C
ATOM   8194 5C31 POPEo 236      63.416  42.650  37.200  1.00  0.00           C
ATOM   8197 6C31 POPEo 236      62.486  43.671  37.860  1.00  0.00           C
ATOM   8201  NH3 POPEp 237      -0.574  22.479  19.540  1.00  0.00           N
ATOM   8205  C12 POPEp 237       0.676  22.581  20.380  1.00  0.00           C
ATOM   8208  C11 POPEp 237       0.876  24.021  20.890  1.00  0.00           C
ATOM   8211  P   POPEp 237       3.456  23.901  21.210  1.00  0.00           P
ATOM   8212  O13 POPEp 237       3.656  22.441  21.090  1.00  0.00           O
ATOM   8213  O14 POPEp 237       3.626  24.691  19.960  1.00  0.00           O
ATOM   8214  O11 POPEp 237       4.426  24.441  22.330  1.00  0.00           O
ATOM   8215  O12 POPEp 237       1.996  24.171  21.760  1.00  0.00           O
ATOM   8216  C1  POPEp 237       3.986  25.161  23.480  1.00  0.00           C
ATOM   8219  C2  POPEp 237       4.036  24.331  24.790  1.00  0.00           C
ATOM   8221  O21 POPEp 237       4.236  25.251  25.880  1.00  0.00           O
ATOM   8222  C21 POPEp 237       4.176  24.761  27.100  1.00  0.00           C
ATOM   8223  O22 POPEp 237       3.606  23.750  27.450  1.00  0.00           O
ATOM   8224  C22 POPEp 237       4.946  25.701  28.040  1.00  0.00           C
ATOM   8227  C3  POPEp 237       5.186  23.301  24.770  1.00  0.00           C
ATOM   8230  O31 POPEp 237       4.936  22.231  25.700  1.00  0.00           O
ATOM   8231  C31 POPEp 237       5.556  21.101  25.360  1.00  0.00           C
ATOM   8232  O32 POPEp 237       6.396  21.031  24.480  1.00  0.00           O
ATOM   8233  C32 POPEp 237       5.086  19.961  26.270  1.00  0.00           C
ATOM   8236  C23 POPEp 237       5.536  25.041  29.310  1.00  0.00           C
ATOM   8239  C24 POPEp 237       7.066  25.191  29.370  1.00  0.00           C
ATOM   8242  C25 POPEp 237       7.766  24.171  30.280  1.00  0.00           C
ATOM   8245  C26 POPEp 237       7.716  24.501  31.770  1.00  0.00           C
ATOM   8248  C27 POPEp 237       8.666  23.581  32.540  1.00  0.00           C
ATOM   8251  C28 POPEp 237       8.606  23.701  34.070  1.00  0.00           C
ATOM   8254  C29 POPEp 237       9.056  25.051  34.580  1.00  0.00           C
ATOM   8256 0C21 POPEp 237       8.776  25.569  35.780  1.00  0.00           C
ATOM   8258 1C21 POPEp 237       7.966  24.891  36.870  1.00  0.00           C
ATOM   8261 2C21 POPEp 237       8.826  24.481  38.090  1.00  0.00           C
ATOM   8264 3C21 POPEp 237       9.246  25.660  38.980  1.00  0.00           C
ATOM   8267 4C21 POPEp 237       8.406  25.801  40.270  1.00  0.00           C
ATOM   8270 5C21 POPEp 237       8.736  24.741  41.340  1.00  0.00           C
ATOM   8273 6C21 POPEp 237       8.016  25.000  42.670  1.00  0.00           C
ATOM   8276 7C21 POPEp 237       8.456  24.041  43.790  1.00  0.00           C
ATOM   8279 8C21 POPEp 237       7.746  24.271  45.130  1.00  0.00           C
ATOM   8283  C33 POPEp 237       4.846  20.311  27.760  1.00  0.00           C
ATOM   8286  C34 POPEp 237       4.286  19.111  28.530  1.00  0.00           C
ATOM   8289  C35 POPEp 237       4.466  19.251  30.050  1.00  0.00           C
ATOM   8292  C36 POPEp 237       3.576  20.321  30.680  1.00  0.00           C
ATOM   8295  C37 POPEp 237       3.866  20.500  32.170  1.00  0.00           C
ATOM   8298  C38 POPEp 237       2.606  20.811  32.990  1.00  0.00           C
ATOM   8301  C39 POPEp 237       2.886  20.811  34.500  1.00  0.00           C
ATOM   8304 0C31 POPEp 237       3.606  22.061  35.000  1.00  0.00           C
ATOM   8307 1C31 POPEp 237       4.326  21.811  36.330  1.00  0.00           C
ATOM   8310 2C31 POPEp 237       4.606  23.101  37.090  1.00  0.00           C
ATOM   8313 3C31 POPEp 237       5.426  22.871  38.360  1.00  0.00           C
ATOM   8316 4C31 POPEp 237       4.656  22.081  39.420  1.00  0.00           C
ATOM   8319 5C31 POPEp 237       5.436  22.021  40.730  1.00  0.00           C
ATOM   8322 6C31 POPEp 237       4.686  21.301  41.840  1.00  0.00           C
ATOM   8326  NH3 POPEq 238     106.495  35.511  23.520  1.00  0.00           N
ATOM   8330  C12 POPEq 238     106.126  34.421  22.540  1.00  0.00           C
ATOM   8333  C11 POPEq 238     107.264  34.141  21.560  1.00  0.00           C
ATOM   8336  P   POPEq 238     107.656  31.581  21.160  1.00  0.00           P
ATOM   8337  O13 POPEq 238     106.906  30.521  20.450  1.00  0.00           O
ATOM   8338  O14 POPEq 238     109.095  31.661  20.880  1.00  0.00           O
ATOM   8339  O11 POPEq 238     107.365  31.411  22.690  1.00  0.00           O
ATOM   8340  O12 POPEq 238     106.975  32.961  20.820  1.00  0.00           O
ATOM   8341  C1  POPEq 238     108.386  31.621  23.650  1.00  0.00           C
ATOM   8344  C2  POPEq 238     107.694  31.701  25.020  1.00  0.00           C
ATOM   8346  O21 POPEq 238     108.654  31.901  26.060  1.00  0.00           O
ATOM   8347  C21 POPEq 238     109.356  33.020  25.980  1.00  0.00           C
ATOM   8348  O22 POPEq 238     109.076  34.001  25.310  1.00  0.00           O
ATOM   8349  C22 POPEq 238     110.656  32.851  26.760  1.00  0.00           C
ATOM   8352  C3  POPEq 238     106.926  30.391  25.270  1.00  0.00           C
ATOM   8355  O31 POPEq 238     106.105  30.451  26.460  1.00  0.00           O
ATOM   8356  C31 POPEq 238     104.895  30.931  26.260  1.00  0.00           C
ATOM   8357  O32 POPEq 238     104.475  31.461  25.250  1.00  0.00           O
ATOM   8358  C32 POPEq 238     104.085  30.701  27.510  1.00  0.00           C
ATOM   8361  C23 POPEq 238     110.685  33.631  28.090  1.00  0.00           C
ATOM   8364  C24 POPEq 238     112.124  33.701  28.620  1.00  0.00           C
ATOM   8367  C25 POPEq 238     112.255  34.381  29.980  1.00  0.00           C
ATOM   8370  C26 POPEq 238     111.996  33.451  31.180  1.00  0.00           C
ATOM   8373  C27 POPEq 238     112.276  34.171  32.510  1.00  0.00           C
ATOM   8376  C28 POPEq 238     112.535  33.241  33.710  1.00  0.00           C
ATOM   8379  C29 POPEq 238     111.336  32.381  34.010  1.00  0.00           C
ATOM   8381 0C21 POPEq 238     110.646  32.331  35.170  1.00  0.00           C
ATOM   8383 1C21 POPEq 238     110.916  33.090  36.440  1.00  0.00           C
ATOM   8386 2C21 POPEq 238     110.606  32.221  37.670  1.00  0.00           C
ATOM   8389 3C21 POPEq 238     110.455  33.051  38.970  1.00  0.00           C
ATOM   8392 4C21 POPEq 238     109.916  32.261  40.180  1.00  0.00           C
ATOM   8395 5C21 POPEq 238     108.685  31.411  39.840  1.00  0.00           C
ATOM   8398 6C21 POPEq 238     107.905  30.911  41.070  1.00  0.00           C
ATOM   8401 7C21 POPEq 238     106.805  29.921  40.690  1.00  0.00           C
ATOM   8404 8C21 POPEq 238     105.916  29.491  41.860  1.00  0.00           C
ATOM   8408  C33 POPEq 238     102.586  31.001  27.350  1.00  0.00           C
ATOM   8411  C34 POPEq 238     101.814  30.171  28.370  1.00  0.00           C
ATOM   8414  C35 POPEq 238     102.355  30.331  29.800  1.00  0.00           C
ATOM   8417  C36 POPEq 238     101.865  31.641  30.430  1.00  0.00           C
ATOM   8420  C37 POPEq 238     102.075  31.691  31.940  1.00  0.00           C
ATOM   8423  C38 POPEq 238     101.045  32.611  32.620  1.00  0.00           C
ATOM   8426  C39 POPEq 238     101.175  32.621  34.140  1.00  0.00           C
ATOM   8429 0C31 POPEq 238     100.135  33.531  34.820  1.00  0.00           C
ATOM   8432 1C31 POPEq 238      98.804  32.831  35.130  1.00  0.00           C
ATOM   8435 2C31 POPEq 238      97.875  33.721  35.970  1.00  0.00           C
ATOM   8438 3C31 POPEq 238      96.716  32.961  36.630  1.00  0.00           C
ATOM   8441 4C31 POPEq 238      96.014  33.840  37.680  1.00  0.00           C
ATOM   8444 5C31 POPEq 238      94.826  33.160  38.370  1.00  0.00           C
ATOM   8447 6C31 POPEq 238      94.125  34.081  39.370  1.00  0.00           C
ATOM   8451  NH3 POPEr 239      95.606 125.461  20.160  1.00  0.00           N
ATOM   8455  C12 POPEr 239      96.346 124.331  19.490  1.00  0.00           C
ATOM   8458  C11 POPEr 239      97.694 124.820  18.890  1.00  0.00           C
ATOM   8461  P   POPEr 239      99.445 122.840  18.830  1.00  0.00           P
ATOM   8462  O13 POPEr 239      99.546 121.740  17.840  1.00  0.00           O
ATOM   8463  O14 POPEr 239     100.685 123.610  19.130  1.00  0.00           O
ATOM   8464  O11 POPEr 239      98.666 122.439  20.140  1.00  0.00           O
ATOM   8465  O12 POPEr 239      98.395 123.820  18.150  1.00  0.00           O
ATOM   8466  C1  POPEr 239      99.046 121.439  21.080  1.00  0.00           C
ATOM   8469  C2  POPEr 239      99.225 121.991  22.540  1.00  0.00           C
ATOM   8471  O21 POPEr 239      98.955 120.900  23.450  1.00  0.00           O
ATOM   8472  C21 POPEr 239      99.536 121.001  24.640  1.00  0.00           C
ATOM   8473  O22 POPEr 239     100.385 121.819  24.940  1.00  0.00           O
ATOM   8474  C22 POPEr 239      98.944 119.969  25.610  1.00  0.00           C
ATOM   8477  C3  POPEr 239      98.305 123.200  22.900  1.00  0.00           C
ATOM   8480  O31 POPEr 239      98.846 123.960  24.000  1.00  0.00           O
ATOM   8481  C31 POPEr 239      98.156 123.990  25.140  1.00  0.00           C
ATOM   8482  O32 POPEr 239      97.075 123.461  25.330  1.00  0.00           O
ATOM   8483  C32 POPEr 239      98.965 124.751  26.190  1.00  0.00           C
ATOM   8486  C23 POPEr 239      98.305 120.681  26.820  1.00  0.00           C
ATOM   8489  C24 POPEr 239      97.775 119.689  27.860  1.00  0.00           C
ATOM   8492  C25 POPEr 239      97.505 120.380  29.210  1.00  0.00           C
ATOM   8495  C26 POPEr 239      97.036 119.410  30.290  1.00  0.00           C
ATOM   8498  C27 POPEr 239      97.425 119.879  31.700  1.00  0.00           C
ATOM   8501  C28 POPEr 239      97.145 118.820  32.770  1.00  0.00           C
ATOM   8504  C29 POPEr 239      97.745 119.211  34.090  1.00  0.00           C
ATOM   8506 0C21 POPEr 239      98.874 118.719  34.650  1.00  0.00           C
ATOM   8508 1C21 POPEr 239      99.806 117.689  34.060  1.00  0.00           C
ATOM   8511 2C21 POPEr 239      99.795 116.340  34.810  1.00  0.00           C
ATOM   8514 3C21 POPEr 239      98.465 115.569  34.660  1.00  0.00           C
ATOM   8517 4C21 POPEr 239      98.576 114.079  34.990  1.00  0.00           C
ATOM   8520 5C21 POPEr 239      98.386 113.699  36.470  1.00  0.00           C
ATOM   8523 6C21 POPEr 239      98.305 112.169  36.630  1.00  0.00           C
ATOM   8526 7C21 POPEr 239      98.165 111.711  38.090  1.00  0.00           C
ATOM   8529 8C21 POPEr 239      97.996 110.189  38.230  1.00  0.00           C
ATOM   8533  C33 POPEr 239      98.286 124.869  27.570  1.00  0.00           C
ATOM   8536  C34 POPEr 239      99.265 125.350  28.650  1.00  0.00           C
ATOM   8539  C35 POPEr 239      98.626 125.451  30.050  1.00  0.00           C
ATOM   8542  C36 POPEr 239      99.575 126.010  31.120  1.00  0.00           C
ATOM   8545  C37 POPEr 239      98.836 126.439  32.390  1.00  0.00           C
ATOM   8548  C38 POPEr 239      99.736 126.490  33.630  1.00  0.00           C
ATOM   8551  C39 POPEr 239      99.865 125.149  34.370  1.00  0.00           C
ATOM   8554 0C31 POPEr 239      98.526 124.641  34.920  1.00  0.00           C
ATOM   8557 1C31 POPEr 239      98.654 123.619  36.060  1.00  0.00           C
ATOM   8560 2C31 POPEr 239      97.276 123.209  36.600  1.00  0.00           C
ATOM   8563 3C31 POPEr 239      97.316 122.299  37.840  1.00  0.00           C
ATOM   8566 4C31 POPEr 239      97.915 120.919  37.570  1.00  0.00           C
ATOM   8569 5C31 POPEr 239      97.645 119.900  38.690  1.00  0.00           C
ATOM   8572 6C31 POPEr 239      98.165 118.501  38.360  1.00  0.00           C
ATOM   8576  NH3 POPEs 240      -1.624 105.961  60.020  1.00  0.00           N
ATOM   8580  C12 POPEs 240      -0.264 106.411  59.540  1.00  0.00           C
ATOM   8583  C11 POPEs 240       0.886 105.389  59.710  1.00  0.00           C
ATOM   8586  P   POPEs 240       3.366 105.321  60.700  1.00  0.00           P
ATOM   8587  O13 POPEs 240       4.176 106.290  61.480  1.00  0.00           O
ATOM   8588  O14 POPEs 240       3.006 104.021  61.320  1.00  0.00           O
ATOM   8589  O11 POPEs 240       4.016 105.090  59.260  1.00  0.00           O
ATOM   8590  O12 POPEs 240       1.996 106.040  60.330  1.00  0.00           O
ATOM   8591  C1  POPEs 240       4.296 106.241  58.450  1.00  0.00           C
ATOM   8594  C2  POPEs 240       4.626 105.830  56.980  1.00  0.00           C
ATOM   8596  O21 POPEs 240       5.716 106.590  56.410  1.00  0.00           O
ATOM   8597  C21 POPEs 240       5.586 107.889  56.270  1.00  0.00           C
ATOM   8598  O22 POPEs 240       4.636 108.559  56.630  1.00  0.00           O
ATOM   8599  C22 POPEs 240       6.786 108.449  55.510  1.00  0.00           C
ATOM   8602  C3  POPEs 240       3.356 105.751  56.040  1.00  0.00           C
ATOM   8605  O31 POPEs 240       3.616 105.751  54.620  1.00  0.00           O
ATOM   8606  C31 POPEs 240       4.466 104.829  54.150  1.00  0.00           C
ATOM   8607  O32 POPEs 240       5.096 104.039  54.820  1.00  0.00           O
ATOM   8608  C32 POPEs 240       4.596 104.949  52.630  1.00  0.00           C
ATOM   8611  C23 POPEs 240       6.556 109.949  55.210  1.00  0.00           C
ATOM   8614  C24 POPEs 240       7.706 110.609  54.440  1.00  0.00           C
ATOM   8617  C25 POPEs 240       7.336 111.040  53.010  1.00  0.00           C
ATOM   8620  C26 POPEs 240       7.236 109.860  52.030  1.00  0.00           C
ATOM   8623  C27 POPEs 240       6.996 110.321  50.580  1.00  0.00           C
ATOM   8626  C28 POPEs 240       7.276 109.201  49.560  1.00  0.00           C
ATOM   8629  C29 POPEs 240       7.006 109.660  48.150  1.00  0.00           C
ATOM   8631 0C21 POPEs 240       7.806 109.480  47.080  1.00  0.00           C
ATOM   8633 1C21 POPEs 240       9.146 108.811  47.090  1.00  0.00           C
ATOM   8636 2C21 POPEs 240       9.976 109.100  45.830  1.00  0.00           C
ATOM   8639 3C21 POPEs 240      10.366 110.581  45.660  1.00  0.00           C
ATOM   8642 4C21 POPEs 240      11.266 110.799  44.440  1.00  0.00           C
ATOM   8645 5C21 POPEs 240      11.556 112.281  44.160  1.00  0.00           C
ATOM   8648 6C21 POPEs 240      12.496 112.479  42.970  1.00  0.00           C
ATOM   8651 7C21 POPEs 240      12.716 113.951  42.600  1.00  0.00           C
ATOM   8654 8C21 POPEs 240      13.956 114.179  41.740  1.00  0.00           C
ATOM   8658  C33 POPEs 240       5.486 103.820  52.030  1.00  0.00           C
ATOM   8661  C34 POPEs 240       6.566 104.300  51.060  1.00  0.00           C
ATOM   8664  C35 POPEs 240       7.646 105.149  51.740  1.00  0.00           C
ATOM   8667  C36 POPEs 240       8.786 105.550  50.800  1.00  0.00           C
ATOM   8670  C37 POPEs 240       9.756 106.499  51.490  1.00  0.00           C
ATOM   8673  C38 POPEs 240      10.826 107.090  50.570  1.00  0.00           C
ATOM   8676  C39 POPEs 240      11.766 108.069  51.290  1.00  0.00           C
ATOM   8679 0C31 POPEs 240      11.046 109.270  51.930  1.00  0.00           C
ATOM   8682 1C31 POPEs 240      12.006 110.049  52.830  1.00  0.00           C
ATOM   8685 2C31 POPEs 240      11.376 111.229  53.570  1.00  0.00           C
ATOM   8688 3C31 POPEs 240      12.126 111.630  54.850  1.00  0.00           C
ATOM   8691 4C31 POPEs 240      11.216 112.469  55.760  1.00  0.00           C
ATOM   8694 5C31 POPEs 240      11.876 112.990  57.050  1.00  0.00           C
ATOM   8697 6C31 POPEs 240      12.156 111.910  58.110  1.00  0.00           C
ATOM   8701  NH3 POPEt 241      25.316  98.589  19.880  1.00  0.00           N
ATOM   8705  C12 POPEt 241      26.285  99.211  18.900  1.00  0.00           C
ATOM   8708  C11 POPEt 241      27.646  99.340  19.600  1.00  0.00           C
ATOM   8711  P   POPEt 241      28.396 100.149  22.010  1.00  0.00           P
ATOM   8712  O13 POPEt 241      29.486 101.141  21.910  1.00  0.00           O
ATOM   8713  O14 POPEt 241      27.516 100.249  23.200  1.00  0.00           O
ATOM   8714  O11 POPEt 241      29.006  98.699  21.970  1.00  0.00           O
ATOM   8715  O12 POPEt 241      27.486 100.201  20.720  1.00  0.00           O
ATOM   8716  C1  POPEt 241      29.736  98.139  23.070  1.00  0.00           C
ATOM   8719  C2  POPEt 241      28.806  97.640  24.220  1.00  0.00           C
ATOM   8721  O21 POPEt 241      29.616  97.169  25.310  1.00  0.00           O
ATOM   8722  C21 POPEt 241      29.206  96.259  26.180  1.00  0.00           C
ATOM   8723  O22 POPEt 241      28.736  95.171  25.920  1.00  0.00           O
ATOM   8724  C22 POPEt 241      29.516  96.870  27.570  1.00  0.00           C
ATOM   8727  C3  POPEt 241      27.646  96.730  23.710  1.00  0.00           C
ATOM   8730  O31 POPEt 241      26.476  96.940  24.520  1.00  0.00           O
ATOM   8731  C31 POPEt 241      25.426  97.500  23.950  1.00  0.00           C
ATOM   8732  O32 POPEt 241      25.186  97.561  22.760  1.00  0.00           O
ATOM   8733  C32 POPEt 241      24.596  98.181  25.040  1.00  0.00           C
ATOM   8736  C23 POPEt 241      29.046  96.150  28.860  1.00  0.00           C
ATOM   8739  C24 POPEt 241      29.056  97.141  30.040  1.00  0.00           C
ATOM   8742  C25 POPEt 241      28.666  96.530  31.400  1.00  0.00           C
ATOM   8745  C26 POPEt 241      28.566  97.570  32.520  1.00  0.00           C
ATOM   8748  C27 POPEt 241      28.386  96.940  33.900  1.00  0.00           C
ATOM   8751  C28 POPEt 241      28.136  97.969  35.020  1.00  0.00           C
ATOM   8754  C29 POPEt 241      26.736  98.531  34.990  1.00  0.00           C
ATOM   8756 0C21 POPEt 241      25.706  98.090  35.740  1.00  0.00           C
ATOM   8758 1C21 POPEt 241      25.726  96.931  36.710  1.00  0.00           C
ATOM   8761 2C21 POPEt 241      24.466  96.040  36.620  1.00  0.00           C
ATOM   8764 3C21 POPEt 241      23.195  96.701  37.190  1.00  0.00           C
ATOM   8767 4C21 POPEt 241      21.986  95.751  37.140  1.00  0.00           C
ATOM   8770 5C21 POPEt 241      20.726  96.390  37.730  1.00  0.00           C
ATOM   8773 6C21 POPEt 241      19.445  95.601  37.440  1.00  0.00           C
ATOM   8776 7C21 POPEt 241      18.226  96.210  38.140  1.00  0.00           C
ATOM   8779 8C21 POPEt 241      16.916  95.480  37.880  1.00  0.00           C
ATOM   8783  C33 POPEt 241      25.486  98.741  26.170  1.00  0.00           C
ATOM   8786  C34 POPEt 241      24.746  99.571  27.220  1.00  0.00           C
ATOM   8789  C35 POPEt 241      25.516  99.590  28.540  1.00  0.00           C
ATOM   8792  C36 POPEt 241      24.875 100.441  29.640  1.00  0.00           C
ATOM   8795  C37 POPEt 241      25.846 100.669  30.800  1.00  0.00           C
ATOM   8798  C38 POPEt 241      25.266 101.451  31.980  1.00  0.00           C
ATOM   8801  C39 POPEt 241      24.126 100.700  32.670  1.00  0.00           C
ATOM   8804 0C31 POPEt 241      23.806 101.281  34.040  1.00  0.00           C
ATOM   8807 1C31 POPEt 241      22.666 100.520  34.730  1.00  0.00           C
ATOM   8810 2C31 POPEt 241      22.346 101.150  36.070  1.00  0.00           C
ATOM   8813 3C31 POPEt 241      21.176 100.441  36.760  1.00  0.00           C
ATOM   8816 4C31 POPEt 241      20.936 101.059  38.130  1.00  0.00           C
ATOM   8819 5C31 POPEt 241      19.916 100.301  38.960  1.00  0.00           C
ATOM   8822 6C31 POPEt 241      19.736 100.961  40.320  1.00  0.00           C
ATOM   8826  NH3 POPEu 242      37.436  30.121  21.410  1.00  0.00           N
ATOM   8830  C12 POPEu 242      38.096  29.101  20.520  1.00  0.00           C
ATOM   8833  C11 POPEu 242      37.105  27.981  20.150  1.00  0.00           C
ATOM   8836  P   POPEu 242      35.526  27.131  22.150  1.00  0.00           P
ATOM   8837  O13 POPEu 242      34.346  27.611  21.390  1.00  0.00           O
ATOM   8838  O14 POPEu 242      35.425  25.811  22.810  1.00  0.00           O
ATOM   8839  O11 POPEu 242      36.006  28.251  23.160  1.00  0.00           O
ATOM   8840  O12 POPEu 242      36.805  27.121  21.250  1.00  0.00           O
ATOM   8841  C1  POPEu 242      35.596  28.191  24.540  1.00  0.00           C
ATOM   8844  C2  POPEu 242      36.496  27.261  25.420  1.00  0.00           C
ATOM   8846  O21 POPEu 242      36.215  27.521  26.800  1.00  0.00           O
ATOM   8847  C21 POPEu 242      36.815  28.511  27.400  1.00  0.00           C
ATOM   8848  O22 POPEu 242      37.456  29.401  26.850  1.00  0.00           O
ATOM   8849  C22 POPEu 242      36.666  28.401  28.920  1.00  0.00           C
ATOM   8852  C3  POPEu 242      38.026  27.321  24.990  1.00  0.00           C
ATOM   8855  O31 POPEu 242      39.056  27.171  26.010  1.00  0.00           O
ATOM   8856  C31 POPEu 242      39.006  26.141  26.830  1.00  0.00           C
ATOM   8857  O32 POPEu 242      38.096  25.351  26.940  1.00  0.00           O
ATOM   8858  C32 POPEu 242      40.265  26.101  27.700  1.00  0.00           C
ATOM   8861  C23 POPEu 242      37.965  28.811  29.660  1.00  0.00           C
ATOM   8864  C24 POPEu 242      38.106  28.160  31.040  1.00  0.00           C
ATOM   8867  C25 POPEu 242      37.136  28.701  32.110  1.00  0.00           C
ATOM   8870  C26 POPEu 242      37.305  30.201  32.380  1.00  0.00           C
ATOM   8873  C27 POPEu 242      36.666  30.651  33.710  1.00  0.00           C
ATOM   8876  C28 POPEu 242      37.035  32.111  34.060  1.00  0.00           C
ATOM   8879  C29 POPEu 242      36.476  32.520  35.410  1.00  0.00           C
ATOM   8881 0C21 POPEu 242      37.166  32.751  36.540  1.00  0.00           C
ATOM   8883 1C21 POPEu 242      38.656  32.601  36.760  1.00  0.00           C
ATOM   8886 2C21 POPEu 242      39.006  31.921  38.110  1.00  0.00           C
ATOM   8889 3C21 POPEu 242      38.506  30.471  38.220  1.00  0.00           C
ATOM   8892 4C21 POPEu 242      39.135  29.661  39.360  1.00  0.00           C
ATOM   8895 5C21 POPEu 242      38.965  30.291  40.760  1.00  0.00           C
ATOM   8898 6C21 POPEu 242      39.466  29.361  41.880  1.00  0.00           C
ATOM   8901 7C21 POPEu 242      39.375  29.981  43.280  1.00  0.00           C
ATOM   8904 8C21 POPEu 242      39.826  29.031  44.390  1.00  0.00           C
ATOM   8908  C33 POPEu 242      40.465  24.711  28.350  1.00  0.00           C
ATOM   8911  C34 POPEu 242      41.445  24.721  29.540  1.00  0.00           C
ATOM   8914  C35 POPEu 242      40.775  25.081  30.870  1.00  0.00           C
ATOM   8917  C36 POPEu 242      41.686  24.891  32.090  1.00  0.00           C
ATOM   8920  C37 POPEu 242      40.975  25.191  33.420  1.00  0.00           C
ATOM   8923  C38 POPEu 242      41.846  24.961  34.670  1.00  0.00           C
ATOM   8926  C39 POPEu 242      42.194  23.481  34.900  1.00  0.00           C
ATOM   8929 0C31 POPEu 242      42.995  23.231  36.190  1.00  0.00           C
ATOM   8932 1C31 POPEu 242      42.136  23.341  37.460  1.00  0.00           C
ATOM   8935 2C31 POPEu 242      42.846  22.911  38.760  1.00  0.00           C
ATOM   8938 3C31 POPEu 242      43.216  21.421  38.790  1.00  0.00           C
ATOM   8941 4C31 POPEu 242      43.805  20.971  40.140  1.00  0.00           C
ATOM   8944 5C31 POPEu 242      44.306  19.531  40.100  1.00  0.00           C
ATOM   8947 6C31 POPEu 242      44.866  19.041  41.430  1.00  0.00           C
ATOM   8951  NH3 POPEv 243     112.166  94.240  61.240  1.00  0.00           N
ATOM   8955  C12 POPEv 243     111.336  93.461  62.220  1.00  0.00           C
ATOM   8958  C11 POPEv 243     110.676  94.400  63.240  1.00  0.00           C
ATOM   8961  P   POPEv 243     110.445  97.010  63.110  1.00  0.00           P
ATOM   8962  O13 POPEv 243     109.785  97.169  64.430  1.00  0.00           O
ATOM   8963  O14 POPEv 243     111.915  97.099  63.030  1.00  0.00           O
ATOM   8964  O11 POPEv 243     109.745  97.840  61.950  1.00  0.00           O
ATOM   8965  O12 POPEv 243     110.124  95.560  62.580  1.00  0.00           O
ATOM   8966  C1  POPEv 243     110.436  98.430  60.840  1.00  0.00           C
ATOM   8969  C2  POPEv 243     111.066  97.400  59.850  1.00  0.00           C
ATOM   8971  O21 POPEv 243     111.814  98.050  58.800  1.00  0.00           O
ATOM   8972  C21 POPEv 243     111.236  98.689  57.810  1.00  0.00           C
ATOM   8973  O22 POPEv 243     110.044  98.820  57.620  1.00  0.00           O
ATOM   8974  C22 POPEv 243     112.295  99.249  56.840  1.00  0.00           C
ATOM   8977  C3  POPEv 243     110.035  96.320  59.360  1.00  0.00           C
ATOM   8980  O31 POPEv 243     110.704  95.140  58.900  1.00  0.00           O
ATOM   8981  C31 POPEv 243     109.946  94.039  58.710  1.00  0.00           C
ATOM   8982  O32 POPEv 243     110.145  92.980  59.280  1.00  0.00           O
ATOM   8983  C32 POPEv 243     108.836  94.230  57.680  1.00  0.00           C
ATOM   8986  C23 POPEv 243     111.835  99.230  55.350  1.00  0.00           C
ATOM   8989  C24 POPEv 243     112.845  99.820  54.360  1.00  0.00           C
ATOM   8992  C25 POPEv 243     112.365  99.829  52.890  1.00  0.00           C
ATOM   8995  C26 POPEv 243     111.145 100.741  52.620  1.00  0.00           C
ATOM   8998  C27 POPEv 243     111.285 101.490  51.280  1.00  0.00           C
ATOM   9001  C28 POPEv 243     110.075 102.391  50.910  1.00  0.00           C
ATOM   9004  C29 POPEv 243     108.775 101.649  50.740  1.00  0.00           C
ATOM   9006 0C21 POPEv 243     108.374 100.979  49.640  1.00  0.00           C
ATOM   9008 1C21 POPEv 243     109.165 100.790  48.370  1.00  0.00           C
ATOM   9011 2C21 POPEv 243     108.815 101.831  47.300  1.00  0.00           C
ATOM   9014 3C21 POPEv 243     109.636 101.649  46.010  1.00  0.00           C
ATOM   9017 4C21 POPEv 243     109.445 102.829  45.040  1.00  0.00           C
ATOM   9020 5C21 POPEv 243     110.545 102.889  43.970  1.00  0.00           C
ATOM   9023 6C21 POPEv 243     110.515 104.201  43.180  1.00  0.00           C
ATOM   9026 7C21 POPEv 243     111.695 104.319  42.210  1.00  0.00           C
ATOM   9029 8C21 POPEv 243     111.565 105.490  41.230  1.00  0.00           C
ATOM   9033  C33 POPEv 243     108.335  92.870  57.120  1.00  0.00           C
ATOM   9036  C34 POPEv 243     107.796  92.880  55.680  1.00  0.00           C
ATOM   9039  C35 POPEv 243     106.625  93.829  55.430  1.00  0.00           C
ATOM   9042  C36 POPEv 243     107.046  95.240  55.010  1.00  0.00           C
ATOM   9045  C37 POPEv 243     105.855  96.010  54.430  1.00  0.00           C
ATOM   9048  C38 POPEv 243     106.145  97.500  54.220  1.00  0.00           C
ATOM   9051  C39 POPEv 243     104.965  98.279  53.640  1.00  0.00           C
ATOM   9054 0C31 POPEv 243     105.256  99.781  53.680  1.00  0.00           C
ATOM   9057 1C31 POPEv 243     104.055 100.609  53.230  1.00  0.00           C
ATOM   9060 2C31 POPEv 243     104.305 102.120  53.350  1.00  0.00           C
ATOM   9063 3C31 POPEv 243     103.874 102.730  54.700  1.00  0.00           C
ATOM   9066 4C31 POPEv 243     104.876 102.540  55.850  1.00  0.00           C
ATOM   9069 5C31 POPEv 243     104.605 103.520  56.990  1.00  0.00           C
ATOM   9072 6C31 POPEv 243     105.606 103.410  58.140  1.00  0.00           C
ATOM   9076  NH3 POPEw 244      59.816  98.531  61.640  1.00  0.00           N
ATOM   9080  C12 POPEw 244      58.756  98.980  62.610  1.00  0.00           C
ATOM   9083  C11 POPEw 244      57.375  98.549  62.080  1.00  0.00           C
ATOM   9086  P   POPEw 244      54.996  99.540  62.210  1.00  0.00           P
ATOM   9087  O13 POPEw 244      55.105 101.020  62.100  1.00  0.00           O
ATOM   9088  O14 POPEw 244      53.746  99.071  62.860  1.00  0.00           O
ATOM   9089  O11 POPEw 244      55.046  98.951  60.750  1.00  0.00           O
ATOM   9090  O12 POPEw 244      56.305  99.009  62.920  1.00  0.00           O
ATOM   9091  C1  POPEw 244      54.076  99.300  59.770  1.00  0.00           C
ATOM   9094  C2  POPEw 244      54.354  98.479  58.490  1.00  0.00           C
ATOM   9096  O21 POPEw 244      53.186  98.461  57.660  1.00  0.00           O
ATOM   9097  C21 POPEw 244      53.096  99.389  56.730  1.00  0.00           C
ATOM   9098  O22 POPEw 244      53.756 100.410  56.670  1.00  0.00           O
ATOM   9099  C22 POPEw 244      52.055  98.899  55.730  1.00  0.00           C
ATOM   9102  C3  POPEw 244      54.706  97.001  58.850  1.00  0.00           C
ATOM   9105  O31 POPEw 244      55.105  96.281  57.670  1.00  0.00           O
ATOM   9106  C31 POPEw 244      54.135  95.790  56.900  1.00  0.00           C
ATOM   9107  O32 POPEw 244      52.975  95.620  57.250  1.00  0.00           O
ATOM   9108  C32 POPEw 244      54.725  95.560  55.510  1.00  0.00           C
ATOM   9111  C23 POPEw 244      51.875  99.781  54.470  1.00  0.00           C
ATOM   9114  C24 POPEw 244      51.896  98.930  53.190  1.00  0.00           C
ATOM   9117  C25 POPEw 244      53.316  98.781  52.620  1.00  0.00           C
ATOM   9120  C26 POPEw 244      53.356  97.990  51.310  1.00  0.00           C
ATOM   9123  C27 POPEw 244      54.785  97.840  50.780  1.00  0.00           C
ATOM   9126  C28 POPEw 244      54.866  96.971  49.510  1.00  0.00           C
ATOM   9129  C29 POPEw 244      56.276  96.561  49.210  1.00  0.00           C
ATOM   9131 0C21 POPEw 244      56.736  96.219  47.990  1.00  0.00           C
ATOM   9133 1C21 POPEw 244      55.886  96.150  46.750  1.00  0.00           C
ATOM   9136 2C21 POPEw 244      56.625  95.539  45.550  1.00  0.00           C
ATOM   9139 3C21 POPEw 244      57.785  96.399  45.040  1.00  0.00           C
ATOM   9142 4C21 POPEw 244      58.244  96.031  43.630  1.00  0.00           C
ATOM   9145 5C21 POPEw 244      58.605  94.540  43.470  1.00  0.00           C
ATOM   9148 6C21 POPEw 244      59.215  94.230  42.090  1.00  0.00           C
ATOM   9151 7C21 POPEw 244      59.666  92.759  41.970  1.00  0.00           C
ATOM   9154 8C21 POPEw 244      60.084  92.329  40.560  1.00  0.00           C
ATOM   9158  C33 POPEw 244      53.764  95.049  54.400  1.00  0.00           C
ATOM   9161  C34 POPEw 244      54.585  94.669  53.160  1.00  0.00           C
ATOM   9164  C35 POPEw 244      53.826  93.829  52.120  1.00  0.00           C
ATOM   9167  C36 POPEw 244      54.746  93.391  50.970  1.00  0.00           C
ATOM   9170  C37 POPEw 244      54.026  92.561  49.890  1.00  0.00           C
ATOM   9173  C38 POPEw 244      54.694  92.631  48.520  1.00  0.00           C
ATOM   9176  C39 POPEw 244      54.056  91.711  47.470  1.00  0.00           C
ATOM   9179 0C31 POPEw 244      52.546  91.950  47.260  1.00  0.00           C
ATOM   9182 1C31 POPEw 244      51.976  91.119  46.100  1.00  0.00           C
ATOM   9185 2C31 POPEw 244      50.445  91.210  46.010  1.00  0.00           C
ATOM   9188 3C31 POPEw 244      49.816  90.109  45.130  1.00  0.00           C
ATOM   9191 4C31 POPEw 244      50.355  90.070  43.700  1.00  0.00           C
ATOM   9194 5C31 POPEw 244      49.245  89.921  42.650  1.00  0.00           C
ATOM   9197 6C31 POPEw 244      49.766  89.781  41.220  1.00  0.00           C
ATOM   9201  NH3 POPEx 245      36.076  48.561  61.510  1.00  0.00           N
ATOM   9205  C12 POPEx 245      35.936  49.389  62.750  1.00  0.00           C
ATOM   9208  C11 POPEx 245      36.146  50.870  62.410  1.00  0.00           C
ATOM   9211  P   POPEx 245      35.666  53.261  63.160  1.00  0.00           P
ATOM   9212  O13 POPEx 245      34.535  53.620  62.270  1.00  0.00           O
ATOM   9213  O14 POPEx 245      35.776  53.991  64.440  1.00  0.00           O
ATOM   9214  O11 POPEx 245      37.056  53.361  62.410  1.00  0.00           O
ATOM   9215  O12 POPEx 245      35.625  51.701  63.460  1.00  0.00           O
ATOM   9216  C1  POPEx 245      37.526  54.511  61.720  1.00  0.00           C
ATOM   9219  C2  POPEx 245      37.096  54.501  60.230  1.00  0.00           C
ATOM   9221  O21 POPEx 245      37.736  53.381  59.600  1.00  0.00           O
ATOM   9222  C21 POPEx 245      37.216  52.640  58.620  1.00  0.00           C
ATOM   9223  O22 POPEx 245      37.796  51.689  58.110  1.00  0.00           O
ATOM   9224  C22 POPEx 245      35.766  52.961  58.230  1.00  0.00           C
ATOM   9227  C3  POPEx 245      37.496  55.851  59.570  1.00  0.00           C
ATOM   9230  O31 POPEx 245      36.736  56.151  58.380  1.00  0.00           O
ATOM   9231  C31 POPEx 245      37.316  55.800  57.230  1.00  0.00           C
ATOM   9232  O32 POPEx 245      38.276  55.070  57.140  1.00  0.00           O
ATOM   9233  C32 POPEx 245      36.506  56.361  56.080  1.00  0.00           C
ATOM   9236  C23 POPEx 245      35.425  52.281  56.870  1.00  0.00           C
ATOM   9239  C24 POPEx 245      33.926  52.111  56.590  1.00  0.00           C
ATOM   9242  C25 POPEx 245      33.656  51.611  55.150  1.00  0.00           C
ATOM   9245  C26 POPEx 245      34.456  50.369  54.720  1.00  0.00           C
ATOM   9248  C27 POPEx 245      34.336  50.119  53.200  1.00  0.00           C
ATOM   9251  C28 POPEx 245      35.276  49.011  52.710  1.00  0.00           C
ATOM   9254  C29 POPEx 245      36.745  49.371  52.710  1.00  0.00           C
ATOM   9256 0C21 POPEx 245      37.566  49.421  51.640  1.00  0.00           C
ATOM   9258 1C21 POPEx 245      37.196  49.160  50.200  1.00  0.00           C
ATOM   9261 2C21 POPEx 245      36.276  50.210  49.530  1.00  0.00           C
ATOM   9264 3C21 POPEx 245      35.796  49.711  48.160  1.00  0.00           C
ATOM   9267 4C21 POPEx 245      34.936  50.709  47.390  1.00  0.00           C
ATOM   9270 5C21 POPEx 245      35.726  51.910  46.850  1.00  0.00           C
ATOM   9273 6C21 POPEx 245      34.936  52.729  45.820  1.00  0.00           C
ATOM   9276 7C21 POPEx 245      35.686  53.951  45.300  1.00  0.00           C
ATOM   9279 8C21 POPEx 245      34.936  54.660  44.170  1.00  0.00           C
ATOM   9283  C33 POPEx 245      36.926  55.721  54.740  1.00  0.00           C
ATOM   9286  C34 POPEx 245      35.956  56.061  53.600  1.00  0.00           C
ATOM   9289  C35 POPEx 245      35.866  54.910  52.600  1.00  0.00           C
ATOM   9292  C36 POPEx 245      34.846  55.101  51.460  1.00  0.00           C
ATOM   9295  C37 POPEx 245      34.786  53.881  50.520  1.00  0.00           C
ATOM   9298  C38 POPEx 245      33.766  54.049  49.390  1.00  0.00           C
ATOM   9301  C39 POPEx 245      32.406  53.410  49.710  1.00  0.00           C
ATOM   9304 0C31 POPEx 245      31.336  53.750  48.660  1.00  0.00           C
ATOM   9307 1C31 POPEx 245      31.086  52.671  47.590  1.00  0.00           C
ATOM   9310 2C31 POPEx 245      30.076  53.191  46.560  1.00  0.00           C
ATOM   9313 3C31 POPEx 245      29.406  52.111  45.710  1.00  0.00           C
ATOM   9316 4C31 POPEx 245      30.146  51.730  44.420  1.00  0.00           C
ATOM   9319 5C31 POPEx 245      29.326  50.761  43.570  1.00  0.00           C
ATOM   9322 6C31 POPEx 245      30.046  50.280  42.310  1.00  0.00           C
ATOM   9326  NH3 POPEy 246      11.826 109.300  63.630  1.00  0.00           N
ATOM   9330  C12 POPEy 246      12.486 110.480  62.980  1.00  0.00           C
ATOM   9333  C11 POPEy 246      13.646 110.970  63.850  1.00  0.00           C
ATOM   9336  P   POPEy 246      15.116 113.109  63.960  1.00  0.00           P
ATOM   9337  O13 POPEy 246      14.126 113.969  64.640  1.00  0.00           O
ATOM   9338  O14 POPEy 246      16.146 112.449  64.810  1.00  0.00           O
ATOM   9339  O11 POPEy 246      15.826 113.890  62.770  1.00  0.00           O
ATOM   9340  O12 POPEy 246      14.326 112.001  63.150  1.00  0.00           O
ATOM   9341  C1  POPEy 246      16.266 113.181  61.610  1.00  0.00           C
ATOM   9344  C2  POPEy 246      17.496 113.890  60.980  1.00  0.00           C
ATOM   9346  O21 POPEy 246      17.936 113.181  59.830  1.00  0.00           O
ATOM   9347  C21 POPEy 246      17.556 113.410  58.570  1.00  0.00           C
ATOM   9348  O22 POPEy 246      18.056 112.829  57.620  1.00  0.00           O
ATOM   9349  C22 POPEy 246      16.416 114.431  58.400  1.00  0.00           C
ATOM   9352  C3  POPEy 246      18.676 113.980  62.010  1.00  0.00           C
ATOM   9355  O31 POPEy 246      20.026 113.960  61.470  1.00  0.00           O
ATOM   9356  C31 POPEy 246      20.695 115.061  61.100  1.00  0.00           C
ATOM   9357  O32 POPEy 246      21.916 115.140  61.140  1.00  0.00           O
ATOM   9358  C32 POPEy 246      19.816 116.229  60.650  1.00  0.00           C
ATOM   9361  C23 POPEy 246      16.215 114.891  56.930  1.00  0.00           C
ATOM   9364  C24 POPEy 246      15.076 115.919  56.770  1.00  0.00           C
ATOM   9367  C25 POPEy 246      14.956 116.509  55.350  1.00  0.00           C
ATOM   9370  C26 POPEy 246      14.296 115.550  54.350  1.00  0.00           C
ATOM   9373  C27 POPEy 246      14.696 115.870  52.890  1.00  0.00           C
ATOM   9376  C28 POPEy 246      14.036 114.960  51.830  1.00  0.00           C
ATOM   9379  C29 POPEy 246      14.346 113.501  52.020  1.00  0.00           C
ATOM   9381 0C21 POPEy 246      14.266 112.519  51.110  1.00  0.00           C
ATOM   9383 1C21 POPEy 246      13.856 112.631  49.670  1.00  0.00           C
ATOM   9386 2C21 POPEy 246      14.786 111.779  48.780  1.00  0.00           C
ATOM   9389 3C21 POPEy 246      14.366 111.779  47.300  1.00  0.00           C
ATOM   9392 4C21 POPEy 246      15.346 111.040  46.380  1.00  0.00           C
ATOM   9395 5C21 POPEy 246      16.776 111.590  46.440  1.00  0.00           C
ATOM   9398 6C21 POPEy 246      17.606 111.299  45.180  1.00  0.00           C
ATOM   9401 7C21 POPEy 246      17.906 109.809  44.960  1.00  0.00           C
ATOM   9404 8C21 POPEy 246      18.596 109.549  43.620  1.00  0.00           C
ATOM   9408  C33 POPEy 246      20.526 117.189  59.660  1.00  0.00           C
ATOM   9411  C34 POPEy 246      20.616 116.561  58.260  1.00  0.00           C
ATOM   9414  C35 POPEy 246      20.896 117.500  57.070  1.00  0.00           C
ATOM   9417  C36 POPEy 246      19.896 117.299  55.910  1.00  0.00           C
ATOM   9420  C37 POPEy 246      20.226 118.090  54.650  1.00  0.00           C
ATOM   9423  C38 POPEy 246      19.306 117.719  53.480  1.00  0.00           C
ATOM   9426  C39 POPEy 246      19.436 118.671  52.270  1.00  0.00           C
ATOM   9429 0C31 POPEy 246      20.726 118.520  51.470  1.00  0.00           C
ATOM   9432 1C31 POPEy 246      20.836 119.611  50.400  1.00  0.00           C
ATOM   9435 2C31 POPEy 246      22.036 119.450  49.450  1.00  0.00           C
ATOM   9438 3C31 POPEy 246      22.216 120.650  48.510  1.00  0.00           C
ATOM   9441 4C31 POPEy 246      22.696 121.919  49.230  1.00  0.00           C
ATOM   9444 5C31 POPEy 246      22.886 123.120  48.300  1.00  0.00           C
ATOM   9447 6C31 POPEy 246      23.456 124.340  49.010  1.00  0.00           C
ATOM   9451  NH3 POPEz 247      57.986 122.509  60.860  1.00  0.00           N
ATOM   9455  C12 POPEz 247      56.865 123.501  60.640  1.00  0.00           C
ATOM   9458  C11 POPEz 247      56.486 124.219  61.950  1.00  0.00           C
ATOM   9461  P   POPEz 247      54.146 125.469  61.880  1.00  0.00           P
ATOM   9462  O13 POPEz 247      53.834 124.991  63.250  1.00  0.00           O
ATOM   9463  O14 POPEz 247      53.686 126.819  61.500  1.00  0.00           O
ATOM   9464  O11 POPEz 247      53.656 124.400  60.810  1.00  0.00           O
ATOM   9465  O12 POPEz 247      55.695 125.370  61.670  1.00  0.00           O
ATOM   9466  C1  POPEz 247      53.875 124.559  59.400  1.00  0.00           C
ATOM   9469  C2  POPEz 247      52.576 124.751  58.560  1.00  0.00           C
ATOM   9471  O21 POPEz 247      52.846 124.431  57.180  1.00  0.00           O
ATOM   9472  C21 POPEz 247      52.806 123.120  56.870  1.00  0.00           C
ATOM   9473  O22 POPEz 247      52.396 122.239  57.610  1.00  0.00           O
ATOM   9474  C22 POPEz 247      53.456 122.889  55.510  1.00  0.00           C
ATOM   9477  C3  POPEz 247      52.025 126.199  58.660  1.00  0.00           C
ATOM   9480  O31 POPEz 247      50.916 126.430  57.750  1.00  0.00           O
ATOM   9481  C31 POPEz 247      51.066 126.971  56.510  1.00  0.00           C
ATOM   9482  O32 POPEz 247      50.186 126.950  55.670  1.00  0.00           O
ATOM   9483  C32 POPEz 247      52.406 127.680  56.290  1.00  0.00           C
ATOM   9486  C23 POPEz 247      53.006 123.799  54.350  1.00  0.00           C
ATOM   9489  C24 POPEz 247      54.056 123.781  53.230  1.00  0.00           C
ATOM   9492  C25 POPEz 247      53.706 124.590  51.970  1.00  0.00           C
ATOM   9495  C26 POPEz 247      52.975 123.781  50.880  1.00  0.00           C
ATOM   9498  C27 POPEz 247      52.896 124.559  49.560  1.00  0.00           C
ATOM   9501  C28 POPEz 247      52.206 123.799  48.420  1.00  0.00           C
ATOM   9504  C29 POPEz 247      51.846 124.720  47.280  1.00  0.00           C
ATOM   9506 0C21 POPEz 247      52.246 124.660  46.000  1.00  0.00           C
ATOM   9508 1C21 POPEz 247      53.174 123.641  45.380  1.00  0.00           C
ATOM   9511 2C21 POPEz 247      53.886 124.201  44.140  1.00  0.00           C
ATOM   9514 3C21 POPEz 247      54.566 123.109  43.290  1.00  0.00           C
ATOM   9517 4C21 POPEz 247      55.236 123.650  42.020  1.00  0.00           C
ATOM   9520 5C21 POPEz 247      56.605 124.289  42.290  1.00  0.00           C
ATOM   9523 6C21 POPEz 247      57.745 123.279  42.450  1.00  0.00           C
ATOM   9526 7C21 POPEz 247      59.065 123.930  42.860  1.00  0.00           C
ATOM   9529 8C21 POPEz 247      60.195 122.899  42.990  1.00  0.00           C
ATOM   9533  C33 POPEz 247      52.566 128.270  54.870  1.00  0.00           C
ATOM   9536  C34 POPEz 247      53.764 129.219  54.770  1.00  0.00           C
ATOM   9539  C35 POPEz 247      53.405 130.701  55.010  1.00  0.00           C
ATOM   9542  C36 POPEz 247      54.676 131.541  55.200  1.00  0.00           C
ATOM   9545  C37 POPEz 247      54.406 133.051  55.320  1.00  0.00           C
ATOM   9548  C38 POPEz 247      54.096 133.710  53.980  1.00  0.00           C
ATOM   9551  C39 POPEz 247      54.085 135.251  54.040  1.00  0.00           C
ATOM   9554 0C31 POPEz 247      55.465 135.882  54.250  1.00  0.00           C
ATOM   9557 1C31 POPEz 247      55.576 136.671  55.560  1.00  0.00           C
ATOM   9560 2C31 POPEz 247      57.025 137.092  55.850  1.00  0.00           C
ATOM   9563 3C31 POPEz 247      57.496 138.361  55.130  1.00  0.00           C
ATOM   9566 4C31 POPEz 247      56.875 139.671  55.650  1.00  0.00           C
ATOM   9569 5C31 POPEz 247      57.596 140.911  55.100  1.00  0.00           C
ATOM   9572 6C31 POPEz 247      57.465 142.171  55.950  1.00  0.00           C
ATOM   9576  NH3 POPE0 248     128.237  26.561  22.770  1.00  0.00           N
ATOM   9580  C12 POPE0 248     127.867  28.011  22.640  1.00  0.00           C
ATOM   9583  C11 POPE0 248     128.217  28.631  21.260  1.00  0.00           C
ATOM   9586  P   POPE0 248     128.417  31.231  21.720  1.00  0.00           P
ATOM   9587  O13 POPE0 248     129.736  31.371  21.070  1.00  0.00           O
ATOM   9588  O14 POPE0 248     127.496  32.391  21.740  1.00  0.00           O
ATOM   9589  O11 POPE0 248     128.557  30.741  23.220  1.00  0.00           O
ATOM   9590  O12 POPE0 248     127.697  29.961  21.110  1.00  0.00           O
ATOM   9591  C1  POPE0 248     128.927  31.641  24.260  1.00  0.00           C
ATOM   9594  C2  POPE0 248     129.427  30.881  25.510  1.00  0.00           C
ATOM   9596  O21 POPE0 248     129.857  31.851  26.490  1.00  0.00           O
ATOM   9597  C21 POPE0 248     129.497  31.601  27.730  1.00  0.00           C
ATOM   9598  O22 POPE0 248     128.706  30.741  28.090  1.00  0.00           O
ATOM   9599  C22 POPE0 248     130.146  32.641  28.660  1.00  0.00           C
ATOM   9602  C3  POPE0 248     130.607  29.921  25.180  1.00  0.00           C
ATOM   9605  O31 POPE0 248     130.857  29.021  26.280  1.00  0.00           O
ATOM   9606  C31 POPE0 248     130.297  27.811  26.240  1.00  0.00           C
ATOM   9607  O32 POPE0 248     129.816  27.281  25.250  1.00  0.00           O
ATOM   9608  C32 POPE0 248     130.337  27.221  27.640  1.00  0.00           C
ATOM   9611  C23 POPE0 248     129.637  32.651  30.130  1.00  0.00           C
ATOM   9614  C24 POPE0 248     130.717  32.451  31.210  1.00  0.00           C
ATOM   9617  C25 POPE0 248     130.227  32.811  32.620  1.00  0.00           C
ATOM   9620  C26 POPE0 248     130.157  31.621  33.580  1.00  0.00           C
ATOM   9623  C27 POPE0 248     129.816  32.061  35.010  1.00  0.00           C
ATOM   9626  C28 POPE0 248     129.906  30.901  36.020  1.00  0.00           C
ATOM   9629  C29 POPE0 248     129.757  31.361  37.450  1.00  0.00           C
ATOM   9631 0C21 POPE0 248     128.737  31.081  38.280  1.00  0.00           C
ATOM   9633 1C21 POPE0 248     127.527  30.241  37.930  1.00  0.00           C
ATOM   9636 2C21 POPE0 248     126.756  29.691  39.140  1.00  0.00           C
ATOM   9639 3C21 POPE0 248     126.066  30.781  39.970  1.00  0.00           C
ATOM   9642 4C21 POPE0 248     125.296  30.191  41.170  1.00  0.00           C
ATOM   9645 5C21 POPE0 248     124.556  31.250  42.000  1.00  0.00           C
ATOM   9648 6C21 POPE0 248     125.486  32.351  42.540  1.00  0.00           C
ATOM   9651 7C21 POPE0 248     124.776  33.301  43.500  1.00  0.00           C
ATOM   9654 8C21 POPE0 248     125.705  34.371  44.070  1.00  0.00           C
ATOM   9658  C33 POPE0 248     128.927  27.201  28.250  1.00  0.00           C
ATOM   9661  C34 POPE0 248     128.957  27.161  29.780  1.00  0.00           C
ATOM   9664  C35 POPE0 248     129.736  25.971  30.340  1.00  0.00           C
ATOM   9667  C36 POPE0 248     129.346  25.681  31.790  1.00  0.00           C
ATOM   9670  C37 POPE0 248     130.107  24.491  32.400  1.00  0.00           C
ATOM   9673  C38 POPE0 248     129.456  24.001  33.710  1.00  0.00           C
ATOM   9676  C39 POPE0 248     129.357  25.091  34.790  1.00  0.00           C
ATOM   9679 0C31 POPE0 248     128.907  24.541  36.150  1.00  0.00           C
ATOM   9682 1C31 POPE0 248     128.587  25.671  37.140  1.00  0.00           C
ATOM   9685 2C31 POPE0 248     128.486  25.231  38.600  1.00  0.00           C
ATOM   9688 3C31 POPE0 248     129.867  25.091  39.280  1.00  0.00           C
ATOM   9691 4C31 POPE0 248     129.757  24.840  40.790  1.00  0.00           C
ATOM   9694 5C31 POPE0 248     131.117  24.951  41.510  1.00  0.00           C
ATOM   9697 6C31 POPE0 248     131.027  24.861  43.040  1.00  0.00           C
ATOM   9701  NH3 POPE1 249     117.605 126.329  21.880  1.00  0.00           N
ATOM   9705  C12 POPE1 249     116.304 126.460  22.610  1.00  0.00           C
ATOM   9708  C11 POPE1 249     115.135 125.919  21.760  1.00  0.00           C
ATOM   9711  P   POPE1 249     115.296 123.349  21.980  1.00  0.00           P
ATOM   9712  O13 POPE1 249     113.965 122.789  21.660  1.00  0.00           O
ATOM   9713  O14 POPE1 249     116.425 122.430  21.780  1.00  0.00           O
ATOM   9714  O11 POPE1 249     115.335 123.869  23.470  1.00  0.00           O
ATOM   9715  O12 POPE1 249     115.466 124.680  21.140  1.00  0.00           O
ATOM   9716  C1  POPE1 249     114.895 123.090  24.580  1.00  0.00           C
ATOM   9719  C2  POPE1 249     115.564 123.501  25.930  1.00  0.00           C
ATOM   9721  O21 POPE1 249     114.715 124.331  26.720  1.00  0.00           O
ATOM   9722  C21 POPE1 249     114.415 125.539  26.330  1.00  0.00           C
ATOM   9723  O22 POPE1 249     114.715 126.070  25.270  1.00  0.00           O
ATOM   9724  C22 POPE1 249     113.605 126.241  27.440  1.00  0.00           C
ATOM   9727  C3  POPE1 249     116.996 124.079  25.800  1.00  0.00           C
ATOM   9730  O31 POPE1 249     117.624 124.310  27.080  1.00  0.00           O
ATOM   9731  C31 POPE1 249     118.225 123.279  27.640  1.00  0.00           C
ATOM   9732  O32 POPE1 249     118.156 122.120  27.270  1.00  0.00           O
ATOM   9733  C32 POPE1 249     119.155 123.799  28.740  1.00  0.00           C
ATOM   9736  C23 POPE1 249     113.696 125.520  28.810  1.00  0.00           C
ATOM   9739  C24 POPE1 249     113.325 126.390  30.030  1.00  0.00           C
ATOM   9742  C25 POPE1 249     114.046 125.910  31.300  1.00  0.00           C
ATOM   9745  C26 POPE1 249     113.706 126.711  32.580  1.00  0.00           C
ATOM   9748  C27 POPE1 249     112.955 125.870  33.630  1.00  0.00           C
ATOM   9751  C28 POPE1 249     113.076 126.451  35.050  1.00  0.00           C
ATOM   9754  C29 POPE1 249     112.285 125.721  36.110  1.00  0.00           C
ATOM   9756 0C21 POPE1 249     112.435 124.440  36.520  1.00  0.00           C
ATOM   9758 1C21 POPE1 249     113.445 123.439  36.030  1.00  0.00           C
ATOM   9761 2C21 POPE1 249     113.906 122.491  37.150  1.00  0.00           C
ATOM   9764 3C21 POPE1 249     114.776 123.181  38.220  1.00  0.00           C
ATOM   9767 4C21 POPE1 249     115.455 122.189  39.170  1.00  0.00           C
ATOM   9770 5C21 POPE1 249     114.505 121.521  40.180  1.00  0.00           C
ATOM   9773 6C21 POPE1 249     115.165 120.329  40.880  1.00  0.00           C
ATOM   9776 7C21 POPE1 249     114.216 119.620  41.850  1.00  0.00           C
ATOM   9779 8C21 POPE1 249     114.755 118.270  42.340  1.00  0.00           C
ATOM   9783  C33 POPE1 249     118.495 124.191  30.080  1.00  0.00           C
ATOM   9786  C34 POPE1 249     119.485 125.049  30.890  1.00  0.00           C
ATOM   9789  C35 POPE1 249     119.305 125.090  32.410  1.00  0.00           C
ATOM   9792  C36 POPE1 249     118.265 126.101  32.920  1.00  0.00           C
ATOM   9795  C37 POPE1 249     118.416 126.350  34.430  1.00  0.00           C
ATOM   9798  C38 POPE1 249     117.395 127.339  35.010  1.00  0.00           C
ATOM   9801  C39 POPE1 249     117.684 127.689  36.490  1.00  0.00           C
ATOM   9804 0C31 POPE1 249     117.465 126.509  37.450  1.00  0.00           C
ATOM   9807 1C31 POPE1 249     117.885 126.810  38.890  1.00  0.00           C
ATOM   9810 2C31 POPE1 249     117.335 125.760  39.870  1.00  0.00           C
ATOM   9813 3C31 POPE1 249     117.764 125.970  41.330  1.00  0.00           C
ATOM   9816 4C31 POPE1 249     119.116 125.329  41.660  1.00  0.00           C
ATOM   9819 5C31 POPE1 249     119.295 125.109  43.160  1.00  0.00           C
ATOM   9822 6C31 POPE1 249     120.646 124.471  43.520  1.00  0.00           C
ATOM   9826  NH3 POPE2 250      13.086  96.831  61.690  1.00  0.00           N
ATOM   9830  C12 POPE2 250      11.726  96.189  61.670  1.00  0.00           C
ATOM   9833  C11 POPE2 250      10.746  96.959  62.570  1.00  0.00           C
ATOM   9836  P   POPE2 250       8.206  96.770  61.930  1.00  0.00           P
ATOM   9837  O13 POPE2 250       7.286  95.630  61.780  1.00  0.00           O
ATOM   9838  O14 POPE2 250       7.716  97.990  62.610  1.00  0.00           O
ATOM   9839  O11 POPE2 250       8.826  97.229  60.550  1.00  0.00           O
ATOM   9840  O12 POPE2 250       9.496  96.269  62.690  1.00  0.00           O
ATOM   9841  C1  POPE2 250       8.136  96.859  59.350  1.00  0.00           C
ATOM   9844  C2  POPE2 250       8.956  97.320  58.120  1.00  0.00           C
ATOM   9846  O21 POPE2 250       8.126  98.169  57.310  1.00  0.00           O
ATOM   9847  C21 POPE2 250       8.546  99.419  57.170  1.00  0.00           C
ATOM   9848  O22 POPE2 250       9.436  99.960  57.810  1.00  0.00           O
ATOM   9849  C22 POPE2 250       7.706 100.079  56.070  1.00  0.00           C
ATOM   9852  C3  POPE2 250       9.436  96.129  57.240  1.00  0.00           C
ATOM   9855  O31 POPE2 250      10.066  96.660  56.050  1.00  0.00           O
ATOM   9856  C31 POPE2 250       9.636  96.171  54.900  1.00  0.00           C
ATOM   9857  O32 POPE2 250       8.946  95.171  54.770  1.00  0.00           O
ATOM   9858  C32 POPE2 250      10.156  97.020  53.750  1.00  0.00           C
ATOM   9861  C23 POPE2 250       8.356 101.320  55.420  1.00  0.00           C
ATOM   9864  C24 POPE2 250       7.966 101.521  53.950  1.00  0.00           C
ATOM   9867  C25 POPE2 250       8.586 100.480  53.000  1.00  0.00           C
ATOM   9870  C26 POPE2 250       8.656 100.910  51.530  1.00  0.00           C
ATOM   9873  C27 POPE2 250       9.516  99.939  50.710  1.00  0.00           C
ATOM   9876  C28 POPE2 250       9.846 100.441  49.290  1.00  0.00           C
ATOM   9879  C29 POPE2 250      11.016  99.689  48.690  1.00  0.00           C
ATOM   9881 0C21 POPE2 250      11.256  99.459  47.390  1.00  0.00           C
ATOM   9883 1C21 POPE2 250      10.426  99.949  46.240  1.00  0.00           C
ATOM   9886 2C21 POPE2 250      11.266 100.639  45.140  1.00  0.00           C
ATOM   9889 3C21 POPE2 250      10.376 101.119  43.980  1.00  0.00           C
ATOM   9892 4C21 POPE2 250      11.156 101.521  42.730  1.00  0.00           C
ATOM   9895 5C21 POPE2 250      11.886 102.870  42.840  1.00  0.00           C
ATOM   9898 6C21 POPE2 250      12.696 103.160  41.570  1.00  0.00           C
ATOM   9901 7C21 POPE2 250      13.406 104.520  41.620  1.00  0.00           C
ATOM   9904 8C21 POPE2 250      14.346 104.739  40.420  1.00  0.00           C
ATOM   9908  C33 POPE2 250      10.946  96.171  52.740  1.00  0.00           C
ATOM   9911  C34 POPE2 250      11.606  97.040  51.660  1.00  0.00           C
ATOM   9914  C35 POPE2 250      12.316  96.241  50.560  1.00  0.00           C
ATOM   9917  C36 POPE2 250      13.466  95.380  51.080  1.00  0.00           C
ATOM   9920  C37 POPE2 250      14.086  94.559  49.960  1.00  0.00           C
ATOM   9923  C38 POPE2 250      15.116  93.559  50.490  1.00  0.00           C
ATOM   9926  C39 POPE2 250      15.456  92.509  49.450  1.00  0.00           C
ATOM   9929 0C31 POPE2 250      16.186  93.039  48.210  1.00  0.00           C
ATOM   9932 1C31 POPE2 250      16.616  91.900  47.260  1.00  0.00           C
ATOM   9935 2C31 POPE2 250      17.716  92.260  46.270  1.00  0.00           C
ATOM   9938 3C31 POPE2 250      17.306  93.251  45.190  1.00  0.00           C
ATOM   9941 4C31 POPE2 250      18.536  93.629  44.370  1.00  0.00           C
ATOM   9944 5C31 POPE2 250      18.216  94.599  43.250  1.00  0.00           C
ATOM   9947 6C31 POPE2 250      19.466  95.019  42.490  1.00  0.00           C
ATOM   9951  NH3 POPE3 251      34.605  78.221  61.180  1.00  0.00           N
ATOM   9955  C12 POPE3 251      34.626  76.951  60.400  1.00  0.00           C
ATOM   9958  C11 POPE3 251      34.605  75.770  61.370  1.00  0.00           C
ATOM   9961  P   POPE3 251      33.696  73.351  60.960  1.00  0.00           P
ATOM   9962  O13 POPE3 251      33.555  73.361  62.430  1.00  0.00           O
ATOM   9963  O14 POPE3 251      32.446  73.439  60.170  1.00  0.00           O
ATOM   9964  O11 POPE3 251      34.646  72.171  60.490  1.00  0.00           O
ATOM   9965  O12 POPE3 251      34.616  74.571  60.610  1.00  0.00           O
ATOM   9966  C1  POPE3 251      34.776  71.799  59.110  1.00  0.00           C
ATOM   9969  C2  POPE3 251      35.736  72.681  58.290  1.00  0.00           C
ATOM   9971  O21 POPE3 251      36.036  72.101  57.000  1.00  0.00           O
ATOM   9972  C21 POPE3 251      35.035  72.049  56.150  1.00  0.00           C
ATOM   9973  O22 POPE3 251      33.875  72.340  56.370  1.00  0.00           O
ATOM   9974  C22 POPE3 251      35.586  71.671  54.770  1.00  0.00           C
ATOM   9977  C3  POPE3 251      37.086  72.891  59.020  1.00  0.00           C
ATOM   9980  O31 POPE3 251      37.936  73.729  58.190  1.00  0.00           O
ATOM   9981  C31 POPE3 251      38.965  73.131  57.610  1.00  0.00           C
ATOM   9982  O32 POPE3 251      39.466  72.071  57.920  1.00  0.00           O
ATOM   9983  C32 POPE3 251      39.466  74.010  56.460  1.00  0.00           C
ATOM   9986  C23 POPE3 251      34.626  70.781  53.940  1.00  0.00           C
ATOM   9989  C24 POPE3 251      35.116  70.579  52.500  1.00  0.00           C
ATOM   9992  C25 POPE3 251      34.035  70.061  51.530  1.00  0.00           C
ATOM   9995  C26 POPE3 251      33.805  68.531  51.560  1.00  0.00           C
ATOM   9998  C27 POPE3 251      32.936  68.079  50.370  1.00  0.00           C
ATOM  10001  C28 POPE3 251      32.486  66.611  50.440  1.00  0.00           C
ATOM  10004  C29 POPE3 251      31.666  66.190  49.240  1.00  0.00           C
ATOM  10006 0C21 POPE3 251      30.366  66.491  49.020  1.00  0.00           C
ATOM  10008 1C21 POPE3 251      29.496  67.340  49.920  1.00  0.00           C
ATOM  10011 2C21 POPE3 251      28.246  66.601  50.440  1.00  0.00           C
ATOM  10014 3C21 POPE3 251      28.555  65.381  51.310  1.00  0.00           C
ATOM  10017 4C21 POPE3 251      27.396  65.061  52.270  1.00  0.00           C
ATOM  10020 5C21 POPE3 251      27.535  63.701  52.970  1.00  0.00           C
ATOM  10023 6C21 POPE3 251      27.206  62.531  52.030  1.00  0.00           C
ATOM  10026 7C21 POPE3 251      27.446  61.171  52.690  1.00  0.00           C
ATOM  10029 8C21 POPE3 251      27.196  60.010  51.730  1.00  0.00           C
ATOM  10033  C33 POPE3 251      39.096  73.430  55.070  1.00  0.00           C
ATOM  10036  C34 POPE3 251      39.625  74.329  53.940  1.00  0.00           C
ATOM  10039  C35 POPE3 251      39.354  73.821  52.520  1.00  0.00           C
ATOM  10042  C36 POPE3 251      37.896  73.951  52.070  1.00  0.00           C
ATOM  10045  C37 POPE3 251      37.676  73.611  50.590  1.00  0.00           C
ATOM  10048  C38 POPE3 251      36.215  73.781  50.180  1.00  0.00           C
ATOM  10051  C39 POPE3 251      35.886  73.370  48.740  1.00  0.00           C
ATOM  10054 0C31 POPE3 251      36.006  74.540  47.760  1.00  0.00           C
ATOM  10057 1C31 POPE3 251      35.486  74.211  46.360  1.00  0.00           C
ATOM  10060 2C31 POPE3 251      35.656  75.369  45.380  1.00  0.00           C
ATOM  10063 3C31 POPE3 251      34.666  76.520  45.590  1.00  0.00           C
ATOM  10066 4C31 POPE3 251      35.026  77.760  44.750  1.00  0.00           C
ATOM  10069 5C31 POPE3 251      33.896  78.781  44.660  1.00  0.00           C
ATOM  10072 6C31 POPE3 251      34.286  80.031  43.860  1.00  0.00           C
ATOM  10076  NH3 POPE4 252      28.406 116.269  65.710  1.00  0.00           N
ATOM  10080  C12 POPE4 252      29.346 115.140  66.020  1.00  0.00           C
ATOM  10083  C11 POPE4 252      29.286 113.990  64.990  1.00  0.00           C
ATOM  10086  P   POPE4 252      31.746 113.890  64.190  1.00  0.00           P
ATOM  10087  O13 POPE4 252      32.396 114.829  65.110  1.00  0.00           O
ATOM  10088  O14 POPE4 252      32.596 112.811  63.660  1.00  0.00           O
ATOM  10089  O11 POPE4 252      31.055 114.641  62.990  1.00  0.00           O
ATOM  10090  O12 POPE4 252      30.516 113.241  64.980  1.00  0.00           O
ATOM  10091  C1  POPE4 252      31.766 115.550  62.150  1.00  0.00           C
ATOM  10094  C2  POPE4 252      31.125 115.569  60.730  1.00  0.00           C
ATOM  10096  O21 POPE4 252      31.336 114.270  60.130  1.00  0.00           O
ATOM  10097  C21 POPE4 252      31.326 114.191  58.800  1.00  0.00           C
ATOM  10098  O22 POPE4 252      32.276 113.799  58.130  1.00  0.00           O
ATOM  10099  C22 POPE4 252      29.956 114.520  58.230  1.00  0.00           C
ATOM  10102  C3  POPE4 252      31.585 116.810  59.890  1.00  0.00           C
ATOM  10105  O31 POPE4 252      32.846 116.579  59.220  1.00  0.00           O
ATOM  10106  C31 POPE4 252      33.166 117.590  58.410  1.00  0.00           C
ATOM  10107  O32 POPE4 252      32.596 118.660  58.360  1.00  0.00           O
ATOM  10108  C32 POPE4 252      34.276 117.131  57.450  1.00  0.00           C
ATOM  10111  C23 POPE4 252      29.536 113.501  57.150  1.00  0.00           C
ATOM  10114  C24 POPE4 252      28.166 113.840  56.550  1.00  0.00           C
ATOM  10117  C25 POPE4 252      27.906 113.139  55.210  1.00  0.00           C
ATOM  10120  C26 POPE4 252      28.006 111.609  55.260  1.00  0.00           C
ATOM  10123  C27 POPE4 252      27.746 110.961  53.890  1.00  0.00           C
ATOM  10126  C28 POPE4 252      27.676 109.410  53.960  1.00  0.00           C
ATOM  10129  C29 POPE4 252      26.766 108.601  53.060  1.00  0.00           C
ATOM  10131 0C21 POPE4 252      26.396 108.790  51.780  1.00  0.00           C
ATOM  10133 1C21 POPE4 252      26.836 109.869  50.830  1.00  0.00           C
ATOM  10136 2C21 POPE4 252      25.656 110.721  50.320  1.00  0.00           C
ATOM  10139 3C21 POPE4 252      24.886 110.070  49.160  1.00  0.00           C
ATOM  10142 4C21 POPE4 252      23.796 110.989  48.610  1.00  0.00           C
ATOM  10145 5C21 POPE4 252      23.306 110.620  47.210  1.00  0.00           C
ATOM  10148 6C21 POPE4 252      22.336 111.670  46.640  1.00  0.00           C
ATOM  10151 7C21 POPE4 252      22.206 111.579  45.110  1.00  0.00           C
ATOM  10154 8C21 POPE4 252      21.476 112.759  44.460  1.00  0.00           C
ATOM  10158  C33 POPE4 252      34.296 117.980  56.160  1.00  0.00           C
ATOM  10161  C34 POPE4 252      34.816 117.251  54.910  1.00  0.00           C
ATOM  10164  C35 POPE4 252      34.776 118.139  53.650  1.00  0.00           C
ATOM  10167  C36 POPE4 252      33.366 118.601  53.270  1.00  0.00           C
ATOM  10170  C37 POPE4 252      33.316 119.660  52.160  1.00  0.00           C
ATOM  10173  C38 POPE4 252      32.576 119.201  50.890  1.00  0.00           C
ATOM  10176  C39 POPE4 252      33.446 118.330  49.980  1.00  0.00           C
ATOM  10179 0C31 POPE4 252      32.756 117.969  48.660  1.00  0.00           C
ATOM  10182 1C31 POPE4 252      33.756 117.850  47.510  1.00  0.00           C
ATOM  10185 2C31 POPE4 252      33.125 117.290  46.230  1.00  0.00           C
ATOM  10188 3C31 POPE4 252      34.156 117.099  45.110  1.00  0.00           C
ATOM  10191 4C31 POPE4 252      33.596 116.320  43.920  1.00  0.00           C
ATOM  10194 5C31 POPE4 252      34.675 115.949  42.900  1.00  0.00           C
ATOM  10197 6C31 POPE4 252      34.126 115.321  41.620  1.00  0.00           C
ATOM  10201  NH3 POPE5 253      53.586  38.971  62.120  1.00  0.00           N
ATOM  10205  C12 POPE5 253      55.076  39.091  62.190  1.00  0.00           C
ATOM  10208  C11 POPE5 253      55.666  37.701  62.030  1.00  0.00           C
ATOM  10211  P   POPE5 253      57.796  36.371  62.030  1.00  0.00           P
ATOM  10212  O13 POPE5 253      59.245  36.541  61.830  1.00  0.00           O
ATOM  10213  O14 POPE5 253      57.375  35.611  63.230  1.00  0.00           O
ATOM  10214  O11 POPE5 253      57.125  35.691  60.800  1.00  0.00           O
ATOM  10215  O12 POPE5 253      57.095  37.781  62.050  1.00  0.00           O
ATOM  10216  C1  POPE5 253      57.695  35.501  59.530  1.00  0.00           C
ATOM  10219  C2  POPE5 253      56.646  35.840  58.460  1.00  0.00           C
ATOM  10221  O21 POPE5 253      56.795  34.861  57.430  1.00  0.00           O
ATOM  10222  C21 POPE5 253      55.936  34.751  56.420  1.00  0.00           C
ATOM  10223  O22 POPE5 253      56.236  34.251  55.350  1.00  0.00           O
ATOM  10224  C22 POPE5 253      54.515  35.281  56.690  1.00  0.00           C
ATOM  10227  C3  POPE5 253      56.776  37.311  57.940  1.00  0.00           C
ATOM  10230  O31 POPE5 253      56.686  37.361  56.500  1.00  0.00           O
ATOM  10231  C31 POPE5 253      57.215  38.410  55.890  1.00  0.00           C
ATOM  10232  O32 POPE5 253      57.555  39.451  56.430  1.00  0.00           O
ATOM  10233  C32 POPE5 253      57.355  38.090  54.400  1.00  0.00           C
ATOM  10236  C23 POPE5 253      53.764  35.391  55.340  1.00  0.00           C
ATOM  10239  C24 POPE5 253      52.305  35.861  55.440  1.00  0.00           C
ATOM  10242  C25 POPE5 253      51.686  36.131  54.050  1.00  0.00           C
ATOM  10245  C26 POPE5 253      51.966  35.000  53.040  1.00  0.00           C
ATOM  10248  C27 POPE5 253      51.375  35.221  51.640  1.00  0.00           C
ATOM  10251  C28 POPE5 253      51.896  34.131  50.690  1.00  0.00           C
ATOM  10254  C29 POPE5 253      51.425  34.281  49.260  1.00  0.00           C
ATOM  10256 0C21 POPE5 253      50.765  33.340  48.560  1.00  0.00           C
ATOM  10258 1C21 POPE5 253      50.355  32.000  49.110  1.00  0.00           C
ATOM  10261 2C21 POPE5 253      49.595  31.111  48.110  1.00  0.00           C
ATOM  10264 3C21 POPE5 253      50.475  30.501  47.000  1.00  0.00           C
ATOM  10267 4C21 POPE5 253      49.655  29.510  46.150  1.00  0.00           C
ATOM  10270 5C21 POPE5 253      50.465  28.750  45.090  1.00  0.00           C
ATOM  10273 6C21 POPE5 253      49.566  27.741  44.340  1.00  0.00           C
ATOM  10276 7C21 POPE5 253      50.215  27.091  43.100  1.00  0.00           C
ATOM  10279 8C21 POPE5 253      51.546  26.381  43.360  1.00  0.00           C
ATOM  10283  C33 POPE5 253      58.805  37.781  53.980  1.00  0.00           C
ATOM  10286  C34 POPE5 253      58.834  37.101  52.610  1.00  0.00           C
ATOM  10289  C35 POPE5 253      60.236  36.781  52.050  1.00  0.00           C
ATOM  10292  C36 POPE5 253      60.116  36.001  50.730  1.00  0.00           C
ATOM  10295  C37 POPE5 253      61.456  35.461  50.240  1.00  0.00           C
ATOM  10298  C38 POPE5 253      61.346  34.371  49.170  1.00  0.00           C
ATOM  10301  C39 POPE5 253      60.996  34.870  47.760  1.00  0.00           C
ATOM  10304 0C31 POPE5 253      62.176  34.681  46.800  1.00  0.00           C
ATOM  10307 1C31 POPE5 253      61.896  35.160  45.370  1.00  0.00           C
ATOM  10310 2C31 POPE5 253      63.106  34.891  44.460  1.00  0.00           C
ATOM  10313 3C31 POPE5 253      62.975  35.491  43.050  1.00  0.00           C
ATOM  10316 4C31 POPE5 253      62.925  37.021  43.060  1.00  0.00           C
ATOM  10319 5C31 POPE5 253      63.566  37.641  41.810  1.00  0.00           C
ATOM  10322 6C31 POPE5 253      63.555  39.171  41.850  1.00  0.00           C
ATOM  10326  NH3 POPE6 254      88.635  58.021  17.670  1.00  0.00           N
ATOM  10330  C12 POPE6 254      87.596  56.980  17.360  1.00  0.00           C
ATOM  10333  C11 POPE6 254      87.486  55.931  18.470  1.00  0.00           C
ATOM  10336  P   POPE6 254      86.154  53.851  17.560  1.00  0.00           P
ATOM  10337  O13 POPE6 254      84.785  53.641  17.070  1.00  0.00           O
ATOM  10338  O14 POPE6 254      87.225  53.750  16.540  1.00  0.00           O
ATOM  10339  O11 POPE6 254      86.444  52.791  18.660  1.00  0.00           O
ATOM  10340  O12 POPE6 254      86.255  55.241  18.310  1.00  0.00           O
ATOM  10341  C1  POPE6 254      85.765  52.729  19.900  1.00  0.00           C
ATOM  10344  C2  POPE6 254      86.444  51.600  20.690  1.00  0.00           C
ATOM  10346  O21 POPE6 254      86.076  51.561  22.080  1.00  0.00           O
ATOM  10347  C21 POPE6 254      86.546  52.500  22.870  1.00  0.00           C
ATOM  10348  O22 POPE6 254      87.055  53.550  22.510  1.00  0.00           O
ATOM  10349  C22 POPE6 254      86.346  52.061  24.320  1.00  0.00           C
ATOM  10352  C3  POPE6 254      87.985  51.680  20.480  1.00  0.00           C
ATOM  10355  O31 POPE6 254      88.685  50.991  21.520  1.00  0.00           O
ATOM  10356  C31 POPE6 254      88.745  49.671  21.440  1.00  0.00           C
ATOM  10357  O32 POPE6 254      88.426  49.000  20.470  1.00  0.00           O
ATOM  10358  C32 POPE6 254      89.165  49.131  22.820  1.00  0.00           C
ATOM  10361  C23 POPE6 254      87.066  52.951  25.370  1.00  0.00           C
ATOM  10364  C24 POPE6 254      88.456  52.431  25.810  1.00  0.00           C
ATOM  10367  C25 POPE6 254      88.365  51.229  26.770  1.00  0.00           C
ATOM  10370  C26 POPE6 254      89.575  51.061  27.690  1.00  0.00           C
ATOM  10373  C27 POPE6 254      89.356  50.010  28.790  1.00  0.00           C
ATOM  10376  C28 POPE6 254      90.646  49.770  29.600  1.00  0.00           C
ATOM  10379  C29 POPE6 254      90.455  48.830  30.770  1.00  0.00           C
ATOM  10381 0C21 POPE6 254      91.014  48.971  31.980  1.00  0.00           C
ATOM  10383 1C21 POPE6 254      91.875  50.131  32.420  1.00  0.00           C
ATOM  10386 2C21 POPE6 254      91.935  50.261  33.960  1.00  0.00           C
ATOM  10389 3C21 POPE6 254      92.875  49.230  34.610  1.00  0.00           C
ATOM  10392 4C21 POPE6 254      92.544  48.930  36.080  1.00  0.00           C
ATOM  10395 5C21 POPE6 254      92.605  50.160  36.990  1.00  0.00           C
ATOM  10398 6C21 POPE6 254      92.385  49.791  38.460  1.00  0.00           C
ATOM  10401 7C21 POPE6 254      92.486  50.991  39.410  1.00  0.00           C
ATOM  10404 8C21 POPE6 254      92.295  50.601  40.880  1.00  0.00           C
ATOM  10408  C33 POPE6 254      90.555  49.601  23.320  1.00  0.00           C
ATOM  10411  C34 POPE6 254      91.115  48.811  24.520  1.00  0.00           C
ATOM  10414  C35 POPE6 254      92.385  49.480  25.080  1.00  0.00           C
ATOM  10417  C36 POPE6 254      92.996  48.791  26.310  1.00  0.00           C
ATOM  10420  C37 POPE6 254      93.976  49.721  27.050  1.00  0.00           C
ATOM  10423  C38 POPE6 254      94.995  48.979  27.930  1.00  0.00           C
ATOM  10426  C39 POPE6 254      96.115  49.901  28.470  1.00  0.00           C
ATOM  10429 0C31 POPE6 254      95.646  50.851  29.590  1.00  0.00           C
ATOM  10432 1C31 POPE6 254      96.725  51.881  29.960  1.00  0.00           C
ATOM  10435 2C31 POPE6 254      96.196  52.930  30.940  1.00  0.00           C
ATOM  10438 3C31 POPE6 254      97.245  53.951  31.410  1.00  0.00           C
ATOM  10441 4C31 POPE6 254      97.805  54.851  30.300  1.00  0.00           C
ATOM  10444 5C31 POPE6 254      98.605  56.031  30.870  1.00  0.00           C
ATOM  10447 6C31 POPE6 254      98.955  57.101  29.840  1.00  0.00           C
ATOM  10451  NH3 POPE7 255       3.926  66.400  61.410  1.00  0.00           N
ATOM  10455  C12 POPE7 255       2.636  66.431  62.180  1.00  0.00           C
ATOM  10458  C11 POPE7 255       2.256  67.881  62.510  1.00  0.00           C
ATOM  10461  P   POPE7 255      -0.344  67.970  62.750  1.00  0.00           P
ATOM  10462  O13 POPE7 255      -1.124  66.741  63.050  1.00  0.00           O
ATOM  10463  O14 POPE7 255      -0.914  69.281  63.170  1.00  0.00           O
ATOM  10464  O11 POPE7 255      -0.054  68.009  61.190  1.00  0.00           O
ATOM  10465  O12 POPE7 255       1.106  67.891  63.350  1.00  0.00           O
ATOM  10466  C1  POPE7 255      -1.074  68.329  60.260  1.00  0.00           C
ATOM  10469  C2  POPE7 255      -0.494  68.211  58.830  1.00  0.00           C
ATOM  10471  O21 POPE7 255      -1.534  68.421  57.860  1.00  0.00           O
ATOM  10472  C21 POPE7 255      -1.374  69.421  57.030  1.00  0.00           C
ATOM  10473  O22 POPE7 255      -0.554  70.330  57.160  1.00  0.00           O
ATOM  10474  C22 POPE7 255      -2.415  69.351  55.930  1.00  0.00           C
ATOM  10477  C3  POPE7 255       0.106  66.811  58.560  1.00  0.00           C
ATOM  10480  O31 POPE7 255       1.066  66.881  57.470  1.00  0.00           O
ATOM  10481  C31 POPE7 255       2.306  67.230  57.850  1.00  0.00           C
ATOM  10482  O32 POPE7 255       2.686  67.230  59.000  1.00  0.00           O
ATOM  10483  C32 POPE7 255       3.146  67.641  56.650  1.00  0.00           C
ATOM  10486  C23 POPE7 255      -1.935  70.031  54.630  1.00  0.00           C
ATOM  10489  C24 POPE7 255      -2.595  69.431  53.380  1.00  0.00           C
ATOM  10492  C25 POPE7 255      -1.955  68.119  52.930  1.00  0.00           C
ATOM  10495  C26 POPE7 255      -2.505  67.641  51.570  1.00  0.00           C
ATOM  10498  C27 POPE7 255      -1.744  66.421  51.040  1.00  0.00           C
ATOM  10501  C28 POPE7 255      -2.245  65.921  49.670  1.00  0.00           C
ATOM  10504  C29 POPE7 255      -1.825  66.811  48.530  1.00  0.00           C
ATOM  10506 0C21 POPE7 255      -1.564  66.410  47.270  1.00  0.00           C
ATOM  10508 1C21 POPE7 255      -1.744  65.031  46.700  1.00  0.00           C
ATOM  10511 2C21 POPE7 255      -2.455  65.109  45.340  1.00  0.00           C
ATOM  10514 3C21 POPE7 255      -2.775  63.741  44.710  1.00  0.00           C
ATOM  10517 4C21 POPE7 255      -3.395  63.921  43.320  1.00  0.00           C
ATOM  10520 5C21 POPE7 255      -4.155  62.691  42.790  1.00  0.00           C
ATOM  10523 6C21 POPE7 255      -4.755  62.971  41.400  1.00  0.00           C
ATOM  10526 7C21 POPE7 255      -5.645  61.851  40.870  1.00  0.00           C
ATOM  10529 8C21 POPE7 255      -6.325  62.211  39.540  1.00  0.00           C
ATOM  10533  C33 POPE7 255       2.366  68.259  55.460  1.00  0.00           C
ATOM  10536  C34 POPE7 255       3.266  68.391  54.230  1.00  0.00           C
ATOM  10539  C35 POPE7 255       2.516  68.851  52.980  1.00  0.00           C
ATOM  10542  C36 POPE7 255       3.116  68.241  51.710  1.00  0.00           C
ATOM  10545  C37 POPE7 255       2.416  68.651  50.410  1.00  0.00           C
ATOM  10548  C38 POPE7 255       2.826  67.711  49.270  1.00  0.00           C
ATOM  10551  C39 POPE7 255       2.116  67.979  47.940  1.00  0.00           C
ATOM  10554 0C31 POPE7 255       2.656  69.220  47.210  1.00  0.00           C
ATOM  10557 1C31 POPE7 255       2.046  69.351  45.810  1.00  0.00           C
ATOM  10560 2C31 POPE7 255       2.566  70.561  45.010  1.00  0.00           C
ATOM  10563 3C31 POPE7 255       4.076  70.509  44.740  1.00  0.00           C
ATOM  10566 4C31 POPE7 255       4.546  71.631  43.800  1.00  0.00           C
ATOM  10569 5C31 POPE7 255       6.066  71.790  43.810  1.00  0.00           C
ATOM  10572 6C31 POPE7 255       6.576  72.931  42.930  1.00  0.00           C
ATOM  10576  NH3 POPE8 256      61.966 114.440  15.690  1.00  0.00           N
ATOM  10580  C12 POPE8 256      61.815 113.109  15.000  1.00  0.00           C
ATOM  10583  C11 POPE8 256      60.385 112.540  15.160  1.00  0.00           C
ATOM  10586  P   POPE8 256      60.716 111.919  17.640  1.00  0.00           P
ATOM  10587  O13 POPE8 256      61.765 112.899  17.990  1.00  0.00           O
ATOM  10588  O14 POPE8 256      61.136 110.569  17.180  1.00  0.00           O
ATOM  10589  O11 POPE8 256      59.686 111.719  18.820  1.00  0.00           O
ATOM  10590  O12 POPE8 256      59.866 112.609  16.490  1.00  0.00           O
ATOM  10591  C1  POPE8 256      58.956 112.811  19.390  1.00  0.00           C
ATOM  10594  C2  POPE8 256      58.846 112.689  20.940  1.00  0.00           C
ATOM  10596  O21 POPE8 256      59.996 113.230  21.620  1.00  0.00           O
ATOM  10597  C21 POPE8 256      61.136 112.561  21.640  1.00  0.00           C
ATOM  10598  O22 POPE8 256      61.396 111.551  21.010  1.00  0.00           O
ATOM  10599  C22 POPE8 256      62.076 113.169  22.680  1.00  0.00           C
ATOM  10602  C3  POPE8 256      58.444 111.259  21.400  1.00  0.00           C
ATOM  10605  O31 POPE8 256      58.416 111.180  22.840  1.00  0.00           O
ATOM  10606  C31 POPE8 256      59.295 110.359  23.420  1.00  0.00           C
ATOM  10607  O32 POPE8 256      60.055 109.611  22.830  1.00  0.00           O
ATOM  10608  C32 POPE8 256      59.135 110.461  24.930  1.00  0.00           C
ATOM  10611  C23 POPE8 256      62.715 112.111  23.600  1.00  0.00           C
ATOM  10614  C24 POPE8 256      63.636 112.730  24.670  1.00  0.00           C
ATOM  10617  C25 POPE8 256      62.905 113.321  25.880  1.00  0.00           C
ATOM  10620  C26 POPE8 256      63.875 113.699  27.010  1.00  0.00           C
ATOM  10623  C27 POPE8 256      63.194 113.850  28.370  1.00  0.00           C
ATOM  10626  C28 POPE8 256      64.206 114.160  29.490  1.00  0.00           C
ATOM  10629  C29 POPE8 256      63.586 114.211  30.860  1.00  0.00           C
ATOM  10631 0C21 POPE8 256      64.035 114.939  31.900  1.00  0.00           C
ATOM  10633 1C21 POPE8 256      65.265 115.809  31.900  1.00  0.00           C
ATOM  10636 2C21 POPE8 256      64.915 117.309  31.730  1.00  0.00           C
ATOM  10639 3C21 POPE8 256      64.186 117.899  32.940  1.00  0.00           C
ATOM  10642 4C21 POPE8 256      64.096 119.431  32.920  1.00  0.00           C
ATOM  10645 5C21 POPE8 256      63.365 119.939  34.170  1.00  0.00           C
ATOM  10648 6C21 POPE8 256      63.256 121.469  34.250  1.00  0.00           C
ATOM  10651 7C21 POPE8 256      62.496 121.900  35.510  1.00  0.00           C
ATOM  10654 8C21 POPE8 256      62.036 123.361  35.490  1.00  0.00           C
ATOM  10658  C33 POPE8 256      60.355 109.930  25.710  1.00  0.00           C
ATOM  10661  C34 POPE8 256      59.906 109.120  26.930  1.00  0.00           C
ATOM  10664  C35 POPE8 256      61.096 108.719  27.810  1.00  0.00           C
ATOM  10667  C36 POPE8 256      61.596 109.891  28.660  1.00  0.00           C
ATOM  10670  C37 POPE8 256      61.375 109.650  30.150  1.00  0.00           C
ATOM  10673  C38 POPE8 256      61.425 110.939  30.980  1.00  0.00           C
ATOM  10676  C39 POPE8 256      61.515 110.609  32.470  1.00  0.00           C
ATOM  10679 0C31 POPE8 256      60.986 111.679  33.430  1.00  0.00           C
ATOM  10682 1C31 POPE8 256      60.916 111.070  34.840  1.00  0.00           C
ATOM  10685 2C31 POPE8 256      60.436 112.020  35.950  1.00  0.00           C
ATOM  10688 3C31 POPE8 256      61.576 112.801  36.610  1.00  0.00           C
ATOM  10691 4C31 POPE8 256      61.146 113.391  37.960  1.00  0.00           C
ATOM  10694 5C31 POPE8 256      62.194 114.319  38.570  1.00  0.00           C
ATOM  10697 6C31 POPE8 256      61.785 114.851  39.950  1.00  0.00           C
ATOM  10701  NH3 POPE9 257      64.855 124.669  62.130  1.00  0.00           N
ATOM  10705  C12 POPE9 257      66.105 124.450  61.320  1.00  0.00           C
ATOM  10708  C11 POPE9 257      65.926 123.251  60.390  1.00  0.00           C
ATOM  10711  P   POPE9 257      67.905 121.579  60.470  1.00  0.00           P
ATOM  10712  O13 POPE9 257      68.686 121.800  61.690  1.00  0.00           O
ATOM  10713  O14 POPE9 257      66.855 120.550  60.590  1.00  0.00           O
ATOM  10714  O11 POPE9 257      68.846 121.129  59.270  1.00  0.00           O
ATOM  10715  O12 POPE9 257      67.215 122.870  59.910  1.00  0.00           O
ATOM  10716  C1  POPE9 257      68.286 121.150  57.940  1.00  0.00           C
ATOM  10719  C2  POPE9 257      68.886 122.270  57.060  1.00  0.00           C
ATOM  10721  O21 POPE9 257      68.085 122.379  55.870  1.00  0.00           O
ATOM  10722  C21 POPE9 257      67.095 123.241  55.950  1.00  0.00           C
ATOM  10723  O22 POPE9 257      66.815 123.969  56.880  1.00  0.00           O
ATOM  10724  C22 POPE9 257      66.326 123.251  54.630  1.00  0.00           C
ATOM  10727  C3  POPE9 257      70.355 121.940  56.680  1.00  0.00           C
ATOM  10730  O31 POPE9 257      70.766 122.449  55.390  1.00  0.00           O
ATOM  10731  C31 POPE9 257      70.896 123.750  55.250  1.00  0.00           C
ATOM  10732  O32 POPE9 257      70.725 124.599  56.100  1.00  0.00           O
ATOM  10733  C32 POPE9 257      71.326 124.030  53.800  1.00  0.00           C
ATOM  10736  C23 POPE9 257      67.225 123.520  53.400  1.00  0.00           C
ATOM  10739  C24 POPE9 257      66.445 123.850  52.120  1.00  0.00           C
ATOM  10742  C25 POPE9 257      67.245 123.680  50.820  1.00  0.00           C
ATOM  10745  C26 POPE9 257      68.575 124.459  50.820  1.00  0.00           C
ATOM  10748  C27 POPE9 257      69.245 124.431  49.440  1.00  0.00           C
ATOM  10751  C28 POPE9 257      70.554 125.219  49.410  1.00  0.00           C
ATOM  10754  C29 POPE9 257      71.066 125.359  47.990  1.00  0.00           C
ATOM  10756 0C21 POPE9 257      72.185 124.829  47.470  1.00  0.00           C
ATOM  10758 1C21 POPE9 257      73.215 123.990  48.180  1.00  0.00           C
ATOM  10761 2C21 POPE9 257      73.006 122.479  47.980  1.00  0.00           C
ATOM  10764 3C21 POPE9 257      74.276 121.679  48.310  1.00  0.00           C
ATOM  10767 4C21 POPE9 257      74.026 120.171  48.470  1.00  0.00           C
ATOM  10770 5C21 POPE9 257      73.385 119.799  49.820  1.00  0.00           C
ATOM  10773 6C21 POPE9 257      74.326 119.991  51.010  1.00  0.00           C
ATOM  10776 7C21 POPE9 257      73.715 119.471  52.310  1.00  0.00           C
ATOM  10779 8C21 POPE9 257      74.635 119.689  53.510  1.00  0.00           C
ATOM  10783  C33 POPE9 257      72.826 124.370  53.700  1.00  0.00           C
ATOM  10786  C34 POPE9 257      73.455 123.899  52.380  1.00  0.00           C
ATOM  10789  C35 POPE9 257      74.695 124.689  51.990  1.00  0.00           C
ATOM  10792  C36 POPE9 257      74.365 126.119  51.550  1.00  0.00           C
ATOM  10795  C37 POPE9 257      75.375 126.670  50.550  1.00  0.00           C
ATOM  10798  C38 POPE9 257      74.945 128.051  50.060  1.00  0.00           C
ATOM  10801  C39 POPE9 257      75.795 128.589  48.910  1.00  0.00           C
ATOM  10804 0C31 POPE9 257      75.405 130.020  48.520  1.00  0.00           C
ATOM  10807 1C31 POPE9 257      75.926 131.040  49.540  1.00  0.00           C
ATOM  10810 2C31 POPE9 257      75.305 132.439  49.430  1.00  0.00           C
ATOM  10813 3C31 POPE9 257      75.635 133.160  48.110  1.00  0.00           C
ATOM  10816 4C31 POPE9 257      75.066 134.581  48.100  1.00  0.00           C
ATOM  10819 5C31 POPE9 257      75.445 135.361  46.840  1.00  0.00           C
ATOM  10822 6C31 POPE9 257      74.796 136.751  46.790  1.00  0.00           C
ATOM  10826  NH3 POPE  258      51.875  89.071  63.150  1.00  0.00           N
ATOM  10830  C12 POPE  258      50.465  88.741  63.600  1.00  0.00           C
ATOM  10833  C11 POPE  258      49.916  89.711  64.670  1.00  0.00           C
ATOM  10836  P   POPE  258      47.305  90.119  64.970  1.00  0.00           P
ATOM  10837  O13 POPE  258      46.194  89.410  65.660  1.00  0.00           O
ATOM  10838  O14 POPE  258      47.605  91.499  65.400  1.00  0.00           O
ATOM  10839  O11 POPE  258      47.136  90.109  63.390  1.00  0.00           O
ATOM  10840  O12 POPE  258      48.636  89.279  65.150  1.00  0.00           O
ATOM  10841  C1  POPE  258      46.955  88.881  62.670  1.00  0.00           C
ATOM  10844  C2  POPE  258      46.896  89.079  61.110  1.00  0.00           C
ATOM  10846  O21 POPE  258      47.965  88.410  60.400  1.00  0.00           O
ATOM  10847  C21 POPE  258      47.654  87.150  60.110  1.00  0.00           C
ATOM  10848  O22 POPE  258      46.725  86.539  60.610  1.00  0.00           O
ATOM  10849  C22 POPE  258      48.535  86.571  59.000  1.00  0.00           C
ATOM  10852  C3  POPE  258      46.865  90.581  60.700  1.00  0.00           C
ATOM  10855  O31 POPE  258      47.116  90.770  59.290  1.00  0.00           O
ATOM  10856  C31 POPE  258      46.096  90.429  58.500  1.00  0.00           C
ATOM  10857  O32 POPE  258      44.976  90.140  58.880  1.00  0.00           O
ATOM  10858  C32 POPE  258      46.585  90.429  57.040  1.00  0.00           C
ATOM  10861  C23 POPE  258      48.566  85.019  59.100  1.00  0.00           C
ATOM  10864  C24 POPE  258      49.026  84.279  57.830  1.00  0.00           C
ATOM  10867  C25 POPE  258      47.885  83.549  57.090  1.00  0.00           C
ATOM  10870  C26 POPE  258      48.286  82.180  56.530  1.00  0.00           C
ATOM  10873  C27 POPE  258      49.295  82.229  55.370  1.00  0.00           C
ATOM  10876  C28 POPE  258      49.595  80.821  54.820  1.00  0.00           C
ATOM  10879  C29 POPE  258      50.035  80.830  53.370  1.00  0.00           C
ATOM  10881 0C21 POPE  258      50.615  79.821  52.710  1.00  0.00           C
ATOM  10883 1C21 POPE  258      50.965  78.461  53.260  1.00  0.00           C
ATOM  10886 2C21 POPE  258      50.326  77.311  52.450  1.00  0.00           C
ATOM  10889 3C21 POPE  258      48.834  77.071  52.760  1.00  0.00           C
ATOM  10892 4C21 POPE  258      48.244  75.921  51.920  1.00  0.00           C
ATOM  10895 5C21 POPE  258      46.836  75.461  52.350  1.00  0.00           C
ATOM  10898 6C21 POPE  258      45.705  76.011  51.460  1.00  0.00           C
ATOM  10901 7C21 POPE  258      44.336  75.369  51.710  1.00  0.00           C
ATOM  10904 8C21 POPE  258      43.516  76.020  52.840  1.00  0.00           C
ATOM  10908  C33 POPE  258      45.744  91.369  56.150  1.00  0.00           C
ATOM  10911  C34 POPE  258      46.425  91.760  54.830  1.00  0.00           C
ATOM  10914  C35 POPE  258      46.046  90.870  53.640  1.00  0.00           C
ATOM  10917  C36 POPE  258      46.445  91.480  52.290  1.00  0.00           C
ATOM  10920  C37 POPE  258      45.775  90.770  51.100  1.00  0.00           C
ATOM  10923  C38 POPE  258      46.055  91.460  49.760  1.00  0.00           C
ATOM  10926  C39 POPE  258      45.385  90.730  48.590  1.00  0.00           C
ATOM  10929 0C31 POPE  258      45.656  91.421  47.240  1.00  0.00           C
ATOM  10932 1C31 POPE  258      44.986  90.690  46.070  1.00  0.00           C
ATOM  10935 2C31 POPE  258      45.346  91.320  44.710  1.00  0.00           C
ATOM  10938 3C31 POPE  258      44.676  90.630  43.510  1.00  0.00           C
ATOM  10941 4C31 POPE  258      44.936  89.120  43.480  1.00  0.00           C
ATOM  10944 5C31 POPE  258      44.636  88.461  42.130  1.00  0.00           C
ATOM  10947 6C31 POPE  258      44.736  86.940  42.220  1.00  0.00           C
ATOM  10951  NH3 POPE  259      20.406  89.879  15.830  1.00  0.00           N
ATOM  10955  C12 POPE  259      19.266  90.499  15.070  1.00  0.00           C
ATOM  10958  C11 POPE  259      19.766  91.340  13.900  1.00  0.00           C
ATOM  10961  P   POPE  259      17.746  91.740  12.270  1.00  0.00           P
ATOM  10962  O13 POPE  259      16.966  92.929  11.880  1.00  0.00           O
ATOM  10963  O14 POPE  259      18.526  91.110  11.190  1.00  0.00           O
ATOM  10964  O11 POPE  259      16.866  90.660  13.010  1.00  0.00           O
ATOM  10965  O12 POPE  259      18.726  92.169  13.410  1.00  0.00           O
ATOM  10966  C1  POPE  259      15.656  90.790  13.760  1.00  0.00           C
ATOM  10969  C2  POPE  259      15.836  91.101  15.280  1.00  0.00           C
ATOM  10971  O21 POPE  259      14.646  90.721  16.020  1.00  0.00           O
ATOM  10972  C21 POPE  259      14.876  90.510  17.340  1.00  0.00           C
ATOM  10973  O22 POPE  259      15.946  90.149  17.800  1.00  0.00           O
ATOM  10974  C22 POPE  259      13.626  90.930  18.140  1.00  0.00           C
ATOM  10977  C3  POPE  259      16.156  92.609  15.520  1.00  0.00           C
ATOM  10980  O31 POPE  259      16.446  92.870  16.900  1.00  0.00           O
ATOM  10981  C31 POPE  259      16.576  94.149  17.220  1.00  0.00           C
ATOM  10982  O32 POPE  259      16.506  95.079  16.440  1.00  0.00           O
ATOM  10983  C32 POPE  259      16.696  94.240  18.740  1.00  0.00           C
ATOM  10986  C23 POPE  259      13.426  90.119  19.440  1.00  0.00           C
ATOM  10989  C24 POPE  259      12.186  90.490  20.280  1.00  0.00           C
ATOM  10992  C25 POPE  259      12.256  91.859  20.970  1.00  0.00           C
ATOM  10995  C26 POPE  259      11.336  91.971  22.200  1.00  0.00           C
ATOM  10998  C27 POPE  259      11.306  93.381  22.820  1.00  0.00           C
ATOM  11001  C28 POPE  259      10.386  93.531  24.060  1.00  0.00           C
ATOM  11004  C29 POPE  259      10.846  92.710  25.230  1.00  0.00           C
ATOM  11006 0C21 POPE  259      10.066  92.239  26.220  1.00  0.00           C
ATOM  11008 1C21 POPE  259       8.596  92.509  26.360  1.00  0.00           C
ATOM  11011 2C21 POPE  259       8.076  92.329  27.810  1.00  0.00           C
ATOM  11014 3C21 POPE  259       7.996  90.861  28.250  1.00  0.00           C
ATOM  11017 4C21 POPE  259       7.296  90.681  29.600  1.00  0.00           C
ATOM  11020 5C21 POPE  259       6.856  89.219  29.840  1.00  0.00           C
ATOM  11023 6C21 POPE  259       6.106  89.039  31.160  1.00  0.00           C
ATOM  11026 7C21 POPE  259       5.626  87.600  31.380  1.00  0.00           C
ATOM  11029 8C21 POPE  259       4.926  87.391  32.720  1.00  0.00           C
ATOM  11033  C33 POPE  259      16.966  95.669  19.210  1.00  0.00           C
ATOM  11036  C34 POPE  259      16.586  95.910  20.680  1.00  0.00           C
ATOM  11039  C35 POPE  259      17.436  95.131  21.670  1.00  0.00           C
ATOM  11042  C36 POPE  259      16.996  95.451  23.100  1.00  0.00           C
ATOM  11045  C37 POPE  259      17.906  94.829  24.160  1.00  0.00           C
ATOM  11048  C38 POPE  259      17.236  94.820  25.540  1.00  0.00           C
ATOM  11051  C39 POPE  259      16.266  93.641  25.680  1.00  0.00           C
ATOM  11054 0C31 POPE  259      15.326  93.729  26.890  1.00  0.00           C
ATOM  11057 1C31 POPE  259      16.026  94.009  28.220  1.00  0.00           C
ATOM  11060 2C31 POPE  259      15.126  93.589  29.390  1.00  0.00           C
ATOM  11063 3C31 POPE  259      15.536  94.201  30.740  1.00  0.00           C
ATOM  11066 4C31 POPE  259      14.666  93.629  31.870  1.00  0.00           C
ATOM  11069 5C31 POPE  259      14.866  94.340  33.210  1.00  0.00           C
ATOM  11072 6C31 POPE  259      13.866  93.930  34.280  1.00  0.00           C
ATOM  11076  NH3 POPE  260     133.066 107.360  19.940  1.00  0.00           N
ATOM  11080  C12 POPE  260     131.607 107.680  19.720  1.00  0.00           C
ATOM  11083  C11 POPE  260     131.047 108.759  20.690  1.00  0.00           C
ATOM  11086  P   POPE  260     128.827 109.529  21.830  1.00  0.00           P
ATOM  11087  O13 POPE  260     129.007 110.949  21.440  1.00  0.00           O
ATOM  11088  O14 POPE  260     129.237 109.100  23.180  1.00  0.00           O
ATOM  11089  O11 POPE  260     127.297 109.149  21.580  1.00  0.00           O
ATOM  11090  O12 POPE  260     129.607 108.650  20.760  1.00  0.00           O
ATOM  11091  C1  POPE  260     126.856 107.780  21.570  1.00  0.00           C
ATOM  11094  C2  POPE  260     125.916 107.479  22.770  1.00  0.00           C
ATOM  11096  O21 POPE  260     126.776 107.120  23.860  1.00  0.00           O
ATOM  11097  C21 POPE  260     126.406 107.590  25.030  1.00  0.00           C
ATOM  11098  O22 POPE  260     125.346 108.160  25.270  1.00  0.00           O
ATOM  11099  C22 POPE  260     127.557 107.430  26.010  1.00  0.00           C
ATOM  11102  C3  POPE  260     124.896 106.340  22.480  1.00  0.00           C
ATOM  11105  O31 POPE  260     124.076 105.989  23.620  1.00  0.00           O
ATOM  11106  C31 POPE  260     122.995 106.730  23.860  1.00  0.00           C
ATOM  11107  O32 POPE  260     122.686 107.749  23.270  1.00  0.00           O
ATOM  11108  C32 POPE  260     122.096 105.979  24.840  1.00  0.00           C
ATOM  11111  C23 POPE  260     127.266 108.069  27.390  1.00  0.00           C
ATOM  11114  C24 POPE  260     126.766 107.059  28.440  1.00  0.00           C
ATOM  11117  C25 POPE  260     127.867 106.250  29.130  1.00  0.00           C
ATOM  11120  C26 POPE  260     128.816 107.111  29.980  1.00  0.00           C
ATOM  11123  C27 POPE  260     129.816 106.281  30.800  1.00  0.00           C
ATOM  11126  C28 POPE  260     131.147 107.010  31.070  1.00  0.00           C
ATOM  11129  C29 POPE  260     132.027 107.020  29.850  1.00  0.00           C
ATOM  11131 0C21 POPE  260     133.267 106.521  29.710  1.00  0.00           C
ATOM  11133 1C21 POPE  260     134.097 105.861  30.790  1.00  0.00           C
ATOM  11136 2C21 POPE  260     135.047 106.880  31.420  1.00  0.00           C
ATOM  11139 3C21 POPE  260     136.247 107.251  30.530  1.00  0.00           C
ATOM  11142 4C21 POPE  260     136.737 108.689  30.750  1.00  0.00           C
ATOM  11145 5C21 POPE  260     135.917 109.720  29.960  1.00  0.00           C
ATOM  11148 6C21 POPE  260     136.087 111.160  30.450  1.00  0.00           C
ATOM  11151 7C21 POPE  260     135.277 112.180  29.650  1.00  0.00           C
ATOM  11154 8C21 POPE  260     135.267 113.570  30.300  1.00  0.00           C
ATOM  11158  C33 POPE  260     121.706 106.800  26.100  1.00  0.00           C
ATOM  11161  C34 POPE  260     122.706 106.600  27.240  1.00  0.00           C
ATOM  11164  C35 POPE  260     122.206 107.141  28.580  1.00  0.00           C
ATOM  11167  C36 POPE  260     123.196 106.810  29.700  1.00  0.00           C
ATOM  11170  C37 POPE  260     122.805 107.400  31.060  1.00  0.00           C
ATOM  11173  C38 POPE  260     123.946 107.260  32.090  1.00  0.00           C
ATOM  11176  C39 POPE  260     124.296 105.821  32.490  1.00  0.00           C
ATOM  11179 0C31 POPE  260     125.586 105.809  33.320  1.00  0.00           C
ATOM  11182 1C31 POPE  260     126.046 104.450  33.860  1.00  0.00           C
ATOM  11185 2C31 POPE  260     127.236 104.669  34.810  1.00  0.00           C
ATOM  11188 3C31 POPE  260     127.896 103.410  35.390  1.00  0.00           C
ATOM  11191 4C31 POPE  260     128.697 102.579  34.380  1.00  0.00           C
ATOM  11194 5C31 POPE  260     129.587 101.539  35.070  1.00  0.00           C
ATOM  11197 6C31 POPE  260     130.367 100.650  34.100  1.00  0.00           C
ATOM  11201  NH3 POPE  261      34.006 119.910  64.570  1.00  0.00           N
ATOM  11205  C12 POPE  261      33.256 121.079  65.160  1.00  0.00           C
ATOM  11208  C11 POPE  261      31.826 120.639  65.570  1.00  0.00           C
ATOM  11211  P   POPE  261      29.916 119.331  64.280  1.00  0.00           P
ATOM  11212  O13 POPE  261      29.646 117.880  64.150  1.00  0.00           O
ATOM  11213  O14 POPE  261      28.996 120.019  65.200  1.00  0.00           O
ATOM  11214  O11 POPE  261      29.826 120.009  62.880  1.00  0.00           O
ATOM  11215  O12 POPE  261      31.385 119.501  64.830  1.00  0.00           O
ATOM  11216  C1  POPE  261      29.466 119.270  61.700  1.00  0.00           C
ATOM  11219  C2  POPE  261      27.976 119.540  61.330  1.00  0.00           C
ATOM  11221  O21 POPE  261      27.126 118.370  61.360  1.00  0.00           O
ATOM  11222  C21 POPE  261      27.346 117.449  60.440  1.00  0.00           C
ATOM  11223  O22 POPE  261      28.326 117.351  59.730  1.00  0.00           O
ATOM  11224  C22 POPE  261      26.146 116.509  60.400  1.00  0.00           C
ATOM  11227  C3  POPE  261      27.836 120.380  60.010  1.00  0.00           C
ATOM  11230  O31 POPE  261      26.506 120.399  59.440  1.00  0.00           O
ATOM  11231  C31 POPE  261      25.526 120.821  60.210  1.00  0.00           C
ATOM  11232  O32 POPE  261      25.576 121.119  61.380  1.00  0.00           O
ATOM  11233  C32 POPE  261      24.236 120.881  59.390  1.00  0.00           C
ATOM  11236  C23 POPE  261      24.916 117.040  59.600  1.00  0.00           C
ATOM  11239  C24 POPE  261      24.686 116.290  58.280  1.00  0.00           C
ATOM  11242  C25 POPE  261      25.646 116.670  57.140  1.00  0.00           C
ATOM  11245  C26 POPE  261      25.066 117.710  56.170  1.00  0.00           C
ATOM  11248  C27 POPE  261      26.125 118.230  55.190  1.00  0.00           C
ATOM  11251  C28 POPE  261      25.576 118.960  53.950  1.00  0.00           C
ATOM  11254  C29 POPE  261      24.976 118.029  52.930  1.00  0.00           C
ATOM  11256 0C21 POPE  261      25.416 117.811  51.670  1.00  0.00           C
ATOM  11258 1C21 POPE  261      26.586 118.479  50.990  1.00  0.00           C
ATOM  11261 2C21 POPE  261      27.806 117.579  50.710  1.00  0.00           C
ATOM  11264 3C21 POPE  261      27.666 116.730  49.440  1.00  0.00           C
ATOM  11267 4C21 POPE  261      29.016 116.269  48.850  1.00  0.00           C
ATOM  11270 5C21 POPE  261      28.916 115.891  47.360  1.00  0.00           C
ATOM  11273 6C21 POPE  261      27.946 114.729  47.090  1.00  0.00           C
ATOM  11276 7C21 POPE  261      27.666 114.501  45.600  1.00  0.00           C
ATOM  11279 8C21 POPE  261      26.606 113.419  45.350  1.00  0.00           C
ATOM  11283  C33 POPE  261      23.016 120.469  60.230  1.00  0.00           C
ATOM  11286  C34 POPE  261      21.786 120.350  59.330  1.00  0.00           C
ATOM  11289  C35 POPE  261      21.376 121.649  58.620  1.00  0.00           C
ATOM  11292  C36 POPE  261      20.086 121.469  57.810  1.00  0.00           C
ATOM  11295  C37 POPE  261      19.506 122.811  57.350  1.00  0.00           C
ATOM  11298  C38 POPE  261      18.096 122.689  56.760  1.00  0.00           C
ATOM  11301  C39 POPE  261      18.086 122.189  55.310  1.00  0.00           C
ATOM  11304 0C31 POPE  261      16.726 122.391  54.630  1.00  0.00           C
ATOM  11307 1C31 POPE  261      16.666 121.740  53.250  1.00  0.00           C
ATOM  11310 2C31 POPE  261      15.246 121.760  52.660  1.00  0.00           C
ATOM  11313 3C31 POPE  261      15.216 121.430  51.160  1.00  0.00           C
ATOM  11316 4C31 POPE  261      15.636 119.991  50.830  1.00  0.00           C
ATOM  11319 5C31 POPE  261      16.096 119.851  49.370  1.00  0.00           C
ATOM  11322 6C31 POPE  261      16.506 118.430  48.990  1.00  0.00           C
ATOM  11326  NH3 POPE  262      44.606  88.881  67.730  1.00  0.00           N
ATOM  11330  C12 POPE  262      45.375  87.850  68.520  1.00  0.00           C
ATOM  11333  C11 POPE  262      45.615  86.579  67.690  1.00  0.00           C
ATOM  11336  P   POPE  262      44.506  84.520  68.870  1.00  0.00           P
ATOM  11337  O13 POPE  262      44.896  83.391  69.760  1.00  0.00           O
ATOM  11338  O14 POPE  262      43.456  85.420  69.390  1.00  0.00           O
ATOM  11339  O11 POPE  262      44.056  83.881  67.480  1.00  0.00           O
ATOM  11340  O12 POPE  262      45.786  85.420  68.530  1.00  0.00           O
ATOM  11341  C1  POPE  262      44.976  83.549  66.430  1.00  0.00           C
ATOM  11344  C2  POPE  262      44.256  83.421  65.050  1.00  0.00           C
ATOM  11346  O21 POPE  262      45.154  83.351  63.930  1.00  0.00           O
ATOM  11347  C21 POPE  262      46.096  82.451  63.870  1.00  0.00           C
ATOM  11348  O22 POPE  262      46.256  81.511  64.640  1.00  0.00           O
ATOM  11349  C22 POPE  262      46.986  82.701  62.630  1.00  0.00           C
ATOM  11352  C3  POPE  262      43.356  84.680  64.850  1.00  0.00           C
ATOM  11355  O31 POPE  262      42.916  84.851  63.480  1.00  0.00           O
ATOM  11356  C31 POPE  262      42.965  86.119  63.040  1.00  0.00           C
ATOM  11357  O32 POPE  262      43.335  87.090  63.680  1.00  0.00           O
ATOM  11358  C32 POPE  262      42.506  86.150  61.580  1.00  0.00           C
ATOM  11361  C23 POPE  262      46.955  81.530  61.610  1.00  0.00           C
ATOM  11364  C24 POPE  262      48.125  81.521  60.600  1.00  0.00           C
ATOM  11367  C25 POPE  262      49.466  81.131  61.240  1.00  0.00           C
ATOM  11370  C26 POPE  262      50.695  81.269  60.320  1.00  0.00           C
ATOM  11373  C27 POPE  262      50.816  80.180  59.250  1.00  0.00           C
ATOM  11376  C28 POPE  262      52.106  80.331  58.420  1.00  0.00           C
ATOM  11379  C29 POPE  262      52.296  79.229  57.410  1.00  0.00           C
ATOM  11381 0C21 POPE  262      53.405  78.491  57.200  1.00  0.00           C
ATOM  11383 1C21 POPE  262      54.725  78.590  57.920  1.00  0.00           C
ATOM  11386 2C21 POPE  262      55.875  79.131  57.050  1.00  0.00           C
ATOM  11389 3C21 POPE  262      56.425  78.090  56.060  1.00  0.00           C
ATOM  11392 4C21 POPE  262      57.555  78.631  55.150  1.00  0.00           C
ATOM  11395 5C21 POPE  262      58.896  78.840  55.880  1.00  0.00           C
ATOM  11398 6C21 POPE  262      59.766  77.571  55.950  1.00  0.00           C
ATOM  11401 7C21 POPE  262      61.125  77.791  56.630  1.00  0.00           C
ATOM  11404 8C21 POPE  262      62.015  76.549  56.690  1.00  0.00           C
ATOM  11408  C33 POPE  262      43.706  86.010  60.620  1.00  0.00           C
ATOM  11411  C34 POPE  262      43.265  85.881  59.170  1.00  0.00           C
ATOM  11414  C35 POPE  262      44.424  86.020  58.170  1.00  0.00           C
ATOM  11417  C36 POPE  262      43.965  85.770  56.730  1.00  0.00           C
ATOM  11420  C37 POPE  262      44.886  86.390  55.680  1.00  0.00           C
ATOM  11423  C38 POPE  262      44.385  86.110  54.250  1.00  0.00           C
ATOM  11426  C39 POPE  262      45.175  86.851  53.160  1.00  0.00           C
ATOM  11429 0C31 POPE  262      46.666  86.469  53.080  1.00  0.00           C
ATOM  11432 1C31 POPE  262      47.355  87.131  51.890  1.00  0.00           C
ATOM  11435 2C31 POPE  262      48.826  86.749  51.710  1.00  0.00           C
ATOM  11438 3C31 POPE  262      49.455  87.500  50.530  1.00  0.00           C
ATOM  11441 4C31 POPE  262      50.956  87.220  50.330  1.00  0.00           C
ATOM  11444 5C31 POPE  262      51.565  88.101  49.220  1.00  0.00           C
ATOM  11447 6C31 POPE  262      52.296  87.320  48.120  1.00  0.00           C
ATOM  11451  NH3 POPE  263      31.116  17.211  19.290  1.00  0.00           N
ATOM  11455  C12 POPE  263      32.216  16.731  20.210  1.00  0.00           C
ATOM  11458  C11 POPE  263      32.586  17.801  21.270  1.00  0.00           C
ATOM  11461  P   POPE  263      33.996  16.221  22.790  1.00  0.00           P
ATOM  11462  O13 POPE  263      32.646  15.731  23.160  1.00  0.00           O
ATOM  11463  O14 POPE  263      34.906  15.321  22.070  1.00  0.00           O
ATOM  11464  O11 POPE  263      34.716  16.741  24.080  1.00  0.00           O
ATOM  11465  O12 POPE  263      33.826  17.551  21.930  1.00  0.00           O
ATOM  11466  C1  POPE  263      34.916  15.871  25.200  1.00  0.00           C
ATOM  11469  C2  POPE  263      34.406  16.581  26.470  1.00  0.00           C
ATOM  11471  O21 POPE  263      34.356  15.671  27.580  1.00  0.00           O
ATOM  11472  C21 POPE  263      35.546  15.471  28.120  1.00  0.00           C
ATOM  11473  O22 POPE  263      36.605  15.911  27.730  1.00  0.00           O
ATOM  11474  C22 POPE  263      35.355  14.641  29.380  1.00  0.00           C
ATOM  11477  C3  POPE  263      32.976  17.161  26.260  1.00  0.00           C
ATOM  11480  O31 POPE  263      32.266  17.461  27.470  1.00  0.00           O
ATOM  11481  C31 POPE  263      32.866  18.111  28.460  1.00  0.00           C
ATOM  11482  O32 POPE  263      33.906  18.731  28.430  1.00  0.00           O
ATOM  11483  C32 POPE  263      31.976  17.911  29.690  1.00  0.00           C
ATOM  11486  C23 POPE  263      36.616  14.601  30.270  1.00  0.00           C
ATOM  11489  C24 POPE  263      36.406  13.801  31.560  1.00  0.00           C
ATOM  11492  C25 POPE  263      35.425  14.461  32.550  1.00  0.00           C
ATOM  11495  C26 POPE  263      35.826  15.901  32.940  1.00  0.00           C
ATOM  11498  C27 POPE  263      34.965  16.531  34.040  1.00  0.00           C
ATOM  11501  C28 POPE  263      35.465  16.281  35.480  1.00  0.00           C
ATOM  11504  C29 POPE  263      35.396  14.841  35.910  1.00  0.00           C
ATOM  11506 0C21 POPE  263      34.506  14.271  36.750  1.00  0.00           C
ATOM  11508 1C21 POPE  263      33.366  14.971  37.430  1.00  0.00           C
ATOM  11511 2C21 POPE  263      33.676  15.261  38.910  1.00  0.00           C
ATOM  11514 3C21 POPE  263      34.956  16.081  39.150  1.00  0.00           C
ATOM  11517 4C21 POPE  263      35.006  16.781  40.520  1.00  0.00           C
ATOM  11520 5C21 POPE  263      34.776  15.831  41.700  1.00  0.00           C
ATOM  11523 6C21 POPE  263      34.696  16.561  43.050  1.00  0.00           C
ATOM  11526 7C21 POPE  263      34.356  15.591  44.190  1.00  0.00           C
ATOM  11529 8C21 POPE  263      34.136  16.241  45.560  1.00  0.00           C
ATOM  11533  C33 POPE  263      32.375  18.731  30.930  1.00  0.00           C
ATOM  11536  C34 POPE  263      31.776  18.121  32.210  1.00  0.00           C
ATOM  11539  C35 POPE  263      31.526  19.121  33.340  1.00  0.00           C
ATOM  11542  C36 POPE  263      32.726  20.011  33.680  1.00  0.00           C
ATOM  11545  C37 POPE  263      32.446  20.941  34.870  1.00  0.00           C
ATOM  11548  C38 POPE  263      33.346  22.181  34.880  1.00  0.00           C
ATOM  11551  C39 POPE  263      33.026  23.191  35.970  1.00  0.00           C
ATOM  11554 0C31 POPE  263      33.606  22.811  37.330  1.00  0.00           C
ATOM  11557 1C31 POPE  263      33.466  23.941  38.350  1.00  0.00           C
ATOM  11560 2C31 POPE  263      34.136  23.601  39.690  1.00  0.00           C
ATOM  11563 3C31 POPE  263      33.086  23.351  40.780  1.00  0.00           C
ATOM  11566 4C31 POPE  263      33.686  22.891  42.100  1.00  0.00           C
ATOM  11569 5C31 POPE  263      32.616  22.781  43.190  1.00  0.00           C
ATOM  11572 6C31 POPE  263      33.146  22.231  44.510  1.00  0.00           C
ATOM  11576  NH3 POPE  264     101.005 121.760  64.180  1.00  0.00           N
ATOM  11580  C12 POPE  264     100.765 120.861  65.360  1.00  0.00           C
ATOM  11583  C11 POPE  264     101.294 119.440  65.090  1.00  0.00           C
ATOM  11586  P   POPE  264     101.565 117.080  66.180  1.00  0.00           P
ATOM  11587  O13 POPE  264     102.055 116.740  67.530  1.00  0.00           O
ATOM  11588  O14 POPE  264     100.506 116.189  65.670  1.00  0.00           O
ATOM  11589  O11 POPE  264     102.826 117.111  65.240  1.00  0.00           O
ATOM  11590  O12 POPE  264     101.014 118.579  66.200  1.00  0.00           O
ATOM  11591  C1  POPE  264     102.985 116.110  64.230  1.00  0.00           C
ATOM  11594  C2  POPE  264     103.195 116.789  62.860  1.00  0.00           C
ATOM  11596  O21 POPE  264     102.105 117.640  62.440  1.00  0.00           O
ATOM  11597  C21 POPE  264     100.926 117.099  62.180  1.00  0.00           C
ATOM  11598  O22 POPE  264     100.525 116.010  62.550  1.00  0.00           O
ATOM  11599  C22 POPE  264     100.086 118.039  61.320  1.00  0.00           C
ATOM  11602  C3  POPE  264     103.596 115.770  61.770  1.00  0.00           C
ATOM  11605  O31 POPE  264     103.715 116.499  60.540  1.00  0.00           O
ATOM  11606  C31 POPE  264     103.246 115.870  59.490  1.00  0.00           C
ATOM  11607  O32 POPE  264     103.165 114.660  59.370  1.00  0.00           O
ATOM  11608  C32 POPE  264     102.605 116.940  58.600  1.00  0.00           C
ATOM  11611  C23 POPE  264     100.704 119.431  61.040  1.00  0.00           C
ATOM  11614  C24 POPE  264      99.686 120.389  60.410  1.00  0.00           C
ATOM  11617  C25 POPE  264     100.305 121.711  59.930  1.00  0.00           C
ATOM  11620  C26 POPE  264     101.304 121.509  58.780  1.00  0.00           C
ATOM  11623  C27 POPE  264     101.616 122.821  58.040  1.00  0.00           C
ATOM  11626  C28 POPE  264     102.285 122.590  56.670  1.00  0.00           C
ATOM  11629  C29 POPE  264     103.766 122.309  56.730  1.00  0.00           C
ATOM  11631 0C21 POPE  264     104.695 122.811  55.880  1.00  0.00           C
ATOM  11633 1C21 POPE  264     104.406 123.710  54.700  1.00  0.00           C
ATOM  11636 2C21 POPE  264     104.986 123.290  53.330  1.00  0.00           C
ATOM  11639 3C21 POPE  264     106.444 123.729  53.140  1.00  0.00           C
ATOM  11642 4C21 POPE  264     106.954 123.549  51.700  1.00  0.00           C
ATOM  11645 5C21 POPE  264     107.055 122.080  51.280  1.00  0.00           C
ATOM  11648 6C21 POPE  264     107.544 121.889  49.830  1.00  0.00           C
ATOM  11651 7C21 POPE  264     106.786 120.770  49.110  1.00  0.00           C
ATOM  11654 8C21 POPE  264     107.264 120.529  47.680  1.00  0.00           C
ATOM  11658  C33 POPE  264     102.255 116.521  57.160  1.00  0.00           C
ATOM  11661  C34 POPE  264     101.775 117.719  56.330  1.00  0.00           C
ATOM  11664  C35 POPE  264     101.595 117.400  54.840  1.00  0.00           C
ATOM  11667  C36 POPE  264     100.506 116.350  54.580  1.00  0.00           C
ATOM  11670  C37 POPE  264     100.576 115.730  53.180  1.00  0.00           C
ATOM  11673  C38 POPE  264      99.745 114.440  53.110  1.00  0.00           C
ATOM  11676  C39 POPE  264     100.165 113.489  51.980  1.00  0.00           C
ATOM  11679 0C31 POPE  264      99.816 114.009  50.580  1.00  0.00           C
ATOM  11682 1C31 POPE  264     100.245 113.020  49.490  1.00  0.00           C
ATOM  11685 2C31 POPE  264     100.455 113.650  48.110  1.00  0.00           C
ATOM  11688 3C31 POPE  264     101.735 114.510  48.060  1.00  0.00           C
ATOM  11691 4C31 POPE  264     102.026 115.090  46.670  1.00  0.00           C
ATOM  11694 5C31 POPE  264     103.176 116.089  46.700  1.00  0.00           C
ATOM  11697 6C31 POPE  264     103.426 116.760  45.350  1.00  0.00           C
ATOM  11701  NH3 POPE  265      39.906   5.590  66.040  1.00  0.00           N
ATOM  11705  C12 POPE  265      39.976   6.671  67.090  1.00  0.00           C
ATOM  11708  C11 POPE  265      41.035   7.721  66.730  1.00  0.00           C
ATOM  11711  P   POPE  265      43.236   8.081  65.400  1.00  0.00           P
ATOM  11712  O13 POPE  265      43.706   9.121  66.330  1.00  0.00           O
ATOM  11713  O14 POPE  265      44.326   7.331  64.730  1.00  0.00           O
ATOM  11714  O11 POPE  265      42.386   8.801  64.290  1.00  0.00           O
ATOM  11715  O12 POPE  265      42.194   7.121  66.140  1.00  0.00           O
ATOM  11716  C1  POPE  265      41.605   8.081  63.340  1.00  0.00           C
ATOM  11719  C2  POPE  265      40.775   9.101  62.510  1.00  0.00           C
ATOM  11721  O21 POPE  265      39.875   8.561  61.530  1.00  0.00           O
ATOM  11722  C21 POPE  265      39.926   7.371  61.010  1.00  0.00           C
ATOM  11723  O22 POPE  265      40.535   6.391  61.400  1.00  0.00           O
ATOM  11724  C22 POPE  265      39.155   7.481  59.680  1.00  0.00           C
ATOM  11727  C3  POPE  265      41.715  10.131  61.820  1.00  0.00           C
ATOM  11730  O31 POPE  265      41.046  10.921  60.790  1.00  0.00           O
ATOM  11731  C31 POPE  265      41.936  11.781  60.250  1.00  0.00           C
ATOM  11732  O32 POPE  265      43.065  11.931  60.670  1.00  0.00           O
ATOM  11733  C32 POPE  265      41.386  12.481  59.000  1.00  0.00           C
ATOM  11736  C23 POPE  265      39.646   6.561  58.540  1.00  0.00           C
ATOM  11739  C24 POPE  265      39.206   7.121  57.170  1.00  0.00           C
ATOM  11742  C25 POPE  265      39.836   6.441  55.950  1.00  0.00           C
ATOM  11745  C26 POPE  265      39.585   7.201  54.640  1.00  0.00           C
ATOM  11748  C27 POPE  265      40.495   6.711  53.500  1.00  0.00           C
ATOM  11751  C28 POPE  265      40.154   7.291  52.110  1.00  0.00           C
ATOM  11754  C29 POPE  265      40.315   8.791  52.030  1.00  0.00           C
ATOM  11756 0C21 POPE  265      41.176   9.491  51.260  1.00  0.00           C
ATOM  11758 1C21 POPE  265      42.194   8.951  50.290  1.00  0.00           C
ATOM  11761 2C21 POPE  265      41.945   9.431  48.850  1.00  0.00           C
ATOM  11764 3C21 POPE  265      40.686   8.841  48.190  1.00  0.00           C
ATOM  11767 4C21 POPE  265      40.385   9.431  46.800  1.00  0.00           C
ATOM  11770 5C21 POPE  265      41.425   9.061  45.740  1.00  0.00           C
ATOM  11773 6C21 POPE  265      41.146   9.681  44.370  1.00  0.00           C
ATOM  11776 7C21 POPE  265      42.285   9.411  43.380  1.00  0.00           C
ATOM  11779 8C21 POPE  265      41.945   9.801  41.940  1.00  0.00           C
ATOM  11783  C33 POPE  265      41.556  11.601  57.740  1.00  0.00           C
ATOM  11786  C34 POPE  265      41.256  12.301  56.400  1.00  0.00           C
ATOM  11789  C35 POPE  265      41.815  11.531  55.180  1.00  0.00           C
ATOM  11792  C36 POPE  265      43.356  11.491  55.150  1.00  0.00           C
ATOM  11795  C37 POPE  265      43.986  11.641  53.750  1.00  0.00           C
ATOM  11798  C38 POPE  265      43.816  13.051  53.160  1.00  0.00           C
ATOM  11801  C39 POPE  265      44.655  13.311  51.910  1.00  0.00           C
ATOM  11804 0C31 POPE  265      44.346  12.351  50.760  1.00  0.00           C
ATOM  11807 1C31 POPE  265      44.996  12.761  49.430  1.00  0.00           C
ATOM  11810 2C31 POPE  265      44.636  11.781  48.300  1.00  0.00           C
ATOM  11813 3C31 POPE  265      45.396  12.021  47.000  1.00  0.00           C
ATOM  11816 4C31 POPE  265      45.175  10.861  46.010  1.00  0.00           C
ATOM  11819 5C31 POPE  265      46.136  10.891  44.820  1.00  0.00           C
ATOM  11822 6C31 POPE  265      46.206   9.551  44.080  1.00  0.00           C
ATOM  11826  NH3 POPE  266      57.584  79.220  19.310  1.00  0.00           N
ATOM  11830  C12 POPE  266      56.285  79.719  19.850  1.00  0.00           C
ATOM  11833  C11 POPE  266      55.396  78.561  20.330  1.00  0.00           C
ATOM  11836  P   POPE  266      54.666  76.391  18.920  1.00  0.00           P
ATOM  11837  O13 POPE  266      54.326  76.891  17.570  1.00  0.00           O
ATOM  11838  O14 POPE  266      55.154  75.010  19.000  1.00  0.00           O
ATOM  11839  O11 POPE  266      53.386  76.520  19.810  1.00  0.00           O
ATOM  11840  O12 POPE  266      55.695  77.361  19.620  1.00  0.00           O
ATOM  11841  C1  POPE  266      53.506  76.219  21.200  1.00  0.00           C
ATOM  11844  C2  POPE  266      52.296  75.369  21.620  1.00  0.00           C
ATOM  11846  O21 POPE  266      51.955  75.571  23.000  1.00  0.00           O
ATOM  11847  C21 POPE  266      52.855  75.241  23.920  1.00  0.00           C
ATOM  11848  O22 POPE  266      54.015  74.931  23.730  1.00  0.00           O
ATOM  11849  C22 POPE  266      52.206  75.340  25.290  1.00  0.00           C
ATOM  11852  C3  POPE  266      52.456  73.869  21.240  1.00  0.00           C
ATOM  11855  O31 POPE  266      51.666  73.020  22.080  1.00  0.00           O
ATOM  11856  C31 POPE  266      50.346  73.119  22.070  1.00  0.00           C
ATOM  11857  O32 POPE  266      49.655  73.799  21.320  1.00  0.00           O
ATOM  11858  C32 POPE  266      49.846  72.311  23.260  1.00  0.00           C
ATOM  11861  C23 POPE  266      52.875  76.431  26.160  1.00  0.00           C
ATOM  11864  C24 POPE  266      52.015  76.770  27.390  1.00  0.00           C
ATOM  11867  C25 POPE  266      52.136  75.751  28.520  1.00  0.00           C
ATOM  11870  C26 POPE  266      51.236  76.111  29.710  1.00  0.00           C
ATOM  11873  C27 POPE  266      51.565  75.249  30.940  1.00  0.00           C
ATOM  11876  C28 POPE  266      50.944  75.799  32.250  1.00  0.00           C
ATOM  11879  C29 POPE  266      49.445  75.721  32.290  1.00  0.00           C
ATOM  11881 0C21 POPE  266      48.694  75.711  33.400  1.00  0.00           C
ATOM  11883 1C21 POPE  266      49.155  75.821  34.830  1.00  0.00           C
ATOM  11886 2C21 POPE  266      48.555  77.061  35.510  1.00  0.00           C
ATOM  11889 3C21 POPE  266      48.676  77.001  37.040  1.00  0.00           C
ATOM  11892 4C21 POPE  266      48.275  78.321  37.690  1.00  0.00           C
ATOM  11895 5C21 POPE  266      48.475  78.351  39.210  1.00  0.00           C
ATOM  11898 6C21 POPE  266      47.366  77.650  40.000  1.00  0.00           C
ATOM  11901 7C21 POPE  266      47.506  77.891  41.510  1.00  0.00           C
ATOM  11904 8C21 POPE  266      46.456  77.171  42.360  1.00  0.00           C
ATOM  11908  C33 POPE  266      49.096  73.141  24.320  1.00  0.00           C
ATOM  11911  C34 POPE  266      48.896  72.340  25.610  1.00  0.00           C
ATOM  11914  C35 POPE  266      50.186  72.149  26.440  1.00  0.00           C
ATOM  11917  C36 POPE  266      49.896  71.479  27.800  1.00  0.00           C
ATOM  11920  C37 POPE  266      51.146  71.190  28.640  1.00  0.00           C
ATOM  11923  C38 POPE  266      50.775  70.601  30.010  1.00  0.00           C
ATOM  11926  C39 POPE  266      50.285  71.650  31.010  1.00  0.00           C
ATOM  11929 0C31 POPE  266      49.346  71.111  32.100  1.00  0.00           C
ATOM  11932 1C31 POPE  266      48.396  72.189  32.610  1.00  0.00           C
ATOM  11935 2C31 POPE  266      47.336  71.701  33.610  1.00  0.00           C
ATOM  11938 3C31 POPE  266      47.885  71.510  35.030  1.00  0.00           C
ATOM  11941 4C31 POPE  266      46.785  71.111  36.020  1.00  0.00           C
ATOM  11944 5C31 POPE  266      47.316  70.891  37.450  1.00  0.00           C
ATOM  11947 6C31 POPE  266      46.256  70.351  38.410  1.00  0.00           C
ATOM  11951  NH3 POPE  267      27.276  76.910  16.580  1.00  0.00           N
ATOM  11955  C12 POPE  267      27.605  77.571  15.280  1.00  0.00           C
ATOM  11958  C11 POPE  267      27.676  76.491  14.200  1.00  0.00           C
ATOM  11961  P   POPE  267      29.946  75.181  14.100  1.00  0.00           P
ATOM  11962  O13 POPE  267      30.096  75.671  12.730  1.00  0.00           O
ATOM  11963  O14 POPE  267      30.316  73.781  14.410  1.00  0.00           O
ATOM  11964  O11 POPE  267      30.766  76.160  15.050  1.00  0.00           O
ATOM  11965  O12 POPE  267      28.496  75.431  14.670  1.00  0.00           O
ATOM  11966  C1  POPE  267      31.856  75.689  15.850  1.00  0.00           C
ATOM  11969  C2  POPE  267      31.385  75.241  17.260  1.00  0.00           C
ATOM  11971  O21 POPE  267      31.176  76.299  18.230  1.00  0.00           O
ATOM  11972  C21 POPE  267      32.175  77.111  18.520  1.00  0.00           C
ATOM  11973  O22 POPE  267      33.256  77.201  17.970  1.00  0.00           O
ATOM  11974  C22 POPE  267      31.766  78.009  19.690  1.00  0.00           C
ATOM  11977  C3  POPE  267      32.226  74.041  17.820  1.00  0.00           C
ATOM  11980  O31 POPE  267      33.566  74.369  18.250  1.00  0.00           O
ATOM  11981  C31 POPE  267      33.986  74.141  19.510  1.00  0.00           C
ATOM  11982  O32 POPE  267      35.156  74.020  19.810  1.00  0.00           O
ATOM  11983  C32 POPE  267      32.855  74.119  20.560  1.00  0.00           C
ATOM  11986  C23 POPE  267      32.936  78.241  20.680  1.00  0.00           C
ATOM  11989  C24 POPE  267      32.486  78.910  21.990  1.00  0.00           C
ATOM  11992  C25 POPE  267      32.316  80.440  21.880  1.00  0.00           C
ATOM  11995  C26 POPE  267      33.586  81.250  22.190  1.00  0.00           C
ATOM  11998  C27 POPE  267      34.015  81.189  23.670  1.00  0.00           C
[truncated: 1,760,843 more chars]
