# Supplementary material for: Characterizing Membrane Association and Periplasmic Transfer of Bacterial Lipoproteins through Molecular Dynamics Simulations
Source: Structure. 2020 Apr 7;28(4):475–487.e3. doi: 10.1016/j.str.2020.01.012 (PMC7139219; doi:10.1016/j.str.2020.01.012)
Supplement: Data S1. Final Coordinates from Simulations (Y–Z), Related to Figure 3 [file mmc3.zip › Y-Z/YJBF-3-atomistic.pdb]

TITLE     Protein
REMARK    THIS IS A SIMULATION BOX
CRYST1  129.309  129.309  112.617  90.00  90.00  90.00 P 1           1
MODEL        1
ATOM      1  N   CYSTA   1      51.705  51.610  53.835  1.00  0.00           N
ATOM      3  CA  CYSTA   1      50.764  50.700  54.465  1.00  0.00           C
ATOM      5  C   CYSTA   1      51.094  50.009  55.775  1.00  0.00           C
ATOM      6  O   CYSTA   1      51.624  48.910  55.865  1.00  0.00           O
ATOM      7  CB  CYSTA   1      49.984  49.830  53.455  1.00  0.00           C
ATOM     10  SG  CYSTA   1      48.674  50.809  52.705  1.00  0.00           S
ATOM     11  C1  CYSTA   1      47.184  49.869  53.225  1.00  0.00           C
ATOM     14  CA1 CYSTA   1      52.854  52.080  54.305  1.00  0.00           C
ATOM     15  OA1 CYSTA   1      52.994  53.270  54.165  1.00  0.00           O
ATOM     16  CA2 CYSTA   1      53.934  51.250  54.945  1.00  0.00           C
ATOM     19  C11 CYSTA   1      45.835  50.579  52.915  1.00  0.00           C
ATOM     21  O11 CYSTA   1      45.995  51.479  51.805  1.00  0.00           O
ATOM     22  CX1 CYSTA   1      46.154  50.900  50.645  1.00  0.00           C
ATOM     23  OX1 CYSTA   1      46.145  49.710  50.405  1.00  0.00           O
ATOM     24  CX2 CYSTA   1      46.344  52.010  49.605  1.00  0.00           C
ATOM     27  C12 CYSTA   1      45.275  51.389  54.125  1.00  0.00           C
ATOM     30  O12 CYSTA   1      44.344  52.439  53.795  1.00  0.00           O
ATOM     31  CD1 CYSTA   1      43.274  52.220  53.045  1.00  0.00           C
ATOM     32  OD1 CYSTA   1      43.014  51.220  52.405  1.00  0.00           O
ATOM     33  CD2 CYSTA   1      42.364  53.450  53.115  1.00  0.00           C
ATOM     36  CA3 CYSTA   1      55.334  51.689  54.455  1.00  0.00           C
ATOM     39  CA4 CYSTA   1      55.594  51.459  52.955  1.00  0.00           C
ATOM     42  CA5 CYSTA   1      55.414  52.750  52.145  1.00  0.00           C
ATOM     45  CA6 CYSTA   1      55.494  52.549  50.625  1.00  0.00           C
ATOM     48  CA7 CYSTA   1      54.414  51.610  50.075  1.00  0.00           C
ATOM     51  CA8 CYSTA   1      54.305  51.779  48.565  1.00  0.00           C
ATOM     54  CA9 CYSTA   1      53.444  50.729  47.875  1.00  0.00           C
ATOM     57 0CA1 CYSTA   1      53.155  51.100  46.415  1.00  0.00           C
ATOM     60 1CA1 CYSTA   1      54.354  51.649  45.625  1.00  0.00           C
ATOM     63 2CA1 CYSTA   1      53.994  51.940  44.165  1.00  0.00           C
ATOM     66 3CA1 CYSTA   1      55.025  52.829  43.465  1.00  0.00           C
ATOM     69 4CA1 CYSTA   1      54.684  53.120  41.995  1.00  0.00           C
ATOM     72 5CA1 CYSTA   1      54.885  51.910  41.075  1.00  0.00           C
ATOM     75 6CA1 CYSTA   1      54.624  52.239  39.595  1.00  0.00           C
ATOM     79  CD3 CYSTA   1      41.894  53.990  51.735  1.00  0.00           C
ATOM     82  CD4 CYSTA   1      42.864  55.000  51.115  1.00  0.00           C
ATOM     85  CD5 CYSTA   1      42.285  55.890  49.995  1.00  0.00           C
ATOM     88  CD6 CYSTA   1      41.214  56.870  50.505  1.00  0.00           C
ATOM     91  CD7 CYSTA   1      40.775  57.950  49.495  1.00  0.00           C
ATOM     94  CD8 CYSTA   1      39.724  58.889  50.115  1.00  0.00           C
ATOM     97  CD9 CYSTA   1      39.344  60.090  49.235  1.00  0.00           C
ATOM    100 0CD1 CYSTA   1      38.384  61.059  49.935  1.00  0.00           C
ATOM    103 1CD1 CYSTA   1      38.014  62.290  49.085  1.00  0.00           C
ATOM    106 2CD1 CYSTA   1      37.014  63.209  49.805  1.00  0.00           C
ATOM    109 3CD1 CYSTA   1      36.584  64.460  49.015  1.00  0.00           C
ATOM    112 4CD1 CYSTA   1      37.705  65.469  48.725  1.00  0.00           C
ATOM    115 5CD1 CYSTA   1      37.174  66.741  48.045  1.00  0.00           C
ATOM    118 6CD1 CYSTA   1      38.234  67.810  47.745  1.00  0.00           C
ATOM    122  CX3 CYSTA   1      45.435  51.680  48.415  1.00  0.00           C
ATOM    125  CX4 CYSTA   1      45.064  52.880  47.545  1.00  0.00           C
ATOM    128  CX5 CYSTA   1      44.084  52.430  46.455  1.00  0.00           C
ATOM    131  CX6 CYSTA   1      44.754  51.740  45.275  1.00  0.00           C
ATOM    134  CX7 CYSTA   1      43.724  51.180  44.295  1.00  0.00           C
ATOM    137  CX8 CYSTA   1      44.384  50.660  43.005  1.00  0.00           C
ATOM    140  CX9 CYSTA   1      43.425  49.790  42.255  1.00  0.00           C
ATOM    142 0CX1 CYSTA   1      43.025  49.900  40.975  1.00  0.00           C
ATOM    144 1CX1 CYSTA   1      43.434  50.950  39.985  1.00  0.00           C
ATOM    147 2CX1 CYSTA   1      42.344  51.069  38.905  1.00  0.00           C
ATOM    150 3CX1 CYSTA   1      42.794  51.870  37.685  1.00  0.00           C
ATOM    153 4CX1 CYSTA   1      41.774  51.779  36.545  1.00  0.00           C
ATOM    156 5CX1 CYSTA   1      42.324  52.270  35.205  1.00  0.00           C
ATOM    159 6CX1 CYSTA   1      42.575  53.780  35.165  1.00  0.00           C
ATOM    162 7CX1 CYSTA   1      43.164  54.219  33.825  1.00  0.00           C
ATOM    165 8CX1 CYSTA   1      43.565  55.700  33.805  1.00  0.00           C
ATOM    169  N   SER A   2      50.674  50.749  56.825  1.00  0.00           N
ATOM    171  CA  SER A   2      50.414  50.279  58.165  1.00  0.00           C
ATOM    173  CB  SER A   2      51.674  50.459  59.035  1.00  0.00           C
ATOM    176  OG  SER A   2      52.045  49.259  59.685  1.00  0.00           O
ATOM    178  C   SER A   2      49.305  51.129  58.765  1.00  0.00           C
ATOM    179  O   SER A   2      49.054  52.259  58.315  1.00  0.00           O
ATOM    180  N   ALA A   3      48.645  50.609  59.815  1.00  0.00           N
ATOM    182  CA  ALA A   3      47.624  51.299  60.585  1.00  0.00           C
ATOM    184  CB  ALA A   3      46.254  50.849  60.075  1.00  0.00           C
ATOM    188  C   ALA A   3      47.784  51.040  62.085  1.00  0.00           C
ATOM    189  O   ALA A   3      48.764  51.469  62.685  1.00  0.00           O
ATOM    190  N   THR A   4      46.844  50.299  62.725  1.00  0.00           N
ATOM    192  CA  THR A   4      46.805  49.930  64.145  1.00  0.00           C
ATOM    194  CB  THR A   4      47.644  48.701  64.545  1.00  0.00           C
ATOM    196  OG1 THR A   4      47.535  47.729  63.515  1.00  0.00           O
ATOM    198  CG2 THR A   4      49.134  49.000  64.805  1.00  0.00           C
ATOM    202  C   THR A   4      46.844  51.090  65.145  1.00  0.00           C
ATOM    203  O   THR A   4      46.484  52.220  64.825  1.00  0.00           O
ATOM    204  N   THR A   5      47.204  50.830  66.425  1.00  0.00           N
ATOM    206  CA  THR A   5      47.424  51.849  67.445  1.00  0.00           C
ATOM    208  CB  THR A   5      47.474  51.369  68.895  1.00  0.00           C
ATOM    210  OG1 THR A   5      48.335  50.259  69.065  1.00  0.00           O
ATOM    212  CG2 THR A   5      46.084  50.900  69.325  1.00  0.00           C
ATOM    216  C   THR A   5      48.664  52.680  67.185  1.00  0.00           C
ATOM    217  O   THR A   5      49.594  52.270  66.485  1.00  0.00           O
ATOM    218  N   LYS A   6      48.684  53.889  67.775  1.00  0.00           N
ATOM    220  CA  LYS A   6      49.795  54.819  67.705  1.00  0.00           C
ATOM    222  CB  LYS A   6      49.535  56.080  68.575  1.00  0.00           C
ATOM    225  CG  LYS A   6      48.465  56.989  67.985  1.00  0.00           C
ATOM    228  CD  LYS A   6      48.076  58.109  68.955  1.00  0.00           C
ATOM    231  CE  LYS A   6      46.875  57.770  69.845  1.00  0.00           C
ATOM    234  NZ  LYS A   6      45.694  57.670  68.985  1.00  0.00           N
ATOM    238  C   LYS A   6      51.145  54.259  68.085  1.00  0.00           C
ATOM    239  O   LYS A   6      51.264  53.379  68.935  1.00  0.00           O
ATOM    240  N   GLU A   7      52.204  54.809  67.445  1.00  0.00           N
ATOM    242  CA  GLU A   7      53.594  54.489  67.665  1.00  0.00           C
ATOM    244  CB  GLU A   7      54.514  55.569  67.055  1.00  0.00           C
ATOM    247  CG  GLU A   7      54.205  55.999  65.605  1.00  0.00           C
ATOM    250  CD  GLU A   7      54.284  57.509  65.575  1.00  0.00           C
ATOM    251  OE1 GLU A   7      53.234  58.179  65.705  1.00  0.00           O
ATOM    252  OE2 GLU A   7      55.434  58.029  65.585  1.00  0.00           O
ATOM    253  C   GLU A   7      53.955  54.410  69.145  1.00  0.00           C
ATOM    254  O   GLU A   7      53.645  55.299  69.935  1.00  0.00           O
ATOM    255  N   LEU A   8      54.654  53.340  69.565  1.00  0.00           N
ATOM    257  CA  LEU A   8      55.184  53.309  70.905  1.00  0.00           C
ATOM    259  CB  LEU A   8      55.655  51.910  71.365  1.00  0.00           C
ATOM    262  CG  LEU A   8      55.414  51.569  72.855  1.00  0.00           C
ATOM    264  CD1 LEU A   8      55.785  50.100  73.115  1.00  0.00           C
ATOM    268  CD2 LEU A   8      56.194  52.420  73.865  1.00  0.00           C
ATOM    272  C   LEU A   8      56.245  54.380  71.085  1.00  0.00           C
ATOM    273  O   LEU A   8      57.105  54.660  70.245  1.00  0.00           O
ATOM    274  N   GLY A   9      56.104  55.069  72.215  1.00  0.00           N
ATOM    276  CA  GLY A   9      56.914  56.170  72.645  1.00  0.00           C
ATOM    279  C   GLY A   9      56.124  57.410  72.435  1.00  0.00           C
ATOM    280  O   GLY A   9      55.855  58.120  73.395  1.00  0.00           O
ATOM    281  N   ASN A  10      55.715  57.680  71.175  1.00  0.00           N
ATOM    283  CA  ASN A  10      55.205  58.950  70.735  1.00  0.00           C
ATOM    285  CB  ASN A  10      54.885  58.799  69.215  1.00  0.00           C
ATOM    288  CG  ASN A  10      54.704  60.160  68.555  1.00  0.00           C
ATOM    289  OD1 ASN A  10      55.054  61.180  69.135  1.00  0.00           O
ATOM    290  ND2 ASN A  10      54.154  60.189  67.325  1.00  0.00           N
ATOM    293  C   ASN A  10      54.004  59.469  71.535  1.00  0.00           C
ATOM    294  O   ASN A  10      54.014  60.549  72.105  1.00  0.00           O
ATOM    295  N   SER A  11      52.944  58.660  71.715  1.00  0.00           N
ATOM    297  CA  SER A  11      51.854  59.049  72.595  1.00  0.00           C
ATOM    299  CB  SER A  11      50.555  58.219  72.395  1.00  0.00           C
ATOM    302  OG  SER A  11      50.685  56.859  72.795  1.00  0.00           O
ATOM    304  C   SER A  11      52.215  59.039  74.075  1.00  0.00           C
ATOM    305  O   SER A  11      51.775  59.889  74.855  1.00  0.00           O
ATOM    306  N   LEU A  12      53.004  58.039  74.515  1.00  0.00           N
ATOM    308  CA  LEU A  12      53.434  57.810  75.875  1.00  0.00           C
ATOM    310  CB  LEU A  12      54.214  56.479  75.965  1.00  0.00           C
ATOM    313  CG  LEU A  12      53.374  55.189  75.775  1.00  0.00           C
ATOM    315  CD1 LEU A  12      53.025  54.830  74.325  1.00  0.00           C
ATOM    319  CD2 LEU A  12      54.094  54.000  76.425  1.00  0.00           C
ATOM    323  C   LEU A  12      54.254  58.950  76.485  1.00  0.00           C
ATOM    324  O   LEU A  12      54.025  59.349  77.625  1.00  0.00           O
ATOM    325  N   TRP A  13      55.214  59.499  75.705  1.00  0.00           N
ATOM    327  CA  TRP A  13      55.934  60.719  76.005  1.00  0.00           C
ATOM    329  CB  TRP A  13      56.975  61.040  74.885  1.00  0.00           C
ATOM    332  CG  TRP A  13      57.974  59.970  74.595  1.00  0.00           C
ATOM    333  CD1 TRP A  13      58.504  59.029  75.445  1.00  0.00           C
ATOM    335  NE1 TRP A  13      59.384  58.219  74.755  1.00  0.00           N
ATOM    337  CE2 TRP A  13      59.435  58.650  73.445  1.00  0.00           C
ATOM    338  CD2 TRP A  13      58.584  59.770  73.315  1.00  0.00           C
ATOM    339  CE3 TRP A  13      58.514  60.450  72.095  1.00  0.00           C
ATOM    341  CZ3 TRP A  13      59.384  60.079  71.075  1.00  0.00           C
ATOM    343  CZ2 TRP A  13      60.194  58.200  72.385  1.00  0.00           C
ATOM    345  CH2 TRP A  13      60.254  59.000  71.235  1.00  0.00           C
ATOM    347  C   TRP A  13      55.025  61.929  76.135  1.00  0.00           C
ATOM    348  O   TRP A  13      55.014  62.600  77.165  1.00  0.00           O
ATOM    349  N   ASP A  14      54.154  62.169  75.145  1.00  0.00           N
ATOM    351  CA  ASP A  14      53.244  63.299  75.145  1.00  0.00           C
ATOM    353  CB  ASP A  14      52.425  63.330  73.825  1.00  0.00           C
ATOM    356  CG  ASP A  14      53.285  63.521  72.585  1.00  0.00           C
ATOM    357  OD1 ASP A  14      54.505  63.790  72.725  1.00  0.00           O
ATOM    358  OD2 ASP A  14      52.684  63.460  71.475  1.00  0.00           O
ATOM    359  C   ASP A  14      52.304  63.271  76.335  1.00  0.00           C
ATOM    360  O   ASP A  14      52.054  64.270  76.985  1.00  0.00           O
ATOM    361  N   SER A  15      51.824  62.059  76.695  1.00  0.00           N
ATOM    363  CA  SER A  15      51.024  61.770  77.885  1.00  0.00           C
ATOM    365  CB  SER A  15      50.664  60.259  77.915  1.00  0.00           C
ATOM    368  OG  SER A  15      49.594  59.900  78.805  1.00  0.00           O
ATOM    370  C   SER A  15      51.735  62.129  79.175  1.00  0.00           C
ATOM    371  O   SER A  15      51.175  62.840  80.005  1.00  0.00           O
ATOM    372  N   LEU A  16      53.034  61.740  79.335  1.00  0.00           N
ATOM    374  CA  LEU A  16      53.924  62.179  80.405  1.00  0.00           C
ATOM    376  CB  LEU A  16      55.314  61.490  80.285  1.00  0.00           C
ATOM    379  CG  LEU A  16      56.414  61.969  81.255  1.00  0.00           C
ATOM    381  CD1 LEU A  16      56.205  61.450  82.695  1.00  0.00           C
ATOM    385  CD2 LEU A  16      57.794  61.610  80.695  1.00  0.00           C
ATOM    389  C   LEU A  16      54.114  63.689  80.455  1.00  0.00           C
ATOM    390  O   LEU A  16      54.205  64.329  81.505  1.00  0.00           O
ATOM    391  N   PHE A  17      54.205  64.329  79.275  1.00  0.00           N
ATOM    393  CA  PHE A  17      54.505  65.741  79.225  1.00  0.00           C
ATOM    395  CB  PHE A  17      55.324  66.060  77.965  1.00  0.00           C
ATOM    398  CG  PHE A  17      56.754  65.590  78.105  1.00  0.00           C
ATOM    399  CD1 PHE A  17      57.614  66.240  79.005  1.00  0.00           C
ATOM    401  CE1 PHE A  17      58.955  65.840  79.145  1.00  0.00           C
ATOM    403  CZ  PHE A  17      59.444  64.780  78.375  1.00  0.00           C
ATOM    405  CD2 PHE A  17      57.285  64.590  77.285  1.00  0.00           C
ATOM    407  CE2 PHE A  17      58.615  64.160  77.435  1.00  0.00           C
ATOM    409  C   PHE A  17      53.264  66.619  79.305  1.00  0.00           C
ATOM    410  O   PHE A  17      53.344  67.829  79.495  1.00  0.00           O
ATOM    411  N   GLY A  18      52.084  65.960  79.245  1.00  0.00           N
ATOM    413  CA  GLY A  18      50.774  66.539  79.025  1.00  0.00           C
ATOM    416  C   GLY A  18      50.364  67.660  79.925  1.00  0.00           C
ATOM    417  O   GLY A  18      49.645  68.560  79.505  1.00  0.00           O
ATOM    418  N   THR A  19      50.774  67.660  81.195  1.00  0.00           N
ATOM    420  CA  THR A  19      50.414  68.749  82.105  1.00  0.00           C
ATOM    422  CB  THR A  19      48.955  68.630  82.565  1.00  0.00           C
ATOM    424  OG1 THR A  19      48.504  69.670  83.415  1.00  0.00           O
ATOM    426  CG2 THR A  19      48.715  67.329  83.315  1.00  0.00           C
ATOM    430  C   THR A  19      51.344  68.709  83.295  1.00  0.00           C
ATOM    431  O   THR A  19      51.894  67.639  83.545  1.00  0.00           O
ATOM    432  N   PRO A  20      51.554  69.759  84.095  1.00  0.00           N
ATOM    433  CD  PRO A  20      51.525  71.119  83.555  1.00  0.00           C
ATOM    436  CA  PRO A  20      52.404  69.689  85.285  1.00  0.00           C
ATOM    438  CB  PRO A  20      52.554  71.160  85.695  1.00  0.00           C
ATOM    441  CG  PRO A  20      52.535  71.919  84.375  1.00  0.00           C
ATOM    444  C   PRO A  20      51.884  68.850  86.445  1.00  0.00           C
ATOM    445  O   PRO A  20      52.604  68.709  87.425  1.00  0.00           O
ATOM    446  N   GLY A  21      50.655  68.289  86.385  1.00  0.00           N
ATOM    448  CA  GLY A  21      50.234  67.259  87.325  1.00  0.00           C
ATOM    451  C   GLY A  21      50.585  65.869  86.885  1.00  0.00           C
ATOM    452  O   GLY A  21      50.494  64.929  87.655  1.00  0.00           O
ATOM    453  N   VAL A  22      50.974  65.710  85.625  1.00  0.00           N
ATOM    455  CA  VAL A  22      51.474  64.450  85.095  1.00  0.00           C
ATOM    457  CB  VAL A  22      50.855  64.200  83.715  1.00  0.00           C
ATOM    459  CG1 VAL A  22      51.444  62.930  83.075  1.00  0.00           C
ATOM    463  CG2 VAL A  22      49.335  64.000  83.825  1.00  0.00           C
ATOM    467  C   VAL A  22      52.994  64.539  85.035  1.00  0.00           C
ATOM    468  O   VAL A  22      53.694  63.590  84.675  1.00  0.00           O
ATOM    469  N   GLN A  23      53.554  65.689  85.465  1.00  0.00           N
ATOM    471  CA  GLN A  23      54.984  65.910  85.535  1.00  0.00           C
ATOM    473  CB  GLN A  23      55.354  67.420  85.455  1.00  0.00           C
ATOM    476  CG  GLN A  23      55.344  67.969  84.015  1.00  0.00           C
ATOM    479  CD  GLN A  23      56.385  67.249  83.165  1.00  0.00           C
ATOM    480  OE1 GLN A  23      57.374  66.680  83.635  1.00  0.00           O
ATOM    481  NE2 GLN A  23      56.175  67.280  81.845  1.00  0.00           N
ATOM    484  C   GLN A  23      55.634  65.200  86.695  1.00  0.00           C
ATOM    485  O   GLN A  23      55.334  64.060  87.065  1.00  0.00           O
ATOM    486  N   LEU A  24      56.654  65.840  87.275  1.00  0.00           N
ATOM    488  CA  LEU A  24      57.664  65.160  88.015  1.00  0.00           C
ATOM    490  CB  LEU A  24      58.974  65.939  87.805  1.00  0.00           C
ATOM    493  CG  LEU A  24      60.264  65.100  87.785  1.00  0.00           C
ATOM    495  CD1 LEU A  24      60.625  64.619  89.195  1.00  0.00           C
ATOM    499  CD2 LEU A  24      60.184  63.930  86.805  1.00  0.00           C
ATOM    503  C   LEU A  24      57.234  65.139  89.455  1.00  0.00           C
ATOM    504  O   LEU A  24      57.124  66.170  90.115  1.00  0.00           O
ATOM    505  N   THR A  25      56.994  63.920  89.945  1.00  0.00           N
ATOM    507  CA  THR A  25      56.975  63.619  91.355  1.00  0.00           C
ATOM    509  CB  THR A  25      55.725  62.919  91.885  1.00  0.00           C
ATOM    511  OG1 THR A  25      54.554  63.670  91.625  1.00  0.00           O
ATOM    513  CG2 THR A  25      55.865  62.799  93.415  1.00  0.00           C
ATOM    517  C   THR A  25      58.155  62.700  91.555  1.00  0.00           C
ATOM    518  O   THR A  25      58.434  61.829  90.735  1.00  0.00           O
ATOM    519  N   ASP A  26      58.904  62.899  92.645  1.00  0.00           N
ATOM    521  CA  ASP A  26      60.114  62.160  92.995  1.00  0.00           C
ATOM    523  CB  ASP A  26      60.644  62.910  94.255  1.00  0.00           C
ATOM    526  CG  ASP A  26      62.154  62.979  94.335  1.00  0.00           C
ATOM    527  OD1 ASP A  26      62.824  62.309  93.515  1.00  0.00           O
ATOM    528  OD2 ASP A  26      62.654  63.729  95.215  1.00  0.00           O
ATOM    529  C   ASP A  26      59.844  60.639  93.155  1.00  0.00           C
ATOM    530  O   ASP A  26      60.525  59.790  92.575  1.00  0.00           O
ATOM    531  N   ASP A  27      58.734  60.270  93.825  1.00  0.00           N
ATOM    533  CA  ASP A  27      58.215  58.899  93.875  1.00  0.00           C
ATOM    535  CB  ASP A  27      56.894  58.860  94.685  1.00  0.00           C
ATOM    538  CG  ASP A  27      57.075  59.069  96.175  1.00  0.00           C
ATOM    539  OD1 ASP A  27      58.204  59.090  96.695  1.00  0.00           O
ATOM    540  OD2 ASP A  27      56.014  59.110  96.855  1.00  0.00           O
ATOM    541  C   ASP A  27      57.904  58.299  92.505  1.00  0.00           C
ATOM    542  O   ASP A  27      58.134  57.119  92.225  1.00  0.00           O
ATOM    543  N   ASP A  28      57.334  59.110  91.585  1.00  0.00           N
ATOM    545  CA  ASP A  28      57.054  58.720  90.215  1.00  0.00           C
ATOM    547  CB  ASP A  28      56.135  59.729  89.485  1.00  0.00           C
ATOM    550  CG  ASP A  28      54.704  59.599  89.955  1.00  0.00           C
ATOM    551  OD1 ASP A  28      54.344  58.580  90.605  1.00  0.00           O
ATOM    552  OD2 ASP A  28      53.864  60.419  89.505  1.00  0.00           O
ATOM    553  C   ASP A  28      58.314  58.410  89.425  1.00  0.00           C
ATOM    554  O   ASP A  28      58.314  57.459  88.655  1.00  0.00           O
ATOM    555  N   ILE A  29      59.435  59.119  89.625  1.00  0.00           N
ATOM    557  CA  ILE A  29      60.715  58.750  89.035  1.00  0.00           C
ATOM    559  CB  ILE A  29      61.775  59.729  89.495  1.00  0.00           C
ATOM    561  CG2 ILE A  29      63.215  59.160  89.545  1.00  0.00           C
ATOM    565  CG1 ILE A  29      61.724  61.049  88.695  1.00  0.00           C
ATOM    568  CD  ILE A  29      62.014  60.900  87.195  1.00  0.00           C
ATOM    572  C   ILE A  29      61.175  57.340  89.365  1.00  0.00           C
ATOM    573  O   ILE A  29      61.564  56.579  88.485  1.00  0.00           O
ATOM    574  N   GLN A  30      61.084  56.940  90.655  1.00  0.00           N
ATOM    576  CA  GLN A  30      61.484  55.620  91.115  1.00  0.00           C
ATOM    578  CB  GLN A  30      61.404  55.529  92.655  1.00  0.00           C
ATOM    581  CG  GLN A  30      62.254  56.549  93.435  1.00  0.00           C
ATOM    584  CD  GLN A  30      61.875  56.469  94.915  1.00  0.00           C
ATOM    585  OE1 GLN A  30      60.715  56.649  95.275  1.00  0.00           O
ATOM    586  NE2 GLN A  30      62.844  56.160  95.805  1.00  0.00           N
ATOM    589  C   GLN A  30      60.564  54.539  90.575  1.00  0.00           C
ATOM    590  O   GLN A  30      60.934  53.369  90.455  1.00  0.00           O
ATOM    591  N   ASN A  31      59.314  54.930  90.275  1.00  0.00           N
ATOM    593  CA  ASN A  31      58.274  54.099  89.725  1.00  0.00           C
ATOM    595  CB  ASN A  31      56.944  54.819  90.075  1.00  0.00           C
ATOM    598  CG  ASN A  31      55.694  54.099  89.605  1.00  0.00           C
ATOM    599  OD1 ASN A  31      55.164  54.279  88.505  1.00  0.00           O
ATOM    600  ND2 ASN A  31      55.104  53.330  90.545  1.00  0.00           N
ATOM    603  C   ASN A  31      58.404  53.880  88.225  1.00  0.00           C
ATOM    604  O   ASN A  31      58.055  52.810  87.725  1.00  0.00           O
ATOM    605  N   MET A  32      58.955  54.869  87.475  1.00  0.00           N
ATOM    607  CA  MET A  32      59.054  54.780  86.025  1.00  0.00           C
ATOM    609  CB  MET A  32      59.715  56.030  85.355  1.00  0.00           C
ATOM    612  CG  MET A  32      58.844  57.309  85.395  1.00  0.00           C
ATOM    615  SD  MET A  32      59.664  58.810  84.775  1.00  0.00           S
ATOM    616  CE  MET A  32      58.584  59.970  85.685  1.00  0.00           C
ATOM    620  C   MET A  32      59.834  53.530  85.605  1.00  0.00           C
ATOM    621  O   MET A  32      60.834  53.239  86.255  1.00  0.00           O
ATOM    622  N   PRO A  33      59.475  52.759  84.585  1.00  0.00           N
ATOM    623  CD  PRO A  33      58.094  52.759  84.075  1.00  0.00           C
ATOM    626  CA  PRO A  33      60.135  51.469  84.365  1.00  0.00           C
ATOM    628  CB  PRO A  33      59.034  50.569  83.785  1.00  0.00           C
ATOM    631  CG  PRO A  33      58.034  51.539  83.155  1.00  0.00           C
ATOM    634  C   PRO A  33      61.264  51.700  83.385  1.00  0.00           C
ATOM    635  O   PRO A  33      62.154  50.859  83.245  1.00  0.00           O
ATOM    636  N   TYR A  34      61.264  52.849  82.695  1.00  0.00           N
ATOM    638  CA  TYR A  34      62.254  53.260  81.735  1.00  0.00           C
ATOM    640  CB  TYR A  34      61.594  53.829  80.455  1.00  0.00           C
ATOM    643  CG  TYR A  34      60.525  54.819  80.835  1.00  0.00           C
ATOM    644  CD1 TYR A  34      60.865  56.119  81.245  1.00  0.00           C
ATOM    646  CE1 TYR A  34      59.865  57.039  81.575  1.00  0.00           C
ATOM    648  CZ  TYR A  34      58.524  56.669  81.505  1.00  0.00           C
ATOM    649  OH  TYR A  34      57.544  57.639  81.795  1.00  0.00           O
ATOM    651  CD2 TYR A  34      59.164  54.450  80.815  1.00  0.00           C
ATOM    653  CE2 TYR A  34      58.164  55.369  81.155  1.00  0.00           C
ATOM    655  C   TYR A  34      63.255  54.229  82.355  1.00  0.00           C
ATOM    656  O   TYR A  34      63.094  54.710  83.475  1.00  0.00           O
ATOM    657  N   ALA A  35      64.344  54.510  81.635  1.00  0.00           N
ATOM    659  CA  ALA A  35      65.395  55.369  82.115  1.00  0.00           C
ATOM    661  CB  ALA A  35      66.734  54.959  81.505  1.00  0.00           C
ATOM    665  C   ALA A  35      65.084  56.789  81.745  1.00  0.00           C
ATOM    666  O   ALA A  35      64.675  57.080  80.625  1.00  0.00           O
ATOM    667  N   SER A  36      65.295  57.709  82.685  1.00  0.00           N
ATOM    669  CA  SER A  36      64.975  59.099  82.465  1.00  0.00           C
ATOM    671  CB  SER A  36      63.664  59.580  83.115  1.00  0.00           C
ATOM    674  OG  SER A  36      62.614  58.629  82.885  1.00  0.00           O
ATOM    676  C   SER A  36      66.164  59.850  82.985  1.00  0.00           C
ATOM    677  O   SER A  36      67.025  59.319  83.695  1.00  0.00           O
ATOM    678  N   GLN A  37      66.294  61.090  82.545  1.00  0.00           N
ATOM    680  CA  GLN A  37      67.484  61.859  82.705  1.00  0.00           C
ATOM    682  CB  GLN A  37      68.445  61.700  81.495  1.00  0.00           C
ATOM    685  CG  GLN A  37      69.705  62.569  81.605  1.00  0.00           C
ATOM    688  CD  GLN A  37      70.715  62.479  80.465  1.00  0.00           C
ATOM    689  OE1 GLN A  37      71.154  63.521  79.965  1.00  0.00           O
ATOM    690  NE2 GLN A  37      71.135  61.271  80.045  1.00  0.00           N
ATOM    693  C   GLN A  37      67.005  63.271  82.815  1.00  0.00           C
ATOM    694  O   GLN A  37      65.965  63.629  82.275  1.00  0.00           O
ATOM    695  N   TYR A  38      67.764  64.110  83.505  1.00  0.00           N
ATOM    697  CA  TYR A  38      67.544  65.520  83.425  1.00  0.00           C
ATOM    699  CB  TYR A  38      67.674  66.179  84.795  1.00  0.00           C
ATOM    702  CG  TYR A  38      66.724  65.590  85.785  1.00  0.00           C
ATOM    703  CD1 TYR A  38      65.354  65.789  85.595  1.00  0.00           C
ATOM    705  CE1 TYR A  38      64.444  65.351  86.555  1.00  0.00           C
ATOM    707  CZ  TYR A  38      64.885  64.729  87.715  1.00  0.00           C
ATOM    708  OH  TYR A  38      63.914  64.390  88.665  1.00  0.00           O
ATOM    710  CD2 TYR A  38      67.175  64.939  86.955  1.00  0.00           C
ATOM    712  CE2 TYR A  38      66.254  64.509  87.915  1.00  0.00           C
ATOM    714  C   TYR A  38      68.585  66.179  82.565  1.00  0.00           C
ATOM    715  O   TYR A  38      69.754  65.850  82.635  1.00  0.00           O
ATOM    716  N   MET A  39      68.194  67.170  81.765  1.00  0.00           N
ATOM    718  CA  MET A  39      69.105  67.880  80.895  1.00  0.00           C
ATOM    720  CB  MET A  39      68.604  67.709  79.445  1.00  0.00           C
ATOM    723  CG  MET A  39      69.174  68.619  78.345  1.00  0.00           C
ATOM    726  SD  MET A  39      68.285  68.329  76.785  1.00  0.00           S
ATOM    727  CE  MET A  39      69.054  69.689  75.885  1.00  0.00           C
ATOM    731  C   MET A  39      69.215  69.320  81.355  1.00  0.00           C
ATOM    732  O   MET A  39      68.234  69.990  81.665  1.00  0.00           O
ATOM    733  N   GLN A  40      70.435  69.840  81.455  1.00  0.00           N
ATOM    735  CA  GLN A  40      70.685  71.249  81.665  1.00  0.00           C
ATOM    737  CB  GLN A  40      71.385  71.520  83.015  1.00  0.00           C
ATOM    740  CG  GLN A  40      70.554  71.049  84.225  1.00  0.00           C
ATOM    743  CD  GLN A  40      71.365  71.240  85.495  1.00  0.00           C
ATOM    744  OE1 GLN A  40      72.315  70.491  85.745  1.00  0.00           O
ATOM    745  NE2 GLN A  40      71.014  72.240  86.325  1.00  0.00           N
ATOM    748  C   GLN A  40      71.605  71.680  80.565  1.00  0.00           C
ATOM    749  O   GLN A  40      72.615  71.009  80.345  1.00  0.00           O
ATOM    750  N   LEU A  41      71.294  72.789  79.875  1.00  0.00           N
ATOM    752  CA  LEU A  41      72.205  73.369  78.895  1.00  0.00           C
ATOM    754  CB  LEU A  41      71.545  73.600  77.505  1.00  0.00           C
ATOM    757  CG  LEU A  41      71.175  72.319  76.735  1.00  0.00           C
ATOM    759  CD1 LEU A  41      70.715  72.670  75.315  1.00  0.00           C
ATOM    763  CD2 LEU A  41      72.354  71.340  76.685  1.00  0.00           C
ATOM    767  C   LEU A  41      72.635  74.719  79.415  1.00  0.00           C
ATOM    768  O   LEU A  41      71.794  75.590  79.625  1.00  0.00           O
ATOM    769  N   ASN A  42      73.944  74.929  79.625  1.00  0.00           N
ATOM    771  CA  ASN A  42      74.525  76.271  79.785  1.00  0.00           C
ATOM    773  CB  ASN A  42      74.045  77.299  78.725  1.00  0.00           C
ATOM    776  CG  ASN A  42      74.154  76.601  77.385  1.00  0.00           C
ATOM    777  OD1 ASN A  42      75.065  75.799  77.185  1.00  0.00           O
ATOM    778  ND2 ASN A  42      73.185  76.820  76.465  1.00  0.00           N
ATOM    781  C   ASN A  42      74.275  76.770  81.185  1.00  0.00           C
ATOM    782  O   ASN A  42      74.264  77.960  81.495  1.00  0.00           O
ATOM    783  N   GLY A  43      73.994  75.811  82.095  1.00  0.00           N
ATOM    785  CA  GLY A  43      73.525  76.090  83.435  1.00  0.00           C
ATOM    788  C   GLY A  43      72.075  76.499  83.475  1.00  0.00           C
ATOM    789  O   GLY A  43      71.534  76.789  84.535  1.00  0.00           O
ATOM    790  N   GLY A  44      71.424  76.529  82.295  1.00  0.00           N
ATOM    792  CA  GLY A  44      70.044  76.869  82.065  1.00  0.00           C
ATOM    795  C   GLY A  44      69.064  75.899  82.665  1.00  0.00           C
ATOM    796  O   GLY A  44      69.474  74.880  83.215  1.00  0.00           O
ATOM    797  N   PRO A  45      67.775  76.209  82.565  1.00  0.00           N
ATOM    798  CD  PRO A  45      67.275  77.170  81.575  1.00  0.00           C
ATOM    801  CA  PRO A  45      66.674  75.439  83.135  1.00  0.00           C
ATOM    803  CB  PRO A  45      65.404  76.069  82.525  1.00  0.00           C
ATOM    806  CG  PRO A  45      65.895  76.639  81.205  1.00  0.00           C
ATOM    809  C   PRO A  45      66.755  73.950  82.935  1.00  0.00           C
ATOM    810  O   PRO A  45      67.075  73.490  81.845  1.00  0.00           O
ATOM    811  N   GLN A  46      66.464  73.169  83.995  1.00  0.00           N
ATOM    813  CA  GLN A  46      66.494  71.741  83.905  1.00  0.00           C
ATOM    815  CB  GLN A  46      66.525  71.069  85.295  1.00  0.00           C
ATOM    818  CG  GLN A  46      66.814  69.570  85.185  1.00  0.00           C
ATOM    821  CD  GLN A  46      66.834  68.840  86.525  1.00  0.00           C
ATOM    822  OE1 GLN A  46      65.796  68.509  87.095  1.00  0.00           O
ATOM    823  NE2 GLN A  46      68.035  68.460  87.005  1.00  0.00           N
ATOM    826  C   GLN A  46      65.324  71.240  83.065  1.00  0.00           C
ATOM    827  O   GLN A  46      64.194  71.710  83.185  1.00  0.00           O
ATOM    828  N   LEU A  47      65.585  70.289  82.165  1.00  0.00           N
ATOM    830  CA  LEU A  47      64.645  69.780  81.205  1.00  0.00           C
ATOM    832  CB  LEU A  47      65.074  70.069  79.745  1.00  0.00           C
ATOM    835  CG  LEU A  47      65.435  71.560  79.475  1.00  0.00           C
ATOM    837  CD1 LEU A  47      65.934  71.789  78.045  1.00  0.00           C
ATOM    841  CD2 LEU A  47      64.255  72.499  79.755  1.00  0.00           C
ATOM    845  C   LEU A  47      64.505  68.299  81.445  1.00  0.00           C
ATOM    846  O   LEU A  47      65.474  67.639  81.815  1.00  0.00           O
ATOM    847  N   PHE A  48      63.295  67.740  81.265  1.00  0.00           N
ATOM    849  CA  PHE A  48      63.094  66.319  81.515  1.00  0.00           C
ATOM    851  CB  PHE A  48      61.754  66.049  82.235  1.00  0.00           C
ATOM    854  CG  PHE A  48      61.684  64.631  82.735  1.00  0.00           C
ATOM    855  CD1 PHE A  48      62.554  64.270  83.765  1.00  0.00           C
ATOM    857  CE1 PHE A  48      62.535  62.990  84.305  1.00  0.00           C
ATOM    859  CZ  PHE A  48      61.614  62.039  83.845  1.00  0.00           C
ATOM    861  CD2 PHE A  48      60.785  63.660  82.235  1.00  0.00           C
ATOM    863  CE2 PHE A  48      60.764  62.369  82.785  1.00  0.00           C
ATOM    865  C   PHE A  48      63.164  65.529  80.225  1.00  0.00           C
ATOM    866  O   PHE A  48      62.525  65.850  79.215  1.00  0.00           O
ATOM    867  N   VAL A  49      63.994  64.479  80.245  1.00  0.00           N
ATOM    869  CA  VAL A  49      64.325  63.720  79.075  1.00  0.00           C
ATOM    871  CB  VAL A  49      65.744  64.029  78.585  1.00  0.00           C
ATOM    873  CG1 VAL A  49      65.884  63.540  77.145  1.00  0.00           C
ATOM    877  CG2 VAL A  49      65.995  65.539  78.605  1.00  0.00           C
ATOM    881  C   VAL A  49      64.164  62.249  79.405  1.00  0.00           C
ATOM    882  O   VAL A  49      64.494  61.779  80.495  1.00  0.00           O
ATOM    883  N   VAL A  50      63.615  61.469  78.465  1.00  0.00           N
ATOM    885  CA  VAL A  50      63.344  60.069  78.675  1.00  0.00           C
ATOM    887  CB  VAL A  50      61.854  59.780  78.645  1.00  0.00           C
ATOM    889  CG1 VAL A  50      61.215  60.100  77.285  1.00  0.00           C
ATOM    893  CG2 VAL A  50      61.604  58.320  79.025  1.00  0.00           C
ATOM    897  C   VAL A  50      64.084  59.299  77.615  1.00  0.00           C
ATOM    898  O   VAL A  50      64.294  59.780  76.505  1.00  0.00           O
ATOM    899  N   LEU A  51      64.575  58.099  77.945  1.00  0.00           N
ATOM    901  CA  LEU A  51      65.154  57.200  76.975  1.00  0.00           C
ATOM    903  CB  LEU A  51      65.914  56.090  77.695  1.00  0.00           C
ATOM    906  CG  LEU A  51      66.654  55.119  76.755  1.00  0.00           C
ATOM    908  CD1 LEU A  51      67.844  55.830  76.095  1.00  0.00           C
ATOM    912  CD2 LEU A  51      67.054  53.880  77.545  1.00  0.00           C
ATOM    916  C   LEU A  51      64.115  56.590  76.035  1.00  0.00           C
ATOM    917  O   LEU A  51      63.215  55.859  76.425  1.00  0.00           O
ATOM    918  N   ALA A  52      64.255  56.880  74.735  1.00  0.00           N
ATOM    920  CA  ALA A  52      63.285  56.539  73.735  1.00  0.00           C
ATOM    922  CB  ALA A  52      63.425  57.610  72.665  1.00  0.00           C
ATOM    926  C   ALA A  52      63.535  55.189  73.115  1.00  0.00           C
ATOM    927  O   ALA A  52      62.604  54.539  72.645  1.00  0.00           O
ATOM    928  N   PHE A  53      64.785  54.700  73.195  1.00  0.00           N
ATOM    930  CA  PHE A  53      65.244  53.450  72.645  1.00  0.00           C
ATOM    932  CB  PHE A  53      64.734  53.079  71.205  1.00  0.00           C
ATOM    935  CG  PHE A  53      65.115  54.049  70.115  1.00  0.00           C
ATOM    936  CD1 PHE A  53      66.065  53.660  69.165  1.00  0.00           C
ATOM    938  CE1 PHE A  53      66.365  54.479  68.085  1.00  0.00           C
ATOM    940  CZ  PHE A  53      65.715  55.700  67.925  1.00  0.00           C
ATOM    942  CD2 PHE A  53      64.465  55.279  69.935  1.00  0.00           C
ATOM    944  CE2 PHE A  53      64.774  56.119  68.865  1.00  0.00           C
ATOM    946  C   PHE A  53      66.764  53.439  72.695  1.00  0.00           C
ATOM    947  O   PHE A  53      67.395  54.429  73.095  1.00  0.00           O
ATOM    948  N   ALA A  54      67.395  52.299  72.375  1.00  0.00           N
ATOM    950  CA  ALA A  54      68.826  52.210  72.215  1.00  0.00           C
ATOM    952  CB  ALA A  54      69.514  51.889  73.555  1.00  0.00           C
ATOM    956  C   ALA A  54      69.115  51.110  71.205  1.00  0.00           C
ATOM    957  O   ALA A  54      68.484  50.049  71.245  1.00  0.00           O
ATOM    958  N   GLU A  55      70.104  51.340  70.305  1.00  0.00           N
ATOM    960  CA  GLU A  55      70.885  50.340  69.605  1.00  0.00           C
ATOM    962  CB  GLU A  55      71.634  50.910  68.355  1.00  0.00           C
ATOM    965  CG  GLU A  55      70.715  51.430  67.205  1.00  0.00           C
ATOM    968  CD  GLU A  55      70.544  52.939  67.165  1.00  0.00           C
ATOM    969  OE1 GLU A  55      71.374  53.701  67.705  1.00  0.00           O
ATOM    970  OE2 GLU A  55      69.505  53.410  66.625  1.00  0.00           O
ATOM    971  C   GLU A  55      71.895  49.759  70.595  1.00  0.00           C
ATOM    972  O   GLU A  55      71.954  50.170  71.755  1.00  0.00           O
ATOM    973  N   ASP A  56      72.744  48.790  70.185  1.00  0.00           N
ATOM    975  CA  ASP A  56      73.815  48.249  71.015  1.00  0.00           C
ATOM    977  CB  ASP A  56      74.364  46.899  70.455  1.00  0.00           C
ATOM    980  CG  ASP A  56      73.304  45.929  69.955  1.00  0.00           C
ATOM    981  OD1 ASP A  56      72.354  45.599  70.715  1.00  0.00           O
ATOM    982  OD2 ASP A  56      73.455  45.450  68.795  1.00  0.00           O
ATOM    983  C   ASP A  56      75.004  49.209  71.145  1.00  0.00           C
ATOM    984  O   ASP A  56      76.004  48.899  71.805  1.00  0.00           O
ATOM    985  N   GLY A  57      74.944  50.399  70.495  1.00  0.00           N
ATOM    987  CA  GLY A  57      75.995  51.410  70.535  1.00  0.00           C
ATOM    990  C   GLY A  57      75.624  52.729  71.155  1.00  0.00           C
ATOM    991  O   GLY A  57      76.484  53.450  71.655  1.00  0.00           O
ATOM    992  N   GLN A  58      74.344  53.120  71.165  1.00  0.00           N
ATOM    994  CA  GLN A  58      73.934  54.419  71.675  1.00  0.00           C
ATOM    996  CB  GLN A  58      73.994  55.599  70.655  1.00  0.00           C
ATOM    999  CG  GLN A  58      75.404  56.180  70.375  1.00  0.00           C
ATOM   1002  CD  GLN A  58      76.285  55.469  69.335  1.00  0.00           C
ATOM   1003  OE1 GLN A  58      77.495  55.690  69.305  1.00  0.00           O
ATOM   1004  NE2 GLN A  58      75.664  54.660  68.445  1.00  0.00           N
ATOM   1007  C   GLN A  58      72.535  54.389  72.245  1.00  0.00           C
ATOM   1008  O   GLN A  58      71.634  53.740  71.735  1.00  0.00           O
ATOM   1009  N   GLN A  59      72.364  55.189  73.325  1.00  0.00           N
ATOM   1011  CA  GLN A  59      71.124  55.469  73.995  1.00  0.00           C
ATOM   1013  CB  GLN A  59      71.455  55.840  75.465  1.00  0.00           C
ATOM   1016  CG  GLN A  59      72.304  54.759  76.165  1.00  0.00           C
ATOM   1019  CD  GLN A  59      72.756  55.069  77.605  1.00  0.00           C
ATOM   1020  OE1 GLN A  59      73.315  54.209  78.295  1.00  0.00           O
ATOM   1021  NE2 GLN A  59      72.504  56.310  78.075  1.00  0.00           N
ATOM   1024  C   GLN A  59      70.505  56.680  73.335  1.00  0.00           C
ATOM   1025  O   GLN A  59      71.186  57.689  73.135  1.00  0.00           O
ATOM   1026  N   LYS A  60      69.205  56.630  72.955  1.00  0.00           N
ATOM   1028  CA  LYS A  60      68.585  57.740  72.275  1.00  0.00           C
ATOM   1030  CB  LYS A  60      67.855  57.330  70.975  1.00  0.00           C
ATOM   1033  CG  LYS A  60      68.764  56.529  70.035  1.00  0.00           C
ATOM   1036  CD  LYS A  60      69.944  57.330  69.455  1.00  0.00           C
ATOM   1039  CE  LYS A  60      70.804  56.569  68.435  1.00  0.00           C
ATOM   1042  NZ  LYS A  60      70.084  56.319  67.155  1.00  0.00           N
ATOM   1046  C   LYS A  60      67.576  58.309  73.225  1.00  0.00           C
ATOM   1047  O   LYS A  60      66.564  57.709  73.555  1.00  0.00           O
ATOM   1048  N   TRP A  61      67.896  59.499  73.705  1.00  0.00           N
ATOM   1050  CA  TRP A  61      67.075  60.250  74.615  1.00  0.00           C
ATOM   1052  CB  TRP A  61      68.014  61.080  75.515  1.00  0.00           C
ATOM   1055  CG  TRP A  61      68.924  60.229  76.335  1.00  0.00           C
ATOM   1056  CD1 TRP A  61      70.154  59.710  76.005  1.00  0.00           C
ATOM   1058  NE1 TRP A  61      70.605  58.899  77.025  1.00  0.00           N
ATOM   1060  CE2 TRP A  61      69.654  58.850  78.005  1.00  0.00           C
ATOM   1061  CD2 TRP A  61      68.585  59.679  77.605  1.00  0.00           C
ATOM   1062  CE3 TRP A  61      67.475  59.830  78.435  1.00  0.00           C
ATOM   1064  CZ3 TRP A  61      67.436  59.079  79.605  1.00  0.00           C
ATOM   1066  CZ2 TRP A  61      69.605  58.120  79.175  1.00  0.00           C
ATOM   1068  CH2 TRP A  61      68.465  58.239  79.975  1.00  0.00           C
ATOM   1070  C   TRP A  61      66.135  61.080  73.775  1.00  0.00           C
ATOM   1071  O   TRP A  61      66.464  61.439  72.635  1.00  0.00           O
ATOM   1072  N   VAL A  62      64.925  61.350  74.285  1.00  0.00           N
ATOM   1074  CA  VAL A  62      63.994  62.259  73.645  1.00  0.00           C
ATOM   1076  CB  VAL A  62      62.864  61.549  72.925  1.00  0.00           C
ATOM   1078  CG1 VAL A  62      61.805  61.030  73.895  1.00  0.00           C
ATOM   1082  CG2 VAL A  62      62.254  62.470  71.855  1.00  0.00           C
ATOM   1086  C   VAL A  62      63.454  63.249  74.665  1.00  0.00           C
ATOM   1087  O   VAL A  62      63.074  62.899  75.795  1.00  0.00           O
ATOM   1088  N   THR A  63      63.444  64.530  74.285  1.00  0.00           N
ATOM   1090  CA  THR A  63      62.854  65.631  75.025  1.00  0.00           C
ATOM   1092  CB  THR A  63      63.584  66.960  74.825  1.00  0.00           C
ATOM   1094  OG1 THR A  63      63.414  67.549  73.535  1.00  0.00           O
ATOM   1096  CG2 THR A  63      65.104  66.759  74.975  1.00  0.00           C
ATOM   1100  C   THR A  63      61.385  65.780  74.635  1.00  0.00           C
ATOM   1101  O   THR A  63      60.914  65.180  73.675  1.00  0.00           O
ATOM   1102  N   GLN A  64      60.585  66.619  75.335  1.00  0.00           N
ATOM   1104  CA  GLN A  64      59.244  66.960  74.845  1.00  0.00           C
ATOM   1106  CB  GLN A  64      58.425  67.860  75.795  1.00  0.00           C
ATOM   1109  CG  GLN A  64      57.024  68.219  75.195  1.00  0.00           C
ATOM   1112  CD  GLN A  64      55.995  68.771  76.165  1.00  0.00           C
ATOM   1113  OE1 GLN A  64      54.785  68.679  75.995  1.00  0.00           O
ATOM   1114  NE2 GLN A  64      56.474  69.381  77.275  1.00  0.00           N
ATOM   1117  C   GLN A  64      59.264  67.639  73.485  1.00  0.00           C
ATOM   1118  O   GLN A  64      58.414  67.410  72.635  1.00  0.00           O
ATOM   1119  N   ASP A  65      60.275  68.499  73.275  1.00  0.00           N
ATOM   1121  CA  ASP A  65      60.504  69.180  72.025  1.00  0.00           C
ATOM   1123  CB  ASP A  65      61.604  70.240  72.255  1.00  0.00           C
ATOM   1126  CG  ASP A  65      61.024  71.469  72.895  1.00  0.00           C
ATOM   1127  OD1 ASP A  65      60.054  71.380  73.695  1.00  0.00           O
ATOM   1128  OD2 ASP A  65      61.554  72.560  72.555  1.00  0.00           O
ATOM   1129  C   ASP A  65      60.925  68.249  70.895  1.00  0.00           C
ATOM   1130  O   ASP A  65      60.944  68.660  69.745  1.00  0.00           O
ATOM   1131  N   GLN A  66      61.275  66.991  71.225  1.00  0.00           N
ATOM   1133  CA  GLN A  66      61.604  65.939  70.285  1.00  0.00           C
ATOM   1135  CB  GLN A  66      60.574  65.749  69.155  1.00  0.00           C
ATOM   1138  CG  GLN A  66      59.154  65.450  69.665  1.00  0.00           C
ATOM   1141  CD  GLN A  66      59.025  64.060  70.275  1.00  0.00           C
ATOM   1142  OE1 GLN A  66      59.834  63.149  70.045  1.00  0.00           O
ATOM   1143  NE2 GLN A  66      57.904  63.850  71.015  1.00  0.00           N
ATOM   1146  C   GLN A  66      62.994  66.139  69.735  1.00  0.00           C
ATOM   1147  O   GLN A  66      63.414  65.570  68.735  1.00  0.00           O
ATOM   1148  N   ALA A  67      63.775  66.960  70.455  1.00  0.00           N
ATOM   1150  CA  ALA A  67      65.205  66.969  70.315  1.00  0.00           C
ATOM   1152  CB  ALA A  67      65.804  68.169  71.055  1.00  0.00           C
ATOM   1156  C   ALA A  67      65.804  65.649  70.755  1.00  0.00           C
ATOM   1157  O   ALA A  67      65.414  65.060  71.765  1.00  0.00           O
ATOM   1158  N   THR A  68      66.764  65.119  69.975  1.00  0.00           N
ATOM   1160  CA  THR A  68      67.344  63.810  70.225  1.00  0.00           C
ATOM   1162  CB  THR A  68      67.385  62.810  69.045  1.00  0.00           C
ATOM   1164  OG1 THR A  68      68.484  62.969  68.155  1.00  0.00           O
ATOM   1166  CG2 THR A  68      66.074  62.930  68.245  1.00  0.00           C
ATOM   1170  C   THR A  68      68.715  64.079  70.805  1.00  0.00           C
ATOM   1171  O   THR A  68      69.444  64.979  70.395  1.00  0.00           O
ATOM   1172  N   LEU A  69      69.076  63.320  71.845  1.00  0.00           N
ATOM   1174  CA  LEU A  69      70.404  63.381  72.405  1.00  0.00           C
ATOM   1176  CB  LEU A  69      70.465  63.930  73.855  1.00  0.00           C
ATOM   1179  CG  LEU A  69      70.256  65.450  74.055  1.00  0.00           C
ATOM   1181  CD1 LEU A  69      68.804  65.939  73.965  1.00  0.00           C
ATOM   1185  CD2 LEU A  69      70.755  65.799  75.455  1.00  0.00           C
ATOM   1189  C   LEU A  69      70.874  61.950  72.405  1.00  0.00           C
ATOM   1190  O   LEU A  69      70.144  61.080  72.875  1.00  0.00           O
ATOM   1191  N   VAL A  70      72.075  61.660  71.865  1.00  0.00           N
ATOM   1193  CA  VAL A  70      72.544  60.279  71.785  1.00  0.00           C
ATOM   1195  CB  VAL A  70      72.775  59.739  70.385  1.00  0.00           C
ATOM   1197  CG1 VAL A  70      71.545  60.069  69.525  1.00  0.00           C
ATOM   1201  CG2 VAL A  70      73.975  60.369  69.715  1.00  0.00           C
ATOM   1205  C   VAL A  70      73.785  60.149  72.615  1.00  0.00           C
ATOM   1206  O   VAL A  70      74.705  60.970  72.565  1.00  0.00           O
ATOM   1207  N   THR A  71      73.804  59.139  73.485  1.00  0.00           N
ATOM   1209  CA  THR A  71      74.804  59.110  74.535  1.00  0.00           C
ATOM   1211  CB  THR A  71      74.334  59.840  75.825  1.00  0.00           C
ATOM   1213  OG1 THR A  71      73.425  59.090  76.615  1.00  0.00           O
ATOM   1215  CG2 THR A  71      73.705  61.209  75.585  1.00  0.00           C
ATOM   1219  C   THR A  71      75.194  57.649  74.765  1.00  0.00           C
ATOM   1220  O   THR A  71      74.374  56.740  74.675  1.00  0.00           O
ATOM   1221  N   GLN A  72      76.484  57.379  75.025  1.00  0.00           N
ATOM   1223  CA  GLN A  72      76.944  56.069  75.465  1.00  0.00           C
ATOM   1225  CB  GLN A  72      77.944  55.479  74.445  1.00  0.00           C
ATOM   1228  CG  GLN A  72      78.474  54.090  74.875  1.00  0.00           C
ATOM   1231  CD  GLN A  72      79.435  53.410  73.885  1.00  0.00           C
ATOM   1232  OE1 GLN A  72      80.535  52.969  74.225  1.00  0.00           O
ATOM   1233  NE2 GLN A  72      78.994  53.209  72.625  1.00  0.00           N
ATOM   1236  C   GLN A  72      77.554  56.329  76.825  1.00  0.00           C
ATOM   1237  O   GLN A  72      78.175  57.369  76.985  1.00  0.00           O
ATOM   1238  N   HIS A  73      77.275  55.520  77.875  1.00  0.00           N
ATOM   1240  CA  HIS A  73      77.804  55.649  79.235  1.00  0.00           C
ATOM   1242  CB  HIS A  73      78.994  54.689  79.385  1.00  0.00           C
ATOM   1245  ND1 HIS A  73      78.325  52.569  78.305  1.00  0.00           N
ATOM   1246  CG  HIS A  73      78.565  53.270  79.465  1.00  0.00           C
ATOM   1247  CE1 HIS A  73      78.215  51.319  78.675  1.00  0.00           C
ATOM   1249  NE2 HIS A  73      78.315  51.170  80.015  1.00  0.00           N
ATOM   1251  CD2 HIS A  73      78.535  52.430  80.535  1.00  0.00           C
ATOM   1253  C   HIS A  73      78.204  57.020  79.795  1.00  0.00           C
ATOM   1254  O   HIS A  73      79.364  57.290  80.095  1.00  0.00           O
ATOM   1255  N   GLY A  74      77.245  57.950  79.965  1.00  0.00           N
ATOM   1257  CA  GLY A  74      77.475  59.349  80.325  1.00  0.00           C
ATOM   1260  C   GLY A  74      78.135  60.259  79.315  1.00  0.00           C
ATOM   1261  O   GLY A  74      77.995  61.479  79.395  1.00  0.00           O
ATOM   1262  N   ARG A  75      78.885  59.720  78.335  1.00  0.00           N
ATOM   1264  CA  ARG A  75      79.484  60.430  77.225  1.00  0.00           C
ATOM   1266  CB  ARG A  75      80.465  59.510  76.445  1.00  0.00           C
ATOM   1269  CG  ARG A  75      81.285  60.189  75.345  1.00  0.00           C
ATOM   1272  CD  ARG A  75      82.245  61.319  75.755  1.00  0.00           C
ATOM   1275  NE  ARG A  75      83.365  60.749  76.555  1.00  0.00           N
ATOM   1277  CZ  ARG A  75      84.344  61.459  77.085  1.00  0.00           C
ATOM   1278  NH1 ARG A  75      84.435  62.770  77.095  1.00  0.00           N
ATOM   1281  NH2 ARG A  75      85.345  60.809  77.615  1.00  0.00           N
ATOM   1284  C   ARG A  75      78.434  60.929  76.225  1.00  0.00           C
ATOM   1285  O   ARG A  75      77.615  60.160  75.725  1.00  0.00           O
ATOM   1286  N   LEU A  76      78.434  62.229  75.865  1.00  0.00           N
ATOM   1288  CA  LEU A  76      77.576  62.719  74.815  1.00  0.00           C
ATOM   1290  CB  LEU A  76      77.324  64.229  74.945  1.00  0.00           C
ATOM   1293  CG  LEU A  76      76.285  64.819  73.975  1.00  0.00           C
ATOM   1295  CD1 LEU A  76      74.895  64.200  74.095  1.00  0.00           C
ATOM   1299  CD2 LEU A  76      76.175  66.319  74.235  1.00  0.00           C
ATOM   1303  C   LEU A  76      78.185  62.420  73.455  1.00  0.00           C
ATOM   1304  O   LEU A  76      79.294  62.829  73.165  1.00  0.00           O
ATOM   1305  N   VAL A  77      77.455  61.680  72.605  1.00  0.00           N
ATOM   1307  CA  VAL A  77      77.935  61.280  71.295  1.00  0.00           C
ATOM   1309  CB  VAL A  77      77.544  59.830  70.975  1.00  0.00           C
ATOM   1311  CG1 VAL A  77      77.664  59.499  69.465  1.00  0.00           C
ATOM   1315  CG2 VAL A  77      78.455  58.889  71.785  1.00  0.00           C
ATOM   1319  C   VAL A  77      77.514  62.299  70.255  1.00  0.00           C
ATOM   1320  O   VAL A  77      78.385  62.819  69.595  1.00  0.00           O
ATOM   1321  N   LYS A  78      76.194  62.630  70.145  1.00  0.00           N
ATOM   1323  CA  LYS A  78      75.635  63.540  69.145  1.00  0.00           C
ATOM   1325  CB  LYS A  78      75.184  62.810  67.835  1.00  0.00           C
ATOM   1328  CG  LYS A  78      74.854  63.701  66.635  1.00  0.00           C
ATOM   1331  CD  LYS A  78      74.544  62.889  65.375  1.00  0.00           C
ATOM   1334  CE  LYS A  78      73.044  62.729  65.125  1.00  0.00           C
ATOM   1337  NZ  LYS A  78      72.385  61.829  66.075  1.00  0.00           N
ATOM   1341  C   LYS A  78      74.385  64.180  69.735  1.00  0.00           C
ATOM   1342  O   LYS A  78      73.775  63.639  70.665  1.00  0.00           O
ATOM   1343  N   THR A  79      73.944  65.320  69.185  1.00  0.00           N
ATOM   1345  CA  THR A  79      72.674  65.939  69.555  1.00  0.00           C
ATOM   1347  CB  THR A  79      72.784  67.160  70.465  1.00  0.00           C
ATOM   1349  OG1 THR A  79      73.715  68.131  70.005  1.00  0.00           O
ATOM   1351  CG2 THR A  79      73.315  66.719  71.835  1.00  0.00           C
ATOM   1355  C   THR A  79      71.935  66.350  68.295  1.00  0.00           C
ATOM   1356  O   THR A  79      72.535  66.499  67.235  1.00  0.00           O
ATOM   1357  N   LEU A  80      70.605  66.509  68.365  1.00  0.00           N
ATOM   1359  CA  LEU A  80      69.804  66.991  67.245  1.00  0.00           C
ATOM   1361  CB  LEU A  80      69.154  65.850  66.445  1.00  0.00           C
ATOM   1364  CG  LEU A  80      70.076  64.999  65.565  1.00  0.00           C
ATOM   1366  CD1 LEU A  80      69.245  63.959  64.805  1.00  0.00           C
ATOM   1370  CD2 LEU A  80      70.785  65.881  64.545  1.00  0.00           C
ATOM   1374  C   LEU A  80      68.664  67.860  67.715  1.00  0.00           C
ATOM   1375  O   LEU A  80      68.035  67.579  68.735  1.00  0.00           O
ATOM   1376  N   LEU A  81      68.364  68.930  66.945  1.00  0.00           N
ATOM   1378  CA  LEU A  81      67.254  69.850  67.135  1.00  0.00           C
ATOM   1380  CB  LEU A  81      65.834  69.219  67.215  1.00  0.00           C
ATOM   1383  CG  LEU A  81      65.275  68.460  65.985  1.00  0.00           C
ATOM   1385  CD1 LEU A  81      66.004  67.160  65.635  1.00  0.00           C
ATOM   1389  CD2 LEU A  81      63.815  68.090  66.245  1.00  0.00           C
ATOM   1393  C   LEU A  81      67.484  70.771  68.335  1.00  0.00           C
ATOM   1394  O   LEU A  81      66.584  71.479  68.775  1.00  0.00           O
ATOM   1395  N   GLY A  82      68.715  70.840  68.865  1.00  0.00           N
ATOM   1397  CA  GLY A  82      69.094  71.869  69.815  1.00  0.00           C
ATOM   1400  C   GLY A  82      69.635  73.029  69.055  1.00  0.00           C
ATOM   1401  O   GLY A  82      70.035  72.880  67.905  1.00  0.00           O
ATOM   1402  N   GLY A  83      69.705  74.241  69.655  1.00  0.00           N
ATOM   1404  CA  GLY A  83      70.256  75.430  69.005  1.00  0.00           C
ATOM   1407  C   GLY A  83      71.615  75.240  68.405  1.00  0.00           C
ATOM   1408  O   GLY A  83      71.874  75.560  67.245  1.00  0.00           O
ATOM   1409  N   ASP A  84      72.504  74.640  69.195  1.00  0.00           N
ATOM   1411  CA  ASP A  84      73.815  74.279  68.755  1.00  0.00           C
ATOM   1413  CB  ASP A  84      74.844  75.219  69.425  1.00  0.00           C
ATOM   1416  CG  ASP A  84      74.684  76.560  68.745  1.00  0.00           C
ATOM   1417  OD1 ASP A  84      74.754  76.590  67.485  1.00  0.00           O
ATOM   1418  OD2 ASP A  84      74.465  77.609  69.405  1.00  0.00           O
ATOM   1419  C   ASP A  84      74.006  72.820  69.065  1.00  0.00           C
ATOM   1420  O   ASP A  84      73.635  72.340  70.145  1.00  0.00           O
ATOM   1421  N   ASN A  85      74.505  72.039  68.095  1.00  0.00           N
ATOM   1423  CA  ASN A  85      74.474  70.590  68.165  1.00  0.00           C
ATOM   1425  CB  ASN A  85      73.574  69.920  67.085  1.00  0.00           C
ATOM   1428  CG  ASN A  85      72.135  70.399  67.195  1.00  0.00           C
ATOM   1429  OD1 ASN A  85      71.304  69.840  67.905  1.00  0.00           O
ATOM   1430  ND2 ASN A  85      71.794  71.430  66.395  1.00  0.00           N
ATOM   1433  C   ASN A  85      75.864  70.030  67.985  1.00  0.00           C
ATOM   1434  O   ASN A  85      76.705  70.609  67.295  1.00  0.00           O
ATOM   1435  N   LEU A  86      76.114  68.850  68.565  1.00  0.00           N
ATOM   1437  CA  LEU A  86      77.245  68.000  68.235  1.00  0.00           C
ATOM   1439  CB  LEU A  86      77.584  67.140  69.485  1.00  0.00           C
ATOM   1442  CG  LEU A  86      78.794  66.179  69.415  1.00  0.00           C
ATOM   1444  CD1 LEU A  86      80.105  66.840  68.995  1.00  0.00           C
ATOM   1448  CD2 LEU A  86      78.984  65.509  70.785  1.00  0.00           C
ATOM   1452  C   LEU A  86      76.904  67.189  66.985  1.00  0.00           C
ATOM   1453  O   LEU A  86      75.775  66.700  66.865  1.00  0.00           O
ATOM   1454  N   ILE A  87      77.834  67.100  66.005  1.00  0.00           N
ATOM   1456  CA  ILE A  87      77.624  66.459  64.705  1.00  0.00           C
ATOM   1458  CB  ILE A  87      78.215  67.240  63.535  1.00  0.00           C
ATOM   1460  CG2 ILE A  87      78.164  66.410  62.215  1.00  0.00           C
ATOM   1464  CG1 ILE A  87      77.514  68.600  63.355  1.00  0.00           C
ATOM   1467  CD  ILE A  87      78.285  69.521  62.405  1.00  0.00           C
ATOM   1471  C   ILE A  87      78.234  65.069  64.685  1.00  0.00           C
ATOM   1472  O   ILE A  87      77.544  64.079  64.455  1.00  0.00           O
ATOM   1473  N   GLU A  88      79.544  64.951  64.975  1.00  0.00           N
ATOM   1475  CA  GLU A  88      80.174  63.650  65.115  1.00  0.00           C
ATOM   1477  CB  GLU A  88      80.574  62.979  63.765  1.00  0.00           C
ATOM   1480  CG  GLU A  88      80.786  61.439  63.915  1.00  0.00           C
ATOM   1483  CD  GLU A  88      81.465  60.749  62.745  1.00  0.00           C
ATOM   1484  OE1 GLU A  88      80.805  60.069  61.935  1.00  0.00           O
ATOM   1485  OE2 GLU A  88      82.724  60.820  62.705  1.00  0.00           O
ATOM   1486  C   GLU A  88      81.355  63.771  66.055  1.00  0.00           C
ATOM   1487  O   GLU A  88      81.935  64.829  66.255  1.00  0.00           O
ATOM   1488  N   VAL A  89      81.724  62.649  66.685  1.00  0.00           N
ATOM   1490  CA  VAL A  89      82.885  62.420  67.515  1.00  0.00           C
ATOM   1492  CB  VAL A  89      82.505  62.169  68.955  1.00  0.00           C
ATOM   1494  CG1 VAL A  89      83.775  61.950  69.805  1.00  0.00           C
ATOM   1498  CG2 VAL A  89      81.646  63.320  69.505  1.00  0.00           C
ATOM   1502  C   VAL A  89      83.505  61.160  66.965  1.00  0.00           C
ATOM   1503  O   VAL A  89      82.815  60.160  66.785  1.00  0.00           O
ATOM   1504  N   ASN A  90      84.804  61.160  66.615  1.00  0.00           N
ATOM   1506  CA  ASN A  90      85.455  59.979  66.045  1.00  0.00           C
ATOM   1508  CB  ASN A  90      86.605  60.340  65.055  1.00  0.00           C
ATOM   1511  CG  ASN A  90      87.075  59.090  64.295  1.00  0.00           C
ATOM   1512  OD1 ASN A  90      86.245  58.229  64.015  1.00  0.00           O
ATOM   1513  ND2 ASN A  90      88.395  58.889  64.085  1.00  0.00           N
ATOM   1516  C   ASN A  90      85.945  59.069  67.165  1.00  0.00           C
ATOM   1517  O   ASN A  90      86.054  59.489  68.315  1.00  0.00           O
ATOM   1518  N   ASN A  91      86.275  57.799  66.885  1.00  0.00           N
ATOM   1520  CA  ASN A  91      87.075  56.969  67.755  1.00  0.00           C
ATOM   1522  CB  ASN A  91      88.524  57.549  67.965  1.00  0.00           C
ATOM   1525  CG  ASN A  91      89.525  56.469  68.355  1.00  0.00           C
ATOM   1526  OD1 ASN A  91      89.254  55.270  68.205  1.00  0.00           O
ATOM   1527  ND2 ASN A  91      90.725  56.870  68.825  1.00  0.00           N
ATOM   1530  C   ASN A  91      86.365  56.579  69.045  1.00  0.00           C
ATOM   1531  O   ASN A  91      86.984  56.319  70.075  1.00  0.00           O
ATOM   1532  N   LEU A  92      85.014  56.509  69.005  1.00  0.00           N
ATOM   1534  CA  LEU A  92      84.164  56.319  70.165  1.00  0.00           C
ATOM   1536  CB  LEU A  92      82.684  56.479  69.765  1.00  0.00           C
ATOM   1539  CG  LEU A  92      82.335  57.919  69.355  1.00  0.00           C
ATOM   1541  CD1 LEU A  92      80.885  58.020  68.895  1.00  0.00           C
ATOM   1545  CD2 LEU A  92      82.584  58.850  70.535  1.00  0.00           C
ATOM   1549  C   LEU A  92      84.314  55.009  70.905  1.00  0.00           C
ATOM   1550  O   LEU A  92      84.124  54.959  72.125  1.00  0.00           O
ATOM   1551  N   ALA A  93      84.675  53.930  70.205  1.00  0.00           N
ATOM   1553  CA  ALA A  93      84.935  52.619  70.785  1.00  0.00           C
ATOM   1555  CB  ALA A  93      84.975  51.549  69.675  1.00  0.00           C
ATOM   1559  C   ALA A  93      86.206  52.590  71.625  1.00  0.00           C
ATOM   1560  O   ALA A  93      86.445  51.639  72.375  1.00  0.00           O
ATOM   1561  N   ALA A  94      87.035  53.650  71.525  1.00  0.00           N
ATOM   1563  CA  ALA A  94      88.234  53.790  72.315  1.00  0.00           C
ATOM   1565  CB  ALA A  94      89.365  54.440  71.475  1.00  0.00           C
ATOM   1569  C   ALA A  94      88.064  54.640  73.575  1.00  0.00           C
ATOM   1570  O   ALA A  94      89.025  54.749  74.335  1.00  0.00           O
ATOM   1571  N   ASP A  95      86.865  55.209  73.825  1.00  0.00           N
ATOM   1573  CA  ASP A  95      86.484  55.939  75.035  1.00  0.00           C
ATOM   1575  CB  ASP A  95      85.005  56.350  74.745  1.00  0.00           C
ATOM   1578  CG  ASP A  95      84.285  57.400  75.595  1.00  0.00           C
ATOM   1579  OD1 ASP A  95      84.724  58.549  75.755  1.00  0.00           O
ATOM   1580  OD2 ASP A  95      83.085  57.109  75.845  1.00  0.00           O
ATOM   1581  C   ASP A  95      86.614  55.040  76.285  1.00  0.00           C
ATOM   1582  O   ASP A  95      85.855  54.069  76.355  1.00  0.00           O
ATOM   1583  N   PRO A  96      87.505  55.180  77.285  1.00  0.00           N
ATOM   1584  CD  PRO A  96      88.715  55.999  77.175  1.00  0.00           C
ATOM   1587  CA  PRO A  96      87.425  54.489  78.575  1.00  0.00           C
ATOM   1589  CB  PRO A  96      88.484  55.189  79.445  1.00  0.00           C
ATOM   1592  CG  PRO A  96      89.506  55.779  78.465  1.00  0.00           C
ATOM   1595  C   PRO A  96      86.045  54.340  79.255  1.00  0.00           C
ATOM   1596  O   PRO A  96      85.855  53.309  79.905  1.00  0.00           O
ATOM   1597  N   LEU A  97      85.084  55.299  79.115  1.00  0.00           N
ATOM   1599  CA  LEU A  97      83.694  55.189  79.565  1.00  0.00           C
ATOM   1601  CB  LEU A  97      82.824  56.469  79.335  1.00  0.00           C
ATOM   1604  CG  LEU A  97      83.204  57.750  80.115  1.00  0.00           C
ATOM   1606  CD1 LEU A  97      82.254  58.899  79.765  1.00  0.00           C
ATOM   1610  CD2 LEU A  97      83.344  57.610  81.635  1.00  0.00           C
ATOM   1614  C   LEU A  97      82.914  54.020  78.945  1.00  0.00           C
ATOM   1615  O   LEU A  97      81.844  53.650  79.415  1.00  0.00           O
ATOM   1616  N   ILE A  98      83.445  53.309  77.935  1.00  0.00           N
ATOM   1618  CA  ILE A  98      82.855  52.049  77.505  1.00  0.00           C
ATOM   1620  CB  ILE A  98      83.454  51.560  76.205  1.00  0.00           C
ATOM   1622  CG2 ILE A  98      84.925  51.119  76.365  1.00  0.00           C
ATOM   1626  CG1 ILE A  98      82.594  50.410  75.625  1.00  0.00           C
ATOM   1629  CD  ILE A  98      82.924  50.100  74.175  1.00  0.00           C
ATOM   1633  C   ILE A  98      82.975  50.939  78.555  1.00  0.00           C
ATOM   1634  O   ILE A  98      82.176  50.009  78.645  1.00  0.00           O
ATOM   1635  N   LYS A  99      83.995  51.040  79.425  1.00  0.00           N
ATOM   1637  CA  LYS A  99      84.174  50.130  80.525  1.00  0.00           C
ATOM   1639  CB  LYS A  99      85.364  49.149  80.275  1.00  0.00           C
ATOM   1642  CG  LYS A  99      85.154  48.060  79.195  1.00  0.00           C
ATOM   1645  CD  LYS A  99      83.925  47.169  79.455  1.00  0.00           C
ATOM   1648  CE  LYS A  99      83.734  45.989  78.485  1.00  0.00           C
ATOM   1651  NZ  LYS A  99      84.764  44.930  78.615  1.00  0.00           N
ATOM   1655  C   LYS A  99      84.394  50.900  81.815  1.00  0.00           C
ATOM   1656  O   LYS A  99      85.525  50.869  82.315  1.00  0.00           O
ATOM   1657  N   PRO A 100      83.425  51.569  82.455  1.00  0.00           N
ATOM   1658  CD  PRO A 100      82.015  51.599  82.035  1.00  0.00           C
ATOM   1661  CA  PRO A 100      83.706  52.630  83.415  1.00  0.00           C
ATOM   1663  CB  PRO A 100      82.335  53.219  83.755  1.00  0.00           C
ATOM   1666  CG  PRO A 100      81.514  52.959  82.505  1.00  0.00           C
ATOM   1669  C   PRO A 100      84.394  52.150  84.675  1.00  0.00           C
ATOM   1670  O   PRO A 100      85.154  52.899  85.275  1.00  0.00           O
ATOM   1671  N   ALA A 101      84.135  50.900  85.065  1.00  0.00           N
ATOM   1673  CA  ALA A 101      84.755  50.250  86.195  1.00  0.00           C
ATOM   1675  CB  ALA A 101      83.914  49.009  86.575  1.00  0.00           C
ATOM   1679  C   ALA A 101      86.185  49.819  85.915  1.00  0.00           C
ATOM   1680  O   ALA A 101      86.954  49.580  86.845  1.00  0.00           O
ATOM   1681  N   GLN A 102      86.595  49.729  84.645  1.00  0.00           N
ATOM   1683  CA  GLN A 102      87.914  49.229  84.285  1.00  0.00           C
ATOM   1685  CB  GLN A 102      87.885  48.439  82.945  1.00  0.00           C
ATOM   1688  CG  GLN A 102      86.975  47.200  82.955  1.00  0.00           C
ATOM   1691  CD  GLN A 102      87.264  46.259  84.125  1.00  0.00           C
ATOM   1692  OE1 GLN A 102      88.344  46.229  84.715  1.00  0.00           O
ATOM   1693  NE2 GLN A 102      86.255  45.450  84.495  1.00  0.00           N
ATOM   1696  C   GLN A 102      88.875  50.369  84.105  1.00  0.00           C
ATOM   1697  O   GLN A 102      90.065  50.170  83.925  1.00  0.00           O
ATOM   1698  N   ILE A 103      88.365  51.619  84.165  1.00  0.00           N
ATOM   1700  CA  ILE A 103      89.164  52.819  84.005  1.00  0.00           C
ATOM   1702  CB  ILE A 103      88.334  54.110  83.975  1.00  0.00           C
ATOM   1704  CG2 ILE A 103      89.275  55.319  83.775  1.00  0.00           C
ATOM   1708  CG1 ILE A 103      87.255  54.060  82.865  1.00  0.00           C
ATOM   1711  CD  ILE A 103      86.255  55.209  82.925  1.00  0.00           C
ATOM   1715  C   ILE A 103      90.205  52.889  85.095  1.00  0.00           C
ATOM   1716  O   ILE A 103      89.884  53.079  86.265  1.00  0.00           O
ATOM   1717  N   VAL A 104      91.486  52.700  84.735  1.00  0.00           N
ATOM   1719  CA  VAL A 104      92.605  52.899  85.645  1.00  0.00           C
ATOM   1721  CB  VAL A 104      93.785  52.010  85.245  1.00  0.00           C
ATOM   1723  CG1 VAL A 104      94.904  52.090  86.295  1.00  0.00           C
ATOM   1727  CG2 VAL A 104      93.265  50.560  85.085  1.00  0.00           C
ATOM   1731  C   VAL A 104      92.955  54.380  85.645  1.00  0.00           C
ATOM   1732  O   VAL A 104      92.736  55.069  84.635  1.00  0.00           O
ATOM   1733  N   ASP A 105      93.514  54.939  86.755  1.00  0.00           N
ATOM   1735  CA  ASP A 105      94.074  56.280  86.755  1.00  0.00           C
ATOM   1737  CB  ASP A 105      94.704  56.590  88.155  1.00  0.00           C
ATOM   1740  CG  ASP A 105      94.975  58.060  88.395  1.00  0.00           C
ATOM   1741  OD1 ASP A 105      94.085  58.889  88.085  1.00  0.00           O
ATOM   1742  OD2 ASP A 105      96.064  58.419  88.925  1.00  0.00           O
ATOM   1743  C   ASP A 105      95.105  56.450  85.625  1.00  0.00           C
ATOM   1744  O   ASP A 105      95.965  55.599  85.425  1.00  0.00           O
ATOM   1745  N   GLY A 106      94.984  57.530  84.825  1.00  0.00           N
ATOM   1747  CA  GLY A 106      95.914  57.849  83.745  1.00  0.00           C
ATOM   1750  C   GLY A 106      95.475  57.420  82.365  1.00  0.00           C
ATOM   1751  O   GLY A 106      96.185  57.680  81.405  1.00  0.00           O
ATOM   1752  N   ALA A 107      94.285  56.789  82.225  1.00  0.00           N
ATOM   1754  CA  ALA A 107      93.725  56.380  80.955  1.00  0.00           C
ATOM   1756  CB  ALA A 107      92.355  55.709  81.175  1.00  0.00           C
ATOM   1760  C   ALA A 107      93.576  57.521  79.945  1.00  0.00           C
ATOM   1761  O   ALA A 107      93.265  58.639  80.325  1.00  0.00           O
ATOM   1762  N   SER A 108      93.855  57.270  78.645  1.00  0.00           N
ATOM   1764  CA  SER A 108      93.995  58.369  77.695  1.00  0.00           C
ATOM   1766  CB  SER A 108      95.475  58.590  77.235  1.00  0.00           C
ATOM   1769  OG  SER A 108      96.455  58.450  78.265  1.00  0.00           O
ATOM   1771  C   SER A 108      93.186  58.069  76.435  1.00  0.00           C
ATOM   1772  O   SER A 108      93.344  57.010  75.835  1.00  0.00           O
ATOM   1773  N   TRP A 109      92.285  58.979  75.985  1.00  0.00           N
ATOM   1775  CA  TRP A 109      91.585  58.880  74.715  1.00  0.00           C
ATOM   1777  CB  TRP A 109      90.054  58.750  74.935  1.00  0.00           C
ATOM   1780  CG  TRP A 109      89.174  58.569  73.735  1.00  0.00           C
ATOM   1781  CD1 TRP A 109      89.454  57.849  72.595  1.00  0.00           C
ATOM   1783  NE1 TRP A 109      88.436  58.020  71.695  1.00  0.00           N
ATOM   1785  CE2 TRP A 109      87.475  58.819  72.215  1.00  0.00           C
ATOM   1786  CD2 TRP A 109      87.895  59.169  73.515  1.00  0.00           C
ATOM   1787  CE3 TRP A 109      87.035  59.889  74.315  1.00  0.00           C
ATOM   1789  CZ3 TRP A 109      85.844  60.380  73.775  1.00  0.00           C
ATOM   1791  CZ2 TRP A 109      86.275  59.259  71.685  1.00  0.00           C
ATOM   1793  CH2 TRP A 109      85.455  60.049  72.495  1.00  0.00           C
ATOM   1795  C   TRP A 109      91.894  60.069  73.795  1.00  0.00           C
ATOM   1796  O   TRP A 109      92.006  61.209  74.235  1.00  0.00           O
ATOM   1797  N   THR A 110      92.055  59.830  72.475  1.00  0.00           N
ATOM   1799  CA  THR A 110      92.244  60.859  71.465  1.00  0.00           C
ATOM   1801  CB  THR A 110      93.505  60.709  70.605  1.00  0.00           C
ATOM   1803  OG1 THR A 110      94.655  60.729  71.425  1.00  0.00           O
ATOM   1805  CG2 THR A 110      93.664  61.870  69.605  1.00  0.00           C
ATOM   1809  C   THR A 110      91.085  60.719  70.525  1.00  0.00           C
ATOM   1810  O   THR A 110      90.734  59.609  70.165  1.00  0.00           O
ATOM   1811  N   ARG A 111      90.475  61.849  70.125  1.00  0.00           N
ATOM   1813  CA  ARG A 111      89.415  61.829  69.135  1.00  0.00           C
ATOM   1815  CB  ARG A 111      88.014  61.430  69.685  1.00  0.00           C
ATOM   1818  CG  ARG A 111      87.365  62.369  70.725  1.00  0.00           C
ATOM   1821  CD  ARG A 111      88.185  62.549  71.995  1.00  0.00           C
ATOM   1824  NE  ARG A 111      87.374  63.279  73.005  1.00  0.00           N
ATOM   1826  CZ  ARG A 111      87.905  63.771  74.105  1.00  0.00           C
ATOM   1827  NH1 ARG A 111      89.184  63.689  74.395  1.00  0.00           N
ATOM   1830  NH2 ARG A 111      87.075  64.169  75.055  1.00  0.00           N
ATOM   1833  C   ARG A 111      89.266  63.209  68.565  1.00  0.00           C
ATOM   1834  O   ARG A 111      89.646  64.200  69.175  1.00  0.00           O
ATOM   1835  N   THR A 112      88.624  63.299  67.405  1.00  0.00           N
ATOM   1837  CA  THR A 112      88.144  64.539  66.835  1.00  0.00           C
ATOM   1839  CB  THR A 112      88.436  64.590  65.345  1.00  0.00           C
ATOM   1841  OG1 THR A 112      89.826  64.369  65.155  1.00  0.00           O
ATOM   1843  CG2 THR A 112      88.125  65.960  64.725  1.00  0.00           C
ATOM   1847  C   THR A 112      86.674  64.640  67.105  1.00  0.00           C
ATOM   1848  O   THR A 112      85.984  63.629  67.235  1.00  0.00           O
ATOM   1849  N   MET A 113      86.164  65.859  67.265  1.00  0.00           N
ATOM   1851  CA  MET A 113      84.755  66.170  67.395  1.00  0.00           C
ATOM   1853  CB  MET A 113      84.394  66.700  68.815  1.00  0.00           C
ATOM   1856  CG  MET A 113      84.704  65.679  69.925  1.00  0.00           C
ATOM   1859  SD  MET A 113      84.264  66.209  71.605  1.00  0.00           S
ATOM   1860  CE  MET A 113      85.844  67.061  71.855  1.00  0.00           C
ATOM   1864  C   MET A 113      84.415  67.249  66.385  1.00  0.00           C
ATOM   1865  O   MET A 113      85.234  68.109  66.105  1.00  0.00           O
ATOM   1866  N   GLY A 114      83.185  67.240  65.855  1.00  0.00           N
ATOM   1868  CA  GLY A 114      82.635  68.311  65.045  1.00  0.00           C
ATOM   1871  C   GLY A 114      81.294  68.689  65.575  1.00  0.00           C
ATOM   1872  O   GLY A 114      80.504  67.829  65.945  1.00  0.00           O
ATOM   1873  N   TRP A 115      80.975  69.979  65.615  1.00  0.00           N
ATOM   1875  CA  TRP A 115      79.754  70.439  66.225  1.00  0.00           C
ATOM   1877  CB  TRP A 115      79.914  70.649  67.765  1.00  0.00           C
ATOM   1880  CG  TRP A 115      80.864  71.719  68.205  1.00  0.00           C
ATOM   1881  CD1 TRP A 115      80.474  73.000  68.475  1.00  0.00           C
ATOM   1883  NE1 TRP A 115      81.576  73.749  68.805  1.00  0.00           N
ATOM   1885  CE2 TRP A 115      82.684  72.979  68.765  1.00  0.00           C
ATOM   1886  CD2 TRP A 115      82.285  71.680  68.395  1.00  0.00           C
ATOM   1887  CE3 TRP A 115      83.244  70.669  68.305  1.00  0.00           C
ATOM   1889  CZ3 TRP A 115      84.584  70.999  68.545  1.00  0.00           C
ATOM   1891  CZ2 TRP A 115      84.005  73.311  68.995  1.00  0.00           C
ATOM   1893  CH2 TRP A 115      84.956  72.310  68.855  1.00  0.00           C
ATOM   1895  C   TRP A 115      79.425  71.710  65.475  1.00  0.00           C
ATOM   1896  O   TRP A 115      80.224  72.210  64.675  1.00  0.00           O
ATOM   1897  N   THR A 116      78.224  72.271  65.675  1.00  0.00           N
ATOM   1899  CA  THR A 116      77.855  73.560  65.105  1.00  0.00           C
ATOM   1901  CB  THR A 116      76.685  73.579  64.125  1.00  0.00           C
ATOM   1903  OG1 THR A 116      75.605  72.729  64.495  1.00  0.00           O
ATOM   1905  CG2 THR A 116      77.215  73.109  62.765  1.00  0.00           C
ATOM   1909  C   THR A 116      77.644  74.539  66.215  1.00  0.00           C
ATOM   1910  O   THR A 116      77.114  74.210  67.265  1.00  0.00           O
ATOM   1911  N   GLU A 117      78.114  75.780  65.985  1.00  0.00           N
ATOM   1913  CA  GLU A 117      77.865  76.910  66.835  1.00  0.00           C
ATOM   1915  CB  GLU A 117      79.146  77.380  67.565  1.00  0.00           C
ATOM   1918  CG  GLU A 117      79.544  76.380  68.665  1.00  0.00           C
ATOM   1921  CD  GLU A 117      80.535  76.960  69.655  1.00  0.00           C
ATOM   1922  OE1 GLU A 117      80.495  78.179  69.895  1.00  0.00           O
ATOM   1923  OE2 GLU A 117      81.344  76.139  70.185  1.00  0.00           O
ATOM   1924  C   GLU A 117      77.354  78.039  65.995  1.00  0.00           C
ATOM   1925  O   GLU A 117      78.035  78.499  65.085  1.00  0.00           O
ATOM   1926  N   TYR A 118      76.135  78.521  66.235  1.00  0.00           N
ATOM   1928  CA  TYR A 118      75.525  79.630  65.525  1.00  0.00           C
ATOM   1930  CB  TYR A 118      76.294  80.999  65.695  1.00  0.00           C
ATOM   1933  CG  TYR A 118      76.465  81.359  67.155  1.00  0.00           C
ATOM   1934  CD1 TYR A 118      77.495  80.780  67.915  1.00  0.00           C
ATOM   1936  CE1 TYR A 118      77.594  80.979  69.295  1.00  0.00           C
ATOM   1938  CZ  TYR A 118      76.715  81.860  69.935  1.00  0.00           C
ATOM   1939  OH  TYR A 118      76.764  82.039  71.335  1.00  0.00           O
ATOM   1941  CD2 TYR A 118      75.635  82.299  67.795  1.00  0.00           C
ATOM   1943  CE2 TYR A 118      75.775  82.570  69.175  1.00  0.00           C
ATOM   1945  C   TYR A 118      75.234  79.229  64.075  1.00  0.00           C
ATOM   1946  O   TYR A 118      75.264  80.049  63.165  1.00  0.00           O
ATOM   1947  N   GLN A 119      75.004  77.910  63.825  1.00  0.00           N
ATOM   1949  CA  GLN A 119      74.895  77.249  62.525  1.00  0.00           C
ATOM   1951  CB  GLN A 119      73.874  77.969  61.585  1.00  0.00           C
ATOM   1954  CG  GLN A 119      73.425  77.170  60.345  1.00  0.00           C
ATOM   1957  CD  GLN A 119      72.145  77.759  59.745  1.00  0.00           C
ATOM   1958  OE1 GLN A 119      71.065  77.709  60.325  1.00  0.00           O
ATOM   1959  NE2 GLN A 119      72.254  78.320  58.515  1.00  0.00           N
ATOM   1962  C   GLN A 119      76.254  77.021  61.865  1.00  0.00           C
ATOM   1963  O   GLN A 119      76.404  76.189  60.965  1.00  0.00           O
ATOM   1964  N   GLN A 120      77.315  77.700  62.345  1.00  0.00           N
ATOM   1966  CA  GLN A 120      78.654  77.630  61.815  1.00  0.00           C
ATOM   1968  CB  GLN A 120      79.505  78.821  62.325  1.00  0.00           C
ATOM   1971  CG  GLN A 120      78.934  80.219  62.015  1.00  0.00           C
ATOM   1974  CD  GLN A 120      78.834  80.389  60.505  1.00  0.00           C
ATOM   1975  OE1 GLN A 120      79.835  80.210  59.805  1.00  0.00           O
ATOM   1976  NE2 GLN A 120      77.644  80.740  59.975  1.00  0.00           N
ATOM   1979  C   GLN A 120      79.334  76.369  62.305  1.00  0.00           C
ATOM   1980  O   GLN A 120      79.435  76.139  63.505  1.00  0.00           O
ATOM   1981  N   VAL A 121      79.844  75.520  61.395  1.00  0.00           N
ATOM   1983  CA  VAL A 121      80.584  74.359  61.815  1.00  0.00           C
ATOM   1985  CB  VAL A 121      80.815  73.381  60.675  1.00  0.00           C
ATOM   1987  CG1 VAL A 121      82.065  73.749  59.845  1.00  0.00           C
ATOM   1991  CG2 VAL A 121      80.864  71.979  61.295  1.00  0.00           C
ATOM   1995  C   VAL A 121      81.885  74.689  62.555  1.00  0.00           C
ATOM   1996  O   VAL A 121      82.575  75.669  62.265  1.00  0.00           O
ATOM   1997  N   ARG A 122      82.215  73.869  63.565  1.00  0.00           N
ATOM   1999  CA  ARG A 122      83.465  73.899  64.295  1.00  0.00           C
ATOM   2001  CB  ARG A 122      83.234  74.399  65.745  1.00  0.00           C
ATOM   2004  CG  ARG A 122      82.654  75.811  65.905  1.00  0.00           C
ATOM   2007  CD  ARG A 122      83.694  76.929  65.795  1.00  0.00           C
ATOM   2010  NE  ARG A 122      82.934  78.229  65.895  1.00  0.00           N
ATOM   2012  CZ  ARG A 122      82.295  78.729  64.855  1.00  0.00           C
ATOM   2013  NH1 ARG A 122      82.456  78.271  63.635  1.00  0.00           N
ATOM   2016  NH2 ARG A 122      81.514  79.790  64.985  1.00  0.00           N
ATOM   2019  C   ARG A 122      83.934  72.469  64.365  1.00  0.00           C
ATOM   2020  O   ARG A 122      83.144  71.529  64.195  1.00  0.00           O
ATOM   2021  N   TYR A 123      85.224  72.229  64.595  1.00  0.00           N
ATOM   2023  CA  TYR A 123      85.744  70.899  64.815  1.00  0.00           C
ATOM   2025  CB  TYR A 123      85.855  70.049  63.515  1.00  0.00           C
ATOM   2028  CG  TYR A 123      86.445  70.829  62.365  1.00  0.00           C
ATOM   2029  CD1 TYR A 123      85.644  71.579  61.475  1.00  0.00           C
ATOM   2031  CE1 TYR A 123      86.215  72.369  60.475  1.00  0.00           C
ATOM   2033  CZ  TYR A 123      87.605  72.469  60.385  1.00  0.00           C
ATOM   2034  OH  TYR A 123      88.174  73.451  59.555  1.00  0.00           O
ATOM   2036  CD2 TYR A 123      87.835  70.859  62.195  1.00  0.00           C
ATOM   2038  CE2 TYR A 123      88.405  71.680  61.215  1.00  0.00           C
ATOM   2040  C   TYR A 123      87.075  71.030  65.495  1.00  0.00           C
ATOM   2041  O   TYR A 123      87.785  72.009  65.285  1.00  0.00           O
ATOM   2042  N   ALA A 124      87.465  70.049  66.315  1.00  0.00           N
ATOM   2044  CA  ALA A 124      88.794  70.069  66.885  1.00  0.00           C
ATOM   2046  CB  ALA A 124      88.915  71.039  68.075  1.00  0.00           C
ATOM   2050  C   ALA A 124      89.174  68.670  67.315  1.00  0.00           C
ATOM   2051  O   ALA A 124      88.344  67.851  67.695  1.00  0.00           O
ATOM   2052  N   THR A 125      90.485  68.381  67.285  1.00  0.00           N
ATOM   2054  CA  THR A 125      91.045  67.149  67.855  1.00  0.00           C
ATOM   2056  CB  THR A 125      92.384  66.729  67.245  1.00  0.00           C
ATOM   2058  OG1 THR A 125      92.295  66.509  65.845  1.00  0.00           O
ATOM   2060  CG2 THR A 125      92.895  65.410  67.845  1.00  0.00           C
ATOM   2064  C   THR A 125      91.225  67.369  69.335  1.00  0.00           C
ATOM   2065  O   THR A 125      91.714  68.410  69.775  1.00  0.00           O
ATOM   2066  N   ALA A 126      90.765  66.430  70.165  1.00  0.00           N
ATOM   2068  CA  ALA A 126      90.796  66.479  71.595  1.00  0.00           C
ATOM   2070  CB  ALA A 126      89.354  66.459  72.135  1.00  0.00           C
ATOM   2074  C   ALA A 126      91.535  65.270  72.125  1.00  0.00           C
ATOM   2075  O   ALA A 126      91.395  64.160  71.625  1.00  0.00           O
ATOM   2076  N   ARG A 127      92.326  65.460  73.185  1.00  0.00           N
ATOM   2078  CA  ARG A 127      93.045  64.369  73.795  1.00  0.00           C
ATOM   2080  CB  ARG A 127      94.546  64.329  73.425  1.00  0.00           C
ATOM   2083  CG  ARG A 127      95.285  63.130  74.055  1.00  0.00           C
ATOM   2086  CD  ARG A 127      96.814  63.029  74.045  1.00  0.00           C
ATOM   2089  NE  ARG A 127      97.164  61.799  74.835  1.00  0.00           N
ATOM   2091  CZ  ARG A 127      97.326  60.609  74.265  1.00  0.00           C
ATOM   2092  NH1 ARG A 127      97.006  60.410  73.015  1.00  0.00           N
ATOM   2095  NH2 ARG A 127      97.765  59.559  74.925  1.00  0.00           N
ATOM   2098  C   ARG A 127      92.895  64.631  75.255  1.00  0.00           C
ATOM   2099  O   ARG A 127      92.876  65.759  75.725  1.00  0.00           O
ATOM   2100  N   SER A 128      92.724  63.559  76.025  1.00  0.00           N
ATOM   2102  CA  SER A 128      92.425  63.709  77.415  1.00  0.00           C
ATOM   2104  CB  SER A 128      90.924  63.910  77.645  1.00  0.00           C
ATOM   2107  OG  SER A 128      90.125  62.869  77.075  1.00  0.00           O
ATOM   2109  C   SER A 128      92.955  62.579  78.225  1.00  0.00           C
ATOM   2110  O   SER A 128      93.365  61.549  77.705  1.00  0.00           O
ATOM   2111  N   VAL A 129      93.016  62.810  79.535  1.00  0.00           N
ATOM   2113  CA  VAL A 129      93.505  61.849  80.475  1.00  0.00           C
ATOM   2115  CB  VAL A 129      94.874  62.200  81.045  1.00  0.00           C
ATOM   2117  CG1 VAL A 129      95.865  62.280  79.875  1.00  0.00           C
ATOM   2121  CG2 VAL A 129      94.855  63.530  81.825  1.00  0.00           C
ATOM   2125  C   VAL A 129      92.484  61.719  81.565  1.00  0.00           C
ATOM   2126  O   VAL A 129      91.725  62.660  81.815  1.00  0.00           O
ATOM   2127  N   PHE A 130      92.425  60.549  82.225  1.00  0.00           N
ATOM   2129  CA  PHE A 130      91.595  60.279  83.365  1.00  0.00           C
ATOM   2131  CB  PHE A 130      91.005  58.840  83.375  1.00  0.00           C
ATOM   2134  CG  PHE A 130      89.835  58.860  82.465  1.00  0.00           C
ATOM   2135  CD1 PHE A 130      90.005  58.979  81.085  1.00  0.00           C
ATOM   2137  CE1 PHE A 130      88.925  59.340  80.285  1.00  0.00           C
ATOM   2139  CZ  PHE A 130      87.684  59.529  80.875  1.00  0.00           C
ATOM   2141  CD2 PHE A 130      88.545  58.899  83.005  1.00  0.00           C
ATOM   2143  CE2 PHE A 130      87.444  59.209  82.195  1.00  0.00           C
ATOM   2145  C   PHE A 130      92.374  60.439  84.635  1.00  0.00           C
ATOM   2146  O   PHE A 130      93.454  59.879  84.805  1.00  0.00           O
ATOM   2147  N   LYS A 131      91.814  61.209  85.565  1.00  0.00           N
ATOM   2149  CA  LYS A 131      92.304  61.310  86.905  1.00  0.00           C
ATOM   2151  CB  LYS A 131      92.584  62.770  87.275  1.00  0.00           C
ATOM   2154  CG  LYS A 131      93.775  63.340  86.495  1.00  0.00           C
ATOM   2157  CD  LYS A 131      93.865  64.869  86.585  1.00  0.00           C
ATOM   2160  CE  LYS A 131      93.755  65.460  87.995  1.00  0.00           C
ATOM   2163  NZ  LYS A 131      94.646  64.759  88.925  1.00  0.00           N
ATOM   2167  C   LYS A 131      91.234  60.770  87.805  1.00  0.00           C
ATOM   2168  O   LYS A 131      90.065  61.100  87.655  1.00  0.00           O
ATOM   2169  N   TRP A 132      91.574  59.930  88.775  1.00  0.00           N
ATOM   2171  CA  TRP A 132      90.615  59.599  89.815  1.00  0.00           C
ATOM   2173  CB  TRP A 132      90.936  58.190  90.385  1.00  0.00           C
ATOM   2176  CG  TRP A 132      89.895  57.590  91.275  1.00  0.00           C
ATOM   2177  CD1 TRP A 132      88.554  57.869  91.275  1.00  0.00           C
ATOM   2179  NE1 TRP A 132      87.914  57.119  92.225  1.00  0.00           N
ATOM   2181  CE2 TRP A 132      88.815  56.290  92.815  1.00  0.00           C
ATOM   2182  CD2 TRP A 132      90.084  56.539  92.235  1.00  0.00           C
ATOM   2183  CE3 TRP A 132      91.185  55.799  92.645  1.00  0.00           C
ATOM   2185  CZ3 TRP A 132      90.994  54.790  93.595  1.00  0.00           C
ATOM   2187  CZ2 TRP A 132      88.635  55.329  93.785  1.00  0.00           C
ATOM   2189  CH2 TRP A 132      89.744  54.559  94.145  1.00  0.00           C
ATOM   2191  C   TRP A 132      90.594  60.700  90.885  1.00  0.00           C
ATOM   2192  O   TRP A 132      91.635  61.090  91.405  1.00  0.00           O
ATOM   2193  N   ASP A 133      89.406  61.220  91.245  1.00  0.00           N
ATOM   2195  CA  ASP A 133      89.266  62.239  92.275  1.00  0.00           C
ATOM   2197  CB  ASP A 133      88.204  63.299  91.885  1.00  0.00           C
ATOM   2200  CG  ASP A 133      88.615  64.169  90.725  1.00  0.00           C
ATOM   2201  OD1 ASP A 133      89.646  63.899  90.055  1.00  0.00           O
ATOM   2202  OD2 ASP A 133      87.874  65.170  90.505  1.00  0.00           O
ATOM   2203  C   ASP A 133      88.804  61.660  93.605  1.00  0.00           C
ATOM   2204  O   ASP A 133      88.755  62.330  94.635  1.00  0.00           O
ATOM   2205  N   GLY A 134      88.505  60.340  93.615  1.00  0.00           N
ATOM   2207  CA  GLY A 134      88.094  59.619  94.815  1.00  0.00           C
ATOM   2210  C   GLY A 134      86.635  59.279  94.835  1.00  0.00           C
ATOM   2211  O   GLY A 134      85.954  59.219  93.815  1.00  0.00           O
ATOM   2212  N   THR A 135      86.124  59.020  96.045  1.00  0.00           N
ATOM   2214  CA  THR A 135      84.715  58.680  96.255  1.00  0.00           C
ATOM   2216  CB  THR A 135      84.505  57.579  97.295  1.00  0.00           C
ATOM   2218  OG1 THR A 135      85.234  56.430  96.895  1.00  0.00           O
ATOM   2220  CG2 THR A 135      83.035  57.109  97.385  1.00  0.00           C
ATOM   2224  C   THR A 135      83.914  59.930  96.625  1.00  0.00           C
ATOM   2225  O   THR A 135      84.406  60.789  97.365  1.00  0.00           O
ATOM   2226  N   ASP A 136      82.674  60.049  96.135  1.00  0.00           N
ATOM   2228  CA  ASP A 136      81.764  61.129  96.415  1.00  0.00           C
ATOM   2230  CB  ASP A 136      81.945  62.169  95.285  1.00  0.00           C
ATOM   2233  CG  ASP A 136      81.365  63.530  95.545  1.00  0.00           C
ATOM   2234  OD1 ASP A 136      80.734  63.750  96.605  1.00  0.00           O
ATOM   2235  OD2 ASP A 136      81.455  64.369  94.595  1.00  0.00           O
ATOM   2236  C   ASP A 136      80.364  60.509  96.455  1.00  0.00           C
ATOM   2237  O   ASP A 136      80.194  59.370  96.015  1.00  0.00           O
ATOM   2238  N   THR A 137      79.344  61.189  97.025  1.00  0.00           N
ATOM   2240  CA  THR A 137      77.974  60.660  97.115  1.00  0.00           C
ATOM   2242  CB  THR A 137      77.504  60.189  98.495  1.00  0.00           C
ATOM   2244  OG1 THR A 137      77.804  61.119  99.522  1.00  0.00           O
ATOM   2246  CG2 THR A 137      78.224  58.880  98.852  1.00  0.00           C
ATOM   2250  C   THR A 137      76.925  61.619  96.595  1.00  0.00           C
ATOM   2251  O   THR A 137      76.646  62.670  97.175  1.00  0.00           O
ATOM   2252  N   VAL A 138      76.285  61.271  95.455  1.00  0.00           N
ATOM   2254  CA  VAL A 138      75.334  62.160  94.785  1.00  0.00           C
ATOM   2256  CB  VAL A 138      75.344  62.099  93.255  1.00  0.00           C
ATOM   2258  CG1 VAL A 138      76.705  62.569  92.815  1.00  0.00           C
ATOM   2262  CG2 VAL A 138      75.054  60.709  92.675  1.00  0.00           C
ATOM   2266  C   VAL A 138      73.944  61.880  95.225  1.00  0.00           C
ATOM   2267  O   VAL A 138      73.614  60.739  95.515  1.00  0.00           O
ATOM   2268  N   LYS A 139      73.064  62.899  95.245  1.00  0.00           N
ATOM   2270  CA  LYS A 139      71.654  62.700  95.505  1.00  0.00           C
ATOM   2272  CB  LYS A 139      71.104  63.569  96.655  1.00  0.00           C
ATOM   2275  CG  LYS A 139      69.624  63.320  96.995  1.00  0.00           C
ATOM   2278  CD  LYS A 139      69.164  64.110  98.225  1.00  0.00           C
ATOM   2281  CE  LYS A 139      67.684  63.910  98.565  1.00  0.00           C
ATOM   2284  NZ  LYS A 139      67.354  64.679  99.782  1.00  0.00           N
ATOM   2288  C   LYS A 139      70.864  63.029  94.255  1.00  0.00           C
ATOM   2289  O   LYS A 139      70.675  64.189  93.895  1.00  0.00           O
ATOM   2290  N   VAL A 140      70.355  61.989  93.595  1.00  0.00           N
ATOM   2292  CA  VAL A 140      69.584  62.140  92.375  1.00  0.00           C
ATOM   2294  CB  VAL A 140      70.374  61.669  91.155  1.00  0.00           C
ATOM   2296  CG1 VAL A 140      69.535  61.829  89.875  1.00  0.00           C
ATOM   2300  CG2 VAL A 140      71.694  62.451  91.005  1.00  0.00           C
ATOM   2304  C   VAL A 140      68.325  61.310  92.575  1.00  0.00           C
ATOM   2305  O   VAL A 140      68.404  60.149  92.975  1.00  0.00           O
ATOM   2306  N   GLY A 141      67.124  61.899  92.355  1.00  0.00           N
ATOM   2308  CA  GLY A 141      65.844  61.209  92.575  1.00  0.00           C
ATOM   2311  C   GLY A 141      65.604  60.779  93.995  1.00  0.00           C
ATOM   2312  O   GLY A 141      65.014  59.729  94.265  1.00  0.00           O
ATOM   2313  N   SER A 142      66.124  61.579  94.945  1.00  0.00           N
ATOM   2315  CA  SER A 142      65.934  61.439  96.385  1.00  0.00           C
ATOM   2317  CB  SER A 142      64.444  61.340  96.825  1.00  0.00           C
ATOM   2320  OG  SER A 142      64.264  61.319  98.245  1.00  0.00           O
ATOM   2322  C   SER A 142      66.764  60.340  97.015  1.00  0.00           C
ATOM   2323  O   SER A 142      66.745  60.139  98.225  1.00  0.00           O
ATOM   2324  N   ASP A 143      67.604  59.640  96.215  1.00  0.00           N
ATOM   2326  CA  ASP A 143      68.414  58.540  96.695  1.00  0.00           C
ATOM   2328  CB  ASP A 143      68.094  57.249  95.885  1.00  0.00           C
ATOM   2331  CG  ASP A 143      68.495  55.970  96.615  1.00  0.00           C
ATOM   2332  OD1 ASP A 143      68.804  56.009  97.835  1.00  0.00           O
ATOM   2333  OD2 ASP A 143      68.414  54.900  95.965  1.00  0.00           O
ATOM   2334  C   ASP A 143      69.864  58.959  96.585  1.00  0.00           C
ATOM   2335  O   ASP A 143      70.225  59.739  95.695  1.00  0.00           O
ATOM   2336  N   GLU A 144      70.724  58.499  97.525  1.00  0.00           N
ATOM   2338  CA  GLU A 144      72.135  58.810  97.515  1.00  0.00           C
ATOM   2340  CB  GLU A 144      72.725  59.130  98.912  1.00  0.00           C
ATOM   2343  CG  GLU A 144      72.834  57.910  99.862  1.00  0.00           C
ATOM   2346  CD  GLU A 144      73.775  58.139 101.022  1.00  0.00           C
ATOM   2347  OE1 GLU A 144      73.635  59.119 101.792  1.00  0.00           O
ATOM   2348  OE2 GLU A 144      74.654  57.270 101.212  1.00  0.00           O
ATOM   2349  C   GLU A 144      72.904  57.670  96.875  1.00  0.00           C
ATOM   2350  O   GLU A 144      72.624  56.490  97.085  1.00  0.00           O
ATOM   2351  N   THR A 145      73.914  58.000  96.055  1.00  0.00           N
ATOM   2353  CA  THR A 145      74.605  56.999  95.255  1.00  0.00           C
ATOM   2355  CB  THR A 145      74.234  57.090  93.795  1.00  0.00           C
ATOM   2357  OG1 THR A 145      72.865  56.750  93.635  1.00  0.00           O
ATOM   2359  CG2 THR A 145      75.004  56.059  92.985  1.00  0.00           C
ATOM   2363  C   THR A 145      76.104  57.140  95.435  1.00  0.00           C
ATOM   2364  O   THR A 145      76.615  58.209  95.115  1.00  0.00           O
ATOM   2365  N   PRO A 146      76.864  56.160  95.945  1.00  0.00           N
ATOM   2366  CD  PRO A 146      76.365  54.910  96.515  1.00  0.00           C
ATOM   2369  CA  PRO A 146      78.325  56.201  95.915  1.00  0.00           C
ATOM   2371  CB  PRO A 146      78.794  54.951  96.675  1.00  0.00           C
ATOM   2374  CG  PRO A 146      77.594  54.009  96.665  1.00  0.00           C
ATOM   2377  C   PRO A 146      78.914  56.250  94.525  1.00  0.00           C
ATOM   2378  O   PRO A 146      78.504  55.509  93.635  1.00  0.00           O
ATOM   2379  N   VAL A 147      79.874  57.150  94.325  1.00  0.00           N
ATOM   2381  CA  VAL A 147      80.404  57.420  93.025  1.00  0.00           C
ATOM   2383  CB  VAL A 147      80.035  58.829  92.635  1.00  0.00           C
ATOM   2385  CG1 VAL A 147      80.514  59.060  91.225  1.00  0.00           C
ATOM   2389  CG2 VAL A 147      78.504  59.029  92.635  1.00  0.00           C
ATOM   2393  C   VAL A 147      81.915  57.270  93.035  1.00  0.00           C
ATOM   2394  O   VAL A 147      82.584  57.799  93.925  1.00  0.00           O
ATOM   2395  N   ARG A 148      82.514  56.610  92.015  1.00  0.00           N
ATOM   2397  CA  ARG A 148      83.885  56.849  91.625  1.00  0.00           C
ATOM   2399  CB  ARG A 148      84.424  55.669  90.785  1.00  0.00           C
ATOM   2402  CG  ARG A 148      84.375  54.329  91.525  1.00  0.00           C
ATOM   2405  CD  ARG A 148      84.755  53.149  90.635  1.00  0.00           C
ATOM   2408  NE  ARG A 148      84.715  51.929  91.495  1.00  0.00           N
ATOM   2410  CZ  ARG A 148      84.415  50.719  91.035  1.00  0.00           C
ATOM   2411  NH1 ARG A 148      84.085  50.490  89.785  1.00  0.00           N
ATOM   2414  NH2 ARG A 148      84.505  49.669  91.835  1.00  0.00           N
ATOM   2417  C   ARG A 148      83.965  58.109  90.785  1.00  0.00           C
ATOM   2418  O   ARG A 148      83.405  58.169  89.685  1.00  0.00           O
ATOM   2419  N   VAL A 149      84.615  59.180  91.295  1.00  0.00           N
ATOM   2421  CA  VAL A 149      84.655  60.450  90.585  1.00  0.00           C
ATOM   2423  CB  VAL A 149      84.664  61.660  91.515  1.00  0.00           C
ATOM   2425  CG1 VAL A 149      84.655  62.979  90.715  1.00  0.00           C
ATOM   2429  CG2 VAL A 149      83.405  61.579  92.395  1.00  0.00           C
ATOM   2433  C   VAL A 149      85.884  60.520  89.715  1.00  0.00           C
ATOM   2434  O   VAL A 149      87.015  60.509  90.185  1.00  0.00           O
ATOM   2435  N   LEU A 150      85.685  60.599  88.395  1.00  0.00           N
ATOM   2437  CA  LEU A 150      86.775  60.700  87.475  1.00  0.00           C
ATOM   2439  CB  LEU A 150      86.645  59.650  86.345  1.00  0.00           C
ATOM   2442  CG  LEU A 150      86.554  58.179  86.805  1.00  0.00           C
ATOM   2444  CD1 LEU A 150      86.525  57.259  85.585  1.00  0.00           C
ATOM   2448  CD2 LEU A 150      87.745  57.779  87.675  1.00  0.00           C
ATOM   2452  C   LEU A 150      86.775  62.090  86.885  1.00  0.00           C
ATOM   2453  O   LEU A 150      85.796  62.500  86.265  1.00  0.00           O
ATOM   2454  N   ASP A 151      87.885  62.829  87.065  1.00  0.00           N
ATOM   2456  CA  ASP A 151      88.115  64.079  86.345  1.00  0.00           C
ATOM   2458  CB  ASP A 151      88.844  65.090  87.255  1.00  0.00           C
ATOM   2461  CG  ASP A 151      88.685  66.560  86.905  1.00  0.00           C
ATOM   2462  OD1 ASP A 151      87.745  66.939  86.155  1.00  0.00           O
ATOM   2463  OD2 ASP A 151      89.415  67.359  87.565  1.00  0.00           O
ATOM   2464  C   ASP A 151      88.904  63.810  85.085  1.00  0.00           C
ATOM   2465  O   ASP A 151      90.005  63.229  85.085  1.00  0.00           O
ATOM   2466  N   GLU A 152      88.344  64.219  83.955  1.00  0.00           N
ATOM   2468  CA  GLU A 152      88.904  64.060  82.655  1.00  0.00           C
ATOM   2470  CB  GLU A 152      87.885  63.549  81.605  1.00  0.00           C
ATOM   2473  CG  GLU A 152      88.425  63.559  80.165  1.00  0.00           C
ATOM   2476  CD  GLU A 152      87.395  63.060  79.185  1.00  0.00           C
ATOM   2477  OE1 GLU A 152      86.535  63.819  78.665  1.00  0.00           O
ATOM   2478  OE2 GLU A 152      87.514  61.870  78.835  1.00  0.00           O
ATOM   2479  C   GLU A 152      89.465  65.389  82.235  1.00  0.00           C
ATOM   2480  O   GLU A 152      88.745  66.369  82.035  1.00  0.00           O
ATOM   2481  N   GLU A 153      90.796  65.450  82.065  1.00  0.00           N
ATOM   2483  CA  GLU A 153      91.455  66.669  81.665  1.00  0.00           C
ATOM   2485  CB  GLU A 153      92.845  66.820  82.335  1.00  0.00           C
ATOM   2488  CG  GLU A 153      92.755  67.061  83.845  1.00  0.00           C
ATOM   2491  CD  GLU A 153      92.015  68.350  84.115  1.00  0.00           C
ATOM   2492  OE1 GLU A 153      92.615  69.450  83.905  1.00  0.00           O
ATOM   2493  OE2 GLU A 153      90.834  68.271  84.515  1.00  0.00           O
ATOM   2494  C   GLU A 153      91.635  66.660  80.165  1.00  0.00           C
ATOM   2495  O   GLU A 153      92.495  65.951  79.635  1.00  0.00           O
ATOM   2496  N   VAL A 154      90.844  67.451  79.425  1.00  0.00           N
ATOM   2498  CA  VAL A 154      90.884  67.509  77.975  1.00  0.00           C
ATOM   2500  CB  VAL A 154      89.506  67.499  77.305  1.00  0.00           C
ATOM   2502  CG1 VAL A 154      89.655  67.389  75.775  1.00  0.00           C
ATOM   2506  CG2 VAL A 154      88.576  66.359  77.735  1.00  0.00           C
ATOM   2510  C   VAL A 154      91.626  68.771  77.555  1.00  0.00           C
ATOM   2511  O   VAL A 154      91.365  69.869  78.045  1.00  0.00           O
ATOM   2512  N   SER A 155      92.535  68.619  76.575  1.00  0.00           N
ATOM   2514  CA  SER A 155      92.975  69.719  75.745  1.00  0.00           C
ATOM   2516  CB  SER A 155      94.484  70.060  75.885  1.00  0.00           C
ATOM   2519  OG  SER A 155      95.376  69.101  75.295  1.00  0.00           O
ATOM   2521  C   SER A 155      92.615  69.429  74.295  1.00  0.00           C
ATOM   2522  O   SER A 155      92.724  68.311  73.785  1.00  0.00           O
ATOM   2523  N   THR A 156      92.124  70.479  73.605  1.00  0.00           N
ATOM   2525  CA  THR A 156      92.025  70.509  72.155  1.00  0.00           C
ATOM   2527  CB  THR A 156      90.725  71.100  71.615  1.00  0.00           C
ATOM   2529  OG1 THR A 156      90.364  72.310  72.275  1.00  0.00           O
ATOM   2531  CG2 THR A 156      89.624  70.079  71.895  1.00  0.00           C
ATOM   2535  C   THR A 156      93.256  71.201  71.625  1.00  0.00           C
ATOM   2536  O   THR A 156      94.304  71.119  72.255  1.00  0.00           O
ATOM   2537  N   ASP A 157      93.194  71.881  70.455  1.00  0.00           N
ATOM   2539  CA  ASP A 157      94.375  72.380  69.765  1.00  0.00           C
ATOM   2541  CB  ASP A 157      93.955  72.979  68.385  1.00  0.00           C
ATOM   2544  CG  ASP A 157      95.135  73.390  67.505  1.00  0.00           C
ATOM   2545  OD1 ASP A 157      95.405  74.619  67.385  1.00  0.00           O
ATOM   2546  OD2 ASP A 157      95.775  72.451  66.945  1.00  0.00           O
ATOM   2547  C   ASP A 157      95.175  73.340  70.635  1.00  0.00           C
ATOM   2548  O   ASP A 157      96.404  73.271  70.735  1.00  0.00           O
ATOM   2549  N   GLN A 158      94.444  74.219  71.335  1.00  0.00           N
ATOM   2551  CA  GLN A 158      95.054  75.279  72.105  1.00  0.00           C
ATOM   2553  CB  GLN A 158      95.145  76.499  71.135  1.00  0.00           C
ATOM   2556  CG  GLN A 158      95.734  77.840  71.645  1.00  0.00           C
ATOM   2559  CD  GLN A 158      97.255  77.740  71.835  1.00  0.00           C
ATOM   2560  OE1 GLN A 158      97.775  77.420  72.895  1.00  0.00           O
ATOM   2561  NE2 GLN A 158      98.016  77.969  70.735  1.00  0.00           N
ATOM   2564  C   GLN A 158      94.285  75.609  73.375  1.00  0.00           C
ATOM   2565  O   GLN A 158      94.734  76.420  74.195  1.00  0.00           O
ATOM   2566  N   ALA A 159      93.074  75.030  73.615  1.00  0.00           N
ATOM   2568  CA  ALA A 159      92.295  75.289  74.825  1.00  0.00           C
ATOM   2570  CB  ALA A 159      90.834  75.719  74.555  1.00  0.00           C
ATOM   2574  C   ALA A 159      92.215  74.029  75.665  1.00  0.00           C
ATOM   2575  O   ALA A 159      92.304  72.910  75.165  1.00  0.00           O
ATOM   2576  N   ARG A 160      92.006  74.200  76.985  1.00  0.00           N
ATOM   2578  CA  ARG A 160      91.844  73.079  77.875  1.00  0.00           C
ATOM   2580  CB  ARG A 160      93.165  72.740  78.605  1.00  0.00           C
ATOM   2583  CG  ARG A 160      93.745  73.880  79.455  1.00  0.00           C
ATOM   2586  CD  ARG A 160      94.874  73.390  80.365  1.00  0.00           C
ATOM   2589  NE  ARG A 160      95.455  74.570  81.095  1.00  0.00           N
ATOM   2591  CZ  ARG A 160      95.775  74.539  82.385  1.00  0.00           C
ATOM   2592  NH1 ARG A 160      95.574  73.499  83.155  1.00  0.00           N
ATOM   2595  NH2 ARG A 160      96.215  75.631  82.975  1.00  0.00           N
ATOM   2598  C   ARG A 160      90.775  73.369  78.905  1.00  0.00           C
ATOM   2599  O   ARG A 160      90.516  74.509  79.305  1.00  0.00           O
ATOM   2600  N   TRP A 161      90.135  72.289  79.385  1.00  0.00           N
ATOM   2602  CA  TRP A 161      89.055  72.310  80.335  1.00  0.00           C
ATOM   2604  CB  TRP A 161      87.684  72.560  79.635  1.00  0.00           C
ATOM   2607  CG  TRP A 161      87.175  71.469  78.745  1.00  0.00           C
ATOM   2608  CD1 TRP A 161      86.234  70.549  79.095  1.00  0.00           C
ATOM   2610  NE1 TRP A 161      86.014  69.689  78.055  1.00  0.00           N
ATOM   2612  CE2 TRP A 161      86.835  70.009  77.015  1.00  0.00           C
ATOM   2613  CD2 TRP A 161      87.575  71.150  77.395  1.00  0.00           C
ATOM   2614  CE3 TRP A 161      88.474  71.719  76.495  1.00  0.00           C
ATOM   2616  CZ3 TRP A 161      88.594  71.139  75.225  1.00  0.00           C
ATOM   2618  CZ2 TRP A 161      86.965  69.419  75.775  1.00  0.00           C
ATOM   2620  CH2 TRP A 161      87.845  70.021  74.875  1.00  0.00           C
ATOM   2622  C   TRP A 161      89.044  70.999  81.095  1.00  0.00           C
ATOM   2623  O   TRP A 161      89.855  70.109  80.825  1.00  0.00           O
ATOM   2624  N   HIS A 162      88.156  70.881  82.095  1.00  0.00           N
ATOM   2626  CA  HIS A 162      88.074  69.729  82.985  1.00  0.00           C
ATOM   2628  CB  HIS A 162      88.275  70.139  84.485  1.00  0.00           C
ATOM   2631  ND1 HIS A 162      90.054  70.979  86.045  1.00  0.00           N
ATOM   2632  CG  HIS A 162      89.436  71.069  84.805  1.00  0.00           C
ATOM   2633  CE1 HIS A 162      91.145  71.710  85.935  1.00  0.00           C
ATOM   2635  NE2 HIS A 162      91.194  72.380  84.765  1.00  0.00           N
ATOM   2637  CD2 HIS A 162      90.105  71.969  84.035  1.00  0.00           C
ATOM   2639  C   HIS A 162      86.664  69.180  82.775  1.00  0.00           C
ATOM   2640  O   HIS A 162      85.715  69.959  82.715  1.00  0.00           O
ATOM   2641  N   ASN A 163      86.445  67.860  82.655  1.00  0.00           N
ATOM   2643  CA  ASN A 163      85.115  67.249  82.535  1.00  0.00           C
ATOM   2645  CB  ASN A 163      84.885  66.369  81.265  1.00  0.00           C
ATOM   2648  CG  ASN A 163      84.844  67.100  79.935  1.00  0.00           C
ATOM   2649  OD1 ASN A 163      84.254  68.149  79.735  1.00  0.00           O
ATOM   2650  ND2 ASN A 163      85.504  66.490  78.915  1.00  0.00           N
ATOM   2653  C   ASN A 163      85.044  66.271  83.665  1.00  0.00           C
ATOM   2654  O   ASN A 163      85.974  65.509  83.865  1.00  0.00           O
ATOM   2655  N   ARG A 164      83.934  66.209  84.415  1.00  0.00           N
ATOM   2657  CA  ARG A 164      83.804  65.209  85.455  1.00  0.00           C
ATOM   2659  CB  ARG A 164      83.615  65.811  86.855  1.00  0.00           C
ATOM   2662  CG  ARG A 164      84.956  66.240  87.475  1.00  0.00           C
ATOM   2665  CD  ARG A 164      84.865  66.710  88.935  1.00  0.00           C
ATOM   2668  NE  ARG A 164      84.005  67.939  88.945  1.00  0.00           N
ATOM   2670  CZ  ARG A 164      84.415  69.139  88.605  1.00  0.00           C
ATOM   2671  NH1 ARG A 164      85.674  69.410  88.345  1.00  0.00           N
ATOM   2674  NH2 ARG A 164      83.514  70.100  88.455  1.00  0.00           N
ATOM   2677  C   ARG A 164      82.755  64.180  85.155  1.00  0.00           C
ATOM   2678  O   ARG A 164      81.674  64.469  84.645  1.00  0.00           O
ATOM   2679  N   TYR A 165      83.064  62.910  85.475  1.00  0.00           N
ATOM   2681  CA  TYR A 165      82.155  61.810  85.285  1.00  0.00           C
ATOM   2683  CB  TYR A 165      82.584  60.820  84.175  1.00  0.00           C
ATOM   2686  CG  TYR A 165      82.584  61.579  82.865  1.00  0.00           C
ATOM   2687  CD1 TYR A 165      83.685  62.379  82.525  1.00  0.00           C
ATOM   2689  CE1 TYR A 165      83.675  63.139  81.345  1.00  0.00           C
ATOM   2691  CZ  TYR A 165      82.584  63.090  80.485  1.00  0.00           C
ATOM   2692  OH  TYR A 165      82.584  63.819  79.275  1.00  0.00           O
ATOM   2694  CD2 TYR A 165      81.495  61.509  81.985  1.00  0.00           C
ATOM   2696  CE2 TYR A 165      81.495  62.259  80.795  1.00  0.00           C
ATOM   2698  C   TYR A 165      81.965  61.110  86.605  1.00  0.00           C
ATOM   2699  O   TYR A 165      82.885  60.609  87.255  1.00  0.00           O
ATOM   2700  N   TRP A 166      80.695  61.069  87.035  1.00  0.00           N
ATOM   2702  CA  TRP A 166      80.314  60.430  88.255  1.00  0.00           C
ATOM   2704  CB  TRP A 166      79.255  61.280  88.985  1.00  0.00           C
ATOM   2707  CG  TRP A 166      79.864  62.509  89.585  1.00  0.00           C
ATOM   2708  CD1 TRP A 166      80.396  62.670  90.845  1.00  0.00           C
ATOM   2710  NE1 TRP A 166      80.874  63.950  90.985  1.00  0.00           N
ATOM   2712  CE2 TRP A 166      80.695  64.640  89.845  1.00  0.00           C
ATOM   2713  CD2 TRP A 166      80.075  63.771  88.925  1.00  0.00           C
ATOM   2714  CE3 TRP A 166      79.785  64.229  87.645  1.00  0.00           C
ATOM   2716  CZ3 TRP A 166      80.005  65.560  87.345  1.00  0.00           C
ATOM   2718  CZ2 TRP A 166      80.934  65.960  89.545  1.00  0.00           C
ATOM   2720  CH2 TRP A 166      80.544  66.420  88.295  1.00  0.00           C
ATOM   2722  C   TRP A 166      79.815  59.049  87.925  1.00  0.00           C
ATOM   2723  O   TRP A 166      78.694  58.869  87.435  1.00  0.00           O
ATOM   2724  N   ILE A 167      80.644  58.039  88.165  1.00  0.00           N
ATOM   2726  CA  ILE A 167      80.334  56.689  87.815  1.00  0.00           C
ATOM   2728  CB  ILE A 167      81.554  56.040  87.175  1.00  0.00           C
ATOM   2730  CG2 ILE A 167      81.264  54.570  86.845  1.00  0.00           C
ATOM   2734  CG1 ILE A 167      81.945  56.759  85.875  1.00  0.00           C
ATOM   2737  CD  ILE A 167      83.384  56.479  85.465  1.00  0.00           C
ATOM   2741  C   ILE A 167      79.944  55.970  89.075  1.00  0.00           C
ATOM   2742  O   ILE A 167      80.704  55.939  90.035  1.00  0.00           O
ATOM   2743  N   ASP A 168      78.764  55.310  89.095  1.00  0.00           N
ATOM   2745  CA  ASP A 168      78.414  54.370  90.155  1.00  0.00           C
ATOM   2747  CB  ASP A 168      76.974  53.810  89.975  1.00  0.00           C
ATOM   2750  CG  ASP A 168      76.564  52.979  91.185  1.00  0.00           C
ATOM   2751  OD1 ASP A 168      75.864  53.530  92.055  1.00  0.00           O
ATOM   2752  OD2 ASP A 168      77.035  51.819  91.325  1.00  0.00           O
ATOM   2753  C   ASP A 168      79.444  53.249  90.215  1.00  0.00           C
ATOM   2754  O   ASP A 168      79.975  52.810  89.195  1.00  0.00           O
ATOM   2755  N   SER A 169      79.775  52.740  91.415  1.00  0.00           N
ATOM   2757  CA  SER A 169      80.734  51.660  91.565  1.00  0.00           C
ATOM   2759  CB  SER A 169      80.905  51.271  93.045  1.00  0.00           C
ATOM   2762  OG  SER A 169      81.424  52.360  93.815  1.00  0.00           O
ATOM   2764  C   SER A 169      80.396  50.430  90.705  1.00  0.00           C
ATOM   2765  O   SER A 169      81.264  49.819  90.085  1.00  0.00           O
ATOM   2766  N   GLU A 170      79.084  50.149  90.535  1.00  0.00           N
ATOM   2768  CA  GLU A 170      78.535  49.459  89.385  1.00  0.00           C
ATOM   2770  CB  GLU A 170      77.094  48.979  89.695  1.00  0.00           C
ATOM   2773  CG  GLU A 170      76.374  48.179  88.585  1.00  0.00           C
ATOM   2776  CD  GLU A 170      76.326  46.700  88.915  1.00  0.00           C
ATOM   2777  OE1 GLU A 170      75.864  46.350  90.035  1.00  0.00           O
ATOM   2778  OE2 GLU A 170      76.804  45.900  88.075  1.00  0.00           O
ATOM   2779  C   GLU A 170      78.514  50.360  88.135  1.00  0.00           C
ATOM   2780  O   GLU A 170      77.615  51.201  87.965  1.00  0.00           O
ATOM   2781  N   GLY A 171      79.525  50.209  87.235  1.00  0.00           N
ATOM   2783  CA  GLY A 171      79.936  51.119  86.155  1.00  0.00           C
ATOM   2786  C   GLY A 171      78.924  51.680  85.195  1.00  0.00           C
ATOM   2787  O   GLY A 171      78.965  51.439  83.985  1.00  0.00           O
ATOM   2788  N   GLN A 172      78.014  52.521  85.705  1.00  0.00           N
ATOM   2790  CA  GLN A 172      77.084  53.379  85.035  1.00  0.00           C
ATOM   2792  CB  GLN A 172      75.635  53.109  85.505  1.00  0.00           C
ATOM   2795  CG  GLN A 172      74.594  54.149  84.985  1.00  0.00           C
ATOM   2798  CD  GLN A 172      73.164  53.850  85.425  1.00  0.00           C
ATOM   2799  OE1 GLN A 172      72.245  53.939  84.615  1.00  0.00           O
ATOM   2800  NE2 GLN A 172      72.974  53.559  86.725  1.00  0.00           N
ATOM   2803  C   GLN A 172      77.385  54.799  85.435  1.00  0.00           C
ATOM   2804  O   GLN A 172      77.584  55.090  86.615  1.00  0.00           O
ATOM   2805  N   ILE A 173      77.374  55.739  84.495  1.00  0.00           N
ATOM   2807  CA  ILE A 173      77.554  57.140  84.775  1.00  0.00           C
ATOM   2809  CB  ILE A 173      78.154  57.930  83.605  1.00  0.00           C
ATOM   2811  CG2 ILE A 173      78.224  59.419  83.975  1.00  0.00           C
ATOM   2815  CG1 ILE A 173      79.605  57.530  83.235  1.00  0.00           C
ATOM   2818  CD  ILE A 173      79.874  56.059  82.895  1.00  0.00           C
ATOM   2822  C   ILE A 173      76.225  57.719  85.265  1.00  0.00           C
ATOM   2823  O   ILE A 173      75.184  57.590  84.625  1.00  0.00           O
ATOM   2824  N   ARG A 174      76.264  58.330  86.465  1.00  0.00           N
ATOM   2826  CA  ARG A 174      75.154  58.880  87.215  1.00  0.00           C
ATOM   2828  CB  ARG A 174      75.396  58.530  88.705  1.00  0.00           C
ATOM   2831  CG  ARG A 174      75.115  57.049  89.045  1.00  0.00           C
ATOM   2834  CD  ARG A 174      73.705  56.590  88.675  1.00  0.00           C
ATOM   2837  NE  ARG A 174      72.784  57.630  89.215  1.00  0.00           N
ATOM   2839  CZ  ARG A 174      71.914  57.451  90.205  1.00  0.00           C
ATOM   2840  NH1 ARG A 174      71.904  56.399  90.995  1.00  0.00           N
ATOM   2843  NH2 ARG A 174      70.925  58.309  90.325  1.00  0.00           N
ATOM   2846  C   ARG A 174      75.065  60.380  87.135  1.00  0.00           C
ATOM   2847  O   ARG A 174      74.034  60.989  87.445  1.00  0.00           O
ATOM   2848  N   GLN A 175      76.154  61.009  86.705  1.00  0.00           N
ATOM   2850  CA  GLN A 175      76.164  62.420  86.405  1.00  0.00           C
ATOM   2852  CB  GLN A 175      76.194  63.299  87.685  1.00  0.00           C
ATOM   2855  CG  GLN A 175      76.315  64.819  87.465  1.00  0.00           C
ATOM   2858  CD  GLN A 175      76.225  65.579  88.795  1.00  0.00           C
ATOM   2859  OE1 GLN A 175      77.164  66.240  89.235  1.00  0.00           O
ATOM   2860  NE2 GLN A 175      75.035  65.529  89.425  1.00  0.00           N
ATOM   2863  C   GLN A 175      77.364  62.630  85.525  1.00  0.00           C
ATOM   2864  O   GLN A 175      78.355  61.910  85.645  1.00  0.00           O
ATOM   2865  N   SER A 176      77.354  63.619  84.635  1.00  0.00           N
ATOM   2867  CA  SER A 176      78.525  63.969  83.885  1.00  0.00           C
ATOM   2869  CB  SER A 176      78.705  63.241  82.515  1.00  0.00           C
ATOM   2872  OG  SER A 176      77.554  63.241  81.655  1.00  0.00           O
ATOM   2874  C   SER A 176      78.455  65.450  83.745  1.00  0.00           C
ATOM   2875  O   SER A 176      77.364  66.021  83.755  1.00  0.00           O
ATOM   2876  N   GLU A 177      79.614  66.100  83.705  1.00  0.00           N
ATOM   2878  CA  GLU A 177      79.785  67.479  83.345  1.00  0.00           C
ATOM   2880  CB  GLU A 177      80.564  68.271  84.425  1.00  0.00           C
ATOM   2883  CG  GLU A 177      79.705  68.780  85.605  1.00  0.00           C
ATOM   2886  CD  GLU A 177      80.504  69.649  86.565  1.00  0.00           C
ATOM   2887  OE1 GLU A 177      81.745  69.771  86.405  1.00  0.00           O
ATOM   2888  OE2 GLU A 177      79.874  70.299  87.435  1.00  0.00           O
ATOM   2889  C   GLU A 177      80.635  67.469  82.095  1.00  0.00           C
ATOM   2890  O   GLU A 177      81.754  66.991  82.125  1.00  0.00           O
ATOM   2891  N   GLN A 178      80.124  67.991  80.965  1.00  0.00           N
ATOM   2893  CA  GLN A 178      80.945  68.029  79.765  1.00  0.00           C
ATOM   2895  CB  GLN A 178      80.914  66.669  79.035  1.00  0.00           C
ATOM   2898  CG  GLN A 178      79.584  66.350  78.305  1.00  0.00           C
ATOM   2901  CD  GLN A 178      79.474  64.869  77.975  1.00  0.00           C
ATOM   2902  OE1 GLN A 178      80.245  64.299  77.185  1.00  0.00           O
ATOM   2903  NE2 GLN A 178      78.484  64.200  78.605  1.00  0.00           N
ATOM   2906  C   GLN A 178      80.414  69.101  78.845  1.00  0.00           C
ATOM   2907  O   GLN A 178      79.264  69.509  78.975  1.00  0.00           O
ATOM   2908  N   TYR A 179      81.225  69.570  77.875  1.00  0.00           N
ATOM   2910  CA  TYR A 179      80.685  70.209  76.675  1.00  0.00           C
ATOM   2912  CB  TYR A 179      81.635  71.299  76.085  1.00  0.00           C
ATOM   2915  CG  TYR A 179      81.135  72.079  74.855  1.00  0.00           C
ATOM   2916  CD1 TYR A 179      79.796  72.240  74.465  1.00  0.00           C
ATOM   2918  CE1 TYR A 179      79.465  72.820  73.235  1.00  0.00           C
ATOM   2920  CZ  TYR A 179      80.444  73.429  72.445  1.00  0.00           C
ATOM   2921  OH  TYR A 179      80.054  74.110  71.285  1.00  0.00           O
ATOM   2923  CD2 TYR A 179      82.075  72.689  74.035  1.00  0.00           C
ATOM   2925  CE2 TYR A 179      81.764  73.369  72.855  1.00  0.00           C
ATOM   2927  C   TYR A 179      80.396  69.139  75.635  1.00  0.00           C
ATOM   2928  O   TYR A 179      81.074  68.131  75.535  1.00  0.00           O
ATOM   2929  N   LEU A 180      79.374  69.399  74.805  1.00  0.00           N
ATOM   2931  CA  LEU A 180      79.164  68.840  73.495  1.00  0.00           C
ATOM   2933  CB  LEU A 180      77.984  69.600  72.805  1.00  0.00           C
ATOM   2936  CG  LEU A 180      76.624  69.740  73.555  1.00  0.00           C
ATOM   2938  CD1 LEU A 180      76.564  70.829  74.635  1.00  0.00           C
ATOM   2942  CD2 LEU A 180      75.495  70.021  72.555  1.00  0.00           C
ATOM   2946  C   LEU A 180      80.414  68.869  72.595  1.00  0.00           C
ATOM   2947  O   LEU A 180      80.844  67.840  72.105  1.00  0.00           O
ATOM   2948  N   GLY A 181      81.066  70.040  72.395  1.00  0.00           N
ATOM   2950  CA  GLY A 181      82.245  70.229  71.555  1.00  0.00           C
ATOM   2953  C   GLY A 181      83.554  70.249  72.315  1.00  0.00           C
ATOM   2954  O   GLY A 181      83.904  69.310  73.025  1.00  0.00           O
ATOM   2955  N   ALA A 182      84.324  71.359  72.165  1.00  0.00           N
ATOM   2957  CA  ALA A 182      85.574  71.590  72.865  1.00  0.00           C
ATOM   2959  CB  ALA A 182      86.425  72.590  72.055  1.00  0.00           C
ATOM   2963  C   ALA A 182      85.355  72.109  74.295  1.00  0.00           C
ATOM   2964  O   ALA A 182      84.965  71.380  75.195  1.00  0.00           O
ATOM   2965  N   ASP A 183      85.535  73.429  74.535  1.00  0.00           N
ATOM   2967  CA  ASP A 183      85.564  74.020  75.865  1.00  0.00           C
ATOM   2969  CB  ASP A 183      86.835  74.920  75.775  1.00  0.00           C
ATOM   2972  CG  ASP A 183      87.224  75.710  77.005  1.00  0.00           C
ATOM   2973  OD1 ASP A 183      86.824  75.360  78.145  1.00  0.00           O
ATOM   2974  OD2 ASP A 183      87.985  76.689  76.805  1.00  0.00           O
ATOM   2975  C   ASP A 183      84.264  74.780  76.285  1.00  0.00           C
ATOM   2976  O   ASP A 183      84.074  75.160  77.435  1.00  0.00           O
ATOM   2977  N   TYR A 184      83.305  75.009  75.375  1.00  0.00           N
ATOM   2979  CA  TYR A 184      82.145  75.881  75.555  1.00  0.00           C
ATOM   2981  CB  TYR A 184      81.904  76.560  74.175  1.00  0.00           C
ATOM   2984  CG  TYR A 184      81.014  77.759  74.225  1.00  0.00           C
ATOM   2985  CD1 TYR A 184      81.215  78.780  75.165  1.00  0.00           C
ATOM   2987  CE1 TYR A 184      80.364  79.889  75.195  1.00  0.00           C
ATOM   2989  CZ  TYR A 184      79.314  79.990  74.275  1.00  0.00           C
ATOM   2990  OH  TYR A 184      78.474  81.109  74.285  1.00  0.00           O
ATOM   2992  CD2 TYR A 184      79.975  77.880  73.295  1.00  0.00           C
ATOM   2994  CE2 TYR A 184      79.124  78.990  73.315  1.00  0.00           C
ATOM   2996  C   TYR A 184      80.885  75.189  76.155  1.00  0.00           C
ATOM   2997  O   TYR A 184      81.045  74.270  76.965  1.00  0.00           O
ATOM   2998  N   PHE A 185      79.624  75.640  75.885  1.00  0.00           N
ATOM   3000  CA  PHE A 185      78.304  75.079  76.315  1.00  0.00           C
ATOM   3002  CB  PHE A 185      77.315  74.740  75.145  1.00  0.00           C
ATOM   3005  CG  PHE A 185      77.014  75.820  74.125  1.00  0.00           C
ATOM   3006  CD1 PHE A 185      76.104  76.859  74.385  1.00  0.00           C
ATOM   3008  CE1 PHE A 185      75.594  77.670  73.375  1.00  0.00           C
ATOM   3010  CZ  PHE A 185      76.085  77.540  72.075  1.00  0.00           C
ATOM   3012  CD2 PHE A 185      77.444  75.679  72.795  1.00  0.00           C
ATOM   3014  CE2 PHE A 185      77.014  76.539  71.785  1.00  0.00           C
ATOM   3016  C   PHE A 185      78.234  73.920  77.365  1.00  0.00           C
ATOM   3017  O   PHE A 185      77.965  72.779  76.975  1.00  0.00           O
ATOM   3018  N   PRO A 186      78.414  74.090  78.665  1.00  0.00           N
ATOM   3019  CD  PRO A 186      78.955  75.299  79.265  1.00  0.00           C
ATOM   3022  CA  PRO A 186      78.315  73.000  79.655  1.00  0.00           C
ATOM   3024  CB  PRO A 186      78.686  73.689  80.975  1.00  0.00           C
ATOM   3027  CG  PRO A 186      79.624  74.810  80.545  1.00  0.00           C
ATOM   3030  C   PRO A 186      76.965  72.271  79.765  1.00  0.00           C
ATOM   3031  O   PRO A 186      75.925  72.919  79.705  1.00  0.00           O
ATOM   3032  N   VAL A 187      76.974  70.929  79.985  1.00  0.00           N
ATOM   3034  CA  VAL A 187      75.785  70.079  80.105  1.00  0.00           C
ATOM   3036  CB  VAL A 187      75.535  69.259  78.845  1.00  0.00           C
ATOM   3038  CG1 VAL A 187      74.275  68.381  78.935  1.00  0.00           C
ATOM   3042  CG2 VAL A 187      75.365  70.249  77.695  1.00  0.00           C
ATOM   3046  C   VAL A 187      75.925  69.101  81.265  1.00  0.00           C
ATOM   3047  O   VAL A 187      77.025  68.639  81.575  1.00  0.00           O
ATOM   3048  N   LYS A 188      74.804  68.780  81.955  1.00  0.00           N
ATOM   3050  CA  LYS A 188      74.824  68.049  83.205  1.00  0.00           C
ATOM   3052  CB  LYS A 188      74.796  68.999  84.425  1.00  0.00           C
ATOM   3055  CG  LYS A 188      76.114  69.740  84.675  1.00  0.00           C
ATOM   3058  CD  LYS A 188      76.135  71.150  84.075  1.00  0.00           C
ATOM   3061  CE  LYS A 188      77.404  71.939  84.395  1.00  0.00           C
ATOM   3064  NZ  LYS A 188      77.484  72.229  85.845  1.00  0.00           N
ATOM   3068  C   LYS A 188      73.754  66.991  83.445  1.00  0.00           C
ATOM   3069  O   LYS A 188      72.584  67.160  83.095  1.00  0.00           O
ATOM   3070  N   THR A 189      74.185  65.929  84.155  1.00  0.00           N
ATOM   3072  CA  THR A 189      73.414  64.979  84.975  1.00  0.00           C
ATOM   3074  CB  THR A 189      72.624  65.560  86.175  1.00  0.00           C
ATOM   3076  OG1 THR A 189      72.984  64.910  87.385  1.00  0.00           O
ATOM   3078  CG2 THR A 189      71.114  65.399  86.115  1.00  0.00           C
ATOM   3082  C   THR A 189      72.715  63.880  84.205  1.00  0.00           C
ATOM   3083  O   THR A 189      71.615  64.000  83.695  1.00  0.00           O
ATOM   3084  N   THR A 190      73.364  62.719  84.115  1.00  0.00           N
ATOM   3086  CA  THR A 190      72.984  61.649  83.225  1.00  0.00           C
ATOM   3088  CB  THR A 190      74.076  61.369  82.185  1.00  0.00           C
ATOM   3090  OG1 THR A 190      73.745  60.289  81.325  1.00  0.00           O
ATOM   3092  CG2 THR A 190      75.396  61.030  82.855  1.00  0.00           C
ATOM   3096  C   THR A 190      72.544  60.479  84.065  1.00  0.00           C
ATOM   3097  O   THR A 190      73.294  59.889  84.825  1.00  0.00           O
ATOM   3098  N   LEU A 191      71.245  60.130  83.975  1.00  0.00           N
ATOM   3100  CA  LEU A 191      70.605  58.990  84.625  1.00  0.00           C
ATOM   3102  CB  LEU A 191      71.315  57.610  84.515  1.00  0.00           C
ATOM   3105  CG  LEU A 191      71.194  56.929  83.145  1.00  0.00           C
ATOM   3107  CD1 LEU A 191      69.775  56.410  82.925  1.00  0.00           C
ATOM   3111  CD2 LEU A 191      71.615  57.840  81.995  1.00  0.00           C
ATOM   3115  C   LEU A 191      70.084  59.209  86.025  1.00  0.00           C
ATOM   3116  O   LEU A 191      70.794  59.200  87.035  1.00  0.00           O
ATOM   3117  N   ILE A 192      68.745  59.340  86.115  1.00  0.00           N
ATOM   3119  CA  ILE A 192      68.035  59.270  87.365  1.00  0.00           C
ATOM   3121  CB  ILE A 192      66.714  60.009  87.325  1.00  0.00           C
ATOM   3123  CG2 ILE A 192      66.164  60.110  88.755  1.00  0.00           C
ATOM   3127  CG1 ILE A 192      66.794  61.389  86.655  1.00  0.00           C
ATOM   3130  CD  ILE A 192      65.404  61.859  86.235  1.00  0.00           C
ATOM   3134  C   ILE A 192      67.795  57.810  87.675  1.00  0.00           C
ATOM   3135  O   ILE A 192      68.084  57.340  88.765  1.00  0.00           O
ATOM   3136  N   LYS A 193      67.364  57.020  86.675  1.00  0.00           N
ATOM   3138  CA  LYS A 193      67.175  55.590  86.855  1.00  0.00           C
ATOM   3140  CB  LYS A 193      66.494  54.920  85.635  1.00  0.00           C
ATOM   3143  CG  LYS A 193      66.404  53.379  85.705  1.00  0.00           C
ATOM   3146  CD  LYS A 193      66.014  52.729  84.375  1.00  0.00           C
ATOM   3149  CE  LYS A 193      65.664  51.250  84.585  1.00  0.00           C
ATOM   3152  NZ  LYS A 193      64.885  50.749  83.455  1.00  0.00           N
ATOM   3156  C   LYS A 193      68.434  54.809  87.145  1.00  0.00           C
ATOM   3157  O   LYS A 193      69.224  54.499  86.255  1.00  0.00           O
ATOM   3158  N   ALA A 194      68.645  54.429  88.425  1.00  0.00           N
ATOM   3160  CA  ALA A 194      69.785  53.650  88.805  1.00  0.00           C
ATOM   3162  CB  ALA A 194      70.076  53.799  90.305  1.00  0.00           C
ATOM   3166  C   ALA A 194      69.695  52.189  88.395  1.00  0.00           C
ATOM   3167  O   ALA A 194      68.635  51.549  88.455  1.00  0.00           O
ATOM   3168  N   ALA A 195      70.834  51.649  87.945  1.00  0.00           N
ATOM   3170  CA  ALA A 195      71.004  50.299  87.515  1.00  0.00           C
ATOM   3172  CB  ALA A 195      72.175  50.200  86.505  1.00  0.00           C
ATOM   3176  C   ALA A 195      71.254  49.359  88.665  1.00  0.00           C
ATOM   3177  O   ALA A 195      71.724  49.739  89.745  1.00  0.00           O
ATOM   3178  N   LYS A 196      70.925  48.090  88.435  1.00  0.00           N
ATOM   3180  CA  LYS A 196      71.046  46.999  89.345  1.00  0.00           C
ATOM   3182  CB  LYS A 196      69.654  46.610  89.885  1.00  0.00           C
ATOM   3185  CG  LYS A 196      68.944  47.660  90.745  1.00  0.00           C
ATOM   3188  CD  LYS A 196      67.425  47.439  90.725  1.00  0.00           C
ATOM   3191  CE  LYS A 196      66.714  48.169  89.575  1.00  0.00           C
ATOM   3194  NZ  LYS A 196      65.255  47.950  89.665  1.00  0.00           N
ATOM   3198  C   LYS A 196      71.554  45.770  88.565  1.00  0.00           C
ATOM   3199  OT1 LYS A 196      71.475  45.739  87.305  1.00  0.00           O
ATOM   3200  OT2 LYS A 196      71.944  44.790  89.255  1.00  0.00           O
ATOM   3201  NH3 POPEB 197     116.064  48.509  59.915  1.00  0.00           N
ATOM   3205  C12 POPEB 197     117.025  47.439  60.325  1.00  0.00           C
ATOM   3208  C11 POPEB 197     117.895  47.950  61.495  1.00  0.00           C
ATOM   3211  P   POPEB 197     119.245  49.889  60.275  1.00  0.00           P
ATOM   3212  O13 POPEB 197     119.515  51.319  60.555  1.00  0.00           O
ATOM   3213  O14 POPEB 197     120.395  48.990  60.085  1.00  0.00           O
ATOM   3214  O11 POPEB 197     118.234  49.809  59.075  1.00  0.00           O
ATOM   3215  O12 POPEB 197     118.314  49.319  61.415  1.00  0.00           O
ATOM   3216  C1  POPEB 197     118.734  49.860  57.745  1.00  0.00           C
ATOM   3219  C2  POPEB 197     118.085  51.030  56.985  1.00  0.00           C
ATOM   3221  O21 POPEB 197     118.986  51.539  55.985  1.00  0.00           O
ATOM   3222  C21 POPEB 197     119.954  52.379  56.315  1.00  0.00           C
ATOM   3223  O22 POPEB 197     120.324  52.660  57.445  1.00  0.00           O
ATOM   3224  C22 POPEB 197     120.475  53.020  55.015  1.00  0.00           C
ATOM   3227  C3  POPEB 197     117.495  52.119  57.935  1.00  0.00           C
ATOM   3230  O31 POPEB 197     117.124  53.279  57.175  1.00  0.00           O
ATOM   3231  C31 POPEB 197     115.965  53.209  56.565  1.00  0.00           C
ATOM   3232  O32 POPEB 197     114.995  52.540  56.905  1.00  0.00           O
ATOM   3233  C32 POPEB 197     116.094  54.029  55.305  1.00  0.00           C
ATOM   3236  C23 POPEB 197     121.795  52.389  54.495  1.00  0.00           C
ATOM   3239  C24 POPEB 197     121.655  50.919  54.075  1.00  0.00           C
ATOM   3242  C25 POPEB 197     121.385  50.679  52.575  1.00  0.00           C
ATOM   3245  C26 POPEB 197     122.665  50.299  51.805  1.00  0.00           C
ATOM   3248  C27 POPEB 197     122.465  49.850  50.335  1.00  0.00           C
ATOM   3251  C28 POPEB 197     121.695  48.509  50.175  1.00  0.00           C
ATOM   3254  C29 POPEB 197     122.505  47.389  49.545  1.00  0.00           C
ATOM   3256 0C21 POPEB 197     122.264  46.709  48.405  1.00  0.00           C
ATOM   3258 1C21 POPEB 197     121.124  46.910  47.435  1.00  0.00           C
ATOM   3261 2C21 POPEB 197     121.595  47.299  46.015  1.00  0.00           C
ATOM   3264 3C21 POPEB 197     122.164  46.129  45.185  1.00  0.00           C
ATOM   3267 4C21 POPEB 197     122.695  46.579  43.805  1.00  0.00           C
ATOM   3270 5C21 POPEB 197     124.164  47.020  43.845  1.00  0.00           C
ATOM   3273 6C21 POPEB 197     124.624  47.759  42.585  1.00  0.00           C
ATOM   3276 7C21 POPEB 197     126.014  48.379  42.765  1.00  0.00           C
ATOM   3279 8C21 POPEB 197     126.495  49.229  41.585  1.00  0.00           C
ATOM   3283  C33 POPEB 197     116.215  53.200  54.025  1.00  0.00           C
ATOM   3286  C34 POPEB 197     116.754  54.099  52.915  1.00  0.00           C
ATOM   3289  C35 POPEB 197     116.754  53.460  51.535  1.00  0.00           C
ATOM   3292  C36 POPEB 197     117.934  52.521  51.275  1.00  0.00           C
ATOM   3295  C37 POPEB 197     117.924  52.090  49.805  1.00  0.00           C
ATOM   3298  C38 POPEB 197     118.865  50.929  49.505  1.00  0.00           C
ATOM   3301  C39 POPEB 197     118.904  50.609  48.005  1.00  0.00           C
ATOM   3304 0C31 POPEB 197     119.925  51.479  47.265  1.00  0.00           C
ATOM   3307 1C31 POPEB 197     119.944  51.201  45.755  1.00  0.00           C
ATOM   3310 2C31 POPEB 197     121.175  51.770  45.035  1.00  0.00           C
ATOM   3313 3C31 POPEB 197     122.425  50.879  45.065  1.00  0.00           C
ATOM   3316 4C31 POPEB 197     123.156  50.779  46.425  1.00  0.00           C
ATOM   3319 5C31 POPEB 197     124.576  50.209  46.305  1.00  0.00           C
ATOM   3322 6C31 POPEB 197     125.464  50.479  47.525  1.00  0.00           C
ATOM   3326  NH3 POPEC 198      44.764 112.789  17.455  1.00  0.00           N
ATOM   3330  C12 POPEC 198      44.354 112.059  16.205  1.00  0.00           C
ATOM   3333  C11 POPEC 198      45.424 111.040  15.775  1.00  0.00           C
ATOM   3336  P   POPEC 198      46.074 109.579  17.875  1.00  0.00           P
ATOM   3337  O13 POPEC 198      44.885 108.779  17.545  1.00  0.00           O
ATOM   3338  O14 POPEC 198      47.324 108.890  18.265  1.00  0.00           O
ATOM   3339  O11 POPEC 198      45.634 110.540  19.035  1.00  0.00           O
ATOM   3340  O12 POPEC 198      46.354 110.689  16.795  1.00  0.00           O
ATOM   3341  C1  POPEC 198      46.504 110.890  20.115  1.00  0.00           C
ATOM   3344  C2  POPEC 198      45.984 110.299  21.445  1.00  0.00           C
ATOM   3346  O21 POPEC 198      46.694 110.939  22.535  1.00  0.00           O
ATOM   3347  C21 POPEC 198      45.934 111.150  23.605  1.00  0.00           C
ATOM   3348  O22 POPEC 198      44.725 111.040  23.665  1.00  0.00           O
ATOM   3349  C22 POPEC 198      46.805 111.460  24.815  1.00  0.00           C
ATOM   3352  C3  POPEC 198      46.164 108.759  21.535  1.00  0.00           C
ATOM   3355  O31 POPEC 198      45.814 108.230  22.835  1.00  0.00           O
ATOM   3356  C31 POPEC 198      44.515 107.869  22.945  1.00  0.00           C
ATOM   3357  O32 POPEC 198      43.715 107.920  22.025  1.00  0.00           O
ATOM   3358  C32 POPEC 198      44.235 107.420  24.395  1.00  0.00           C
ATOM   3361  C23 POPEC 198      45.925 111.499  26.095  1.00  0.00           C
ATOM   3364  C24 POPEC 198      46.664 111.990  27.345  1.00  0.00           C
ATOM   3367  C25 POPEC 198      47.824 111.100  27.805  1.00  0.00           C
ATOM   3370  C26 POPEC 198      48.414 111.630  29.115  1.00  0.00           C
ATOM   3373  C27 POPEC 198      49.554 110.750  29.655  1.00  0.00           C
ATOM   3376  C28 POPEC 198      49.034 109.460  30.305  1.00  0.00           C
ATOM   3379  C29 POPEC 198      50.174 108.540  30.655  1.00  0.00           C
ATOM   3381 0C21 POPEC 198      51.024 108.709  31.685  1.00  0.00           C
ATOM   3383 1C21 POPEC 198      51.004 109.799  32.725  1.00  0.00           C
ATOM   3386 2C21 POPEC 198      50.925 109.189  34.145  1.00  0.00           C
ATOM   3389 3C21 POPEC 198      49.575 108.499  34.435  1.00  0.00           C
ATOM   3392 4C21 POPEC 198      49.664 107.479  35.585  1.00  0.00           C
ATOM   3395 5C21 POPEC 198      49.025 107.979  36.875  1.00  0.00           C
ATOM   3398 6C21 POPEC 198      49.475 107.179  38.105  1.00  0.00           C
ATOM   3401 7C21 POPEC 198      49.034 107.840  39.415  1.00  0.00           C
ATOM   3404 8C21 POPEC 198      49.615 107.189  40.675  1.00  0.00           C
ATOM   3408  C33 POPEC 198      43.204 108.309  25.135  1.00  0.00           C
ATOM   3411  C34 POPEC 198      43.224 108.180  26.675  1.00  0.00           C
ATOM   3414  C35 POPEC 198      42.824 106.799  27.215  1.00  0.00           C
ATOM   3417  C36 POPEC 198      42.154 106.890  28.595  1.00  0.00           C
ATOM   3420  C37 POPEC 198      41.814 105.529  29.235  1.00  0.00           C
ATOM   3423  C38 POPEC 198      43.044 104.699  29.615  1.00  0.00           C
ATOM   3426  C39 POPEC 198      42.674 103.399  30.335  1.00  0.00           C
ATOM   3429 0C31 POPEC 198      43.874 102.700  30.985  1.00  0.00           C
ATOM   3432 1C31 POPEC 198      43.514 101.279  31.425  1.00  0.00           C
ATOM   3435 2C31 POPEC 198      43.904 100.920  32.865  1.00  0.00           C
ATOM   3438 3C31 POPEC 198      43.454  99.480  33.165  1.00  0.00           C
ATOM   3441 4C31 POPEC 198      43.635  99.020  34.615  1.00  0.00           C
ATOM   3444 5C31 POPEC 198      43.134  97.579  34.785  1.00  0.00           C
ATOM   3447 6C31 POPEC 198      43.034  97.120  36.235  1.00  0.00           C
ATOM   3451  NH3 POPED 199     118.745  87.640  18.405  1.00  0.00           N
ATOM   3455  C12 POPED 199     119.774  88.650  18.775  1.00  0.00           C
ATOM   3458  C11 POPED 199     120.785  88.899  17.665  1.00  0.00           C
ATOM   3461  P   POPED 199     122.914  90.410  17.465  1.00  0.00           P
ATOM   3462  O13 POPED 199     123.244  89.670  16.225  1.00  0.00           O
ATOM   3463  O14 POPED 199     122.454  91.799  17.325  1.00  0.00           O
ATOM   3464  O11 POPED 199     124.155  90.380  18.485  1.00  0.00           O
ATOM   3465  O12 POPED 199     121.824  89.630  18.275  1.00  0.00           O
ATOM   3466  C1  POPED 199     124.254  89.310  19.445  1.00  0.00           C
ATOM   3469  C2  POPED 199     123.794  89.699  20.895  1.00  0.00           C
ATOM   3471  O21 POPED 199     122.945  88.630  21.355  1.00  0.00           O
ATOM   3472  C21 POPED 199     122.314  88.701  22.495  1.00  0.00           C
ATOM   3473  O22 POPED 199     122.295  89.620  23.285  1.00  0.00           O
ATOM   3474  C22 POPED 199     121.614  87.359  22.715  1.00  0.00           C
ATOM   3477  C3  POPED 199     123.165  91.130  20.985  1.00  0.00           C
ATOM   3480  O31 POPED 199     123.396  91.720  22.285  1.00  0.00           O
ATOM   3481  C31 POPED 199     122.435  92.529  22.715  1.00  0.00           C
ATOM   3482  O32 POPED 199     121.585  93.049  22.005  1.00  0.00           O
ATOM   3483  C32 POPED 199     122.565  92.760  24.215  1.00  0.00           C
ATOM   3486  C23 POPED 199     120.564  87.430  23.845  1.00  0.00           C
ATOM   3489  C24 POPED 199     120.265  86.049  24.455  1.00  0.00           C
ATOM   3492  C25 POPED 199     121.375  85.569  25.395  1.00  0.00           C
ATOM   3495  C26 POPED 199     121.294  86.201  26.785  1.00  0.00           C
ATOM   3498  C27 POPED 199     122.395  85.719  27.735  1.00  0.00           C
ATOM   3501  C28 POPED 199     122.195  86.279  29.155  1.00  0.00           C
ATOM   3504  C29 POPED 199     123.465  86.340  29.965  1.00  0.00           C
ATOM   3506 0C21 POPED 199     123.755  85.600  31.055  1.00  0.00           C
ATOM   3508 1C21 POPED 199     122.895  84.521  31.665  1.00  0.00           C
ATOM   3511 2C21 POPED 199     123.645  83.729  32.745  1.00  0.00           C
ATOM   3514 3C21 POPED 199     123.955  84.570  33.995  1.00  0.00           C
ATOM   3517 4C21 POPED 199     124.674  83.810  35.115  1.00  0.00           C
ATOM   3520 5C21 POPED 199     125.075  84.770  36.245  1.00  0.00           C
ATOM   3523 6C21 POPED 199     125.594  84.090  37.515  1.00  0.00           C
ATOM   3526 7C21 POPED 199     126.965  83.420  37.355  1.00  0.00           C
ATOM   3529 8C21 POPED 199     127.465  82.809  38.665  1.00  0.00           C
ATOM   3533  C33 POPED 199     121.434  93.639  24.805  1.00  0.00           C
ATOM   3536  C34 POPED 199     121.865  94.469  26.025  1.00  0.00           C
ATOM   3539  C35 POPED 199     120.665  94.850  26.905  1.00  0.00           C
ATOM   3542  C36 POPED 199     120.974  95.890  27.985  1.00  0.00           C
ATOM   3545  C37 POPED 199     119.755  96.189  28.875  1.00  0.00           C
ATOM   3548  C38 POPED 199     119.954  97.369  29.835  1.00  0.00           C
ATOM   3551  C39 POPED 199     119.874  98.740  29.145  1.00  0.00           C
ATOM   3554 0C31 POPED 199     119.965  99.920  30.125  1.00  0.00           C
ATOM   3557 1C31 POPED 199     119.914 101.271  29.395  1.00  0.00           C
ATOM   3560 2C31 POPED 199     118.846 102.249  29.925  1.00  0.00           C
ATOM   3563 3C31 POPED 199     119.195 102.910  31.265  1.00  0.00           C
ATOM   3566 4C31 POPED 199     120.215 104.049  31.135  1.00  0.00           C
ATOM   3569 5C31 POPED 199     120.504 104.740  32.475  1.00  0.00           C
ATOM   3572 6C31 POPED 199     121.365 105.999  32.335  1.00  0.00           C
ATOM   3576  NH3 POPEE 200     111.664 123.210  21.385  1.00  0.00           N
ATOM   3580  C12 POPEE 200     111.215 123.160  19.945  1.00  0.00           C
ATOM   3583  C11 POPEE 200     109.674 123.079  19.785  1.00  0.00           C
ATOM   3586  P   POPEE 200     108.615 121.950  21.895  1.00  0.00           P
ATOM   3587  O13 POPEE 200     108.524 123.370  22.275  1.00  0.00           O
ATOM   3588  O14 POPEE 200     107.384 121.160  22.065  1.00  0.00           O
ATOM   3589  O11 POPEE 200     109.835 121.359  22.675  1.00  0.00           O
ATOM   3590  O12 POPEE 200     109.114 121.910  20.395  1.00  0.00           O
ATOM   3591  C1  POPEE 200     109.715 121.201  24.105  1.00  0.00           C
ATOM   3594  C2  POPEE 200     110.715 122.140  24.855  1.00  0.00           C
ATOM   3596  O21 POPEE 200     110.796 122.000  26.285  1.00  0.00           O
ATOM   3597  C21 POPEE 200     110.775 120.859  26.895  1.00  0.00           C
ATOM   3598  O22 POPEE 200     110.535 119.760  26.425  1.00  0.00           O
ATOM   3599  C22 POPEE 200     111.115 121.100  28.365  1.00  0.00           C
ATOM   3602  C3  POPEE 200     110.395 123.639  24.645  1.00  0.00           C
ATOM   3605  O31 POPEE 200     111.154 124.460  25.555  1.00  0.00           O
ATOM   3606  C31 POPEE 200     112.414 124.630  25.205  1.00  0.00           C
ATOM   3607  O32 POPEE 200     112.864 124.450  24.085  1.00  0.00           O
ATOM   3608  C32 POPEE 200     113.215 124.939  26.475  1.00  0.00           C
ATOM   3611  C23 POPEE 200     111.614 119.780  28.975  1.00  0.00           C
ATOM   3614  C24 POPEE 200     111.954 119.780  30.465  1.00  0.00           C
ATOM   3617  C25 POPEE 200     110.734 120.009  31.355  1.00  0.00           C
ATOM   3620  C26 POPEE 200     111.085 119.920  32.845  1.00  0.00           C
ATOM   3623  C27 POPEE 200     109.874 120.119  33.745  1.00  0.00           C
ATOM   3626  C28 POPEE 200     110.265 120.389  35.205  1.00  0.00           C
ATOM   3629  C29 POPEE 200     109.035 120.351  36.075  1.00  0.00           C
ATOM   3631 0C21 POPEE 200     108.834 119.579  37.145  1.00  0.00           C
ATOM   3633 1C21 POPEE 200     109.826 118.619  37.735  1.00  0.00           C
ATOM   3636 2C21 POPEE 200     109.975 117.319  36.915  1.00  0.00           C
ATOM   3639 3C21 POPEE 200     111.005 116.399  37.565  1.00  0.00           C
ATOM   3642 4C21 POPEE 200     111.434 115.210  36.695  1.00  0.00           C
ATOM   3645 5C21 POPEE 200     112.475 114.381  37.445  1.00  0.00           C
ATOM   3648 6C21 POPEE 200     113.156 113.271  36.625  1.00  0.00           C
ATOM   3651 7C21 POPEE 200     114.686 113.410  36.635  1.00  0.00           C
ATOM   3654 8C21 POPEE 200     115.414 112.130  36.215  1.00  0.00           C
ATOM   3658  C33 POPEE 200     113.624 126.419  26.635  1.00  0.00           C
ATOM   3661  C34 POPEE 200     114.734 126.619  27.675  1.00  0.00           C
ATOM   3664  C35 POPEE 200     114.354 126.240  29.105  1.00  0.00           C
ATOM   3667  C36 POPEE 200     115.315 126.850  30.155  1.00  0.00           C
ATOM   3670  C37 POPEE 200     114.984 126.380  31.575  1.00  0.00           C
ATOM   3673  C38 POPEE 200     115.826 127.070  32.655  1.00  0.00           C
ATOM   3676  C39 POPEE 200     115.604 126.499  34.065  1.00  0.00           C
ATOM   3679 0C31 POPEE 200     114.184 126.720  34.625  1.00  0.00           C
ATOM   3682 1C31 POPEE 200     114.044 126.170  36.055  1.00  0.00           C
ATOM   3685 2C31 POPEE 200     112.615 126.240  36.595  1.00  0.00           C
ATOM   3688 3C31 POPEE 200     112.505 125.619  38.005  1.00  0.00           C
ATOM   3691 4C31 POPEE 200     111.875 124.220  38.015  1.00  0.00           C
ATOM   3694 5C31 POPEE 200     112.234 123.429  39.285  1.00  0.00           C
ATOM   3697 6C31 POPEE 200     111.355 122.199  39.485  1.00  0.00           C
ATOM   3701  NH3 POPEF 201     122.924  27.699  17.285  1.00  0.00           N
ATOM   3705  C12 POPEF 201     121.635  28.289  17.775  1.00  0.00           C
ATOM   3708  C11 POPEF 201     121.565  29.809  17.615  1.00  0.00           C
ATOM   3711  P   POPEF 201     120.464  31.889  18.775  1.00  0.00           P
ATOM   3712  O13 POPEF 201     121.264  32.599  19.795  1.00  0.00           O
ATOM   3713  O14 POPEF 201     120.464  32.500  17.435  1.00  0.00           O
ATOM   3714  O11 POPEF 201     118.974  31.760  19.255  1.00  0.00           O
ATOM   3715  O12 POPEF 201     120.826  30.359  18.695  1.00  0.00           O
ATOM   3716  C1  POPEF 201     118.505  32.329  20.485  1.00  0.00           C
ATOM   3719  C2  POPEF 201     118.225  31.279  21.575  1.00  0.00           C
ATOM   3721  O21 POPEF 201     118.585  31.849  22.845  1.00  0.00           O
ATOM   3722  C21 POPEF 201     119.835  31.819  23.245  1.00  0.00           C
ATOM   3723  O22 POPEF 201     120.785  31.349  22.665  1.00  0.00           O
ATOM   3724  C22 POPEF 201     119.935  32.599  24.555  1.00  0.00           C
ATOM   3727  C3  POPEF 201     118.804  29.850  21.325  1.00  0.00           C
ATOM   3730  O31 POPEF 201     118.704  29.039  22.515  1.00  0.00           O
ATOM   3731  C31 POPEF 201     117.495  28.559  22.785  1.00  0.00           C
ATOM   3732  O32 POPEF 201     116.505  28.740  22.085  1.00  0.00           O
ATOM   3733  C32 POPEF 201     117.495  27.940  24.185  1.00  0.00           C
ATOM   3736  C23 POPEF 201     120.965  31.939  25.495  1.00  0.00           C
ATOM   3739  C24 POPEF 201     121.054  32.630  26.865  1.00  0.00           C
ATOM   3742  C25 POPEF 201     122.146  33.700  26.925  1.00  0.00           C
ATOM   3745  C26 POPEF 201     122.395  34.200  28.355  1.00  0.00           C
ATOM   3748  C27 POPEF 201     123.615  35.130  28.475  1.00  0.00           C
ATOM   3751  C28 POPEF 201     123.514  36.189  29.595  1.00  0.00           C
ATOM   3754  C29 POPEF 201     123.004  35.599  30.875  1.00  0.00           C
ATOM   3756 0C21 POPEF 201     123.664  35.389  32.025  1.00  0.00           C
ATOM   3758 1C21 POPEF 201     125.105  35.750  32.305  1.00  0.00           C
ATOM   3761 2C21 POPEF 201     125.434  35.489  33.785  1.00  0.00           C
ATOM   3764 3C21 POPEF 201     124.664  36.369  34.775  1.00  0.00           C
ATOM   3767 4C21 POPEF 201     124.576  35.750  36.175  1.00  0.00           C
ATOM   3770 5C21 POPEF 201     125.914  35.590  36.885  1.00  0.00           C
ATOM   3773 6C21 POPEF 201     125.756  35.069  38.315  1.00  0.00           C
ATOM   3776 7C21 POPEF 201     127.055  35.090  39.115  1.00  0.00           C
ATOM   3779 8C21 POPEF 201     126.854  34.679  40.575  1.00  0.00           C
ATOM   3783  C33 POPEF 201     118.454  28.619  25.195  1.00  0.00           C
ATOM   3786  C34 POPEF 201     118.004  28.419  26.645  1.00  0.00           C
ATOM   3789  C35 POPEF 201     119.055  28.879  27.665  1.00  0.00           C
ATOM   3792  C36 POPEF 201     118.645  28.589  29.115  1.00  0.00           C
ATOM   3795  C37 POPEF 201     119.774  28.860  30.115  1.00  0.00           C
ATOM   3798  C38 POPEF 201     119.484  28.340  31.525  1.00  0.00           C
ATOM   3801  C39 POPEF 201     118.135  28.809  32.075  1.00  0.00           C
ATOM   3804 0C31 POPEF 201     118.025  28.750  33.605  1.00  0.00           C
ATOM   3807 1C31 POPEF 201     116.645  29.209  34.085  1.00  0.00           C
ATOM   3810 2C31 POPEF 201     116.544  29.430  35.595  1.00  0.00           C
ATOM   3813 3C31 POPEF 201     117.084  30.789  36.075  1.00  0.00           C
ATOM   3816 4C31 POPEF 201     116.255  31.340  37.235  1.00  0.00           C
ATOM   3819 5C31 POPEF 201     116.684  32.720  37.745  1.00  0.00           C
ATOM   3822 6C31 POPEF 201     115.734  33.299  38.795  1.00  0.00           C
ATOM   3826  NH3 POPEG 202      47.504 122.130  22.305  1.00  0.00           N
ATOM   3830  C12 POPEG 202      46.574 123.160  21.735  1.00  0.00           C
ATOM   3833  C11 POPEG 202      45.245 122.560  21.285  1.00  0.00           C
ATOM   3836  P   POPEG 202      43.076 123.609  20.185  1.00  0.00           P
ATOM   3837  O13 POPEG 202      42.634 125.009  20.125  1.00  0.00           O
ATOM   3838  O14 POPEG 202      43.164 122.869  18.895  1.00  0.00           O
ATOM   3839  O11 POPEG 202      42.094 122.830  21.215  1.00  0.00           O
ATOM   3840  O12 POPEG 202      44.424 123.650  20.965  1.00  0.00           O
ATOM   3841  C1  POPEG 202      41.465 123.670  22.225  1.00  0.00           C
ATOM   3844  C2  POPEG 202      40.615 122.900  23.305  1.00  0.00           C
ATOM   3846  O21 POPEG 202      40.364 123.810  24.415  1.00  0.00           O
ATOM   3847  C21 POPEG 202      39.194 123.549  25.045  1.00  0.00           C
ATOM   3848  O22 POPEG 202      38.254 122.991  24.515  1.00  0.00           O
ATOM   3849  C22 POPEG 202      39.184 124.109  26.465  1.00  0.00           C
ATOM   3852  C3  POPEG 202      41.354 121.639  23.845  1.00  0.00           C
ATOM   3855  O31 POPEG 202      41.065 121.390  25.245  1.00  0.00           O
ATOM   3856  C31 POPEG 202      40.764 120.130  25.585  1.00  0.00           C
ATOM   3857  O32 POPEG 202      40.844 119.160  24.855  1.00  0.00           O
ATOM   3858  C32 POPEG 202      40.424 120.070  27.065  1.00  0.00           C
ATOM   3861  C23 POPEG 202      37.964 123.630  27.285  1.00  0.00           C
ATOM   3864  C24 POPEG 202      37.884 124.290  28.675  1.00  0.00           C
ATOM   3867  C25 POPEG 202      38.924 123.771  29.685  1.00  0.00           C
ATOM   3870  C26 POPEG 202      38.334 122.951  30.855  1.00  0.00           C
ATOM   3873  C27 POPEG 202      39.344 122.840  32.005  1.00  0.00           C
ATOM   3876  C28 POPEG 202      38.934 121.910  33.175  1.00  0.00           C
ATOM   3879  C29 POPEG 202      39.924 122.049  34.305  1.00  0.00           C
ATOM   3881 0C21 POPEG 202      40.414 121.100  35.125  1.00  0.00           C
ATOM   3883 1C21 POPEG 202      40.064 119.630  35.175  1.00  0.00           C
ATOM   3886 2C21 POPEG 202      39.564 119.179  36.565  1.00  0.00           C
ATOM   3889 3C21 POPEG 202      40.615 119.130  37.695  1.00  0.00           C
ATOM   3892 4C21 POPEG 202      41.535 117.900  37.635  1.00  0.00           C
ATOM   3895 5C21 POPEG 202      42.134 117.529  39.005  1.00  0.00           C
ATOM   3898 6C21 POPEG 202      43.104 116.340  38.945  1.00  0.00           C
ATOM   3901 7C21 POPEG 202      43.314 115.660  40.305  1.00  0.00           C
ATOM   3904 8C21 POPEG 202      44.305 114.490  40.265  1.00  0.00           C
ATOM   3908  C33 POPEG 202      41.655 120.380  27.945  1.00  0.00           C
ATOM   3911  C34 POPEG 202      41.404 120.169  29.445  1.00  0.00           C
ATOM   3914  C35 POPEG 202      40.904 118.759  29.795  1.00  0.00           C
ATOM   3917  C36 POPEG 202      41.544 118.140  31.045  1.00  0.00           C
ATOM   3920  C37 POPEG 202      40.685 117.000  31.575  1.00  0.00           C
ATOM   3923  C38 POPEG 202      41.226 116.271  32.815  1.00  0.00           C
ATOM   3926  C39 POPEG 202      40.215 115.200  33.275  1.00  0.00           C
ATOM   3929 0C31 POPEG 202      40.624 114.450  34.545  1.00  0.00           C
ATOM   3932 1C31 POPEG 202      39.564 113.429  35.005  1.00  0.00           C
ATOM   3935 2C31 POPEG 202      39.994 111.960  34.835  1.00  0.00           C
ATOM   3938 3C31 POPEG 202      40.164 111.530  33.365  1.00  0.00           C
ATOM   3941 4C31 POPEG 202      40.434 110.029  33.205  1.00  0.00           C
ATOM   3944 5C31 POPEG 202      40.414 109.590  31.735  1.00  0.00           C
ATOM   3947 6C31 POPEG 202      40.164 108.090  31.555  1.00  0.00           C
ATOM   3951  NH3 POPEH 203     109.594 106.710  22.605  1.00  0.00           N
ATOM   3955  C12 POPEH 203     108.374 107.560  22.415  1.00  0.00           C
ATOM   3958  C11 POPEH 203     108.585 108.530  21.245  1.00  0.00           C
ATOM   3961  P   POPEH 203     108.594 110.890  22.365  1.00  0.00           P
ATOM   3962  O13 POPEH 203     110.014 110.600  22.605  1.00  0.00           O
ATOM   3963  O14 POPEH 203     108.365 112.210  21.755  1.00  0.00           O
ATOM   3964  O11 POPEH 203     107.845 110.840  23.755  1.00  0.00           O
ATOM   3965  O12 POPEH 203     107.914 109.770  21.475  1.00  0.00           O
ATOM   3966  C1  POPEH 203     108.085 111.860  24.745  1.00  0.00           C
ATOM   3969  C2  POPEH 203     106.804 112.090  25.595  1.00  0.00           C
ATOM   3971  O21 POPEH 203     106.994 112.780  26.855  1.00  0.00           O
ATOM   3972  C21 POPEH 203     107.724 113.869  26.955  1.00  0.00           C
ATOM   3973  O22 POPEH 203     108.524 114.299  26.145  1.00  0.00           O
ATOM   3974  C22 POPEH 203     107.326 114.579  28.255  1.00  0.00           C
ATOM   3977  C3  POPEH 203     106.115 110.730  25.885  1.00  0.00           C
ATOM   3980  O31 POPEH 203     104.874 110.880  26.615  1.00  0.00           O
ATOM   3981  C31 POPEH 203     104.715 110.619  27.915  1.00  0.00           C
ATOM   3982  O32 POPEH 203     103.634 110.680  28.475  1.00  0.00           O
ATOM   3983  C32 POPEH 203     106.005 110.239  28.655  1.00  0.00           C
ATOM   3986  C23 POPEH 203     108.384 115.579  28.775  1.00  0.00           C
ATOM   3989  C24 POPEH 203     108.285 116.010  30.235  1.00  0.00           C
ATOM   3992  C25 POPEH 203     107.115 116.939  30.535  1.00  0.00           C
ATOM   3995  C26 POPEH 203     107.146 117.469  31.975  1.00  0.00           C
ATOM   3998  C27 POPEH 203     105.896 118.271  32.325  1.00  0.00           C
ATOM   4001  C28 POPEH 203     106.085 119.229  33.515  1.00  0.00           C
ATOM   4004  C29 POPEH 203     106.404 118.530  34.815  1.00  0.00           C
ATOM   4006 0C21 POPEH 203     105.644 118.530  35.925  1.00  0.00           C
ATOM   4008 1C21 POPEH 203     104.275 119.150  36.045  1.00  0.00           C
ATOM   4011 2C21 POPEH 203     103.396 118.469  37.105  1.00  0.00           C
ATOM   4014 3C21 POPEH 203     103.825 118.709  38.565  1.00  0.00           C
ATOM   4017 4C21 POPEH 203     103.704 120.189  38.985  1.00  0.00           C
ATOM   4020 5C21 POPEH 203     104.275 120.520  40.365  1.00  0.00           C
ATOM   4023 6C21 POPEH 203     104.225 122.039  40.615  1.00  0.00           C
ATOM   4026 7C21 POPEH 203     104.965 122.490  41.875  1.00  0.00           C
ATOM   4029 8C21 POPEH 203     104.975 124.010  42.055  1.00  0.00           C
ATOM   4033  C33 POPEH 203     105.744 109.850  30.125  1.00  0.00           C
ATOM   4036  C34 POPEH 203     107.046 109.450  30.845  1.00  0.00           C
ATOM   4039  C35 POPEH 203     106.804 108.939  32.275  1.00  0.00           C
ATOM   4042  C36 POPEH 203     107.775 107.830  32.665  1.00  0.00           C
ATOM   4045  C37 POPEH 203     107.705 107.451  34.155  1.00  0.00           C
ATOM   4048  C38 POPEH 203     108.715 106.359  34.505  1.00  0.00           C
ATOM   4051  C39 POPEH 203     108.834 106.109  36.015  1.00  0.00           C
ATOM   4054 0C31 POPEH 203     107.724 105.219  36.585  1.00  0.00           C
ATOM   4057 1C31 POPEH 203     107.775 105.210  38.115  1.00  0.00           C
ATOM   4060 2C31 POPEH 203     106.965 104.070  38.765  1.00  0.00           C
ATOM   4063 3C31 POPEH 203     107.484 102.649  38.485  1.00  0.00           C
ATOM   4066 4C31 POPEH 203     108.955 102.420  38.875  1.00  0.00           C
ATOM   4069 5C31 POPEH 203     109.394 100.969  38.655  1.00  0.00           C
ATOM   4072 6C31 POPEH 203     110.844 100.689  39.055  1.00  0.00           C
ATOM   4076  NH3 POPEI 204     136.486  96.770  22.255  1.00  0.00           N
ATOM   4080  C12 POPEI 204     135.355  96.250  21.405  1.00  0.00           C
ATOM   4083  C11 POPEI 204     134.135  95.809  22.215  1.00  0.00           C
ATOM   4086  P   POPEI 204     131.674  95.099  21.645  1.00  0.00           P
ATOM   4087  O13 POPEI 204     130.984  96.380  21.375  1.00  0.00           O
ATOM   4088  O14 POPEI 204     131.064  93.880  21.095  1.00  0.00           O
ATOM   4089  O11 POPEI 204     131.705  94.979  23.215  1.00  0.00           O
ATOM   4090  O12 POPEI 204     133.215  95.219  21.315  1.00  0.00           O
ATOM   4091  C1  POPEI 204     130.475  95.079  23.915  1.00  0.00           C
ATOM   4094  C2  POPEI 204     130.766  94.640  25.355  1.00  0.00           C
ATOM   4096  O21 POPEI 204     129.505  94.419  26.005  1.00  0.00           O
ATOM   4097  C21 POPEI 204     129.505  94.179  27.315  1.00  0.00           C
ATOM   4098  O22 POPEI 204     128.755  94.740  28.085  1.00  0.00           O
ATOM   4099  C22 POPEI 204     130.464  93.040  27.695  1.00  0.00           C
ATOM   4102  C3  POPEI 204     131.705  95.669  26.065  1.00  0.00           C
ATOM   4105  O31 POPEI 204     130.965  96.779  26.655  1.00  0.00           O
ATOM   4106  C31 POPEI 204     131.225  96.980  27.955  1.00  0.00           C
ATOM   4107  O32 POPEI 204     132.064  96.369  28.585  1.00  0.00           O
ATOM   4108  C32 POPEI 204     130.355  98.079  28.545  1.00  0.00           C
ATOM   4111  C23 POPEI 204     130.495  92.739  29.215  1.00  0.00           C
ATOM   4114  C24 POPEI 204     129.195  92.140  29.795  1.00  0.00           C
ATOM   4117  C25 POPEI 204     128.915  92.710  31.195  1.00  0.00           C
ATOM   4120  C26 POPEI 204     127.645  92.160  31.875  1.00  0.00           C
ATOM   4123  C27 POPEI 204     127.845  90.799  32.555  1.00  0.00           C
ATOM   4126  C28 POPEI 204     126.745  90.491  33.585  1.00  0.00           C
ATOM   4129  C29 POPEI 204     126.954  89.150  34.235  1.00  0.00           C
ATOM   4131 0C21 POPEI 204     126.014  88.280  34.635  1.00  0.00           C
ATOM   4133 1C21 POPEI 204     124.515  88.439  34.555  1.00  0.00           C
ATOM   4136 2C21 POPEI 204     123.834  89.119  35.775  1.00  0.00           C
ATOM   4139 3C21 POPEI 204     124.615  89.070  37.105  1.00  0.00           C
ATOM   4142 4C21 POPEI 204     123.965  89.880  38.235  1.00  0.00           C
ATOM   4145 5C21 POPEI 204     122.765  89.201  38.915  1.00  0.00           C
ATOM   4148 6C21 POPEI 204     123.165  88.100  39.915  1.00  0.00           C
ATOM   4151 7C21 POPEI 204     121.954  87.459  40.595  1.00  0.00           C
ATOM   4154 8C21 POPEI 204     122.264  86.479  41.735  1.00  0.00           C
ATOM   4158  C33 POPEI 204     129.745  97.669  29.895  1.00  0.00           C
ATOM   4161  C34 POPEI 204     129.275  98.880  30.715  1.00  0.00           C
ATOM   4164  C35 POPEI 204     128.535  98.520  32.005  1.00  0.00           C
ATOM   4167  C36 POPEI 204     129.254  97.500  32.895  1.00  0.00           C
ATOM   4170  C37 POPEI 204     128.405  97.079  34.105  1.00  0.00           C
ATOM   4173  C38 POPEI 204     129.126  96.069  35.005  1.00  0.00           C
ATOM   4176  C39 POPEI 204     128.165  95.309  35.935  1.00  0.00           C
ATOM   4179 0C31 POPEI 204     128.874  94.179  36.685  1.00  0.00           C
ATOM   4182 1C31 POPEI 204     127.905  93.200  37.355  1.00  0.00           C
ATOM   4185 2C31 POPEI 204     128.645  92.120  38.155  1.00  0.00           C
ATOM   4188 3C31 POPEI 204     127.684  91.020  38.635  1.00  0.00           C
ATOM   4191 4C31 POPEI 204     128.204  90.239  39.855  1.00  0.00           C
ATOM   4194 5C31 POPEI 204     127.134  89.340  40.475  1.00  0.00           C
ATOM   4197 6C31 POPEI 204     127.625  88.579  41.715  1.00  0.00           C
ATOM   4201  NH3 POPEJ 205      90.884 119.660  64.265  1.00  0.00           N
ATOM   4205  C12 POPEJ 205      90.644 120.920  65.045  1.00  0.00           C
ATOM   4208  C11 POPEJ 205      89.436 120.820  66.015  1.00  0.00           C
ATOM   4211  P   POPEJ 205      87.594 119.869  64.355  1.00  0.00           P
ATOM   4212  O13 POPEJ 205      88.425 118.650  64.435  1.00  0.00           O
ATOM   4213  O14 POPEJ 205      86.135 119.689  64.495  1.00  0.00           O
ATOM   4214  O11 POPEJ 205      88.004 120.540  63.005  1.00  0.00           O
ATOM   4215  O12 POPEJ 205      88.144 120.920  65.395  1.00  0.00           O
ATOM   4216  C1  POPEJ 205      87.155 120.610  61.875  1.00  0.00           C
ATOM   4219  C2  POPEJ 205      87.874 121.419  60.765  1.00  0.00           C
ATOM   4221  O21 POPEJ 205      87.605 120.809  59.495  1.00  0.00           O
ATOM   4222  C21 POPEJ 205      86.705 121.460  58.775  1.00  0.00           C
ATOM   4223  O22 POPEJ 205      86.135 122.479  59.105  1.00  0.00           O
ATOM   4224  C22 POPEJ 205      86.484 120.700  57.465  1.00  0.00           C
ATOM   4227  C3  POPEJ 205      89.424 121.430  61.015  1.00  0.00           C
ATOM   4230  O31 POPEJ 205      90.215 121.980  59.935  1.00  0.00           O
ATOM   4231  C31 POPEJ 205      90.195 123.309  59.905  1.00  0.00           C
ATOM   4232  O32 POPEJ 205      89.564 124.020  60.645  1.00  0.00           O
ATOM   4233  C32 POPEJ 205      91.154 123.849  58.855  1.00  0.00           C
ATOM   4236  C23 POPEJ 205      85.914 121.590  56.335  1.00  0.00           C
ATOM   4239  C24 POPEJ 205      87.015 122.451  55.695  1.00  0.00           C
ATOM   4242  C25 POPEJ 205      86.614 123.359  54.525  1.00  0.00           C
ATOM   4245  C26 POPEJ 205      85.796 122.680  53.415  1.00  0.00           C
ATOM   4248  C27 POPEJ 205      86.365 122.939  52.015  1.00  0.00           C
ATOM   4251  C28 POPEJ 205      87.734 122.270  51.825  1.00  0.00           C
ATOM   4254  C29 POPEJ 205      88.885 123.230  51.675  1.00  0.00           C
ATOM   4256 0C21 POPEJ 205      89.394 123.639  50.495  1.00  0.00           C
ATOM   4258 1C21 POPEJ 205      88.885 123.259  49.135  1.00  0.00           C
ATOM   4261 2C21 POPEJ 205      89.804 122.299  48.365  1.00  0.00           C
ATOM   4264 3C21 POPEJ 205      89.904 120.929  49.045  1.00  0.00           C
ATOM   4267 4C21 POPEJ 205      90.814 119.951  48.295  1.00  0.00           C
ATOM   4270 5C21 POPEJ 205      90.205 119.310  47.035  1.00  0.00           C
ATOM   4273 6C21 POPEJ 205      91.245 118.460  46.295  1.00  0.00           C
ATOM   4276 7C21 POPEJ 205      90.694 117.770  45.045  1.00  0.00           C
ATOM   4279 8C21 POPEJ 205      91.795 117.170  44.175  1.00  0.00           C
ATOM   4283  C33 POPEJ 205      90.994 123.280  57.425  1.00  0.00           C
ATOM   4286  C34 POPEJ 205      92.215 123.680  56.595  1.00  0.00           C
ATOM   4289  C35 POPEJ 205      92.094 123.359  55.115  1.00  0.00           C
ATOM   4292  C36 POPEJ 205      93.215 124.039  54.315  1.00  0.00           C
ATOM   4295  C37 POPEJ 205      93.186 123.639  52.845  1.00  0.00           C
ATOM   4298  C38 POPEJ 205      94.515 123.869  52.135  1.00  0.00           C
ATOM   4301  C39 POPEJ 205      94.494 123.280  50.725  1.00  0.00           C
ATOM   4304 0C31 POPEJ 205      93.794 124.189  49.725  1.00  0.00           C
ATOM   4307 1C31 POPEJ 205      93.764 123.579  48.315  1.00  0.00           C
ATOM   4310 2C31 POPEJ 205      93.194 124.590  47.315  1.00  0.00           C
ATOM   4313 3C31 POPEJ 205      92.964 124.020  45.915  1.00  0.00           C
ATOM   4316 4C31 POPEJ 205      92.204 125.040  45.065  1.00  0.00           C
ATOM   4319 5C31 POPEJ 205      91.875 124.559  43.645  1.00  0.00           C
ATOM   4322 6C31 POPEJ 205      91.264 125.680  42.805  1.00  0.00           C
ATOM   4326  NH3 POPEK 206     122.414  48.090  16.635  1.00  0.00           N
ATOM   4330  C12 POPEK 206     123.755  48.149  15.935  1.00  0.00           C
ATOM   4333  C11 POPEK 206     124.734  49.069  16.695  1.00  0.00           C
ATOM   4336  P   POPEK 206     127.204  49.200  17.485  1.00  0.00           P
ATOM   4337  O13 POPEK 206     127.565  47.990  18.255  1.00  0.00           O
ATOM   4338  O14 POPEK 206     128.285  50.000  16.885  1.00  0.00           O
ATOM   4339  O11 POPEK 206     126.375  50.200  18.395  1.00  0.00           O
ATOM   4340  O12 POPEK 206     126.105  48.750  16.405  1.00  0.00           O
ATOM   4341  C1  POPEK 206     126.555  50.200  19.805  1.00  0.00           C
ATOM   4344  C2  POPEK 206     125.335  49.520  20.475  1.00  0.00           C
ATOM   4346  O21 POPEK 206     125.096  49.840  21.865  1.00  0.00           O
ATOM   4347  C21 POPEK 206     125.994  50.340  22.675  1.00  0.00           C
ATOM   4348  O22 POPEK 206     127.146  50.599  22.425  1.00  0.00           O
ATOM   4349  C22 POPEK 206     125.335  50.509  24.055  1.00  0.00           C
ATOM   4352  C3  POPEK 206     125.265  47.969  20.285  1.00  0.00           C
ATOM   4355  O31 POPEK 206     124.195  47.439  21.085  1.00  0.00           O
ATOM   4356  C31 POPEK 206     122.985  47.880  20.735  1.00  0.00           C
ATOM   4357  O32 POPEK 206     122.615  48.130  19.605  1.00  0.00           O
ATOM   4358  C32 POPEK 206     122.285  48.279  22.045  1.00  0.00           C
ATOM   4361  C23 POPEK 206     125.545  49.299  25.005  1.00  0.00           C
ATOM   4364  C24 POPEK 206     125.075  49.629  26.435  1.00  0.00           C
ATOM   4367  C25 POPEK 206     125.455  48.569  27.485  1.00  0.00           C
ATOM   4370  C26 POPEK 206     125.615  49.160  28.905  1.00  0.00           C
ATOM   4373  C27 POPEK 206     125.965  48.099  29.965  1.00  0.00           C
ATOM   4376  C28 POPEK 206     126.225  48.701  31.365  1.00  0.00           C
ATOM   4379  C29 POPEK 206     126.164  47.649  32.445  1.00  0.00           C
ATOM   4381 0C21 POPEK 206     127.104  47.350  33.365  1.00  0.00           C
ATOM   4383 1C21 POPEK 206     128.465  47.990  33.525  1.00  0.00           C
ATOM   4386 2C21 POPEK 206     129.285  47.249  34.605  1.00  0.00           C
ATOM   4389 3C21 POPEK 206     130.766  47.649  34.655  1.00  0.00           C
ATOM   4392 4C21 POPEK 206     131.654  46.599  35.365  1.00  0.00           C
ATOM   4395 5C21 POPEK 206     131.264  46.340  36.825  1.00  0.00           C
ATOM   4398 6C21 POPEK 206     132.195  45.360  37.565  1.00  0.00           C
ATOM   4401 7C21 POPEK 206     131.944  45.360  39.085  1.00  0.00           C
ATOM   4404 8C21 POPEK 206     132.814  44.380  39.875  1.00  0.00           C
ATOM   4408  C33 POPEK 206     121.455  47.160  22.695  1.00  0.00           C
ATOM   4411  C34 POPEK 206     120.414  47.719  23.665  1.00  0.00           C
ATOM   4414  C35 POPEK 206     119.774  46.619  24.535  1.00  0.00           C
ATOM   4417  C36 POPEK 206     118.725  47.169  25.505  1.00  0.00           C
ATOM   4420  C37 POPEK 206     118.234  46.069  26.455  1.00  0.00           C
ATOM   4423  C38 POPEK 206     117.234  46.590  27.495  1.00  0.00           C
ATOM   4426  C39 POPEK 206     117.934  46.969  28.805  1.00  0.00           C
ATOM   4429 0C31 POPEK 206     116.965  47.229  29.955  1.00  0.00           C
ATOM   4432 1C31 POPEK 206     117.724  47.530  31.255  1.00  0.00           C
ATOM   4435 2C31 POPEK 206     116.824  47.899  32.445  1.00  0.00           C
ATOM   4438 3C31 POPEK 206     117.505  48.959  33.315  1.00  0.00           C
ATOM   4441 4C31 POPEK 206     116.684  49.450  34.505  1.00  0.00           C
ATOM   4444 5C31 POPEK 206     117.554  50.229  35.505  1.00  0.00           C
ATOM   4447 6C31 POPEK 206     116.785  50.779  36.705  1.00  0.00           C
ATOM   4451  NH3 POPEL 207      66.234   9.099  21.075  1.00  0.00           N
ATOM   4455  C12 POPEL 207      66.925   8.379  19.935  1.00  0.00           C
ATOM   4458  C11 POPEL 207      67.075   6.890  20.245  1.00  0.00           C
ATOM   4461  P   POPEL 207      69.076   6.019  18.815  1.00  0.00           P
ATOM   4462  O13 POPEL 207      69.344   5.180  17.635  1.00  0.00           O
ATOM   4463  O14 POPEL 207      69.605   7.389  18.805  1.00  0.00           O
ATOM   4464  O11 POPEL 207      69.444   5.249  20.155  1.00  0.00           O
ATOM   4465  O12 POPEL 207      67.504   6.179  19.075  1.00  0.00           O
ATOM   4466  C1  POPEL 207      70.685   5.429  20.845  1.00  0.00           C
ATOM   4469  C2  POPEL 207      70.785   4.409  22.005  1.00  0.00           C
ATOM   4471  O21 POPEL 207      71.935   4.709  22.805  1.00  0.00           O
ATOM   4472  C21 POPEL 207      72.044   4.339  24.085  1.00  0.00           C
ATOM   4473  O22 POPEL 207      73.105   4.390  24.705  1.00  0.00           O
ATOM   4474  C22 POPEL 207      70.745   3.899  24.765  1.00  0.00           C
ATOM   4477  C3  POPEL 207      70.855   2.959  21.455  1.00  0.00           C
ATOM   4480  O31 POPEL 207      71.584   1.989  22.245  1.00  0.00           O
ATOM   4481  C31 POPEL 207      72.826   1.749  21.815  1.00  0.00           C
ATOM   4482  O32 POPEL 207      73.465   2.429  21.045  1.00  0.00           O
ATOM   4483  C32 POPEL 207      73.344   0.439  22.385  1.00  0.00           C
ATOM   4486  C23 POPEL 207      70.934   3.869  26.295  1.00  0.00           C
ATOM   4489  C24 POPEL 207      69.645   3.559  27.065  1.00  0.00           C
ATOM   4492  C25 POPEL 207      69.885   3.739  28.575  1.00  0.00           C
ATOM   4495  C26 POPEL 207      68.624   3.579  29.425  1.00  0.00           C
ATOM   4498  C27 POPEL 207      68.834   4.059  30.865  1.00  0.00           C
ATOM   4501  C28 POPEL 207      68.885   5.599  30.975  1.00  0.00           C
ATOM   4504  C29 POPEL 207      69.414   6.069  32.295  1.00  0.00           C
ATOM   4506 0C21 POPEL 207      68.675   6.409  33.365  1.00  0.00           C
ATOM   4508 1C21 POPEL 207      67.175   6.349  33.455  1.00  0.00           C
ATOM   4511 2C21 POPEL 207      66.694   5.780  34.805  1.00  0.00           C
ATOM   4514 3C21 POPEL 207      67.215   6.569  36.015  1.00  0.00           C
ATOM   4517 4C21 POPEL 207      66.394   6.290  37.275  1.00  0.00           C
ATOM   4520 5C21 POPEL 207      66.674   7.329  38.375  1.00  0.00           C
ATOM   4523 6C21 POPEL 207      68.044   7.199  39.055  1.00  0.00           C
ATOM   4526 7C21 POPEL 207      68.124   6.019  40.045  1.00  0.00           C
ATOM   4529 8C21 POPEL 207      69.374   6.039  40.915  1.00  0.00           C
ATOM   4533  C33 POPEL 207      74.444   0.699  23.435  1.00  0.00           C
ATOM   4536  C34 POPEL 207      73.874   0.829  24.845  1.00  0.00           C
ATOM   4539  C35 POPEL 207      74.965   0.989  25.915  1.00  0.00           C
ATOM   4542  C36 POPEL 207      74.404   1.409  27.285  1.00  0.00           C
ATOM   4545  C37 POPEL 207      73.204   0.569  27.755  1.00  0.00           C
ATOM   4548  C38 POPEL 207      72.914   0.749  29.255  1.00  0.00           C
ATOM   4551  C39 POPEL 207      71.885  -0.271  29.785  1.00  0.00           C
ATOM   4554 0C31 POPEL 207      70.435   0.149  29.555  1.00  0.00           C
ATOM   4557 1C31 POPEL 207      69.495  -1.041  29.325  1.00  0.00           C
ATOM   4560 2C31 POPEL 207      68.025  -0.601  29.235  1.00  0.00           C
ATOM   4563 3C31 POPEL 207      67.105  -1.690  28.695  1.00  0.00           C
ATOM   4566 4C31 POPEL 207      65.634  -1.261  28.705  1.00  0.00           C
ATOM   4569 5C31 POPEL 207      64.724  -2.350  28.135  1.00  0.00           C
ATOM   4572 6C31 POPEL 207      63.244  -1.940  28.105  1.00  0.00           C
ATOM   4576  NH3 POPEM 208      18.754  70.780  18.535  1.00  0.00           N
ATOM   4580  C12 POPEM 208      17.894  69.780  17.825  1.00  0.00           C
ATOM   4583  C11 POPEM 208      17.044  70.520  16.785  1.00  0.00           C
ATOM   4586  P   POPEM 208      15.854  72.789  16.485  1.00  0.00           P
ATOM   4587  O13 POPEM 208      17.024  73.560  16.025  1.00  0.00           O
ATOM   4588  O14 POPEM 208      15.034  72.140  15.445  1.00  0.00           O
ATOM   4589  O11 POPEM 208      15.004  73.689  17.455  1.00  0.00           O
ATOM   4590  O12 POPEM 208      16.384  71.619  17.415  1.00  0.00           O
ATOM   4591  C1  POPEM 208      15.584  74.521  18.465  1.00  0.00           C
ATOM   4594  C2  POPEM 208      15.334  73.959  19.885  1.00  0.00           C
ATOM   4596  O21 POPEM 208      15.634  75.009  20.825  1.00  0.00           O
ATOM   4597  C21 POPEM 208      14.704  75.240  21.725  1.00  0.00           C
ATOM   4598  O22 POPEM 208      13.524  74.929  21.645  1.00  0.00           O
ATOM   4599  C22 POPEM 208      15.354  75.999  22.885  1.00  0.00           C
ATOM   4602  C3  POPEM 208      16.254  72.770  20.215  1.00  0.00           C
ATOM   4605  O31 POPEM 208      16.334  72.540  21.635  1.00  0.00           O
ATOM   4606  C31 POPEM 208      17.324  71.729  21.975  1.00  0.00           C
ATOM   4607  O32 POPEM 208      18.024  71.130  21.165  1.00  0.00           O
ATOM   4608  C32 POPEM 208      17.464  71.610  23.465  1.00  0.00           C
ATOM   4611  C23 POPEM 208      14.464  76.229  24.125  1.00  0.00           C
ATOM   4614  C24 POPEM 208      15.244  75.990  25.415  1.00  0.00           C
ATOM   4617  C25 POPEM 208      14.424  76.380  26.655  1.00  0.00           C
ATOM   4620  C26 POPEM 208      15.284  76.310  27.915  1.00  0.00           C
ATOM   4623  C27 POPEM 208      14.474  76.150  29.205  1.00  0.00           C
ATOM   4626  C28 POPEM 208      15.324  76.290  30.485  1.00  0.00           C
ATOM   4629  C29 POPEM 208      16.594  75.479  30.485  1.00  0.00           C
ATOM   4631 0C21 POPEM 208      17.494  75.439  31.485  1.00  0.00           C
ATOM   4633 1C21 POPEM 208      17.344  76.179  32.785  1.00  0.00           C
ATOM   4636 2C21 POPEM 208      16.984  75.209  33.925  1.00  0.00           C
ATOM   4639 3C21 POPEM 208      16.634  75.969  35.195  1.00  0.00           C
ATOM   4642 4C21 POPEM 208      16.464  75.069  36.425  1.00  0.00           C
ATOM   4645 5C21 POPEM 208      16.014  75.899  37.625  1.00  0.00           C
ATOM   4648 6C21 POPEM 208      15.894  75.109  38.935  1.00  0.00           C
ATOM   4651 7C21 POPEM 208      16.084  76.060  40.125  1.00  0.00           C
ATOM   4654 8C21 POPEM 208      15.864  75.460  41.515  1.00  0.00           C
ATOM   4658  C33 POPEM 208      17.224  70.149  23.875  1.00  0.00           C
ATOM   4661  C34 POPEM 208      17.054  69.999  25.385  1.00  0.00           C
ATOM   4664  C35 POPEM 208      16.984  68.521  25.785  1.00  0.00           C
ATOM   4667  C36 POPEM 208      16.244  68.280  27.105  1.00  0.00           C
ATOM   4670  C37 POPEM 208      16.204  66.789  27.425  1.00  0.00           C
ATOM   4673  C38 POPEM 208      15.354  66.399  28.635  1.00  0.00           C
ATOM   4676  C39 POPEM 208      15.814  67.049  29.945  1.00  0.00           C
ATOM   4679 0C31 POPEM 208      15.284  66.290  31.165  1.00  0.00           C
ATOM   4682 1C31 POPEM 208      15.644  66.960  32.495  1.00  0.00           C
ATOM   4685 2C31 POPEM 208      15.114  66.160  33.685  1.00  0.00           C
ATOM   4688 3C31 POPEM 208      15.434  66.779  35.055  1.00  0.00           C
ATOM   4691 4C31 POPEM 208      16.904  66.619  35.475  1.00  0.00           C
ATOM   4694 5C31 POPEM 208      17.154  67.149  36.885  1.00  0.00           C
ATOM   4697 6C31 POPEM 208      18.584  66.939  37.375  1.00  0.00           C
ATOM   4701  NH3 POPEN 209     102.985  29.769  62.585  1.00  0.00           N
ATOM   4705  C12 POPEN 209     103.275  28.589  61.695  1.00  0.00           C
ATOM   4708  C11 POPEN 209     103.365  27.290  62.495  1.00  0.00           C
ATOM   4711  P   POPEN 209     103.326  25.210  60.895  1.00  0.00           P
ATOM   4712  O13 POPEN 209     104.254  24.100  60.565  1.00  0.00           O
ATOM   4713  O14 POPEN 209     102.046  24.889  61.585  1.00  0.00           O
ATOM   4714  O11 POPEN 209     102.955  25.989  59.555  1.00  0.00           O
ATOM   4715  O12 POPEN 209     104.074  26.309  61.735  1.00  0.00           O
ATOM   4716  C1  POPEN 209     102.264  25.180  58.585  1.00  0.00           C
ATOM   4719  C2  POPEN 209     102.115  25.819  57.155  1.00  0.00           C
ATOM   4721  O21 POPEN 209     101.595  24.860  56.205  1.00  0.00           O
ATOM   4722  C21 POPEN 209     102.355  23.799  55.925  1.00  0.00           C
ATOM   4723  O22 POPEN 209     103.384  23.459  56.475  1.00  0.00           O
ATOM   4724  C22 POPEN 209     101.664  23.010  54.805  1.00  0.00           C
ATOM   4727  C3  POPEN 209     103.374  26.560  56.585  1.00  0.00           C
ATOM   4730  O31 POPEN 209     103.064  27.399  55.435  1.00  0.00           O
ATOM   4731  C31 POPEN 209     103.256  26.879  54.225  1.00  0.00           C
ATOM   4732  O32 POPEN 209     103.554  25.740  53.975  1.00  0.00           O
ATOM   4733  C32 POPEN 209     103.035  27.959  53.155  1.00  0.00           C
ATOM   4736  C23 POPEN 209     102.665  22.039  54.115  1.00  0.00           C
ATOM   4739  C24 POPEN 209     101.994  20.919  53.305  1.00  0.00           C
ATOM   4742  C25 POPEN 209     100.974  21.369  52.255  1.00  0.00           C
ATOM   4745  C26 POPEN 209     101.515  22.279  51.145  1.00  0.00           C
ATOM   4748  C27 POPEN 209     100.385  22.889  50.285  1.00  0.00           C
ATOM   4751  C28 POPEN 209     100.834  24.009  49.325  1.00  0.00           C
ATOM   4754  C29 POPEN 209     101.875  23.580  48.325  1.00  0.00           C
ATOM   4756 0C21 POPEN 209     101.725  22.660  47.355  1.00  0.00           C
ATOM   4758 1C21 POPEN 209     100.464  21.889  47.015  1.00  0.00           C
ATOM   4761 2C21 POPEN 209     100.305  21.849  45.485  1.00  0.00           C
ATOM   4764 3C21 POPEN 209      99.114  21.000  45.015  1.00  0.00           C
ATOM   4767 4C21 POPEN 209      99.155  20.840  43.485  1.00  0.00           C
ATOM   4770 5C21 POPEN 209      97.934  20.110  42.905  1.00  0.00           C
ATOM   4773 6C21 POPEN 209      98.305  19.279  41.655  1.00  0.00           C
ATOM   4776 7C21 POPEN 209      97.094  18.770  40.875  1.00  0.00           C
ATOM   4779 8C21 POPEN 209      97.465  17.759  39.795  1.00  0.00           C
ATOM   4783  C33 POPEN 209     102.934  27.330  51.745  1.00  0.00           C
ATOM   4786  C34 POPEN 209     102.876  28.340  50.585  1.00  0.00           C
ATOM   4789  C35 POPEN 209     102.454  27.629  49.285  1.00  0.00           C
ATOM   4792  C36 POPEN 209     102.384  28.510  48.035  1.00  0.00           C
ATOM   4795  C37 POPEN 209     102.046  27.669  46.785  1.00  0.00           C
ATOM   4798  C38 POPEN 209     101.145  28.389  45.765  1.00  0.00           C
ATOM   4801  C39 POPEN 209     101.735  29.690  45.195  1.00  0.00           C
ATOM   4804 0C31 POPEN 209     100.725  30.420  44.285  1.00  0.00           C
ATOM   4807 1C31 POPEN 209     101.175  31.830  43.895  1.00  0.00           C
ATOM   4810 2C31 POPEN 209     100.084  32.610  43.125  1.00  0.00           C
ATOM   4813 3C31 POPEN 209      99.304  33.569  44.045  1.00  0.00           C
ATOM   4816 4C31 POPEN 209      97.815  33.750  43.725  1.00  0.00           C
ATOM   4819 5C31 POPEN 209      97.134  34.709  44.725  1.00  0.00           C
ATOM   4822 6C31 POPEN 209      95.615  34.809  44.585  1.00  0.00           C
ATOM   4826  NH3 POPEO 210      19.424  49.770  60.755  1.00  0.00           N
ATOM   4830  C12 POPEO 210      20.764  50.180  61.285  1.00  0.00           C
ATOM   4833  C11 POPEO 210      21.864  50.090  60.195  1.00  0.00           C
ATOM   4836  P   POPEO 210      21.894  47.439  59.805  1.00  0.00           P
ATOM   4837  O13 POPEO 210      23.284  47.129  60.195  1.00  0.00           O
ATOM   4838  O14 POPEO 210      20.764  47.200  60.735  1.00  0.00           O
ATOM   4839  O11 POPEO 210      21.564  46.799  58.415  1.00  0.00           O
ATOM   4840  O12 POPEO 210      21.824  48.939  59.365  1.00  0.00           O
ATOM   4841  C1  POPEO 210      21.914  45.500  57.965  1.00  0.00           C
ATOM   4844  C2  POPEO 210      21.904  45.509  56.405  1.00  0.00           C
ATOM   4846  O21 POPEO 210      21.384  44.279  55.865  1.00  0.00           O
ATOM   4847  C21 POPEO 210      22.054  43.149  56.075  1.00  0.00           C
ATOM   4848  O22 POPEO 210      23.104  43.049  56.685  1.00  0.00           O
ATOM   4849  C22 POPEO 210      21.184  41.989  55.585  1.00  0.00           C
ATOM   4852  C3  POPEO 210      23.264  45.979  55.775  1.00  0.00           C
ATOM   4855  O31 POPEO 210      23.084  46.450  54.425  1.00  0.00           O
ATOM   4856  C31 POPEO 210      23.214  45.509  53.485  1.00  0.00           C
ATOM   4857  O32 POPEO 210      23.484  44.340  53.685  1.00  0.00           O
ATOM   4858  C32 POPEO 210      23.044  46.150  52.115  1.00  0.00           C
ATOM   4861  C23 POPEO 210      21.954  40.849  54.885  1.00  0.00           C
ATOM   4864  C24 POPEO 210      22.344  41.170  53.435  1.00  0.00           C
ATOM   4867  C25 POPEO 210      22.154  39.959  52.505  1.00  0.00           C
ATOM   4870  C26 POPEO 210      22.474  40.259  51.025  1.00  0.00           C
ATOM   4873  C27 POPEO 210      21.654  39.380  50.065  1.00  0.00           C
ATOM   4876  C28 POPEO 210      22.074  39.489  48.575  1.00  0.00           C
ATOM   4879  C29 POPEO 210      21.714  38.229  47.805  1.00  0.00           C
ATOM   4881 0C21 POPEO 210      21.044  38.129  46.645  1.00  0.00           C
ATOM   4883 1C21 POPEO 210      20.554  39.240  45.755  1.00  0.00           C
ATOM   4886 2C21 POPEO 210      20.684  38.849  44.255  1.00  0.00           C
ATOM   4889 3C21 POPEO 210      22.134  38.719  43.775  1.00  0.00           C
ATOM   4892 4C21 POPEO 210      22.284  37.840  42.525  1.00  0.00           C
ATOM   4895 5C21 POPEO 210      22.304  36.340  42.875  1.00  0.00           C
ATOM   4898 6C21 POPEO 210      22.504  35.450  41.645  1.00  0.00           C
ATOM   4901 7C21 POPEO 210      23.264  34.149  41.945  1.00  0.00           C
ATOM   4904 8C21 POPEO 210      23.454  33.270  40.715  1.00  0.00           C
ATOM   4908  C33 POPEO 210      23.324  45.139  50.975  1.00  0.00           C
ATOM   4911  C34 POPEO 210      23.644  45.820  49.645  1.00  0.00           C
ATOM   4914  C35 POPEO 210      24.274  44.860  48.625  1.00  0.00           C
ATOM   4917  C36 POPEO 210      23.254  44.149  47.745  1.00  0.00           C
ATOM   4920  C37 POPEO 210      23.904  42.990  46.985  1.00  0.00           C
ATOM   4923  C38 POPEO 210      23.004  42.410  45.885  1.00  0.00           C
ATOM   4926  C39 POPEO 210      22.964  43.279  44.625  1.00  0.00           C
ATOM   4929 0C31 POPEO 210      22.584  42.451  43.405  1.00  0.00           C
ATOM   4932 1C31 POPEO 210      22.464  43.239  42.105  1.00  0.00           C
ATOM   4935 2C31 POPEO 210      22.244  42.340  40.885  1.00  0.00           C
ATOM   4938 3C31 POPEO 210      21.024  41.410  41.025  1.00  0.00           C
ATOM   4941 4C31 POPEO 210      20.734  40.609  39.755  1.00  0.00           C
ATOM   4944 5C31 POPEO 210      19.544  39.660  39.875  1.00  0.00           C
ATOM   4947 6C31 POPEO 210      19.464  38.701  38.695  1.00  0.00           C
ATOM   4951  NH3 POPEP 211      84.145  21.949  20.115  1.00  0.00           N
ATOM   4955  C12 POPEP 211      84.435  20.639  19.445  1.00  0.00           C
ATOM   4958  C11 POPEP 211      85.755  19.990  19.935  1.00  0.00           C
ATOM   4961  P   POPEP 211      87.195  17.819  19.335  1.00  0.00           P
ATOM   4962  O13 POPEP 211      86.965  16.700  18.395  1.00  0.00           O
ATOM   4963  O14 POPEP 211      88.414  18.599  19.005  1.00  0.00           O
ATOM   4964  O11 POPEP 211      87.264  17.269  20.815  1.00  0.00           O
ATOM   4965  O12 POPEP 211      85.945  18.789  19.225  1.00  0.00           O
ATOM   4966  C1  POPEP 211      87.755  17.990  21.935  1.00  0.00           C
ATOM   4969  C2  POPEP 211      88.165  17.010  23.065  1.00  0.00           C
ATOM   4971  O21 POPEP 211      88.855  17.789  24.055  1.00  0.00           O
ATOM   4972  C21 POPEP 211      88.825  17.349  25.295  1.00  0.00           C
ATOM   4973  O22 POPEP 211      88.334  16.309  25.685  1.00  0.00           O
ATOM   4974  C22 POPEP 211      89.525  18.360  26.195  1.00  0.00           C
ATOM   4977  C3  POPEP 211      89.015  15.819  22.525  1.00  0.00           C
ATOM   4980  O31 POPEP 211      89.095  14.719  23.455  1.00  0.00           O
ATOM   4981  C31 POPEP 211      90.195  14.339  24.105  1.00  0.00           C
ATOM   4982  O32 POPEP 211      90.205  13.419  24.905  1.00  0.00           O
ATOM   4983  C32 POPEP 211      91.455  15.170  23.805  1.00  0.00           C
ATOM   4986  C23 POPEP 211      90.105  17.689  27.455  1.00  0.00           C
ATOM   4989  C24 POPEP 211      91.115  18.590  28.175  1.00  0.00           C
ATOM   4992  C25 POPEP 211      91.885  17.879  29.285  1.00  0.00           C
ATOM   4995  C26 POPEP 211      90.994  17.330  30.405  1.00  0.00           C
ATOM   4998  C27 POPEP 211      91.824  16.639  31.485  1.00  0.00           C
ATOM   5001  C28 POPEP 211      90.954  15.869  32.495  1.00  0.00           C
ATOM   5004  C29 POPEP 211      90.236  16.840  33.385  1.00  0.00           C
ATOM   5006 0C21 POPEP 211      90.725  17.340  34.525  1.00  0.00           C
ATOM   5008 1C21 POPEP 211      92.076  17.029  35.115  1.00  0.00           C
ATOM   5011 2C21 POPEP 211      92.855  18.299  35.505  1.00  0.00           C
ATOM   5014 3C21 POPEP 211      92.186  19.090  36.645  1.00  0.00           C
ATOM   5017 4C21 POPEP 211      93.215  19.539  37.695  1.00  0.00           C
ATOM   5020 5C21 POPEP 211      92.605  20.340  38.855  1.00  0.00           C
ATOM   5023 6C21 POPEP 211      91.434  19.620  39.545  1.00  0.00           C
ATOM   5026 7C21 POPEP 211      91.145  20.199  40.935  1.00  0.00           C
ATOM   5029 8C21 POPEP 211      90.005  19.479  41.655  1.00  0.00           C
ATOM   5033  C33 POPEP 211      92.695  14.749  24.635  1.00  0.00           C
ATOM   5036  C34 POPEP 211      93.156  15.819  25.635  1.00  0.00           C
ATOM   5039  C35 POPEP 211      94.594  15.589  26.115  1.00  0.00           C
ATOM   5042  C36 POPEP 211      95.075  16.660  27.105  1.00  0.00           C
ATOM   5045  C37 POPEP 211      96.495  16.420  27.645  1.00  0.00           C
ATOM   5048  C38 POPEP 211      97.064  17.629  28.415  1.00  0.00           C
ATOM   5051  C39 POPEP 211      96.315  17.990  29.715  1.00  0.00           C
ATOM   5054 0C31 POPEP 211      96.565  17.029  30.885  1.00  0.00           C
ATOM   5057 1C31 POPEP 211      95.814  17.469  32.155  1.00  0.00           C
ATOM   5060 2C31 POPEP 211      95.965  16.509  33.345  1.00  0.00           C
ATOM   5063 3C31 POPEP 211      97.395  16.359  33.885  1.00  0.00           C
ATOM   5066 4C31 POPEP 211      98.004  17.660  34.435  1.00  0.00           C
ATOM   5069 5C31 POPEP 211      99.394  17.430  35.035  1.00  0.00           C
ATOM   5072 6C31 POPEP 211     100.165  18.729  35.305  1.00  0.00           C
ATOM   5076  NH3 POPEQ 212     114.995  68.329  60.195  1.00  0.00           N
ATOM   5080  C12 POPEQ 212     114.065  68.390  61.375  1.00  0.00           C
ATOM   5083  C11 POPEQ 212     113.234  69.689  61.415  1.00  0.00           C
ATOM   5086  P   POPEQ 212     110.656  70.249  61.145  1.00  0.00           P
ATOM   5087  O13 POPEQ 212     109.484  69.399  60.865  1.00  0.00           O
ATOM   5088  O14 POPEQ 212     110.796  70.881  62.495  1.00  0.00           O
ATOM   5089  O11 POPEQ 212     110.686  71.420  60.105  1.00  0.00           O
ATOM   5090  O12 POPEQ 212     111.975  69.450  60.785  1.00  0.00           O
ATOM   5091  C1  POPEQ 212     109.874  71.430  58.915  1.00  0.00           C
ATOM   5094  C2  POPEQ 212     110.785  71.359  57.665  1.00  0.00           C
ATOM   5096  O21 POPEQ 212     110.044  71.240  56.435  1.00  0.00           O
ATOM   5097  C21 POPEQ 212     109.365  70.149  56.185  1.00  0.00           C
ATOM   5098  O22 POPEQ 212     109.266  69.149  56.895  1.00  0.00           O
ATOM   5099  C22 POPEQ 212     108.645  70.320  54.835  1.00  0.00           C
ATOM   5102  C3  POPEQ 212     111.844  70.249  57.805  1.00  0.00           C
ATOM   5105  O31 POPEQ 212     112.495  70.021  56.545  1.00  0.00           O
ATOM   5106  C31 POPEQ 212     113.514  69.189  56.645  1.00  0.00           C
ATOM   5107  O32 POPEQ 212     114.135  68.959  57.675  1.00  0.00           O
ATOM   5108  C32 POPEQ 212     113.725  68.549  55.285  1.00  0.00           C
ATOM   5111  C23 POPEQ 212     107.905  69.049  54.355  1.00  0.00           C
ATOM   5114  C24 POPEQ 212     106.854  69.320  53.255  1.00  0.00           C
ATOM   5117  C25 POPEQ 212     107.234  68.759  51.875  1.00  0.00           C
ATOM   5120  C26 POPEQ 212     108.314  69.590  51.155  1.00  0.00           C
ATOM   5123  C27 POPEQ 212     108.725  69.009  49.775  1.00  0.00           C
ATOM   5126  C28 POPEQ 212     109.584  67.729  49.845  1.00  0.00           C
ATOM   5129  C29 POPEQ 212     110.924  67.930  50.515  1.00  0.00           C
ATOM   5131 0C21 POPEQ 212     112.134  67.479  50.125  1.00  0.00           C
ATOM   5133 1C21 POPEQ 212     112.484  66.619  48.935  1.00  0.00           C
ATOM   5136 2C21 POPEQ 212     113.285  67.380  47.855  1.00  0.00           C
ATOM   5139 3C21 POPEQ 212     114.674  67.851  48.305  1.00  0.00           C
ATOM   5142 4C21 POPEQ 212     115.195  69.020  47.455  1.00  0.00           C
ATOM   5145 5C21 POPEQ 212     116.535  69.590  47.955  1.00  0.00           C
ATOM   5148 6C21 POPEQ 212     116.385  70.910  48.735  1.00  0.00           C
ATOM   5151 7C21 POPEQ 212     117.715  71.459  49.245  1.00  0.00           C
ATOM   5154 8C21 POPEQ 212     117.615  72.910  49.745  1.00  0.00           C
ATOM   5158  C33 POPEQ 212     113.995  67.030  55.335  1.00  0.00           C
ATOM   5161  C34 POPEQ 212     113.955  66.459  53.915  1.00  0.00           C
ATOM   5164  C35 POPEQ 212     114.314  64.969  53.835  1.00  0.00           C
ATOM   5167  C36 POPEQ 212     113.326  64.070  54.585  1.00  0.00           C
ATOM   5170  C37 POPEQ 212     113.564  62.569  54.365  1.00  0.00           C
ATOM   5173  C38 POPEQ 212     112.355  61.779  53.835  1.00  0.00           C
ATOM   5176  C39 POPEQ 212     111.906  62.200  52.425  1.00  0.00           C
ATOM   5179 0C31 POPEQ 212     112.775  61.680  51.275  1.00  0.00           C
ATOM   5182 1C31 POPEQ 212     112.365  62.299  49.925  1.00  0.00           C
ATOM   5185 2C31 POPEQ 212     113.384  62.099  48.805  1.00  0.00           C
ATOM   5188 3C31 POPEQ 212     113.505  60.660  48.275  1.00  0.00           C
ATOM   5191 4C31 POPEQ 212     112.596  60.459  47.055  1.00  0.00           C
ATOM   5194 5C31 POPEQ 212     112.665  59.049  46.445  1.00  0.00           C
ATOM   5197 6C31 POPEQ 212     111.695  58.910  45.275  1.00  0.00           C
ATOM   5201  NH3 POPER 213      44.585 113.829  59.485  1.00  0.00           N
ATOM   5205  C12 POPER 213      46.054 113.859  59.245  1.00  0.00           C
ATOM   5208  C11 POPER 213      46.705 112.479  59.295  1.00  0.00           C
ATOM   5211  P   POPER 213      47.664 110.910  61.135  1.00  0.00           P
ATOM   5212  O13 POPER 213      48.984 111.439  60.725  1.00  0.00           O
ATOM   5213  O14 POPER 213      47.385 110.579  62.555  1.00  0.00           O
ATOM   5214  O11 POPER 213      47.344 109.579  60.355  1.00  0.00           O
ATOM   5215  O12 POPER 213      46.534 111.890  60.595  1.00  0.00           O
ATOM   5216  C1  POPER 213      48.374 108.829  59.715  1.00  0.00           C
ATOM   5219  C2  POPER 213      48.234 108.919  58.185  1.00  0.00           C
ATOM   5221  O21 POPER 213      48.475 107.599  57.655  1.00  0.00           O
ATOM   5222  C21 POPER 213      47.544 107.130  56.845  1.00  0.00           C
ATOM   5223  O22 POPER 213      46.455 107.640  56.645  1.00  0.00           O
ATOM   5224  C22 POPER 213      48.084 105.910  56.115  1.00  0.00           C
ATOM   5227  C3  POPER 213      49.235 109.930  57.565  1.00  0.00           C
ATOM   5230  O31 POPER 213      49.144 109.959  56.115  1.00  0.00           O
ATOM   5231  C31 POPER 213      48.194 110.740  55.615  1.00  0.00           C
ATOM   5232  O32 POPER 213      47.554 111.570  56.245  1.00  0.00           O
ATOM   5233  C32 POPER 213      48.076 110.499  54.115  1.00  0.00           C
ATOM   5236  C23 POPER 213      47.365 105.759  54.765  1.00  0.00           C
ATOM   5239  C24 POPER 213      47.654 104.419  54.075  1.00  0.00           C
ATOM   5242  C25 POPER 213      47.075 104.430  52.655  1.00  0.00           C
ATOM   5245  C26 POPER 213      47.334 103.160  51.835  1.00  0.00           C
ATOM   5248  C27 POPER 213      47.315 103.549  50.345  1.00  0.00           C
ATOM   5251  C28 POPER 213      47.044 102.400  49.365  1.00  0.00           C
ATOM   5254  C29 POPER 213      46.954 103.020  47.995  1.00  0.00           C
ATOM   5256 0C21 POPER 213      47.594 102.640  46.875  1.00  0.00           C
ATOM   5258 1C21 POPER 213      48.465 101.411  46.715  1.00  0.00           C
ATOM   5261 2C21 POPER 213      47.634 100.119  46.885  1.00  0.00           C
ATOM   5264 3C21 POPER 213      48.134  98.930  46.055  1.00  0.00           C
ATOM   5267 4C21 POPER 213      47.075  97.809  45.975  1.00  0.00           C
ATOM   5270 5C21 POPER 213      46.495  97.430  47.345  1.00  0.00           C
ATOM   5273 6C21 POPER 213      45.435  96.320  47.315  1.00  0.00           C
ATOM   5276 7C21 POPER 213      44.865  96.040  48.715  1.00  0.00           C
ATOM   5279 8C21 POPER 213      44.154  94.689  48.835  1.00  0.00           C
ATOM   5283  C33 POPER 213      46.764 109.749  53.815  1.00  0.00           C
ATOM   5286  C34 POPER 213      46.495 109.570  52.315  1.00  0.00           C
ATOM   5289  C35 POPER 213      46.234 110.890  51.565  1.00  0.00           C
ATOM   5292  C36 POPER 213      45.175 110.710  50.465  1.00  0.00           C
ATOM   5295  C37 POPER 213      44.754 112.021  49.795  1.00  0.00           C
ATOM   5298  C38 POPER 213      43.304 112.000  49.275  1.00  0.00           C
ATOM   5301  C39 POPER 213      43.104 111.010  48.125  1.00  0.00           C
ATOM   5304 0C31 POPER 213      41.684 111.010  47.535  1.00  0.00           C
ATOM   5307 1C31 POPER 213      41.465 109.829  46.585  1.00  0.00           C
ATOM   5310 2C31 POPER 213      40.004 109.649  46.115  1.00  0.00           C
ATOM   5313 3C31 POPER 213      39.624 110.499  44.905  1.00  0.00           C
ATOM   5316 4C31 POPER 213      38.205 110.180  44.415  1.00  0.00           C
ATOM   5319 5C31 POPER 213      37.884 110.750  43.025  1.00  0.00           C
ATOM   5322 6C31 POPER 213      36.525 110.270  42.485  1.00  0.00           C
ATOM   5326  NH3 POPES 214     116.924  70.389  18.125  1.00  0.00           N
ATOM   5330  C12 POPES 214     116.655  68.950  18.495  1.00  0.00           C
ATOM   5333  C11 POPES 214     117.845  68.009  18.205  1.00  0.00           C
ATOM   5336  P   POPES 214     118.225  65.560  19.105  1.00  0.00           P
ATOM   5337  O13 POPES 214     117.835  64.180  18.765  1.00  0.00           O
ATOM   5338  O14 POPES 214     119.655  65.881  19.055  1.00  0.00           O
ATOM   5339  O11 POPES 214     117.635  65.951  20.515  1.00  0.00           O
ATOM   5340  O12 POPES 214     117.475  66.619  18.185  1.00  0.00           O
ATOM   5341  C1  POPES 214     117.736  65.060  21.645  1.00  0.00           C
ATOM   5344  C2  POPES 214     118.445  65.729  22.845  1.00  0.00           C
ATOM   5346  O21 POPES 214     118.275  64.850  23.965  1.00  0.00           O
ATOM   5347  C21 POPES 214     119.275  64.419  24.765  1.00  0.00           C
ATOM   5348  O22 POPES 214     119.065  63.880  25.835  1.00  0.00           O
ATOM   5349  C22 POPES 214     120.686  64.561  24.175  1.00  0.00           C
ATOM   5352  C3  POPES 214     117.815  67.131  23.105  1.00  0.00           C
ATOM   5355  O31 POPES 214     118.645  68.049  23.855  1.00  0.00           O
ATOM   5356  C31 POPES 214     118.615  67.869  25.155  1.00  0.00           C
ATOM   5357  O32 POPES 214     117.985  67.030  25.755  1.00  0.00           O
ATOM   5358  C32 POPES 214     119.576  68.869  25.815  1.00  0.00           C
ATOM   5361  C23 POPES 214     121.795  63.889  25.045  1.00  0.00           C
ATOM   5364  C24 POPES 214     122.454  64.819  26.075  1.00  0.00           C
ATOM   5367  C25 POPES 214     121.936  64.740  27.515  1.00  0.00           C
ATOM   5370  C26 POPES 214     122.274  63.429  28.265  1.00  0.00           C
ATOM   5373  C27 POPES 214     122.124  63.569  29.785  1.00  0.00           C
ATOM   5376  C28 POPES 214     122.076  62.229  30.535  1.00  0.00           C
ATOM   5379  C29 POPES 214     121.854  62.420  32.015  1.00  0.00           C
ATOM   5381 0C21 POPES 214     122.755  62.509  33.015  1.00  0.00           C
ATOM   5383 1C21 POPES 214     124.275  62.430  32.995  1.00  0.00           C
ATOM   5386 2C21 POPES 214     124.975  61.389  32.105  1.00  0.00           C
ATOM   5389 3C21 POPES 214     126.474  61.240  32.435  1.00  0.00           C
ATOM   5392 4C21 POPES 214     126.965  59.780  32.485  1.00  0.00           C
ATOM   5395 5C21 POPES 214     126.425  58.990  33.675  1.00  0.00           C
ATOM   5398 6C21 POPES 214     126.885  57.521  33.635  1.00  0.00           C
ATOM   5401 7C21 POPES 214     126.395  56.689  34.825  1.00  0.00           C
ATOM   5404 8C21 POPES 214     127.064  55.310  34.905  1.00  0.00           C
ATOM   5408  C33 POPES 214     119.584  68.701  27.355  1.00  0.00           C
ATOM   5411  C34 POPES 214     119.795  69.990  28.165  1.00  0.00           C
ATOM   5414  C35 POPES 214     119.546  69.689  29.645  1.00  0.00           C
ATOM   5417  C36 POPES 214     119.394  70.899  30.565  1.00  0.00           C
ATOM   5420  C37 POPES 214     118.815  70.419  31.895  1.00  0.00           C
ATOM   5423  C38 POPES 214     118.825  71.450  33.025  1.00  0.00           C
ATOM   5426  C39 POPES 214     118.334  70.850  34.355  1.00  0.00           C
ATOM   5429 0C31 POPES 214     116.944  70.219  34.255  1.00  0.00           C
ATOM   5432 1C31 POPES 214     116.385  69.810  35.625  1.00  0.00           C
ATOM   5435 2C31 POPES 214     114.914  69.359  35.555  1.00  0.00           C
ATOM   5438 3C31 POPES 214     114.444  68.619  36.805  1.00  0.00           C
ATOM   5441 4C31 POPES 214     114.564  69.439  38.105  1.00  0.00           C
ATOM   5444 5C31 POPES 214     114.515  68.549  39.355  1.00  0.00           C
ATOM   5447 6C31 POPES 214     114.655  69.359  40.645  1.00  0.00           C
ATOM   5451  NH3 POPET 215       2.876  60.879  61.705  1.00  0.00           N
ATOM   5455  C12 POPET 215       4.045  61.520  62.405  1.00  0.00           C
ATOM   5458  C11 POPET 215       4.336  62.869  61.755  1.00  0.00           C
ATOM   5461  P   POPET 215       3.166  65.219  61.635  1.00  0.00           P
ATOM   5462  O13 POPET 215       1.815  65.759  61.885  1.00  0.00           O
ATOM   5463  O14 POPET 215       4.255  65.710  62.495  1.00  0.00           O
ATOM   5464  O11 POPET 215       3.485  65.619  60.135  1.00  0.00           O
ATOM   5465  O12 POPET 215       3.135  63.639  61.645  1.00  0.00           O
ATOM   5466  C1  POPET 215       4.646  65.270  59.375  1.00  0.00           C
ATOM   5469  C2  POPET 215       4.236  64.850  57.935  1.00  0.00           C
ATOM   5471  O21 POPET 215       5.355  64.270  57.245  1.00  0.00           O
ATOM   5472  C21 POPET 215       5.656  64.509  55.985  1.00  0.00           C
ATOM   5473  O22 POPET 215       5.586  65.570  55.385  1.00  0.00           O
ATOM   5474  C22 POPET 215       6.116  63.169  55.365  1.00  0.00           C
ATOM   5477  C3  POPET 215       3.476  66.021  57.245  1.00  0.00           C
ATOM   5480  O31 POPET 215       2.895  65.660  55.975  1.00  0.00           O
ATOM   5481  C31 POPET 215       2.305  66.719  55.435  1.00  0.00           C
ATOM   5482  O32 POPET 215       2.046  67.749  56.045  1.00  0.00           O
ATOM   5483  C32 POPET 215       2.106  66.509  53.945  1.00  0.00           C
ATOM   5486  C23 POPET 215       6.456  63.200  53.855  1.00  0.00           C
ATOM   5489  C24 POPET 215       5.236  63.419  52.945  1.00  0.00           C
ATOM   5492  C25 POPET 215       5.575  63.209  51.465  1.00  0.00           C
ATOM   5495  C26 POPET 215       4.726  64.079  50.545  1.00  0.00           C
ATOM   5498  C27 POPET 215       5.176  64.009  49.085  1.00  0.00           C
ATOM   5501  C28 POPET 215       4.735  65.219  48.245  1.00  0.00           C
ATOM   5504  C29 POPET 215       3.245  65.219  47.995  1.00  0.00           C
ATOM   5506 0C21 POPET 215       2.646  65.240  46.785  1.00  0.00           C
ATOM   5508 1C21 POPET 215       3.375  65.320  45.475  1.00  0.00           C
ATOM   5511 2C21 POPET 215       3.975  63.990  44.975  1.00  0.00           C
ATOM   5514 3C21 POPET 215       3.135  63.340  43.865  1.00  0.00           C
ATOM   5517 4C21 POPET 215       3.886  62.249  43.075  1.00  0.00           C
ATOM   5520 5C21 POPET 215       5.206  62.719  42.455  1.00  0.00           C
ATOM   5523 6C21 POPET 215       5.796  61.719  41.455  1.00  0.00           C
ATOM   5526 7C21 POPET 215       7.265  61.999  41.145  1.00  0.00           C
ATOM   5529 8C21 POPET 215       7.876  61.020  40.135  1.00  0.00           C
ATOM   5533  C33 POPET 215       3.275  67.090  53.115  1.00  0.00           C
ATOM   5536  C34 POPET 215       2.935  67.070  51.625  1.00  0.00           C
ATOM   5539  C35 POPET 215       2.025  68.219  51.215  1.00  0.00           C
ATOM   5542  C36 POPET 215       1.186  67.930  49.965  1.00  0.00           C
ATOM   5545  C37 POPET 215       1.246  69.029  48.915  1.00  0.00           C
ATOM   5548  C38 POPET 215      -0.104  69.241  48.235  1.00  0.00           C
ATOM   5551  C39 POPET 215      -0.064  70.270  47.115  1.00  0.00           C
ATOM   5554 0C31 POPET 215      -1.475  70.719  46.745  1.00  0.00           C
ATOM   5557 1C31 POPET 215      -1.524  71.680  45.555  1.00  0.00           C
ATOM   5560 2C31 POPET 215      -2.865  72.420  45.465  1.00  0.00           C
ATOM   5563 3C31 POPET 215      -2.695  73.899  45.125  1.00  0.00           C
ATOM   5566 4C31 POPET 215      -2.194  74.110  43.695  1.00  0.00           C
ATOM   5569 5C31 POPET 215      -1.655  75.520  43.455  1.00  0.00           C
ATOM   5572 6C31 POPET 215      -1.224  75.710  42.005  1.00  0.00           C
ATOM   5576  NH3 POPEU 216      12.974  69.259  18.185  1.00  0.00           N
ATOM   5580  C12 POPEU 216      12.794  69.130  16.695  1.00  0.00           C
ATOM   5583  C11 POPEU 216      11.714  70.049  16.105  1.00  0.00           C
ATOM   5586  P   POPEU 216      11.404  72.249  17.515  1.00  0.00           P
ATOM   5587  O13 POPEU 216      12.364  73.210  18.075  1.00  0.00           O
ATOM   5588  O14 POPEU 216      10.094  72.789  17.095  1.00  0.00           O
ATOM   5589  O11 POPEU 216      11.144  71.119  18.575  1.00  0.00           O
ATOM   5590  O12 POPEU 216      12.024  71.420  16.345  1.00  0.00           O
ATOM   5591  C1  POPEU 216       9.814  70.820  19.015  1.00  0.00           C
ATOM   5594  C2  POPEU 216       9.784  70.329  20.485  1.00  0.00           C
ATOM   5596  O21 POPEU 216      10.504  71.229  21.335  1.00  0.00           O
ATOM   5597  C21 POPEU 216      11.784  71.069  21.625  1.00  0.00           C
ATOM   5598  O22 POPEU 216      12.644  70.509  20.965  1.00  0.00           O
ATOM   5599  C22 POPEU 216      11.924  71.639  23.055  1.00  0.00           C
ATOM   5602  C3  POPEU 216      10.174  68.850  20.695  1.00  0.00           C
ATOM   5605  O31 POPEU 216      10.194  68.579  22.105  1.00  0.00           O
ATOM   5606  C31 POPEU 216      11.024  67.630  22.495  1.00  0.00           C
ATOM   5607  O32 POPEU 216      11.704  66.939  21.755  1.00  0.00           O
ATOM   5608  C32 POPEU 216      10.994  67.479  24.025  1.00  0.00           C
ATOM   5611  C23 POPEU 216      13.354  71.969  23.565  1.00  0.00           C
ATOM   5614  C24 POPEU 216      13.364  72.649  24.955  1.00  0.00           C
ATOM   5617  C25 POPEU 216      13.194  71.741  26.185  1.00  0.00           C
ATOM   5620  C26 POPEU 216      13.444  72.469  27.525  1.00  0.00           C
ATOM   5623  C27 POPEU 216      13.394  71.560  28.775  1.00  0.00           C
ATOM   5626  C28 POPEU 216      13.314  72.359  30.105  1.00  0.00           C
ATOM   5629  C29 POPEU 216      13.914  71.729  31.325  1.00  0.00           C
ATOM   5631 0C21 POPEU 216      13.574  71.950  32.615  1.00  0.00           C
ATOM   5633 1C21 POPEU 216      12.504  72.869  33.135  1.00  0.00           C
ATOM   5636 2C21 POPEU 216      12.984  73.819  34.265  1.00  0.00           C
ATOM   5639 3C21 POPEU 216      11.814  74.649  34.835  1.00  0.00           C
ATOM   5642 4C21 POPEU 216      12.144  75.399  36.135  1.00  0.00           C
ATOM   5645 5C21 POPEU 216      10.924  76.209  36.605  1.00  0.00           C
ATOM   5648 6C21 POPEU 216      11.114  76.919  37.955  1.00  0.00           C
ATOM   5651 7C21 POPEU 216       9.814  77.579  38.435  1.00  0.00           C
ATOM   5654 8C21 POPEU 216       9.994  78.560  39.595  1.00  0.00           C
ATOM   5658  C33 POPEU 216      10.124  68.469  24.825  1.00  0.00           C
ATOM   5661  C34 POPEU 216       9.754  68.000  26.245  1.00  0.00           C
ATOM   5664  C35 POPEU 216      10.904  68.029  27.275  1.00  0.00           C
ATOM   5667  C36 POPEU 216      10.384  67.969  28.725  1.00  0.00           C
ATOM   5670  C37 POPEU 216      11.504  67.889  29.775  1.00  0.00           C
ATOM   5673  C38 POPEU 216      11.014  67.899  31.235  1.00  0.00           C
ATOM   5676  C39 POPEU 216      10.674  69.310  31.755  1.00  0.00           C
ATOM   5679 0C31 POPEU 216      10.274  69.381  33.235  1.00  0.00           C
ATOM   5682 1C31 POPEU 216      11.384  69.020  34.245  1.00  0.00           C
ATOM   5685 2C31 POPEU 216      10.874  69.139  35.695  1.00  0.00           C
ATOM   5688 3C31 POPEU 216      11.964  69.101  36.775  1.00  0.00           C
ATOM   5691 4C31 POPEU 216      11.344  69.210  38.185  1.00  0.00           C
ATOM   5694 5C31 POPEU 216      12.334  69.670  39.255  1.00  0.00           C
ATOM   5697 6C31 POPEU 216      11.764  69.640  40.675  1.00  0.00           C
ATOM   5701  NH3 POPEV 217      30.514  85.149  60.245  1.00  0.00           N
ATOM   5705  C12 POPEV 217      29.894  83.849  59.825  1.00  0.00           C
ATOM   5708  C11 POPEV 217      30.275  82.680  60.775  1.00  0.00           C
ATOM   5711  P   POPEV 217      32.914  82.500  60.395  1.00  0.00           P
ATOM   5712  O13 POPEV 217      33.654  81.829  61.485  1.00  0.00           O
ATOM   5713  O14 POPEV 217      32.824  83.979  60.425  1.00  0.00           O
ATOM   5714  O11 POPEV 217      33.454  82.009  58.995  1.00  0.00           O
ATOM   5715  O12 POPEV 217      31.434  81.969  60.355  1.00  0.00           O
ATOM   5716  C1  POPEV 217      32.764  81.130  58.095  1.00  0.00           C
ATOM   5719  C2  POPEV 217      32.514  81.819  56.715  1.00  0.00           C
ATOM   5721  O21 POPEV 217      31.404  81.259  55.985  1.00  0.00           O
ATOM   5722  C21 POPEV 217      31.464  79.969  55.685  1.00  0.00           C
ATOM   5723  O22 POPEV 217      32.304  79.160  56.025  1.00  0.00           O
ATOM   5724  C22 POPEV 217      30.334  79.689  54.695  1.00  0.00           C
ATOM   5727  C3  POPEV 217      33.794  81.881  55.835  1.00  0.00           C
ATOM   5730  O31 POPEV 217      33.614  82.770  54.695  1.00  0.00           O
ATOM   5731  C31 POPEV 217      33.334  82.179  53.545  1.00  0.00           C
ATOM   5732  O32 POPEV 217      33.194  80.979  53.365  1.00  0.00           O
ATOM   5733  C32 POPEV 217      33.194  83.250  52.455  1.00  0.00           C
ATOM   5736  C23 POPEV 217      30.254  78.219  54.245  1.00  0.00           C
ATOM   5739  C24 POPEV 217      29.394  78.090  52.975  1.00  0.00           C
ATOM   5742  C25 POPEV 217      30.144  78.490  51.695  1.00  0.00           C
ATOM   5745  C26 POPEV 217      29.344  78.200  50.415  1.00  0.00           C
ATOM   5748  C27 POPEV 217      30.194  78.320  49.135  1.00  0.00           C
ATOM   5751  C28 POPEV 217      29.444  77.979  47.835  1.00  0.00           C
ATOM   5754  C29 POPEV 217      29.064  76.520  47.775  1.00  0.00           C
ATOM   5756 0C21 POPEV 217      28.424  75.899  46.765  1.00  0.00           C
ATOM   5758 1C21 POPEV 217      27.994  76.529  45.465  1.00  0.00           C
ATOM   5761 2C21 POPEV 217      28.264  75.640  44.235  1.00  0.00           C
ATOM   5764 3C21 POPEV 217      29.754  75.380  43.985  1.00  0.00           C
ATOM   5767 4C21 POPEV 217      30.024  74.719  42.625  1.00  0.00           C
ATOM   5770 5C21 POPEV 217      31.494  74.299  42.465  1.00  0.00           C
ATOM   5773 6C21 POPEV 217      31.764  72.889  43.015  1.00  0.00           C
ATOM   5776 7C21 POPEV 217      33.264  72.540  43.085  1.00  0.00           C
ATOM   5779 8C21 POPEV 217      33.744  72.170  44.485  1.00  0.00           C
ATOM   5783  C33 POPEV 217      33.814  82.809  51.115  1.00  0.00           C
ATOM   5786  C34 POPEV 217      33.734  83.859  49.985  1.00  0.00           C
ATOM   5789  C35 POPEV 217      32.304  84.201  49.505  1.00  0.00           C
ATOM   5792  C36 POPEV 217      31.504  83.009  48.965  1.00  0.00           C
ATOM   5795  C37 POPEV 217      30.054  83.380  48.615  1.00  0.00           C
ATOM   5798  C38 POPEV 217      29.694  83.230  47.135  1.00  0.00           C
ATOM   5801  C39 POPEV 217      29.514  81.759  46.705  1.00  0.00           C
ATOM   5804 0C31 POPEV 217      28.854  81.660  45.325  1.00  0.00           C
ATOM   5807 1C31 POPEV 217      28.444  80.229  44.965  1.00  0.00           C
ATOM   5810 2C31 POPEV 217      28.064  80.060  43.495  1.00  0.00           C
ATOM   5813 3C31 POPEV 217      26.944  80.999  43.025  1.00  0.00           C
ATOM   5816 4C31 POPEV 217      26.684  80.870  41.515  1.00  0.00           C
ATOM   5819 5C31 POPEV 217      25.544  81.779  41.045  1.00  0.00           C
ATOM   5822 6C31 POPEV 217      25.614  82.039  39.535  1.00  0.00           C
ATOM   5826  NH3 POPEW 218      55.604   7.399  60.305  1.00  0.00           N
ATOM   5830  C12 POPEW 218      56.414   6.609  59.325  1.00  0.00           C
ATOM   5833  C11 POPEW 218      55.704   5.299  59.005  1.00  0.00           C
ATOM   5836  P   POPEW 218      53.615   4.549  60.315  1.00  0.00           P
ATOM   5837  O13 POPEW 218      53.344   3.789  61.555  1.00  0.00           O
ATOM   5838  O14 POPEW 218      53.094   5.929  60.255  1.00  0.00           O
ATOM   5839  O11 POPEW 218      53.264   3.719  59.005  1.00  0.00           O
ATOM   5840  O12 POPEW 218      55.174   4.669  60.175  1.00  0.00           O
ATOM   5841  C1  POPEW 218      53.584   2.319  58.925  1.00  0.00           C
ATOM   5844  C2  POPEW 218      54.785   1.999  57.975  1.00  0.00           C
ATOM   5846  O21 POPEW 218      54.294   1.679  56.655  1.00  0.00           O
ATOM   5847  C21 POPEW 218      54.844   2.309  55.625  1.00  0.00           C
ATOM   5848  O22 POPEW 218      55.585   3.269  55.675  1.00  0.00           O
ATOM   5849  C22 POPEW 218      54.305   1.689  54.335  1.00  0.00           C
ATOM   5852  C3  POPEW 218      55.614   0.799  58.525  1.00  0.00           C
ATOM   5855  O31 POPEW 218      56.835   0.619  57.785  1.00  0.00           O
ATOM   5856  C31 POPEW 218      56.884  -0.031  56.635  1.00  0.00           C
ATOM   5857  O32 POPEW 218      57.664   0.209  55.735  1.00  0.00           O
ATOM   5858  C32 POPEW 218      55.865  -1.151  56.545  1.00  0.00           C
ATOM   5861  C23 POPEW 218      55.384   1.519  53.235  1.00  0.00           C
ATOM   5864  C24 POPEW 218      54.815   0.899  51.945  1.00  0.00           C
ATOM   5867  C25 POPEW 218      55.634   1.229  50.685  1.00  0.00           C
ATOM   5870  C26 POPEW 218      54.844   1.099  49.385  1.00  0.00           C
ATOM   5873  C27 POPEW 218      54.505  -0.351  48.985  1.00  0.00           C
ATOM   5876  C28 POPEW 218      53.545  -0.411  47.785  1.00  0.00           C
ATOM   5879  C29 POPEW 218      52.154   0.029  48.175  1.00  0.00           C
ATOM   5881 0C21 POPEW 218      51.304   0.839  47.505  1.00  0.00           C
ATOM   5883 1C21 POPEW 218      51.525   1.499  46.165  1.00  0.00           C
ATOM   5886 2C21 POPEW 218      51.045   2.969  46.135  1.00  0.00           C
ATOM   5889 3C21 POPEW 218      49.524   3.149  46.335  1.00  0.00           C
ATOM   5892 4C21 POPEW 218      49.014   4.599  46.205  1.00  0.00           C
ATOM   5895 5C21 POPEW 218      49.815   5.579  47.065  1.00  0.00           C
ATOM   5898 6C21 POPEW 218      49.294   7.030  47.095  1.00  0.00           C
ATOM   5901 7C21 POPEW 218      50.294   7.969  47.785  1.00  0.00           C
ATOM   5904 8C21 POPEW 218      49.865   9.439  47.785  1.00  0.00           C
ATOM   5908  C33 POPEW 218      56.104  -2.050  55.325  1.00  0.00           C
ATOM   5911  C34 POPEW 218      55.184  -3.270  55.365  1.00  0.00           C
ATOM   5914  C35 POPEW 218      53.694  -2.940  55.195  1.00  0.00           C
ATOM   5917  C36 POPEW 218      53.404  -2.220  53.875  1.00  0.00           C
ATOM   5920  C37 POPEW 218      51.905  -2.090  53.635  1.00  0.00           C
ATOM   5923  C38 POPEW 218      51.544  -1.530  52.245  1.00  0.00           C
ATOM   5926  C39 POPEW 218      50.184  -2.080  51.825  1.00  0.00           C
ATOM   5929 0C31 POPEW 218      49.594  -1.540  50.525  1.00  0.00           C
ATOM   5932 1C31 POPEW 218      48.325  -2.320  50.165  1.00  0.00           C
ATOM   5935 2C31 POPEW 218      47.584  -1.780  48.935  1.00  0.00           C
ATOM   5938 3C31 POPEW 218      46.404  -2.670  48.545  1.00  0.00           C
ATOM   5941 4C31 POPEW 218      45.114  -2.450  49.345  1.00  0.00           C
ATOM   5944 5C31 POPEW 218      44.044  -3.450  48.925  1.00  0.00           C
ATOM   5947 6C31 POPEW 218      42.604  -2.980  49.135  1.00  0.00           C
ATOM   5951  NH3 POPEX 219      83.174  28.500  61.915  1.00  0.00           N
ATOM   5955  C12 POPEX 219      83.325  29.930  61.485  1.00  0.00           C
ATOM   5958  C11 POPEX 219      82.495  30.229  60.225  1.00  0.00           C
ATOM   5961  P   POPEX 219      82.505  32.829  60.355  1.00  0.00           P
ATOM   5962  O13 POPEX 219      81.045  33.000  60.535  1.00  0.00           O
ATOM   5963  O14 POPEX 219      83.325  32.889  61.575  1.00  0.00           O
ATOM   5964  O11 POPEX 219      83.064  33.979  59.415  1.00  0.00           O
ATOM   5965  O12 POPEX 219      82.845  31.479  59.625  1.00  0.00           O
ATOM   5966  C1  POPEX 219      82.684  34.139  58.045  1.00  0.00           C
ATOM   5969  C2  POPEX 219      83.314  35.439  57.455  1.00  0.00           C
ATOM   5971  O21 POPEX 219      82.684  35.709  56.185  1.00  0.00           O
ATOM   5972  C21 POPEX 219      82.605  37.000  55.835  1.00  0.00           C
ATOM   5973  O22 POPEX 219      83.004  37.939  56.495  1.00  0.00           O
ATOM   5974  C22 POPEX 219      81.834  37.130  54.525  1.00  0.00           C
ATOM   5977  C3  POPEX 219      84.865  35.310  57.325  1.00  0.00           C
ATOM   5980  O31 POPEX 219      85.464  36.200  56.365  1.00  0.00           O
ATOM   5981  C31 POPEX 219      85.954  37.309  56.865  1.00  0.00           C
ATOM   5982  O32 POPEX 219      85.965  37.639  58.035  1.00  0.00           O
ATOM   5983  C32 POPEX 219      86.505  38.180  55.745  1.00  0.00           C
ATOM   5986  C23 POPEX 219      81.654  38.579  54.035  1.00  0.00           C
ATOM   5989  C24 POPEX 219      82.885  39.009  53.245  1.00  0.00           C
ATOM   5992  C25 POPEX 219      82.775  40.349  52.535  1.00  0.00           C
ATOM   5995  C26 POPEX 219      83.934  40.539  51.555  1.00  0.00           C
ATOM   5998  C27 POPEX 219      84.044  41.959  51.005  1.00  0.00           C
ATOM   6001  C28 POPEX 219      85.195  42.080  49.995  1.00  0.00           C
ATOM   6004  C29 POPEX 219      85.224  43.460  49.415  1.00  0.00           C
ATOM   6006 0C21 POPEX 219      85.514  43.799  48.145  1.00  0.00           C
ATOM   6008 1C21 POPEX 219      85.984  42.899  47.025  1.00  0.00           C
ATOM   6011 2C21 POPEX 219      87.264  43.530  46.445  1.00  0.00           C
ATOM   6014 3C21 POPEX 219      87.715  42.939  45.105  1.00  0.00           C
ATOM   6017 4C21 POPEX 219      88.955  43.701  44.595  1.00  0.00           C
ATOM   6020 5C21 POPEX 219      89.484  43.239  43.235  1.00  0.00           C
ATOM   6023 6C21 POPEX 219      89.874  41.750  43.195  1.00  0.00           C
ATOM   6026 7C21 POPEX 219      90.905  41.439  42.095  1.00  0.00           C
ATOM   6029 8C21 POPEX 219      91.175  39.951  41.865  1.00  0.00           C
ATOM   6033  C33 POPEX 219      86.215  39.679  55.985  1.00  0.00           C
ATOM   6036  C34 POPEX 219      86.645  40.529  54.785  1.00  0.00           C
ATOM   6039  C35 POPEX 219      86.554  42.039  55.035  1.00  0.00           C
ATOM   6042  C36 POPEX 219      87.215  42.829  53.905  1.00  0.00           C
ATOM   6045  C37 POPEX 219      87.594  44.270  54.275  1.00  0.00           C
ATOM   6048  C38 POPEX 219      88.734  44.809  53.385  1.00  0.00           C
ATOM   6051  C39 POPEX 219      88.384  44.819  51.895  1.00  0.00           C
ATOM   6054 0C31 POPEX 219      89.546  45.289  51.015  1.00  0.00           C
ATOM   6057 1C31 POPEX 219      89.105  45.450  49.555  1.00  0.00           C
ATOM   6060 2C31 POPEX 219      90.224  45.999  48.645  1.00  0.00           C
ATOM   6063 3C31 POPEX 219      89.686  46.439  47.275  1.00  0.00           C
ATOM   6066 4C31 POPEX 219      90.785  46.779  46.275  1.00  0.00           C
ATOM   6069 5C31 POPEX 219      90.255  47.490  45.025  1.00  0.00           C
ATOM   6072 6C31 POPEX 219      91.355  47.939  44.065  1.00  0.00           C
ATOM   6076  NH3 POPEY 220       0.705  37.539  18.625  1.00  0.00           N
ATOM   6080  C12 POPEY 220       0.756  36.040  18.495  1.00  0.00           C
ATOM   6083  C11 POPEY 220       1.785  35.599  17.435  1.00  0.00           C
ATOM   6086  P   POPEY 220       4.045  36.990  17.885  1.00  0.00           P
ATOM   6087  O13 POPEY 220       4.506  37.340  16.525  1.00  0.00           O
ATOM   6088  O14 POPEY 220       3.336  38.000  18.695  1.00  0.00           O
ATOM   6089  O11 POPEY 220       5.266  36.489  18.775  1.00  0.00           O
ATOM   6090  O12 POPEY 220       3.135  35.709  17.875  1.00  0.00           O
ATOM   6091  C1  POPEY 220       4.915  36.009  20.085  1.00  0.00           C
ATOM   6094  C2  POPEY 220       4.996  34.469  20.145  1.00  0.00           C
ATOM   6096  O21 POPEY 220       4.936  34.069  21.515  1.00  0.00           O
ATOM   6097  C21 POPEY 220       3.735  34.000  22.045  1.00  0.00           C
ATOM   6098  O22 POPEY 220       2.685  34.379  21.535  1.00  0.00           O
ATOM   6099  C22 POPEY 220       3.876  33.319  23.405  1.00  0.00           C
ATOM   6102  C3  POPEY 220       6.335  33.959  19.535  1.00  0.00           C
ATOM   6105  O31 POPEY 220       6.755  32.729  20.195  1.00  0.00           O
ATOM   6106  C31 POPEY 220       8.016  32.729  20.595  1.00  0.00           C
ATOM   6107  O32 POPEY 220       8.914  33.389  20.105  1.00  0.00           O
ATOM   6108  C32 POPEY 220       8.156  31.830  21.835  1.00  0.00           C
ATOM   6111  C23 POPEY 220       3.506  34.229  24.585  1.00  0.00           C
ATOM   6114  C24 POPEY 220       3.975  33.549  25.875  1.00  0.00           C
ATOM   6117  C25 POPEY 220       3.655  34.309  27.165  1.00  0.00           C
ATOM   6120  C26 POPEY 220       2.275  33.910  27.675  1.00  0.00           C
ATOM   6123  C27 POPEY 220       1.955  34.490  29.055  1.00  0.00           C
ATOM   6126  C28 POPEY 220       0.626  33.919  29.575  1.00  0.00           C
ATOM   6129  C29 POPEY 220       0.115  34.750  30.725  1.00  0.00           C
ATOM   6131 0C21 POPEY 220      -0.305  34.329  31.925  1.00  0.00           C
ATOM   6133 1C21 POPEY 220      -0.435  32.919  32.425  1.00  0.00           C
ATOM   6136 2C21 POPEY 220      -1.664  32.819  33.335  1.00  0.00           C
ATOM   6139 3C21 POPEY 220      -1.725  31.530  34.165  1.00  0.00           C
ATOM   6142 4C21 POPEY 220      -2.564  31.740  35.425  1.00  0.00           C
ATOM   6145 5C21 POPEY 220      -2.865  30.450  36.215  1.00  0.00           C
ATOM   6148 6C21 POPEY 220      -1.644  29.790  36.875  1.00  0.00           C
ATOM   6151 7C21 POPEY 220      -2.094  28.670  37.835  1.00  0.00           C
ATOM   6154 8C21 POPEY 220      -0.955  28.010  38.605  1.00  0.00           C
ATOM   6158  C33 POPEY 220       9.625  31.649  22.295  1.00  0.00           C
ATOM   6161  C34 POPEY 220       9.775  31.080  23.715  1.00  0.00           C
ATOM   6164  C35 POPEY 220       8.905  31.770  24.775  1.00  0.00           C
ATOM   6167  C36 POPEY 220       9.385  31.519  26.215  1.00  0.00           C
ATOM   6170  C37 POPEY 220      10.525  32.469  26.635  1.00  0.00           C
ATOM   6173  C38 POPEY 220      10.765  32.539  28.145  1.00  0.00           C
ATOM   6176  C39 POPEY 220       9.644  33.250  28.925  1.00  0.00           C
ATOM   6179 0C31 POPEY 220       9.975  33.500  30.405  1.00  0.00           C
ATOM   6182 1C31 POPEY 220       8.975  34.479  31.035  1.00  0.00           C
ATOM   6185 2C31 POPEY 220       9.094  34.650  32.555  1.00  0.00           C
ATOM   6188 3C31 POPEY 220       8.636  33.419  33.345  1.00  0.00           C
ATOM   6191 4C31 POPEY 220       8.126  33.770  34.745  1.00  0.00           C
ATOM   6194 5C31 POPEY 220       9.164  34.500  35.605  1.00  0.00           C
ATOM   6197 6C31 POPEY 220       8.776  34.549  37.085  1.00  0.00           C
ATOM   6201  NH3 POPEZ 221      42.914 108.271  19.385  1.00  0.00           N
ATOM   6205  C12 POPEZ 221      41.704 108.919  18.795  1.00  0.00           C
ATOM   6208  C11 POPEZ 221      41.725 110.460  18.985  1.00  0.00           C
ATOM   6211  P   POPEZ 221      42.754 112.430  20.345  1.00  0.00           P
ATOM   6212  O13 POPEZ 221      44.004 112.710  21.085  1.00  0.00           O
ATOM   6213  O14 POPEZ 221      42.664 113.180  19.075  1.00  0.00           O
ATOM   6214  O11 POPEZ 221      41.544 112.809  21.315  1.00  0.00           O
ATOM   6215  O12 POPEZ 221      42.594 110.880  20.045  1.00  0.00           O
ATOM   6216  C1  POPEZ 221      40.624 111.810  21.775  1.00  0.00           C
ATOM   6219  C2  POPEZ 221      39.955 112.079  23.165  1.00  0.00           C
ATOM   6221  O21 POPEZ 221      40.854 112.729  24.095  1.00  0.00           O
ATOM   6222  C21 POPEZ 221      41.275 112.160  25.195  1.00  0.00           C
ATOM   6223  O22 POPEZ 221      41.264 110.979  25.475  1.00  0.00           O
ATOM   6224  C22 POPEZ 221      41.714 113.240  26.205  1.00  0.00           C
ATOM   6227  C3  POPEZ 221      39.204 110.780  23.635  1.00  0.00           C
ATOM   6230  O31 POPEZ 221      38.284 110.990  24.735  1.00  0.00           O
ATOM   6231  C31 POPEZ 221      37.794 109.799  25.155  1.00  0.00           C
ATOM   6232  O32 POPEZ 221      38.124 108.719  24.725  1.00  0.00           O
ATOM   6233  C32 POPEZ 221      36.734 109.990  26.255  1.00  0.00           C
ATOM   6236  C23 POPEZ 221      41.124 112.991  27.625  1.00  0.00           C
ATOM   6239  C24 POPEZ 221      41.655 113.969  28.685  1.00  0.00           C
ATOM   6242  C25 POPEZ 221      41.955 113.329  30.055  1.00  0.00           C
ATOM   6245  C26 POPEZ 221      42.994 112.210  29.975  1.00  0.00           C
ATOM   6248  C27 POPEZ 221      43.645 111.881  31.325  1.00  0.00           C
ATOM   6251  C28 POPEZ 221      44.924 111.030  31.195  1.00  0.00           C
ATOM   6254  C29 POPEZ 221      44.645 109.549  31.065  1.00  0.00           C
ATOM   6256 0C21 POPEZ 221      44.984 108.569  31.935  1.00  0.00           C
ATOM   6258 1C21 POPEZ 221      45.694 108.729  33.255  1.00  0.00           C
ATOM   6261 2C21 POPEZ 221      44.914 108.119  34.445  1.00  0.00           C
ATOM   6264 3C21 POPEZ 221      44.815 106.580  34.425  1.00  0.00           C
ATOM   6267 4C21 POPEZ 221      44.435 105.979  35.795  1.00  0.00           C
ATOM   6270 5C21 POPEZ 221      43.064 106.399  36.345  1.00  0.00           C
ATOM   6273 6C21 POPEZ 221      41.874 105.669  35.705  1.00  0.00           C
ATOM   6276 7C21 POPEZ 221      40.534 106.089  36.345  1.00  0.00           C
ATOM   6279 8C21 POPEZ 221      39.314 105.359  35.785  1.00  0.00           C
ATOM   6283  C33 POPEZ 221      36.844 108.840  27.285  1.00  0.00           C
ATOM   6286  C34 POPEZ 221      35.734 108.779  28.345  1.00  0.00           C
ATOM   6289  C35 POPEZ 221      36.024 107.609  29.305  1.00  0.00           C
ATOM   6292  C36 POPEZ 221      35.014 107.410  30.435  1.00  0.00           C
ATOM   6295  C37 POPEZ 221      35.604 106.499  31.525  1.00  0.00           C
ATOM   6298  C38 POPEZ 221      34.594 106.030  32.575  1.00  0.00           C
ATOM   6301  C39 POPEZ 221      35.275 105.479  33.835  1.00  0.00           C
ATOM   6304 0C31 POPEZ 221      34.394 105.610  35.085  1.00  0.00           C
ATOM   6307 1C31 POPEZ 221      35.205 105.560  36.385  1.00  0.00           C
ATOM   6310 2C31 POPEZ 221      34.404 106.040  37.595  1.00  0.00           C
ATOM   6313 3C31 POPEZ 221      35.324 106.369  38.775  1.00  0.00           C
ATOM   6316 4C31 POPEZ 221      34.584 106.570  40.105  1.00  0.00           C
ATOM   6319 5C31 POPEZ 221      35.584 106.619  41.275  1.00  0.00           C
ATOM   6322 6C31 POPEZ 221      34.944 106.869  42.635  1.00  0.00           C
ATOM   6326  NH3 POPEa 222      27.064  57.910  58.545  1.00  0.00           N
ATOM   6330  C12 POPEa 222      25.764  58.639  58.665  1.00  0.00           C
ATOM   6333  C11 POPEa 222      25.804  59.869  59.595  1.00  0.00           C
ATOM   6336  P   POPEa 222      24.164  61.709  60.525  1.00  0.00           P
ATOM   6337  O13 POPEa 222      22.854  61.639  61.215  1.00  0.00           O
ATOM   6338  O14 POPEa 222      25.354  62.070  61.325  1.00  0.00           O
ATOM   6339  O11 POPEa 222      23.955  62.740  59.305  1.00  0.00           O
ATOM   6340  O12 POPEa 222      24.464  60.349  59.765  1.00  0.00           O
ATOM   6341  C1  POPEa 222      23.504  62.179  58.045  1.00  0.00           C
ATOM   6344  C2  POPEa 222      22.424  62.959  57.245  1.00  0.00           C
ATOM   6346  O21 POPEa 222      21.894  62.020  56.275  1.00  0.00           O
ATOM   6347  C21 POPEa 222      20.574  61.979  56.095  1.00  0.00           C
ATOM   6348  O22 POPEa 222      19.764  62.579  56.765  1.00  0.00           O
ATOM   6349  C22 POPEa 222      20.254  61.170  54.825  1.00  0.00           C
ATOM   6352  C3  POPEa 222      23.014  64.200  56.525  1.00  0.00           C
ATOM   6355  O31 POPEa 222      22.294  64.479  55.315  1.00  0.00           O
ATOM   6356  C31 POPEa 222      21.354  65.389  55.315  1.00  0.00           C
ATOM   6357  O32 POPEa 222      21.094  66.189  56.195  1.00  0.00           O
ATOM   6358  C32 POPEa 222      20.554  65.149  54.045  1.00  0.00           C
ATOM   6361  C23 POPEa 222      19.144  60.100  54.995  1.00  0.00           C
ATOM   6364  C24 POPEa 222      18.124  60.040  53.835  1.00  0.00           C
ATOM   6367  C25 POPEa 222      18.684  60.021  52.395  1.00  0.00           C
ATOM   6370  C26 POPEa 222      17.594  59.669  51.365  1.00  0.00           C
ATOM   6373  C27 POPEa 222      17.944  60.079  49.935  1.00  0.00           C
ATOM   6376  C28 POPEa 222      16.694  60.240  49.055  1.00  0.00           C
ATOM   6379  C29 POPEa 222      16.934  61.170  47.895  1.00  0.00           C
ATOM   6381 0C21 POPEa 222      17.454  60.840  46.705  1.00  0.00           C
ATOM   6383 1C21 POPEa 222      17.874  59.459  46.255  1.00  0.00           C
ATOM   6386 2C21 POPEa 222      17.374  59.139  44.835  1.00  0.00           C
ATOM   6389 3C21 POPEa 222      18.174  59.840  43.725  1.00  0.00           C
ATOM   6392 4C21 POPEa 222      17.464  59.830  42.365  1.00  0.00           C
ATOM   6395 5C21 POPEa 222      16.934  58.450  41.955  1.00  0.00           C
ATOM   6398 6C21 POPEa 222      16.224  58.489  40.595  1.00  0.00           C
ATOM   6401 7C21 POPEa 222      15.274  57.319  40.375  1.00  0.00           C
ATOM   6404 8C21 POPEa 222      14.444  57.470  39.105  1.00  0.00           C
ATOM   6408  C33 POPEa 222      19.394  66.150  53.875  1.00  0.00           C
ATOM   6411  C34 POPEa 222      18.424  65.689  52.775  1.00  0.00           C
ATOM   6414  C35 POPEa 222      18.464  66.549  51.515  1.00  0.00           C
ATOM   6417  C36 POPEa 222      19.874  66.820  50.965  1.00  0.00           C
ATOM   6420  C37 POPEa 222      19.804  67.639  49.675  1.00  0.00           C
ATOM   6423  C38 POPEa 222      21.184  68.109  49.205  1.00  0.00           C
ATOM   6426  C39 POPEa 222      21.104  68.899  47.895  1.00  0.00           C
ATOM   6429 0C31 POPEa 222      20.764  68.000  46.705  1.00  0.00           C
ATOM   6432 1C31 POPEa 222      20.724  68.771  45.385  1.00  0.00           C
ATOM   6435 2C31 POPEa 222      20.484  67.851  44.185  1.00  0.00           C
ATOM   6438 3C31 POPEa 222      20.384  68.630  42.875  1.00  0.00           C
ATOM   6441 4C31 POPEa 222      21.744  69.090  42.355  1.00  0.00           C
ATOM   6444 5C31 POPEa 222      21.584  70.189  41.305  1.00  0.00           C
ATOM   6447 6C31 POPEa 222      22.894  70.570  40.625  1.00  0.00           C
ATOM   6451  NH3 POPEb 223      45.724  15.979  63.305  1.00  0.00           N
ATOM   6455  C12 POPEb 223      44.454  16.780  63.335  1.00  0.00           C
ATOM   6458  C11 POPEb 223      44.605  18.149  62.645  1.00  0.00           C
ATOM   6461  P   POPEb 223      46.224  18.360  60.565  1.00  0.00           P
ATOM   6462  O13 POPEb 223      46.644  19.729  60.945  1.00  0.00           O
ATOM   6463  O14 POPEb 223      47.115  17.209  60.785  1.00  0.00           O
ATOM   6464  O11 POPEb 223      45.804  18.490  59.045  1.00  0.00           O
ATOM   6465  O12 POPEb 223      44.834  18.049  61.235  1.00  0.00           O
ATOM   6466  C1  POPEb 223      45.264  17.399  58.305  1.00  0.00           C
ATOM   6469  C2  POPEb 223      45.804  17.410  56.835  1.00  0.00           C
ATOM   6471  O21 POPEb 223      46.984  16.590  56.635  1.00  0.00           O
ATOM   6472  C21 POPEb 223      46.705  15.319  56.455  1.00  0.00           C
ATOM   6473  O22 POPEb 223      45.646  14.780  56.725  1.00  0.00           O
ATOM   6474  C22 POPEb 223      47.834  14.619  55.705  1.00  0.00           C
ATOM   6477  C3  POPEb 223      46.154  18.849  56.405  1.00  0.00           C
ATOM   6480  O31 POPEb 223      46.364  18.939  54.975  1.00  0.00           O
ATOM   6481  C31 POPEb 223      47.614  18.840  54.585  1.00  0.00           C
ATOM   6482  O32 POPEb 223      48.594  18.939  55.305  1.00  0.00           O
ATOM   6483  C32 POPEb 223      47.654  18.690  53.075  1.00  0.00           C
ATOM   6486  C23 POPEb 223      47.315  14.349  54.285  1.00  0.00           C
ATOM   6489  C24 POPEb 223      48.146  13.439  53.375  1.00  0.00           C
ATOM   6492  C25 POPEb 223      48.654  14.179  52.125  1.00  0.00           C
ATOM   6495  C26 POPEb 223      47.614  14.259  50.995  1.00  0.00           C
ATOM   6498  C27 POPEb 223      47.985  15.279  49.905  1.00  0.00           C
ATOM   6501  C28 POPEb 223      47.044  15.269  48.685  1.00  0.00           C
ATOM   6504  C29 POPEb 223      47.105  16.559  47.905  1.00  0.00           C
ATOM   6506 0C21 POPEb 223      47.535  16.770  46.645  1.00  0.00           C
ATOM   6508 1C21 POPEb 223      48.114  15.780  45.675  1.00  0.00           C
ATOM   6511 2C21 POPEb 223      49.454  16.279  45.085  1.00  0.00           C
ATOM   6514 3C21 POPEb 223      49.314  17.319  43.965  1.00  0.00           C
ATOM   6517 4C21 POPEb 223      50.644  17.979  43.545  1.00  0.00           C
ATOM   6520 5C21 POPEb 223      51.744  17.000  43.115  1.00  0.00           C
ATOM   6523 6C21 POPEb 223      52.724  17.639  42.105  1.00  0.00           C
ATOM   6526 7C21 POPEb 223      53.624  16.639  41.365  1.00  0.00           C
ATOM   6529 8C21 POPEb 223      54.394  17.309  40.215  1.00  0.00           C
ATOM   6533  C33 POPEb 223      49.094  18.490  52.585  1.00  0.00           C
ATOM   6536  C34 POPEb 223      49.254  18.819  51.105  1.00  0.00           C
ATOM   6539  C35 POPEb 223      50.634  18.379  50.615  1.00  0.00           C
ATOM   6542  C36 POPEb 223      50.895  18.740  49.155  1.00  0.00           C
ATOM   6545  C37 POPEb 223      52.245  18.189  48.705  1.00  0.00           C
ATOM   6548  C38 POPEb 223      52.514  18.349  47.195  1.00  0.00           C
ATOM   6551  C39 POPEb 223      53.994  18.229  46.785  1.00  0.00           C
ATOM   6554 0C31 POPEb 223      54.584  16.799  46.805  1.00  0.00           C
ATOM   6557 1C31 POPEb 223      54.965  16.270  48.195  1.00  0.00           C
ATOM   6560 2C31 POPEb 223      55.504  14.830  48.195  1.00  0.00           C
ATOM   6563 3C31 POPEb 223      57.005  14.669  47.905  1.00  0.00           C
ATOM   6566 4C31 POPEb 223      57.365  14.569  46.415  1.00  0.00           C
ATOM   6569 5C31 POPEb 223      58.694  13.829  46.215  1.00  0.00           C
ATOM   6572 6C31 POPEb 223      59.034  13.559  44.745  1.00  0.00           C
ATOM   6576  NH3 POPEc 224      86.024  98.280  20.975  1.00  0.00           N
ATOM   6580  C12 POPEc 224      87.134  98.560  21.945  1.00  0.00           C
ATOM   6583  C11 POPEc 224      88.334  99.259  21.295  1.00  0.00           C
ATOM   6586  P   POPEc 224      90.135 100.700  22.705  1.00  0.00           P
ATOM   6587  O13 POPEc 224      91.204 100.280  21.775  1.00  0.00           O
ATOM   6588  O14 POPEc 224      90.025 102.140  23.005  1.00  0.00           O
ATOM   6589  O11 POPEc 224      90.405  99.819  23.965  1.00  0.00           O
ATOM   6590  O12 POPEc 224      88.745 100.260  22.195  1.00  0.00           O
ATOM   6591  C1  POPEc 224      89.415  99.241  24.815  1.00  0.00           C
ATOM   6594  C2  POPEc 224      90.065  98.719  26.135  1.00  0.00           C
ATOM   6596  O21 POPEc 224      89.785  99.630  27.215  1.00  0.00           O
ATOM   6597  C21 POPEc 224      88.654  99.399  27.875  1.00  0.00           C
ATOM   6598  O22 POPEc 224      87.914  98.449  27.695  1.00  0.00           O
ATOM   6599  C22 POPEc 224      88.454 100.540  28.885  1.00  0.00           C
ATOM   6602  C3  POPEc 224      91.605  98.579  26.005  1.00  0.00           C
ATOM   6605  O31 POPEc 224      92.146  97.669  26.965  1.00  0.00           O
ATOM   6606  C31 POPEc 224      92.444  97.999  28.235  1.00  0.00           C
ATOM   6607  O32 POPEc 224      92.525  97.189  29.135  1.00  0.00           O
ATOM   6608  C32 POPEc 224      92.845  99.469  28.425  1.00  0.00           C
ATOM   6611  C23 POPEc 224      87.745 100.140  30.195  1.00  0.00           C
ATOM   6614  C24 POPEc 224      87.885 101.271  31.215  1.00  0.00           C
ATOM   6617  C25 POPEc 224      87.046 101.130  32.495  1.00  0.00           C
ATOM   6620  C26 POPEc 224      87.715 100.330  33.615  1.00  0.00           C
ATOM   6623  C27 POPEc 224      87.005 100.569  34.955  1.00  0.00           C
ATOM   6626  C28 POPEc 224      87.745  99.990  36.175  1.00  0.00           C
ATOM   6629  C29 POPEc 224      87.684 100.939  37.355  1.00  0.00           C
ATOM   6631 0C21 POPEc 224      87.064 100.780  38.535  1.00  0.00           C
ATOM   6633 1C21 POPEc 224      86.285  99.579  39.005  1.00  0.00           C
ATOM   6636 2C21 POPEc 224      86.915  99.030  40.295  1.00  0.00           C
ATOM   6639 3C21 POPEc 224      86.404  97.630  40.665  1.00  0.00           C
ATOM   6642 4C21 POPEc 224      87.164  97.039  41.865  1.00  0.00           C
ATOM   6645 5C21 POPEc 224      87.084  95.509  41.935  1.00  0.00           C
ATOM   6648 6C21 POPEc 224      87.745  94.930  43.195  1.00  0.00           C
ATOM   6651 7C21 POPEc 224      88.064  93.439  43.035  1.00  0.00           C
ATOM   6654 8C21 POPEc 224      88.615  92.770  44.295  1.00  0.00           C
ATOM   6658  C33 POPEc 224      93.074  99.770  29.925  1.00  0.00           C
ATOM   6661  C34 POPEc 224      93.514 101.209  30.195  1.00  0.00           C
ATOM   6664  C35 POPEc 224      93.156 101.689  31.615  1.00  0.00           C
ATOM   6667  C36 POPEc 224      94.055 101.130  32.725  1.00  0.00           C
ATOM   6670  C37 POPEc 224      93.785 101.790  34.095  1.00  0.00           C
ATOM   6673  C38 POPEc 224      94.704 101.279  35.225  1.00  0.00           C
ATOM   6676  C39 POPEc 224      94.904 102.310  36.345  1.00  0.00           C
ATOM   6679 0C31 POPEc 224      95.265 101.689  37.705  1.00  0.00           C
ATOM   6682 1C31 POPEc 224      95.834 102.719  38.695  1.00  0.00           C
ATOM   6685 2C31 POPEc 224      95.834 102.219  40.145  1.00  0.00           C
ATOM   6688 3C31 POPEc 224      96.635 103.119  41.095  1.00  0.00           C
ATOM   6691 4C31 POPEc 224      96.645 102.619  42.545  1.00  0.00           C
ATOM   6694 5C31 POPEc 224      97.554 103.460  43.455  1.00  0.00           C
ATOM   6697 6C31 POPEc 224      97.435 103.149  44.955  1.00  0.00           C
ATOM   6701  NH3 POPEd 225     114.295  45.170  15.415  1.00  0.00           N
ATOM   6705  C12 POPEd 225     115.564  45.609  14.695  1.00  0.00           C
ATOM   6708  C11 POPEd 225     116.854  45.069  15.375  1.00  0.00           C
ATOM   6711  P   POPEd 225     119.525  45.299  15.045  1.00  0.00           P
ATOM   6712  O13 POPEd 225     119.546  43.850  15.275  1.00  0.00           O
ATOM   6713  O14 POPEd 225     120.215  45.729  13.805  1.00  0.00           O
ATOM   6714  O11 POPEd 225     120.294  46.020  16.255  1.00  0.00           O
ATOM   6715  O12 POPEd 225     118.025  45.869  15.085  1.00  0.00           O
ATOM   6716  C1  POPEd 225     120.525  45.389  17.525  1.00  0.00           C
ATOM   6719  C2  POPEd 225     119.615  45.950  18.665  1.00  0.00           C
ATOM   6721  O21 POPEd 225     119.065  44.860  19.425  1.00  0.00           O
ATOM   6722  C21 POPEd 225     119.865  44.359  20.355  1.00  0.00           C
ATOM   6723  O22 POPEd 225     121.045  44.650  20.495  1.00  0.00           O
ATOM   6724  C22 POPEd 225     119.114  43.419  21.305  1.00  0.00           C
ATOM   6727  C3  POPEd 225     118.424  46.810  18.105  1.00  0.00           C
ATOM   6730  O31 POPEd 225     117.845  47.770  19.005  1.00  0.00           O
ATOM   6731  C31 POPEd 225     117.124  47.350  20.035  1.00  0.00           C
ATOM   6732  O32 POPEd 225     116.994  46.201  20.425  1.00  0.00           O
ATOM   6733  C32 POPEd 225     116.404  48.549  20.645  1.00  0.00           C
ATOM   6736  C23 POPEd 225     120.054  42.770  22.345  1.00  0.00           C
ATOM   6739  C24 POPEd 225     119.314  42.070  23.515  1.00  0.00           C
ATOM   6742  C25 POPEd 225     120.154  41.999  24.805  1.00  0.00           C
ATOM   6745  C26 POPEd 225     119.454  41.319  25.995  1.00  0.00           C
ATOM   6748  C27 POPEd 225     120.044  41.709  27.355  1.00  0.00           C
ATOM   6751  C28 POPEd 225     119.335  40.989  28.525  1.00  0.00           C
ATOM   6754  C29 POPEd 225     119.744  41.450  29.905  1.00  0.00           C
ATOM   6756 0C21 POPEd 225     120.044  40.660  30.945  1.00  0.00           C
ATOM   6758 1C21 POPEd 225     120.054  39.149  30.935  1.00  0.00           C
ATOM   6761 2C21 POPEd 225     120.814  38.509  32.115  1.00  0.00           C
ATOM   6764 3C21 POPEd 225     120.065  38.529  33.455  1.00  0.00           C
ATOM   6767 4C21 POPEd 225     120.945  38.029  34.605  1.00  0.00           C
ATOM   6770 5C21 POPEd 225     120.215  37.829  35.945  1.00  0.00           C
ATOM   6773 6C21 POPEd 225     121.194  37.869  37.135  1.00  0.00           C
ATOM   6776 7C21 POPEd 225     120.734  37.090  38.375  1.00  0.00           C
ATOM   6779 8C21 POPEd 225     121.626  37.319  39.605  1.00  0.00           C
ATOM   6783  C33 POPEd 225     116.505  48.670  22.185  1.00  0.00           C
ATOM   6786  C34 POPEd 225     115.545  49.759  22.675  1.00  0.00           C
ATOM   6789  C35 POPEd 225     115.294  49.759  24.185  1.00  0.00           C
ATOM   6792  C36 POPEd 225     114.214  50.779  24.585  1.00  0.00           C
ATOM   6795  C37 POPEd 225     113.344  50.360  25.775  1.00  0.00           C
ATOM   6798  C38 POPEd 225     112.104  51.259  25.955  1.00  0.00           C
ATOM   6801  C39 POPEd 225     112.384  52.530  26.755  1.00  0.00           C
ATOM   6804 0C31 POPEd 225     111.105  53.289  27.135  1.00  0.00           C
ATOM   6807 1C31 POPEd 225     111.404  54.529  28.005  1.00  0.00           C
ATOM   6810 2C31 POPEd 225     110.175  55.380  28.345  1.00  0.00           C
ATOM   6813 3C31 POPEd 225     109.266  54.830  29.455  1.00  0.00           C
ATOM   6816 4C31 POPEd 225     109.874  54.920  30.855  1.00  0.00           C
ATOM   6819 5C31 POPEd 225     108.865  54.539  31.955  1.00  0.00           C
ATOM   6822 6C31 POPEd 225     109.494  54.429  33.345  1.00  0.00           C
ATOM   6826  NH3 POPEe 226      99.114 122.090  22.475  1.00  0.00           N
ATOM   6830  C12 POPEe 226      99.335 123.069  21.355  1.00  0.00           C
ATOM   6833  C11 POPEe 226     100.805 123.510  21.235  1.00  0.00           C
ATOM   6836  P   POPEe 226     102.035 125.569  20.285  1.00  0.00           P
ATOM   6837  O13 POPEe 226     103.334 124.859  20.325  1.00  0.00           O
ATOM   6838  O14 POPEe 226     101.844 126.609  19.245  1.00  0.00           O
ATOM   6839  O11 POPEe 226     101.745 126.229  21.705  1.00  0.00           O
ATOM   6840  O12 POPEe 226     100.884 124.490  20.185  1.00  0.00           O
ATOM   6841  C1  POPEe 226     100.924 127.410  21.825  1.00  0.00           C
ATOM   6844  C2  POPEe 226      99.835 127.319  22.935  1.00  0.00           C
ATOM   6846  O21 POPEe 226      99.774 128.548  23.705  1.00  0.00           O
ATOM   6847  C21 POPEe 226     100.236 128.629  24.945  1.00  0.00           C
ATOM   6848  O22 POPEe 226     101.035 127.900  25.485  1.00  0.00           O
ATOM   6849  C22 POPEe 226      99.624 129.868  25.595  1.00  0.00           C
ATOM   6852  C3  POPEe 226      99.935 126.010  23.755  1.00  0.00           C
ATOM   6855  O31 POPEe 226      99.015 125.999  24.865  1.00  0.00           O
ATOM   6856  C31 POPEe 226      98.794 124.799  25.365  1.00  0.00           C
ATOM   6857  O32 POPEe 226      99.126 123.740  24.865  1.00  0.00           O
ATOM   6858  C32 POPEe 226      98.064 124.959  26.695  1.00  0.00           C
ATOM   6861  C23 POPEe 226      99.394 129.708  27.125  1.00  0.00           C
ATOM   6864  C24 POPEe 226      98.365 130.729  27.635  1.00  0.00           C
ATOM   6867  C25 POPEe 226      98.144 130.688  29.165  1.00  0.00           C
ATOM   6870  C26 POPEe 226      99.214 131.489  29.925  1.00  0.00           C
ATOM   6873  C27 POPEe 226      98.755 131.979  31.315  1.00  0.00           C
ATOM   6876  C28 POPEe 226      99.646 133.098  31.905  1.00  0.00           C
ATOM   6879  C29 POPEe 226      98.915 133.909  32.955  1.00  0.00           C
ATOM   6881 0C21 POPEe 226      99.184 134.018  34.265  1.00  0.00           C
ATOM   6883 1C21 POPEe 226     100.294 133.328  35.035  1.00  0.00           C
ATOM   6886 2C21 POPEe 226      99.814 132.578  36.295  1.00  0.00           C
ATOM   6889 3C21 POPEe 226      99.085 133.449  37.335  1.00  0.00           C
ATOM   6892 4C21 POPEe 226      98.934 132.730  38.675  1.00  0.00           C
ATOM   6895 5C21 POPEe 226      97.955 133.398  39.645  1.00  0.00           C
ATOM   6898 6C21 POPEe 226      97.905 132.718  41.015  1.00  0.00           C
ATOM   6901 7C21 POPEe 226      97.244 133.609  42.065  1.00  0.00           C
ATOM   6904 8C21 POPEe 226      97.076 132.979  43.445  1.00  0.00           C
ATOM   6908  C33 POPEe 226      98.904 124.410  27.865  1.00  0.00           C
ATOM   6911  C34 POPEe 226      98.234 124.679  29.215  1.00  0.00           C
ATOM   6914  C35 POPEe 226      98.354 126.139  29.675  1.00  0.00           C
ATOM   6917  C36 POPEe 226      99.506 126.369  30.665  1.00  0.00           C
ATOM   6920  C37 POPEe 226      98.995 126.860  32.015  1.00  0.00           C
ATOM   6923  C38 POPEe 226     100.105 127.130  33.035  1.00  0.00           C
ATOM   6926  C39 POPEe 226      99.535 127.840  34.265  1.00  0.00           C
ATOM   6929 0C31 POPEe 226     100.445 127.760  35.495  1.00  0.00           C
ATOM   6932 1C31 POPEe 226      99.785 128.449  36.695  1.00  0.00           C
ATOM   6935 2C31 POPEe 226     100.656 128.428  37.965  1.00  0.00           C
ATOM   6938 3C31 POPEe 226     100.826 127.049  38.615  1.00  0.00           C
ATOM   6941 4C31 POPEe 226     102.295 126.699  38.925  1.00  0.00           C
ATOM   6944 5C31 POPEe 226     103.125 126.430  37.675  1.00  0.00           C
ATOM   6947 6C31 POPEe 226     104.564 125.999  37.975  1.00  0.00           C
ATOM   6951  NH3 POPEf 227     108.465  10.409  16.735  1.00  0.00           N
ATOM   6955  C12 POPEf 227     108.564  10.939  15.325  1.00  0.00           C
ATOM   6958  C11 POPEf 227     110.014  10.919  14.775  1.00  0.00           C
ATOM   6961  P   POPEf 227     111.304  12.410  16.665  1.00  0.00           P
ATOM   6962  O13 POPEf 227     111.775  11.849  17.935  1.00  0.00           O
ATOM   6963  O14 POPEf 227     112.224  13.410  16.065  1.00  0.00           O
ATOM   6964  O11 POPEf 227     109.844  13.039  16.855  1.00  0.00           O
ATOM   6965  O12 POPEf 227     111.045  11.189  15.715  1.00  0.00           O
ATOM   6966  C1  POPEf 227     109.826  14.339  17.465  1.00  0.00           C
ATOM   6969  C2  POPEf 227     110.065  14.280  18.995  1.00  0.00           C
ATOM   6971  O21 POPEf 227     108.846  13.969  19.685  1.00  0.00           O
ATOM   6972  C21 POPEf 227     108.725  12.709  20.055  1.00  0.00           C
ATOM   6973  O22 POPEf 227     109.126  11.729  19.445  1.00  0.00           O
ATOM   6974  C22 POPEf 227     108.035  12.699  21.425  1.00  0.00           C
ATOM   6977  C3  POPEf 227     110.585  15.630  19.535  1.00  0.00           C
ATOM   6980  O31 POPEf 227     110.744  15.599  20.975  1.00  0.00           O
ATOM   6981  C31 POPEf 227     111.894  15.099  21.385  1.00  0.00           C
ATOM   6982  O32 POPEf 227     112.755  14.619  20.655  1.00  0.00           O
ATOM   6983  C32 POPEf 227     111.984  15.199  22.905  1.00  0.00           C
ATOM   6986  C23 POPEf 227     108.725  11.809  22.485  1.00  0.00           C
ATOM   6989  C24 POPEf 227     107.775  10.739  23.045  1.00  0.00           C
ATOM   6992  C25 POPEf 227     106.525  11.329  23.715  1.00  0.00           C
ATOM   6995  C26 POPEf 227     105.594  10.240  24.245  1.00  0.00           C
ATOM   6998  C27 POPEf 227     104.285  10.739  24.865  1.00  0.00           C
ATOM   7001  C28 POPEf 227     103.305   9.569  25.075  1.00  0.00           C
ATOM   7004  C29 POPEf 227     101.885  10.020  25.295  1.00  0.00           C
ATOM   7006 0C21 POPEf 227     101.334  10.300  26.485  1.00  0.00           C
ATOM   7008 1C21 POPEf 227     102.046  10.209  27.815  1.00  0.00           C
ATOM   7011 2C21 POPEf 227     101.064  10.049  28.985  1.00  0.00           C
ATOM   7014 3C21 POPEf 227     101.695   9.219  30.115  1.00  0.00           C
ATOM   7017 4C21 POPEf 227     100.854   9.170  31.395  1.00  0.00           C
ATOM   7020 5C21 POPEf 227     101.495   8.200  32.405  1.00  0.00           C
ATOM   7023 6C21 POPEf 227     100.965   8.359  33.835  1.00  0.00           C
ATOM   7026 7C21 POPEf 227     102.035   7.959  34.865  1.00  0.00           C
ATOM   7029 8C21 POPEf 227     101.574   8.099  36.315  1.00  0.00           C
ATOM   7033  C33 POPEf 227     113.314  15.839  23.375  1.00  0.00           C
ATOM   7036  C34 POPEf 227     113.144  16.670  24.655  1.00  0.00           C
ATOM   7039  C35 POPEf 227     112.835  15.819  25.895  1.00  0.00           C
ATOM   7042  C36 POPEf 227     112.155  16.619  27.025  1.00  0.00           C
ATOM   7045  C37 POPEf 227     111.865  15.729  28.235  1.00  0.00           C
ATOM   7048  C38 POPEf 227     110.405  15.830  28.715  1.00  0.00           C
ATOM   7051  C39 POPEf 227     110.175  16.819  29.865  1.00  0.00           C
ATOM   7054 0C31 POPEf 227     110.635  16.250  31.215  1.00  0.00           C
ATOM   7057 1C31 POPEf 227     109.935  16.889  32.425  1.00  0.00           C
ATOM   7060 2C31 POPEf 227     110.585  16.399  33.725  1.00  0.00           C
ATOM   7063 3C31 POPEf 227     109.944  16.920  35.015  1.00  0.00           C
ATOM   7066 4C31 POPEf 227     110.844  16.579  36.215  1.00  0.00           C
ATOM   7069 5C31 POPEf 227     110.145  16.639  37.565  1.00  0.00           C
ATOM   7072 6C31 POPEf 227     111.076  16.260  38.725  1.00  0.00           C
ATOM   7076  NH3 POPEg 228     110.005  45.439  57.255  1.00  0.00           N
ATOM   7080  C12 POPEg 228     109.795  46.579  58.225  1.00  0.00           C
ATOM   7083  C11 POPEg 228     110.535  47.849  57.785  1.00  0.00           C
ATOM   7086  P   POPEg 228     112.964  48.660  57.475  1.00  0.00           P
ATOM   7087  O13 POPEg 228     112.374  50.021  57.345  1.00  0.00           O
ATOM   7088  O14 POPEg 228     113.775  48.400  58.695  1.00  0.00           O
ATOM   7089  O11 POPEg 228     113.875  48.349  56.215  1.00  0.00           O
ATOM   7090  O12 POPEg 228     111.875  47.530  57.415  1.00  0.00           O
ATOM   7091  C1  POPEg 228     115.184  47.849  56.485  1.00  0.00           C
ATOM   7094  C2  POPEg 228     115.974  47.521  55.195  1.00  0.00           C
ATOM   7096  O21 POPEg 228     117.355  47.670  55.565  1.00  0.00           O
ATOM   7097  C21 POPEg 228     118.165  46.870  54.885  1.00  0.00           C
ATOM   7098  O22 POPEg 228     117.815  45.960  54.175  1.00  0.00           O
ATOM   7099  C22 POPEg 228     119.604  47.420  55.035  1.00  0.00           C
ATOM   7102  C3  POPEg 228     115.625  48.479  54.015  1.00  0.00           C
ATOM   7105  O31 POPEg 228     116.605  48.429  52.945  1.00  0.00           O
ATOM   7106  C31 POPEg 228     116.445  47.439  52.055  1.00  0.00           C
ATOM   7107  O32 POPEg 228     115.485  46.709  51.965  1.00  0.00           O
ATOM   7108  C32 POPEg 228     117.654  47.439  51.125  1.00  0.00           C
ATOM   7111  C23 POPEg 228     120.615  46.399  55.615  1.00  0.00           C
ATOM   7114  C24 POPEg 228     121.425  45.709  54.525  1.00  0.00           C
ATOM   7117  C25 POPEg 228     120.545  44.920  53.525  1.00  0.00           C
ATOM   7120  C26 POPEg 228     121.404  44.169  52.515  1.00  0.00           C
ATOM   7123  C27 POPEg 228     120.674  43.419  51.385  1.00  0.00           C
ATOM   7126  C28 POPEg 228     121.525  42.360  50.625  1.00  0.00           C
ATOM   7129  C29 POPEg 228     121.944  41.180  51.465  1.00  0.00           C
ATOM   7131 0C21 POPEg 228     122.824  40.209  51.125  1.00  0.00           C
ATOM   7133 1C21 POPEg 228     123.624  40.049  49.855  1.00  0.00           C
ATOM   7136 2C21 POPEg 228     124.855  39.130  50.075  1.00  0.00           C
ATOM   7139 3C21 POPEg 228     125.574  38.680  48.785  1.00  0.00           C
ATOM   7142 4C21 POPEg 228     126.754  37.739  49.105  1.00  0.00           C
ATOM   7145 5C21 POPEg 228     127.404  37.060  47.885  1.00  0.00           C
ATOM   7148 6C21 POPEg 228     128.054  38.020  46.875  1.00  0.00           C
ATOM   7151 7C21 POPEg 228     128.855  37.279  45.805  1.00  0.00           C
ATOM   7154 8C21 POPEg 228     129.555  38.199  44.805  1.00  0.00           C
ATOM   7158  C33 POPEg 228     118.204  46.009  50.925  1.00  0.00           C
ATOM   7161  C34 POPEg 228     117.895  45.410  49.555  1.00  0.00           C
ATOM   7164  C35 POPEg 228     116.395  45.259  49.255  1.00  0.00           C
ATOM   7167  C36 POPEg 228     116.204  44.619  47.885  1.00  0.00           C
ATOM   7170  C37 POPEg 228     114.744  44.429  47.475  1.00  0.00           C
ATOM   7173  C38 POPEg 228     114.594  44.359  45.945  1.00  0.00           C
ATOM   7176  C39 POPEg 228     115.236  43.109  45.315  1.00  0.00           C
ATOM   7179 0C31 POPEg 228     114.604  42.789  43.955  1.00  0.00           C
ATOM   7182 1C31 POPEg 228     115.445  41.849  43.075  1.00  0.00           C
ATOM   7185 2C31 POPEg 228     114.814  41.719  41.685  1.00  0.00           C
ATOM   7188 3C31 POPEg 228     115.656  40.900  40.685  1.00  0.00           C
ATOM   7191 4C31 POPEg 228     116.814  41.689  40.075  1.00  0.00           C
ATOM   7194 5C31 POPEg 228     117.134  41.259  38.645  1.00  0.00           C
ATOM   7197 6C31 POPEg 228     118.305  42.020  38.015  1.00  0.00           C
ATOM   7201  NH3 POPEh 229      12.074  90.910  63.465  1.00  0.00           N
ATOM   7205  C12 POPEh 229      12.065  89.419  63.225  1.00  0.00           C
ATOM   7208  C11 POPEh 229      10.665  88.849  62.935  1.00  0.00           C
ATOM   7211  P   POPEh 229       9.614  86.759  61.835  1.00  0.00           P
ATOM   7212  O13 POPEh 229      10.105  85.640  60.995  1.00  0.00           O
ATOM   7213  O14 POPEh 229       8.835  86.460  63.045  1.00  0.00           O
ATOM   7214  O11 POPEh 229       8.846  87.820  60.935  1.00  0.00           O
ATOM   7215  O12 POPEh 229      10.875  87.609  62.255  1.00  0.00           O
ATOM   7216  C1  POPEh 229       7.886  87.400  59.955  1.00  0.00           C
ATOM   7219  C2  POPEh 229       6.836  88.510  59.605  1.00  0.00           C
ATOM   7221  O21 POPEh 229       7.426  89.570  58.845  1.00  0.00           O
ATOM   7222  C21 POPEh 229       7.526  89.590  57.515  1.00  0.00           C
ATOM   7223  O22 POPEh 229       7.995  90.540  56.905  1.00  0.00           O
ATOM   7224  C22 POPEh 229       6.946  88.370  56.765  1.00  0.00           C
ATOM   7227  C3  POPEh 229       6.206  89.139  60.885  1.00  0.00           C
ATOM   7230  O31 POPEh 229       5.416  90.320  60.565  1.00  0.00           O
ATOM   7231  C31 POPEh 229       5.766  91.460  61.165  1.00  0.00           C
ATOM   7232  O32 POPEh 229       6.636  91.590  62.005  1.00  0.00           O
ATOM   7233  C32 POPEh 229       4.775  92.570  60.805  1.00  0.00           C
ATOM   7236  C23 POPEh 229       7.286  88.449  55.255  1.00  0.00           C
ATOM   7239  C24 POPEh 229       6.925  87.210  54.425  1.00  0.00           C
ATOM   7242  C25 POPEh 229       5.586  87.290  53.665  1.00  0.00           C
ATOM   7245  C26 POPEh 229       5.535  86.320  52.465  1.00  0.00           C
ATOM   7248  C27 POPEh 229       4.156  86.209  51.795  1.00  0.00           C
ATOM   7251  C28 POPEh 229       4.206  85.380  50.485  1.00  0.00           C
ATOM   7254  C29 POPEh 229       2.846  84.869  50.075  1.00  0.00           C
ATOM   7256 0C21 POPEh 229       2.436  84.490  48.845  1.00  0.00           C
ATOM   7258 1C21 POPEh 229       3.236  84.539  47.565  1.00  0.00           C
ATOM   7261 2C21 POPEh 229       2.615  83.779  46.355  1.00  0.00           C
ATOM   7264 3C21 POPEh 229       1.076  83.829  46.275  1.00  0.00           C
ATOM   7267 4C21 POPEh 229       0.486  83.410  44.925  1.00  0.00           C
ATOM   7270 5C21 POPEh 229      -1.014  83.069  45.055  1.00  0.00           C
ATOM   7273 6C21 POPEh 229      -1.674  82.851  43.695  1.00  0.00           C
ATOM   7276 7C21 POPEh 229      -3.105  82.310  43.775  1.00  0.00           C
ATOM   7279 8C21 POPEh 229      -3.814  82.310  42.415  1.00  0.00           C
ATOM   7283  C33 POPEh 229       4.985  93.259  59.435  1.00  0.00           C
ATOM   7286  C34 POPEh 229       4.495  92.430  58.245  1.00  0.00           C
ATOM   7289  C35 POPEh 229       3.916  93.299  57.105  1.00  0.00           C
ATOM   7292  C36 POPEh 229       4.966  94.020  56.255  1.00  0.00           C
ATOM   7295  C37 POPEh 229       4.936  93.600  54.775  1.00  0.00           C
ATOM   7298  C38 POPEh 229       6.225  94.010  54.065  1.00  0.00           C
ATOM   7301  C39 POPEh 229       6.316  93.619  52.575  1.00  0.00           C
ATOM   7304 0C31 POPEh 229       6.466  92.109  52.325  1.00  0.00           C
ATOM   7307 1C31 POPEh 229       7.436  91.799  51.165  1.00  0.00           C
ATOM   7310 2C31 POPEh 229       7.646  90.309  50.825  1.00  0.00           C
ATOM   7313 3C31 POPEh 229       6.396  89.559  50.345  1.00  0.00           C
ATOM   7316 4C31 POPEh 229       5.756  90.180  49.085  1.00  0.00           C
ATOM   7319 5C31 POPEh 229       5.495  89.150  47.975  1.00  0.00           C
ATOM   7322 6C31 POPEh 229       4.705  89.740  46.805  1.00  0.00           C
ATOM   7326  NH3 POPEi 230      75.174  22.450  19.635  1.00  0.00           N
ATOM   7330  C12 POPEi 230      76.455  21.729  19.985  1.00  0.00           C
ATOM   7333  C11 POPEi 230      77.705  22.539  19.585  1.00  0.00           C
ATOM   7336  P   POPEi 230      80.234  22.789  20.115  1.00  0.00           P
ATOM   7337  O13 POPEi 230      81.325  22.000  20.725  1.00  0.00           O
ATOM   7338  O14 POPEi 230      80.326  23.040  18.665  1.00  0.00           O
ATOM   7339  O11 POPEi 230      80.124  24.139  20.915  1.00  0.00           O
ATOM   7340  O12 POPEi 230      78.815  22.109  20.385  1.00  0.00           O
ATOM   7341  C1  POPEi 230      79.185  24.420  21.955  1.00  0.00           C
ATOM   7344  C2  POPEi 230      79.505  23.700  23.295  1.00  0.00           C
ATOM   7346  O21 POPEi 230      78.255  23.479  23.975  1.00  0.00           O
ATOM   7347  C21 POPEi 230      77.884  24.009  25.115  1.00  0.00           C
ATOM   7348  O22 POPEi 230      78.414  24.909  25.745  1.00  0.00           O
ATOM   7349  C22 POPEi 230      76.506  23.400  25.435  1.00  0.00           C
ATOM   7352  C3  POPEi 230      80.675  24.389  24.075  1.00  0.00           C
ATOM   7355  O31 POPEi 230      80.885  23.819  25.385  1.00  0.00           O
ATOM   7356  C31 POPEi 230      81.506  24.669  26.205  1.00  0.00           C
ATOM   7357  O32 POPEi 230      82.105  25.670  25.855  1.00  0.00           O
ATOM   7358  C32 POPEi 230      81.234  24.330  27.665  1.00  0.00           C
ATOM   7361  C23 POPEi 230      76.124  23.229  26.935  1.00  0.00           C
ATOM   7364  C24 POPEi 230      74.664  22.769  27.085  1.00  0.00           C
ATOM   7367  C25 POPEi 230      74.094  22.819  28.515  1.00  0.00           C
ATOM   7370  C26 POPEi 230      74.695  21.790  29.485  1.00  0.00           C
ATOM   7373  C27 POPEi 230      73.924  20.469  29.525  1.00  0.00           C
ATOM   7376  C28 POPEi 230      74.554  19.439  30.485  1.00  0.00           C
ATOM   7379  C29 POPEi 230      74.624  19.909  31.915  1.00  0.00           C
ATOM   7381 0C21 POPEi 230      75.584  19.569  32.795  1.00  0.00           C
ATOM   7383 1C21 POPEi 230      76.715  18.619  32.565  1.00  0.00           C
ATOM   7386 2C21 POPEi 230      76.785  17.580  33.695  1.00  0.00           C
ATOM   7389 3C21 POPEi 230      77.995  16.649  33.525  1.00  0.00           C
ATOM   7392 4C21 POPEi 230      78.064  15.539  34.565  1.00  0.00           C
ATOM   7395 5C21 POPEi 230      78.465  16.040  35.955  1.00  0.00           C
ATOM   7398 6C21 POPEi 230      78.504  14.889  36.955  1.00  0.00           C
ATOM   7401 7C21 POPEi 230      78.105  15.319  38.365  1.00  0.00           C
ATOM   7404 8C21 POPEi 230      78.014  14.129  39.315  1.00  0.00           C
ATOM   7408  C33 POPEi 230      80.864  25.639  28.425  1.00  0.00           C
ATOM   7411  C34 POPEi 230      80.075  25.410  29.725  1.00  0.00           C
ATOM   7414  C35 POPEi 230      78.554  25.549  29.535  1.00  0.00           C
ATOM   7417  C36 POPEi 230      77.795  25.580  30.865  1.00  0.00           C
ATOM   7420  C37 POPEi 230      76.285  25.329  30.675  1.00  0.00           C
ATOM   7423  C38 POPEi 230      75.414  25.699  31.885  1.00  0.00           C
ATOM   7426  C39 POPEi 230      75.804  25.059  33.225  1.00  0.00           C
ATOM   7429 0C31 POPEi 230      75.804  23.519  33.215  1.00  0.00           C
ATOM   7432 1C31 POPEi 230      75.605  22.910  34.615  1.00  0.00           C
ATOM   7435 2C31 POPEi 230      74.134  22.940  35.085  1.00  0.00           C
ATOM   7438 3C31 POPEi 230      73.914  22.220  36.425  1.00  0.00           C
ATOM   7441 4C31 POPEi 230      73.715  20.699  36.265  1.00  0.00           C
ATOM   7444 5C31 POPEi 230      74.164  19.880  37.475  1.00  0.00           C
ATOM   7447 6C31 POPEi 230      75.685  19.760  37.615  1.00  0.00           C
ATOM   7451  NH3 POPEj 231     125.814  75.119  20.385  1.00  0.00           N
ATOM   7455  C12 POPEj 231     125.945  73.749  19.785  1.00  0.00           C
ATOM   7458  C11 POPEj 231     127.384  73.460  19.365  1.00  0.00           C
ATOM   7461  P   POPEj 231     128.334  71.100  19.955  1.00  0.00           P
ATOM   7462  O13 POPEj 231     129.764  71.479  19.985  1.00  0.00           O
ATOM   7463  O14 POPEj 231     127.975  69.710  19.575  1.00  0.00           O
ATOM   7464  O11 POPEj 231     127.654  71.450  21.335  1.00  0.00           O
ATOM   7465  O12 POPEj 231     127.535  72.079  19.005  1.00  0.00           O
ATOM   7466  C1  POPEj 231     127.505  70.430  22.315  1.00  0.00           C
ATOM   7469  C2  POPEj 231     127.155  71.079  23.665  1.00  0.00           C
ATOM   7471  O21 POPEj 231     127.186  70.079  24.705  1.00  0.00           O
ATOM   7472  C21 POPEj 231     128.414  69.840  25.125  1.00  0.00           C
ATOM   7473  O22 POPEj 231     129.406  70.439  24.785  1.00  0.00           O
ATOM   7474  C22 POPEj 231     128.424  68.670  26.105  1.00  0.00           C
ATOM   7477  C3  POPEj 231     125.765  71.770  23.665  1.00  0.00           C
ATOM   7480  O31 POPEj 231     125.744  72.851  24.625  1.00  0.00           O
ATOM   7481  C31 POPEj 231     126.204  73.999  24.125  1.00  0.00           C
ATOM   7482  O32 POPEj 231     126.455  74.200  22.945  1.00  0.00           O
ATOM   7483  C32 POPEj 231     126.365  75.060  25.215  1.00  0.00           C
ATOM   7486  C23 POPEj 231     129.755  68.650  26.885  1.00  0.00           C
ATOM   7489  C24 POPEj 231     129.646  67.939  28.235  1.00  0.00           C
ATOM   7492  C25 POPEj 231     129.105  68.869  29.335  1.00  0.00           C
ATOM   7495  C26 POPEj 231     129.225  68.241  30.725  1.00  0.00           C
ATOM   7498  C27 POPEj 231     128.524  69.049  31.825  1.00  0.00           C
ATOM   7501  C28 POPEj 231     128.115  68.189  33.035  1.00  0.00           C
ATOM   7504  C29 POPEj 231     128.846  68.530  34.305  1.00  0.00           C
ATOM   7506 0C21 POPEj 231     129.564  67.700  35.075  1.00  0.00           C
ATOM   7508 1C21 POPEj 231     129.826  66.240  34.835  1.00  0.00           C
ATOM   7511 2C21 POPEj 231     128.835  65.340  35.595  1.00  0.00           C
ATOM   7514 3C21 POPEj 231     129.236  63.869  35.465  1.00  0.00           C
ATOM   7517 4C21 POPEj 231     128.424  62.910  36.345  1.00  0.00           C
ATOM   7520 5C21 POPEj 231     129.044  61.509  36.345  1.00  0.00           C
ATOM   7523 6C21 POPEj 231     128.514  60.599  37.455  1.00  0.00           C
ATOM   7526 7C21 POPEj 231     128.986  59.149  37.285  1.00  0.00           C
ATOM   7529 8C21 POPEj 231     128.794  58.330  38.555  1.00  0.00           C
ATOM   7533  C33 POPEj 231     127.596  74.810  26.115  1.00  0.00           C
ATOM   7536  C34 POPEj 231     127.425  73.539  26.945  1.00  0.00           C
ATOM   7539  C35 POPEj 231     128.365  73.369  28.135  1.00  0.00           C
ATOM   7542  C36 POPEj 231     129.734  72.829  27.735  1.00  0.00           C
ATOM   7545  C37 POPEj 231     130.635  72.619  28.955  1.00  0.00           C
ATOM   7548  C38 POPEj 231     131.944  71.869  28.645  1.00  0.00           C
ATOM   7551  C39 POPEj 231     132.814  71.660  29.905  1.00  0.00           C
ATOM   7554 0C31 POPEj 231     132.115  70.780  30.935  1.00  0.00           C
ATOM   7557 1C31 POPEj 231     132.814  70.700  32.305  1.00  0.00           C
ATOM   7560 2C31 POPEj 231     131.986  69.789  33.225  1.00  0.00           C
ATOM   7563 3C31 POPEj 231     132.684  69.381  34.525  1.00  0.00           C
ATOM   7566 4C31 POPEj 231     132.454  70.369  35.675  1.00  0.00           C
ATOM   7569 5C31 POPEj 231     132.706  69.729  37.045  1.00  0.00           C
ATOM   7572 6C31 POPEj 231     132.495  70.689  38.215  1.00  0.00           C
ATOM   7576  NH3 POPEk 232       9.665 121.180  64.345  1.00  0.00           N
ATOM   7580  C12 POPEk 232       9.364 122.179  63.275  1.00  0.00           C
ATOM   7583  C11 POPEk 232       9.784 123.589  63.695  1.00  0.00           C
ATOM   7586  P   POPEk 232      12.384 123.799  63.125  1.00  0.00           P
ATOM   7587  O13 POPEk 232      13.005 125.090  63.465  1.00  0.00           O
ATOM   7588  O14 POPEk 232      13.275 122.640  63.265  1.00  0.00           O
ATOM   7589  O11 POPEk 232      11.745 123.890  61.665  1.00  0.00           O
ATOM   7590  O12 POPEk 232      11.144 123.600  64.085  1.00  0.00           O
ATOM   7591  C1  POPEk 232      11.874 125.180  61.025  1.00  0.00           C
ATOM   7594  C2  POPEk 232      11.104 125.299  59.685  1.00  0.00           C
ATOM   7596  O21 POPEk 232      11.945 124.689  58.675  1.00  0.00           O
ATOM   7597  C21 POPEk 232      11.295 124.350  57.585  1.00  0.00           C
ATOM   7598  O22 POPEk 232      10.094 124.119  57.505  1.00  0.00           O
ATOM   7599  C22 POPEk 232      12.265 124.390  56.395  1.00  0.00           C
ATOM   7602  C3  POPEk 232      10.894 126.810  59.325  1.00  0.00           C
ATOM   7605  O31 POPEk 232       9.555 127.199  58.985  1.00  0.00           O
ATOM   7606  C31 POPEk 232       9.455 127.859  57.835  1.00  0.00           C
ATOM   7607  O32 POPEk 232      10.164 127.700  56.865  1.00  0.00           O
ATOM   7608  C32 POPEk 232       8.385 128.928  57.985  1.00  0.00           C
ATOM   7611  C23 POPEk 232      11.615 125.109  55.195  1.00  0.00           C
ATOM   7614  C24 POPEk 232      12.534 125.289  53.985  1.00  0.00           C
ATOM   7617  C25 POPEk 232      11.864 126.069  52.845  1.00  0.00           C
ATOM   7620  C26 POPEk 232      10.654 125.330  52.245  1.00  0.00           C
ATOM   7623  C27 POPEk 232      10.094 126.020  50.995  1.00  0.00           C
ATOM   7626  C28 POPEk 232       9.094 125.161  50.195  1.00  0.00           C
ATOM   7629  C29 POPEk 232       7.666 125.229  50.665  1.00  0.00           C
ATOM   7631 0C21 POPEk 232       6.566 125.130  49.885  1.00  0.00           C
ATOM   7633 1C21 POPEk 232       6.535 124.910  48.385  1.00  0.00           C
ATOM   7636 2C21 POPEk 232       5.645 125.920  47.635  1.00  0.00           C
ATOM   7639 3C21 POPEk 232       4.145 125.560  47.675  1.00  0.00           C
ATOM   7642 4C21 POPEk 232       3.275 126.630  46.995  1.00  0.00           C
ATOM   7645 5C21 POPEk 232       1.776 126.469  47.275  1.00  0.00           C
ATOM   7648 6C21 POPEk 232       0.945 127.599  46.655  1.00  0.00           C
ATOM   7651 7C21 POPEk 232      -0.524 127.579  47.075  1.00  0.00           C
ATOM   7654 8C21 POPEk 232      -1.354 128.688  46.405  1.00  0.00           C
ATOM   7658  C33 POPEk 232       7.646 129.238  56.665  1.00  0.00           C
ATOM   7661  C34 POPEk 232       6.736 128.128  56.135  1.00  0.00           C
ATOM   7664  C35 POPEk 232       6.036 128.648  54.875  1.00  0.00           C
ATOM   7667  C36 POPEk 232       5.216 127.631  54.065  1.00  0.00           C
ATOM   7670  C37 POPEk 232       4.845 128.279  52.715  1.00  0.00           C
ATOM   7673  C38 POPEk 232       3.946 127.439  51.815  1.00  0.00           C
ATOM   7676  C39 POPEk 232       3.676 128.118  50.465  1.00  0.00           C
ATOM   7679 0C31 POPEk 232       2.275 128.750  50.335  1.00  0.00           C
ATOM   7682 1C31 POPEk 232       1.925 129.758  51.435  1.00  0.00           C
ATOM   7685 2C31 POPEk 232       0.476 130.249  51.365  1.00  0.00           C
ATOM   7688 3C31 POPEk 232       0.146 131.129  50.155  1.00  0.00           C
ATOM   7691 4C31 POPEk 232      -1.375 131.268  49.955  1.00  0.00           C
ATOM   7694 5C31 POPEk 232      -1.755 132.139  48.745  1.00  0.00           C
ATOM   7697 6C31 POPEk 232      -3.245 132.049  48.395  1.00  0.00           C
ATOM   7701  NH3 POPEl 233      98.904  27.250  14.475  1.00  0.00           N
ATOM   7705  C12 POPEl 233      97.444  26.930  14.275  1.00  0.00           C
ATOM   7708  C11 POPEl 233      97.304  25.660  13.425  1.00  0.00           C
ATOM   7711  P   POPEl 233      97.186  23.500  14.895  1.00  0.00           P
ATOM   7712  O13 POPEl 233      98.135  22.490  15.385  1.00  0.00           O
ATOM   7713  O14 POPEl 233      95.994  23.029  14.165  1.00  0.00           O
ATOM   7714  O11 POPEl 233      96.725  24.479  16.035  1.00  0.00           O
ATOM   7715  O12 POPEl 233      97.995  24.539  13.995  1.00  0.00           O
ATOM   7716  C1  POPEl 233      96.695  24.069  17.395  1.00  0.00           C
ATOM   7719  C2  POPEl 233      98.125  24.090  17.955  1.00  0.00           C
ATOM   7721  O21 POPEl 233      98.025  24.109  19.375  1.00  0.00           O
ATOM   7722  C21 POPEl 233      98.615  23.129  20.005  1.00  0.00           C
ATOM   7723  O22 POPEl 233      99.025  22.069  19.535  1.00  0.00           O
ATOM   7724  C22 POPEl 233      98.955  23.649  21.375  1.00  0.00           C
ATOM   7727  C3  POPEl 233      98.915  25.359  17.465  1.00  0.00           C
ATOM   7730  O31 POPEl 233     100.315  25.529  17.815  1.00  0.00           O
ATOM   7731  C31 POPEl 233     101.164  24.509  17.715  1.00  0.00           C
ATOM   7732  O32 POPEl 233     100.865  23.340  17.585  1.00  0.00           O
ATOM   7733  C32 POPEl 233     102.596  25.009  17.655  1.00  0.00           C
ATOM   7736  C23 POPEl 233     100.075  24.679  21.185  1.00  0.00           C
ATOM   7739  C24 POPEl 233     100.395  25.469  22.435  1.00  0.00           C
ATOM   7742  C25 POPEl 233     100.796  24.579  23.615  1.00  0.00           C
ATOM   7745  C26 POPEl 233     101.425  25.440  24.705  1.00  0.00           C
ATOM   7748  C27 POPEl 233     101.175  24.889  26.105  1.00  0.00           C
ATOM   7751  C28 POPEl 233     101.315  25.970  27.195  1.00  0.00           C
ATOM   7754  C29 POPEl 233     102.724  26.460  27.365  1.00  0.00           C
ATOM   7756 0C21 POPEl 233     103.545  26.149  28.385  1.00  0.00           C
ATOM   7758 1C21 POPEl 233     103.194  25.219  29.525  1.00  0.00           C
ATOM   7761 2C21 POPEl 233     103.685  23.789  29.255  1.00  0.00           C
ATOM   7764 3C21 POPEl 233     105.154  23.600  29.635  1.00  0.00           C
ATOM   7767 4C21 POPEl 233     105.665  22.190  29.345  1.00  0.00           C
ATOM   7770 5C21 POPEl 233     106.906  21.860  30.175  1.00  0.00           C
ATOM   7773 6C21 POPEl 233     106.544  21.270  31.555  1.00  0.00           C
ATOM   7776 7C21 POPEl 233     107.775  21.069  32.445  1.00  0.00           C
ATOM   7779 8C21 POPEl 233     107.575  20.000  33.505  1.00  0.00           C
ATOM   7783  C33 POPEl 233     103.605  23.830  17.645  1.00  0.00           C
ATOM   7786  C34 POPEl 233     103.645  22.999  18.945  1.00  0.00           C
ATOM   7789  C35 POPEl 233     103.785  23.849  20.215  1.00  0.00           C
ATOM   7792  C36 POPEl 233     104.074  23.049  21.505  1.00  0.00           C
ATOM   7795  C37 POPEl 233     104.314  23.989  22.695  1.00  0.00           C
ATOM   7798  C38 POPEl 233     104.655  23.319  24.045  1.00  0.00           C
ATOM   7801  C39 POPEl 233     105.884  22.409  23.985  1.00  0.00           C
ATOM   7804 0C31 POPEl 233     106.255  21.799  25.345  1.00  0.00           C
ATOM   7807 1C31 POPEl 233     107.335  20.709  25.195  1.00  0.00           C
ATOM   7810 2C31 POPEl 233     107.736  20.009  26.505  1.00  0.00           C
ATOM   7813 3C31 POPEl 233     106.585  19.219  27.135  1.00  0.00           C
ATOM   7816 4C31 POPEl 233     107.035  18.090  28.065  1.00  0.00           C
ATOM   7819 5C31 POPEl 233     105.865  17.169  28.455  1.00  0.00           C
ATOM   7822 6C31 POPEl 233     106.294  15.939  29.275  1.00  0.00           C
ATOM   7826  NH3 POPEm 234      15.724 102.009  68.765  1.00  0.00           N
ATOM   7830  C12 POPEm 234      16.234 100.789  69.475  1.00  0.00           C
ATOM   7833  C11 POPEm 234      15.094  99.959  70.115  1.00  0.00           C
ATOM   7836  P   POPEm 234      12.714 100.590  69.315  1.00  0.00           P
ATOM   7837  O13 POPEm 234      11.804  99.951  70.275  1.00  0.00           O
ATOM   7838  O14 POPEm 234      13.124 102.000  69.485  1.00  0.00           O
ATOM   7839  O11 POPEm 234      12.074 100.400  67.885  1.00  0.00           O
ATOM   7840  O12 POPEm 234      14.024  99.710  69.205  1.00  0.00           O
ATOM   7841  C1  POPEm 234      12.674 100.890  66.685  1.00  0.00           C
ATOM   7844  C2  POPEm 234      13.734  99.900  66.175  1.00  0.00           C
ATOM   7846  O21 POPEm 234      14.234 100.289  64.885  1.00  0.00           O
ATOM   7847  C21 POPEm 234      15.304 101.040  64.975  1.00  0.00           C
ATOM   7848  O22 POPEm 234      15.644 101.670  65.965  1.00  0.00           O
ATOM   7849  C22 POPEm 234      16.124 100.899  63.695  1.00  0.00           C
ATOM   7852  C3  POPEm 234      13.174  98.469  66.045  1.00  0.00           C
ATOM   7855  O31 POPEm 234      14.154  97.689  65.325  1.00  0.00           O
ATOM   7856  C31 POPEm 234      13.634  96.881  64.425  1.00  0.00           C
ATOM   7857  O32 POPEm 234      12.524  96.369  64.505  1.00  0.00           O
ATOM   7858  C32 POPEm 234      14.644  96.679  63.285  1.00  0.00           C
ATOM   7861  C23 POPEm 234      15.464 101.510  62.445  1.00  0.00           C
ATOM   7864  C24 POPEm 234      16.474 101.580  61.285  1.00  0.00           C
ATOM   7867  C25 POPEm 234      15.854 102.120  59.985  1.00  0.00           C
ATOM   7870  C26 POPEm 234      15.444 101.030  58.975  1.00  0.00           C
ATOM   7873  C27 POPEm 234      14.714 101.619  57.765  1.00  0.00           C
ATOM   7876  C28 POPEm 234      14.524 100.610  56.615  1.00  0.00           C
ATOM   7879  C29 POPEm 234      13.884 101.299  55.425  1.00  0.00           C
ATOM   7881 0C21 POPEm 234      12.624 101.170  54.975  1.00  0.00           C
ATOM   7883 1C21 POPEm 234      11.574 100.239  55.535  1.00  0.00           C
ATOM   7886 2C21 POPEm 234      10.754 100.829  56.695  1.00  0.00           C
ATOM   7889 3C21 POPEm 234       9.934 102.079  56.355  1.00  0.00           C
ATOM   7892 4C21 POPEm 234       8.795 102.290  57.365  1.00  0.00           C
ATOM   7895 5C21 POPEm 234       8.025 103.600  57.205  1.00  0.00           C
ATOM   7898 6C21 POPEm 234       8.785 104.790  57.815  1.00  0.00           C
ATOM   7901 7C21 POPEm 234       7.875 105.979  58.175  1.00  0.00           C
ATOM   7904 8C21 POPEm 234       8.225 106.609  59.525  1.00  0.00           C
ATOM   7908  C33 POPEm 234      14.464  97.669  62.105  1.00  0.00           C
ATOM   7911  C34 POPEm 234      13.404  97.270  61.065  1.00  0.00           C
ATOM   7914  C35 POPEm 234      14.014  96.829  59.725  1.00  0.00           C
ATOM   7917  C36 POPEm 234      12.984  96.630  58.585  1.00  0.00           C
ATOM   7920  C37 POPEm 234      13.664  96.180  57.275  1.00  0.00           C
ATOM   7923  C38 POPEm 234      12.754  95.529  56.215  1.00  0.00           C
ATOM   7926  C39 POPEm 234      11.994  96.510  55.295  1.00  0.00           C
ATOM   7929 0C31 POPEm 234      11.684  95.920  53.905  1.00  0.00           C
ATOM   7932 1C31 POPEm 234      10.414  96.510  53.255  1.00  0.00           C
ATOM   7935 2C31 POPEm 234      10.074  95.939  51.865  1.00  0.00           C
ATOM   7938 3C31 POPEm 234      10.914  96.539  50.725  1.00  0.00           C
ATOM   7941 4C31 POPEm 234      10.364  96.160  49.335  1.00  0.00           C
ATOM   7944 5C31 POPEm 234      11.154  96.799  48.185  1.00  0.00           C
ATOM   7947 6C31 POPEm 234      10.614  96.450  46.805  1.00  0.00           C
ATOM   7951  NH3 POPEn 235     108.785  40.439  16.285  1.00  0.00           N
ATOM   7955  C12 POPEn 235     110.096  39.951  15.755  1.00  0.00           C
ATOM   7958  C11 POPEn 235     111.145  40.929  16.255  1.00  0.00           C
ATOM   7961  P   POPEn 235     113.605  40.879  15.295  1.00  0.00           P
ATOM   7962  O13 POPEn 235     113.234  40.660  13.875  1.00  0.00           O
ATOM   7963  O14 POPEn 235     114.065  42.259  15.605  1.00  0.00           O
ATOM   7964  O11 POPEn 235     114.804  39.869  15.635  1.00  0.00           O
ATOM   7965  O12 POPEn 235     112.444  40.380  16.245  1.00  0.00           O
ATOM   7966  C1  POPEn 235     114.664  38.759  16.555  1.00  0.00           C
ATOM   7969  C2  POPEn 235     115.255  39.090  17.965  1.00  0.00           C
ATOM   7971  O21 POPEn 235     114.984  38.049  18.915  1.00  0.00           O
ATOM   7972  C21 POPEn 235     116.005  37.279  19.215  1.00  0.00           C
ATOM   7973  O22 POPEn 235     116.984  37.049  18.515  1.00  0.00           O
ATOM   7974  C22 POPEn 235     115.884  36.849  20.685  1.00  0.00           C
ATOM   7977  C3  POPEn 235     114.576  40.349  18.535  1.00  0.00           C
ATOM   7980  O31 POPEn 235     114.804  40.549  19.945  1.00  0.00           O
ATOM   7981  C31 POPEn 235     113.865  40.180  20.795  1.00  0.00           C
ATOM   7982  O32 POPEn 235     112.845  39.559  20.545  1.00  0.00           O
ATOM   7983  C32 POPEn 235     114.135  40.840  22.145  1.00  0.00           C
ATOM   7986  C23 POPEn 235     116.984  37.509  21.545  1.00  0.00           C
ATOM   7989  C24 POPEn 235     116.954  37.049  23.005  1.00  0.00           C
ATOM   7992  C25 POPEn 235     118.204  37.459  23.805  1.00  0.00           C
ATOM   7995  C26 POPEn 235     118.085  37.029  25.275  1.00  0.00           C
ATOM   7998  C27 POPEn 235     119.424  37.020  26.015  1.00  0.00           C
ATOM   8001  C28 POPEn 235     119.354  36.349  27.395  1.00  0.00           C
ATOM   8004  C29 POPEn 235     118.414  37.039  28.365  1.00  0.00           C
ATOM   8006 0C21 POPEn 235     117.785  36.459  29.405  1.00  0.00           C
ATOM   8008 1C21 POPEn 235     117.905  35.000  29.795  1.00  0.00           C
ATOM   8011 2C21 POPEn 235     119.015  34.770  30.845  1.00  0.00           C
ATOM   8014 3C21 POPEn 235     119.406  33.289  30.985  1.00  0.00           C
ATOM   8017 4C21 POPEn 235     120.464  33.069  32.075  1.00  0.00           C
ATOM   8020 5C21 POPEn 235     120.826  31.600  32.315  1.00  0.00           C
ATOM   8023 6C21 POPEn 235     121.705  31.430  33.555  1.00  0.00           C
ATOM   8026 7C21 POPEn 235     121.954  29.969  33.945  1.00  0.00           C
ATOM   8029 8C21 POPEn 235     122.684  29.819  35.285  1.00  0.00           C
ATOM   8033  C33 POPEn 235     114.424  39.809  23.255  1.00  0.00           C
ATOM   8036  C34 POPEn 235     115.665  40.209  24.055  1.00  0.00           C
ATOM   8039  C35 POPEn 235     115.516  41.539  24.805  1.00  0.00           C
ATOM   8042  C36 POPEn 235     114.704  41.430  26.105  1.00  0.00           C
ATOM   8045  C37 POPEn 235     115.035  42.579  27.055  1.00  0.00           C
ATOM   8048  C38 POPEn 235     114.564  42.360  28.505  1.00  0.00           C
ATOM   8051  C39 POPEn 235     115.294  43.309  29.455  1.00  0.00           C
ATOM   8054 0C31 POPEn 235     115.195  42.950  30.935  1.00  0.00           C
ATOM   8057 1C31 POPEn 235     116.234  43.729  31.755  1.00  0.00           C
ATOM   8060 2C31 POPEn 235     116.245  43.359  33.245  1.00  0.00           C
ATOM   8063 3C31 POPEn 235     117.425  43.979  34.015  1.00  0.00           C
ATOM   8066 4C31 POPEn 235     118.764  43.260  33.745  1.00  0.00           C
ATOM   8069 5C31 POPEn 235     119.844  43.580  34.785  1.00  0.00           C
ATOM   8072 6C31 POPEn 235     120.865  42.459  34.955  1.00  0.00           C
ATOM   8076  NH3 POPEo 236      93.715  99.819  22.555  1.00  0.00           N
ATOM   8080  C12 POPEo 236      94.415 101.030  22.005  1.00  0.00           C
ATOM   8083  C11 POPEo 236      95.905 100.780  21.795  1.00  0.00           C
ATOM   8086  P   POPEo 236      97.876 102.479  21.985  1.00  0.00           P
ATOM   8087  O13 POPEo 236      98.834 101.390  21.725  1.00  0.00           O
ATOM   8088  O14 POPEo 236      98.165 103.829  21.465  1.00  0.00           O
ATOM   8089  O11 POPEo 236      97.484 102.529  23.505  1.00  0.00           O
ATOM   8090  O12 POPEo 236      96.495 102.009  21.345  1.00  0.00           O
ATOM   8091  C1  POPEo 236      98.135 101.741  24.505  1.00  0.00           C
ATOM   8094  C2  POPEo 236      97.575 102.070  25.915  1.00  0.00           C
ATOM   8096  O21 POPEo 236      98.156 101.089  26.795  1.00  0.00           O
ATOM   8097  C21 POPEo 236      98.204 101.411  28.065  1.00  0.00           C
ATOM   8098  O22 POPEo 236      97.444 102.149  28.665  1.00  0.00           O
ATOM   8099  C22 POPEo 236      99.475 100.840  28.695  1.00  0.00           C
ATOM   8102  C3  POPEo 236      95.994 102.079  25.915  1.00  0.00           C
ATOM   8105  O31 POPEo 236      95.324 102.640  27.075  1.00  0.00           O
ATOM   8106  C31 POPEo 236      95.574 103.930  27.335  1.00  0.00           C
ATOM   8107  O32 POPEo 236      96.315 104.660  26.695  1.00  0.00           O
ATOM   8108  C32 POPEo 236      94.744 104.430  28.525  1.00  0.00           C
ATOM   8111  C23 POPEo 236      99.935 101.799  29.805  1.00  0.00           C
ATOM   8114  C24 POPEo 236     101.105 101.320  30.675  1.00  0.00           C
ATOM   8117  C25 POPEo 236     101.064 102.100  32.005  1.00  0.00           C
ATOM   8120  C26 POPEo 236     102.264 101.919  32.925  1.00  0.00           C
ATOM   8123  C27 POPEo 236     102.084 102.809  34.165  1.00  0.00           C
ATOM   8126  C28 POPEo 236     103.275 102.780  35.145  1.00  0.00           C
ATOM   8129  C29 POPEo 236     102.964 103.701  36.295  1.00  0.00           C
ATOM   8131 0C21 POPEo 236     102.605 103.350  37.535  1.00  0.00           C
ATOM   8133 1C21 POPEo 236     102.414 101.930  38.025  1.00  0.00           C
ATOM   8136 2C21 POPEo 236     103.675 101.340  38.695  1.00  0.00           C
ATOM   8139 3C21 POPEo 236     103.725 101.549  40.225  1.00  0.00           C
ATOM   8142 4C21 POPEo 236     103.925 103.009  40.665  1.00  0.00           C
ATOM   8145 5C21 POPEo 236     104.044 103.140  42.185  1.00  0.00           C
ATOM   8148 6C21 POPEo 236     102.684 103.280  42.885  1.00  0.00           C
ATOM   8151 7C21 POPEo 236     102.736 102.880  44.365  1.00  0.00           C
ATOM   8154 8C21 POPEo 236     101.425 103.090  45.125  1.00  0.00           C
ATOM   8158  C33 POPEo 236      95.604 104.770  29.765  1.00  0.00           C
ATOM   8161  C34 POPEo 236      94.814 105.509  30.855  1.00  0.00           C
ATOM   8164  C35 POPEo 236      95.115 105.021  32.285  1.00  0.00           C
ATOM   8167  C36 POPEo 236      96.574 105.200  32.725  1.00  0.00           C
ATOM   8170  C37 POPEo 236      96.865 104.600  34.105  1.00  0.00           C
ATOM   8173  C38 POPEo 236      98.326 104.790  34.515  1.00  0.00           C
ATOM   8176  C39 POPEo 236      98.715 104.290  35.915  1.00  0.00           C
ATOM   8179 0C31 POPEo 236      98.334 105.270  37.025  1.00  0.00           C
ATOM   8182 1C31 POPEo 236      99.074 105.029  38.355  1.00  0.00           C
ATOM   8185 2C31 POPEo 236      98.605 106.010  39.435  1.00  0.00           C
ATOM   8188 3C31 POPEo 236      99.295 105.829  40.795  1.00  0.00           C
ATOM   8191 4C31 POPEo 236      98.605 106.679  41.875  1.00  0.00           C
ATOM   8194 5C31 POPEo 236      99.324 106.630  43.225  1.00  0.00           C
ATOM   8197 6C31 POPEo 236      98.624 107.410  44.335  1.00  0.00           C
ATOM   8201  NH3 POPEp 237      73.694  83.779  19.965  1.00  0.00           N
ATOM   8205  C12 POPEp 237      73.474  84.740  21.105  1.00  0.00           C
ATOM   8208  C11 POPEp 237      71.995  84.910  21.435  1.00  0.00           C
ATOM   8211  P   POPEp 237      70.256  84.729  19.515  1.00  0.00           P
ATOM   8212  O13 POPEp 237      69.425  85.590  18.655  1.00  0.00           O
ATOM   8213  O14 POPEp 237      71.014  83.630  18.875  1.00  0.00           O
ATOM   8214  O11 POPEp 237      69.364  84.080  20.625  1.00  0.00           O
ATOM   8215  O12 POPEp 237      71.304  85.569  20.355  1.00  0.00           O
ATOM   8216  C1  POPEp 237      68.715  84.869  21.625  1.00  0.00           C
ATOM   8219  C2  POPEp 237      67.995  83.880  22.565  1.00  0.00           C
ATOM   8221  O21 POPEp 237      67.285  84.600  23.585  1.00  0.00           O
ATOM   8222  C21 POPEp 237      66.194  83.969  24.035  1.00  0.00           C
ATOM   8223  O22 POPEp 237      65.704  82.960  23.535  1.00  0.00           O
ATOM   8224  C22 POPEp 237      65.634  84.689  25.275  1.00  0.00           C
ATOM   8227  C3  POPEp 237      69.025  82.910  23.195  1.00  0.00           C
ATOM   8230  O31 POPEp 237      68.344  81.810  23.805  1.00  0.00           O
ATOM   8231  C31 POPEp 237      68.204  81.860  25.105  1.00  0.00           C
ATOM   8232  O32 POPEp 237      68.585  82.760  25.845  1.00  0.00           O
ATOM   8233  C32 POPEp 237      67.484  80.610  25.575  1.00  0.00           C
ATOM   8236  C23 POPEp 237      65.464  83.790  26.535  1.00  0.00           C
ATOM   8239  C24 POPEp 237      64.546  84.430  27.595  1.00  0.00           C
ATOM   8242  C25 POPEp 237      64.104  83.460  28.715  1.00  0.00           C
ATOM   8245  C26 POPEp 237      63.465  84.210  29.895  1.00  0.00           C
ATOM   8248  C27 POPEp 237      62.594  83.309  30.795  1.00  0.00           C
ATOM   8251  C28 POPEp 237      62.674  83.680  32.285  1.00  0.00           C
ATOM   8254  C29 POPEp 237      63.934  83.189  32.945  1.00  0.00           C
ATOM   8256 0C21 POPEp 237      64.064  82.939  34.265  1.00  0.00           C
ATOM   8258 1C21 POPEp 237      62.974  83.149  35.295  1.00  0.00           C
ATOM   8261 2C21 POPEp 237      63.425  82.770  36.715  1.00  0.00           C
ATOM   8264 3C21 POPEp 237      62.254  82.760  37.705  1.00  0.00           C
ATOM   8267 4C21 POPEp 237      62.705  82.479  39.135  1.00  0.00           C
ATOM   8270 5C21 POPEp 237      61.574  82.199  40.125  1.00  0.00           C
ATOM   8273 6C21 POPEp 237      61.984  82.560  41.565  1.00  0.00           C
ATOM   8276 7C21 POPEp 237      61.145  81.850  42.645  1.00  0.00           C
ATOM   8279 8C21 POPEp 237      61.624  82.170  44.065  1.00  0.00           C
ATOM   8283  C33 POPEp 237      67.594  80.569  27.095  1.00  0.00           C
ATOM   8286  C34 POPEp 237      66.904  79.381  27.755  1.00  0.00           C
ATOM   8289  C35 POPEp 237      67.275  79.350  29.235  1.00  0.00           C
ATOM   8292  C36 POPEp 237      66.085  79.549  30.175  1.00  0.00           C
ATOM   8295  C37 POPEp 237      66.574  80.090  31.525  1.00  0.00           C
ATOM   8298  C38 POPEp 237      65.535  79.979  32.645  1.00  0.00           C
ATOM   8301  C39 POPEp 237      65.404  78.539  33.185  1.00  0.00           C
ATOM   8304 0C31 POPEp 237      65.314  78.490  34.715  1.00  0.00           C
ATOM   8307 1C31 POPEp 237      65.404  77.061  35.265  1.00  0.00           C
ATOM   8310 2C31 POPEp 237      65.884  76.979  36.715  1.00  0.00           C
ATOM   8313 3C31 POPEp 237      64.934  77.639  37.725  1.00  0.00           C
ATOM   8316 4C31 POPEp 237      65.444  77.490  39.175  1.00  0.00           C
ATOM   8319 5C31 POPEp 237      64.465  78.060  40.205  1.00  0.00           C
ATOM   8322 6C31 POPEp 237      65.044  78.140  41.615  1.00  0.00           C
ATOM   8326  NH3 POPEq 238     110.464  99.450  20.645  1.00  0.00           N
ATOM   8330  C12 POPEq 238     111.645  98.829  21.325  1.00  0.00           C
ATOM   8333  C11 POPEq 238     112.015  97.500  20.635  1.00  0.00           C
ATOM   8336  P   POPEq 238     114.615  97.570  20.385  1.00  0.00           P
ATOM   8337  O13 POPEq 238     114.744  99.020  20.625  1.00  0.00           O
ATOM   8338  O14 POPEq 238     114.704  97.059  18.995  1.00  0.00           O
ATOM   8339  O11 POPEq 238     115.704  96.869  21.285  1.00  0.00           O
ATOM   8340  O12 POPEq 238     113.296  97.039  21.075  1.00  0.00           O
ATOM   8341  C1  POPEq 238     115.574  96.869  22.725  1.00  0.00           C
ATOM   8344  C2  POPEq 238     115.096  95.509  23.295  1.00  0.00           C
ATOM   8346  O21 POPEq 238     115.615  95.280  24.625  1.00  0.00           O
ATOM   8347  C21 POPEq 238     115.105  96.030  25.595  1.00  0.00           C
ATOM   8348  O22 POPEq 238     114.385  97.000  25.425  1.00  0.00           O
ATOM   8349  C22 POPEq 238     115.574  95.509  26.955  1.00  0.00           C
ATOM   8352  C3  POPEq 238     115.545  94.340  22.385  1.00  0.00           C
ATOM   8355  O31 POPEq 238     115.686  93.119  23.135  1.00  0.00           O
ATOM   8356  C31 POPEq 238     116.745  92.380  22.875  1.00  0.00           C
ATOM   8357  O32 POPEq 238     117.625  92.640  22.055  1.00  0.00           O
ATOM   8358  C32 POPEq 238     116.804  91.271  23.915  1.00  0.00           C
ATOM   8361  C23 POPEq 238     114.975  96.259  28.165  1.00  0.00           C
ATOM   8364  C24 POPEq 238     115.765  96.130  29.475  1.00  0.00           C
ATOM   8367  C25 POPEq 238     116.035  94.699  29.975  1.00  0.00           C
ATOM   8370  C26 POPEq 238     114.774  93.869  30.255  1.00  0.00           C
ATOM   8373  C27 POPEq 238     115.115  92.590  31.045  1.00  0.00           C
ATOM   8376  C28 POPEq 238     113.865  91.850  31.555  1.00  0.00           C
ATOM   8379  C29 POPEq 238     114.275  90.771  32.525  1.00  0.00           C
ATOM   8381 0C21 POPEq 238     113.934  90.680  33.825  1.00  0.00           C
ATOM   8383 1C21 POPEq 238     113.004  91.590  34.585  1.00  0.00           C
ATOM   8386 2C21 POPEq 238     111.585  91.020  34.505  1.00  0.00           C
ATOM   8389 3C21 POPEq 238     110.564  91.819  35.325  1.00  0.00           C
ATOM   8392 4C21 POPEq 238     109.235  91.060  35.455  1.00  0.00           C
ATOM   8395 5C21 POPEq 238     108.064  91.960  35.895  1.00  0.00           C
ATOM   8398 6C21 POPEq 238     108.094  92.329  37.385  1.00  0.00           C
ATOM   8401 7C21 POPEq 238     106.906  93.219  37.745  1.00  0.00           C
ATOM   8404 8C21 POPEq 238     106.844  93.569  39.235  1.00  0.00           C
ATOM   8408  C33 POPEq 238     118.174  90.560  23.965  1.00  0.00           C
ATOM   8411  C34 POPEq 238     118.545  90.119  25.395  1.00  0.00           C
ATOM   8414  C35 POPEq 238     117.615  89.080  26.025  1.00  0.00           C
ATOM   8417  C36 POPEq 238     118.064  88.689  27.455  1.00  0.00           C
ATOM   8420  C37 POPEq 238     117.174  87.599  28.065  1.00  0.00           C
ATOM   8423  C38 POPEq 238     116.614  87.920  29.455  1.00  0.00           C
ATOM   8426  C39 POPEq 238     117.514  87.540  30.645  1.00  0.00           C
ATOM   8429 0C31 POPEq 238     116.785  87.859  31.955  1.00  0.00           C
ATOM   8432 1C31 POPEq 238     117.475  87.469  33.265  1.00  0.00           C
ATOM   8435 2C31 POPEq 238     116.555  87.789  34.455  1.00  0.00           C
ATOM   8438 3C31 POPEq 238     117.195  87.529  35.825  1.00  0.00           C
ATOM   8441 4C31 POPEq 238     117.715  88.810  36.485  1.00  0.00           C
ATOM   8444 5C31 POPEq 238     118.436  88.549  37.805  1.00  0.00           C
ATOM   8447 6C31 POPEq 238     118.815  89.819  38.555  1.00  0.00           C
ATOM   8451  NH3 POPEr 239      39.474  77.609  15.095  1.00  0.00           N
ATOM   8455  C12 POPEr 239      39.544  76.130  14.835  1.00  0.00           C
ATOM   8458  C11 POPEr 239      38.205  75.439  15.115  1.00  0.00           C
ATOM   8461  P   POPEr 239      37.194  73.049  14.715  1.00  0.00           P
ATOM   8462  O13 POPEr 239      35.914  73.780  14.805  1.00  0.00           O
ATOM   8463  O14 POPEr 239      37.444  72.170  13.545  1.00  0.00           O
ATOM   8464  O11 POPEr 239      37.245  72.210  16.045  1.00  0.00           O
ATOM   8465  O12 POPEr 239      38.404  74.049  14.955  1.00  0.00           O
ATOM   8466  C1  POPEr 239      37.025  72.770  17.335  1.00  0.00           C
ATOM   8469  C2  POPEr 239      38.054  72.131  18.285  1.00  0.00           C
ATOM   8471  O21 POPEr 239      37.954  72.389  19.695  1.00  0.00           O
ATOM   8472  C21 POPEr 239      37.234  73.311  20.265  1.00  0.00           C
ATOM   8473  O22 POPEr 239      36.504  74.139  19.755  1.00  0.00           O
ATOM   8474  C22 POPEr 239      37.514  73.200  21.775  1.00  0.00           C
ATOM   8477  C3  POPEr 239      39.504  72.429  17.785  1.00  0.00           C
ATOM   8480  O31 POPEr 239      40.494  71.770  18.595  1.00  0.00           O
ATOM   8481  C31 POPEr 239      40.924  72.429  19.655  1.00  0.00           C
ATOM   8482  O32 POPEr 239      40.685  73.600  19.915  1.00  0.00           O
ATOM   8483  C32 POPEr 239      41.834  71.499  20.445  1.00  0.00           C
ATOM   8486  C23 POPEr 239      36.534  73.990  22.675  1.00  0.00           C
ATOM   8489  C24 POPEr 239      36.444  73.420  24.105  1.00  0.00           C
ATOM   8492  C25 POPEr 239      37.694  73.650  24.975  1.00  0.00           C
ATOM   8495  C26 POPEr 239      37.484  73.179  26.425  1.00  0.00           C
ATOM   8498  C27 POPEr 239      38.664  73.499  27.345  1.00  0.00           C
ATOM   8501  C28 POPEr 239      38.454  72.969  28.775  1.00  0.00           C
ATOM   8504  C29 POPEr 239      39.715  73.070  29.615  1.00  0.00           C
ATOM   8506 0C21 POPEr 239      40.034  72.289  30.665  1.00  0.00           C
ATOM   8508 1C21 POPEr 239      39.174  71.189  31.245  1.00  0.00           C
ATOM   8511 2C21 POPEr 239      38.594  71.560  32.625  1.00  0.00           C
ATOM   8514 3C21 POPEr 239      39.664  71.579  33.725  1.00  0.00           C
ATOM   8517 4C21 POPEr 239      39.104  71.939  35.115  1.00  0.00           C
ATOM   8520 5C21 POPEr 239      40.234  72.179  36.115  1.00  0.00           C
ATOM   8523 6C21 POPEr 239      39.745  72.569  37.525  1.00  0.00           C
ATOM   8526 7C21 POPEr 239      40.934  72.840  38.455  1.00  0.00           C
ATOM   8529 8C21 POPEr 239      40.564  72.930  39.935  1.00  0.00           C
ATOM   8533  C33 POPEr 239      41.484  71.319  21.935  1.00  0.00           C
ATOM   8536  C34 POPEr 239      42.204  70.069  22.455  1.00  0.00           C
ATOM   8539  C35 POPEr 239      42.374  69.969  23.975  1.00  0.00           C
ATOM   8542  C36 POPEr 239      41.084  69.740  24.765  1.00  0.00           C
ATOM   8545  C37 POPEr 239      41.354  69.789  26.285  1.00  0.00           C
ATOM   8548  C38 POPEr 239      40.104  70.139  27.105  1.00  0.00           C
ATOM   8551  C39 POPEr 239      39.134  68.969  27.355  1.00  0.00           C
ATOM   8554 0C31 POPEr 239      39.455  68.169  28.635  1.00  0.00           C
ATOM   8557 1C31 POPEr 239      38.224  67.369  29.095  1.00  0.00           C
ATOM   8560 2C31 POPEr 239      38.484  66.450  30.295  1.00  0.00           C
ATOM   8563 3C31 POPEr 239      38.934  67.189  31.565  1.00  0.00           C
ATOM   8566 4C31 POPEr 239      38.775  66.329  32.825  1.00  0.00           C
ATOM   8569 5C31 POPEr 239      39.184  67.070  34.105  1.00  0.00           C
ATOM   8572 6C31 POPEr 239      38.804  66.319  35.375  1.00  0.00           C
ATOM   8576  NH3 POPEs 240      20.344  60.660  60.955  1.00  0.00           N
ATOM   8580  C12 POPEs 240      20.264  60.439  59.475  1.00  0.00           C
ATOM   8583  C11 POPEs 240      19.784  59.009  59.255  1.00  0.00           C
ATOM   8586  P   POPEs 240      21.454  56.979  59.525  1.00  0.00           P
ATOM   8587  O13 POPEs 240      22.854  57.169  59.925  1.00  0.00           O
ATOM   8588  O14 POPEs 240      20.774  55.739  59.935  1.00  0.00           O
ATOM   8589  O11 POPEs 240      21.444  57.140  57.955  1.00  0.00           O
ATOM   8590  O12 POPEs 240      20.594  58.160  60.055  1.00  0.00           O
ATOM   8591  C1  POPEs 240      21.444  56.059  57.035  1.00  0.00           C
ATOM   8594  C2  POPEs 240      21.764  56.549  55.595  1.00  0.00           C
ATOM   8596  O21 POPEs 240      21.164  55.609  54.675  1.00  0.00           O
ATOM   8597  C21 POPEs 240      20.514  56.189  53.665  1.00  0.00           C
ATOM   8598  O22 POPEs 240      20.554  57.369  53.375  1.00  0.00           O
ATOM   8599  C22 POPEs 240      19.744  55.149  52.855  1.00  0.00           C
ATOM   8602  C3  POPEs 240      23.284  56.669  55.335  1.00  0.00           C
ATOM   8605  O31 POPEs 240      23.594  57.369  54.105  1.00  0.00           O
ATOM   8606  C31 POPEs 240      24.374  56.740  53.225  1.00  0.00           C
ATOM   8607  O32 POPEs 240      24.784  55.599  53.345  1.00  0.00           O
ATOM   8608  C32 POPEs 240      24.774  57.719  52.105  1.00  0.00           C
ATOM   8611  C23 POPEs 240      18.394  55.719  52.345  1.00  0.00           C
ATOM   8614  C24 POPEs 240      17.784  54.920  51.195  1.00  0.00           C
ATOM   8617  C25 POPEs 240      18.614  55.000  49.905  1.00  0.00           C
ATOM   8620  C26 POPEs 240      17.854  54.459  48.685  1.00  0.00           C
ATOM   8623  C27 POPEs 240      18.754  54.310  47.455  1.00  0.00           C
ATOM   8626  C28 POPEs 240      18.164  53.330  46.435  1.00  0.00           C
ATOM   8629  C29 POPEs 240      18.994  53.270  45.175  1.00  0.00           C
ATOM   8631 0C21 POPEs 240      19.414  52.160  44.555  1.00  0.00           C
ATOM   8633 1C21 POPEs 240      19.094  50.729  44.945  1.00  0.00           C
ATOM   8636 2C21 POPEs 240      18.954  49.809  43.715  1.00  0.00           C
ATOM   8639 3C21 POPEs 240      20.304  49.370  43.115  1.00  0.00           C
ATOM   8642 4C21 POPEs 240      20.154  48.840  41.685  1.00  0.00           C
ATOM   8645 5C21 POPEs 240      21.454  48.270  41.105  1.00  0.00           C
ATOM   8648 6C21 POPEs 240      21.554  48.439  39.575  1.00  0.00           C
ATOM   8651 7C21 POPEs 240      20.394  47.819  38.795  1.00  0.00           C
ATOM   8654 8C21 POPEs 240      20.484  48.079  37.295  1.00  0.00           C
ATOM   8658  C33 POPEs 240      24.824  57.070  50.705  1.00  0.00           C
ATOM   8661  C34 POPEs 240      25.394  57.969  49.585  1.00  0.00           C
ATOM   8664  C35 POPEs 240      24.534  59.209  49.245  1.00  0.00           C
ATOM   8667  C36 POPEs 240      25.114  59.990  48.055  1.00  0.00           C
ATOM   8670  C37 POPEs 240      24.324  61.271  47.725  1.00  0.00           C
ATOM   8673  C38 POPEs 240      24.994  62.140  46.655  1.00  0.00           C
ATOM   8676  C39 POPEs 240      24.494  63.590  46.665  1.00  0.00           C
ATOM   8679 0C31 POPEs 240      25.494  64.579  46.065  1.00  0.00           C
ATOM   8682 1C31 POPEs 240      25.174  66.039  46.425  1.00  0.00           C
ATOM   8685 2C31 POPEs 240      26.354  66.710  47.125  1.00  0.00           C
ATOM   8688 3C31 POPEs 240      25.994  68.020  47.835  1.00  0.00           C
ATOM   8691 4C31 POPEs 240      25.304  69.020  46.905  1.00  0.00           C
ATOM   8694 5C31 POPEs 240      25.254  70.419  47.515  1.00  0.00           C
ATOM   8697 6C31 POPEs 240      24.664  71.459  46.555  1.00  0.00           C
ATOM   8701  NH3 POPEt 241      48.355  91.119  18.795  1.00  0.00           N
ATOM   8705  C12 POPEt 241      48.335  92.210  17.765  1.00  0.00           C
ATOM   8708  C11 POPEt 241      47.754  93.499  18.355  1.00  0.00           C
ATOM   8711  P   POPEt 241      45.435  94.679  18.035  1.00  0.00           P
ATOM   8712  O13 POPEt 241      45.685  96.130  18.005  1.00  0.00           O
ATOM   8713  O14 POPEt 241      44.244  94.170  17.315  1.00  0.00           O
ATOM   8714  O11 POPEt 241      45.374  94.229  19.545  1.00  0.00           O
ATOM   8715  O12 POPEt 241      46.705  93.919  17.505  1.00  0.00           O
ATOM   8716  C1  POPEt 241      44.294  93.549  20.165  1.00  0.00           C
ATOM   8719  C2  POPEt 241      43.864  94.350  21.415  1.00  0.00           C
ATOM   8721  O21 POPEt 241      43.314  93.530  22.465  1.00  0.00           O
ATOM   8722  C21 POPEt 241      42.315  92.710  22.215  1.00  0.00           C
ATOM   8723  O22 POPEt 241      41.734  92.549  21.155  1.00  0.00           O
ATOM   8724  C22 POPEt 241      42.044  91.890  23.485  1.00  0.00           C
ATOM   8727  C3  POPEt 241      42.974  95.579  21.055  1.00  0.00           C
ATOM   8730  O31 POPEt 241      42.904  96.520  22.155  1.00  0.00           O
ATOM   8731  C31 POPEt 241      41.914  96.271  23.005  1.00  0.00           C
ATOM   8732  O32 POPEt 241      40.974  95.529  22.805  1.00  0.00           O
ATOM   8733  C32 POPEt 241      42.104  97.070  24.285  1.00  0.00           C
ATOM   8736  C23 POPEt 241      40.564  91.840  23.895  1.00  0.00           C
ATOM   8739  C24 POPEt 241      40.205  90.560  24.665  1.00  0.00           C
ATOM   8742  C25 POPEt 241      38.684  90.340  24.745  1.00  0.00           C
ATOM   8745  C26 POPEt 241      38.004  91.250  25.775  1.00  0.00           C
ATOM   8748  C27 POPEt 241      36.504  91.419  25.485  1.00  0.00           C
ATOM   8751  C28 POPEt 241      35.794  92.350  26.485  1.00  0.00           C
ATOM   8754  C29 POPEt 241      35.734  91.741  27.865  1.00  0.00           C
ATOM   8756 0C21 POPEt 241      35.244  92.350  28.945  1.00  0.00           C
ATOM   8758 1C21 POPEt 241      34.654  93.740  28.965  1.00  0.00           C
ATOM   8761 2C21 POPEt 241      34.164  94.119  30.375  1.00  0.00           C
ATOM   8764 3C21 POPEt 241      33.024  93.210  30.865  1.00  0.00           C
ATOM   8767 4C21 POPEt 241      32.184  93.840  31.985  1.00  0.00           C
ATOM   8770 5C21 POPEt 241      32.994  94.360  33.185  1.00  0.00           C
ATOM   8773 6C21 POPEt 241      33.844  93.280  33.875  1.00  0.00           C
ATOM   8776 7C21 POPEt 241      34.544  93.829  35.125  1.00  0.00           C
ATOM   8779 8C21 POPEt 241      35.364  92.780  35.875  1.00  0.00           C
ATOM   8783  C33 POPEt 241      41.985  96.139  25.515  1.00  0.00           C
ATOM   8786  C34 POPEt 241      43.294  95.960  26.265  1.00  0.00           C
ATOM   8789  C35 POPEt 241      44.435  95.189  25.595  1.00  0.00           C
ATOM   8792  C36 POPEt 241      45.704  95.429  26.425  1.00  0.00           C
ATOM   8795  C37 POPEt 241      46.984  94.810  25.855  1.00  0.00           C
ATOM   8798  C38 POPEt 241      48.255  95.239  26.605  1.00  0.00           C
ATOM   8801  C39 POPEt 241      48.224  95.029  28.135  1.00  0.00           C
ATOM   8804 0C31 POPEt 241      49.594  94.630  28.665  1.00  0.00           C
ATOM   8807 1C31 POPEt 241      49.675  94.419  30.185  1.00  0.00           C
ATOM   8810 2C31 POPEt 241      51.024  93.771  30.555  1.00  0.00           C
ATOM   8813 3C31 POPEt 241      51.245  93.549  32.055  1.00  0.00           C
ATOM   8816 4C31 POPEt 241      52.584  92.859  32.335  1.00  0.00           C
ATOM   8819 5C31 POPEt 241      53.114  93.079  33.765  1.00  0.00           C
ATOM   8822 6C31 POPEt 241      52.075  92.859  34.865  1.00  0.00           C
ATOM   8826  NH3 POPEu 242     104.655 110.109  18.145  1.00  0.00           N
ATOM   8830  C12 POPEu 242     104.525 111.290  19.055  1.00  0.00           C
ATOM   8833  C11 POPEu 242     103.204 111.299  19.825  1.00  0.00           C
ATOM   8836  P   POPEu 242     102.705 113.810  20.205  1.00  0.00           P
ATOM   8837  O13 POPEu 242     103.436 114.229  18.985  1.00  0.00           O
ATOM   8838  O14 POPEu 242     101.225 113.849  20.225  1.00  0.00           O
ATOM   8839  O11 POPEu 242     103.275 114.699  21.365  1.00  0.00           O
ATOM   8840  O12 POPEu 242     103.215 112.420  20.695  1.00  0.00           O
ATOM   8841  C1  POPEu 242     102.785 114.530  22.685  1.00  0.00           C
ATOM   8844  C2  POPEu 242     103.934 114.310  23.685  1.00  0.00           C
ATOM   8846  O21 POPEu 242     103.405 114.390  25.025  1.00  0.00           O
ATOM   8847  C21 POPEu 242     102.785 113.271  25.385  1.00  0.00           C
ATOM   8848  O22 POPEu 242     102.565 112.319  24.645  1.00  0.00           O
ATOM   8849  C22 POPEu 242     102.404 113.240  26.865  1.00  0.00           C
ATOM   8852  C3  POPEu 242     105.025 115.400  23.435  1.00  0.00           C
ATOM   8855  O31 POPEu 242     105.844 115.660  24.585  1.00  0.00           O
ATOM   8856  C31 POPEu 242     106.285 116.890  24.935  1.00  0.00           C
ATOM   8857  O32 POPEu 242     107.104 117.059  25.815  1.00  0.00           O
ATOM   8858  C32 POPEu 242     105.656 118.029  24.135  1.00  0.00           C
ATOM   8861  C23 POPEu 242     101.885 114.559  27.475  1.00  0.00           C
ATOM   8864  C24 POPEu 242     102.975 115.560  27.865  1.00  0.00           C
ATOM   8867  C25 POPEu 242     103.945 115.040  28.925  1.00  0.00           C
ATOM   8870  C26 POPEu 242     103.314 114.790  30.295  1.00  0.00           C
ATOM   8873  C27 POPEu 242     104.295 114.090  31.245  1.00  0.00           C
ATOM   8876  C28 POPEu 242     103.685 113.880  32.635  1.00  0.00           C
ATOM   8879  C29 POPEu 242     103.685 115.130  33.475  1.00  0.00           C
ATOM   8881 0C21 POPEu 242     104.535 115.359  34.485  1.00  0.00           C
ATOM   8883 1C21 POPEu 242     105.625 114.419  34.915  1.00  0.00           C
ATOM   8886 2C21 POPEu 242     106.234 114.770  36.275  1.00  0.00           C
ATOM   8889 3C21 POPEu 242     107.484 113.930  36.535  1.00  0.00           C
ATOM   8892 4C21 POPEu 242     108.085 114.130  37.935  1.00  0.00           C
ATOM   8895 5C21 POPEu 242     107.186 113.600  39.055  1.00  0.00           C
ATOM   8898 6C21 POPEu 242     107.995 113.250  40.305  1.00  0.00           C
ATOM   8901 7C21 POPEu 242     107.124 112.830  41.485  1.00  0.00           C
ATOM   8904 8C21 POPEu 242     107.985 112.400  42.675  1.00  0.00           C
ATOM   8908  C33 POPEu 242     105.936 119.450  24.695  1.00  0.00           C
ATOM   8911  C34 POPEu 242     104.764 120.400  24.395  1.00  0.00           C
ATOM   8914  C35 POPEu 242     105.084 121.881  24.625  1.00  0.00           C
ATOM   8917  C36 POPEu 242     105.364 122.280  26.065  1.00  0.00           C
ATOM   8920  C37 POPEu 242     106.455 123.350  26.085  1.00  0.00           C
ATOM   8923  C38 POPEu 242     106.965 123.619  27.495  1.00  0.00           C
ATOM   8926  C39 POPEu 242     108.204 124.500  27.495  1.00  0.00           C
ATOM   8929 0C31 POPEu 242     108.634 124.819  28.915  1.00  0.00           C
ATOM   8932 1C31 POPEu 242     109.855 125.740  28.925  1.00  0.00           C
ATOM   8935 2C31 POPEu 242     110.574 125.740  30.285  1.00  0.00           C
ATOM   8938 3C31 POPEu 242     111.375 124.460  30.515  1.00  0.00           C
ATOM   8941 4C31 POPEu 242     111.854 124.319  31.965  1.00  0.00           C
ATOM   8944 5C31 POPEu 242     112.934 123.240  32.065  1.00  0.00           C
ATOM   8947 6C31 POPEu 242     113.474 123.020  33.485  1.00  0.00           C
ATOM   8951  NH3 POPEv 243       2.977  36.910  56.995  1.00  0.00           N
ATOM   8955  C12 POPEv 243       1.487  36.819  57.205  1.00  0.00           C
ATOM   8958  C11 POPEv 243       0.897  38.199  57.505  1.00  0.00           C
ATOM   8961  P   POPEv 243      -1.123  39.060  58.925  1.00  0.00           P
ATOM   8962  O13 POPEv 243      -2.434  38.489  59.305  1.00  0.00           O
ATOM   8963  O14 POPEv 243      -0.164  39.310  60.025  1.00  0.00           O
ATOM   8964  O11 POPEv 243      -1.344  40.389  58.105  1.00  0.00           O
ATOM   8965  O12 POPEv 243      -0.463  38.049  57.905  1.00  0.00           O
ATOM   8966  C1  POPEv 243      -1.713  40.410  56.725  1.00  0.00           C
ATOM   8969  C2  POPEv 243      -1.484  41.840  56.155  1.00  0.00           C
ATOM   8971  O21 POPEv 243      -2.123  42.090  54.875  1.00  0.00           O
ATOM   8972  C21 POPEv 243      -1.774  41.310  53.855  1.00  0.00           C
ATOM   8973  O22 POPEv 243      -1.033  40.349  53.905  1.00  0.00           O
ATOM   8974  C22 POPEv 243      -2.444  41.829  52.565  1.00  0.00           C
ATOM   8977  C3  POPEv 243       0.015  42.249  56.155  1.00  0.00           C
ATOM   8980  O31 POPEv 243       0.127  43.689  56.155  1.00  0.00           O
ATOM   8981  C31 POPEv 243       0.395  44.259  54.975  1.00  0.00           C
ATOM   8982  O32 POPEv 243       0.687  43.660  53.955  1.00  0.00           O
ATOM   8983  C32 POPEv 243       0.267  45.770  55.085  1.00  0.00           C
ATOM   8986  C23 POPEv 243      -2.365  43.359  52.315  1.00  0.00           C
ATOM   8989  C24 POPEv 243      -2.464  43.709  50.815  1.00  0.00           C
ATOM   8992  C25 POPEv 243      -2.695  45.189  50.445  1.00  0.00           C
ATOM   8995  C26 POPEv 243      -2.594  45.360  48.915  1.00  0.00           C
ATOM   8998  C27 POPEv 243      -2.085  46.719  48.405  1.00  0.00           C
ATOM   9001  C28 POPEv 243      -1.883  46.700  46.875  1.00  0.00           C
ATOM   9004  C29 POPEv 243      -0.925  47.740  46.345  1.00  0.00           C
ATOM   9006 0C21 POPEv 243       0.066  47.509  45.455  1.00  0.00           C
ATOM   9008 1C21 POPEv 243       0.377  46.189  44.805  1.00  0.00           C
ATOM   9011 2C21 POPEv 243      -0.724  45.739  43.815  1.00  0.00           C
ATOM   9014 3C21 POPEv 243      -0.645  44.259  43.435  1.00  0.00           C
ATOM   9017 4C21 POPEv 243      -1.974  43.720  42.885  1.00  0.00           C
ATOM   9020 5C21 POPEv 243      -1.854  43.000  41.545  1.00  0.00           C
ATOM   9023 6C21 POPEv 243      -1.414  43.939  40.405  1.00  0.00           C
ATOM   9026 7C21 POPEv 243      -1.813  43.419  39.025  1.00  0.00           C
ATOM   9029 8C21 POPEv 243      -1.463  44.399  37.895  1.00  0.00           C
ATOM   9033  C33 POPEv 243      -0.995  46.280  54.365  1.00  0.00           C
ATOM   9036  C34 POPEv 243      -1.004  47.789  54.085  1.00  0.00           C
ATOM   9039  C35 POPEv 243      -0.084  48.200  52.915  1.00  0.00           C
ATOM   9042  C36 POPEv 243      -0.224  49.689  52.575  1.00  0.00           C
ATOM   9045  C37 POPEv 243       0.827  50.170  51.565  1.00  0.00           C
ATOM   9048  C38 POPEv 243       0.286  50.299  50.135  1.00  0.00           C
ATOM   9051  C39 POPEv 243       1.286  50.929  49.155  1.00  0.00           C
ATOM   9054 0C31 POPEv 243       2.677  50.289  49.235  1.00  0.00           C
ATOM   9057 1C31 POPEv 243       3.547  50.490  47.995  1.00  0.00           C
ATOM   9060 2C31 POPEv 243       5.015  50.270  48.355  1.00  0.00           C
ATOM   9063 3C31 POPEv 243       5.927  49.951  47.165  1.00  0.00           C
ATOM   9066 4C31 POPEv 243       7.396  50.000  47.605  1.00  0.00           C
ATOM   9069 5C31 POPEv 243       8.386  49.720  46.485  1.00  0.00           C
ATOM   9072 6C31 POPEv 243       9.836  49.900  46.945  1.00  0.00           C
ATOM   9076  NH3 POPEw 244       4.196 118.969  62.815  1.00  0.00           N
ATOM   9080  C12 POPEw 244       3.616 118.259  64.005  1.00  0.00           C
ATOM   9083  C11 POPEw 244       4.686 117.359  64.615  1.00  0.00           C
ATOM   9086  P   POPEw 244       7.186 118.069  64.185  1.00  0.00           P
ATOM   9087  O13 POPEw 244       8.016 117.160  64.965  1.00  0.00           O
ATOM   9088  O14 POPEw 244       7.676 119.450  64.015  1.00  0.00           O
ATOM   9089  O11 POPEw 244       6.966 117.451  62.745  1.00  0.00           O
ATOM   9090  O12 POPEw 244       5.806 118.160  64.895  1.00  0.00           O
ATOM   9091  C1  POPEw 244       8.065 116.670  62.195  1.00  0.00           C
ATOM   9094  C2  POPEw 244       8.506 117.130  60.775  1.00  0.00           C
ATOM   9096  O21 POPEw 244       9.824 116.609  60.535  1.00  0.00           O
ATOM   9097  C21 POPEw 244      10.334 116.489  59.295  1.00  0.00           C
ATOM   9098  O22 POPEw 244      11.535 116.411  59.075  1.00  0.00           O
ATOM   9099  C22 POPEw 244       9.275 116.290  58.205  1.00  0.00           C
ATOM   9102  C3  POPEw 244       8.506 118.680  60.655  1.00  0.00           C
ATOM   9105  O31 POPEw 244       8.954 119.119  59.345  1.00  0.00           O
ATOM   9106  C31 POPEw 244       9.754 120.210  59.375  1.00  0.00           C
ATOM   9107  O32 POPEw 244       9.924 120.890  60.365  1.00  0.00           O
ATOM   9108  C32 POPEw 244      10.225 120.600  57.965  1.00  0.00           C
ATOM   9111  C23 POPEw 244       9.835 116.259  56.755  1.00  0.00           C
ATOM   9114  C24 POPEw 244       8.914 115.499  55.785  1.00  0.00           C
ATOM   9117  C25 POPEw 244       7.436 115.910  55.785  1.00  0.00           C
ATOM   9120  C26 POPEw 244       7.086 117.140  54.935  1.00  0.00           C
ATOM   9123  C27 POPEw 244       5.556 117.229  54.755  1.00  0.00           C
ATOM   9126  C28 POPEw 244       5.085 118.280  53.725  1.00  0.00           C
ATOM   9129  C29 POPEw 244       5.386 117.840  52.315  1.00  0.00           C
ATOM   9131 0C21 POPEw 244       4.576 117.130  51.515  1.00  0.00           C
ATOM   9133 1C21 POPEw 244       3.196 116.601  51.845  1.00  0.00           C
ATOM   9136 2C21 POPEw 244       2.076 117.339  51.075  1.00  0.00           C
ATOM   9139 3C21 POPEw 244       2.135 117.189  49.545  1.00  0.00           C
ATOM   9142 4C21 POPEw 244       0.976 117.889  48.825  1.00  0.00           C
ATOM   9145 5C21 POPEw 244       1.165 117.939  47.295  1.00  0.00           C
ATOM   9148 6C21 POPEw 244       0.945 116.590  46.605  1.00  0.00           C
ATOM   9151 7C21 POPEw 244       1.505 116.559  45.175  1.00  0.00           C
ATOM   9154 8C21 POPEw 244       1.346 115.189  44.495  1.00  0.00           C
ATOM   9158  C33 POPEw 244      11.584 120.021  57.495  1.00  0.00           C
ATOM   9161  C34 POPEw 244      11.915 120.260  56.015  1.00  0.00           C
ATOM   9164  C35 POPEw 244      13.394 119.969  55.675  1.00  0.00           C
ATOM   9167  C36 POPEw 244      13.634 119.880  54.155  1.00  0.00           C
ATOM   9170  C37 POPEw 244      15.005 120.380  53.695  1.00  0.00           C
ATOM   9173  C38 POPEw 244      15.145 120.400  52.165  1.00  0.00           C
ATOM   9176  C39 POPEw 244      15.614 119.070  51.575  1.00  0.00           C
ATOM   9179 0C31 POPEw 244      15.715 119.090  50.045  1.00  0.00           C
ATOM   9182 1C31 POPEw 244      16.255 117.770  49.485  1.00  0.00           C
ATOM   9185 2C31 POPEw 244      15.845 117.521  48.025  1.00  0.00           C
ATOM   9188 3C31 POPEw 244      14.455 116.869  47.915  1.00  0.00           C
ATOM   9191 4C31 POPEw 244      14.465 115.359  48.195  1.00  0.00           C
ATOM   9194 5C31 POPEw 244      13.084 114.729  48.025  1.00  0.00           C
ATOM   9197 6C31 POPEw 244      13.044 113.240  48.385  1.00  0.00           C
ATOM   9201  NH3 POPEx 245      95.744  97.021  61.445  1.00  0.00           N
ATOM   9205  C12 POPEx 245      96.735  98.140  61.295  1.00  0.00           C
ATOM   9208  C11 POPEx 245      97.964  97.929  62.195  1.00  0.00           C
ATOM   9211  P   POPEx 245      99.564  99.620  63.435  1.00  0.00           P
ATOM   9212  O13 POPEx 245      98.605  99.859  64.545  1.00  0.00           O
ATOM   9213  O14 POPEx 245     100.686  98.701  63.695  1.00  0.00           O
ATOM   9214  O11 POPEx 245     100.184 101.020  62.985  1.00  0.00           O
ATOM   9215  O12 POPEx 245      98.775  99.101  62.155  1.00  0.00           O
ATOM   9216  C1  POPEx 245     100.335 101.359  61.605  1.00  0.00           C
ATOM   9219  C2  POPEx 245     101.695 100.850  61.055  1.00  0.00           C
ATOM   9221  O21 POPEx 245     101.655  99.450  60.755  1.00  0.00           O
ATOM   9222  C21 POPEx 245     100.936  98.919  59.745  1.00  0.00           C
ATOM   9223  O22 POPEx 245     100.625  97.739  59.715  1.00  0.00           O
ATOM   9224  C22 POPEx 245     100.734  99.910  58.585  1.00  0.00           C
ATOM   9227  C3  POPEx 245     102.845 101.100  62.075  1.00  0.00           C
ATOM   9230  O31 POPEx 245     104.114 101.229  61.405  1.00  0.00           O
ATOM   9231  C31 POPEx 245     104.785 100.119  61.165  1.00  0.00           C
ATOM   9232  O32 POPEx 245     104.484  98.989  61.535  1.00  0.00           O
ATOM   9233  C32 POPEx 245     106.085 100.470  60.435  1.00  0.00           C
ATOM   9236  C23 POPEx 245     100.585  99.241  57.195  1.00  0.00           C
ATOM   9239  C24 POPEx 245     101.194 100.149  56.125  1.00  0.00           C
ATOM   9242  C25 POPEx 245     101.154  99.570  54.705  1.00  0.00           C
ATOM   9245  C26 POPEx 245     101.885 100.479  53.695  1.00  0.00           C
ATOM   9248  C27 POPEx 245     101.515 100.210  52.225  1.00  0.00           C
ATOM   9251  C28 POPEx 245     100.115 100.740  51.825  1.00  0.00           C
ATOM   9254  C29 POPEx 245      99.005  99.719  51.895  1.00  0.00           C
ATOM   9256 0C21 POPEx 245      97.855  99.749  51.205  1.00  0.00           C
ATOM   9258 1C21 POPEx 245      97.414 100.829  50.245  1.00  0.00           C
ATOM   9261 2C21 POPEx 245      96.415 101.770  50.925  1.00  0.00           C
ATOM   9264 3C21 POPEx 245      95.844 102.869  50.005  1.00  0.00           C
ATOM   9267 4C21 POPEx 245      94.764 103.719  50.705  1.00  0.00           C
ATOM   9270 5C21 POPEx 245      95.315 104.660  51.785  1.00  0.00           C
ATOM   9273 6C21 POPEx 245      94.295 104.979  52.885  1.00  0.00           C
ATOM   9276 7C21 POPEx 245      94.795 106.060  53.855  1.00  0.00           C
ATOM   9279 8C21 POPEx 245      94.035 106.100  55.185  1.00  0.00           C
ATOM   9283  C33 POPEx 245     106.085 100.289  58.905  1.00  0.00           C
ATOM   9286  C34 POPEx 245     105.154 101.250  58.135  1.00  0.00           C
ATOM   9289  C35 POPEx 245     105.414 102.729  58.405  1.00  0.00           C
ATOM   9292  C36 POPEx 245     104.555 103.630  57.495  1.00  0.00           C
ATOM   9295  C37 POPEx 245     104.655 105.109  57.885  1.00  0.00           C
ATOM   9298  C38 POPEx 245     103.524 105.979  57.325  1.00  0.00           C
ATOM   9301  C39 POPEx 245     103.465 106.100  55.795  1.00  0.00           C
ATOM   9304 0C31 POPEx 245     104.664 106.810  55.165  1.00  0.00           C
ATOM   9307 1C31 POPEx 245     104.354 107.389  53.765  1.00  0.00           C
ATOM   9310 2C31 POPEx 245     105.585 108.079  53.175  1.00  0.00           C
ATOM   9313 3C31 POPEx 245     105.564 108.250  51.655  1.00  0.00           C
ATOM   9316 4C31 POPEx 245     104.365 109.010  51.095  1.00  0.00           C
ATOM   9319 5C31 POPEx 245     104.576 109.399  49.625  1.00  0.00           C
ATOM   9322 6C31 POPEx 245     103.384 110.140  48.995  1.00  0.00           C
ATOM   9326  NH3 POPEy 246      36.114  16.600  59.145  1.00  0.00           N
ATOM   9330  C12 POPEy 246      36.934  15.479  59.675  1.00  0.00           C
ATOM   9333  C11 POPEy 246      37.734  15.919  60.905  1.00  0.00           C
ATOM   9336  P   POPEy 246      39.424  14.280  62.055  1.00  0.00           P
ATOM   9337  O13 POPEy 246      40.784  14.740  62.435  1.00  0.00           O
ATOM   9338  O14 POPEy 246      38.404  14.159  63.105  1.00  0.00           O
ATOM   9339  O11 POPEy 246      39.525  12.929  61.225  1.00  0.00           O
ATOM   9340  O12 POPEy 246      38.974  15.229  60.885  1.00  0.00           O
ATOM   9341  C1  POPEy 246      38.304  12.419  60.665  1.00  0.00           C
ATOM   9344  C2  POPEy 246      38.484  11.080  59.895  1.00  0.00           C
ATOM   9346  O21 POPEy 246      37.494  11.030  58.845  1.00  0.00           O
ATOM   9347  C21 POPEy 246      37.705  11.479  57.595  1.00  0.00           C
ATOM   9348  O22 POPEy 246      36.854  11.500  56.725  1.00  0.00           O
ATOM   9349  C22 POPEy 246      39.134  11.950  57.325  1.00  0.00           C
ATOM   9352  C3  POPEy 246      38.365   9.840  60.805  1.00  0.00           C
ATOM   9355  O31 POPEy 246      38.734   8.679  60.055  1.00  0.00           O
ATOM   9356  C31 POPEy 246      39.864   8.039  60.295  1.00  0.00           C
ATOM   9357  O32 POPEy 246      40.554   8.179  61.295  1.00  0.00           O
ATOM   9358  C32 POPEy 246      40.154   7.009  59.225  1.00  0.00           C
ATOM   9361  C23 POPEy 246      39.324  12.670  55.975  1.00  0.00           C
ATOM   9364  C24 POPEy 246      40.794  12.959  55.695  1.00  0.00           C
ATOM   9367  C25 POPEy 246      41.065  13.399  54.245  1.00  0.00           C
ATOM   9370  C26 POPEy 246      40.965  14.910  53.995  1.00  0.00           C
ATOM   9373  C27 POPEy 246      41.644  15.269  52.665  1.00  0.00           C
ATOM   9376  C28 POPEy 246      41.854  16.770  52.405  1.00  0.00           C
ATOM   9379  C29 POPEy 246      40.924  17.349  51.385  1.00  0.00           C
ATOM   9381 0C21 POPEy 246      40.884  16.990  50.085  1.00  0.00           C
ATOM   9383 1C21 POPEy 246      41.754  15.929  49.435  1.00  0.00           C
ATOM   9386 2C21 POPEy 246      42.294  16.330  48.045  1.00  0.00           C
ATOM   9389 3C21 POPEy 246      41.184  16.490  47.005  1.00  0.00           C
ATOM   9392 4C21 POPEy 246      41.725  16.569  45.575  1.00  0.00           C
ATOM   9395 5C21 POPEy 246      40.624  16.840  44.535  1.00  0.00           C
ATOM   9398 6C21 POPEy 246      40.014  18.229  44.685  1.00  0.00           C
ATOM   9401 7C21 POPEy 246      39.054  18.569  43.545  1.00  0.00           C
ATOM   9404 8C21 POPEy 246      38.644  20.039  43.535  1.00  0.00           C
ATOM   9408  C33 POPEy 246      39.334   7.139  57.915  1.00  0.00           C
ATOM   9411  C34 POPEy 246      38.854   5.759  57.475  1.00  0.00           C
ATOM   9414  C35 POPEy 246      38.114   5.799  56.135  1.00  0.00           C
ATOM   9417  C36 POPEy 246      37.464   4.450  55.805  1.00  0.00           C
ATOM   9420  C37 POPEy 246      35.984   4.580  55.445  1.00  0.00           C
ATOM   9423  C38 POPEy 246      35.364   3.199  55.225  1.00  0.00           C
ATOM   9426  C39 POPEy 246      33.864   3.239  54.945  1.00  0.00           C
ATOM   9429 0C31 POPEy 246      33.334   1.809  54.775  1.00  0.00           C
ATOM   9432 1C31 POPEy 246      31.864   1.729  54.385  1.00  0.00           C
ATOM   9435 2C31 POPEy 246      31.424   0.269  54.215  1.00  0.00           C
ATOM   9438 3C31 POPEy 246      30.094   0.119  53.455  1.00  0.00           C
ATOM   9441 4C31 POPEy 246      28.844   0.409  54.295  1.00  0.00           C
ATOM   9444 5C31 POPEy 246      28.614  -0.671  55.375  1.00  0.00           C
ATOM   9447 6C31 POPEy 246      27.214  -0.641  55.985  1.00  0.00           C
ATOM   9451  NH3 POPEz 247      60.014  73.399  61.905  1.00  0.00           N
ATOM   9455  C12 POPEz 247      61.494  73.689  61.715  1.00  0.00           C
ATOM   9458  C11 POPEz 247      62.365  73.390  62.955  1.00  0.00           C
ATOM   9461  P   POPEz 247      64.854  73.869  63.725  1.00  0.00           P
ATOM   9462  O13 POPEz 247      65.904  74.759  63.195  1.00  0.00           O
ATOM   9463  O14 POPEz 247      64.354  74.149  65.095  1.00  0.00           O
ATOM   9464  O11 POPEz 247      65.295  72.359  63.515  1.00  0.00           O
ATOM   9465  O12 POPEz 247      63.645  73.969  62.725  1.00  0.00           O
ATOM   9466  C1  POPEz 247      65.164  71.710  62.245  1.00  0.00           C
ATOM   9469  C2  POPEz 247      66.304  72.070  61.245  1.00  0.00           C
ATOM   9471  O21 POPEz 247      65.796  72.280  59.925  1.00  0.00           O
ATOM   9472  C21 POPEz 247      65.234  71.249  59.345  1.00  0.00           C
ATOM   9473  O22 POPEz 247      65.074  70.130  59.825  1.00  0.00           O
ATOM   9474  C22 POPEz 247      64.874  71.630  57.925  1.00  0.00           C
ATOM   9477  C3  POPEz 247      67.444  71.009  61.285  1.00  0.00           C
ATOM   9480  O31 POPEz 247      68.234  70.951  60.065  1.00  0.00           O
ATOM   9481  C31 POPEz 247      69.034  69.880  60.075  1.00  0.00           C
ATOM   9482  O32 POPEz 247      69.194  69.139  61.045  1.00  0.00           O
ATOM   9483  C32 POPEz 247      69.605  69.710  58.665  1.00  0.00           C
ATOM   9486  C23 POPEz 247      64.234  70.450  57.205  1.00  0.00           C
ATOM   9489  C24 POPEz 247      63.794  70.820  55.785  1.00  0.00           C
ATOM   9492  C25 POPEz 247      64.944  71.100  54.815  1.00  0.00           C
ATOM   9495  C26 POPEz 247      64.406  71.170  53.385  1.00  0.00           C
ATOM   9498  C27 POPEz 247      65.474  71.009  52.305  1.00  0.00           C
ATOM   9501  C28 POPEz 247      66.004  72.350  51.765  1.00  0.00           C
ATOM   9504  C29 POPEz 247      66.634  72.149  50.405  1.00  0.00           C
ATOM   9506 0C21 POPEz 247      66.344  72.851  49.295  1.00  0.00           C
ATOM   9508 1C21 POPEz 247      65.404  74.020  49.265  1.00  0.00           C
ATOM   9511 2C21 POPEz 247      65.154  74.701  47.905  1.00  0.00           C
ATOM   9514 3C21 POPEz 247      66.394  74.990  47.045  1.00  0.00           C
ATOM   9517 4C21 POPEz 247      66.135  76.179  46.105  1.00  0.00           C
ATOM   9520 5C21 POPEz 247      67.304  76.570  45.205  1.00  0.00           C
ATOM   9523 6C21 POPEz 247      67.436  75.689  43.955  1.00  0.00           C
ATOM   9526 7C21 POPEz 247      68.344  76.319  42.895  1.00  0.00           C
ATOM   9529 8C21 POPEz 247      68.304  75.600  41.545  1.00  0.00           C
ATOM   9533  C33 POPEz 247      70.184  68.299  58.405  1.00  0.00           C
ATOM   9536  C34 POPEz 247      70.094  67.851  56.935  1.00  0.00           C
ATOM   9539  C35 POPEz 247      68.764  67.189  56.555  1.00  0.00           C
ATOM   9542  C36 POPEz 247      68.686  66.810  55.065  1.00  0.00           C
ATOM   9545  C37 POPEz 247      67.644  65.719  54.775  1.00  0.00           C
ATOM   9548  C38 POPEz 247      66.914  65.869  53.435  1.00  0.00           C
ATOM   9551  C39 POPEz 247      67.756  65.479  52.205  1.00  0.00           C
ATOM   9554 0C31 POPEz 247      68.594  66.619  51.615  1.00  0.00           C
ATOM   9557 1C31 POPEz 247      68.885  66.340  50.135  1.00  0.00           C
ATOM   9560 2C31 POPEz 247      69.925  67.259  49.485  1.00  0.00           C
ATOM   9563 3C31 POPEz 247      70.035  66.960  47.985  1.00  0.00           C
ATOM   9566 4C31 POPEz 247      70.945  67.910  47.205  1.00  0.00           C
ATOM   9569 5C31 POPEz 247      71.035  67.509  45.735  1.00  0.00           C
ATOM   9572 6C31 POPEz 247      71.724  68.549  44.855  1.00  0.00           C
ATOM   9576  NH3 POPE0 248     112.596  61.340  17.875  1.00  0.00           N
ATOM   9580  C12 POPE0 248     111.885  62.610  18.265  1.00  0.00           C
ATOM   9583  C11 POPE0 248     110.455  62.660  17.685  1.00  0.00           C
ATOM   9586  P   POPE0 248     109.245  60.319  17.985  1.00  0.00           P
ATOM   9587  O13 POPE0 248     110.495  59.830  17.375  1.00  0.00           O
ATOM   9588  O14 POPE0 248     107.964  60.289  17.235  1.00  0.00           O
ATOM   9589  O11 POPE0 248     109.015  59.590  19.365  1.00  0.00           O
ATOM   9590  O12 POPE0 248     109.546  61.819  18.415  1.00  0.00           O
ATOM   9591  C1  POPE0 248     110.035  59.619  20.365  1.00  0.00           C
ATOM   9594  C2  POPE0 248     109.415  59.240  21.735  1.00  0.00           C
ATOM   9596  O21 POPE0 248     110.165  59.850  22.805  1.00  0.00           O
ATOM   9597  C21 POPE0 248     111.355  59.359  23.095  1.00  0.00           C
ATOM   9598  O22 POPE0 248     111.954  58.489  22.465  1.00  0.00           O
ATOM   9599  C22 POPE0 248     111.885  60.021  24.385  1.00  0.00           C
ATOM   9602  C3  POPE0 248     109.184  57.709  21.905  1.00  0.00           C
ATOM   9605  O31 POPE0 248     109.126  57.379  23.305  1.00  0.00           O
ATOM   9606  C31 POPE0 248     108.545  56.240  23.605  1.00  0.00           C
ATOM   9607  O32 POPE0 248     108.125  55.410  22.815  1.00  0.00           O
ATOM   9608  C32 POPE0 248     108.594  56.030  25.115  1.00  0.00           C
ATOM   9611  C23 POPE0 248     111.574  59.209  25.665  1.00  0.00           C
ATOM   9614  C24 POPE0 248     112.514  59.520  26.855  1.00  0.00           C
ATOM   9617  C25 POPE0 248     112.404  60.950  27.405  1.00  0.00           C
ATOM   9620  C26 POPE0 248     113.215  61.209  28.685  1.00  0.00           C
ATOM   9623  C27 POPE0 248     112.705  60.439  29.915  1.00  0.00           C
ATOM   9626  C28 POPE0 248     113.535  60.729  31.185  1.00  0.00           C
ATOM   9629  C29 POPE0 248     113.054  60.130  32.495  1.00  0.00           C
ATOM   9631 0C21 POPE0 248     112.645  58.869  32.725  1.00  0.00           C
ATOM   9633 1C21 POPE0 248     112.605  57.750  31.725  1.00  0.00           C
ATOM   9636 2C21 POPE0 248     112.805  56.350  32.335  1.00  0.00           C
ATOM   9639 3C21 POPE0 248     114.225  56.150  32.905  1.00  0.00           C
ATOM   9642 4C21 POPE0 248     114.774  54.739  32.645  1.00  0.00           C
ATOM   9645 5C21 POPE0 248     116.304  54.710  32.545  1.00  0.00           C
ATOM   9648 6C21 POPE0 248     117.025  54.819  33.895  1.00  0.00           C
ATOM   9651 7C21 POPE0 248     118.545  54.660  33.725  1.00  0.00           C
ATOM   9654 8C21 POPE0 248     119.344  54.720  35.025  1.00  0.00           C
ATOM   9658  C33 POPE0 248     107.314  56.520  25.835  1.00  0.00           C
ATOM   9661  C34 POPE0 248     107.384  58.000  26.225  1.00  0.00           C
ATOM   9664  C35 POPE0 248     106.404  58.369  27.345  1.00  0.00           C
ATOM   9667  C36 POPE0 248     104.944  58.610  26.905  1.00  0.00           C
ATOM   9670  C37 POPE0 248     104.174  59.489  27.915  1.00  0.00           C
ATOM   9673  C38 POPE0 248     102.715  59.780  27.525  1.00  0.00           C
ATOM   9676  C39 POPE0 248     102.274  61.209  27.915  1.00  0.00           C
ATOM   9679 0C31 POPE0 248     101.094  61.360  28.895  1.00  0.00           C
ATOM   9682 1C31 POPE0 248     100.775  62.860  29.095  1.00  0.00           C
ATOM   9685 2C31 POPE0 248      99.914  63.200  30.315  1.00  0.00           C
ATOM   9688 3C31 POPE0 248     100.285  64.539  30.985  1.00  0.00           C
ATOM   9691 4C31 POPE0 248      99.686  65.789  30.335  1.00  0.00           C
ATOM   9694 5C31 POPE0 248      99.785  66.991  31.295  1.00  0.00           C
ATOM   9697 6C31 POPE0 248      99.105  68.271  30.805  1.00  0.00           C
ATOM   9701  NH3 POPE1 249      80.364  10.859  20.175  1.00  0.00           N
ATOM   9705  C12 POPE1 249      81.414   9.910  19.685  1.00  0.00           C
ATOM   9708  C11 POPE1 249      81.404   8.530  20.345  1.00  0.00           C
ATOM   9711  P   POPE1 249      82.895   6.389  20.425  1.00  0.00           P
ATOM   9712  O13 POPE1 249      83.865   5.700  19.545  1.00  0.00           O
ATOM   9713  O14 POPE1 249      83.275   6.549  21.835  1.00  0.00           O
ATOM   9714  O11 POPE1 249      81.535   5.589  20.365  1.00  0.00           O
ATOM   9715  O12 POPE1 249      82.554   7.819  19.875  1.00  0.00           O
ATOM   9716  C1  POPE1 249      81.535   4.199  20.655  1.00  0.00           C
ATOM   9719  C2  POPE1 249      81.194   3.899  22.135  1.00  0.00           C
ATOM   9721  O21 POPE1 249      81.424   2.499  22.365  1.00  0.00           O
ATOM   9722  C21 POPE1 249      82.195   2.219  23.405  1.00  0.00           C
ATOM   9723  O22 POPE1 249      82.804   3.009  24.085  1.00  0.00           O
ATOM   9724  C22 POPE1 249      82.164   0.709  23.625  1.00  0.00           C
ATOM   9727  C3  POPE1 249      79.705   4.179  22.425  1.00  0.00           C
ATOM   9730  O31 POPE1 249      79.304   3.579  23.675  1.00  0.00           O
ATOM   9731  C31 POPE1 249      79.294   4.419  24.705  1.00  0.00           C
ATOM   9732  O32 POPE1 249      79.474   5.619  24.635  1.00  0.00           O
ATOM   9733  C32 POPE1 249      79.025   3.699  26.025  1.00  0.00           C
ATOM   9736  C23 POPE1 249      82.934   0.329  24.915  1.00  0.00           C
ATOM   9739  C24 POPE1 249      82.775  -1.151  25.285  1.00  0.00           C
ATOM   9742  C25 POPE1 249      83.685  -1.600  26.445  1.00  0.00           C
ATOM   9745  C26 POPE1 249      83.505  -0.811  27.765  1.00  0.00           C
ATOM   9748  C27 POPE1 249      84.465  -1.321  28.855  1.00  0.00           C
ATOM   9751  C28 POPE1 249      84.205  -0.721  30.255  1.00  0.00           C
ATOM   9754  C29 POPE1 249      84.854  -1.520  31.365  1.00  0.00           C
ATOM   9756 0C21 POPE1 249      85.485  -1.091  32.475  1.00  0.00           C
ATOM   9758 1C21 POPE1 249      85.715   0.329  32.935  1.00  0.00           C
ATOM   9761 2C21 POPE1 249      85.674   0.469  34.475  1.00  0.00           C
ATOM   9764 3C21 POPE1 249      84.275   0.339  35.115  1.00  0.00           C
ATOM   9767 4C21 POPE1 249      84.335   0.049  36.625  1.00  0.00           C
ATOM   9770 5C21 POPE1 249      83.185   0.689  37.425  1.00  0.00           C
ATOM   9773 6C21 POPE1 249      83.104   0.179  38.885  1.00  0.00           C
ATOM   9776 7C21 POPE1 249      81.954   0.829  39.665  1.00  0.00           C
ATOM   9779 8C21 POPE1 249      81.525   0.099  40.945  1.00  0.00           C
ATOM   9783  C33 POPE1 249      79.364   2.189  26.025  1.00  0.00           C
ATOM   9786  C34 POPE1 249      79.164   1.589  27.425  1.00  0.00           C
ATOM   9789  C35 POPE1 249      80.414   1.669  28.315  1.00  0.00           C
ATOM   9792  C36 POPE1 249      80.075   1.739  29.815  1.00  0.00           C
ATOM   9795  C37 POPE1 249      81.245   1.329  30.715  1.00  0.00           C
ATOM   9798  C38 POPE1 249      81.104   1.749  32.195  1.00  0.00           C
ATOM   9801  C39 POPE1 249      79.885   1.169  32.915  1.00  0.00           C
ATOM   9804 0C31 POPE1 249      79.984   1.329  34.445  1.00  0.00           C
ATOM   9807 1C31 POPE1 249      78.705   0.939  35.205  1.00  0.00           C
ATOM   9810 2C31 POPE1 249      78.804   1.139  36.725  1.00  0.00           C
ATOM   9813 3C31 POPE1 249      79.045   2.609  37.135  1.00  0.00           C
ATOM   9816 4C31 POPE1 249      78.874   2.869  38.635  1.00  0.00           C
ATOM   9819 5C31 POPE1 249      79.146   4.329  39.015  1.00  0.00           C
ATOM   9822 6C31 POPE1 249      79.084   4.580  40.525  1.00  0.00           C
ATOM   9826  NH3 POPE2 250      24.904  12.839  61.235  1.00  0.00           N
ATOM   9830  C12 POPE2 250      26.114  13.460  61.885  1.00  0.00           C
ATOM   9833  C11 POPE2 250      26.564  14.749  61.145  1.00  0.00           C
ATOM   9836  P   POPE2 250      24.615  16.069  59.945  1.00  0.00           P
ATOM   9837  O13 POPE2 250      24.034  17.430  60.155  1.00  0.00           O
ATOM   9838  O14 POPE2 250      23.704  14.910  59.875  1.00  0.00           O
ATOM   9839  O11 POPE2 250      25.624  16.069  58.735  1.00  0.00           O
ATOM   9840  O12 POPE2 250      25.544  15.750  61.175  1.00  0.00           O
ATOM   9841  C1  POPE2 250      25.214  16.289  57.375  1.00  0.00           C
ATOM   9844  C2  POPE2 250      26.294  15.739  56.405  1.00  0.00           C
ATOM   9846  O21 POPE2 250      25.754  15.739  55.065  1.00  0.00           O
ATOM   9847  C21 POPE2 250      26.624  15.420  54.105  1.00  0.00           C
ATOM   9848  O22 POPE2 250      27.834  15.459  54.215  1.00  0.00           O
ATOM   9849  C22 POPE2 250      25.844  14.970  52.855  1.00  0.00           C
ATOM   9852  C3  POPE2 250      26.774  14.309  56.825  1.00  0.00           C
ATOM   9855  O31 POPE2 250      25.754  13.339  56.485  1.00  0.00           O
ATOM   9856  C31 POPE2 250      25.334  12.490  57.395  1.00  0.00           C
ATOM   9857  O32 POPE2 250      25.774  12.349  58.535  1.00  0.00           O
ATOM   9858  C32 POPE2 250      24.114  11.750  56.835  1.00  0.00           C
ATOM   9861  C23 POPE2 250      26.204  13.519  52.445  1.00  0.00           C
ATOM   9864  C24 POPE2 250      25.534  13.039  51.145  1.00  0.00           C
ATOM   9867  C25 POPE2 250      26.194  13.519  49.835  1.00  0.00           C
ATOM   9870  C26 POPE2 250      25.404  13.059  48.605  1.00  0.00           C
ATOM   9873  C27 POPE2 250      26.074  13.389  47.255  1.00  0.00           C
ATOM   9876  C28 POPE2 250      25.174  13.049  46.055  1.00  0.00           C
ATOM   9879  C29 POPE2 250      25.694  13.660  44.775  1.00  0.00           C
ATOM   9881 0C21 POPE2 250      25.034  14.479  43.925  1.00  0.00           C
ATOM   9883 1C21 POPE2 250      23.594  14.919  44.015  1.00  0.00           C
ATOM   9886 2C21 POPE2 250      23.384  16.319  44.635  1.00  0.00           C
ATOM   9889 3C21 POPE2 250      22.004  16.899  44.265  1.00  0.00           C
ATOM   9892 4C21 POPE2 250      21.484  17.969  45.235  1.00  0.00           C
ATOM   9895 5C21 POPE2 250      22.124  19.360  45.085  1.00  0.00           C
ATOM   9898 6C21 POPE2 250      21.564  20.350  46.115  1.00  0.00           C
ATOM   9901 7C21 POPE2 250      21.784  21.819  45.735  1.00  0.00           C
ATOM   9904 8C21 POPE2 250      21.154  22.780  46.755  1.00  0.00           C
ATOM   9908  C33 POPE2 250      24.174  11.399  55.315  1.00  0.00           C
ATOM   9911  C34 POPE2 250      23.724   9.959  55.035  1.00  0.00           C
ATOM   9914  C35 POPE2 250      23.574   9.580  53.555  1.00  0.00           C
ATOM   9917  C36 POPE2 250      24.874   9.460  52.735  1.00  0.00           C
ATOM   9920  C37 POPE2 250      24.534   9.200  51.265  1.00  0.00           C
ATOM   9923  C38 POPE2 250      25.704   9.139  50.265  1.00  0.00           C
ATOM   9926  C39 POPE2 250      25.934   7.749  49.665  1.00  0.00           C
ATOM   9929 0C31 POPE2 250      26.244   7.769  48.165  1.00  0.00           C
ATOM   9932 1C31 POPE2 250      26.124   6.379  47.525  1.00  0.00           C
ATOM   9935 2C31 POPE2 250      26.455   6.359  46.025  1.00  0.00           C
ATOM   9938 3C31 POPE2 250      27.964   6.339  45.715  1.00  0.00           C
ATOM   9941 4C31 POPE2 250      28.214   6.359  44.205  1.00  0.00           C
ATOM   9944 5C31 POPE2 250      29.584   5.830  43.785  1.00  0.00           C
ATOM   9947 6C31 POPE2 250      29.724   5.769  42.255  1.00  0.00           C
ATOM   9951  NH3 POPE3 251      32.554  42.119  59.925  1.00  0.00           N
ATOM   9955  C12 POPE3 251      34.025  42.389  60.135  1.00  0.00           C
ATOM   9958  C11 POPE3 251      34.724  41.170  60.785  1.00  0.00           C
ATOM   9961  P   POPE3 251      37.344  40.900  60.425  1.00  0.00           P
ATOM   9962  O13 POPE3 251      38.424  41.899  60.475  1.00  0.00           O
ATOM   9963  O14 POPE3 251      37.594  39.559  60.995  1.00  0.00           O
ATOM   9964  O11 POPE3 251      36.844  40.620  58.935  1.00  0.00           O
ATOM   9965  O12 POPE3 251      36.065  41.469  61.165  1.00  0.00           O
ATOM   9966  C1  POPE3 251      37.844  40.270  57.945  1.00  0.00           C
ATOM   9969  C2  POPE3 251      37.304  39.240  56.895  1.00  0.00           C
ATOM   9971  O21 POPE3 251      38.374  38.439  56.325  1.00  0.00           O
ATOM   9972  C21 POPE3 251      39.114  39.029  55.395  1.00  0.00           C
ATOM   9973  O22 POPE3 251      38.944  40.149  54.945  1.00  0.00           O
ATOM   9974  C22 POPE3 251      40.194  38.110  54.845  1.00  0.00           C
ATOM   9977  C3  POPE3 251      36.284  39.869  55.875  1.00  0.00           C
ATOM   9980  O31 POPE3 251      35.844  38.959  54.835  1.00  0.00           O
ATOM   9981  C31 POPE3 251      35.094  37.969  55.245  1.00  0.00           C
ATOM   9982  O32 POPE3 251      34.644  37.819  56.375  1.00  0.00           O
ATOM   9983  C32 POPE3 251      34.904  36.889  54.175  1.00  0.00           C
ATOM   9986  C23 POPE3 251      40.104  38.189  53.305  1.00  0.00           C
ATOM   9989  C24 POPE3 251      41.164  37.389  52.545  1.00  0.00           C
ATOM   9992  C25 POPE3 251      40.644  36.090  51.935  1.00  0.00           C
ATOM   9995  C26 POPE3 251      41.644  35.529  50.915  1.00  0.00           C
ATOM   9998  C27 POPE3 251      41.054  34.459  49.985  1.00  0.00           C
ATOM  10001  C28 POPE3 251      42.104  34.020  48.945  1.00  0.00           C
ATOM  10004  C29 POPE3 251      41.885  32.829  48.045  1.00  0.00           C
ATOM  10006 0C21 POPE3 251      40.805  32.069  47.785  1.00  0.00           C
ATOM  10008 1C21 POPE3 251      39.394  32.169  48.315  1.00  0.00           C
ATOM  10011 2C21 POPE3 251      39.034  31.010  49.275  1.00  0.00           C
ATOM  10014 3C21 POPE3 251      38.784  29.679  48.545  1.00  0.00           C
ATOM  10017 4C21 POPE3 251      38.565  28.500  49.495  1.00  0.00           C
ATOM  10020 5C21 POPE3 251      39.844  28.080  50.235  1.00  0.00           C
ATOM  10023 6C21 POPE3 251      39.654  26.830  51.095  1.00  0.00           C
ATOM  10026 7C21 POPE3 251      40.984  26.309  51.665  1.00  0.00           C
ATOM  10029 8C21 POPE3 251      40.895  24.880  52.205  1.00  0.00           C
ATOM  10033  C33 POPE3 251      35.344  37.209  52.725  1.00  0.00           C
ATOM  10036  C34 POPE3 251      35.164  35.979  51.825  1.00  0.00           C
ATOM  10039  C35 POPE3 251      35.034  36.330  50.335  1.00  0.00           C
ATOM  10042  C36 POPE3 251      36.244  37.049  49.735  1.00  0.00           C
ATOM  10045  C37 POPE3 251      35.814  38.079  48.685  1.00  0.00           C
ATOM  10048  C38 POPE3 251      36.984  38.889  48.105  1.00  0.00           C
ATOM  10051  C39 POPE3 251      36.534  40.079  47.255  1.00  0.00           C
ATOM  10054 0C31 POPE3 251      35.474  39.720  46.205  1.00  0.00           C
ATOM  10057 1C31 POPE3 251      35.275  40.840  45.175  1.00  0.00           C
ATOM  10060 2C31 POPE3 251      34.285  40.490  44.065  1.00  0.00           C
ATOM  10063 3C31 POPE3 251      34.964  39.799  42.875  1.00  0.00           C
ATOM  10066 4C31 POPE3 251      34.014  39.599  41.685  1.00  0.00           C
ATOM  10069 5C31 POPE3 251      34.715  38.959  40.475  1.00  0.00           C
ATOM  10072 6C31 POPE3 251      33.764  38.639  39.315  1.00  0.00           C
ATOM  10076  NH3 POPE4 252      19.304 112.729  63.785  1.00  0.00           N
ATOM  10080  C12 POPE4 252      19.014 111.770  64.895  1.00  0.00           C
ATOM  10083  C11 POPE4 252      17.744 110.969  64.605  1.00  0.00           C
ATOM  10086  P   POPE4 252      16.404 109.010  65.635  1.00  0.00           P
ATOM  10087  O13 POPE4 252      17.274 107.979  65.035  1.00  0.00           O
ATOM  10088  O14 POPE4 252      15.784 108.670  66.935  1.00  0.00           O
ATOM  10089  O11 POPE4 252      15.274 109.460  64.595  1.00  0.00           O
ATOM  10090  O12 POPE4 252      17.334 110.280  65.795  1.00  0.00           O
ATOM  10091  C1  POPE4 252      15.434 109.139  63.195  1.00  0.00           C
ATOM  10094  C2  POPE4 252      14.414 109.920  62.305  1.00  0.00           C
ATOM  10096  O21 POPE4 252      14.644 109.590  60.925  1.00  0.00           O
ATOM  10097  C21 POPE4 252      15.554 110.200  60.185  1.00  0.00           C
ATOM  10098  O22 POPE4 252      16.334 111.079  60.515  1.00  0.00           O
ATOM  10099  C22 POPE4 252      15.444 109.579  58.795  1.00  0.00           C
ATOM  10102  C3  POPE4 252      14.364 111.439  62.645  1.00  0.00           C
ATOM  10105  O31 POPE4 252      13.684 112.240  61.655  1.00  0.00           O
ATOM  10106  C31 POPE4 252      12.364 112.290  61.765  1.00  0.00           C
ATOM  10107  O32 POPE4 252      11.684 111.710  62.605  1.00  0.00           O
ATOM  10108  C32 POPE4 252      11.804 113.040  60.565  1.00  0.00           C
ATOM  10111  C23 POPE4 252      16.524 109.939  57.745  1.00  0.00           C
ATOM  10114  C24 POPE4 252      16.104 109.460  56.345  1.00  0.00           C
ATOM  10117  C25 POPE4 252      17.054 109.930  55.235  1.00  0.00           C
ATOM  10120  C26 POPE4 252      16.704 109.369  53.845  1.00  0.00           C
ATOM  10123  C27 POPE4 252      15.354 109.880  53.285  1.00  0.00           C
ATOM  10126  C28 POPE4 252      15.204 109.699  51.755  1.00  0.00           C
ATOM  10129  C29 POPE4 252      15.164 108.271  51.305  1.00  0.00           C
ATOM  10131 0C21 POPE4 252      15.284 107.851  50.025  1.00  0.00           C
ATOM  10133 1C21 POPE4 252      15.464 108.759  48.825  1.00  0.00           C
ATOM  10136 2C21 POPE4 252      15.804 107.999  47.515  1.00  0.00           C
ATOM  10139 3C21 POPE4 252      17.304 107.689  47.355  1.00  0.00           C
ATOM  10142 4C21 POPE4 252      17.624 106.819  46.135  1.00  0.00           C
ATOM  10145 5C21 POPE4 252      19.124 106.819  45.805  1.00  0.00           C
ATOM  10148 6C21 POPE4 252      19.494 106.060  44.515  1.00  0.00           C
ATOM  10151 7C21 POPE4 252      19.374 104.530  44.635  1.00  0.00           C
ATOM  10154 8C21 POPE4 252      20.684 103.790  44.335  1.00  0.00           C
ATOM  10158  C33 POPE4 252      11.964 112.199  59.265  1.00  0.00           C
ATOM  10161  C34 POPE4 252      11.434 112.900  58.005  1.00  0.00           C
ATOM  10164  C35 POPE4 252      11.464 112.000  56.755  1.00  0.00           C
ATOM  10167  C36 POPE4 252      10.344 110.939  56.735  1.00  0.00           C
ATOM  10170  C37 POPE4 252      10.334 110.070  55.455  1.00  0.00           C
ATOM  10173  C38 POPE4 252       9.294 108.930  55.535  1.00  0.00           C
ATOM  10176  C39 POPE4 252       9.614 107.739  54.605  1.00  0.00           C
ATOM  10179 0C31 POPE4 252       9.034 107.880  53.185  1.00  0.00           C
ATOM  10182 1C31 POPE4 252       9.694 106.919  52.175  1.00  0.00           C
ATOM  10185 2C31 POPE4 252       9.304 107.199  50.725  1.00  0.00           C
ATOM  10188 3C31 POPE4 252      10.124 106.349  49.735  1.00  0.00           C
ATOM  10191 4C31 POPE4 252       9.734 106.580  48.265  1.00  0.00           C
ATOM  10194 5C31 POPE4 252      10.614 105.759  47.305  1.00  0.00           C
ATOM  10197 6C31 POPE4 252      10.294 106.010  45.835  1.00  0.00           C
ATOM  10201  NH3 POPE5 253      76.304  45.209  60.255  1.00  0.00           N
ATOM  10205  C12 POPE5 253      75.455  44.250  59.465  1.00  0.00           C
ATOM  10208  C11 POPE5 253      75.295  42.950  60.255  1.00  0.00           C
ATOM  10211  P   POPE5 253      73.804  40.789  60.165  1.00  0.00           P
ATOM  10212  O13 POPE5 253      73.904  40.809  61.645  1.00  0.00           O
ATOM  10213  O14 POPE5 253      72.504  40.669  59.495  1.00  0.00           O
ATOM  10214  O11 POPE5 253      74.635  39.499  59.715  1.00  0.00           O
ATOM  10215  O12 POPE5 253      74.624  41.950  59.495  1.00  0.00           O
ATOM  10216  C1  POPE5 253      75.474  39.520  58.555  1.00  0.00           C
ATOM  10219  C2  POPE5 253      74.705  39.669  57.195  1.00  0.00           C
ATOM  10221  O21 POPE5 253      75.256  38.830  56.155  1.00  0.00           O
ATOM  10222  C21 POPE5 253      76.484  39.200  55.725  1.00  0.00           C
ATOM  10223  O22 POPE5 253      77.465  39.259  56.425  1.00  0.00           O
ATOM  10224  C22 POPE5 253      76.465  39.419  54.225  1.00  0.00           C
ATOM  10227  C3  POPE5 253      74.535  41.160  56.745  1.00  0.00           C
ATOM  10230  O31 POPE5 253      74.435  41.310  55.325  1.00  0.00           O
ATOM  10231  C31 POPE5 253      73.275  41.560  54.675  1.00  0.00           C
ATOM  10232  O32 POPE5 253      73.245  42.119  53.595  1.00  0.00           O
ATOM  10233  C32 POPE5 253      72.025  41.090  55.415  1.00  0.00           C
ATOM  10236  C23 POPE5 253      77.826  39.209  53.505  1.00  0.00           C
ATOM  10239  C24 POPE5 253      77.535  38.919  52.025  1.00  0.00           C
ATOM  10242  C25 POPE5 253      78.694  39.060  51.045  1.00  0.00           C
ATOM  10245  C26 POPE5 253      78.215  38.610  49.655  1.00  0.00           C
ATOM  10248  C27 POPE5 253      79.325  38.520  48.605  1.00  0.00           C
ATOM  10251  C28 POPE5 253      78.844  37.899  47.285  1.00  0.00           C
ATOM  10254  C29 POPE5 253      78.585  36.410  47.375  1.00  0.00           C
ATOM  10256 0C21 POPE5 253      79.395  35.430  46.935  1.00  0.00           C
ATOM  10258 1C21 POPE5 253      80.765  35.619  46.305  1.00  0.00           C
ATOM  10261 2C21 POPE5 253      80.794  35.419  44.785  1.00  0.00           C
ATOM  10264 3C21 POPE5 253      79.925  36.430  44.005  1.00  0.00           C
ATOM  10267 4C21 POPE5 253      80.234  36.439  42.505  1.00  0.00           C
ATOM  10270 5C21 POPE5 253      79.914  35.119  41.795  1.00  0.00           C
ATOM  10273 6C21 POPE5 253      80.396  35.110  40.345  1.00  0.00           C
ATOM  10276 7C21 POPE5 253      80.065  33.799  39.625  1.00  0.00           C
ATOM  10279 8C21 POPE5 253      80.734  33.709  38.255  1.00  0.00           C
ATOM  10283  C33 POPE5 253      70.925  40.700  54.425  1.00  0.00           C
ATOM  10286  C34 POPE5 253      70.904  39.209  54.025  1.00  0.00           C
ATOM  10289  C35 POPE5 253      70.054  38.979  52.765  1.00  0.00           C
ATOM  10292  C36 POPE5 253      70.554  37.840  51.865  1.00  0.00           C
ATOM  10295  C37 POPE5 253      70.054  38.090  50.435  1.00  0.00           C
ATOM  10298  C38 POPE5 253      70.745  37.270  49.335  1.00  0.00           C
ATOM  10301  C39 POPE5 253      70.334  37.829  47.975  1.00  0.00           C
ATOM  10304 0C31 POPE5 253      70.974  37.169  46.755  1.00  0.00           C
ATOM  10307 1C31 POPE5 253      70.444  37.799  45.455  1.00  0.00           C
ATOM  10310 2C31 POPE5 253      70.724  36.969  44.195  1.00  0.00           C
ATOM  10313 3C31 POPE5 253      72.215  36.709  43.915  1.00  0.00           C
ATOM  10316 4C31 POPE5 253      72.414  35.900  42.625  1.00  0.00           C
ATOM  10319 5C31 POPE5 253      73.614  34.939  42.675  1.00  0.00           C
ATOM  10322 6C31 POPE5 253      74.695  35.189  41.615  1.00  0.00           C
ATOM  10326  NH3 POPE6 254      25.434  25.149  16.365  1.00  0.00           N
ATOM  10330  C12 POPE6 254      26.004  24.090  15.455  1.00  0.00           C
ATOM  10333  C11 POPE6 254      25.524  22.680  15.855  1.00  0.00           C
ATOM  10336  P   POPE6 254      26.414  20.239  15.725  1.00  0.00           P
ATOM  10337  O13 POPE6 254      25.094  19.639  16.045  1.00  0.00           O
ATOM  10338  O14 POPE6 254      27.244  19.479  14.775  1.00  0.00           O
ATOM  10339  O11 POPE6 254      27.174  20.540  17.075  1.00  0.00           O
ATOM  10340  O12 POPE6 254      26.154  21.660  15.075  1.00  0.00           O
ATOM  10341  C1  POPE6 254      28.334  21.389  17.095  1.00  0.00           C
ATOM  10344  C2  POPE6 254      28.994  21.399  18.495  1.00  0.00           C
ATOM  10346  O21 POPE6 254      28.154  22.160  19.385  1.00  0.00           O
ATOM  10347  C21 POPE6 254      28.194  21.760  20.635  1.00  0.00           C
ATOM  10348  O22 POPE6 254      28.634  20.699  21.025  1.00  0.00           O
ATOM  10349  C22 POPE6 254      27.584  22.840  21.525  1.00  0.00           C
ATOM  10352  C3  POPE6 254      30.434  21.990  18.505  1.00  0.00           C
ATOM  10355  O31 POPE6 254      31.054  21.729  19.785  1.00  0.00           O
ATOM  10356  C31 POPE6 254      31.394  22.759  20.525  1.00  0.00           C
ATOM  10357  O32 POPE6 254      31.344  23.930  20.185  1.00  0.00           O
ATOM  10358  C32 POPE6 254      31.724  22.299  21.965  1.00  0.00           C
ATOM  10361  C23 POPE6 254      27.115  22.260  22.875  1.00  0.00           C
ATOM  10364  C24 POPE6 254      28.264  21.849  23.815  1.00  0.00           C
ATOM  10367  C25 POPE6 254      27.764  21.240  25.125  1.00  0.00           C
ATOM  10370  C26 POPE6 254      28.584  21.670  26.325  1.00  0.00           C
ATOM  10373  C27 POPE6 254      27.974  21.149  27.635  1.00  0.00           C
ATOM  10376  C28 POPE6 254      28.744  21.639  28.865  1.00  0.00           C
ATOM  10379  C29 POPE6 254      28.434  20.799  30.075  1.00  0.00           C
ATOM  10381 0C21 POPE6 254      27.474  21.019  30.985  1.00  0.00           C
ATOM  10383 1C21 POPE6 254      26.514  22.179  30.955  1.00  0.00           C
ATOM  10386 2C21 POPE6 254      25.865  22.479  32.325  1.00  0.00           C
ATOM  10389 3C21 POPE6 254      26.844  23.110  33.335  1.00  0.00           C
ATOM  10392 4C21 POPE6 254      26.174  24.019  34.365  1.00  0.00           C
ATOM  10395 5C21 POPE6 254      25.614  25.319  33.745  1.00  0.00           C
ATOM  10398 6C21 POPE6 254      25.284  26.410  34.765  1.00  0.00           C
ATOM  10401 7C21 POPE6 254      24.754  27.689  34.115  1.00  0.00           C
ATOM  10404 8C21 POPE6 254      24.344  28.770  35.115  1.00  0.00           C
ATOM  10408  C33 POPE6 254      31.994  23.479  22.935  1.00  0.00           C
ATOM  10411  C34 POPE6 254      31.974  23.180  24.455  1.00  0.00           C
ATOM  10414  C35 POPE6 254      32.285  24.439  25.315  1.00  0.00           C
ATOM  10417  C36 POPE6 254      32.134  24.249  26.835  1.00  0.00           C
ATOM  10420  C37 POPE6 254      32.794  25.359  27.685  1.00  0.00           C
ATOM  10423  C38 POPE6 254      32.474  25.239  29.185  1.00  0.00           C
ATOM  10426  C39 POPE6 254      33.284  26.149  30.135  1.00  0.00           C
ATOM  10429 0C31 POPE6 254      32.964  25.870  31.615  1.00  0.00           C
ATOM  10432 1C31 POPE6 254      33.535  26.879  32.635  1.00  0.00           C
ATOM  10435 2C31 POPE6 254      33.204  26.479  34.095  1.00  0.00           C
ATOM  10438 3C31 POPE6 254      33.694  27.479  35.165  1.00  0.00           C
ATOM  10441 4C31 POPE6 254      33.444  26.979  36.595  1.00  0.00           C
ATOM  10444 5C31 POPE6 254      33.714  28.020  37.695  1.00  0.00           C
ATOM  10447 6C31 POPE6 254      33.094  27.619  39.035  1.00  0.00           C
ATOM  10451  NH3 POPE7 255      34.204 107.900  61.535  1.00  0.00           N
ATOM  10455  C12 POPE7 255      34.234 108.759  62.765  1.00  0.00           C
ATOM  10458  C11 POPE7 255      34.374 110.260  62.435  1.00  0.00           C
ATOM  10461  P   POPE7 255      36.864 110.610  61.775  1.00  0.00           P
ATOM  10462  O13 POPE7 255      38.014 111.419  62.235  1.00  0.00           O
ATOM  10463  O14 POPE7 255      37.074 109.160  61.565  1.00  0.00           O
ATOM  10464  O11 POPE7 255      36.254 111.240  60.485  1.00  0.00           O
ATOM  10465  O12 POPE7 255      35.654 110.789  62.775  1.00  0.00           O
ATOM  10466  C1  POPE7 255      36.854 111.069  59.195  1.00  0.00           C
ATOM  10469  C2  POPE7 255      35.724 110.990  58.155  1.00  0.00           C
ATOM  10471  O21 POPE7 255      36.304 111.119  56.835  1.00  0.00           O
ATOM  10472  C21 POPE7 255      35.824 110.330  55.885  1.00  0.00           C
ATOM  10473  O22 POPE7 255      35.184 109.299  56.035  1.00  0.00           O
ATOM  10474  C22 POPE7 255      36.254 110.890  54.535  1.00  0.00           C
ATOM  10477  C3  POPE7 255      34.754 112.170  58.415  1.00  0.00           C
ATOM  10480  O31 POPE7 255      33.774 112.280  57.375  1.00  0.00           O
ATOM  10481  C31 POPE7 255      32.674 111.549  57.555  1.00  0.00           C
ATOM  10482  O32 POPE7 255      32.354 110.999  58.585  1.00  0.00           O
ATOM  10483  C32 POPE7 255      31.894 111.559  56.245  1.00  0.00           C
ATOM  10486  C23 POPE7 255      35.354 110.309  53.415  1.00  0.00           C
ATOM  10489  C24 POPE7 255      35.404 111.139  52.135  1.00  0.00           C
ATOM  10492  C25 POPE7 255      34.314 110.730  51.145  1.00  0.00           C
ATOM  10495  C26 POPE7 255      34.034 111.729  50.025  1.00  0.00           C
ATOM  10498  C27 POPE7 255      32.884 111.219  49.145  1.00  0.00           C
ATOM  10501  C28 POPE7 255      32.274 112.280  48.225  1.00  0.00           C
ATOM  10504  C29 POPE7 255      30.934 111.779  47.725  1.00  0.00           C
ATOM  10506 0C21 POPE7 255      30.594 111.439  46.475  1.00  0.00           C
ATOM  10508 1C21 POPE7 255      31.444 111.530  45.225  1.00  0.00           C
ATOM  10511 2C21 POPE7 255      30.724 112.380  44.165  1.00  0.00           C
ATOM  10514 3C21 POPE7 255      30.604 113.869  44.555  1.00  0.00           C
ATOM  10517 4C21 POPE7 255      29.514 114.609  43.775  1.00  0.00           C
ATOM  10520 5C21 POPE7 255      28.084 114.381  44.325  1.00  0.00           C
ATOM  10523 6C21 POPE7 255      27.824 115.109  45.655  1.00  0.00           C
ATOM  10526 7C21 POPE7 255      26.344 115.130  46.055  1.00  0.00           C
ATOM  10529 8C21 POPE7 255      26.094 115.809  47.405  1.00  0.00           C
ATOM  10533  C33 POPE7 255      31.964 112.951  55.545  1.00  0.00           C
ATOM  10536  C34 POPE7 255      31.534 112.929  54.075  1.00  0.00           C
ATOM  10539  C35 POPE7 255      30.024 112.840  53.855  1.00  0.00           C
ATOM  10542  C36 POPE7 255      29.694 112.939  52.365  1.00  0.00           C
ATOM  10545  C37 POPE7 255      28.194 112.770  52.045  1.00  0.00           C
ATOM  10548  C38 POPE7 255      27.964 112.369  50.585  1.00  0.00           C
ATOM  10551  C39 POPE7 255      26.644 111.619  50.375  1.00  0.00           C
ATOM  10554 0C31 POPE7 255      26.504 111.069  48.955  1.00  0.00           C
ATOM  10557 1C31 POPE7 255      25.324 110.090  48.805  1.00  0.00           C
ATOM  10560 2C31 POPE7 255      25.334 109.350  47.465  1.00  0.00           C
ATOM  10563 3C31 POPE7 255      23.955 108.829  47.055  1.00  0.00           C
ATOM  10566 4C31 POPE7 255      23.214 109.810  46.135  1.00  0.00           C
ATOM  10569 5C31 POPE7 255      21.834 109.319  45.705  1.00  0.00           C
ATOM  10572 6C31 POPE7 255      21.164 110.229  44.685  1.00  0.00           C
ATOM  10576  NH3 POPE8 256      52.884  41.959  14.725  1.00  0.00           N
ATOM  10580  C12 POPE8 256      54.174  42.459  15.295  1.00  0.00           C
ATOM  10583  C11 POPE8 256      55.084  42.979  14.165  1.00  0.00           C
ATOM  10586  P   POPE8 256      55.364  45.490  14.795  1.00  0.00           P
ATOM  10587  O13 POPE8 256      56.145  46.420  13.935  1.00  0.00           O
ATOM  10588  O14 POPE8 256      53.914  45.500  14.535  1.00  0.00           O
ATOM  10589  O11 POPE8 256      55.634  45.960  16.275  1.00  0.00           O
ATOM  10590  O12 POPE8 256      55.954  44.020  14.625  1.00  0.00           O
ATOM  10591  C1  POPE8 256      55.785  45.060  17.375  1.00  0.00           C
ATOM  10594  C2  POPE8 256      55.844  45.830  18.725  1.00  0.00           C
ATOM  10596  O21 POPE8 256      55.694  44.910  19.835  1.00  0.00           O
ATOM  10597  C21 POPE8 256      54.475  44.499  20.125  1.00  0.00           C
ATOM  10598  O22 POPE8 256      53.465  44.629  19.455  1.00  0.00           O
ATOM  10599  C22 POPE8 256      54.484  43.880  21.515  1.00  0.00           C
ATOM  10602  C3  POPE8 256      54.824  47.010  18.815  1.00  0.00           C
ATOM  10605  O31 POPE8 256      54.494  47.360  20.175  1.00  0.00           O
ATOM  10606  C31 POPE8 256      55.424  48.000  20.855  1.00  0.00           C
ATOM  10607  O32 POPE8 256      56.504  48.369  20.425  1.00  0.00           O
ATOM  10608  C32 POPE8 256      54.955  48.169  22.285  1.00  0.00           C
ATOM  10611  C23 POPE8 256      53.064  43.439  21.895  1.00  0.00           C
ATOM  10614  C24 POPE8 256      52.955  42.709  23.235  1.00  0.00           C
ATOM  10617  C25 POPE8 256      53.694  43.400  24.375  1.00  0.00           C
ATOM  10620  C26 POPE8 256      53.215  42.919  25.745  1.00  0.00           C
ATOM  10623  C27 POPE8 256      53.994  43.509  26.925  1.00  0.00           C
ATOM  10626  C28 POPE8 256      53.255  43.320  28.265  1.00  0.00           C
ATOM  10629  C29 POPE8 256      53.134  41.880  28.705  1.00  0.00           C
ATOM  10631 0C21 POPE8 256      51.994  41.160  28.765  1.00  0.00           C
ATOM  10633 1C21 POPE8 256      50.614  41.610  28.345  1.00  0.00           C
ATOM  10636 2C21 POPE8 256      49.865  42.590  29.275  1.00  0.00           C
ATOM  10639 3C21 POPE8 256      49.465  42.010  30.655  1.00  0.00           C
ATOM  10642 4C21 POPE8 256      50.094  42.740  31.845  1.00  0.00           C
ATOM  10645 5C21 POPE8 256      51.634  42.719  31.835  1.00  0.00           C
ATOM  10648 6C21 POPE8 256      52.245  43.160  33.175  1.00  0.00           C
ATOM  10651 7C21 POPE8 256      53.775  43.270  33.115  1.00  0.00           C
ATOM  10654 8C21 POPE8 256      54.435  43.540  34.465  1.00  0.00           C
ATOM  10658  C33 POPE8 256      55.674  49.329  22.985  1.00  0.00           C
ATOM  10661  C34 POPE8 256      54.854  49.799  24.185  1.00  0.00           C
ATOM  10664  C35 POPE8 256      55.604  50.830  25.055  1.00  0.00           C
ATOM  10667  C36 POPE8 256      55.364  50.649  26.555  1.00  0.00           C
ATOM  10670  C37 POPE8 256      53.974  51.040  27.045  1.00  0.00           C
ATOM  10673  C38 POPE8 256      53.824  50.820  28.545  1.00  0.00           C
ATOM  10676  C39 POPE8 256      52.474  51.350  29.045  1.00  0.00           C
ATOM  10679 0C31 POPE8 256      52.514  51.709  30.525  1.00  0.00           C
ATOM  10682 1C31 POPE8 256      51.344  52.610  30.915  1.00  0.00           C
ATOM  10685 2C31 POPE8 256      51.354  52.990  32.405  1.00  0.00           C
ATOM  10688 3C31 POPE8 256      50.954  51.849  33.355  1.00  0.00           C
ATOM  10691 4C31 POPE8 256      49.615  51.201  32.985  1.00  0.00           C
ATOM  10694 5C31 POPE8 256      48.924  50.469  34.145  1.00  0.00           C
ATOM  10697 6C31 POPE8 256      47.764  49.580  33.695  1.00  0.00           C
ATOM  10701  NH3 POPE9 257      78.105 122.389  61.765  1.00  0.00           N
ATOM  10705  C12 POPE9 257      76.705 122.719  61.305  1.00  0.00           C
ATOM  10708  C11 POPE9 257      76.624 123.119  59.805  1.00  0.00           C
ATOM  10711  P   POPE9 257      74.484 124.660  59.835  1.00  0.00           P
ATOM  10712  O13 POPE9 257      73.325 124.249  60.645  1.00  0.00           O
ATOM  10713  O14 POPE9 257      75.414 125.619  60.465  1.00  0.00           O
ATOM  10714  O11 POPE9 257      73.934 125.320  58.515  1.00  0.00           O
ATOM  10715  O12 POPE9 257      75.275 123.350  59.385  1.00  0.00           O
ATOM  10716  C1  POPE9 257      73.826 124.609  57.275  1.00  0.00           C
ATOM  10719  C2  POPE9 257      72.385 124.649  56.705  1.00  0.00           C
ATOM  10721  O21 POPE9 257      72.504 124.500  55.275  1.00  0.00           O
ATOM  10722  C21 POPE9 257      71.705 123.579  54.745  1.00  0.00           C
ATOM  10723  O22 POPE9 257      70.945 122.851  55.355  1.00  0.00           O
ATOM  10724  C22 POPE9 257      71.895 123.589  53.235  1.00  0.00           C
ATOM  10727  C3  POPE9 257      71.715 126.010  57.025  1.00  0.00           C
ATOM  10730  O31 POPE9 257      70.514 126.219  56.255  1.00  0.00           O
ATOM  10731  C31 POPE9 257      70.624 127.030  55.215  1.00  0.00           C
ATOM  10732  O32 POPE9 257      71.624 127.649  54.895  1.00  0.00           O
ATOM  10733  C32 POPE9 257      69.304 127.039  54.445  1.00  0.00           C
ATOM  10736  C23 POPE9 257      71.475 122.270  52.545  1.00  0.00           C
ATOM  10739  C24 POPE9 257      72.565 121.189  52.565  1.00  0.00           C
ATOM  10742  C25 POPE9 257      73.554 121.189  51.395  1.00  0.00           C
ATOM  10745  C26 POPE9 257      72.935 120.859  50.025  1.00  0.00           C
ATOM  10748  C27 POPE9 257      73.984 120.820  48.915  1.00  0.00           C
ATOM  10751  C28 POPE9 257      73.344 120.689  47.515  1.00  0.00           C
ATOM  10754  C29 POPE9 257      74.245 120.590  46.305  1.00  0.00           C
ATOM  10756 0C21 POPE9 257      75.435 119.959  46.165  1.00  0.00           C
ATOM  10758 1C21 POPE9 257      76.194 119.139  47.165  1.00  0.00           C
ATOM  10761 2C21 POPE9 257      77.275 118.240  46.545  1.00  0.00           C
ATOM  10764 3C21 POPE9 257      76.755 116.969  45.845  1.00  0.00           C
ATOM  10767 4C21 POPE9 257      77.884 116.271  45.075  1.00  0.00           C
ATOM  10770 5C21 POPE9 257      77.565 114.850  44.585  1.00  0.00           C
ATOM  10773 6C21 POPE9 257      78.734 114.299  43.755  1.00  0.00           C
ATOM  10776 7C21 POPE9 257      78.554 112.869  43.235  1.00  0.00           C
ATOM  10779 8C21 POPE9 257      79.785 112.310  42.505  1.00  0.00           C
ATOM  10783  C33 POPE9 257      69.584 127.229  52.935  1.00  0.00           C
ATOM  10786  C34 POPE9 257      68.364 126.969  52.045  1.00  0.00           C
ATOM  10789  C35 POPE9 257      67.324 128.098  52.055  1.00  0.00           C
ATOM  10792  C36 POPE9 257      66.444 128.060  50.795  1.00  0.00           C
ATOM  10795  C37 POPE9 257      65.604 129.328  50.625  1.00  0.00           C
ATOM  10798  C38 POPE9 257      65.104 129.518  49.175  1.00  0.00           C
ATOM  10801  C39 POPE9 257      64.335 130.829  48.955  1.00  0.00           C
ATOM  10804 0C31 POPE9 257      64.435 131.398  47.535  1.00  0.00           C
ATOM  10807 1C31 POPE9 257      63.594 132.669  47.395  1.00  0.00           C
ATOM  10810 2C31 POPE9 257      63.864 133.449  46.105  1.00  0.00           C
ATOM  10813 3C31 POPE9 257      63.225 134.839  46.155  1.00  0.00           C
ATOM  10816 4C31 POPE9 257      63.465 135.659  44.885  1.00  0.00           C
ATOM  10819 5C31 POPE9 257      63.295 137.158  45.135  1.00  0.00           C
ATOM  10822 6C31 POPE9 257      63.314 137.988  43.855  1.00  0.00           C
ATOM  10826  NH3 POPE  258     109.584  91.010  62.565  1.00  0.00           N
ATOM  10830  C12 POPE  258     109.546  89.530  62.825  1.00  0.00           C
ATOM  10833  C11 POPE  258     110.924  88.890  62.595  1.00  0.00           C
ATOM  10836  P   POPE  258     111.775  86.460  62.245  1.00  0.00           P
ATOM  10837  O13 POPE  258     113.225  86.729  62.425  1.00  0.00           O
ATOM  10838  O14 POPE  258     111.325  85.109  62.595  1.00  0.00           O
ATOM  10839  O11 POPE  258     111.404  86.729  60.715  1.00  0.00           O
ATOM  10840  O12 POPE  258     110.924  87.529  63.045  1.00  0.00           O
ATOM  10841  C1  POPE  258     110.236  86.119  60.145  1.00  0.00           C
ATOM  10844  C2  POPE  258     109.594  87.059  59.085  1.00  0.00           C
ATOM  10846  O21 POPE  258     108.675  86.340  58.235  1.00  0.00           O
ATOM  10847  C21 POPE  258     109.065  85.799  57.105  1.00  0.00           C
ATOM  10848  O22 POPE  258     110.205  85.520  56.745  1.00  0.00           O
ATOM  10849  C22 POPE  258     107.815  85.529  56.245  1.00  0.00           C
ATOM  10852  C3  POPE  258     110.674  87.900  58.335  1.00  0.00           C
ATOM  10855  O31 POPE  258     110.125  88.380  57.095  1.00  0.00           O
ATOM  10856  C31 POPE  258     111.014  88.960  56.325  1.00  0.00           C
ATOM  10857  O32 POPE  258     112.055  89.490  56.685  1.00  0.00           O
ATOM  10858  C32 POPE  258     110.635  88.719  54.865  1.00  0.00           C
ATOM  10861  C23 POPE  258     108.004  84.340  55.285  1.00  0.00           C
ATOM  10864  C24 POPE  258     106.735  83.939  54.525  1.00  0.00           C
ATOM  10867  C25 POPE  258     106.975  82.809  53.515  1.00  0.00           C
ATOM  10870  C26 POPE  258     107.876  83.200  52.335  1.00  0.00           C
ATOM  10873  C27 POPE  258     107.876  82.140  51.225  1.00  0.00           C
ATOM  10876  C28 POPE  258     108.745  82.521  50.005  1.00  0.00           C
ATOM  10879  C29 POPE  258     108.414  81.650  48.825  1.00  0.00           C
ATOM  10881 0C21 POPE  258     109.266  81.049  47.975  1.00  0.00           C
ATOM  10883 1C21 POPE  258     110.765  81.139  47.995  1.00  0.00           C
ATOM  10886 2C21 POPE  258     111.346  80.200  46.915  1.00  0.00           C
ATOM  10889 3C21 POPE  258     112.864  80.270  46.785  1.00  0.00           C
ATOM  10892 4C21 POPE  258     113.414  79.241  45.795  1.00  0.00           C
ATOM  10895 5C21 POPE  258     114.764  79.679  45.205  1.00  0.00           C
ATOM  10898 6C21 POPE  258     115.424  78.609  44.335  1.00  0.00           C
ATOM  10901 7C21 POPE  258     116.835  79.039  43.905  1.00  0.00           C
ATOM  10904 8C21 POPE  258     117.596  77.950  43.155  1.00  0.00           C
ATOM  10908  C33 POPE  258     111.515  89.500  53.855  1.00  0.00           C
ATOM  10911  C34 POPE  258     111.705  88.759  52.525  1.00  0.00           C
ATOM  10914  C35 POPE  258     110.376  88.420  51.825  1.00  0.00           C
ATOM  10917  C36 POPE  258     110.594  87.729  50.465  1.00  0.00           C
ATOM  10920  C37 POPE  258     109.604  86.580  50.195  1.00  0.00           C
ATOM  10923  C38 POPE  258     108.846  86.720  48.865  1.00  0.00           C
ATOM  10926  C39 POPE  258     109.734  86.710  47.615  1.00  0.00           C
ATOM  10929 0C31 POPE  258     110.265  85.330  47.225  1.00  0.00           C
ATOM  10932 1C31 POPE  258     110.984  85.389  45.875  1.00  0.00           C
ATOM  10935 2C31 POPE  258     111.954  84.241  45.625  1.00  0.00           C
ATOM  10938 3C31 POPE  258     112.684  84.410  44.285  1.00  0.00           C
ATOM  10941 4C31 POPE  258     113.804  83.380  44.075  1.00  0.00           C
ATOM  10944 5C31 POPE  258     114.624  83.650  42.815  1.00  0.00           C
ATOM  10947 6C31 POPE  258     115.954  82.900  42.775  1.00  0.00           C
ATOM  10951  NH3 POPE  259      -2.135   7.259  21.495  1.00  0.00           N
ATOM  10955  C12 POPE  259      -1.615   5.859  21.665  1.00  0.00           C
ATOM  10958  C11 POPE  259      -0.494   5.559  20.645  1.00  0.00           C
ATOM  10961  P   POPE  259       1.456   7.269  21.075  1.00  0.00           P
ATOM  10962  O13 POPE  259       2.356   7.329  19.905  1.00  0.00           O
ATOM  10963  O14 POPE  259       0.446   8.349  21.235  1.00  0.00           O
ATOM  10964  O11 POPE  259       2.386   7.239  22.345  1.00  0.00           O
ATOM  10965  O12 POPE  259       0.786   5.859  21.175  1.00  0.00           O
ATOM  10966  C1  POPE  259       2.116   6.369  23.445  1.00  0.00           C
ATOM  10969  C2  POPE  259       2.606   7.049  24.725  1.00  0.00           C
ATOM  10971  O21 POPE  259       2.345   6.200  25.875  1.00  0.00           O
ATOM  10972  C21 POPE  259       3.415   5.919  26.605  1.00  0.00           C
ATOM  10973  O22 POPE  259       4.536   6.339  26.395  1.00  0.00           O
ATOM  10974  C22 POPE  259       3.065   5.029  27.805  1.00  0.00           C
ATOM  10977  C3  POPE  259       1.925   8.429  24.895  1.00  0.00           C
ATOM  10980  O31 POPE  259       2.876   9.289  25.555  1.00  0.00           O
ATOM  10981  C31 POPE  259       2.456   9.879  26.635  1.00  0.00           C
ATOM  10982  O32 POPE  259       1.556  10.700  26.705  1.00  0.00           O
ATOM  10983  C32 POPE  259       3.205   9.289  27.805  1.00  0.00           C
ATOM  10986  C23 POPE  259       4.236   4.950  28.815  1.00  0.00           C
ATOM  10989  C24 POPE  259       3.896   4.309  30.175  1.00  0.00           C
ATOM  10992  C25 POPE  259       3.075   5.209  31.105  1.00  0.00           C
ATOM  10995  C26 POPE  259       3.065   4.720  32.555  1.00  0.00           C
ATOM  10998  C27 POPE  259       2.056   5.499  33.425  1.00  0.00           C
ATOM  11001  C28 POPE  259       1.825   4.889  34.825  1.00  0.00           C
ATOM  11004  C29 POPE  259       2.876   5.329  35.805  1.00  0.00           C
ATOM  11006 0C21 POPE  259       2.825   5.180  37.145  1.00  0.00           C
ATOM  11008 1C21 POPE  259       1.776   4.459  37.955  1.00  0.00           C
ATOM  11011 2C21 POPE  259       0.425   5.189  38.145  1.00  0.00           C
ATOM  11014 3C21 POPE  259      -0.335   4.609  39.355  1.00  0.00           C
ATOM  11017 4C21 POPE  259      -1.744   5.180  39.545  1.00  0.00           C
ATOM  11020 5C21 POPE  259      -1.725   6.589  40.165  1.00  0.00           C
ATOM  11023 6C21 POPE  259      -3.124   7.220  40.275  1.00  0.00           C
ATOM  11026 7C21 POPE  259      -3.175   8.309  41.345  1.00  0.00           C
ATOM  11029 8C21 POPE  259      -4.514   9.049  41.395  1.00  0.00           C
ATOM  11033  C33 POPE  259       2.935  10.049  29.105  1.00  0.00           C
ATOM  11036  C34 POPE  259       3.445   9.229  30.295  1.00  0.00           C
ATOM  11039  C35 POPE  259       4.956   9.009  30.265  1.00  0.00           C
ATOM  11042  C36 POPE  259       5.745  10.319  30.405  1.00  0.00           C
ATOM  11045  C37 POPE  259       7.186  10.069  30.825  1.00  0.00           C
ATOM  11048  C38 POPE  259       7.986  11.359  30.895  1.00  0.00           C
ATOM  11051  C39 POPE  259       9.395  11.179  31.465  1.00  0.00           C
ATOM  11054 0C31 POPE  259      10.225  12.439  31.265  1.00  0.00           C
ATOM  11057 1C31 POPE  259      10.215  13.399  32.455  1.00  0.00           C
ATOM  11060 2C31 POPE  259      10.835  14.769  32.105  1.00  0.00           C
ATOM  11063 3C31 POPE  259      12.314  14.729  31.695  1.00  0.00           C
ATOM  11066 4C31 POPE  259      13.275  14.219  32.785  1.00  0.00           C
ATOM  11069 5C31 POPE  259      13.655  12.750  32.665  1.00  0.00           C
ATOM  11072 6C31 POPE  259      14.644  12.330  33.745  1.00  0.00           C
ATOM  11076  NH3 POPE  260      40.184  19.709  20.105  1.00  0.00           N
ATOM  11080  C12 POPE  260      39.924  20.510  18.855  1.00  0.00           C
ATOM  11083  C11 POPE  260      40.674  21.860  18.885  1.00  0.00           C
ATOM  11086  P   POPE  260      39.304  23.440  17.295  1.00  0.00           P
ATOM  11087  O13 POPE  260      39.694  24.750  16.725  1.00  0.00           O
ATOM  11088  O14 POPE  260      38.474  22.610  16.415  1.00  0.00           O
ATOM  11089  O11 POPE  260      38.565  23.600  18.685  1.00  0.00           O
ATOM  11090  O12 POPE  260      40.584  22.580  17.665  1.00  0.00           O
ATOM  11091  C1  POPE  260      37.124  23.639  18.765  1.00  0.00           C
ATOM  11094  C2  POPE  260      36.654  23.489  20.235  1.00  0.00           C
ATOM  11096  O21 POPE  260      37.294  24.490  21.045  1.00  0.00           O
ATOM  11097  C21 POPE  260      36.564  25.529  21.335  1.00  0.00           C
ATOM  11098  O22 POPE  260      35.424  25.740  20.975  1.00  0.00           O
ATOM  11099  C22 POPE  260      37.334  26.389  22.355  1.00  0.00           C
ATOM  11102  C3  POPE  260      37.034  22.099  20.825  1.00  0.00           C
ATOM  11105  O31 POPE  260      37.285  22.079  22.255  1.00  0.00           O
ATOM  11106  C31 POPE  260      36.264  22.330  23.055  1.00  0.00           C
ATOM  11107  O32 POPE  260      35.094  22.409  22.715  1.00  0.00           O
ATOM  11108  C32 POPE  260      36.744  22.350  24.495  1.00  0.00           C
ATOM  11111  C23 POPE  260      36.564  26.549  23.705  1.00  0.00           C
ATOM  11114  C24 POPE  260      35.504  27.669  23.665  1.00  0.00           C
ATOM  11117  C25 POPE  260      34.815  27.929  25.015  1.00  0.00           C
ATOM  11120  C26 POPE  260      35.775  28.449  26.095  1.00  0.00           C
ATOM  11123  C27 POPE  260      35.084  29.060  27.325  1.00  0.00           C
ATOM  11126  C28 POPE  260      36.114  29.319  28.445  1.00  0.00           C
ATOM  11129  C29 POPE  260      35.644  30.250  29.545  1.00  0.00           C
ATOM  11131 0C21 POPE  260      36.254  31.369  29.945  1.00  0.00           C
ATOM  11133 1C21 POPE  260      37.574  31.879  29.425  1.00  0.00           C
ATOM  11136 2C21 POPE  260      38.284  32.919  30.325  1.00  0.00           C
ATOM  11139 3C21 POPE  260      37.914  34.379  30.035  1.00  0.00           C
ATOM  11142 4C21 POPE  260      36.574  34.860  30.615  1.00  0.00           C
ATOM  11145 5C21 POPE  260      36.594  35.110  32.135  1.00  0.00           C
ATOM  11148 6C21 POPE  260      35.424  36.009  32.565  1.00  0.00           C
ATOM  11151 7C21 POPE  260      35.294  36.170  34.085  1.00  0.00           C
ATOM  11154 8C21 POPE  260      34.944  37.599  34.495  1.00  0.00           C
ATOM  11158  C33 POPE  260      35.674  22.880  25.475  1.00  0.00           C
ATOM  11161  C34 POPE  260      36.244  23.240  26.845  1.00  0.00           C
ATOM  11164  C35 POPE  260      36.525  22.009  27.725  1.00  0.00           C
ATOM  11167  C36 POPE  260      37.354  22.339  28.965  1.00  0.00           C
ATOM  11170  C37 POPE  260      37.374  21.159  29.955  1.00  0.00           C
ATOM  11173  C38 POPE  260      37.654  21.539  31.425  1.00  0.00           C
ATOM  11176  C39 POPE  260      36.614  22.469  32.075  1.00  0.00           C
ATOM  11179 0C31 POPE  260      37.154  23.149  33.345  1.00  0.00           C
ATOM  11182 1C31 POPE  260      36.154  24.130  33.975  1.00  0.00           C
ATOM  11185 2C31 POPE  260      36.654  24.690  35.315  1.00  0.00           C
ATOM  11188 3C31 POPE  260      36.324  23.759  36.485  1.00  0.00           C
ATOM  11191 4C31 POPE  260      36.834  24.279  37.835  1.00  0.00           C
ATOM  11194 5C31 POPE  260      36.464  23.329  38.995  1.00  0.00           C
ATOM  11197 6C31 POPE  260      36.994  23.779  40.355  1.00  0.00           C
ATOM  11201  NH3 POPE  261     114.465  80.060  58.695  1.00  0.00           N
ATOM  11205  C12 POPE  261     114.584  80.280  57.215  1.00  0.00           C
ATOM  11208  C11 POPE  261     113.694  81.430  56.685  1.00  0.00           C
ATOM  11211  P   POPE  261     115.165  83.370  57.895  1.00  0.00           P
ATOM  11212  O13 POPE  261     115.025  84.839  57.895  1.00  0.00           O
ATOM  11213  O14 POPE  261     115.054  82.661  59.205  1.00  0.00           O
ATOM  11214  O11 POPE  261     116.525  82.960  57.165  1.00  0.00           O
ATOM  11215  O12 POPE  261     114.065  82.780  56.965  1.00  0.00           O
ATOM  11216  C1  POPE  261     116.684  83.259  55.755  1.00  0.00           C
ATOM  11219  C2  POPE  261     117.855  82.490  55.035  1.00  0.00           C
ATOM  11221  O21 POPE  261     117.475  82.109  53.695  1.00  0.00           O
ATOM  11222  C21 POPE  261     116.626  81.089  53.615  1.00  0.00           C
ATOM  11223  O22 POPE  261     115.974  80.631  54.525  1.00  0.00           O
ATOM  11224  C22 POPE  261     116.635  80.479  52.215  1.00  0.00           C
ATOM  11227  C3  POPE  261     118.494  81.290  55.835  1.00  0.00           C
ATOM  11230  O31 POPE  261     118.895  80.180  54.985  1.00  0.00           O
ATOM  11231  C31 POPE  261     120.075  80.219  54.395  1.00  0.00           C
ATOM  11232  O32 POPE  261     120.965  81.020  54.615  1.00  0.00           O
ATOM  11233  C32 POPE  261     120.175  79.009  53.465  1.00  0.00           C
ATOM  11236  C23 POPE  261     116.544  81.510  51.075  1.00  0.00           C
ATOM  11239  C24 POPE  261     116.425  80.870  49.695  1.00  0.00           C
ATOM  11242  C25 POPE  261     115.734  81.779  48.655  1.00  0.00           C
ATOM  11245  C26 POPE  261     116.234  83.230  48.685  1.00  0.00           C
ATOM  11248  C27 POPE  261     115.674  84.101  47.555  1.00  0.00           C
ATOM  11251  C28 POPE  261     116.334  85.499  47.535  1.00  0.00           C
ATOM  11254  C29 POPE  261     115.475  86.559  46.895  1.00  0.00           C
ATOM  11256 0C21 POPE  261     115.165  87.760  47.425  1.00  0.00           C
ATOM  11258 1C21 POPE  261     115.604  88.299  48.765  1.00  0.00           C
ATOM  11261 2C21 POPE  261     114.584  89.220  49.465  1.00  0.00           C
ATOM  11264 3C21 POPE  261     114.584  90.680  48.965  1.00  0.00           C
ATOM  11267 4C21 POPE  261     115.535  91.590  49.765  1.00  0.00           C
ATOM  11270 5C21 POPE  261     115.485  93.060  49.325  1.00  0.00           C
ATOM  11273 6C21 POPE  261     116.445  93.950  50.115  1.00  0.00           C
ATOM  11276 7C21 POPE  261     116.275  95.439  49.785  1.00  0.00           C
ATOM  11279 8C21 POPE  261     117.076  96.390  50.685  1.00  0.00           C
ATOM  11283  C33 POPE  261     121.115  79.220  52.265  1.00  0.00           C
ATOM  11286  C34 POPE  261     120.376  79.600  50.965  1.00  0.00           C
ATOM  11289  C35 POPE  261     119.424  78.499  50.475  1.00  0.00           C
ATOM  11292  C36 POPE  261     119.515  78.119  48.985  1.00  0.00           C
ATOM  11295  C37 POPE  261     120.615  77.079  48.695  1.00  0.00           C
ATOM  11298  C38 POPE  261     120.535  76.529  47.265  1.00  0.00           C
ATOM  11301  C39 POPE  261     121.525  75.389  47.025  1.00  0.00           C
ATOM  11304 0C31 POPE  261     121.085  74.369  45.955  1.00  0.00           C
ATOM  11307 1C31 POPE  261     122.155  73.289  45.695  1.00  0.00           C
ATOM  11310 2C31 POPE  261     121.705  72.149  44.775  1.00  0.00           C
ATOM  11313 3C31 POPE  261     122.895  71.329  44.245  1.00  0.00           C
ATOM  11316 4C31 POPE  261     122.425  70.189  43.345  1.00  0.00           C
ATOM  11319 5C31 POPE  261     123.554  69.450  42.605  1.00  0.00           C
ATOM  11322 6C31 POPE  261     123.016  68.311  41.735  1.00  0.00           C
ATOM  11326  NH3 POPE  262      66.584  20.559  60.975  1.00  0.00           N
ATOM  11330  C12 POPE  262      66.094  21.130  62.285  1.00  0.00           C
ATOM  11333  C11 POPE  262      66.984  20.829  63.515  1.00  0.00           C
ATOM  11336  P   POPE  262      67.725  18.299  63.435  1.00  0.00           P
ATOM  11337  O13 POPE  262      68.924  17.490  63.765  1.00  0.00           O
ATOM  11338  O14 POPE  262      66.475  18.030  64.185  1.00  0.00           O
ATOM  11339  O11 POPE  262      67.395  18.049  61.925  1.00  0.00           O
ATOM  11340  O12 POPE  262      68.035  19.860  63.325  1.00  0.00           O
ATOM  11341  C1  POPE  262      66.825  16.799  61.525  1.00  0.00           C
ATOM  11344  C2  POPE  262      65.614  17.039  60.605  1.00  0.00           C
ATOM  11346  O21 POPE  262      66.104  17.819  59.515  1.00  0.00           O
ATOM  11347  C21 POPE  262      65.755  17.379  58.325  1.00  0.00           C
ATOM  11348  O22 POPE  262      64.824  16.639  58.075  1.00  0.00           O
ATOM  11349  C22 POPE  262      66.745  17.950  57.325  1.00  0.00           C
ATOM  11352  C3  POPE  262      64.475  17.779  61.355  1.00  0.00           C
ATOM  11355  O31 POPE  262      63.504  18.339  60.455  1.00  0.00           O
ATOM  11356  C31 POPE  262      62.425  17.590  60.285  1.00  0.00           C
ATOM  11357  O32 POPE  262      62.194  16.520  60.835  1.00  0.00           O
ATOM  11358  C32 POPE  262      61.494  18.240  59.265  1.00  0.00           C
ATOM  11361  C23 POPE  262      66.104  18.109  55.935  1.00  0.00           C
ATOM  11364  C24 POPE  262      65.124  19.290  55.885  1.00  0.00           C
ATOM  11367  C25 POPE  262      63.745  18.929  55.325  1.00  0.00           C
ATOM  11370  C26 POPE  262      63.815  18.590  53.825  1.00  0.00           C
ATOM  11373  C27 POPE  262      62.434  18.590  53.145  1.00  0.00           C
ATOM  11376  C28 POPE  262      62.425  19.279  51.775  1.00  0.00           C
ATOM  11379  C29 POPE  262      63.185  18.559  50.685  1.00  0.00           C
ATOM  11381 0C21 POPE  262      62.644  17.850  49.675  1.00  0.00           C
ATOM  11383 1C21 POPE  262      61.175  17.599  49.435  1.00  0.00           C
ATOM  11386 2C21 POPE  262      60.574  18.529  48.355  1.00  0.00           C
ATOM  11389 3C21 POPE  262      59.074  18.309  48.155  1.00  0.00           C
ATOM  11392 4C21 POPE  262      58.465  19.090  46.985  1.00  0.00           C
ATOM  11395 5C21 POPE  262      58.404  20.610  47.205  1.00  0.00           C
ATOM  11398 6C21 POPE  262      57.754  21.349  46.025  1.00  0.00           C
ATOM  11401 7C21 POPE  262      57.565  22.850  46.285  1.00  0.00           C
ATOM  11404 8C21 POPE  262      56.884  23.589  45.125  1.00  0.00           C
ATOM  11408  C33 POPE  262      61.285  17.360  58.025  1.00  0.00           C
ATOM  11411  C34 POPE  262      60.474  18.069  56.935  1.00  0.00           C
ATOM  11414  C35 POPE  262      60.234  17.160  55.725  1.00  0.00           C
ATOM  11417  C36 POPE  262      59.205  17.729  54.745  1.00  0.00           C
ATOM  11420  C37 POPE  262      59.044  16.879  53.485  1.00  0.00           C
ATOM  11423  C38 POPE  262      57.784  17.229  52.665  1.00  0.00           C
ATOM  11426  C39 POPE  262      57.664  18.709  52.295  1.00  0.00           C
ATOM  11429 0C31 POPE  262      56.464  18.939  51.355  1.00  0.00           C
ATOM  11432 1C31 POPE  262      56.245  20.410  50.985  1.00  0.00           C
ATOM  11435 2C31 POPE  262      54.984  20.559  50.125  1.00  0.00           C
ATOM  11438 3C31 POPE  262      54.834  21.930  49.445  1.00  0.00           C
ATOM  11441 4C31 POPE  262      53.594  22.000  48.535  1.00  0.00           C
ATOM  11444 5C31 POPE  262      53.924  22.420  47.095  1.00  0.00           C
ATOM  11447 6C31 POPE  262      52.684  22.660  46.225  1.00  0.00           C
ATOM  11451  NH3 POPE  263      35.324  92.970  17.385  1.00  0.00           N
ATOM  11455  C12 POPE  263      34.285  93.771  16.655  1.00  0.00           C
ATOM  11458  C11 POPE  263      33.035  93.930  17.525  1.00  0.00           C
ATOM  11461  P   POPE  263      30.484  93.960  16.905  1.00  0.00           P
ATOM  11462  O13 POPE  263      29.544  95.090  16.815  1.00  0.00           O
ATOM  11463  O14 POPE  263      30.334  92.859  15.925  1.00  0.00           O
ATOM  11464  O11 POPE  263      30.424  93.370  18.375  1.00  0.00           O
ATOM  11465  O12 POPE  263      31.974  94.480  16.755  1.00  0.00           O
ATOM  11466  C1  POPE  263      30.394  94.229  19.515  1.00  0.00           C
ATOM  11469  C2  POPE  263      30.884  93.499  20.805  1.00  0.00           C
ATOM  11471  O21 POPE  263      32.174  93.960  21.255  1.00  0.00           O
ATOM  11472  C21 POPE  263      32.184  95.099  21.945  1.00  0.00           C
ATOM  11473  O22 POPE  263      31.274  95.899  22.035  1.00  0.00           O
ATOM  11474  C22 POPE  263      33.474  95.219  22.765  1.00  0.00           C
ATOM  11477  C3  POPE  263      30.964  91.950  20.585  1.00  0.00           C
ATOM  11480  O31 POPE  263      31.784  91.310  21.585  1.00  0.00           O
ATOM  11481  C31 POPE  263      31.164  91.079  22.735  1.00  0.00           C
ATOM  11482  O32 POPE  263      29.954  91.109  22.905  1.00  0.00           O
ATOM  11483  C32 POPE  263      32.234  90.899  23.815  1.00  0.00           C
ATOM  11486  C23 POPE  263      33.184  95.249  24.285  1.00  0.00           C
ATOM  11489  C24 POPE  263      33.434  96.619  24.935  1.00  0.00           C
ATOM  11492  C25 POPE  263      33.174  96.590  26.445  1.00  0.00           C
ATOM  11495  C26 POPE  263      33.394  97.900  27.225  1.00  0.00           C
ATOM  11498  C27 POPE  263      32.804  97.770  28.645  1.00  0.00           C
ATOM  11501  C28 POPE  263      33.014  98.950  29.615  1.00  0.00           C
ATOM  11504  C29 POPE  263      32.164  98.680  30.835  1.00  0.00           C
ATOM  11506 0C21 POPE  263      32.454  98.810  32.145  1.00  0.00           C
ATOM  11508 1C21 POPE  263      33.694  99.381  32.805  1.00  0.00           C
ATOM  11511 2C21 POPE  263      33.284 100.499  33.795  1.00  0.00           C
ATOM  11514 3C21 POPE  263      34.004 100.429  35.145  1.00  0.00           C
ATOM  11517 4C21 POPE  263      33.404 101.419  36.155  1.00  0.00           C
ATOM  11520 5C21 POPE  263      33.804 101.139  37.615  1.00  0.00           C
ATOM  11523 6C21 POPE  263      33.054  99.951  38.225  1.00  0.00           C
ATOM  11526 7C21 POPE  263      33.434  99.699  39.695  1.00  0.00           C
ATOM  11529 8C21 POPE  263      32.714  98.499  40.295  1.00  0.00           C
ATOM  11533  C33 POPE  263      31.784  91.439  25.195  1.00  0.00           C
ATOM  11536  C34 POPE  263      32.484  90.710  26.345  1.00  0.00           C
ATOM  11539  C35 POPE  263      31.964  89.279  26.545  1.00  0.00           C
ATOM  11542  C36 POPE  263      33.064  88.219  26.485  1.00  0.00           C
ATOM  11545  C37 POPE  263      32.494  86.819  26.745  1.00  0.00           C
ATOM  11548  C38 POPE  263      33.535  85.689  26.735  1.00  0.00           C
ATOM  11551  C39 POPE  263      34.194  85.491  25.365  1.00  0.00           C
ATOM  11554 0C31 POPE  263      34.964  84.170  25.295  1.00  0.00           C
ATOM  11557 1C31 POPE  263      35.374  83.820  23.865  1.00  0.00           C
ATOM  11560 2C31 POPE  263      36.264  82.570  23.795  1.00  0.00           C
ATOM  11563 3C31 POPE  263      35.564  81.279  24.265  1.00  0.00           C
ATOM  11566 4C31 POPE  263      36.484  80.060  24.205  1.00  0.00           C
ATOM  11569 5C31 POPE  263      35.694  78.749  24.315  1.00  0.00           C
ATOM  11572 6C31 POPE  263      36.564  77.499  24.305  1.00  0.00           C
ATOM  11576  NH3 POPE  264       2.345  39.429  61.165  1.00  0.00           N
ATOM  11580  C12 POPE  264       2.976  40.760  61.465  1.00  0.00           C
ATOM  11583  C11 POPE  264       3.046  41.619  60.175  1.00  0.00           C
ATOM  11586  P   POPE  264       5.535  42.350  60.135  1.00  0.00           P
ATOM  11587  O13 POPE  264       6.265  42.660  61.385  1.00  0.00           O
ATOM  11588  O14 POPE  264       5.756  40.999  59.575  1.00  0.00           O
ATOM  11589  O11 POPE  264       6.076  43.419  59.095  1.00  0.00           O
ATOM  11590  O12 POPE  264       3.996  42.680  60.315  1.00  0.00           O
ATOM  11591  C1  POPE  264       5.255  44.169  58.185  1.00  0.00           C
ATOM  11594  C2  POPE  264       5.216  43.520  56.765  1.00  0.00           C
ATOM  11596  O21 POPE  264       5.456  44.459  55.685  1.00  0.00           O
ATOM  11597  C21 POPE  264       4.495  45.329  55.415  1.00  0.00           C
ATOM  11598  O22 POPE  264       3.585  45.639  56.155  1.00  0.00           O
ATOM  11599  C22 POPE  264       4.686  45.859  53.985  1.00  0.00           C
ATOM  11602  C3  POPE  264       3.946  42.639  56.545  1.00  0.00           C
ATOM  11605  O31 POPE  264       3.876  42.210  55.175  1.00  0.00           O
ATOM  11606  C31 POPE  264       3.245  41.059  54.965  1.00  0.00           C
ATOM  11607  O32 POPE  264       2.755  40.360  55.825  1.00  0.00           O
ATOM  11608  C32 POPE  264       3.236  40.799  53.465  1.00  0.00           C
ATOM  11611  C23 POPE  264       3.546  45.410  53.035  1.00  0.00           C
ATOM  11614  C24 POPE  264       3.935  45.419  51.555  1.00  0.00           C
ATOM  11617  C25 POPE  264       3.236  44.289  50.785  1.00  0.00           C
ATOM  11620  C26 POPE  264       3.566  44.219  49.285  1.00  0.00           C
ATOM  11623  C27 POPE  264       3.126  45.389  48.385  1.00  0.00           C
ATOM  11626  C28 POPE  264       3.686  45.270  46.945  1.00  0.00           C
ATOM  11629  C29 POPE  264       5.185  45.399  46.915  1.00  0.00           C
ATOM  11631 0C21 POPE  264       5.955  46.009  46.005  1.00  0.00           C
ATOM  11633 1C21 POPE  264       5.546  46.669  44.725  1.00  0.00           C
ATOM  11636 2C21 POPE  264       6.836  46.880  43.905  1.00  0.00           C
ATOM  11639 3C21 POPE  264       6.615  47.479  42.515  1.00  0.00           C
ATOM  11642 4C21 POPE  264       7.935  47.639  41.745  1.00  0.00           C
ATOM  11645 5C21 POPE  264       8.935  48.610  42.385  1.00  0.00           C
ATOM  11648 6C21 POPE  264      10.164  48.850  41.485  1.00  0.00           C
ATOM  11651 7C21 POPE  264      11.365  49.459  42.205  1.00  0.00           C
ATOM  11654 8C21 POPE  264      12.664  49.289  41.415  1.00  0.00           C
ATOM  11658  C33 POPE  264       2.246  39.669  53.115  1.00  0.00           C
ATOM  11661  C34 POPE  264       1.995  39.489  51.615  1.00  0.00           C
ATOM  11664  C35 POPE  264       1.186  40.639  51.015  1.00  0.00           C
ATOM  11667  C36 POPE  264       0.966  40.520  49.505  1.00  0.00           C
ATOM  11670  C37 POPE  264       0.355  41.799  48.935  1.00  0.00           C
ATOM  11673  C38 POPE  264       0.295  41.899  47.405  1.00  0.00           C
ATOM  11676  C39 POPE  264       1.605  41.560  46.675  1.00  0.00           C
ATOM  11679 0C31 POPE  264       1.505  41.950  45.185  1.00  0.00           C
ATOM  11682 1C31 POPE  264       2.545  41.299  44.265  1.00  0.00           C
ATOM  11685 2C31 POPE  264       2.246  41.619  42.785  1.00  0.00           C
ATOM  11688 3C31 POPE  264       3.105  40.840  41.785  1.00  0.00           C
ATOM  11691 4C31 POPE  264       4.606  41.110  41.895  1.00  0.00           C
ATOM  11694 5C31 POPE  264       5.425  40.399  40.815  1.00  0.00           C
ATOM  11697 6C31 POPE  264       6.936  40.459  41.055  1.00  0.00           C
ATOM  11701  NH3 POPE  265      35.954  73.369  59.025  1.00  0.00           N
ATOM  11705  C12 POPE  265      35.454  72.189  59.825  1.00  0.00           C
ATOM  11708  C11 POPE  265      34.244  72.560  60.705  1.00  0.00           C
ATOM  11711  P   POPE  265      32.044  71.750  59.485  1.00  0.00           P
ATOM  11712  O13 POPE  265      32.094  70.679  60.515  1.00  0.00           O
ATOM  11713  O14 POPE  265      30.724  72.369  59.225  1.00  0.00           O
ATOM  11714  O11 POPE  265      32.705  71.209  58.125  1.00  0.00           O
ATOM  11715  O12 POPE  265      33.094  72.860  59.925  1.00  0.00           O
ATOM  11716  C1  POPE  265      32.934  72.179  57.085  1.00  0.00           C
ATOM  11719  C2  POPE  265      32.734  71.680  55.615  1.00  0.00           C
ATOM  11721  O21 POPE  265      32.374  70.270  55.575  1.00  0.00           O
ATOM  11722  C21 POPE  265      31.574  70.009  54.535  1.00  0.00           C
ATOM  11723  O22 POPE  265      31.264  70.811  53.675  1.00  0.00           O
ATOM  11724  C22 POPE  265      31.114  68.539  54.585  1.00  0.00           C
ATOM  11727  C3  POPE  265      34.004  71.991  54.765  1.00  0.00           C
ATOM  11730  O31 POPE  265      33.794  71.899  53.335  1.00  0.00           O
ATOM  11731  C31 POPE  265      33.365  73.020  52.735  1.00  0.00           C
ATOM  11732  O32 POPE  265      33.035  74.029  53.325  1.00  0.00           O
ATOM  11733  C32 POPE  265      33.414  72.860  51.205  1.00  0.00           C
ATOM  11736  C23 POPE  265      30.034  68.229  53.525  1.00  0.00           C
ATOM  11739  C24 POPE  265      28.714  68.959  53.785  1.00  0.00           C
ATOM  11742  C25 POPE  265      27.654  68.689  52.705  1.00  0.00           C
ATOM  11745  C26 POPE  265      26.554  69.749  52.715  1.00  0.00           C
ATOM  11748  C27 POPE  265      25.484  69.521  51.635  1.00  0.00           C
ATOM  11751  C28 POPE  265      24.364  70.579  51.665  1.00  0.00           C
ATOM  11754  C29 POPE  265      24.754  71.881  50.995  1.00  0.00           C
ATOM  11756 0C21 POPE  265      23.994  72.619  50.165  1.00  0.00           C
ATOM  11758 1C21 POPE  265      22.554  72.340  49.785  1.00  0.00           C
ATOM  11761 2C21 POPE  265      21.584  73.039  50.745  1.00  0.00           C
ATOM  11764 3C21 POPE  265      21.494  74.561  50.535  1.00  0.00           C
ATOM  11767 4C21 POPE  265      20.434  74.929  49.485  1.00  0.00           C
ATOM  11770 5C21 POPE  265      20.554  76.369  48.975  1.00  0.00           C
ATOM  11773 6C21 POPE  265      19.434  76.719  47.975  1.00  0.00           C
ATOM  11776 7C21 POPE  265      18.124  77.119  48.665  1.00  0.00           C
ATOM  11779 8C21 POPE  265      16.904  77.090  47.745  1.00  0.00           C
ATOM  11783  C33 POPE  265      33.844  74.149  50.465  1.00  0.00           C
ATOM  11786  C34 POPE  265      33.774  74.029  48.935  1.00  0.00           C
ATOM  11789  C35 POPE  265      34.494  75.189  48.225  1.00  0.00           C
ATOM  11792  C36 POPE  265      34.064  75.439  46.775  1.00  0.00           C
ATOM  11795  C37 POPE  265      33.584  76.881  46.545  1.00  0.00           C
ATOM  11798  C38 POPE  265      33.514  77.329  45.075  1.00  0.00           C
ATOM  11801  C39 POPE  265      33.314  78.850  44.975  1.00  0.00           C
ATOM  11804 0C31 POPE  265      33.294  79.430  43.545  1.00  0.00           C
ATOM  11807 1C31 POPE  265      32.454  80.710  43.465  1.00  0.00           C
ATOM  11810 2C31 POPE  265      32.584  81.479  42.145  1.00  0.00           C
ATOM  11813 3C31 POPE  265      31.604  82.649  42.035  1.00  0.00           C
ATOM  11816 4C31 POPE  265      31.764  83.429  40.715  1.00  0.00           C
ATOM  11819 5C31 POPE  265      30.784  84.600  40.565  1.00  0.00           C
ATOM  11822 6C31 POPE  265      30.604  85.099  39.125  1.00  0.00           C
ATOM  11826  NH3 POPE  266     130.834  54.629  14.235  1.00  0.00           N
ATOM  11830  C12 POPE  266     130.814  56.090  14.575  1.00  0.00           C
ATOM  11833  C11 POPE  266     131.514  56.299  15.925  1.00  0.00           C
ATOM  11836  P   POPE  266     130.504  58.610  16.755  1.00  0.00           P
ATOM  11837  O13 POPE  266     131.145  59.580  17.665  1.00  0.00           O
ATOM  11838  O14 POPE  266     129.715  59.139  15.615  1.00  0.00           O
ATOM  11839  O11 POPE  266     129.615  57.569  17.545  1.00  0.00           O
ATOM  11840  O12 POPE  266     131.674  57.689  16.185  1.00  0.00           O
ATOM  11841  C1  POPE  266     129.444  57.630  18.965  1.00  0.00           C
ATOM  11844  C2  POPE  266     128.085  56.989  19.335  1.00  0.00           C
ATOM  11846  O21 POPE  266     127.645  57.129  20.695  1.00  0.00           O
ATOM  11847  C21 POPE  266     127.645  58.279  21.345  1.00  0.00           C
ATOM  11848  O22 POPE  266     128.115  59.329  20.975  1.00  0.00           O
ATOM  11849  C22 POPE  266     126.936  58.079  22.695  1.00  0.00           C
ATOM  11852  C3  POPE  266     128.054  55.459  18.995  1.00  0.00           C
ATOM  11855  O31 POPE  266     128.945  54.679  19.835  1.00  0.00           O
ATOM  11856  C31 POPE  266     128.365  54.060  20.885  1.00  0.00           C
ATOM  11857  O32 POPE  266     127.174  53.910  21.035  1.00  0.00           O
ATOM  11858  C32 POPE  266     129.454  53.540  21.835  1.00  0.00           C
ATOM  11861  C23 POPE  266     126.145  56.759  22.835  1.00  0.00           C
ATOM  11864  C24 POPE  266     125.826  56.450  24.295  1.00  0.00           C
ATOM  11867  C25 POPE  266     125.054  55.139  24.495  1.00  0.00           C
ATOM  11870  C26 POPE  266     124.975  54.790  25.985  1.00  0.00           C
ATOM  11873  C27 POPE  266     123.904  53.759  26.345  1.00  0.00           C
ATOM  11876  C28 POPE  266     123.634  53.709  27.865  1.00  0.00           C
ATOM  11879  C29 POPE  266     124.555  52.779  28.615  1.00  0.00           C
ATOM  11881 0C21 POPE  266     125.224  53.060  29.755  1.00  0.00           C
ATOM  11883 1C21 POPE  266     125.165  54.349  30.525  1.00  0.00           C
ATOM  11886 2C21 POPE  266     126.294  55.329  30.135  1.00  0.00           C
ATOM  11889 3C21 POPE  266     127.654  54.990  30.775  1.00  0.00           C
ATOM  11892 4C21 POPE  266     128.755  55.950  30.315  1.00  0.00           C
ATOM  11895 5C21 POPE  266     130.135  55.609  30.875  1.00  0.00           C
ATOM  11898 6C21 POPE  266     130.324  56.020  32.335  1.00  0.00           C
ATOM  11901 7C21 POPE  266     131.654  55.479  32.885  1.00  0.00           C
ATOM  11904 8C21 POPE  266     131.906  55.879  34.335  1.00  0.00           C
ATOM  11908  C33 POPE  266     128.915  52.979  23.185  1.00  0.00           C
ATOM  11911  C34 POPE  266     129.105  53.889  24.415  1.00  0.00           C
ATOM  11914  C35 POPE  266     128.585  53.270  25.725  1.00  0.00           C
ATOM  11917  C36 POPE  266     129.395  52.080  26.285  1.00  0.00           C
ATOM  11920  C37 POPE  266     128.524  51.110  27.115  1.00  0.00           C
ATOM  11923  C38 POPE  266     129.164  49.749  27.465  1.00  0.00           C
ATOM  11926  C39 POPE  266     130.115  49.729  28.675  1.00  0.00           C
ATOM  11929 0C31 POPE  266     130.294  48.320  29.255  1.00  0.00           C
ATOM  11932 1C31 POPE  266     131.535  48.179  30.145  1.00  0.00           C
ATOM  11935 2C31 POPE  266     131.635  46.810  30.845  1.00  0.00           C
ATOM  11938 3C31 POPE  266     132.885  46.680  31.725  1.00  0.00           C
ATOM  11941 4C31 POPE  266     133.986  45.809  31.115  1.00  0.00           C
ATOM  11944 5C31 POPE  266     135.255  45.789  31.985  1.00  0.00           C
ATOM  11947 6C31 POPE  266     136.404  44.970  31.395  1.00  0.00           C
ATOM  11951  NH3 POPE  267      83.576  48.109  19.925  1.00  0.00           N
ATOM  11955  C12 POPE  267      82.254  48.460  19.315  1.00  0.00           C
ATOM  11958  C11 POPE  267      82.465  49.279  18.045  1.00  0.00           C
ATOM  11961  P   POPE  267      80.544  51.110  17.875  1.00  0.00           P
ATOM  11962  O13 POPE  267      80.635  51.989  16.695  1.00  0.00           O
ATOM  11963  O14 POPE  267      79.205  50.919  18.455  1.00  0.00           O
ATOM  11964  O11 POPE  267      81.465  51.719  18.995  1.00  0.00           O
ATOM  11965  O12 POPE  267      81.215  49.720  17.525  1.00  0.00           O
ATOM  11966  C1  POPE  267      82.475  52.689  18.665  1.00  0.00           C
ATOM  11969  C2  POPE  267      83.545  52.789  19.775  1.00  0.00           C
ATOM  11971  O21 POPE  267      82.944  52.549  21.055  1.00  0.00           O
ATOM  11972  C21 POPE  267      83.265  51.410  21.625  1.00  0.00           C
ATOM  11973  O22 POPE  267      83.855  50.469  21.125  1.00  0.00           O
ATOM  11974  C22 POPE  267      82.845  51.520  23.085  1.00  0.00           C
ATOM  11977  C3  POPE  267      84.245  54.180  19.865  1.00  0.00           C
ATOM  11980  O31 POPE  267      84.995  54.349  21.095  1.00  0.00           O
ATOM  11981  C31 POPE  267      86.094  53.610  21.165  1.00  0.00           C
ATOM  11982  O32 POPE  267      86.505  52.880  20.275  1.00  0.00           O
ATOM  11983  C32 POPE  267      86.844  53.780  22.485  1.00  0.00           C
ATOM  11986  C23 POPE  267      82.456  50.200  23.775  1.00  0.00           C
ATOM  11989  C24 POPE  267      82.055  50.520  25.215  1.00  0.00           C
ATOM  11992  C25 POPE  267      81.455  49.340  25.975  1.00  0.00           C
ATOM  11995  C26 POPE  267      81.004  49.759  27.375  1.00  0.00           C
ATOM  11998  C27 POPE  267      80.364  48.610  28.145  1.00  0.00           C
[truncated: 1,760,843 more chars]
