# Supplementary material for: Characterizing Membrane Association and Periplasmic Transfer of Bacterial Lipoproteins through Molecular Dynamics Simulations
Source: Structure. 2020 Apr 7;28(4):475–487.e3. doi: 10.1016/j.str.2020.01.012 (PMC7139219; doi:10.1016/j.str.2020.01.012)
Supplement: Data S1. Final Coordinates from Simulations (Y–Z), Related to Figure 3 [file mmc3.zip › Y-Z/YJBF-4-atomistic.pdb]

TITLE     Protein
REMARK    THIS IS A SIMULATION BOX
CRYST1  129.131  129.131  112.919  90.00  90.00  90.00 P 1           1
MODEL        1
ATOM      1  N   CYSTA   1      76.476  86.190  53.879  1.00  0.00           N
ATOM      3  CA  CYSTA   1      76.086  84.840  54.189  1.00  0.00           C
ATOM      5  C   CYSTA   1      75.226  84.800  55.479  1.00  0.00           C
ATOM      6  O   CYSTA   1      74.766  83.720  55.839  1.00  0.00           O
ATOM      7  CB  CYSTA   1      77.305  83.830  54.329  1.00  0.00           C
ATOM     10  SG  CYSTA   1      78.985  84.291  53.729  1.00  0.00           S
ATOM     11  C1  CYSTA   1      79.186  83.900  51.929  1.00  0.00           C
ATOM     14  CA1 CYSTA   1      76.256  86.841  52.729  1.00  0.00           C
ATOM     15  OA1 CYSTA   1      76.276  88.061  52.769  1.00  0.00           O
ATOM     16  CA2 CYSTA   1      76.125  86.160  51.389  1.00  0.00           C
ATOM     19  C11 CYSTA   1      80.545  83.260  51.459  1.00  0.00           C
ATOM     21  O11 CYSTA   1      80.705  81.940  51.999  1.00  0.00           O
ATOM     22  CX1 CYSTA   1      80.216  81.000  51.199  1.00  0.00           C
ATOM     23  OX1 CYSTA   1      79.516  81.201  50.219  1.00  0.00           O
ATOM     24  CX2 CYSTA   1      80.686  79.610  51.639  1.00  0.00           C
ATOM     27  C12 CYSTA   1      81.836  84.091  51.759  1.00  0.00           C
ATOM     30  O12 CYSTA   1      83.005  83.251  51.929  1.00  0.00           O
ATOM     31  CD1 CYSTA   1      84.175  83.881  51.739  1.00  0.00           C
ATOM     32  OD1 CYSTA   1      84.296  85.040  51.399  1.00  0.00           O
ATOM     33  CD2 CYSTA   1      85.306  82.941  52.169  1.00  0.00           C
ATOM     36  CA3 CYSTA   1      74.685  85.841  50.949  1.00  0.00           C
ATOM     39  CA4 CYSTA   1      74.665  85.281  49.519  1.00  0.00           C
ATOM     42  CA5 CYSTA   1      75.186  83.830  49.459  1.00  0.00           C
ATOM     45  CA6 CYSTA   1      75.795  83.421  48.109  1.00  0.00           C
ATOM     48  CA7 CYSTA   1      74.766  83.111  47.019  1.00  0.00           C
ATOM     51  CA8 CYSTA   1      75.345  83.151  45.599  1.00  0.00           C
ATOM     54  CA9 CYSTA   1      74.315  83.041  44.469  1.00  0.00           C
ATOM     57 0CA1 CYSTA   1      74.955  83.410  43.119  1.00  0.00           C
ATOM     60 1CA1 CYSTA   1      74.015  83.260  41.919  1.00  0.00           C
ATOM     63 2CA1 CYSTA   1      74.545  84.040  40.709  1.00  0.00           C
ATOM     66 3CA1 CYSTA   1      73.656  83.960  39.459  1.00  0.00           C
ATOM     69 4CA1 CYSTA   1      73.916  85.091  38.449  1.00  0.00           C
ATOM     72 5CA1 CYSTA   1      73.326  86.451  38.869  1.00  0.00           C
ATOM     75 6CA1 CYSTA   1      73.625  87.580  37.879  1.00  0.00           C
ATOM     79  CD3 CYSTA   1      86.685  83.230  51.529  1.00  0.00           C
ATOM     82  CD4 CYSTA   1      87.015  82.370  50.299  1.00  0.00           C
ATOM     85  CD5 CYSTA   1      88.506  82.430  49.929  1.00  0.00           C
ATOM     88  CD6 CYSTA   1      88.916  81.451  48.819  1.00  0.00           C
ATOM     91  CD7 CYSTA   1      88.345  81.760  47.419  1.00  0.00           C
ATOM     94  CD8 CYSTA   1      87.056  81.010  47.069  1.00  0.00           C
ATOM     97  CD9 CYSTA   1      86.796  80.991  45.559  1.00  0.00           C
ATOM    100 0CD1 CYSTA   1      85.666  80.050  45.109  1.00  0.00           C
ATOM    103 1CD1 CYSTA   1      84.276  80.711  45.069  1.00  0.00           C
ATOM    106 2CD1 CYSTA   1      83.226  79.790  44.429  1.00  0.00           C
ATOM    109 3CD1 CYSTA   1      81.856  80.440  44.189  1.00  0.00           C
ATOM    112 4CD1 CYSTA   1      81.875  81.620  43.199  1.00  0.00           C
ATOM    115 5CD1 CYSTA   1      80.466  82.030  42.749  1.00  0.00           C
ATOM    118 6CD1 CYSTA   1      80.415  83.230  41.819  1.00  0.00           C
ATOM    122  CX3 CYSTA   1      81.366  78.830  50.469  1.00  0.00           C
ATOM    125  CX4 CYSTA   1      82.896  78.970  50.439  1.00  0.00           C
ATOM    128  CX5 CYSTA   1      83.595  78.250  49.269  1.00  0.00           C
ATOM    131  CX6 CYSTA   1      83.106  76.811  49.019  1.00  0.00           C
ATOM    134  CX7 CYSTA   1      84.086  75.980  48.169  1.00  0.00           C
ATOM    137  CX8 CYSTA   1      83.425  74.721  47.579  1.00  0.00           C
ATOM    140  CX9 CYSTA   1      82.725  74.951  46.269  1.00  0.00           C
ATOM    142 0CX1 CYSTA   1      82.436  73.980  45.379  1.00  0.00           C
ATOM    144 1CX1 CYSTA   1      82.696  72.510  45.519  1.00  0.00           C
ATOM    147 2CX1 CYSTA   1      83.686  71.921  44.489  1.00  0.00           C
ATOM    150 3CX1 CYSTA   1      83.186  71.951  43.039  1.00  0.00           C
ATOM    153 4CX1 CYSTA   1      83.546  73.241  42.289  1.00  0.00           C
ATOM    156 5CX1 CYSTA   1      83.216  73.180  40.799  1.00  0.00           C
ATOM    159 6CX1 CYSTA   1      83.756  74.400  40.039  1.00  0.00           C
ATOM    162 7CX1 CYSTA   1      83.625  74.220  38.519  1.00  0.00           C
ATOM    165 8CX1 CYSTA   1      84.245  75.341  37.699  1.00  0.00           C
ATOM    169  N   SER A   2      74.985  85.921  56.239  1.00  0.00           N
ATOM    171  CA  SER A   2      74.485  85.841  57.619  1.00  0.00           C
ATOM    173  CB  SER A   2      75.415  85.031  58.579  1.00  0.00           C
ATOM    176  OG  SER A   2      76.736  85.570  58.669  1.00  0.00           O
ATOM    178  C   SER A   2      74.146  87.150  58.369  1.00  0.00           C
ATOM    179  O   SER A   2      74.925  88.100  58.389  1.00  0.00           O
ATOM    180  N   ALA A   3      72.966  87.190  59.069  1.00  0.00           N
ATOM    182  CA  ALA A   3      72.415  88.351  59.779  1.00  0.00           C
ATOM    184  CB  ALA A   3      70.935  88.550  59.379  1.00  0.00           C
ATOM    188  C   ALA A   3      72.495  88.251  61.309  1.00  0.00           C
ATOM    189  O   ALA A   3      72.076  87.251  61.889  1.00  0.00           O
ATOM    190  N   THR A   4      73.095  89.261  61.999  1.00  0.00           N
ATOM    192  CA  THR A   4      74.336  89.100  62.799  1.00  0.00           C
ATOM    194  CB  THR A   4      74.336  89.460  64.309  1.00  0.00           C
ATOM    196  OG1 THR A   4      74.046  90.831  64.539  1.00  0.00           O
ATOM    198  CG2 THR A   4      73.345  88.671  65.149  1.00  0.00           C
ATOM    202  C   THR A   4      75.166  87.871  62.459  1.00  0.00           C
ATOM    203  O   THR A   4      75.726  87.790  61.369  1.00  0.00           O
ATOM    204  N   THR A   5      75.195  86.841  63.319  1.00  0.00           N
ATOM    206  CA  THR A   5      75.076  85.480  62.799  1.00  0.00           C
ATOM    208  CB  THR A   5      76.276  84.550  62.969  1.00  0.00           C
ATOM    210  OG1 THR A   5      76.696  84.390  64.319  1.00  0.00           O
ATOM    212  CG2 THR A   5      77.485  85.070  62.189  1.00  0.00           C
ATOM    216  C   THR A   5      73.845  84.861  63.429  1.00  0.00           C
ATOM    217  O   THR A   5      73.356  85.331  64.459  1.00  0.00           O
ATOM    218  N   LYS A   6      73.315  83.781  62.819  1.00  0.00           N
ATOM    220  CA  LYS A   6      72.266  82.930  63.369  1.00  0.00           C
ATOM    222  CB  LYS A   6      72.095  81.651  62.489  1.00  0.00           C
ATOM    225  CG  LYS A   6      71.525  81.951  61.079  1.00  0.00           C
ATOM    228  CD  LYS A   6      71.585  80.760  60.109  1.00  0.00           C
ATOM    231  CE  LYS A   6      72.646  80.860  58.999  1.00  0.00           C
ATOM    234  NZ  LYS A   6      72.325  81.951  58.049  1.00  0.00           N
ATOM    238  C   LYS A   6      72.366  82.580  64.859  1.00  0.00           C
ATOM    239  O   LYS A   6      73.425  82.610  65.479  1.00  0.00           O
ATOM    240  N   GLU A   7      71.226  82.191  65.449  1.00  0.00           N
ATOM    242  CA  GLU A   7      71.116  81.711  66.809  1.00  0.00           C
ATOM    244  CB  GLU A   7      69.705  81.151  67.049  1.00  0.00           C
ATOM    247  CG  GLU A   7      68.555  82.161  66.869  1.00  0.00           C
ATOM    250  CD  GLU A   7      67.345  81.370  66.389  1.00  0.00           C
ATOM    251  OE1 GLU A   7      67.235  81.201  65.149  1.00  0.00           O
ATOM    252  OE2 GLU A   7      66.625  80.800  67.239  1.00  0.00           O
ATOM    253  C   GLU A   7      72.086  80.591  67.119  1.00  0.00           C
ATOM    254  O   GLU A   7      72.325  79.690  66.309  1.00  0.00           O
ATOM    255  N   LEU A   8      72.666  80.610  68.319  1.00  0.00           N
ATOM    257  CA  LEU A   8      73.635  79.631  68.709  1.00  0.00           C
ATOM    259  CB  LEU A   8      74.616  80.150  69.769  1.00  0.00           C
ATOM    262  CG  LEU A   8      75.976  79.430  69.829  1.00  0.00           C
ATOM    264  CD1 LEU A   8      76.905  80.251  70.719  1.00  0.00           C
ATOM    268  CD2 LEU A   8      75.925  77.980  70.319  1.00  0.00           C
ATOM    272  C   LEU A   8      72.896  78.421  69.209  1.00  0.00           C
ATOM    273  O   LEU A   8      72.065  78.461  70.109  1.00  0.00           O
ATOM    274  N   GLY A   9      73.186  77.281  68.589  1.00  0.00           N
ATOM    276  CA  GLY A   9      72.466  76.061  68.809  1.00  0.00           C
ATOM    279  C   GLY A   9      71.775  75.781  67.529  1.00  0.00           C
ATOM    280  O   GLY A   9      72.106  74.811  66.859  1.00  0.00           O
ATOM    281  N   ASN A  10      70.875  76.671  67.089  1.00  0.00           N
ATOM    283  CA  ASN A  10      69.966  76.431  65.989  1.00  0.00           C
ATOM    285  CB  ASN A  10      69.106  77.710  65.789  1.00  0.00           C
ATOM    288  CG  ASN A  10      67.866  77.440  64.939  1.00  0.00           C
ATOM    289  OD1 ASN A  10      67.515  76.291  64.709  1.00  0.00           O
ATOM    290  ND2 ASN A  10      67.185  78.491  64.429  1.00  0.00           N
ATOM    293  C   ASN A  10      70.655  76.021  64.679  1.00  0.00           C
ATOM    294  O   ASN A  10      70.275  75.031  64.059  1.00  0.00           O
ATOM    295  N   SER A  11      71.736  76.701  64.229  1.00  0.00           N
ATOM    297  CA  SER A  11      72.455  76.230  63.049  1.00  0.00           C
ATOM    299  CB  SER A  11      73.266  77.331  62.289  1.00  0.00           C
ATOM    302  OG  SER A  11      74.326  77.970  63.009  1.00  0.00           O
ATOM    304  C   SER A  11      73.385  75.080  63.349  1.00  0.00           C
ATOM    305  O   SER A  11      73.565  74.181  62.539  1.00  0.00           O
ATOM    306  N   LEU A  12      73.985  75.080  64.549  1.00  0.00           N
ATOM    308  CA  LEU A  12      74.976  74.131  64.979  1.00  0.00           C
ATOM    310  CB  LEU A  12      75.646  74.550  66.309  1.00  0.00           C
ATOM    313  CG  LEU A  12      76.585  75.771  66.189  1.00  0.00           C
ATOM    315  CD1 LEU A  12      75.856  77.101  66.019  1.00  0.00           C
ATOM    319  CD2 LEU A  12      77.485  75.881  67.419  1.00  0.00           C
ATOM    323  C   LEU A  12      74.396  72.751  65.119  1.00  0.00           C
ATOM    324  O   LEU A  12      75.015  71.760  64.739  1.00  0.00           O
ATOM    325  N   TRP A  13      73.175  72.671  65.669  1.00  0.00           N
ATOM    327  CA  TRP A  13      72.396  71.470  65.799  1.00  0.00           C
ATOM    329  CB  TRP A  13      71.065  71.821  66.519  1.00  0.00           C
ATOM    332  CG  TRP A  13      71.165  72.241  67.959  1.00  0.00           C
ATOM    333  CD1 TRP A  13      72.196  72.050  68.829  1.00  0.00           C
ATOM    335  NE1 TRP A  13      71.936  72.690  70.009  1.00  0.00           N
ATOM    337  CE2 TRP A  13      70.745  73.321  69.939  1.00  0.00           C
ATOM    338  CD2 TRP A  13      70.186  73.001  68.689  1.00  0.00           C
ATOM    339  CE3 TRP A  13      68.885  73.430  68.409  1.00  0.00           C
ATOM    341  CZ3 TRP A  13      68.226  74.220  69.339  1.00  0.00           C
ATOM    343  CZ2 TRP A  13      70.146  74.190  70.819  1.00  0.00           C
ATOM    345  CH2 TRP A  13      68.866  74.631  70.499  1.00  0.00           C
ATOM    347  C   TRP A  13      72.076  70.831  64.479  1.00  0.00           C
ATOM    348  O   TRP A  13      72.375  69.661  64.249  1.00  0.00           O
ATOM    349  N   ASP A  14      71.525  71.611  63.549  1.00  0.00           N
ATOM    351  CA  ASP A  14      71.146  71.131  62.239  1.00  0.00           C
ATOM    353  CB  ASP A  14      70.335  72.250  61.559  1.00  0.00           C
ATOM    356  CG  ASP A  14      69.046  72.521  62.289  1.00  0.00           C
ATOM    357  OD1 ASP A  14      68.656  71.741  63.199  1.00  0.00           O
ATOM    358  OD2 ASP A  14      68.385  73.521  61.889  1.00  0.00           O
ATOM    359  C   ASP A  14      72.345  70.760  61.379  1.00  0.00           C
ATOM    360  O   ASP A  14      72.305  69.861  60.559  1.00  0.00           O
ATOM    361  N   SER A  15      73.506  71.431  61.559  1.00  0.00           N
ATOM    363  CA  SER A  15      74.745  70.991  60.959  1.00  0.00           C
ATOM    365  CB  SER A  15      75.925  71.921  61.319  1.00  0.00           C
ATOM    368  OG  SER A  15      77.006  71.730  60.399  1.00  0.00           O
ATOM    370  C   SER A  15      75.146  69.601  61.429  1.00  0.00           C
ATOM    371  O   SER A  15      75.436  68.730  60.609  1.00  0.00           O
ATOM    372  N   LEU A  16      75.085  69.341  62.759  1.00  0.00           N
ATOM    374  CA  LEU A  16      75.345  68.040  63.349  1.00  0.00           C
ATOM    376  CB  LEU A  16      75.275  68.061  64.899  1.00  0.00           C
ATOM    379  CG  LEU A  16      75.466  66.690  65.589  1.00  0.00           C
ATOM    381  CD1 LEU A  16      76.936  66.251  65.629  1.00  0.00           C
ATOM    385  CD2 LEU A  16      74.856  66.711  66.989  1.00  0.00           C
ATOM    389  C   LEU A  16      74.405  66.980  62.829  1.00  0.00           C
ATOM    390  O   LEU A  16      74.805  65.870  62.479  1.00  0.00           O
ATOM    391  N   PHE A  17      73.106  67.300  62.749  1.00  0.00           N
ATOM    393  CA  PHE A  17      72.125  66.330  62.319  1.00  0.00           C
ATOM    395  CB  PHE A  17      70.716  66.711  62.809  1.00  0.00           C
ATOM    398  CG  PHE A  17      70.606  66.320  64.249  1.00  0.00           C
ATOM    399  CD1 PHE A  17      70.525  64.960  64.609  1.00  0.00           C
ATOM    401  CE1 PHE A  17      70.486  64.581  65.959  1.00  0.00           C
ATOM    403  CZ  PHE A  17      70.495  65.550  66.959  1.00  0.00           C
ATOM    405  CD2 PHE A  17      70.545  67.281  65.259  1.00  0.00           C
ATOM    407  CE2 PHE A  17      70.506  66.891  66.599  1.00  0.00           C
ATOM    409  C   PHE A  17      72.125  66.071  60.829  1.00  0.00           C
ATOM    410  O   PHE A  17      71.595  65.061  60.379  1.00  0.00           O
ATOM    411  N   GLY A  18      72.796  66.961  60.079  1.00  0.00           N
ATOM    413  CA  GLY A  18      72.625  67.180  58.659  1.00  0.00           C
ATOM    416  C   GLY A  18      72.866  66.021  57.749  1.00  0.00           C
ATOM    417  O   GLY A  18      72.325  65.991  56.649  1.00  0.00           O
ATOM    418  N   THR A  19      73.705  65.050  58.129  1.00  0.00           N
ATOM    420  CA  THR A  19      73.845  63.821  57.339  1.00  0.00           C
ATOM    422  CB  THR A  19      74.726  64.001  56.089  1.00  0.00           C
ATOM    424  OG1 THR A  19      74.985  62.830  55.319  1.00  0.00           O
ATOM    426  CG2 THR A  19      76.095  64.571  56.499  1.00  0.00           C
ATOM    430  C   THR A  19      74.436  62.731  58.189  1.00  0.00           C
ATOM    431  O   THR A  19      75.205  63.061  59.089  1.00  0.00           O
ATOM    432  N   PRO A  20      74.196  61.431  57.939  1.00  0.00           N
ATOM    433  CD  PRO A  20      73.015  60.980  57.209  1.00  0.00           C
ATOM    436  CA  PRO A  20      74.915  60.311  58.539  1.00  0.00           C
ATOM    438  CB  PRO A  20      74.336  59.091  57.829  1.00  0.00           C
ATOM    441  CG  PRO A  20      72.885  59.490  57.539  1.00  0.00           C
ATOM    444  C   PRO A  20      76.436  60.330  58.489  1.00  0.00           C
ATOM    445  O   PRO A  20      77.065  59.581  59.229  1.00  0.00           O
ATOM    446  N   GLY A  21      77.036  61.171  57.619  1.00  0.00           N
ATOM    448  CA  GLY A  21      78.466  61.460  57.599  1.00  0.00           C
ATOM    451  C   GLY A  21      78.885  62.480  58.629  1.00  0.00           C
ATOM    452  O   GLY A  21      80.046  62.501  59.029  1.00  0.00           O
ATOM    453  N   VAL A  22      77.955  63.341  59.099  1.00  0.00           N
ATOM    455  CA  VAL A  22      78.186  64.311  60.169  1.00  0.00           C
ATOM    457  CB  VAL A  22      77.565  65.691  59.859  1.00  0.00           C
ATOM    459  CG1 VAL A  22      77.835  66.681  60.999  1.00  0.00           C
ATOM    463  CG2 VAL A  22      78.205  66.361  58.649  1.00  0.00           C
ATOM    467  C   VAL A  22      77.646  63.741  61.489  1.00  0.00           C
ATOM    468  O   VAL A  22      77.856  64.271  62.579  1.00  0.00           O
ATOM    469  N   GLN A  23      76.966  62.580  61.429  1.00  0.00           N
ATOM    471  CA  GLN A  23      76.536  61.821  62.599  1.00  0.00           C
ATOM    473  CB  GLN A  23      75.366  60.851  62.259  1.00  0.00           C
ATOM    476  CG  GLN A  23      74.065  61.551  61.829  1.00  0.00           C
ATOM    479  CD  GLN A  23      73.366  62.241  62.999  1.00  0.00           C
ATOM    480  OE1 GLN A  23      73.745  62.181  64.169  1.00  0.00           O
ATOM    481  NE2 GLN A  23      72.235  62.900  62.649  1.00  0.00           N
ATOM    484  C   GLN A  23      77.655  61.081  63.319  1.00  0.00           C
ATOM    485  O   GLN A  23      78.796  61.530  63.419  1.00  0.00           O
ATOM    486  N   LEU A  24      77.336  59.921  63.909  1.00  0.00           N
ATOM    488  CA  LEU A  24      77.875  59.550  65.189  1.00  0.00           C
ATOM    490  CB  LEU A  24      76.756  58.821  65.979  1.00  0.00           C
ATOM    493  CG  LEU A  24      76.876  58.851  67.509  1.00  0.00           C
ATOM    495  CD1 LEU A  24      78.115  58.131  68.049  1.00  0.00           C
ATOM    499  CD2 LEU A  24      76.806  60.290  68.039  1.00  0.00           C
ATOM    503  C   LEU A  24      79.125  58.710  65.019  1.00  0.00           C
ATOM    504  O   LEU A  24      79.085  57.501  64.799  1.00  0.00           O
ATOM    505  N   THR A  25      80.306  59.360  65.169  1.00  0.00           N
ATOM    507  CA  THR A  25      81.565  58.671  65.419  1.00  0.00           C
ATOM    509  CB  THR A  25      82.795  59.311  64.779  1.00  0.00           C
ATOM    511  OG1 THR A  25      82.686  59.451  63.369  1.00  0.00           O
ATOM    513  CG2 THR A  25      84.076  58.510  65.039  1.00  0.00           C
ATOM    517  C   THR A  25      81.775  58.581  66.919  1.00  0.00           C
ATOM    518  O   THR A  25      81.595  59.541  67.669  1.00  0.00           O
ATOM    519  N   ASP A  26      82.196  57.390  67.399  1.00  0.00           N
ATOM    521  CA  ASP A  26      82.495  57.111  68.789  1.00  0.00           C
ATOM    523  CB  ASP A  26      82.696  55.571  68.859  1.00  0.00           C
ATOM    526  CG  ASP A  26      82.396  55.001  70.229  1.00  0.00           C
ATOM    527  OD1 ASP A  26      82.836  55.631  71.219  1.00  0.00           O
ATOM    528  OD2 ASP A  26      81.836  53.861  70.309  1.00  0.00           O
ATOM    529  C   ASP A  26      83.665  57.991  69.339  1.00  0.00           C
ATOM    530  O   ASP A  26      83.616  58.571  70.419  1.00  0.00           O
ATOM    531  N   ASP A  27      84.735  58.180  68.539  1.00  0.00           N
ATOM    533  CA  ASP A  27      85.736  59.230  68.719  1.00  0.00           C
ATOM    535  CB  ASP A  27      86.905  59.091  67.709  1.00  0.00           C
ATOM    538  CG  ASP A  27      87.766  57.871  67.979  1.00  0.00           C
ATOM    539  OD1 ASP A  27      87.185  56.761  68.089  1.00  0.00           O
ATOM    540  OD2 ASP A  27      89.025  58.021  68.039  1.00  0.00           O
ATOM    541  C   ASP A  27      85.225  60.691  68.679  1.00  0.00           C
ATOM    542  O   ASP A  27      85.675  61.530  69.459  1.00  0.00           O
ATOM    543  N   ASP A  28      84.296  61.081  67.779  1.00  0.00           N
ATOM    545  CA  ASP A  28      83.675  62.411  67.729  1.00  0.00           C
ATOM    547  CB  ASP A  28      82.716  62.650  66.539  1.00  0.00           C
ATOM    550  CG  ASP A  28      83.435  62.620  65.199  1.00  0.00           C
ATOM    551  OD1 ASP A  28      84.635  62.260  65.199  1.00  0.00           O
ATOM    552  OD2 ASP A  28      82.745  62.801  64.169  1.00  0.00           O
ATOM    553  C   ASP A  28      82.915  62.771  68.979  1.00  0.00           C
ATOM    554  O   ASP A  28      83.015  63.881  69.479  1.00  0.00           O
ATOM    555  N   ILE A  29      82.175  61.821  69.589  1.00  0.00           N
ATOM    557  CA  ILE A  29      81.556  62.021  70.899  1.00  0.00           C
ATOM    559  CB  ILE A  29      80.975  60.711  71.389  1.00  0.00           C
ATOM    561  CG2 ILE A  29      80.826  60.641  72.929  1.00  0.00           C
ATOM    565  CG1 ILE A  29      79.665  60.311  70.689  1.00  0.00           C
ATOM    568  CD  ILE A  29      78.455  61.151  71.089  1.00  0.00           C
ATOM    572  C   ILE A  29      82.546  62.491  71.959  1.00  0.00           C
ATOM    573  O   ILE A  29      82.266  63.380  72.769  1.00  0.00           O
ATOM    574  N   GLN A  30      83.756  61.911  71.969  1.00  0.00           N
ATOM    576  CA  GLN A  30      84.796  62.271  72.909  1.00  0.00           C
ATOM    578  CB  GLN A  30      85.975  61.281  72.859  1.00  0.00           C
ATOM    581  CG  GLN A  30      85.606  59.851  73.279  1.00  0.00           C
ATOM    584  CD  GLN A  30      86.866  58.991  73.220  1.00  0.00           C
ATOM    585  OE1 GLN A  30      87.526  58.861  72.179  1.00  0.00           O
ATOM    586  NE2 GLN A  30      87.275  58.421  74.369  1.00  0.00           N
ATOM    589  C   GLN A  30      85.356  63.661  72.669  1.00  0.00           C
ATOM    590  O   GLN A  30      85.866  64.300  73.589  1.00  0.00           O
ATOM    591  N   ASN A  31      85.306  64.111  71.409  1.00  0.00           N
ATOM    593  CA  ASN A  31      85.705  65.420  70.959  1.00  0.00           C
ATOM    595  CB  ASN A  31      86.036  65.271  69.449  1.00  0.00           C
ATOM    598  CG  ASN A  31      86.475  66.561  68.759  1.00  0.00           C
ATOM    599  OD1 ASN A  31      85.645  67.341  68.299  1.00  0.00           O
ATOM    600  ND2 ASN A  31      87.786  66.690  68.469  1.00  0.00           N
ATOM    603  C   ASN A  31      84.635  66.491  71.199  1.00  0.00           C
ATOM    604  O   ASN A  31      84.965  67.671  71.319  1.00  0.00           O
ATOM    605  N   MET A  32      83.345  66.101  71.309  1.00  0.00           N
ATOM    607  CA  MET A  32      82.256  67.040  71.529  1.00  0.00           C
ATOM    609  CB  MET A  32      80.845  66.391  71.529  1.00  0.00           C
ATOM    612  CG  MET A  32      80.375  65.901  70.149  1.00  0.00           C
ATOM    615  SD  MET A  32      78.805  64.980  70.169  1.00  0.00           S
ATOM    616  CE  MET A  32      79.076  64.131  68.589  1.00  0.00           C
ATOM    620  C   MET A  32      82.465  67.911  72.779  1.00  0.00           C
ATOM    621  O   MET A  32      82.616  67.381  73.889  1.00  0.00           O
ATOM    622  N   PRO A  33      82.485  69.241  72.709  1.00  0.00           N
ATOM    623  CD  PRO A  33      82.515  70.010  71.459  1.00  0.00           C
ATOM    626  CA  PRO A  33      82.826  70.061  73.869  1.00  0.00           C
ATOM    628  CB  PRO A  33      83.306  71.391  73.239  1.00  0.00           C
ATOM    631  CG  PRO A  33      82.565  71.470  71.909  1.00  0.00           C
ATOM    634  C   PRO A  33      81.595  70.241  74.729  1.00  0.00           C
ATOM    635  O   PRO A  33      81.675  70.771  75.839  1.00  0.00           O
ATOM    636  N   TYR A  34      80.436  69.790  74.239  1.00  0.00           N
ATOM    638  CA  TYR A  34      79.135  69.881  74.879  1.00  0.00           C
ATOM    640  CB  TYR A  34      78.095  70.591  73.969  1.00  0.00           C
ATOM    643  CG  TYR A  34      78.146  70.070  72.560  1.00  0.00           C
ATOM    644  CD1 TYR A  34      77.546  68.851  72.249  1.00  0.00           C
ATOM    646  CE1 TYR A  34      77.526  68.381  70.929  1.00  0.00           C
ATOM    648  CZ  TYR A  34      78.106  69.131  69.909  1.00  0.00           C
ATOM    649  OH  TYR A  34      77.986  68.651  68.589  1.00  0.00           O
ATOM    651  CD2 TYR A  34      78.756  70.811  71.529  1.00  0.00           C
ATOM    653  CE2 TYR A  34      78.745  70.341  70.209  1.00  0.00           C
ATOM    655  C   TYR A  34      78.646  68.521  75.319  1.00  0.00           C
ATOM    656  O   TYR A  34      78.966  67.491  74.729  1.00  0.00           O
ATOM    657  N   ALA A  35      77.826  68.471  76.399  1.00  0.00           N
ATOM    659  CA  ALA A  35      77.156  67.241  76.769  1.00  0.00           C
ATOM    661  CB  ALA A  35      76.455  67.370  78.129  1.00  0.00           C
ATOM    665  C   ALA A  35      76.156  66.760  75.729  1.00  0.00           C
ATOM    666  O   ALA A  35      75.366  67.541  75.199  1.00  0.00           O
ATOM    667  N   SER A  36      76.146  65.441  75.469  1.00  0.00           N
ATOM    669  CA  SER A  36      75.166  64.811  74.589  1.00  0.00           C
ATOM    671  CB  SER A  36      75.626  64.531  73.139  1.00  0.00           C
ATOM    674  OG  SER A  36      76.356  65.641  72.619  1.00  0.00           O
ATOM    676  C   SER A  36      74.745  63.510  75.229  1.00  0.00           C
ATOM    677  O   SER A  36      75.356  63.011  76.179  1.00  0.00           O
ATOM    678  N   GLN A  37      73.635  62.970  74.729  1.00  0.00           N
ATOM    680  CA  GLN A  37      72.905  61.881  75.309  1.00  0.00           C
ATOM    682  CB  GLN A  37      71.826  62.431  76.279  1.00  0.00           C
ATOM    685  CG  GLN A  37      70.786  61.400  76.769  1.00  0.00           C
ATOM    688  CD  GLN A  37      69.756  61.941  77.739  1.00  0.00           C
ATOM    689  OE1 GLN A  37      68.555  61.681  77.589  1.00  0.00           O
ATOM    690  NE2 GLN A  37      70.186  62.731  78.739  1.00  0.00           N
ATOM    693  C   GLN A  37      72.325  61.021  74.199  1.00  0.00           C
ATOM    694  O   GLN A  37      72.185  61.440  73.059  1.00  0.00           O
ATOM    695  N   TYR A  38      71.955  59.781  74.540  1.00  0.00           N
ATOM    697  CA  TYR A  38      71.095  58.981  73.709  1.00  0.00           C
ATOM    699  CB  TYR A  38      71.635  57.561  73.559  1.00  0.00           C
ATOM    702  CG  TYR A  38      72.975  57.541  72.889  1.00  0.00           C
ATOM    703  CD1 TYR A  38      73.076  57.931  71.539  1.00  0.00           C
ATOM    705  CE1 TYR A  38      74.306  57.850  70.879  1.00  0.00           C
ATOM    707  CZ  TYR A  38      75.425  57.370  71.559  1.00  0.00           C
ATOM    708  OH  TYR A  38      76.646  57.281  70.889  1.00  0.00           O
ATOM    710  CD2 TYR A  38      74.106  57.060  73.559  1.00  0.00           C
ATOM    712  CE2 TYR A  38      75.335  56.971  72.899  1.00  0.00           C
ATOM    714  C   TYR A  38      69.756  58.830  74.369  1.00  0.00           C
ATOM    715  O   TYR A  38      69.675  58.601  75.569  1.00  0.00           O
ATOM    716  N   MET A  39      68.686  58.931  73.569  1.00  0.00           N
ATOM    718  CA  MET A  39      67.325  58.771  74.019  1.00  0.00           C
ATOM    720  CB  MET A  39      66.585  60.080  73.670  1.00  0.00           C
ATOM    723  CG  MET A  39      65.055  60.091  73.749  1.00  0.00           C
ATOM    726  SD  MET A  39      64.415  61.661  73.099  1.00  0.00           S
ATOM    727  CE  MET A  39      62.715  61.081  73.179  1.00  0.00           C
ATOM    731  C   MET A  39      66.696  57.561  73.329  1.00  0.00           C
ATOM    732  O   MET A  39      66.765  57.411  72.109  1.00  0.00           O
ATOM    733  N   GLN A  40      66.086  56.650  74.079  1.00  0.00           N
ATOM    735  CA  GLN A  40      65.326  55.530  73.569  1.00  0.00           C
ATOM    737  CB  GLN A  40      65.925  54.161  73.939  1.00  0.00           C
ATOM    740  CG  GLN A  40      67.256  53.881  73.229  1.00  0.00           C
ATOM    743  CD  GLN A  40      67.966  52.741  73.929  1.00  0.00           C
ATOM    744  OE1 GLN A  40      68.305  52.850  75.109  1.00  0.00           O
ATOM    745  NE2 GLN A  40      68.196  51.611  73.229  1.00  0.00           N
ATOM    748  C   GLN A  40      63.995  55.581  74.239  1.00  0.00           C
ATOM    749  O   GLN A  40      63.936  55.670  75.459  1.00  0.00           O
ATOM    750  N   LEU A  41      62.896  55.501  73.479  1.00  0.00           N
ATOM    752  CA  LEU A  41      61.565  55.451  74.049  1.00  0.00           C
ATOM    754  CB  LEU A  41      60.646  56.510  73.409  1.00  0.00           C
ATOM    757  CG  LEU A  41      61.086  57.960  73.649  1.00  0.00           C
ATOM    759  CD1 LEU A  41      59.995  58.951  73.199  1.00  0.00           C
ATOM    763  CD2 LEU A  41      61.425  58.201  75.119  1.00  0.00           C
ATOM    767  C   LEU A  41      60.985  54.080  73.789  1.00  0.00           C
ATOM    768  O   LEU A  41      60.826  53.671  72.639  1.00  0.00           O
ATOM    769  N   ASN A  42      60.626  53.341  74.849  1.00  0.00           N
ATOM    771  CA  ASN A  42      59.655  52.260  74.729  1.00  0.00           C
ATOM    773  CB  ASN A  42      58.405  52.620  73.849  1.00  0.00           C
ATOM    776  CG  ASN A  42      57.946  54.061  74.049  1.00  0.00           C
ATOM    777  OD1 ASN A  42      58.216  54.730  75.049  1.00  0.00           O
ATOM    778  ND2 ASN A  42      57.255  54.611  73.019  1.00  0.00           N
ATOM    781  C   ASN A  42      60.356  51.001  74.249  1.00  0.00           C
ATOM    782  O   ASN A  42      59.766  50.031  73.759  1.00  0.00           O
ATOM    783  N   GLY A  43      61.696  51.010  74.379  1.00  0.00           N
ATOM    785  CA  GLY A  43      62.575  49.971  73.849  1.00  0.00           C
ATOM    788  C   GLY A  43      62.885  50.171  72.389  1.00  0.00           C
ATOM    789  O   GLY A  43      63.565  49.360  71.759  1.00  0.00           O
ATOM    790  N   GLY A  44      62.406  51.300  71.839  1.00  0.00           N
ATOM    792  CA  GLY A  44      62.556  51.780  70.479  1.00  0.00           C
ATOM    795  C   GLY A  44      63.936  52.291  70.109  1.00  0.00           C
ATOM    796  O   GLY A  44      64.856  52.300  70.929  1.00  0.00           O
ATOM    797  N   PRO A  45      64.085  52.760  68.869  1.00  0.00           N
ATOM    798  CD  PRO A  45      62.955  53.151  68.009  1.00  0.00           C
ATOM    801  CA  PRO A  45      65.345  53.191  68.309  1.00  0.00           C
ATOM    803  CB  PRO A  45      65.006  53.681  66.889  1.00  0.00           C
ATOM    806  CG  PRO A  45      63.555  54.111  66.989  1.00  0.00           C
ATOM    809  C   PRO A  45      66.036  54.261  69.119  1.00  0.00           C
ATOM    810  O   PRO A  45      65.385  55.001  69.869  1.00  0.00           O
ATOM    811  N   GLN A  46      67.366  54.331  68.989  1.00  0.00           N
ATOM    813  CA  GLN A  46      68.115  55.220  69.819  1.00  0.00           C
ATOM    815  CB  GLN A  46      69.405  54.521  70.279  1.00  0.00           C
ATOM    818  CG  GLN A  46      70.235  55.341  71.279  1.00  0.00           C
ATOM    821  CD  GLN A  46      71.485  54.560  71.639  1.00  0.00           C
ATOM    822  OE1 GLN A  46      72.146  54.001  70.759  1.00  0.00           O
ATOM    823  NE2 GLN A  46      71.806  54.411  72.949  1.00  0.00           N
ATOM    826  C   GLN A  46      68.385  56.521  69.099  1.00  0.00           C
ATOM    827  O   GLN A  46      68.875  56.580  67.969  1.00  0.00           O
ATOM    828  N   LEU A  47      68.025  57.620  69.739  1.00  0.00           N
ATOM    830  CA  LEU A  47      67.975  58.921  69.149  1.00  0.00           C
ATOM    832  CB  LEU A  47      66.606  59.601  69.359  1.00  0.00           C
ATOM    835  CG  LEU A  47      65.385  58.721  69.099  1.00  0.00           C
ATOM    837  CD1 LEU A  47      64.116  59.521  69.419  1.00  0.00           C
ATOM    841  CD2 LEU A  47      65.366  58.230  67.649  1.00  0.00           C
ATOM    845  C   LEU A  47      69.046  59.771  69.779  1.00  0.00           C
ATOM    846  O   LEU A  47      69.356  59.630  70.959  1.00  0.00           O
ATOM    847  N   PHE A  48      69.665  60.661  68.989  1.00  0.00           N
ATOM    849  CA  PHE A  48      70.775  61.440  69.479  1.00  0.00           C
ATOM    851  CB  PHE A  48      71.865  61.611  68.399  1.00  0.00           C
ATOM    854  CG  PHE A  48      73.115  62.151  69.029  1.00  0.00           C
ATOM    855  CD1 PHE A  48      73.805  61.311  69.919  1.00  0.00           C
ATOM    857  CE1 PHE A  48      74.976  61.751  70.539  1.00  0.00           C
ATOM    859  CZ  PHE A  48      75.475  63.021  70.269  1.00  0.00           C
ATOM    861  CD2 PHE A  48      73.606  63.451  68.799  1.00  0.00           C
ATOM    863  CE2 PHE A  48      74.775  63.890  69.429  1.00  0.00           C
ATOM    865  C   PHE A  48      70.256  62.790  69.959  1.00  0.00           C
ATOM    866  O   PHE A  48      69.466  63.451  69.299  1.00  0.00           O
ATOM    867  N   VAL A  49      70.665  63.180  71.179  1.00  0.00           N
ATOM    869  CA  VAL A  49      70.146  64.350  71.859  1.00  0.00           C
ATOM    871  CB  VAL A  49      69.196  63.970  72.989  1.00  0.00           C
ATOM    873  CG1 VAL A  49      68.415  65.220  73.399  1.00  0.00           C
ATOM    877  CG2 VAL A  49      68.186  62.920  72.509  1.00  0.00           C
ATOM    881  C   VAL A  49      71.305  65.131  72.429  1.00  0.00           C
ATOM    882  O   VAL A  49      72.245  64.571  72.989  1.00  0.00           O
ATOM    883  N   VAL A  50      71.286  66.480  72.309  1.00  0.00           N
ATOM    885  CA  VAL A  50      72.385  67.320  72.729  1.00  0.00           C
ATOM    887  CB  VAL A  50      72.986  68.091  71.559  1.00  0.00           C
ATOM    889  CG1 VAL A  50      71.995  69.120  70.989  1.00  0.00           C
ATOM    893  CG2 VAL A  50      74.295  68.771  71.979  1.00  0.00           C
ATOM    897  C   VAL A  50      71.915  68.260  73.829  1.00  0.00           C
ATOM    898  O   VAL A  50      70.766  68.671  73.849  1.00  0.00           O
ATOM    899  N   LEU A  51      72.786  68.601  74.799  1.00  0.00           N
ATOM    901  CA  LEU A  51      72.485  69.641  75.769  1.00  0.00           C
ATOM    903  CB  LEU A  51      73.425  69.531  76.989  1.00  0.00           C
ATOM    906  CG  LEU A  51      73.086  70.470  78.169  1.00  0.00           C
ATOM    908  CD1 LEU A  51      71.705  70.161  78.749  1.00  0.00           C
ATOM    912  CD2 LEU A  51      74.125  70.361  79.289  1.00  0.00           C
ATOM    916  C   LEU A  51      72.565  71.031  75.139  1.00  0.00           C
ATOM    917  O   LEU A  51      73.635  71.531  74.779  1.00  0.00           O
ATOM    918  N   ALA A  52      71.396  71.671  74.999  1.00  0.00           N
ATOM    920  CA  ALA A  52      71.216  72.921  74.319  1.00  0.00           C
ATOM    922  CB  ALA A  52      69.745  72.961  73.869  1.00  0.00           C
ATOM    926  C   ALA A  52      71.525  74.111  75.199  1.00  0.00           C
ATOM    927  O   ALA A  52      71.955  75.141  74.689  1.00  0.00           O
ATOM    928  N   PHE A  53      71.356  73.991  76.519  1.00  0.00           N
ATOM    930  CA  PHE A  53      71.546  75.061  77.490  1.00  0.00           C
ATOM    932  CB  PHE A  53      70.906  76.460  77.169  1.00  0.00           C
ATOM    935  CG  PHE A  53      69.405  76.540  77.029  1.00  0.00           C
ATOM    936  CD1 PHE A  53      68.616  76.930  78.129  1.00  0.00           C
ATOM    938  CE1 PHE A  53      67.226  77.071  77.999  1.00  0.00           C
ATOM    940  CZ  PHE A  53      66.616  76.870  76.759  1.00  0.00           C
ATOM    942  CD2 PHE A  53      68.786  76.411  75.769  1.00  0.00           C
ATOM    944  CE2 PHE A  53      67.406  76.591  75.639  1.00  0.00           C
ATOM    946  C   PHE A  53      71.036  74.510  78.799  1.00  0.00           C
ATOM    947  O   PHE A  53      70.495  73.411  78.879  1.00  0.00           O
ATOM    948  N   ALA A  54      71.205  75.260  79.899  1.00  0.00           N
ATOM    950  CA  ALA A  54      70.655  74.861  81.169  1.00  0.00           C
ATOM    952  CB  ALA A  54      71.606  73.891  81.900  1.00  0.00           C
ATOM    956  C   ALA A  54      70.446  76.101  81.999  1.00  0.00           C
ATOM    957  O   ALA A  54      71.146  77.101  81.839  1.00  0.00           O
ATOM    958  N   GLU A  55      69.455  76.061  82.899  1.00  0.00           N
ATOM    960  CA  GLU A  55      69.315  76.980  83.989  1.00  0.00           C
ATOM    962  CB  GLU A  55      67.826  77.221  84.389  1.00  0.00           C
ATOM    965  CG  GLU A  55      66.995  78.061  83.379  1.00  0.00           C
ATOM    968  CD  GLU A  55      65.826  77.351  82.709  1.00  0.00           C
ATOM    969  OE1 GLU A  55      65.226  76.400  83.290  1.00  0.00           O
ATOM    970  OE2 GLU A  55      65.515  77.701  81.540  1.00  0.00           O
ATOM    971  C   GLU A  55      70.076  76.381  85.139  1.00  0.00           C
ATOM    972  O   GLU A  55      70.626  75.281  85.039  1.00  0.00           O
ATOM    973  N   ASP A  56      70.085  77.061  86.289  1.00  0.00           N
ATOM    975  CA  ASP A  56      70.665  76.550  87.519  1.00  0.00           C
ATOM    977  CB  ASP A  56      70.896  77.760  88.469  1.00  0.00           C
ATOM    980  CG  ASP A  56      71.635  78.891  87.749  1.00  0.00           C
ATOM    981  OD1 ASP A  56      72.515  78.611  86.889  1.00  0.00           O
ATOM    982  OD2 ASP A  56      71.326  80.080  88.049  1.00  0.00           O
ATOM    983  C   ASP A  56      69.805  75.421  88.129  1.00  0.00           C
ATOM    984  O   ASP A  56      70.256  74.650  88.970  1.00  0.00           O
ATOM    985  N   GLY A  57      68.525  75.271  87.679  1.00  0.00           N
ATOM    987  CA  GLY A  57      67.635  74.181  88.109  1.00  0.00           C
ATOM    990  C   GLY A  57      67.455  73.001  87.169  1.00  0.00           C
ATOM    991  O   GLY A  57      67.245  71.870  87.619  1.00  0.00           O
ATOM    992  N   GLN A  58      67.515  73.191  85.840  1.00  0.00           N
ATOM    994  CA  GLN A  58      67.275  72.081  84.909  1.00  0.00           C
ATOM    996  CB  GLN A  58      65.815  71.961  84.389  1.00  0.00           C
ATOM    999  CG  GLN A  58      64.776  71.421  85.389  1.00  0.00           C
ATOM   1002  CD  GLN A  58      64.146  72.430  86.369  1.00  0.00           C
ATOM   1003  OE1 GLN A  58      63.625  72.031  87.409  1.00  0.00           O
ATOM   1004  NE2 GLN A  58      64.155  73.730  86.029  1.00  0.00           N
ATOM   1007  C   GLN A  58      68.186  72.161  83.709  1.00  0.00           C
ATOM   1008  O   GLN A  58      68.446  73.241  83.179  1.00  0.00           O
ATOM   1009  N   GLN A  59      68.646  70.991  83.229  1.00  0.00           N
ATOM   1011  CA  GLN A  59      69.345  70.800  81.979  1.00  0.00           C
ATOM   1013  CB  GLN A  59      70.245  69.540  82.049  1.00  0.00           C
ATOM   1016  CG  GLN A  59      71.416  69.680  83.049  1.00  0.00           C
ATOM   1019  CD  GLN A  59      72.515  68.611  82.879  1.00  0.00           C
ATOM   1020  OE1 GLN A  59      73.675  68.820  83.229  1.00  0.00           O
ATOM   1021  NE2 GLN A  59      72.156  67.451  82.289  1.00  0.00           N
ATOM   1024  C   GLN A  59      68.356  70.610  80.840  1.00  0.00           C
ATOM   1025  O   GLN A  59      67.375  69.890  80.980  1.00  0.00           O
ATOM   1026  N   LYS A  60      68.575  71.291  79.699  1.00  0.00           N
ATOM   1028  CA  LYS A  60      67.606  71.330  78.639  1.00  0.00           C
ATOM   1030  CB  LYS A  60      67.135  72.771  78.389  1.00  0.00           C
ATOM   1033  CG  LYS A  60      66.665  73.550  79.619  1.00  0.00           C
ATOM   1036  CD  LYS A  60      65.396  73.031  80.259  1.00  0.00           C
ATOM   1039  CE  LYS A  60      64.925  73.851  81.459  1.00  0.00           C
ATOM   1042  NZ  LYS A  60      64.485  75.190  81.059  1.00  0.00           N
ATOM   1046  C   LYS A  60      68.205  70.760  77.369  1.00  0.00           C
ATOM   1047  O   LYS A  60      69.175  71.251  76.789  1.00  0.00           O
ATOM   1048  N   TRP A  61      67.616  69.641  76.929  1.00  0.00           N
ATOM   1050  CA  TRP A  61      68.126  68.771  75.919  1.00  0.00           C
ATOM   1052  CB  TRP A  61      68.015  67.331  76.449  1.00  0.00           C
ATOM   1055  CG  TRP A  61      68.866  67.091  77.659  1.00  0.00           C
ATOM   1056  CD1 TRP A  61      68.586  67.281  78.979  1.00  0.00           C
ATOM   1058  NE1 TRP A  61      69.656  66.870  79.739  1.00  0.00           N
ATOM   1060  CE2 TRP A  61      70.665  66.470  78.900  1.00  0.00           C
ATOM   1061  CD2 TRP A  61      70.195  66.591  77.579  1.00  0.00           C
ATOM   1062  CE3 TRP A  61      71.016  66.241  76.509  1.00  0.00           C
ATOM   1064  CZ3 TRP A  61      72.305  65.810  76.779  1.00  0.00           C
ATOM   1066  CZ2 TRP A  61      71.955  66.021  79.169  1.00  0.00           C
ATOM   1068  CH2 TRP A  61      72.775  65.701  78.080  1.00  0.00           C
ATOM   1070  C   TRP A  61      67.275  68.900  74.669  1.00  0.00           C
ATOM   1071  O   TRP A  61      66.046  69.001  74.759  1.00  0.00           O
ATOM   1072  N   VAL A  62      67.885  68.900  73.479  1.00  0.00           N
ATOM   1074  CA  VAL A  62      67.156  69.091  72.239  1.00  0.00           C
ATOM   1076  CB  VAL A  62      67.366  70.501  71.719  1.00  0.00           C
ATOM   1078  CG1 VAL A  62      68.765  70.661  71.149  1.00  0.00           C
ATOM   1082  CG2 VAL A  62      66.276  70.900  70.709  1.00  0.00           C
ATOM   1086  C   VAL A  62      67.495  68.010  71.209  1.00  0.00           C
ATOM   1087  O   VAL A  62      68.646  67.570  71.079  1.00  0.00           O
ATOM   1088  N   THR A  63      66.466  67.521  70.499  1.00  0.00           N
ATOM   1090  CA  THR A  63      66.525  66.550  69.419  1.00  0.00           C
ATOM   1092  CB  THR A  63      65.286  65.661  69.399  1.00  0.00           C
ATOM   1094  OG1 THR A  63      64.085  66.381  69.169  1.00  0.00           O
ATOM   1096  CG2 THR A  63      65.116  65.010  70.779  1.00  0.00           C
ATOM   1100  C   THR A  63      66.686  67.221  68.059  1.00  0.00           C
ATOM   1101  O   THR A  63      66.655  68.451  67.949  1.00  0.00           O
ATOM   1102  N   GLN A  64      66.856  66.451  66.949  1.00  0.00           N
ATOM   1104  CA  GLN A  64      66.686  67.031  65.599  1.00  0.00           C
ATOM   1106  CB  GLN A  64      66.995  66.041  64.439  1.00  0.00           C
ATOM   1109  CG  GLN A  64      66.836  66.681  63.029  1.00  0.00           C
ATOM   1112  CD  GLN A  64      67.345  65.901  61.809  1.00  0.00           C
ATOM   1113  OE1 GLN A  64      67.336  66.400  60.679  1.00  0.00           O
ATOM   1114  NE2 GLN A  64      67.866  64.671  61.989  1.00  0.00           N
ATOM   1117  C   GLN A  64      65.296  67.580  65.349  1.00  0.00           C
ATOM   1118  O   GLN A  64      65.125  68.671  64.809  1.00  0.00           O
ATOM   1119  N   ASP A  65      64.266  66.841  65.819  1.00  0.00           N
ATOM   1121  CA  ASP A  65      62.866  67.161  65.749  1.00  0.00           C
ATOM   1123  CB  ASP A  65      62.045  65.921  66.199  1.00  0.00           C
ATOM   1126  CG  ASP A  65      62.146  64.791  65.209  1.00  0.00           C
ATOM   1127  OD1 ASP A  65      62.076  65.061  63.989  1.00  0.00           O
ATOM   1128  OD2 ASP A  65      62.085  63.611  65.669  1.00  0.00           O
ATOM   1129  C   ASP A  65      62.476  68.331  66.649  1.00  0.00           C
ATOM   1130  O   ASP A  65      61.325  68.760  66.649  1.00  0.00           O
ATOM   1131  N   GLN A  66      63.415  68.820  67.499  1.00  0.00           N
ATOM   1133  CA  GLN A  66      63.326  70.031  68.299  1.00  0.00           C
ATOM   1135  CB  GLN A  66      62.955  71.291  67.479  1.00  0.00           C
ATOM   1138  CG  GLN A  66      64.006  71.681  66.419  1.00  0.00           C
ATOM   1141  CD  GLN A  66      65.345  72.010  67.069  1.00  0.00           C
ATOM   1142  OE1 GLN A  66      65.405  72.751  68.059  1.00  0.00           O
ATOM   1143  NE2 GLN A  66      66.445  71.510  66.489  1.00  0.00           N
ATOM   1146  C   GLN A  66      62.455  69.851  69.529  1.00  0.00           C
ATOM   1147  O   GLN A  66      62.085  70.790  70.249  1.00  0.00           O
ATOM   1148  N   ALA A  67      62.136  68.581  69.829  1.00  0.00           N
ATOM   1150  CA  ALA A  67      61.516  68.180  71.049  1.00  0.00           C
ATOM   1152  CB  ALA A  67      61.036  66.730  70.959  1.00  0.00           C
ATOM   1156  C   ALA A  67      62.416  68.400  72.259  1.00  0.00           C
ATOM   1157  O   ALA A  67      63.635  68.201  72.219  1.00  0.00           O
ATOM   1158  N   THR A  68      61.806  68.881  73.359  1.00  0.00           N
ATOM   1160  CA  THR A  68      62.546  69.351  74.509  1.00  0.00           C
ATOM   1162  CB  THR A  68      62.245  70.811  74.939  1.00  0.00           C
ATOM   1164  OG1 THR A  68      61.096  71.010  75.749  1.00  0.00           O
ATOM   1166  CG2 THR A  68      62.106  71.711  73.699  1.00  0.00           C
ATOM   1170  C   THR A  68      62.346  68.341  75.619  1.00  0.00           C
ATOM   1171  O   THR A  68      61.236  67.891  75.909  1.00  0.00           O
ATOM   1172  N   LEU A  69      63.456  67.921  76.249  1.00  0.00           N
ATOM   1174  CA  LEU A  69      63.425  67.071  77.420  1.00  0.00           C
ATOM   1176  CB  LEU A  69      64.106  65.691  77.219  1.00  0.00           C
ATOM   1179  CG  LEU A  69      63.345  64.681  76.329  1.00  0.00           C
ATOM   1181  CD1 LEU A  69      63.545  64.931  74.829  1.00  0.00           C
ATOM   1185  CD2 LEU A  69      63.815  63.261  76.629  1.00  0.00           C
ATOM   1189  C   LEU A  69      64.175  67.830  78.489  1.00  0.00           C
ATOM   1190  O   LEU A  69      65.286  68.321  78.249  1.00  0.00           O
ATOM   1191  N   VAL A  70      63.596  67.980  79.699  1.00  0.00           N
ATOM   1193  CA  VAL A  70      64.286  68.690  80.769  1.00  0.00           C
ATOM   1195  CB  VAL A  70      63.565  69.960  81.219  1.00  0.00           C
ATOM   1197  CG1 VAL A  70      63.155  70.781  79.989  1.00  0.00           C
ATOM   1201  CG2 VAL A  70      62.295  69.690  82.029  1.00  0.00           C
ATOM   1205  C   VAL A  70      64.576  67.730  81.900  1.00  0.00           C
ATOM   1206  O   VAL A  70      63.726  66.970  82.359  1.00  0.00           O
ATOM   1207  N   THR A  71      65.845  67.701  82.339  1.00  0.00           N
ATOM   1209  CA  THR A  71      66.296  66.781  83.389  1.00  0.00           C
ATOM   1211  CB  THR A  71      67.135  65.591  82.909  1.00  0.00           C
ATOM   1213  OG1 THR A  71      68.366  65.940  82.269  1.00  0.00           O
ATOM   1215  CG2 THR A  71      66.305  64.781  81.909  1.00  0.00           C
ATOM   1219  C   THR A  71      67.076  67.561  84.409  1.00  0.00           C
ATOM   1220  O   THR A  71      67.646  68.611  84.139  1.00  0.00           O
ATOM   1221  N   GLN A  72      67.146  67.050  85.639  1.00  0.00           N
ATOM   1223  CA  GLN A  72      68.135  67.411  86.619  1.00  0.00           C
ATOM   1225  CB  GLN A  72      67.455  67.980  87.899  1.00  0.00           C
ATOM   1228  CG  GLN A  72      68.415  68.311  89.059  1.00  0.00           C
ATOM   1231  CD  GLN A  72      67.726  69.040  90.220  1.00  0.00           C
ATOM   1232  OE1 GLN A  72      67.616  68.540  91.339  1.00  0.00           O
ATOM   1233  NE2 GLN A  72      67.235  70.281  89.979  1.00  0.00           N
ATOM   1236  C   GLN A  72      68.756  66.071  86.879  1.00  0.00           C
ATOM   1237  O   GLN A  72      68.006  65.101  86.869  1.00  0.00           O
ATOM   1238  N   HIS A  73      70.095  65.951  86.989  1.00  0.00           N
ATOM   1240  CA  HIS A  73      70.815  64.751  87.379  1.00  0.00           C
ATOM   1242  CB  HIS A  73      71.216  64.901  88.859  1.00  0.00           C
ATOM   1245  ND1 HIS A  73      71.966  67.300  89.009  1.00  0.00           N
ATOM   1246  CG  HIS A  73      72.275  65.951  89.069  1.00  0.00           C
ATOM   1247  CE1 HIS A  73      73.045  67.921  89.459  1.00  0.00           C
ATOM   1249  NE2 HIS A  73      74.036  67.050  89.759  1.00  0.00           N
ATOM   1251  CD2 HIS A  73      73.546  65.781  89.509  1.00  0.00           C
ATOM   1253  C   HIS A  73      70.186  63.380  87.069  1.00  0.00           C
ATOM   1254  O   HIS A  73      70.055  62.510  87.919  1.00  0.00           O
ATOM   1255  N   GLY A  74      69.805  63.141  85.799  1.00  0.00           N
ATOM   1257  CA  GLY A  74      69.225  61.871  85.339  1.00  0.00           C
ATOM   1260  C   GLY A  74      67.745  61.681  85.580  1.00  0.00           C
ATOM   1261  O   GLY A  74      67.135  60.861  84.889  1.00  0.00           O
ATOM   1262  N   ARG A  75      67.125  62.390  86.529  1.00  0.00           N
ATOM   1264  CA  ARG A  75      65.675  62.460  86.709  1.00  0.00           C
ATOM   1266  CB  ARG A  75      65.306  63.201  88.019  1.00  0.00           C
ATOM   1269  CG  ARG A  75      63.806  63.230  88.419  1.00  0.00           C
ATOM   1272  CD  ARG A  75      63.175  61.860  88.719  1.00  0.00           C
ATOM   1275  NE  ARG A  75      63.856  61.330  89.940  1.00  0.00           N
ATOM   1277  CZ  ARG A  75      63.575  60.171  90.529  1.00  0.00           C
ATOM   1278  NH1 ARG A  75      62.696  59.300  90.069  1.00  0.00           N
ATOM   1281  NH2 ARG A  75      64.126  59.890  91.689  1.00  0.00           N
ATOM   1284  C   ARG A  75      64.995  63.180  85.559  1.00  0.00           C
ATOM   1285  O   ARG A  75      65.466  64.210  85.089  1.00  0.00           O
ATOM   1286  N   LEU A  76      63.835  62.690  85.089  1.00  0.00           N
ATOM   1288  CA  LEU A  76      63.056  63.421  84.099  1.00  0.00           C
ATOM   1290  CB  LEU A  76      62.466  62.421  83.089  1.00  0.00           C
ATOM   1293  CG  LEU A  76      61.865  63.050  81.809  1.00  0.00           C
ATOM   1295  CD1 LEU A  76      62.905  63.811  80.980  1.00  0.00           C
ATOM   1299  CD2 LEU A  76      61.265  61.920  80.980  1.00  0.00           C
ATOM   1303  C   LEU A  76      61.975  64.280  84.730  1.00  0.00           C
ATOM   1304  O   LEU A  76      61.146  63.821  85.509  1.00  0.00           O
ATOM   1305  N   VAL A  77      61.995  65.591  84.400  1.00  0.00           N
ATOM   1307  CA  VAL A  77      61.216  66.611  85.089  1.00  0.00           C
ATOM   1309  CB  VAL A  77      62.136  67.800  85.399  1.00  0.00           C
ATOM   1311  CG1 VAL A  77      61.366  69.111  85.659  1.00  0.00           C
ATOM   1315  CG2 VAL A  77      63.045  67.411  86.589  1.00  0.00           C
ATOM   1319  C   VAL A  77      60.015  67.031  84.249  1.00  0.00           C
ATOM   1320  O   VAL A  77      58.905  67.221  84.739  1.00  0.00           O
ATOM   1321  N   LYS A  78      60.226  67.161  82.919  1.00  0.00           N
ATOM   1323  CA  LYS A  78      59.165  67.501  82.009  1.00  0.00           C
ATOM   1325  CB  LYS A  78      58.815  69.001  82.109  1.00  0.00           C
ATOM   1328  CG  LYS A  78      57.606  69.421  81.299  1.00  0.00           C
ATOM   1331  CD  LYS A  78      57.276  70.900  81.459  1.00  0.00           C
ATOM   1334  CE  LYS A  78      57.556  71.711  80.199  1.00  0.00           C
ATOM   1337  NZ  LYS A  78      58.995  71.980  80.059  1.00  0.00           N
ATOM   1341  C   LYS A  78      59.655  67.171  80.609  1.00  0.00           C
ATOM   1342  O   LYS A  78      60.856  67.171  80.339  1.00  0.00           O
ATOM   1343  N   THR A  79      58.736  66.921  79.669  1.00  0.00           N
ATOM   1345  CA  THR A  79      59.095  66.760  78.269  1.00  0.00           C
ATOM   1347  CB  THR A  79      59.106  65.311  77.799  1.00  0.00           C
ATOM   1349  OG1 THR A  79      57.885  64.661  78.049  1.00  0.00           O
ATOM   1351  CG2 THR A  79      60.186  64.521  78.539  1.00  0.00           C
ATOM   1355  C   THR A  79      58.106  67.561  77.469  1.00  0.00           C
ATOM   1356  O   THR A  79      57.045  67.931  77.979  1.00  0.00           O
ATOM   1357  N   LEU A  80      58.446  67.911  76.229  1.00  0.00           N
ATOM   1359  CA  LEU A  80      57.565  68.631  75.339  1.00  0.00           C
ATOM   1361  CB  LEU A  80      57.826  70.141  75.299  1.00  0.00           C
ATOM   1364  CG  LEU A  80      57.575  70.891  76.609  1.00  0.00           C
ATOM   1366  CD1 LEU A  80      58.016  72.331  76.380  1.00  0.00           C
ATOM   1370  CD2 LEU A  80      56.086  70.851  76.979  1.00  0.00           C
ATOM   1374  C   LEU A  80      57.806  68.191  73.919  1.00  0.00           C
ATOM   1375  O   LEU A  80      58.916  67.821  73.549  1.00  0.00           O
ATOM   1376  N   LEU A  81      56.736  68.230  73.099  1.00  0.00           N
ATOM   1378  CA  LEU A  81      56.725  67.911  71.679  1.00  0.00           C
ATOM   1380  CB  LEU A  81      57.715  68.721  70.809  1.00  0.00           C
ATOM   1383  CG  LEU A  81      57.455  70.230  70.629  1.00  0.00           C
ATOM   1385  CD1 LEU A  81      57.606  71.081  71.889  1.00  0.00           C
ATOM   1389  CD2 LEU A  81      58.435  70.750  69.589  1.00  0.00           C
ATOM   1393  C   LEU A  81      56.905  66.421  71.439  1.00  0.00           C
ATOM   1394  O   LEU A  81      57.006  65.931  70.309  1.00  0.00           O
ATOM   1395  N   GLY A  82      56.876  65.631  72.509  1.00  0.00           N
ATOM   1397  CA  GLY A  82      56.845  64.191  72.439  1.00  0.00           C
ATOM   1400  C   GLY A  82      55.475  63.741  72.099  1.00  0.00           C
ATOM   1401  O   GLY A  82      54.506  64.480  72.209  1.00  0.00           O
ATOM   1402  N   GLY A  83      55.376  62.451  71.709  1.00  0.00           N
ATOM   1404  CA  GLY A  83      54.106  61.811  71.419  1.00  0.00           C
ATOM   1407  C   GLY A  83      53.155  61.841  72.579  1.00  0.00           C
ATOM   1408  O   GLY A  83      51.966  62.091  72.419  1.00  0.00           O
ATOM   1409  N   ASP A  84      53.716  61.640  73.769  1.00  0.00           N
ATOM   1411  CA  ASP A  84      53.036  61.741  75.029  1.00  0.00           C
ATOM   1413  CB  ASP A  84      52.476  60.341  75.389  1.00  0.00           C
ATOM   1416  CG  ASP A  84      51.205  60.161  74.579  1.00  0.00           C
ATOM   1417  OD1 ASP A  84      50.226  60.901  74.849  1.00  0.00           O
ATOM   1418  OD2 ASP A  84      51.146  59.300  73.670  1.00  0.00           O
ATOM   1419  C   ASP A  84      54.116  62.271  75.969  1.00  0.00           C
ATOM   1420  O   ASP A  84      55.296  61.980  75.769  1.00  0.00           O
ATOM   1421  N   ASN A  85      53.765  63.170  76.919  1.00  0.00           N
ATOM   1423  CA  ASN A  85      54.755  64.010  77.579  1.00  0.00           C
ATOM   1425  CB  ASN A  85      54.685  65.491  77.109  1.00  0.00           C
ATOM   1428  CG  ASN A  85      55.015  65.581  75.629  1.00  0.00           C
ATOM   1429  OD1 ASN A  85      56.185  65.550  75.239  1.00  0.00           O
ATOM   1430  ND2 ASN A  85      53.986  65.721  74.779  1.00  0.00           N
ATOM   1433  C   ASN A  85      54.585  64.001  79.079  1.00  0.00           C
ATOM   1434  O   ASN A  85      53.485  63.800  79.599  1.00  0.00           O
ATOM   1435  N   LEU A  86      55.665  64.290  79.829  1.00  0.00           N
ATOM   1437  CA  LEU A  86      55.585  64.651  81.229  1.00  0.00           C
ATOM   1439  CB  LEU A  86      56.915  64.290  81.929  1.00  0.00           C
ATOM   1442  CG  LEU A  86      57.036  64.560  83.439  1.00  0.00           C
ATOM   1444  CD1 LEU A  86      55.875  63.960  84.249  1.00  0.00           C
ATOM   1448  CD2 LEU A  86      58.365  63.981  83.939  1.00  0.00           C
ATOM   1452  C   LEU A  86      55.306  66.131  81.349  1.00  0.00           C
ATOM   1453  O   LEU A  86      55.905  66.930  80.639  1.00  0.00           O
ATOM   1454  N   ILE A  87      54.376  66.561  82.230  1.00  0.00           N
ATOM   1456  CA  ILE A  87      54.006  67.961  82.349  1.00  0.00           C
ATOM   1458  CB  ILE A  87      52.505  68.141  82.529  1.00  0.00           C
ATOM   1460  CG2 ILE A  87      52.136  69.620  82.849  1.00  0.00           C
ATOM   1464  CG1 ILE A  87      51.806  67.641  81.260  1.00  0.00           C
ATOM   1467  CD  ILE A  87      50.296  67.491  81.449  1.00  0.00           C
ATOM   1471  C   ILE A  87      54.725  68.601  83.499  1.00  0.00           C
ATOM   1472  O   ILE A  87      55.226  69.711  83.389  1.00  0.00           O
ATOM   1473  N   GLU A  88      54.755  67.940  84.660  1.00  0.00           N
ATOM   1475  CA  GLU A  88      55.315  68.561  85.829  1.00  0.00           C
ATOM   1477  CB  GLU A  88      54.335  69.601  86.419  1.00  0.00           C
ATOM   1480  CG  GLU A  88      54.825  70.400  87.659  1.00  0.00           C
ATOM   1483  CD  GLU A  88      53.825  71.470  88.049  1.00  0.00           C
ATOM   1484  OE1 GLU A  88      53.755  72.521  87.359  1.00  0.00           O
ATOM   1485  OE2 GLU A  88      53.036  71.260  88.999  1.00  0.00           O
ATOM   1486  C   GLU A  88      55.576  67.480  86.839  1.00  0.00           C
ATOM   1487  O   GLU A  88      54.885  66.460  86.879  1.00  0.00           O
ATOM   1488  N   VAL A  89      56.565  67.701  87.709  1.00  0.00           N
ATOM   1490  CA  VAL A  89      56.815  66.891  88.879  1.00  0.00           C
ATOM   1492  CB  VAL A  89      58.085  66.061  88.739  1.00  0.00           C
ATOM   1494  CG1 VAL A  89      58.305  65.171  89.979  1.00  0.00           C
ATOM   1498  CG2 VAL A  89      58.036  65.220  87.449  1.00  0.00           C
ATOM   1502  C   VAL A  89      56.946  67.881  90.029  1.00  0.00           C
ATOM   1503  O   VAL A  89      57.705  68.851  89.949  1.00  0.00           O
ATOM   1504  N   ASN A  90      56.185  67.681  91.129  1.00  0.00           N
ATOM   1506  CA  ASN A  90      56.226  68.510  92.319  1.00  0.00           C
ATOM   1508  CB  ASN A  90      54.885  68.400  93.109  1.00  0.00           C
ATOM   1511  CG  ASN A  90      54.875  69.181  94.429  1.00  0.00           C
ATOM   1512  OD1 ASN A  90      55.405  70.290  94.559  1.00  0.00           O
ATOM   1513  ND2 ASN A  90      54.275  68.570  95.480  1.00  0.00           N
ATOM   1516  C   ASN A  90      57.416  68.131  93.199  1.00  0.00           C
ATOM   1517  O   ASN A  90      57.815  66.970  93.239  1.00  0.00           O
ATOM   1518  N   ASN A  91      57.995  69.071  93.959  1.00  0.00           N
ATOM   1520  CA  ASN A  91      58.856  68.730  95.079  1.00  0.00           C
ATOM   1522  CB  ASN A  91      58.135  67.781  96.099  1.00  0.00           C
ATOM   1525  CG  ASN A  91      58.825  67.741  97.459  1.00  0.00           C
ATOM   1526  OD1 ASN A  91      59.545  68.640  97.879  1.00  0.00           O
ATOM   1527  ND2 ASN A  91      58.596  66.620  98.199  1.00  0.00           N
ATOM   1530  C   ASN A  91      60.205  68.191  94.610  1.00  0.00           C
ATOM   1531  O   ASN A  91      60.816  67.361  95.270  1.00  0.00           O
ATOM   1532  N   LEU A  92      60.705  68.680  93.459  1.00  0.00           N
ATOM   1534  CA  LEU A  92      61.885  68.150  92.799  1.00  0.00           C
ATOM   1536  CB  LEU A  92      62.036  68.751  91.389  1.00  0.00           C
ATOM   1539  CG  LEU A  92      61.026  68.201  90.389  1.00  0.00           C
ATOM   1541  CD1 LEU A  92      60.995  69.100  89.149  1.00  0.00           C
ATOM   1545  CD2 LEU A  92      61.395  66.751  90.049  1.00  0.00           C
ATOM   1549  C   LEU A  92      63.155  68.500  93.529  1.00  0.00           C
ATOM   1550  O   LEU A  92      64.205  67.931  93.309  1.00  0.00           O
ATOM   1551  N   ALA A  93      63.056  69.441  94.470  1.00  0.00           N
ATOM   1553  CA  ALA A  93      64.116  69.831  95.340  1.00  0.00           C
ATOM   1555  CB  ALA A  93      63.726  71.190  95.929  1.00  0.00           C
ATOM   1559  C   ALA A  93      64.365  68.830  96.450  1.00  0.00           C
ATOM   1560  O   ALA A  93      65.375  68.891  97.150  1.00  0.00           O
ATOM   1561  N   ALA A  94      63.415  67.891  96.639  1.00  0.00           N
ATOM   1563  CA  ALA A  94      63.575  66.800  97.560  1.00  0.00           C
ATOM   1565  CB  ALA A  94      62.276  66.631  98.379  1.00  0.00           C
ATOM   1569  C   ALA A  94      63.925  65.491  96.849  1.00  0.00           C
ATOM   1570  O   ALA A  94      63.876  64.451  97.490  1.00  0.00           O
ATOM   1571  N   ASP A  95      64.286  65.480  95.539  1.00  0.00           N
ATOM   1573  CA  ASP A  95      64.776  64.261  94.920  1.00  0.00           C
ATOM   1575  CB  ASP A  95      64.716  64.391  93.359  1.00  0.00           C
ATOM   1578  CG  ASP A  95      65.055  63.121  92.599  1.00  0.00           C
ATOM   1579  OD1 ASP A  95      65.085  62.000  93.189  1.00  0.00           O
ATOM   1580  OD2 ASP A  95      65.216  63.211  91.359  1.00  0.00           O
ATOM   1581  C   ASP A  95      66.186  63.931  95.429  1.00  0.00           C
ATOM   1582  O   ASP A  95      67.045  64.821  95.399  1.00  0.00           O
ATOM   1583  N   PRO A  96      66.556  62.741  95.919  1.00  0.00           N
ATOM   1584  CD  PRO A  96      65.606  61.730  96.409  1.00  0.00           C
ATOM   1587  CA  PRO A  96      67.896  62.471  96.409  1.00  0.00           C
ATOM   1589  CB  PRO A  96      67.826  61.041  96.949  1.00  0.00           C
ATOM   1592  CG  PRO A  96      66.385  60.940  97.459  1.00  0.00           C
ATOM   1595  C   PRO A  96      68.955  62.620  95.349  1.00  0.00           C
ATOM   1596  O   PRO A  96      70.085  63.001  95.679  1.00  0.00           O
ATOM   1597  N   LEU A  97      68.595  62.381  94.079  1.00  0.00           N
ATOM   1599  CA  LEU A  97      69.415  62.661  92.919  1.00  0.00           C
ATOM   1601  CB  LEU A  97      68.665  62.230  91.629  1.00  0.00           C
ATOM   1604  CG  LEU A  97      68.226  60.750  91.540  1.00  0.00           C
ATOM   1606  CD1 LEU A  97      67.436  60.530  90.239  1.00  0.00           C
ATOM   1610  CD2 LEU A  97      69.396  59.771  91.609  1.00  0.00           C
ATOM   1614  C   LEU A  97      69.896  64.121  92.759  1.00  0.00           C
ATOM   1615  O   LEU A  97      70.696  64.411  91.869  1.00  0.00           O
ATOM   1616  N   ILE A  98      69.525  65.091  93.620  1.00  0.00           N
ATOM   1618  CA  ILE A  98      70.175  66.411  93.649  1.00  0.00           C
ATOM   1620  CB  ILE A  98      69.306  67.460  94.339  1.00  0.00           C
ATOM   1622  CG2 ILE A  98      69.216  67.221  95.860  1.00  0.00           C
ATOM   1626  CG1 ILE A  98      69.805  68.891  94.019  1.00  0.00           C
ATOM   1629  CD  ILE A  98      68.796  69.971  94.379  1.00  0.00           C
ATOM   1633  C   ILE A  98      71.556  66.370  94.299  1.00  0.00           C
ATOM   1634  O   ILE A  98      72.415  67.230  94.089  1.00  0.00           O
ATOM   1635  N   LYS A  99      71.815  65.321  95.099  1.00  0.00           N
ATOM   1637  CA  LYS A  99      73.086  65.041  95.730  1.00  0.00           C
ATOM   1639  CB  LYS A  99      73.065  65.341  97.250  1.00  0.00           C
ATOM   1642  CG  LYS A  99      72.966  66.821  97.659  1.00  0.00           C
ATOM   1645  CD  LYS A  99      74.116  67.661  97.080  1.00  0.00           C
ATOM   1648  CE  LYS A  99      74.065  69.150  97.429  1.00  0.00           C
ATOM   1651  NZ  LYS A  99      74.436  69.421  98.819  1.00  0.00           N
ATOM   1655  C   LYS A  99      73.455  63.571  95.539  1.00  0.00           C
ATOM   1656  O   LYS A  99      73.435  62.841  96.529  1.00  0.00           O
ATOM   1657  N   PRO A 100      73.826  63.081  94.339  1.00  0.00           N
ATOM   1658  CD  PRO A 100      74.006  63.881  93.119  1.00  0.00           C
ATOM   1661  CA  PRO A 100      73.805  61.640  94.019  1.00  0.00           C
ATOM   1663  CB  PRO A 100      74.146  61.580  92.529  1.00  0.00           C
ATOM   1666  CG  PRO A 100      73.646  62.911  91.989  1.00  0.00           C
ATOM   1669  C   PRO A 100      74.796  60.810  94.799  1.00  0.00           C
ATOM   1670  O   PRO A 100      74.705  59.591  94.819  1.00  0.00           O
ATOM   1671  N   ALA A 101      75.815  61.460  95.379  1.00  0.00           N
ATOM   1673  CA  ALA A 101      76.856  60.800  96.140  1.00  0.00           C
ATOM   1675  CB  ALA A 101      78.165  61.540  95.860  1.00  0.00           C
ATOM   1679  C   ALA A 101      76.616  60.861  97.630  1.00  0.00           C
ATOM   1680  O   ALA A 101      77.366  60.290  98.419  1.00  0.00           O
ATOM   1681  N   GLN A 102      75.545  61.561  98.050  1.00  0.00           N
ATOM   1683  CA  GLN A 102      75.186  61.681  99.440  1.00  0.00           C
ATOM   1685  CB  GLN A 102      74.796  63.151  99.769  1.00  0.00           C
ATOM   1688  CG  GLN A 102      75.915  64.201  99.540  1.00  0.00           C
ATOM   1691  CD  GLN A 102      77.095  64.021 100.499  1.00  0.00           C
ATOM   1692  OE1 GLN A 102      77.016  63.240 101.439  1.00  0.00           O
ATOM   1693  NE2 GLN A 102      78.165  64.821 100.310  1.00  0.00           N
ATOM   1696  C   GLN A 102      74.006  60.781  99.739  1.00  0.00           C
ATOM   1697  O   GLN A 102      73.546  60.721 100.879  1.00  0.00           O
ATOM   1698  N   ILE A 103      73.466  60.061  98.740  1.00  0.00           N
ATOM   1700  CA  ILE A 103      72.275  59.241  98.920  1.00  0.00           C
ATOM   1702  CB  ILE A 103      71.515  58.890  97.639  1.00  0.00           C
ATOM   1704  CG2 ILE A 103      70.095  58.480  98.069  1.00  0.00           C
ATOM   1708  CG1 ILE A 103      71.436  60.041  96.609  1.00  0.00           C
ATOM   1711  CD  ILE A 103      70.976  59.560  95.229  1.00  0.00           C
ATOM   1715  C   ILE A 103      72.576  57.970  99.709  1.00  0.00           C
ATOM   1716  O   ILE A 103      73.295  57.060  99.279  1.00  0.00           O
ATOM   1717  N   VAL A 104      72.016  57.890 100.929  1.00  0.00           N
ATOM   1719  CA  VAL A 104      72.226  56.800 101.859  1.00  0.00           C
ATOM   1721  CB  VAL A 104      72.235  57.291 103.309  1.00  0.00           C
ATOM   1723  CG1 VAL A 104      72.506  56.140 104.300  1.00  0.00           C
ATOM   1727  CG2 VAL A 104      73.356  58.341 103.449  1.00  0.00           C
ATOM   1731  C   VAL A 104      71.135  55.771 101.649  1.00  0.00           C
ATOM   1732  O   VAL A 104      70.026  56.111 101.229  1.00  0.00           O
ATOM   1733  N   ASP A 105      71.436  54.480 101.909  1.00  0.00           N
ATOM   1735  CA  ASP A 105      70.486  53.401 101.749  1.00  0.00           C
ATOM   1737  CB  ASP A 105      71.146  52.041 102.110  1.00  0.00           C
ATOM   1740  CG  ASP A 105      70.296  50.880 101.619  1.00  0.00           C
ATOM   1741  OD1 ASP A 105      69.775  50.971 100.480  1.00  0.00           O
ATOM   1742  OD2 ASP A 105      70.195  49.841 102.329  1.00  0.00           O
ATOM   1743  C   ASP A 105      69.186  53.620 102.530  1.00  0.00           C
ATOM   1744  O   ASP A 105      69.165  53.861 103.740  1.00  0.00           O
ATOM   1745  N   GLY A 106      68.056  53.561 101.809  1.00  0.00           N
ATOM   1747  CA  GLY A 106      66.736  53.890 102.349  1.00  0.00           C
ATOM   1750  C   GLY A 106      66.385  55.361 102.279  1.00  0.00           C
ATOM   1751  O   GLY A 106      65.576  55.831 103.069  1.00  0.00           O
ATOM   1752  N   ALA A 107      66.976  56.120 101.339  1.00  0.00           N
ATOM   1754  CA  ALA A 107      66.495  57.460 101.019  1.00  0.00           C
ATOM   1756  CB  ALA A 107      67.506  58.250 100.159  1.00  0.00           C
ATOM   1760  C   ALA A 107      65.146  57.491 100.329  1.00  0.00           C
ATOM   1761  O   ALA A 107      64.925  56.800  99.330  1.00  0.00           O
ATOM   1762  N   SER A 108      64.186  58.300 100.839  1.00  0.00           N
ATOM   1764  CA  SER A 108      62.806  58.291 100.369  1.00  0.00           C
ATOM   1766  CB  SER A 108      61.756  57.801 101.399  1.00  0.00           C
ATOM   1769  OG  SER A 108      62.155  56.580 102.019  1.00  0.00           O
ATOM   1771  C   SER A 108      62.346  59.661  99.900  1.00  0.00           C
ATOM   1772  O   SER A 108      62.785  60.701 100.389  1.00  0.00           O
ATOM   1773  N   TRP A 109      61.425  59.701  98.909  1.00  0.00           N
ATOM   1775  CA  TRP A 109      60.975  60.940  98.290  1.00  0.00           C
ATOM   1777  CB  TRP A 109      61.756  61.251  96.970  1.00  0.00           C
ATOM   1780  CG  TRP A 109      61.366  62.491  96.209  1.00  0.00           C
ATOM   1781  CD1 TRP A 109      60.975  63.681  96.759  1.00  0.00           C
ATOM   1783  NE1 TRP A 109      60.615  64.560  95.760  1.00  0.00           N
ATOM   1785  CE2 TRP A 109      60.816  63.970  94.559  1.00  0.00           C
ATOM   1786  CD2 TRP A 109      61.306  62.661  94.790  1.00  0.00           C
ATOM   1787  CE3 TRP A 109      61.616  61.850  93.699  1.00  0.00           C
ATOM   1789  CZ3 TRP A 109      61.425  62.361  92.409  1.00  0.00           C
ATOM   1791  CZ2 TRP A 109      60.626  64.461  93.279  1.00  0.00           C
ATOM   1793  CH2 TRP A 109      60.946  63.640  92.209  1.00  0.00           C
ATOM   1795  C   TRP A 109      59.495  60.810  97.989  1.00  0.00           C
ATOM   1796  O   TRP A 109      59.025  59.721  97.659  1.00  0.00           O
ATOM   1797  N   THR A 110      58.716  61.911  98.109  1.00  0.00           N
ATOM   1799  CA  THR A 110      57.286  61.911  97.799  1.00  0.00           C
ATOM   1801  CB  THR A 110      56.376  62.071  99.009  1.00  0.00           C
ATOM   1803  OG1 THR A 110      56.675  61.131 100.009  1.00  0.00           O
ATOM   1805  CG2 THR A 110      54.925  61.780  98.599  1.00  0.00           C
ATOM   1809  C   THR A 110      56.946  63.061  96.889  1.00  0.00           C
ATOM   1810  O   THR A 110      57.225  64.220  97.220  1.00  0.00           O
ATOM   1811  N   ARG A 111      56.315  62.790  95.739  1.00  0.00           N
ATOM   1813  CA  ARG A 111      56.005  63.800  94.750  1.00  0.00           C
ATOM   1815  CB  ARG A 111      57.125  64.030  93.699  1.00  0.00           C
ATOM   1818  CG  ARG A 111      57.505  62.861  92.759  1.00  0.00           C
ATOM   1821  CD  ARG A 111      57.986  61.600  93.489  1.00  0.00           C
ATOM   1824  NE  ARG A 111      58.615  60.680  92.499  1.00  0.00           N
ATOM   1826  CZ  ARG A 111      59.266  59.591  92.879  1.00  0.00           C
ATOM   1827  NH1 ARG A 111      59.196  59.181  94.129  1.00  0.00           N
ATOM   1830  NH2 ARG A 111      60.015  58.940  92.009  1.00  0.00           N
ATOM   1833  C   ARG A 111      54.766  63.401  93.979  1.00  0.00           C
ATOM   1834  O   ARG A 111      54.446  62.230  93.859  1.00  0.00           O
ATOM   1835  N   THR A 112      54.076  64.391  93.419  1.00  0.00           N
ATOM   1837  CA  THR A 112      53.006  64.210  92.449  1.00  0.00           C
ATOM   1839  CB  THR A 112      51.856  65.210  92.580  1.00  0.00           C
ATOM   1841  OG1 THR A 112      51.606  65.511  93.949  1.00  0.00           O
ATOM   1843  CG2 THR A 112      50.565  64.630  91.979  1.00  0.00           C
ATOM   1847  C   THR A 112      53.625  64.420  91.099  1.00  0.00           C
ATOM   1848  O   THR A 112      54.485  65.301  90.929  1.00  0.00           O
ATOM   1849  N   MET A 113      53.186  63.631  90.119  1.00  0.00           N
ATOM   1851  CA  MET A 113      53.475  63.870  88.729  1.00  0.00           C
ATOM   1853  CB  MET A 113      54.335  62.741  88.119  1.00  0.00           C
ATOM   1856  CG  MET A 113      55.696  62.690  88.830  1.00  0.00           C
ATOM   1859  SD  MET A 113      56.936  61.631  88.049  1.00  0.00           S
ATOM   1860  CE  MET A 113      56.065  60.161  88.620  1.00  0.00           C
ATOM   1864  C   MET A 113      52.206  64.051  87.949  1.00  0.00           C
ATOM   1865  O   MET A 113      51.156  63.501  88.290  1.00  0.00           O
ATOM   1866  N   GLY A 114      52.276  64.851  86.869  1.00  0.00           N
ATOM   1868  CA  GLY A 114      51.205  64.980  85.910  1.00  0.00           C
ATOM   1871  C   GLY A 114      51.786  64.751  84.559  1.00  0.00           C
ATOM   1872  O   GLY A 114      52.845  65.280  84.249  1.00  0.00           O
ATOM   1873  N   TRP A 115      51.106  63.981  83.709  1.00  0.00           N
ATOM   1875  CA  TRP A 115      51.635  63.640  82.409  1.00  0.00           C
ATOM   1877  CB  TRP A 115      52.585  62.390  82.449  1.00  0.00           C
ATOM   1880  CG  TRP A 115      51.955  61.061  82.739  1.00  0.00           C
ATOM   1881  CD1 TRP A 115      51.565  60.171  81.779  1.00  0.00           C
ATOM   1883  NE1 TRP A 115      51.016  59.061  82.379  1.00  0.00           N
ATOM   1885  CE2 TRP A 115      51.075  59.191  83.729  1.00  0.00           C
ATOM   1886  CD2 TRP A 115      51.655  60.451  84.009  1.00  0.00           C
ATOM   1887  CE3 TRP A 115      51.845  60.841  85.339  1.00  0.00           C
ATOM   1889  CZ3 TRP A 115      51.416  59.971  86.349  1.00  0.00           C
ATOM   1891  CZ2 TRP A 115      50.646  58.341  84.730  1.00  0.00           C
ATOM   1893  CH2 TRP A 115      50.805  58.760  86.050  1.00  0.00           C
ATOM   1895  C   TRP A 115      50.486  63.461  81.449  1.00  0.00           C
ATOM   1896  O   TRP A 115      49.315  63.491  81.830  1.00  0.00           O
ATOM   1897  N   THR A 116      50.816  63.310  80.159  1.00  0.00           N
ATOM   1899  CA  THR A 116      49.865  63.161  79.079  1.00  0.00           C
ATOM   1901  CB  THR A 116      49.945  64.331  78.069  1.00  0.00           C
ATOM   1903  OG1 THR A 116      51.236  64.911  77.919  1.00  0.00           O
ATOM   1905  CG2 THR A 116      49.095  65.460  78.679  1.00  0.00           C
ATOM   1909  C   THR A 116      50.026  61.771  78.459  1.00  0.00           C
ATOM   1910  O   THR A 116      51.146  61.330  78.229  1.00  0.00           O
ATOM   1911  N   GLU A 117      48.905  61.010  78.279  1.00  0.00           N
ATOM   1913  CA  GLU A 117      48.815  59.800  77.479  1.00  0.00           C
ATOM   1915  CB  GLU A 117      48.695  58.510  78.329  1.00  0.00           C
ATOM   1918  CG  GLU A 117      49.925  58.281  79.219  1.00  0.00           C
ATOM   1921  CD  GLU A 117      49.966  56.881  79.800  1.00  0.00           C
ATOM   1922  OE1 GLU A 117      49.776  55.901  79.029  1.00  0.00           O
ATOM   1923  OE2 GLU A 117      50.205  56.771  81.029  1.00  0.00           O
ATOM   1924  C   GLU A 117      47.596  59.800  76.559  1.00  0.00           C
ATOM   1925  O   GLU A 117      46.446  59.781  77.009  1.00  0.00           O
ATOM   1926  N   TYR A 118      47.806  59.831  75.229  1.00  0.00           N
ATOM   1928  CA  TYR A 118      46.756  59.781  74.219  1.00  0.00           C
ATOM   1930  CB  TYR A 118      45.875  58.501  74.219  1.00  0.00           C
ATOM   1933  CG  TYR A 118      46.696  57.241  74.169  1.00  0.00           C
ATOM   1934  CD1 TYR A 118      47.036  56.571  75.359  1.00  0.00           C
ATOM   1936  CE1 TYR A 118      47.796  55.400  75.319  1.00  0.00           C
ATOM   1938  CZ  TYR A 118      48.205  54.870  74.089  1.00  0.00           C
ATOM   1939  OH  TYR A 118      49.085  53.771  74.039  1.00  0.00           O
ATOM   1941  CD2 TYR A 118      47.095  56.701  72.939  1.00  0.00           C
ATOM   1943  CE2 TYR A 118      47.835  55.511  72.899  1.00  0.00           C
ATOM   1945  C   TYR A 118      45.886  61.031  74.299  1.00  0.00           C
ATOM   1946  O   TYR A 118      44.655  60.991  74.229  1.00  0.00           O
ATOM   1947  N   GLN A 119      46.535  62.171  74.599  1.00  0.00           N
ATOM   1949  CA  GLN A 119      45.956  63.480  74.869  1.00  0.00           C
ATOM   1951  CB  GLN A 119      45.356  64.131  73.619  1.00  0.00           C
ATOM   1954  CG  GLN A 119      45.135  65.651  73.769  1.00  0.00           C
ATOM   1957  CD  GLN A 119      44.685  66.230  72.439  1.00  0.00           C
ATOM   1958  OE1 GLN A 119      45.415  66.181  71.449  1.00  0.00           O
ATOM   1959  NE2 GLN A 119      43.466  66.821  72.389  1.00  0.00           N
ATOM   1962  C   GLN A 119      45.046  63.550  76.109  1.00  0.00           C
ATOM   1963  O   GLN A 119      44.725  64.620  76.609  1.00  0.00           O
ATOM   1964  N   GLN A 120      44.755  62.421  76.769  1.00  0.00           N
ATOM   1966  CA  GLN A 120      44.196  62.351  78.099  1.00  0.00           C
ATOM   1968  CB  GLN A 120      43.526  60.971  78.269  1.00  0.00           C
ATOM   1971  CG  GLN A 120      42.515  60.641  77.159  1.00  0.00           C
ATOM   1974  CD  GLN A 120      41.556  61.811  76.959  1.00  0.00           C
ATOM   1975  OE1 GLN A 120      40.775  62.161  77.839  1.00  0.00           O
ATOM   1976  NE2 GLN A 120      41.675  62.491  75.790  1.00  0.00           N
ATOM   1979  C   GLN A 120      45.186  62.521  79.249  1.00  0.00           C
ATOM   1980  O   GLN A 120      46.065  61.691  79.470  1.00  0.00           O
ATOM   1981  N   VAL A 121      45.026  63.601  80.049  1.00  0.00           N
ATOM   1983  CA  VAL A 121      45.826  63.811  81.239  1.00  0.00           C
ATOM   1985  CB  VAL A 121      45.576  65.210  81.799  1.00  0.00           C
ATOM   1987  CG1 VAL A 121      44.175  65.350  82.409  1.00  0.00           C
ATOM   1991  CG2 VAL A 121      46.675  65.600  82.809  1.00  0.00           C
ATOM   1995  C   VAL A 121      45.716  62.710  82.309  1.00  0.00           C
ATOM   1996  O   VAL A 121      44.665  62.111  82.580  1.00  0.00           O
ATOM   1997  N   ARG A 122      46.856  62.411  82.939  1.00  0.00           N
ATOM   1999  CA  ARG A 122      47.045  61.400  83.949  1.00  0.00           C
ATOM   2001  CB  ARG A 122      47.986  60.280  83.449  1.00  0.00           C
ATOM   2004  CG  ARG A 122      47.495  59.541  82.209  1.00  0.00           C
ATOM   2007  CD  ARG A 122      46.356  58.611  82.539  1.00  0.00           C
ATOM   2010  NE  ARG A 122      45.886  58.091  81.229  1.00  0.00           N
ATOM   2012  CZ  ARG A 122      44.776  58.501  80.639  1.00  0.00           C
ATOM   2013  NH1 ARG A 122      44.065  59.500  81.109  1.00  0.00           N
ATOM   2016  NH2 ARG A 122      44.365  57.841  79.579  1.00  0.00           N
ATOM   2019  C   ARG A 122      47.806  62.021  85.080  1.00  0.00           C
ATOM   2020  O   ARG A 122      48.656  62.881  84.849  1.00  0.00           O
ATOM   2021  N   TYR A 123      47.575  61.580  86.319  1.00  0.00           N
ATOM   2023  CA  TYR A 123      48.386  62.041  87.429  1.00  0.00           C
ATOM   2025  CB  TYR A 123      47.995  63.440  87.989  1.00  0.00           C
ATOM   2028  CG  TYR A 123      46.516  63.611  88.209  1.00  0.00           C
ATOM   2029  CD1 TYR A 123      45.655  63.951  87.149  1.00  0.00           C
ATOM   2031  CE1 TYR A 123      44.266  64.030  87.349  1.00  0.00           C
ATOM   2033  CZ  TYR A 123      43.736  63.830  88.629  1.00  0.00           C
ATOM   2034  OH  TYR A 123      42.325  63.841  88.819  1.00  0.00           O
ATOM   2036  CD2 TYR A 123      45.975  63.480  89.499  1.00  0.00           C
ATOM   2038  CE2 TYR A 123      44.585  63.601  89.709  1.00  0.00           C
ATOM   2040  C   TYR A 123      48.435  61.001  88.529  1.00  0.00           C
ATOM   2041  O   TYR A 123      47.556  60.150  88.669  1.00  0.00           O
ATOM   2042  N   ALA A 124      49.516  61.041  89.319  1.00  0.00           N
ATOM   2044  CA  ALA A 124      49.655  60.120  90.409  1.00  0.00           C
ATOM   2046  CB  ALA A 124      50.166  58.760  89.899  1.00  0.00           C
ATOM   2050  C   ALA A 124      50.585  60.701  91.459  1.00  0.00           C
ATOM   2051  O   ALA A 124      51.495  61.481  91.159  1.00  0.00           O
ATOM   2052  N   THR A 125      50.366  60.321  92.739  1.00  0.00           N
ATOM   2054  CA  THR A 125      51.265  60.631  93.830  1.00  0.00           C
ATOM   2056  CB  THR A 125      50.635  60.940  95.179  1.00  0.00           C
ATOM   2058  OG1 THR A 125      49.636  61.951  95.099  1.00  0.00           O
ATOM   2060  CG2 THR A 125      51.725  61.491  96.119  1.00  0.00           C
ATOM   2064  C   THR A 125      52.155  59.441  94.040  1.00  0.00           C
ATOM   2065  O   THR A 125      51.705  58.331  94.330  1.00  0.00           O
ATOM   2066  N   ALA A 126      53.475  59.641  93.929  1.00  0.00           N
ATOM   2068  CA  ALA A 126      54.446  58.591  94.009  1.00  0.00           C
ATOM   2070  CB  ALA A 126      55.345  58.640  92.769  1.00  0.00           C
ATOM   2074  C   ALA A 126      55.275  58.781  95.270  1.00  0.00           C
ATOM   2075  O   ALA A 126      55.675  59.890  95.609  1.00  0.00           O
ATOM   2076  N   ARG A 127      55.536  57.681  95.979  1.00  0.00           N
ATOM   2078  CA  ARG A 127      56.535  57.620  97.029  1.00  0.00           C
ATOM   2080  CB  ARG A 127      55.975  57.241  98.419  1.00  0.00           C
ATOM   2083  CG  ARG A 127      56.995  57.281  99.580  1.00  0.00           C
ATOM   2086  CD  ARG A 127      56.346  56.930 100.919  1.00  0.00           C
ATOM   2089  NE  ARG A 127      57.356  57.130 101.999  1.00  0.00           N
ATOM   2091  CZ  ARG A 127      57.635  58.271 102.609  1.00  0.00           C
ATOM   2092  NH1 ARG A 127      56.925  59.371 102.499  1.00  0.00           N
ATOM   2095  NH2 ARG A 127      58.716  58.370 103.339  1.00  0.00           N
ATOM   2098  C   ARG A 127      57.546  56.591  96.599  1.00  0.00           C
ATOM   2099  O   ARG A 127      57.206  55.581  95.989  1.00  0.00           O
ATOM   2100  N   SER A 128      58.835  56.850  96.849  1.00  0.00           N
ATOM   2102  CA  SER A 128      59.865  55.921  96.469  1.00  0.00           C
ATOM   2104  CB  SER A 128      60.565  56.281  95.130  1.00  0.00           C
ATOM   2107  OG  SER A 128      61.185  57.571  95.149  1.00  0.00           O
ATOM   2109  C   SER A 128      60.935  55.800  97.530  1.00  0.00           C
ATOM   2110  O   SER A 128      61.096  56.701  98.360  1.00  0.00           O
ATOM   2111  N   VAL A 129      61.686  54.690  97.490  1.00  0.00           N
ATOM   2113  CA  VAL A 129      62.835  54.411  98.330  1.00  0.00           C
ATOM   2115  CB  VAL A 129      62.645  53.281  99.359  1.00  0.00           C
ATOM   2117  CG1 VAL A 129      61.506  53.661 100.299  1.00  0.00           C
ATOM   2121  CG2 VAL A 129      62.375  51.911  98.709  1.00  0.00           C
ATOM   2125  C   VAL A 129      64.006  54.080  97.439  1.00  0.00           C
ATOM   2126  O   VAL A 129      63.846  53.471  96.380  1.00  0.00           O
ATOM   2127  N   PHE A 130      65.226  54.461  97.840  1.00  0.00           N
ATOM   2129  CA  PHE A 130      66.445  54.100  97.169  1.00  0.00           C
ATOM   2131  CB  PHE A 130      67.396  55.321  97.069  1.00  0.00           C
ATOM   2134  CG  PHE A 130      66.985  56.260  95.949  1.00  0.00           C
ATOM   2135  CD1 PHE A 130      65.856  57.091  96.029  1.00  0.00           C
ATOM   2137  CE1 PHE A 130      65.576  58.030  95.030  1.00  0.00           C
ATOM   2139  CZ  PHE A 130      66.436  58.161  93.929  1.00  0.00           C
ATOM   2141  CD2 PHE A 130      67.806  56.381  94.819  1.00  0.00           C
ATOM   2143  CE2 PHE A 130      67.546  57.331  93.830  1.00  0.00           C
ATOM   2145  C   PHE A 130      67.175  52.970  97.879  1.00  0.00           C
ATOM   2146  O   PHE A 130      67.415  53.021  99.079  1.00  0.00           O
ATOM   2147  N   LYS A 131      67.506  51.911  97.129  1.00  0.00           N
ATOM   2149  CA  LYS A 131      68.235  50.740  97.569  1.00  0.00           C
ATOM   2151  CB  LYS A 131      67.476  49.461  97.159  1.00  0.00           C
ATOM   2154  CG  LYS A 131      66.186  49.280  97.969  1.00  0.00           C
ATOM   2157  CD  LYS A 131      65.265  48.191  97.409  1.00  0.00           C
ATOM   2160  CE  LYS A 131      65.906  46.850  97.029  1.00  0.00           C
ATOM   2163  NZ  LYS A 131      66.905  46.411  98.019  1.00  0.00           N
ATOM   2167  C   LYS A 131      69.576  50.691  96.889  1.00  0.00           C
ATOM   2168  O   LYS A 131      69.696  51.061  95.730  1.00  0.00           O
ATOM   2169  N   TRP A 132      70.655  50.260  97.579  1.00  0.00           N
ATOM   2171  CA  TRP A 132      71.946  50.150  96.900  1.00  0.00           C
ATOM   2173  CB  TRP A 132      73.106  50.651  97.810  1.00  0.00           C
ATOM   2176  CG  TRP A 132      74.425  50.771  97.120  1.00  0.00           C
ATOM   2177  CD1 TRP A 132      74.635  50.911  95.769  1.00  0.00           C
ATOM   2179  NE1 TRP A 132      75.966  50.880  95.480  1.00  0.00           N
ATOM   2181  CE2 TRP A 132      76.665  50.781  96.649  1.00  0.00           C
ATOM   2182  CD2 TRP A 132      75.726  50.750  97.709  1.00  0.00           C
ATOM   2183  CE3 TRP A 132      76.165  50.721  99.029  1.00  0.00           C
ATOM   2185  CZ3 TRP A 132      77.536  50.711  99.259  1.00  0.00           C
ATOM   2187  CZ2 TRP A 132      78.015  50.740  96.879  1.00  0.00           C
ATOM   2189  CH2 TRP A 132      78.455  50.701  98.209  1.00  0.00           C
ATOM   2191  C   TRP A 132      72.245  48.730  96.369  1.00  0.00           C
ATOM   2192  O   TRP A 132      72.406  47.790  97.139  1.00  0.00           O
ATOM   2193  N   ASP A 133      72.375  48.561  95.040  1.00  0.00           N
ATOM   2195  CA  ASP A 133      72.565  47.260  94.400  1.00  0.00           C
ATOM   2197  CB  ASP A 133      72.065  47.321  92.939  1.00  0.00           C
ATOM   2200  CG  ASP A 133      70.565  47.471  92.829  1.00  0.00           C
ATOM   2201  OD1 ASP A 133      69.856  47.480  93.869  1.00  0.00           O
ATOM   2202  OD2 ASP A 133      70.116  47.501  91.649  1.00  0.00           O
ATOM   2203  C   ASP A 133      74.025  46.811  94.389  1.00  0.00           C
ATOM   2204  O   ASP A 133      74.376  45.641  94.189  1.00  0.00           O
ATOM   2205  N   GLY A 134      74.936  47.780  94.629  1.00  0.00           N
ATOM   2207  CA  GLY A 134      76.375  47.601  94.639  1.00  0.00           C
ATOM   2210  C   GLY A 134      77.006  48.310  93.469  1.00  0.00           C
ATOM   2211  O   GLY A 134      76.396  49.181  92.839  1.00  0.00           O
ATOM   2212  N   THR A 135      78.245  47.960  93.119  1.00  0.00           N
ATOM   2214  CA  THR A 135      79.006  48.561  92.019  1.00  0.00           C
ATOM   2216  CB  THR A 135      80.506  48.561  92.300  1.00  0.00           C
ATOM   2218  OG1 THR A 135      80.805  49.360  93.439  1.00  0.00           O
ATOM   2220  CG2 THR A 135      81.335  49.150  91.159  1.00  0.00           C
ATOM   2224  C   THR A 135      78.756  47.871  90.669  1.00  0.00           C
ATOM   2225  O   THR A 135      78.745  46.650  90.599  1.00  0.00           O
ATOM   2226  N   ASP A 136      78.606  48.611  89.549  1.00  0.00           N
ATOM   2228  CA  ASP A 136      78.516  48.061  88.189  1.00  0.00           C
ATOM   2230  CB  ASP A 136      77.045  48.100  87.639  1.00  0.00           C
ATOM   2233  CG  ASP A 136      76.795  47.491  86.260  1.00  0.00           C
ATOM   2234  OD1 ASP A 136      77.655  46.710  85.759  1.00  0.00           O
ATOM   2235  OD2 ASP A 136      75.696  47.741  85.679  1.00  0.00           O
ATOM   2236  C   ASP A 136      79.516  48.841  87.329  1.00  0.00           C
ATOM   2237  O   ASP A 136      80.085  49.831  87.769  1.00  0.00           O
ATOM   2238  N   THR A 137      79.805  48.361  86.099  1.00  0.00           N
ATOM   2240  CA  THR A 137      80.595  49.111  85.129  1.00  0.00           C
ATOM   2242  CB  THR A 137      82.045  48.640  84.889  1.00  0.00           C
ATOM   2244  OG1 THR A 137      82.185  47.251  84.629  1.00  0.00           O
ATOM   2246  CG2 THR A 137      82.885  48.940  86.139  1.00  0.00           C
ATOM   2250  C   THR A 137      79.856  49.080  83.819  1.00  0.00           C
ATOM   2251  O   THR A 137      79.716  48.040  83.169  1.00  0.00           O
ATOM   2252  N   VAL A 138      79.365  50.241  83.349  1.00  0.00           N
ATOM   2254  CA  VAL A 138      78.665  50.330  82.079  1.00  0.00           C
ATOM   2256  CB  VAL A 138      77.356  51.120  82.139  1.00  0.00           C
ATOM   2258  CG1 VAL A 138      76.416  50.480  83.179  1.00  0.00           C
ATOM   2262  CG2 VAL A 138      77.606  52.580  82.499  1.00  0.00           C
ATOM   2266  C   VAL A 138      79.576  50.901  80.999  1.00  0.00           C
ATOM   2267  O   VAL A 138      80.475  51.701  81.269  1.00  0.00           O
ATOM   2268  N   LYS A 139      79.365  50.501  79.730  1.00  0.00           N
ATOM   2270  CA  LYS A 139      80.125  50.980  78.599  1.00  0.00           C
ATOM   2272  CB  LYS A 139      80.565  49.841  77.669  1.00  0.00           C
ATOM   2275  CG  LYS A 139      81.385  50.290  76.439  1.00  0.00           C
ATOM   2278  CD  LYS A 139      81.826  49.080  75.599  1.00  0.00           C
ATOM   2281  CE  LYS A 139      82.716  49.420  74.400  1.00  0.00           C
ATOM   2284  NZ  LYS A 139      83.125  48.180  73.699  1.00  0.00           N
ATOM   2288  C   LYS A 139      79.306  51.980  77.809  1.00  0.00           C
ATOM   2289  O   LYS A 139      78.356  51.621  77.119  1.00  0.00           O
ATOM   2290  N   VAL A 140      79.665  53.261  77.889  1.00  0.00           N
ATOM   2292  CA  VAL A 140      78.955  54.311  77.199  1.00  0.00           C
ATOM   2294  CB  VAL A 140      78.086  55.150  78.150  1.00  0.00           C
ATOM   2296  CG1 VAL A 140      77.375  56.281  77.379  1.00  0.00           C
ATOM   2300  CG2 VAL A 140      77.055  54.261  78.869  1.00  0.00           C
ATOM   2304  C   VAL A 140      79.995  55.190  76.559  1.00  0.00           C
ATOM   2305  O   VAL A 140      80.845  55.771  77.229  1.00  0.00           O
ATOM   2306  N   GLY A 141      79.945  55.280  75.209  1.00  0.00           N
ATOM   2308  CA  GLY A 141      80.935  56.001  74.429  1.00  0.00           C
ATOM   2311  C   GLY A 141      82.276  55.321  74.419  1.00  0.00           C
ATOM   2312  O   GLY A 141      83.315  55.940  74.619  1.00  0.00           O
ATOM   2313  N   SER A 142      82.246  53.970  74.269  1.00  0.00           N
ATOM   2315  CA  SER A 142      83.425  53.121  74.169  1.00  0.00           C
ATOM   2317  CB  SER A 142      84.286  53.461  72.929  1.00  0.00           C
ATOM   2320  OG  SER A 142      85.425  52.631  72.679  1.00  0.00           O
ATOM   2322  C   SER A 142      84.276  53.061  75.439  1.00  0.00           C
ATOM   2323  O   SER A 142      85.245  52.300  75.529  1.00  0.00           O
ATOM   2324  N   ASP A 143      83.905  53.811  76.479  1.00  0.00           N
ATOM   2326  CA  ASP A 143      84.606  53.981  77.719  1.00  0.00           C
ATOM   2328  CB  ASP A 143      84.685  55.501  78.069  1.00  0.00           C
ATOM   2331  CG  ASP A 143      85.876  55.791  78.970  1.00  0.00           C
ATOM   2332  OD1 ASP A 143      86.685  54.851  79.179  1.00  0.00           O
ATOM   2333  OD2 ASP A 143      86.036  56.951  79.439  1.00  0.00           O
ATOM   2334  C   ASP A 143      83.855  53.221  78.789  1.00  0.00           C
ATOM   2335  O   ASP A 143      82.616  53.180  78.789  1.00  0.00           O
ATOM   2336  N   GLU A 144      84.556  52.550  79.730  1.00  0.00           N
ATOM   2338  CA  GLU A 144      83.925  51.911  80.869  1.00  0.00           C
ATOM   2340  CB  GLU A 144      84.646  50.631  81.389  1.00  0.00           C
ATOM   2343  CG  GLU A 144      85.985  50.841  82.169  1.00  0.00           C
ATOM   2346  CD  GLU A 144      86.485  49.571  82.859  1.00  0.00           C
ATOM   2347  OE1 GLU A 144      86.315  48.471  82.279  1.00  0.00           O
ATOM   2348  OE2 GLU A 144      87.036  49.681  83.989  1.00  0.00           O
ATOM   2349  C   GLU A 144      83.885  52.951  81.949  1.00  0.00           C
ATOM   2350  O   GLU A 144      84.836  53.701  82.139  1.00  0.00           O
ATOM   2351  N   THR A 145      82.766  53.061  82.689  1.00  0.00           N
ATOM   2353  CA  THR A 145      82.716  54.021  83.799  1.00  0.00           C
ATOM   2355  CB  THR A 145      81.836  55.231  83.489  1.00  0.00           C
ATOM   2357  OG1 THR A 145      82.336  56.021  82.429  1.00  0.00           O
ATOM   2359  CG2 THR A 145      81.675  56.171  84.699  1.00  0.00           C
ATOM   2363  C   THR A 145      82.216  53.310  85.059  1.00  0.00           C
ATOM   2364  O   THR A 145      81.115  52.741  84.999  1.00  0.00           O
ATOM   2365  N   PRO A 146      82.915  53.250  86.209  1.00  0.00           N
ATOM   2366  CD  PRO A 146      84.286  53.771  86.369  1.00  0.00           C
ATOM   2369  CA  PRO A 146      82.406  52.710  87.479  1.00  0.00           C
ATOM   2371  CB  PRO A 146      83.565  52.801  88.480  1.00  0.00           C
ATOM   2374  CG  PRO A 146      84.556  53.811  87.869  1.00  0.00           C
ATOM   2377  C   PRO A 146      81.115  53.331  87.989  1.00  0.00           C
ATOM   2378  O   PRO A 146      80.905  54.541  87.859  1.00  0.00           O
ATOM   2379  N   VAL A 147      80.205  52.510  88.539  1.00  0.00           N
ATOM   2381  CA  VAL A 147      78.866  52.920  88.839  1.00  0.00           C
ATOM   2383  CB  VAL A 147      77.845  52.281  87.909  1.00  0.00           C
ATOM   2385  CG1 VAL A 147      76.525  53.001  88.109  1.00  0.00           C
ATOM   2389  CG2 VAL A 147      78.295  52.460  86.470  1.00  0.00           C
ATOM   2393  C   VAL A 147      78.476  52.501  90.229  1.00  0.00           C
ATOM   2394  O   VAL A 147      78.516  51.321  90.549  1.00  0.00           O
ATOM   2395  N   ARG A 148      77.975  53.431  91.050  1.00  0.00           N
ATOM   2397  CA  ARG A 148      77.116  53.050  92.129  1.00  0.00           C
ATOM   2399  CB  ARG A 148      77.165  54.100  93.249  1.00  0.00           C
ATOM   2402  CG  ARG A 148      78.575  54.541  93.679  1.00  0.00           C
ATOM   2405  CD  ARG A 148      78.446  55.701  94.650  1.00  0.00           C
ATOM   2408  NE  ARG A 148      79.815  56.081  95.079  1.00  0.00           N
ATOM   2410  CZ  ARG A 148      80.085  57.260  95.609  1.00  0.00           C
ATOM   2411  NH1 ARG A 148      79.225  58.250  95.629  1.00  0.00           N
ATOM   2414  NH2 ARG A 148      81.265  57.440  96.159  1.00  0.00           N
ATOM   2417  C   ARG A 148      75.705  52.951  91.559  1.00  0.00           C
ATOM   2418  O   ARG A 148      75.146  53.921  91.050  1.00  0.00           O
ATOM   2419  N   VAL A 149      75.095  51.751  91.619  1.00  0.00           N
ATOM   2421  CA  VAL A 149      73.776  51.491  91.050  1.00  0.00           C
ATOM   2423  CB  VAL A 149      73.695  50.091  90.459  1.00  0.00           C
ATOM   2425  CG1 VAL A 149      72.315  49.811  89.839  1.00  0.00           C
ATOM   2429  CG2 VAL A 149      74.786  49.931  89.379  1.00  0.00           C
ATOM   2433  C   VAL A 149      72.705  51.591  92.129  1.00  0.00           C
ATOM   2434  O   VAL A 149      72.775  50.901  93.139  1.00  0.00           O
ATOM   2435  N   LEU A 150      71.686  52.451  91.949  1.00  0.00           N
ATOM   2437  CA  LEU A 150      70.565  52.561  92.869  1.00  0.00           C
ATOM   2439  CB  LEU A 150      70.245  54.030  93.279  1.00  0.00           C
ATOM   2442  CG  LEU A 150      71.425  54.751  93.929  1.00  0.00           C
ATOM   2444  CD1 LEU A 150      71.195  56.230  94.279  1.00  0.00           C
ATOM   2448  CD2 LEU A 150      71.865  53.970  95.179  1.00  0.00           C
ATOM   2452  C   LEU A 150      69.315  52.041  92.209  1.00  0.00           C
ATOM   2453  O   LEU A 150      68.905  52.591  91.199  1.00  0.00           O
ATOM   2454  N   ASP A 151      68.675  51.001  92.790  1.00  0.00           N
ATOM   2456  CA  ASP A 151      67.315  50.651  92.440  1.00  0.00           C
ATOM   2458  CB  ASP A 151      67.076  49.121  92.699  1.00  0.00           C
ATOM   2461  CG  ASP A 151      66.175  48.391  91.689  1.00  0.00           C
ATOM   2462  OD1 ASP A 151      65.775  49.001  90.659  1.00  0.00           O
ATOM   2463  OD2 ASP A 151      66.006  47.151  91.869  1.00  0.00           O
ATOM   2464  C   ASP A 151      66.425  51.561  93.279  1.00  0.00           C
ATOM   2465  O   ASP A 151      66.436  51.551  94.519  1.00  0.00           O
ATOM   2466  N   GLU A 152      65.686  52.451  92.599  1.00  0.00           N
ATOM   2468  CA  GLU A 152      64.655  53.281  93.189  1.00  0.00           C
ATOM   2470  CB  GLU A 152      64.576  54.741  92.629  1.00  0.00           C
ATOM   2473  CG  GLU A 152      63.375  55.540  93.199  1.00  0.00           C
ATOM   2476  CD  GLU A 152      62.986  56.800  92.429  1.00  0.00           C
ATOM   2477  OE1 GLU A 152      62.815  56.761  91.190  1.00  0.00           O
ATOM   2478  OE2 GLU A 152      62.736  57.841  93.080  1.00  0.00           O
ATOM   2479  C   GLU A 152      63.345  52.571  92.999  1.00  0.00           C
ATOM   2480  O   GLU A 152      62.785  52.491  91.900  1.00  0.00           O
ATOM   2481  N   GLU A 153      62.796  52.050  94.109  1.00  0.00           N
ATOM   2483  CA  GLU A 153      61.535  51.370  94.129  1.00  0.00           C
ATOM   2485  CB  GLU A 153      61.465  50.350  95.299  1.00  0.00           C
ATOM   2488  CG  GLU A 153      62.445  49.191  95.079  1.00  0.00           C
ATOM   2491  CD  GLU A 153      62.066  48.471  93.789  1.00  0.00           C
ATOM   2492  OE1 GLU A 153      61.096  47.671  93.869  1.00  0.00           O
ATOM   2493  OE2 GLU A 153      62.675  48.730  92.739  1.00  0.00           O
ATOM   2494  C   GLU A 153      60.446  52.370  94.299  1.00  0.00           C
ATOM   2495  O   GLU A 153      60.495  53.191  95.219  1.00  0.00           O
ATOM   2496  N   VAL A 154      59.455  52.351  93.410  1.00  0.00           N
ATOM   2498  CA  VAL A 154      58.415  53.351  93.389  1.00  0.00           C
ATOM   2500  CB  VAL A 154      58.456  54.220  92.139  1.00  0.00           C
ATOM   2502  CG1 VAL A 154      57.536  55.431  92.379  1.00  0.00           C
ATOM   2506  CG2 VAL A 154      59.875  54.711  91.830  1.00  0.00           C
ATOM   2510  C   VAL A 154      57.055  52.701  93.459  1.00  0.00           C
ATOM   2511  O   VAL A 154      56.756  51.761  92.720  1.00  0.00           O
ATOM   2512  N   SER A 155      56.185  53.230  94.330  1.00  0.00           N
ATOM   2514  CA  SER A 155      54.766  52.960  94.289  1.00  0.00           C
ATOM   2516  CB  SER A 155      54.345  52.011  95.429  1.00  0.00           C
ATOM   2519  OG  SER A 155      54.735  52.480  96.719  1.00  0.00           O
ATOM   2521  C   SER A 155      53.876  54.201  94.239  1.00  0.00           C
ATOM   2522  O   SER A 155      54.035  55.171  94.990  1.00  0.00           O
ATOM   2523  N   THR A 156      52.905  54.191  93.279  1.00  0.00           N
ATOM   2525  CA  THR A 156      51.826  55.181  93.150  1.00  0.00           C
ATOM   2527  CB  THR A 156      51.495  55.501  91.689  1.00  0.00           C
ATOM   2529  OG1 THR A 156      51.446  54.341  90.869  1.00  0.00           O
ATOM   2531  CG2 THR A 156      52.655  56.341  91.169  1.00  0.00           C
ATOM   2535  C   THR A 156      50.606  54.781  93.959  1.00  0.00           C
ATOM   2536  O   THR A 156      50.766  54.210  95.040  1.00  0.00           O
ATOM   2537  N   ASP A 157      49.345  55.050  93.529  1.00  0.00           N
ATOM   2539  CA  ASP A 157      48.155  54.651  94.299  1.00  0.00           C
ATOM   2541  CB  ASP A 157      46.865  55.220  93.620  1.00  0.00           C
ATOM   2544  CG  ASP A 157      45.735  55.511  94.620  1.00  0.00           C
ATOM   2545  OD1 ASP A 157      44.536  55.350  94.249  1.00  0.00           O
ATOM   2546  OD2 ASP A 157      46.065  56.050  95.699  1.00  0.00           O
ATOM   2547  C   ASP A 157      48.056  53.131  94.459  1.00  0.00           C
ATOM   2548  O   ASP A 157      47.835  52.611  95.550  1.00  0.00           O
ATOM   2549  N   GLN A 158      48.275  52.361  93.369  1.00  0.00           N
ATOM   2551  CA  GLN A 158      47.986  50.940  93.379  1.00  0.00           C
ATOM   2553  CB  GLN A 158      46.506  50.781  92.939  1.00  0.00           C
ATOM   2556  CG  GLN A 158      45.905  49.350  92.919  1.00  0.00           C
ATOM   2559  CD  GLN A 158      45.985  48.640  94.279  1.00  0.00           C
ATOM   2560  OE1 GLN A 158      46.845  47.801  94.569  1.00  0.00           O
ATOM   2561  NE2 GLN A 158      45.026  48.970  95.159  1.00  0.00           N
ATOM   2564  C   GLN A 158      48.925  50.131  92.469  1.00  0.00           C
ATOM   2565  O   GLN A 158      48.885  48.900  92.409  1.00  0.00           O
ATOM   2566  N   ALA A 159      49.856  50.781  91.759  1.00  0.00           N
ATOM   2568  CA  ALA A 159      50.886  50.120  90.980  1.00  0.00           C
ATOM   2570  CB  ALA A 159      50.805  50.571  89.509  1.00  0.00           C
ATOM   2574  C   ALA A 159      52.286  50.390  91.509  1.00  0.00           C
ATOM   2575  O   ALA A 159      52.515  51.341  92.269  1.00  0.00           O
ATOM   2576  N   ARG A 160      53.266  49.560  91.129  1.00  0.00           N
ATOM   2578  CA  ARG A 160      54.615  49.721  91.609  1.00  0.00           C
ATOM   2580  CB  ARG A 160      54.875  48.931  92.919  1.00  0.00           C
ATOM   2583  CG  ARG A 160      54.585  47.421  92.819  1.00  0.00           C
ATOM   2586  CD  ARG A 160      55.376  46.600  93.830  1.00  0.00           C
ATOM   2589  NE  ARG A 160      55.196  45.150  93.489  1.00  0.00           N
ATOM   2591  CZ  ARG A 160      56.045  44.230  93.889  1.00  0.00           C
ATOM   2592  NH1 ARG A 160      57.286  44.471  94.219  1.00  0.00           N
ATOM   2595  NH2 ARG A 160      55.606  43.001  94.059  1.00  0.00           N
ATOM   2598  C   ARG A 160      55.606  49.241  90.569  1.00  0.00           C
ATOM   2599  O   ARG A 160      55.366  48.291  89.839  1.00  0.00           O
ATOM   2600  N   TRP A 161      56.766  49.901  90.499  1.00  0.00           N
ATOM   2602  CA  TRP A 161      57.745  49.581  89.489  1.00  0.00           C
ATOM   2604  CB  TRP A 161      57.476  50.321  88.139  1.00  0.00           C
ATOM   2607  CG  TRP A 161      57.655  51.800  88.169  1.00  0.00           C
ATOM   2608  CD1 TRP A 161      58.776  52.460  87.739  1.00  0.00           C
ATOM   2610  NE1 TRP A 161      58.646  53.800  87.989  1.00  0.00           N
ATOM   2612  CE2 TRP A 161      57.445  54.040  88.589  1.00  0.00           C
ATOM   2613  CD2 TRP A 161      56.775  52.801  88.719  1.00  0.00           C
ATOM   2614  CE3 TRP A 161      55.506  52.760  89.279  1.00  0.00           C
ATOM   2616  CZ3 TRP A 161      54.935  53.951  89.739  1.00  0.00           C
ATOM   2618  CZ2 TRP A 161      56.876  55.231  89.009  1.00  0.00           C
ATOM   2620  CH2 TRP A 161      55.615  55.161  89.609  1.00  0.00           C
ATOM   2622  C   TRP A 161      59.126  49.931  90.029  1.00  0.00           C
ATOM   2623  O   TRP A 161      59.266  50.511  91.109  1.00  0.00           O
ATOM   2624  N   HIS A 162      60.155  49.541  89.259  1.00  0.00           N
ATOM   2626  CA  HIS A 162      61.546  49.661  89.660  1.00  0.00           C
ATOM   2628  CB  HIS A 162      62.286  48.281  89.569  1.00  0.00           C
ATOM   2631  ND1 HIS A 162      62.375  46.041  90.689  1.00  0.00           N
ATOM   2632  CG  HIS A 162      61.595  47.060  90.169  1.00  0.00           C
ATOM   2633  CE1 HIS A 162      61.535  45.171  91.199  1.00  0.00           C
ATOM   2635  NE2 HIS A 162      60.245  45.521  90.969  1.00  0.00           N
ATOM   2637  CD2 HIS A 162      60.275  46.720  90.299  1.00  0.00           C
ATOM   2639  C   HIS A 162      62.206  50.651  88.690  1.00  0.00           C
ATOM   2640  O   HIS A 162      62.055  50.521  87.469  1.00  0.00           O
ATOM   2641  N   ASN A 163      62.925  51.681  89.179  1.00  0.00           N
ATOM   2643  CA  ASN A 163      63.695  52.611  88.349  1.00  0.00           C
ATOM   2645  CB  ASN A 163      63.405  54.111  88.639  1.00  0.00           C
ATOM   2648  CG  ASN A 163      62.025  54.611  88.259  1.00  0.00           C
ATOM   2649  OD1 ASN A 163      61.405  54.261  87.249  1.00  0.00           O
ATOM   2650  ND2 ASN A 163      61.495  55.511  89.109  1.00  0.00           N
ATOM   2653  C   ASN A 163      65.146  52.471  88.760  1.00  0.00           C
ATOM   2654  O   ASN A 163      65.475  52.690  89.909  1.00  0.00           O
ATOM   2655  N   ARG A 164      66.075  52.161  87.839  1.00  0.00           N
ATOM   2657  CA  ARG A 164      67.476  52.171  88.199  1.00  0.00           C
ATOM   2659  CB  ARG A 164      68.216  50.921  87.689  1.00  0.00           C
ATOM   2662  CG  ARG A 164      67.925  49.701  88.579  1.00  0.00           C
ATOM   2665  CD  ARG A 164      68.796  48.480  88.279  1.00  0.00           C
ATOM   2668  NE  ARG A 164      68.345  47.951  86.939  1.00  0.00           N
ATOM   2670  CZ  ARG A 164      67.336  47.111  86.789  1.00  0.00           C
ATOM   2671  NH1 ARG A 164      66.745  46.510  87.799  1.00  0.00           N
ATOM   2674  NH2 ARG A 164      66.865  46.881  85.580  1.00  0.00           N
ATOM   2677  C   ARG A 164      68.205  53.431  87.819  1.00  0.00           C
ATOM   2678  O   ARG A 164      68.036  53.970  86.729  1.00  0.00           O
ATOM   2679  N   TYR A 165      69.076  53.951  88.719  1.00  0.00           N
ATOM   2681  CA  TYR A 165      69.936  55.071  88.419  1.00  0.00           C
ATOM   2683  CB  TYR A 165      69.646  56.300  89.319  1.00  0.00           C
ATOM   2686  CG  TYR A 165      68.245  56.811  89.029  1.00  0.00           C
ATOM   2687  CD1 TYR A 165      67.146  56.311  89.759  1.00  0.00           C
ATOM   2689  CE1 TYR A 165      65.845  56.701  89.419  1.00  0.00           C
ATOM   2691  CZ  TYR A 165      65.615  57.591  88.369  1.00  0.00           C
ATOM   2692  OH  TYR A 165      64.295  57.920  88.009  1.00  0.00           O
ATOM   2694  CD2 TYR A 165      68.015  57.760  88.019  1.00  0.00           C
ATOM   2696  CE2 TYR A 165      66.705  58.141  87.679  1.00  0.00           C
ATOM   2698  C   TYR A 165      71.396  54.641  88.539  1.00  0.00           C
ATOM   2699  O   TYR A 165      71.845  54.131  89.569  1.00  0.00           O
ATOM   2700  N   TRP A 166      72.165  54.841  87.449  1.00  0.00           N
ATOM   2702  CA  TRP A 166      73.575  54.521  87.389  1.00  0.00           C
ATOM   2704  CB  TRP A 166      73.966  53.841  86.039  1.00  0.00           C
ATOM   2707  CG  TRP A 166      73.506  52.421  85.879  1.00  0.00           C
ATOM   2708  CD1 TRP A 166      74.196  51.230  86.029  1.00  0.00           C
ATOM   2710  NE1 TRP A 166      73.336  50.171  85.879  1.00  0.00           N
ATOM   2712  CE2 TRP A 166      72.106  50.631  85.569  1.00  0.00           C
ATOM   2713  CD2 TRP A 166      72.156  52.041  85.539  1.00  0.00           C
ATOM   2714  CE3 TRP A 166      71.016  52.760  85.229  1.00  0.00           C
ATOM   2716  CZ3 TRP A 166      69.866  52.071  84.870  1.00  0.00           C
ATOM   2718  CZ2 TRP A 166      70.946  49.940  85.279  1.00  0.00           C
ATOM   2720  CH2 TRP A 166      69.836  50.680  84.879  1.00  0.00           C
ATOM   2722  C   TRP A 166      74.356  55.810  87.569  1.00  0.00           C
ATOM   2723  O   TRP A 166      74.356  56.681  86.709  1.00  0.00           O
ATOM   2724  N   ILE A 167      75.006  55.951  88.739  1.00  0.00           N
ATOM   2726  CA  ILE A 167      75.626  57.171  89.199  1.00  0.00           C
ATOM   2728  CB  ILE A 167      75.116  57.521  90.599  1.00  0.00           C
ATOM   2730  CG2 ILE A 167      75.885  58.710  91.209  1.00  0.00           C
ATOM   2734  CG1 ILE A 167      73.606  57.850  90.569  1.00  0.00           C
ATOM   2737  CD  ILE A 167      72.946  57.850  91.949  1.00  0.00           C
ATOM   2741  C   ILE A 167      77.125  56.961  89.209  1.00  0.00           C
ATOM   2742  O   ILE A 167      77.595  55.951  89.719  1.00  0.00           O
ATOM   2743  N   ASP A 168      77.925  57.881  88.609  1.00  0.00           N
ATOM   2745  CA  ASP A 168      79.396  57.881  88.679  1.00  0.00           C
ATOM   2747  CB  ASP A 168      80.065  58.751  87.569  1.00  0.00           C
ATOM   2750  CG  ASP A 168      81.595  58.651  87.499  1.00  0.00           C
ATOM   2751  OD1 ASP A 168      82.155  57.690  88.089  1.00  0.00           O
ATOM   2752  OD2 ASP A 168      82.216  59.500  86.799  1.00  0.00           O
ATOM   2753  C   ASP A 168      79.815  58.271  90.089  1.00  0.00           C
ATOM   2754  O   ASP A 168      79.046  58.870  90.829  1.00  0.00           O
ATOM   2755  N   SER A 169      81.016  57.861  90.549  1.00  0.00           N
ATOM   2757  CA  SER A 169      81.376  57.991  91.970  1.00  0.00           C
ATOM   2759  CB  SER A 169      82.646  57.221  92.359  1.00  0.00           C
ATOM   2762  OG  SER A 169      82.346  55.851  92.609  1.00  0.00           O
ATOM   2764  C   SER A 169      81.495  59.451  92.359  1.00  0.00           C
ATOM   2765  O   SER A 169      81.125  59.870  93.449  1.00  0.00           O
ATOM   2766  N   GLU A 170      81.925  60.220  91.349  1.00  0.00           N
ATOM   2768  CA  GLU A 170      81.646  61.621  91.169  1.00  0.00           C
ATOM   2770  CB  GLU A 170      82.646  62.161  90.129  1.00  0.00           C
ATOM   2773  CG  GLU A 170      82.666  63.701  89.999  1.00  0.00           C
ATOM   2776  CD  GLU A 170      84.106  64.210  90.089  1.00  0.00           C
ATOM   2777  OE1 GLU A 170      84.936  63.690  89.309  1.00  0.00           O
ATOM   2778  OE2 GLU A 170      84.385  65.050  90.999  1.00  0.00           O
ATOM   2779  C   GLU A 170      80.216  61.800  90.699  1.00  0.00           C
ATOM   2780  O   GLU A 170      79.856  61.451  89.579  1.00  0.00           O
ATOM   2781  N   GLY A 171      79.345  62.331  91.589  1.00  0.00           N
ATOM   2783  CA  GLY A 171      77.896  62.161  91.529  1.00  0.00           C
ATOM   2786  C   GLY A 171      77.156  62.821  90.389  1.00  0.00           C
ATOM   2787  O   GLY A 171      76.466  63.821  90.529  1.00  0.00           O
ATOM   2788  N   GLN A 172      77.235  62.211  89.209  1.00  0.00           N
ATOM   2790  CA  GLN A 172      76.476  62.531  88.039  1.00  0.00           C
ATOM   2792  CB  GLN A 172      77.396  63.161  86.970  1.00  0.00           C
ATOM   2795  CG  GLN A 172      76.815  63.310  85.539  1.00  0.00           C
ATOM   2798  CD  GLN A 172      77.856  63.561  84.459  1.00  0.00           C
ATOM   2799  OE1 GLN A 172      77.565  64.271  83.489  1.00  0.00           O
ATOM   2800  NE2 GLN A 172      79.056  62.960  84.549  1.00  0.00           N
ATOM   2803  C   GLN A 172      75.875  61.221  87.559  1.00  0.00           C
ATOM   2804  O   GLN A 172      76.476  60.161  87.739  1.00  0.00           O
ATOM   2805  N   ILE A 173      74.685  61.230  86.949  1.00  0.00           N
ATOM   2807  CA  ILE A 173      74.046  60.010  86.479  1.00  0.00           C
ATOM   2809  CB  ILE A 173      72.515  60.071  86.639  1.00  0.00           C
ATOM   2811  CG2 ILE A 173      71.845  58.841  86.019  1.00  0.00           C
ATOM   2815  CG1 ILE A 173      72.006  60.071  88.109  1.00  0.00           C
ATOM   2818  CD  ILE A 173      72.546  61.131  89.059  1.00  0.00           C
ATOM   2822  C   ILE A 173      74.545  59.751  85.039  1.00  0.00           C
ATOM   2823  O   ILE A 173      74.696  60.680  84.249  1.00  0.00           O
ATOM   2824  N   ARG A 174      74.906  58.491  84.709  1.00  0.00           N
ATOM   2826  CA  ARG A 174      75.366  58.050  83.389  1.00  0.00           C
ATOM   2828  CB  ARG A 174      76.675  57.221  83.449  1.00  0.00           C
ATOM   2831  CG  ARG A 174      77.896  58.050  83.839  1.00  0.00           C
ATOM   2834  CD  ARG A 174      78.056  59.360  83.029  1.00  0.00           C
ATOM   2837  NE  ARG A 174      78.256  58.991  81.609  1.00  0.00           N
ATOM   2839  CZ  ARG A 174      79.396  58.451  81.179  1.00  0.00           C
ATOM   2840  NH1 ARG A 174      80.515  58.461  81.859  1.00  0.00           N
ATOM   2843  NH2 ARG A 174      79.356  57.850  80.010  1.00  0.00           N
ATOM   2846  C   ARG A 174      74.385  57.141  82.679  1.00  0.00           C
ATOM   2847  O   ARG A 174      74.455  56.901  81.479  1.00  0.00           O
ATOM   2848  N   GLN A 175      73.415  56.640  83.419  1.00  0.00           N
ATOM   2850  CA  GLN A 175      72.315  55.951  82.819  1.00  0.00           C
ATOM   2852  CB  GLN A 175      72.686  54.500  82.419  1.00  0.00           C
ATOM   2855  CG  GLN A 175      71.546  53.651  81.830  1.00  0.00           C
ATOM   2858  CD  GLN A 175      72.025  52.251  81.459  1.00  0.00           C
ATOM   2859  OE1 GLN A 175      71.476  51.241  81.900  1.00  0.00           O
ATOM   2860  NE2 GLN A 175      73.015  52.181  80.549  1.00  0.00           N
ATOM   2863  C   GLN A 175      71.175  56.050  83.799  1.00  0.00           C
ATOM   2864  O   GLN A 175      71.385  56.111  85.010  1.00  0.00           O
ATOM   2865  N   SER A 176      69.945  56.081  83.309  1.00  0.00           N
ATOM   2867  CA  SER A 176      68.796  55.951  84.159  1.00  0.00           C
ATOM   2869  CB  SER A 176      68.146  57.311  84.569  1.00  0.00           C
ATOM   2872  OG  SER A 176      67.955  58.230  83.489  1.00  0.00           O
ATOM   2874  C   SER A 176      67.856  55.050  83.429  1.00  0.00           C
ATOM   2875  O   SER A 176      67.936  54.911  82.209  1.00  0.00           O
ATOM   2876  N   GLU A 177      66.985  54.350  84.179  1.00  0.00           N
ATOM   2878  CA  GLU A 177      65.836  53.690  83.629  1.00  0.00           C
ATOM   2880  CB  GLU A 177      65.775  52.171  83.939  1.00  0.00           C
ATOM   2883  CG  GLU A 177      66.686  51.221  83.119  1.00  0.00           C
ATOM   2886  CD  GLU A 177      66.585  49.781  83.629  1.00  0.00           C
ATOM   2887  OE1 GLU A 177      65.906  49.511  84.649  1.00  0.00           O
ATOM   2888  OE2 GLU A 177      67.205  48.890  82.999  1.00  0.00           O
ATOM   2889  C   GLU A 177      64.675  54.331  84.359  1.00  0.00           C
ATOM   2890  O   GLU A 177      64.665  54.350  85.589  1.00  0.00           O
ATOM   2891  N   GLN A 178      63.705  54.901  83.629  1.00  0.00           N
ATOM   2893  CA  GLN A 178      62.515  55.371  84.289  1.00  0.00           C
ATOM   2895  CB  GLN A 178      62.736  56.741  84.989  1.00  0.00           C
ATOM   2898  CG  GLN A 178      63.036  57.911  84.019  1.00  0.00           C
ATOM   2901  CD  GLN A 178      63.835  59.021  84.689  1.00  0.00           C
ATOM   2902  OE1 GLN A 178      63.635  59.381  85.849  1.00  0.00           O
ATOM   2903  NE2 GLN A 178      64.825  59.571  83.959  1.00  0.00           N
ATOM   2906  C   GLN A 178      61.416  55.540  83.279  1.00  0.00           C
ATOM   2907  O   GLN A 178      61.665  55.621  82.079  1.00  0.00           O
ATOM   2908  N   TYR A 179      60.166  55.691  83.769  1.00  0.00           N
ATOM   2910  CA  TYR A 179      59.095  56.341  83.039  1.00  0.00           C
ATOM   2912  CB  TYR A 179      57.715  55.691  83.389  1.00  0.00           C
ATOM   2915  CG  TYR A 179      56.486  56.210  82.659  1.00  0.00           C
ATOM   2916  CD1 TYR A 179      56.516  56.891  81.439  1.00  0.00           C
ATOM   2918  CE1 TYR A 179      55.356  57.421  80.869  1.00  0.00           C
ATOM   2920  CZ  TYR A 179      54.116  57.181  81.439  1.00  0.00           C
ATOM   2921  OH  TYR A 179      52.966  57.601  80.739  1.00  0.00           O
ATOM   2923  CD2 TYR A 179      55.226  55.991  83.209  1.00  0.00           C
ATOM   2925  CE2 TYR A 179      54.035  56.460  82.629  1.00  0.00           C
ATOM   2927  C   TYR A 179      59.106  57.830  83.359  1.00  0.00           C
ATOM   2928  O   TYR A 179      59.425  58.250  84.470  1.00  0.00           O
ATOM   2929  N   LEU A 180      58.705  58.671  82.399  1.00  0.00           N
ATOM   2931  CA  LEU A 180      58.045  59.940  82.549  1.00  0.00           C
ATOM   2933  CB  LEU A 180      57.365  60.301  81.190  1.00  0.00           C
ATOM   2936  CG  LEU A 180      58.225  60.220  79.889  1.00  0.00           C
ATOM   2938  CD1 LEU A 180      58.485  58.821  79.309  1.00  0.00           C
ATOM   2942  CD2 LEU A 180      57.556  61.061  78.779  1.00  0.00           C
ATOM   2946  C   LEU A 180      57.016  60.031  83.699  1.00  0.00           C
ATOM   2947  O   LEU A 180      57.136  60.870  84.579  1.00  0.00           O
ATOM   2948  N   GLY A 181      55.995  59.140  83.739  1.00  0.00           N
ATOM   2950  CA  GLY A 181      54.885  59.111  84.699  1.00  0.00           C
ATOM   2953  C   GLY A 181      54.966  58.011  85.739  1.00  0.00           C
ATOM   2954  O   GLY A 181      55.946  57.881  86.449  1.00  0.00           O
ATOM   2955  N   ALA A 182      53.895  57.181  85.889  1.00  0.00           N
ATOM   2957  CA  ALA A 182      53.856  56.041  86.799  1.00  0.00           C
ATOM   2959  CB  ALA A 182      52.385  55.721  87.139  1.00  0.00           C
ATOM   2963  C   ALA A 182      54.606  54.781  86.309  1.00  0.00           C
ATOM   2964  O   ALA A 182      55.826  54.760  86.269  1.00  0.00           O
ATOM   2965  N   ASP A 183      53.925  53.701  85.869  1.00  0.00           N
ATOM   2967  CA  ASP A 183      54.585  52.421  85.589  1.00  0.00           C
ATOM   2969  CB  ASP A 183      53.666  51.361  86.260  1.00  0.00           C
ATOM   2972  CG  ASP A 183      54.025  49.881  86.319  1.00  0.00           C
ATOM   2973  OD1 ASP A 183      54.945  49.381  85.619  1.00  0.00           O
ATOM   2974  OD2 ASP A 183      53.286  49.191  87.069  1.00  0.00           O
ATOM   2975  C   ASP A 183      54.815  52.171  84.079  1.00  0.00           C
ATOM   2976  O   ASP A 183      55.376  51.181  83.629  1.00  0.00           O
ATOM   2977  N   TYR A 184      54.385  53.100  83.209  1.00  0.00           N
ATOM   2979  CA  TYR A 184      54.365  52.911  81.769  1.00  0.00           C
ATOM   2981  CB  TYR A 184      53.016  53.471  81.269  1.00  0.00           C
ATOM   2984  CG  TYR A 184      52.635  52.970  79.919  1.00  0.00           C
ATOM   2985  CD1 TYR A 184      52.606  51.591  79.660  1.00  0.00           C
ATOM   2987  CE1 TYR A 184      52.165  51.131  78.409  1.00  0.00           C
ATOM   2989  CZ  TYR A 184      51.725  52.041  77.449  1.00  0.00           C
ATOM   2990  OH  TYR A 184      51.325  51.540  76.209  1.00  0.00           O
ATOM   2992  CD2 TYR A 184      52.196  53.881  78.949  1.00  0.00           C
ATOM   2994  CE2 TYR A 184      51.725  53.411  77.719  1.00  0.00           C
ATOM   2996  C   TYR A 184      55.646  53.380  81.019  1.00  0.00           C
ATOM   2997  O   TYR A 184      56.745  53.131  81.499  1.00  0.00           O
ATOM   2998  N   PHE A 185      55.556  53.951  79.779  1.00  0.00           N
ATOM   3000  CA  PHE A 185      56.635  54.251  78.809  1.00  0.00           C
ATOM   3002  CB  PHE A 185      56.425  55.600  78.059  1.00  0.00           C
ATOM   3005  CG  PHE A 185      55.166  55.750  77.259  1.00  0.00           C
ATOM   3006  CD1 PHE A 185      55.135  55.381  75.919  1.00  0.00           C
ATOM   3008  CE1 PHE A 185      54.116  55.810  75.069  1.00  0.00           C
ATOM   3010  CZ  PHE A 185      53.095  56.611  75.580  1.00  0.00           C
ATOM   3012  CD2 PHE A 185      54.095  56.501  77.769  1.00  0.00           C
ATOM   3014  CE2 PHE A 185      53.056  56.930  76.939  1.00  0.00           C
ATOM   3016  C   PHE A 185      58.126  54.321  79.249  1.00  0.00           C
ATOM   3017  O   PHE A 185      58.565  55.350  79.759  1.00  0.00           O
ATOM   3018  N   PRO A 186      58.986  53.351  78.970  1.00  0.00           N
ATOM   3019  CD  PRO A 186      58.505  51.980  78.769  1.00  0.00           C
ATOM   3022  CA  PRO A 186      60.345  53.370  79.529  1.00  0.00           C
ATOM   3024  CB  PRO A 186      60.745  51.891  79.559  1.00  0.00           C
ATOM   3027  CG  PRO A 186      59.396  51.190  79.699  1.00  0.00           C
ATOM   3030  C   PRO A 186      61.366  54.150  78.719  1.00  0.00           C
ATOM   3031  O   PRO A 186      61.395  54.030  77.490  1.00  0.00           O
ATOM   3032  N   VAL A 187      62.235  54.931  79.389  1.00  0.00           N
ATOM   3034  CA  VAL A 187      63.275  55.781  78.830  1.00  0.00           C
ATOM   3036  CB  VAL A 187      62.995  57.251  79.089  1.00  0.00           C
ATOM   3038  CG1 VAL A 187      64.006  58.161  78.359  1.00  0.00           C
ATOM   3042  CG2 VAL A 187      61.565  57.541  78.599  1.00  0.00           C
ATOM   3046  C   VAL A 187      64.595  55.400  79.449  1.00  0.00           C
ATOM   3047  O   VAL A 187      64.625  54.921  80.589  1.00  0.00           O
ATOM   3048  N   LYS A 188      65.716  55.501  78.699  1.00  0.00           N
ATOM   3050  CA  LYS A 188      66.995  55.010  79.119  1.00  0.00           C
ATOM   3052  CB  LYS A 188      67.336  53.640  78.489  1.00  0.00           C
ATOM   3055  CG  LYS A 188      66.525  52.480  79.109  1.00  0.00           C
ATOM   3058  CD  LYS A 188      65.195  52.171  78.409  1.00  0.00           C
ATOM   3061  CE  LYS A 188      64.405  51.071  79.109  1.00  0.00           C
ATOM   3064  NZ  LYS A 188      65.095  49.781  78.970  1.00  0.00           N
ATOM   3068  C   LYS A 188      68.106  56.001  78.859  1.00  0.00           C
ATOM   3069  O   LYS A 188      67.915  56.961  78.129  1.00  0.00           O
ATOM   3070  N   THR A 189      69.286  55.771  79.479  1.00  0.00           N
ATOM   3072  CA  THR A 189      70.586  56.370  79.169  1.00  0.00           C
ATOM   3074  CB  THR A 189      71.385  55.730  78.019  1.00  0.00           C
ATOM   3076  OG1 THR A 189      72.266  54.741  78.529  1.00  0.00           O
ATOM   3078  CG2 THR A 189      72.286  56.701  77.229  1.00  0.00           C
ATOM   3082  C   THR A 189      70.686  57.890  79.229  1.00  0.00           C
ATOM   3083  O   THR A 189      70.155  58.640  78.419  1.00  0.00           O
ATOM   3084  N   THR A 190      71.436  58.411  80.209  1.00  0.00           N
ATOM   3086  CA  THR A 190      71.546  59.841  80.419  1.00  0.00           C
ATOM   3088  CB  THR A 190      70.665  60.330  81.569  1.00  0.00           C
ATOM   3090  OG1 THR A 190      70.696  61.741  81.759  1.00  0.00           O
ATOM   3092  CG2 THR A 190      71.006  59.671  82.909  1.00  0.00           C
ATOM   3096  C   THR A 190      73.006  60.181  80.559  1.00  0.00           C
ATOM   3097  O   THR A 190      73.675  59.730  81.479  1.00  0.00           O
ATOM   3098  N   LEU A 191      73.546  60.940  79.599  1.00  0.00           N
ATOM   3100  CA  LEU A 191      74.936  61.390  79.559  1.00  0.00           C
ATOM   3102  CB  LEU A 191      75.506  62.050  80.849  1.00  0.00           C
ATOM   3105  CG  LEU A 191      74.995  63.471  81.159  1.00  0.00           C
ATOM   3107  CD1 LEU A 191      75.545  64.451  80.119  1.00  0.00           C
ATOM   3111  CD2 LEU A 191      73.466  63.550  81.299  1.00  0.00           C
ATOM   3115  C   LEU A 191      75.935  60.411  78.979  1.00  0.00           C
ATOM   3116  O   LEU A 191      76.345  59.430  79.590  1.00  0.00           O
ATOM   3117  N   ILE A 192      76.416  60.730  77.759  1.00  0.00           N
ATOM   3119  CA  ILE A 192      77.576  60.091  77.169  1.00  0.00           C
ATOM   3121  CB  ILE A 192      77.526  60.140  75.650  1.00  0.00           C
ATOM   3123  CG2 ILE A 192      78.665  59.271  75.089  1.00  0.00           C
ATOM   3127  CG1 ILE A 192      76.165  59.671  75.069  1.00  0.00           C
ATOM   3130  CD  ILE A 192      75.995  60.150  73.619  1.00  0.00           C
ATOM   3134  C   ILE A 192      78.826  60.821  77.639  1.00  0.00           C
ATOM   3135  O   ILE A 192      79.815  60.220  78.069  1.00  0.00           O
ATOM   3136  N   LYS A 193      78.765  62.161  77.619  1.00  0.00           N
ATOM   3138  CA  LYS A 193      79.815  63.011  78.119  1.00  0.00           C
ATOM   3140  CB  LYS A 193      79.545  64.511  77.839  1.00  0.00           C
ATOM   3143  CG  LYS A 193      80.675  65.431  78.329  1.00  0.00           C
ATOM   3146  CD  LYS A 193      80.356  66.911  78.129  1.00  0.00           C
ATOM   3149  CE  LYS A 193      81.535  67.811  78.499  1.00  0.00           C
ATOM   3152  NZ  LYS A 193      81.156  69.230  78.529  1.00  0.00           N
ATOM   3156  C   LYS A 193      80.046  62.850  79.609  1.00  0.00           C
ATOM   3157  O   LYS A 193      79.216  63.240  80.429  1.00  0.00           O
ATOM   3158  N   ALA A 194      81.215  62.311  79.979  1.00  0.00           N
ATOM   3160  CA  ALA A 194      81.616  62.230  81.359  1.00  0.00           C
ATOM   3162  CB  ALA A 194      82.675  61.161  81.499  1.00  0.00           C
ATOM   3166  C   ALA A 194      82.146  63.541  81.900  1.00  0.00           C
ATOM   3167  O   ALA A 194      82.826  64.311  81.209  1.00  0.00           O
ATOM   3168  N   ALA A 195      81.845  63.800  83.189  1.00  0.00           N
ATOM   3170  CA  ALA A 195      82.375  64.911  83.929  1.00  0.00           C
ATOM   3172  CB  ALA A 195      81.376  65.400  84.999  1.00  0.00           C
ATOM   3176  C   ALA A 195      83.715  64.541  84.529  1.00  0.00           C
ATOM   3177  O   ALA A 195      84.106  63.370  84.579  1.00  0.00           O
ATOM   3178  N   LYS A 196      84.476  65.561  84.940  1.00  0.00           N
ATOM   3180  CA  LYS A 196      85.815  65.460  85.459  1.00  0.00           C
ATOM   3182  CB  LYS A 196      86.856  65.870  84.389  1.00  0.00           C
ATOM   3185  CG  LYS A 196      87.006  64.870  83.239  1.00  0.00           C
ATOM   3188  CD  LYS A 196      87.616  65.491  81.970  1.00  0.00           C
ATOM   3191  CE  LYS A 196      86.576  66.201  81.089  1.00  0.00           C
ATOM   3194  NZ  LYS A 196      87.266  66.881  79.979  1.00  0.00           N
ATOM   3198  C   LYS A 196      85.946  66.491  86.589  1.00  0.00           C
ATOM   3199  OT1 LYS A 196      85.046  67.370  86.719  1.00  0.00           O
ATOM   3200  OT2 LYS A 196      87.006  66.460  87.269  1.00  0.00           O
ATOM   3201  NH3 POPEB 197      75.885  97.960  57.559  1.00  0.00           N
ATOM   3205  C12 POPEB 197      77.065  98.531  58.299  1.00  0.00           C
ATOM   3208  C11 POPEB 197      78.366  98.410  57.489  1.00  0.00           C
ATOM   3211  P   POPEB 197      80.716  99.510  57.919  1.00  0.00           P
ATOM   3212  O13 POPEB 197      80.525 100.770  58.669  1.00  0.00           O
ATOM   3213  O14 POPEB 197      81.875  98.690  58.359  1.00  0.00           O
ATOM   3214  O11 POPEB 197      80.655  99.700  56.349  1.00  0.00           O
ATOM   3215  O12 POPEB 197      79.476  98.660  58.329  1.00  0.00           O
ATOM   3216  C1  POPEB 197      81.425 100.751  55.749  1.00  0.00           C
ATOM   3219  C2  POPEB 197      81.136 100.950  54.229  1.00  0.00           C
ATOM   3221  O21 POPEB 197      81.385 102.330  53.949  1.00  0.00           O
ATOM   3222  C21 POPEB 197      81.696 102.831  52.739  1.00  0.00           C
ATOM   3223  O22 POPEB 197      81.705 104.031  52.529  1.00  0.00           O
ATOM   3224  C22 POPEB 197      82.206 101.841  51.699  1.00  0.00           C
ATOM   3227  C3  POPEB 197      79.685 100.570  53.789  1.00  0.00           C
ATOM   3230  O31 POPEB 197      79.665 100.190  52.409  1.00  0.00           O
ATOM   3231  C31 POPEB 197      78.506  99.781  51.929  1.00  0.00           C
ATOM   3232  O32 POPEB 197      77.445  99.781  52.519  1.00  0.00           O
ATOM   3233  C32 POPEB 197      78.776  99.280  50.509  1.00  0.00           C
ATOM   3236  C23 POPEB 197      82.536 102.550  50.349  1.00  0.00           C
ATOM   3239  C24 POPEB 197      83.005 101.581  49.259  1.00  0.00           C
ATOM   3242  C25 POPEB 197      83.735 102.270  48.089  1.00  0.00           C
ATOM   3245  C26 POPEB 197      82.896 103.351  47.379  1.00  0.00           C
ATOM   3248  C27 POPEB 197      83.695 104.131  46.319  1.00  0.00           C
ATOM   3251  C28 POPEB 197      83.315 103.830  44.849  1.00  0.00           C
ATOM   3254  C29 POPEB 197      81.905 104.250  44.499  1.00  0.00           C
ATOM   3256 0C21 POPEB 197      81.525 105.070  43.509  1.00  0.00           C
ATOM   3258 1C21 POPEB 197      82.436 105.760  42.519  1.00  0.00           C
ATOM   3261 2C21 POPEB 197      82.915 104.851  41.379  1.00  0.00           C
ATOM   3264 3C21 POPEB 197      81.796 104.401  40.419  1.00  0.00           C
ATOM   3267 4C21 POPEB 197      82.315 103.550  39.239  1.00  0.00           C
ATOM   3270 5C21 POPEB 197      83.145 104.370  38.229  1.00  0.00           C
ATOM   3273 6C21 POPEB 197      83.686 103.531  37.059  1.00  0.00           C
ATOM   3276 7C21 POPEB 197      84.665 104.331  36.189  1.00  0.00           C
ATOM   3279 8C21 POPEB 197      85.055 103.620  34.899  1.00  0.00           C
ATOM   3283  C33 POPEB 197      77.616  99.510  49.519  1.00  0.00           C
ATOM   3286  C34 POPEB 197      77.975  98.960  48.129  1.00  0.00           C
ATOM   3289  C35 POPEB 197      78.966  99.851  47.359  1.00  0.00           C
ATOM   3292  C36 POPEB 197      79.696  99.100  46.249  1.00  0.00           C
ATOM   3295  C37 POPEB 197      80.515 100.040  45.349  1.00  0.00           C
ATOM   3298  C38 POPEB 197      81.366  99.271  44.339  1.00  0.00           C
ATOM   3301  C39 POPEB 197      81.765 100.131  43.139  1.00  0.00           C
ATOM   3304 0C31 POPEB 197      82.716  99.390  42.189  1.00  0.00           C
ATOM   3307 1C31 POPEB 197      82.406  99.611  40.709  1.00  0.00           C
ATOM   3310 2C31 POPEB 197      83.546  99.091  39.849  1.00  0.00           C
ATOM   3313 3C31 POPEB 197      83.376  99.331  38.339  1.00  0.00           C
ATOM   3316 4C31 POPEB 197      84.705  99.021  37.649  1.00  0.00           C
ATOM   3319 5C31 POPEB 197      84.725  99.180  36.139  1.00  0.00           C
ATOM   3322 6C31 POPEB 197      86.165  99.021  35.629  1.00  0.00           C
ATOM   3326  NH3 POPEC 198      18.675  18.661  21.219  1.00  0.00           N
ATOM   3330  C12 POPEC 198      20.116  18.931  21.549  1.00  0.00           C
ATOM   3333  C11 POPEC 198      20.915  19.561  20.399  1.00  0.00           C
ATOM   3336  P   POPEC 198      23.295  20.230  21.209  1.00  0.00           P
ATOM   3337  O13 POPEC 198      22.725  20.831  22.429  1.00  0.00           O
ATOM   3338  O14 POPEC 198      23.685  21.191  20.159  1.00  0.00           O
ATOM   3339  O11 POPEC 198      24.516  19.361  21.639  1.00  0.00           O
ATOM   3340  O12 POPEC 198      22.286  19.201  20.599  1.00  0.00           O
ATOM   3341  C1  POPEC 198      24.235  18.321  22.579  1.00  0.00           C
ATOM   3344  C2  POPEC 198      25.546  17.851  23.239  1.00  0.00           C
ATOM   3346  O21 POPEC 198      25.306  16.701  24.059  1.00  0.00           O
ATOM   3347  C21 POPEC 198      24.665  16.871  25.189  1.00  0.00           C
ATOM   3348  O22 POPEC 198      24.005  17.831  25.529  1.00  0.00           O
ATOM   3349  C22 POPEC 198      24.916  15.651  26.089  1.00  0.00           C
ATOM   3352  C3  POPEC 198      26.306  18.991  23.989  1.00  0.00           C
ATOM   3355  O31 POPEC 198      27.325  18.480  24.869  1.00  0.00           O
ATOM   3356  C31 POPEC 198      28.525  18.221  24.339  1.00  0.00           C
ATOM   3357  O32 POPEC 198      28.885  18.491  23.209  1.00  0.00           O
ATOM   3358  C32 POPEC 198      29.415  17.621  25.439  1.00  0.00           C
ATOM   3361  C23 POPEC 198      25.345  16.111  27.499  1.00  0.00           C
ATOM   3364  C24 POPEC 198      26.545  15.341  28.059  1.00  0.00           C
ATOM   3367  C25 POPEC 198      26.875  15.711  29.519  1.00  0.00           C
ATOM   3370  C26 POPEC 198      26.905  17.221  29.799  1.00  0.00           C
ATOM   3373  C27 POPEC 198      27.335  17.541  31.239  1.00  0.00           C
ATOM   3376  C28 POPEC 198      27.316  19.051  31.559  1.00  0.00           C
ATOM   3379  C29 POPEC 198      28.076  19.310  32.829  1.00  0.00           C
ATOM   3381 0C21 POPEC 198      27.735  20.091  33.869  1.00  0.00           C
ATOM   3383 1C21 POPEC 198      26.516  20.951  34.069  1.00  0.00           C
ATOM   3386 2C21 POPEC 198      26.615  21.561  35.479  1.00  0.00           C
ATOM   3389 3C21 POPEC 198      25.516  22.561  35.879  1.00  0.00           C
ATOM   3392 4C21 POPEC 198      25.825  23.121  37.279  1.00  0.00           C
ATOM   3395 5C21 POPEC 198      24.925  24.271  37.759  1.00  0.00           C
ATOM   3398 6C21 POPEC 198      23.536  23.841  38.249  1.00  0.00           C
ATOM   3401 7C21 POPEC 198      22.845  24.940  39.069  1.00  0.00           C
ATOM   3404 8C21 POPEC 198      21.505  24.541  39.689  1.00  0.00           C
ATOM   3408  C33 POPEC 198      30.146  16.321  25.029  1.00  0.00           C
ATOM   3411  C34 POPEC 198      31.415  16.031  25.849  1.00  0.00           C
ATOM   3414  C35 POPEC 198      31.255  16.211  27.369  1.00  0.00           C
ATOM   3417  C36 POPEC 198      32.505  15.801  28.159  1.00  0.00           C
ATOM   3420  C37 POPEC 198      32.286  15.890  29.679  1.00  0.00           C
ATOM   3423  C38 POPEC 198      33.306  15.081  30.489  1.00  0.00           C
ATOM   3426  C39 POPEC 198      32.995  15.141  31.999  1.00  0.00           C
ATOM   3429 0C31 POPEC 198      33.905  14.261  32.859  1.00  0.00           C
ATOM   3432 1C31 POPEC 198      33.415  14.201  34.319  1.00  0.00           C
ATOM   3435 2C31 POPEC 198      34.335  13.411  35.259  1.00  0.00           C
ATOM   3438 3C31 POPEC 198      34.556  11.951  34.839  1.00  0.00           C
ATOM   3441 4C31 POPEC 198      35.346  11.141  35.889  1.00  0.00           C
ATOM   3444 5C31 POPEC 198      35.626   9.701  35.439  1.00  0.00           C
ATOM   3447 6C31 POPEC 198      36.366   8.871  36.479  1.00  0.00           C
ATOM   3451  NH3 POPED 199      39.196  11.591  18.409  1.00  0.00           N
ATOM   3455  C12 POPED 199      38.915  10.121  18.329  1.00  0.00           C
ATOM   3458  C11 POPED 199      37.505   9.771  18.819  1.00  0.00           C
ATOM   3461  P   POPED 199      36.296   7.631  19.759  1.00  0.00           P
ATOM   3462  O13 POPED 199      35.196   8.601  20.049  1.00  0.00           O
ATOM   3463  O14 POPED 199      35.936   6.441  18.959  1.00  0.00           O
ATOM   3464  O11 POPED 199      37.036   7.191  21.099  1.00  0.00           O
ATOM   3465  O12 POPED 199      37.435   8.361  18.939  1.00  0.00           O
ATOM   3466  C1  POPED 199      37.595   8.151  21.999  1.00  0.00           C
ATOM   3469  C2  POPED 199      38.155   7.501  23.319  1.00  0.00           C
ATOM   3471  O21 POPED 199      38.815   8.531  24.049  1.00  0.00           O
ATOM   3472  C21 POPED 199      38.966   8.611  25.379  1.00  0.00           C
ATOM   3473  O22 POPED 199      39.536   9.561  25.909  1.00  0.00           O
ATOM   3474  C22 POPED 199      38.395   7.491  26.259  1.00  0.00           C
ATOM   3477  C3  POPED 199      39.146   6.361  22.959  1.00  0.00           C
ATOM   3480  O31 POPED 199      39.805   5.751  24.099  1.00  0.00           O
ATOM   3481  C31 POPED 199      41.115   5.961  24.199  1.00  0.00           C
ATOM   3482  O32 POPED 199      41.745   6.811  23.599  1.00  0.00           O
ATOM   3483  C32 POPED 199      41.756   4.841  25.019  1.00  0.00           C
ATOM   3486  C23 POPED 199      39.036   7.621  27.669  1.00  0.00           C
ATOM   3489  C24 POPED 199      38.806   6.441  28.629  1.00  0.00           C
ATOM   3492  C25 POPED 199      37.665   6.671  29.639  1.00  0.00           C
ATOM   3495  C26 POPED 199      37.865   5.941  30.969  1.00  0.00           C
ATOM   3498  C27 POPED 199      36.606   5.991  31.849  1.00  0.00           C
ATOM   3501  C28 POPED 199      36.885   5.761  33.339  1.00  0.00           C
ATOM   3504  C29 POPED 199      37.576   4.451  33.629  1.00  0.00           C
ATOM   3506 0C21 POPED 199      37.606   3.841  34.829  1.00  0.00           C
ATOM   3508 1C21 POPED 199      36.986   4.381  36.089  1.00  0.00           C
ATOM   3511 2C21 POPED 199      35.595   3.761  36.329  1.00  0.00           C
ATOM   3514 3C21 POPED 199      34.916   4.221  37.639  1.00  0.00           C
ATOM   3517 4C21 POPED 199      35.626   3.781  38.939  1.00  0.00           C
ATOM   3520 5C21 POPED 199      35.256   2.371  39.449  1.00  0.00           C
ATOM   3523 6C21 POPED 199      35.665   1.230  38.509  1.00  0.00           C
ATOM   3526 7C21 POPED 199      35.646  -0.140  39.199  1.00  0.00           C
ATOM   3529 8C21 POPED 199      36.216  -1.250  38.319  1.00  0.00           C
ATOM   3533  C33 POPED 199      41.696   5.021  26.549  1.00  0.00           C
ATOM   3536  C34 POPED 199      41.885   3.681  27.289  1.00  0.00           C
ATOM   3539  C35 POPED 199      41.506   3.721  28.769  1.00  0.00           C
ATOM   3542  C36 POPED 199      42.395   4.651  29.609  1.00  0.00           C
ATOM   3545  C37 POPED 199      41.995   4.651  31.089  1.00  0.00           C
ATOM   3548  C38 POPED 199      43.016   5.391  31.959  1.00  0.00           C
ATOM   3551  C39 POPED 199      42.645   5.381  33.449  1.00  0.00           C
ATOM   3554 0C31 POPED 199      41.545   6.381  33.829  1.00  0.00           C
ATOM   3557 1C31 POPED 199      41.215   6.281  35.319  1.00  0.00           C
ATOM   3560 2C31 POPED 199      40.436   7.481  35.879  1.00  0.00           C
ATOM   3563 3C31 POPED 199      40.365   7.471  37.419  1.00  0.00           C
ATOM   3566 4C31 POPED 199      41.716   7.731  38.099  1.00  0.00           C
ATOM   3569 5C31 POPED 199      41.686   7.601  39.619  1.00  0.00           C
ATOM   3572 6C31 POPED 199      43.076   7.781  40.239  1.00  0.00           C
ATOM   3576  NH3 POPEE 200     114.495  -2.270  14.359  1.00  0.00           N
ATOM   3580  C12 POPEE 200     115.795  -1.530  14.259  1.00  0.00           C
ATOM   3583  C11 POPEE 200     115.915  -0.770  12.929  1.00  0.00           C
ATOM   3586  P   POPEE 200     113.936   0.849  12.459  1.00  0.00           P
ATOM   3587  O13 POPEE 200     114.045   1.150  11.009  1.00  0.00           O
ATOM   3588  O14 POPEE 200     113.086  -0.301  12.859  1.00  0.00           O
ATOM   3589  O11 POPEE 200     113.435   2.131  13.239  1.00  0.00           O
ATOM   3590  O12 POPEE 200     115.375   0.540  13.019  1.00  0.00           O
ATOM   3591  C1  POPEE 200     114.286   2.891  14.109  1.00  0.00           C
ATOM   3594  C2  POPEE 200     113.525   3.290  15.409  1.00  0.00           C
ATOM   3596  O21 POPEE 200     113.356   2.081  16.179  1.00  0.00           O
ATOM   3597  C21 POPEE 200     113.135   2.260  17.479  1.00  0.00           C
ATOM   3598  O22 POPEE 200     112.655   3.260  17.989  1.00  0.00           O
ATOM   3599  C22 POPEE 200     113.675   1.049  18.259  1.00  0.00           C
ATOM   3602  C3  POPEE 200     112.216   4.071  15.009  1.00  0.00           C
ATOM   3605  O31 POPEE 200     111.006   3.651  15.699  1.00  0.00           O
ATOM   3606  C31 POPEE 200     110.485   4.611  16.489  1.00  0.00           C
ATOM   3607  O32 POPEE 200     110.975   5.690  16.729  1.00  0.00           O
ATOM   3608  C32 POPEE 200     109.125   4.170  17.009  1.00  0.00           C
ATOM   3611  C23 POPEE 200     112.696   0.450  19.299  1.00  0.00           C
ATOM   3614  C24 POPEE 200     113.295  -0.660  20.169  1.00  0.00           C
ATOM   3617  C25 POPEE 200     114.265  -0.161  21.249  1.00  0.00           C
ATOM   3620  C26 POPEE 200     114.796  -1.300  22.139  1.00  0.00           C
ATOM   3623  C27 POPEE 200     115.835  -0.810  23.159  1.00  0.00           C
ATOM   3626  C28 POPEE 200     116.405  -1.941  24.049  1.00  0.00           C
ATOM   3629  C29 POPEE 200     115.306  -2.640  24.809  1.00  0.00           C
ATOM   3631 0C21 POPEE 200     115.216  -2.801  26.139  1.00  0.00           C
ATOM   3633 1C21 POPEE 200     116.235  -2.391  27.159  1.00  0.00           C
ATOM   3636 2C21 POPEE 200     116.156  -3.240  28.449  1.00  0.00           C
ATOM   3639 3C21 POPEE 200     114.815  -3.081  29.189  1.00  0.00           C
ATOM   3642 4C21 POPEE 200     114.875  -3.300  30.709  1.00  0.00           C
ATOM   3645 5C21 POPEE 200     115.806  -2.290  31.399  1.00  0.00           C
ATOM   3648 6C21 POPEE 200     115.695  -2.320  32.929  1.00  0.00           C
ATOM   3651 7C21 POPEE 200     116.936  -1.710  33.579  1.00  0.00           C
ATOM   3654 8C21 POPEE 200     116.916  -1.761  35.099  1.00  0.00           C
ATOM   3658  C33 POPEE 200     109.125   2.891  17.869  1.00  0.00           C
ATOM   3661  C34 POPEE 200     107.725   2.641  18.449  1.00  0.00           C
ATOM   3664  C35 POPEE 200     107.455   1.159  18.769  1.00  0.00           C
ATOM   3667  C36 POPEE 200     107.786   0.769  20.219  1.00  0.00           C
ATOM   3670  C37 POPEE 200     106.576   0.170  20.929  1.00  0.00           C
ATOM   3673  C38 POPEE 200     106.706   0.090  22.459  1.00  0.00           C
ATOM   3676  C39 POPEE 200     105.476  -0.621  23.039  1.00  0.00           C
ATOM   3679 0C31 POPEE 200     105.186  -0.311  24.509  1.00  0.00           C
ATOM   3682 1C31 POPEE 200     103.885  -0.991  24.989  1.00  0.00           C
ATOM   3685 2C31 POPEE 200     103.135  -0.171  26.049  1.00  0.00           C
ATOM   3688 3C31 POPEE 200     103.985   0.170  27.269  1.00  0.00           C
ATOM   3691 4C31 POPEE 200     103.306   1.189  28.199  1.00  0.00           C
ATOM   3694 5C31 POPEE 200     104.216   1.630  29.349  1.00  0.00           C
ATOM   3697 6C31 POPEE 200     103.636   2.751  30.209  1.00  0.00           C
ATOM   3701  NH3 POPEF 201      91.875   0.100  13.899  1.00  0.00           N
ATOM   3705  C12 POPEF 201      91.685   1.461  13.279  1.00  0.00           C
ATOM   3708  C11 POPEF 201      91.685   2.591  14.329  1.00  0.00           C
ATOM   3711  P   POPEF 201      90.256   3.871  16.059  1.00  0.00           P
ATOM   3712  O13 POPEF 201      91.276   3.891  17.119  1.00  0.00           O
ATOM   3713  O14 POPEF 201      90.135   5.131  15.289  1.00  0.00           O
ATOM   3714  O11 POPEF 201      88.855   3.621  16.719  1.00  0.00           O
ATOM   3715  O12 POPEF 201      90.476   2.621  15.099  1.00  0.00           O
ATOM   3716  C1  POPEF 201      88.555   4.271  17.959  1.00  0.00           C
ATOM   3719  C2  POPEF 201      87.045   4.531  18.019  1.00  0.00           C
ATOM   3721  O21 POPEF 201      86.765   5.381  19.149  1.00  0.00           O
ATOM   3722  C21 POPEF 201      85.536   5.871  19.109  1.00  0.00           C
ATOM   3723  O22 POPEF 201      84.925   6.191  18.099  1.00  0.00           O
ATOM   3724  C22 POPEF 201      84.955   5.721  20.519  1.00  0.00           C
ATOM   3727  C3  POPEF 201      86.256   3.181  18.109  1.00  0.00           C
ATOM   3730  O31 POPEF 201      85.705   2.931  19.419  1.00  0.00           O
ATOM   3731  C31 POPEF 201      86.376   2.071  20.189  1.00  0.00           C
ATOM   3732  O32 POPEF 201      87.366   1.441  19.849  1.00  0.00           O
ATOM   3733  C32 POPEF 201      85.795   2.131  21.609  1.00  0.00           C
ATOM   3736  C23 POPEF 201      84.265   6.961  21.129  1.00  0.00           C
ATOM   3739  C24 POPEF 201      83.475   6.571  22.389  1.00  0.00           C
ATOM   3742  C25 POPEF 201      83.546   7.621  23.499  1.00  0.00           C
ATOM   3745  C26 POPEF 201      82.735   7.231  24.749  1.00  0.00           C
ATOM   3748  C27 POPEF 201      82.845   8.231  25.899  1.00  0.00           C
ATOM   3751  C28 POPEF 201      82.185   7.701  27.189  1.00  0.00           C
ATOM   3754  C29 POPEF 201      82.266   8.681  28.329  1.00  0.00           C
ATOM   3756 0C21 POPEF 201      81.376   8.801  29.339  1.00  0.00           C
ATOM   3758 1C21 POPEF 201      80.146   7.941  29.509  1.00  0.00           C
ATOM   3761 2C21 POPEF 201      79.275   8.361  30.709  1.00  0.00           C
ATOM   3764 3C21 POPEF 201      79.856   7.981  32.089  1.00  0.00           C
ATOM   3767 4C21 POPEF 201      79.545   9.061  33.139  1.00  0.00           C
ATOM   3770 5C21 POPEF 201      79.775   8.631  34.599  1.00  0.00           C
ATOM   3773 6C21 POPEF 201      81.156   8.021  34.889  1.00  0.00           C
ATOM   3776 7C21 POPEF 201      81.576   8.251  36.339  1.00  0.00           C
ATOM   3779 8C21 POPEF 201      82.766   7.401  36.789  1.00  0.00           C
ATOM   3783  C33 POPEF 201      86.805   1.641  22.669  1.00  0.00           C
ATOM   3786  C34 POPEF 201      86.696   2.301  24.059  1.00  0.00           C
ATOM   3789  C35 POPEF 201      85.275   2.551  24.609  1.00  0.00           C
ATOM   3792  C36 POPEF 201      85.356   3.091  26.049  1.00  0.00           C
ATOM   3795  C37 POPEF 201      84.006   3.461  26.679  1.00  0.00           C
ATOM   3798  C38 POPEF 201      84.125   3.811  28.179  1.00  0.00           C
ATOM   3801  C39 POPEF 201      84.336   2.571  29.059  1.00  0.00           C
ATOM   3804 0C31 POPEF 201      84.766   2.891  30.499  1.00  0.00           C
ATOM   3807 1C31 POPEF 201      84.856   1.611  31.349  1.00  0.00           C
ATOM   3810 2C31 POPEF 201      85.515   1.841  32.719  1.00  0.00           C
ATOM   3813 3C31 POPEF 201      85.575   0.550  33.559  1.00  0.00           C
ATOM   3816 4C31 POPEF 201      84.245   0.180  34.219  1.00  0.00           C
ATOM   3819 5C31 POPEF 201      84.356  -1.070  35.109  1.00  0.00           C
ATOM   3822 6C31 POPEF 201      83.015  -1.570  35.649  1.00  0.00           C
ATOM   3826  NH3 POPEG 202      24.005  96.971  17.559  1.00  0.00           N
ATOM   3830  C12 POPEG 202      24.746  98.280  17.589  1.00  0.00           C
ATOM   3833  C11 POPEG 202      23.946  99.341  18.339  1.00  0.00           C
ATOM   3836  P   POPEG 202      25.186 101.640  18.799  1.00  0.00           P
ATOM   3837  O13 POPEG 202      26.545 101.160  19.049  1.00  0.00           O
ATOM   3838  O14 POPEG 202      24.946 103.000  18.259  1.00  0.00           O
ATOM   3839  O11 POPEG 202      24.335 101.531  20.149  1.00  0.00           O
ATOM   3840  O12 POPEG 202      24.396 100.620  17.899  1.00  0.00           O
ATOM   3841  C1  POPEG 202      25.026 101.190  21.349  1.00  0.00           C
ATOM   3844  C2  POPEG 202      23.995 101.061  22.499  1.00  0.00           C
ATOM   3846  O21 POPEG 202      23.475  99.730  22.489  1.00  0.00           O
ATOM   3847  C21 POPEG 202      22.925  99.291  23.599  1.00  0.00           C
ATOM   3848  O22 POPEG 202      22.925  99.870  24.679  1.00  0.00           O
ATOM   3849  C22 POPEG 202      22.305  97.930  23.309  1.00  0.00           C
ATOM   3852  C3  POPEG 202      22.876 102.111  22.249  1.00  0.00           C
ATOM   3855  O31 POPEG 202      22.165 102.491  23.439  1.00  0.00           O
ATOM   3856  C31 POPEG 202      20.975 101.911  23.579  1.00  0.00           C
ATOM   3857  O32 POPEG 202      20.466 101.120  22.799  1.00  0.00           O
ATOM   3858  C32 POPEG 202      20.295 102.410  24.839  1.00  0.00           C
ATOM   3861  C23 POPEG 202      21.645  97.290  24.549  1.00  0.00           C
ATOM   3864  C24 POPEG 202      20.876  96.020  24.189  1.00  0.00           C
ATOM   3867  C25 POPEG 202      20.525  95.150  25.409  1.00  0.00           C
ATOM   3870  C26 POPEG 202      21.705  94.320  25.919  1.00  0.00           C
ATOM   3873  C27 POPEG 202      21.315  93.221  26.909  1.00  0.00           C
ATOM   3876  C28 POPEG 202      22.565  92.491  27.449  1.00  0.00           C
ATOM   3879  C29 POPEG 202      22.315  91.040  27.769  1.00  0.00           C
ATOM   3881 0C21 POPEG 202      22.435  90.421  28.959  1.00  0.00           C
ATOM   3883 1C21 POPEG 202      22.835  91.020  30.279  1.00  0.00           C
ATOM   3886 2C21 POPEG 202      21.616  91.190  31.199  1.00  0.00           C
ATOM   3889 3C21 POPEG 202      21.005  89.891  31.759  1.00  0.00           C
ATOM   3892 4C21 POPEG 202      19.585  90.171  32.269  1.00  0.00           C
ATOM   3895 5C21 POPEG 202      18.905  89.021  33.009  1.00  0.00           C
ATOM   3898 6C21 POPEG 202      17.465  89.420  33.369  1.00  0.00           C
ATOM   3901 7C21 POPEG 202      16.735  88.421  34.269  1.00  0.00           C
ATOM   3904 8C21 POPEG 202      15.266  88.790  34.489  1.00  0.00           C
ATOM   3908  C33 POPEG 202      21.236 102.510  26.069  1.00  0.00           C
ATOM   3911  C34 POPEG 202      20.606 103.351  27.189  1.00  0.00           C
ATOM   3914  C35 POPEG 202      19.296 102.761  27.699  1.00  0.00           C
ATOM   3917  C36 POPEG 202      18.565 103.660  28.689  1.00  0.00           C
ATOM   3920  C37 POPEG 202      17.095 103.251  28.769  1.00  0.00           C
ATOM   3923  C38 POPEG 202      16.265 104.100  29.729  1.00  0.00           C
ATOM   3926  C39 POPEG 202      16.646 103.940  31.209  1.00  0.00           C
ATOM   3929 0C31 POPEG 202      15.405 103.951  32.109  1.00  0.00           C
ATOM   3932 1C31 POPEG 202      15.726 104.171  33.589  1.00  0.00           C
ATOM   3935 2C31 POPEG 202      14.485 103.960  34.469  1.00  0.00           C
ATOM   3938 3C31 POPEG 202      14.556 104.591  35.869  1.00  0.00           C
ATOM   3941 4C31 POPEG 202      14.436 106.131  35.829  1.00  0.00           C
ATOM   3944 5C31 POPEG 202      15.776 106.880  35.909  1.00  0.00           C
ATOM   3947 6C31 POPEG 202      15.635 108.351  35.509  1.00  0.00           C
ATOM   3951  NH3 POPEH 203      46.535 118.030  15.829  1.00  0.00           N
ATOM   3955  C12 POPEH 203      47.286 117.641  17.079  1.00  0.00           C
ATOM   3958  C11 POPEH 203      48.596 118.450  17.179  1.00  0.00           C
ATOM   3961  P   POPEH 203      50.345 117.400  18.889  1.00  0.00           P
ATOM   3962  O13 POPEH 203      49.875 116.001  18.859  1.00  0.00           O
ATOM   3963  O14 POPEH 203      51.506 117.731  18.029  1.00  0.00           O
ATOM   3964  O11 POPEH 203      50.576 117.921  20.379  1.00  0.00           O
ATOM   3965  O12 POPEH 203      49.155 118.341  18.479  1.00  0.00           O
ATOM   3966  C1  POPEH 203      49.516 117.811  21.329  1.00  0.00           C
ATOM   3969  C2  POPEH 203      49.716 118.720  22.579  1.00  0.00           C
ATOM   3971  O21 POPEH 203      48.575 118.561  23.459  1.00  0.00           O
ATOM   3972  C21 POPEH 203      48.685 117.540  24.289  1.00  0.00           C
ATOM   3973  O22 POPEH 203      49.516 116.651  24.229  1.00  0.00           O
ATOM   3974  C22 POPEH 203      47.666 117.701  25.419  1.00  0.00           C
ATOM   3977  C3  POPEH 203      49.916 120.231  22.229  1.00  0.00           C
ATOM   3980  O31 POPEH 203      48.936 121.120  22.819  1.00  0.00           O
ATOM   3981  C31 POPEH 203      49.035 121.330  24.129  1.00  0.00           C
ATOM   3982  O32 POPEH 203      49.925 120.931  24.859  1.00  0.00           O
ATOM   3983  C32 POPEH 203      47.815 122.150  24.589  1.00  0.00           C
ATOM   3986  C23 POPEH 203      47.806 116.581  26.479  1.00  0.00           C
ATOM   3989  C24 POPEH 203      47.066 116.861  27.799  1.00  0.00           C
ATOM   3992  C25 POPEH 203      47.815 117.820  28.739  1.00  0.00           C
ATOM   3995  C26 POPEH 203      47.255 117.860  30.179  1.00  0.00           C
ATOM   3998  C27 POPEH 203      48.295 118.291  31.219  1.00  0.00           C
ATOM   4001  C28 POPEH 203      47.925 118.011  32.689  1.00  0.00           C
ATOM   4004  C29 POPEH 203      49.106 118.361  33.559  1.00  0.00           C
ATOM   4006 0C21 POPEH 203      49.095 118.631  34.879  1.00  0.00           C
ATOM   4008 1C21 POPEH 203      47.896 118.601  35.789  1.00  0.00           C
ATOM   4011 2C21 POPEH 203      47.835 117.281  36.569  1.00  0.00           C
ATOM   4014 3C21 POPEH 203      46.826 117.330  37.729  1.00  0.00           C
ATOM   4017 4C21 POPEH 203      46.725 115.991  38.479  1.00  0.00           C
ATOM   4020 5C21 POPEH 203      45.705 116.061  39.619  1.00  0.00           C
ATOM   4023 6C21 POPEH 203      45.446 114.711  40.309  1.00  0.00           C
ATOM   4026 7C21 POPEH 203      44.315 114.800  41.349  1.00  0.00           C
ATOM   4029 8C21 POPEH 203      43.625 113.461  41.629  1.00  0.00           C
ATOM   4033  C33 POPEH 203      47.406 121.911  26.059  1.00  0.00           C
ATOM   4036  C34 POPEH 203      46.146 122.690  26.449  1.00  0.00           C
ATOM   4039  C35 POPEH 203      45.856 122.671  27.949  1.00  0.00           C
ATOM   4042  C36 POPEH 203      44.675 123.531  28.389  1.00  0.00           C
ATOM   4045  C37 POPEH 203      44.595 123.650  29.919  1.00  0.00           C
ATOM   4048  C38 POPEH 203      43.606 124.721  30.389  1.00  0.00           C
ATOM   4051  C39 POPEH 203      43.705 125.040  31.899  1.00  0.00           C
ATOM   4054 0C31 POPEH 203      44.976 125.821  32.269  1.00  0.00           C
ATOM   4057 1C31 POPEH 203      44.995 126.271  33.729  1.00  0.00           C
ATOM   4060 2C31 POPEH 203      46.106 127.300  34.029  1.00  0.00           C
ATOM   4063 3C31 POPEH 203      46.125 127.761  35.489  1.00  0.00           C
ATOM   4066 4C31 POPEH 203      46.756 126.740  36.439  1.00  0.00           C
ATOM   4069 5C31 POPEH 203      46.665 127.171  37.899  1.00  0.00           C
ATOM   4072 6C31 POPEH 203      47.356 126.201  38.859  1.00  0.00           C
ATOM   4076  NH3 POPEI 204      47.066   3.051  18.319  1.00  0.00           N
ATOM   4080  C12 POPEI 204      48.186   2.111  18.029  1.00  0.00           C
ATOM   4083  C11 POPEI 204      49.525   2.781  18.369  1.00  0.00           C
ATOM   4086  P   POPEI 204      52.066   2.321  18.059  1.00  0.00           P
ATOM   4087  O13 POPEI 204      52.565   1.030  18.559  1.00  0.00           O
ATOM   4088  O14 POPEI 204      52.726   2.881  16.879  1.00  0.00           O
ATOM   4089  O11 POPEI 204      52.025   3.381  19.219  1.00  0.00           O
ATOM   4090  O12 POPEI 204      50.556   2.121  17.669  1.00  0.00           O
ATOM   4091  C1  POPEI 204      52.806   3.221  20.409  1.00  0.00           C
ATOM   4094  C2  POPEI 204      53.666   4.491  20.649  1.00  0.00           C
ATOM   4096  O21 POPEI 204      53.716   4.761  22.059  1.00  0.00           O
ATOM   4097  C21 POPEI 204      54.846   4.431  22.649  1.00  0.00           C
ATOM   4098  O22 POPEI 204      55.705   3.701  22.199  1.00  0.00           O
ATOM   4099  C22 POPEI 204      54.955   5.261  23.929  1.00  0.00           C
ATOM   4102  C3  POPEI 204      53.025   5.731  19.979  1.00  0.00           C
ATOM   4105  O31 POPEI 204      53.635   6.961  20.459  1.00  0.00           O
ATOM   4106  C31 POPEI 204      52.885   7.691  21.279  1.00  0.00           C
ATOM   4107  O32 POPEI 204      51.696   7.541  21.489  1.00  0.00           O
ATOM   4108  C32 POPEI 204      53.705   8.811  21.889  1.00  0.00           C
ATOM   4111  C23 POPEI 204      55.345   4.461  25.189  1.00  0.00           C
ATOM   4114  C24 POPEI 204      55.975   5.401  26.229  1.00  0.00           C
ATOM   4117  C25 POPEI 204      55.975   4.841  27.659  1.00  0.00           C
ATOM   4120  C26 POPEI 204      56.595   5.851  28.629  1.00  0.00           C
ATOM   4123  C27 POPEI 204      56.905   5.261  30.009  1.00  0.00           C
ATOM   4126  C28 POPEI 204      57.925   6.121  30.789  1.00  0.00           C
ATOM   4129  C29 POPEI 204      57.406   7.511  31.089  1.00  0.00           C
ATOM   4131 0C21 POPEI 204      57.146   8.021  32.309  1.00  0.00           C
ATOM   4133 1C21 POPEI 204      57.346   7.271  33.599  1.00  0.00           C
ATOM   4136 2C21 POPEI 204      57.406   8.191  34.839  1.00  0.00           C
ATOM   4139 3C21 POPEI 204      57.866   7.451  36.109  1.00  0.00           C
ATOM   4142 4C21 POPEI 204      56.865   6.381  36.579  1.00  0.00           C
ATOM   4145 5C21 POPEI 204      57.445   5.431  37.649  1.00  0.00           C
ATOM   4148 6C21 POPEI 204      57.726   6.111  38.989  1.00  0.00           C
ATOM   4151 7C21 POPEI 204      58.216   5.121  40.059  1.00  0.00           C
ATOM   4154 8C21 POPEI 204      58.415   5.751  41.429  1.00  0.00           C
ATOM   4158  C33 POPEI 204      53.085   9.111  23.269  1.00  0.00           C
ATOM   4161  C34 POPEI 204      53.876  10.121  24.099  1.00  0.00           C
ATOM   4164  C35 POPEI 204      55.236   9.641  24.629  1.00  0.00           C
ATOM   4167  C36 POPEI 204      55.725  10.511  25.799  1.00  0.00           C
ATOM   4170  C37 POPEI 204      57.175  10.241  26.209  1.00  0.00           C
ATOM   4173  C38 POPEI 204      57.736  11.331  27.149  1.00  0.00           C
ATOM   4176  C39 POPEI 204      57.196  11.281  28.579  1.00  0.00           C
ATOM   4179 0C31 POPEI 204      57.616  12.511  29.399  1.00  0.00           C
ATOM   4182 1C31 POPEI 204      57.225  12.421  30.879  1.00  0.00           C
ATOM   4185 2C31 POPEI 204      57.466  13.741  31.629  1.00  0.00           C
ATOM   4188 3C31 POPEI 204      57.055  13.681  33.099  1.00  0.00           C
ATOM   4191 4C31 POPEI 204      57.155  15.051  33.799  1.00  0.00           C
ATOM   4194 5C31 POPEI 204      56.915  14.951  35.309  1.00  0.00           C
ATOM   4197 6C31 POPEI 204      56.845  16.321  36.009  1.00  0.00           C
ATOM   4201  NH3 POPEJ 205      37.706 101.101  59.169  1.00  0.00           N
ATOM   4205  C12 POPEJ 205      37.696 102.591  59.399  1.00  0.00           C
ATOM   4208  C11 POPEJ 205      39.016 103.130  59.969  1.00  0.00           C
ATOM   4211  P   POPEJ 205      39.775 105.381  61.139  1.00  0.00           P
ATOM   4212  O13 POPEJ 205      39.056 106.640  61.389  1.00  0.00           O
ATOM   4213  O14 POPEJ 205      40.146 104.591  62.339  1.00  0.00           O
ATOM   4214  O11 POPEJ 205      41.036 105.611  60.219  1.00  0.00           O
ATOM   4215  O12 POPEJ 205      38.826 104.510  60.239  1.00  0.00           O
ATOM   4216  C1  POPEJ 205      41.285 106.850  59.539  1.00  0.00           C
ATOM   4219  C2  POPEJ 205      41.115 106.730  57.999  1.00  0.00           C
ATOM   4221  O21 POPEJ 205      41.506 107.941  57.329  1.00  0.00           O
ATOM   4222  C21 POPEJ 205      40.745 109.011  57.439  1.00  0.00           C
ATOM   4223  O22 POPEJ 205      39.745 109.131  58.119  1.00  0.00           O
ATOM   4224  C22 POPEJ 205      41.405 110.150  56.659  1.00  0.00           C
ATOM   4227  C3  POPEJ 205      39.696 106.230  57.579  1.00  0.00           C
ATOM   4230  O31 POPEJ 205      39.525 106.220  56.139  1.00  0.00           O
ATOM   4231  C31 POPEJ 205      39.655 105.001  55.579  1.00  0.00           C
ATOM   4232  O32 POPEJ 205      39.896 103.970  56.179  1.00  0.00           O
ATOM   4233  C32 POPEJ 205      39.435 105.080  54.069  1.00  0.00           C
ATOM   4236  C23 POPEJ 205      41.226 110.050  55.129  1.00  0.00           C
ATOM   4239  C24 POPEJ 205      41.635 111.360  54.429  1.00  0.00           C
ATOM   4242  C25 POPEJ 205      41.175 111.460  52.969  1.00  0.00           C
ATOM   4245  C26 POPEJ 205      41.156 112.921  52.459  1.00  0.00           C
ATOM   4248  C27 POPEJ 205      40.486 113.070  51.089  1.00  0.00           C
ATOM   4251  C28 POPEJ 205      40.425 114.520  50.549  1.00  0.00           C
ATOM   4254  C29 POPEJ 205      39.735 115.480  51.479  1.00  0.00           C
ATOM   4256 0C21 POPEJ 205      38.985 116.540  51.139  1.00  0.00           C
ATOM   4258 1C21 POPEJ 205      38.685 117.050  49.759  1.00  0.00           C
ATOM   4261 2C21 POPEJ 205      39.166 118.501  49.579  1.00  0.00           C
ATOM   4264 3C21 POPEJ 205      40.565 118.611  48.959  1.00  0.00           C
ATOM   4267 4C21 POPEJ 205      40.516 118.680  47.429  1.00  0.00           C
ATOM   4270 5C21 POPEJ 205      40.876 120.070  46.879  1.00  0.00           C
ATOM   4273 6C21 POPEJ 205      42.386 120.311  46.769  1.00  0.00           C
ATOM   4276 7C21 POPEJ 205      42.715 121.721  46.289  1.00  0.00           C
ATOM   4279 8C21 POPEJ 205      44.046 121.791  45.529  1.00  0.00           C
ATOM   4283  C33 POPEJ 205      38.135 104.331  53.689  1.00  0.00           C
ATOM   4286  C34 POPEJ 205      38.185 103.760  52.269  1.00  0.00           C
ATOM   4289  C35 POPEJ 205      38.306 104.790  51.149  1.00  0.00           C
ATOM   4292  C36 POPEJ 205      38.716 104.091  49.859  1.00  0.00           C
ATOM   4295  C37 POPEJ 205      38.925 105.001  48.659  1.00  0.00           C
ATOM   4298  C38 POPEJ 205      39.256 104.121  47.449  1.00  0.00           C
ATOM   4301  C39 POPEJ 205      39.745 104.881  46.229  1.00  0.00           C
ATOM   4304 0C31 POPEJ 205      39.925 103.900  45.059  1.00  0.00           C
ATOM   4307 1C31 POPEJ 205      40.266 104.601  43.749  1.00  0.00           C
ATOM   4310 2C31 POPEJ 205      40.276 103.650  42.549  1.00  0.00           C
ATOM   4313 3C31 POPEJ 205      40.245 104.411  41.219  1.00  0.00           C
ATOM   4316 4C31 POPEJ 205      41.396 105.430  41.069  1.00  0.00           C
ATOM   4319 5C31 POPEJ 205      41.355 106.180  39.729  1.00  0.00           C
ATOM   4322 6C31 POPEJ 205      42.515 107.160  39.539  1.00  0.00           C
ATOM   4326  NH3 POPEK 206      52.876 127.610  17.499  1.00  0.00           N
ATOM   4330  C12 POPEK 206      53.106 126.481  16.539  1.00  0.00           C
ATOM   4333  C11 POPEK 206      53.936 125.371  17.199  1.00  0.00           C
ATOM   4336  P   POPEK 206      55.565 123.440  16.709  1.00  0.00           P
ATOM   4337  O13 POPEK 206      55.686 122.321  15.729  1.00  0.00           O
ATOM   4338  O14 POPEK 206      56.815 124.140  17.079  1.00  0.00           O
ATOM   4339  O11 POPEK 206      54.865 122.921  17.999  1.00  0.00           O
ATOM   4340  O12 POPEK 206      54.466 124.471  16.219  1.00  0.00           O
ATOM   4341  C1  POPEK 206      55.396 121.951  18.879  1.00  0.00           C
ATOM   4344  C2  POPEK 206      55.655 122.610  20.249  1.00  0.00           C
ATOM   4346  O21 POPEK 206      55.665 121.631  21.299  1.00  0.00           O
ATOM   4347  C21 POPEK 206      54.516 121.111  21.669  1.00  0.00           C
ATOM   4348  O22 POPEK 206      53.435 121.260  21.109  1.00  0.00           O
ATOM   4349  C22 POPEK 206      54.745 120.331  22.959  1.00  0.00           C
ATOM   4352  C3  POPEK 206      54.685 123.811  20.509  1.00  0.00           C
ATOM   4355  O31 POPEK 206      54.585 124.180  21.899  1.00  0.00           O
ATOM   4356  C31 POPEK 206      53.946 125.331  22.079  1.00  0.00           C
ATOM   4357  O32 POPEK 206      53.705 126.141  21.189  1.00  0.00           O
ATOM   4358  C32 POPEK 206      53.456 125.490  23.519  1.00  0.00           C
ATOM   4361  C23 POPEK 206      53.916 119.031  23.019  1.00  0.00           C
ATOM   4364  C24 POPEK 206      53.936 118.341  24.379  1.00  0.00           C
ATOM   4367  C25 POPEK 206      53.345 119.221  25.489  1.00  0.00           C
ATOM   4370  C26 POPEK 206      53.036 118.450  26.779  1.00  0.00           C
ATOM   4373  C27 POPEK 206      52.125 119.291  27.679  1.00  0.00           C
ATOM   4376  C28 POPEK 206      51.946 118.680  29.069  1.00  0.00           C
ATOM   4379  C29 POPEK 206      51.055 119.560  29.909  1.00  0.00           C
ATOM   4381 0C21 POPEK 206      51.455 120.381  30.899  1.00  0.00           C
ATOM   4383 1C21 POPEK 206      52.876 120.591  31.319  1.00  0.00           C
ATOM   4386 2C21 POPEK 206      53.365 119.460  32.249  1.00  0.00           C
ATOM   4389 3C21 POPEK 206      52.946 119.630  33.719  1.00  0.00           C
ATOM   4392 4C21 POPEK 206      53.675 120.780  34.419  1.00  0.00           C
ATOM   4395 5C21 POPEK 206      53.516 120.710  35.939  1.00  0.00           C
ATOM   4398 6C21 POPEK 206      54.425 121.680  36.699  1.00  0.00           C
ATOM   4401 7C21 POPEK 206      54.376 121.391  38.199  1.00  0.00           C
ATOM   4404 8C21 POPEK 206      55.585 121.880  38.979  1.00  0.00           C
ATOM   4408  C33 POPEK 206      52.785 124.230  24.159  1.00  0.00           C
ATOM   4411  C34 POPEK 206      51.506 124.541  24.969  1.00  0.00           C
ATOM   4414  C35 POPEK 206      51.616 125.661  26.019  1.00  0.00           C
ATOM   4417  C36 POPEK 206      52.505 125.271  27.199  1.00  0.00           C
ATOM   4420  C37 POPEK 206      52.806 126.391  28.199  1.00  0.00           C
ATOM   4423  C38 POPEK 206      54.175 126.230  28.859  1.00  0.00           C
ATOM   4426  C39 POPEK 206      54.356 125.101  29.889  1.00  0.00           C
ATOM   4429 0C31 POPEK 206      55.786 125.161  30.449  1.00  0.00           C
ATOM   4432 1C31 POPEK 206      56.036 124.291  31.689  1.00  0.00           C
ATOM   4435 2C31 POPEK 206      57.235 124.821  32.469  1.00  0.00           C
ATOM   4438 3C31 POPEK 206      57.375 124.230  33.879  1.00  0.00           C
ATOM   4441 4C31 POPEK 206      58.286 125.091  34.759  1.00  0.00           C
ATOM   4444 5C31 POPEK 206      57.946 124.980  36.249  1.00  0.00           C
ATOM   4447 6C31 POPEK 206      56.626 125.661  36.649  1.00  0.00           C
ATOM   4451  NH3 POPEL 207      63.466  27.061  14.889  1.00  0.00           N
ATOM   4455  C12 POPEL 207      63.475  25.560  14.999  1.00  0.00           C
ATOM   4458  C11 POPEL 207      63.275  24.870  13.629  1.00  0.00           C
ATOM   4461  P   POPEL 207      62.995  22.261  14.019  1.00  0.00           P
ATOM   4462  O13 POPEL 207      63.396  21.671  12.729  1.00  0.00           O
ATOM   4463  O14 POPEL 207      61.955  21.511  14.779  1.00  0.00           O
ATOM   4464  O11 POPEL 207      64.286  22.461  14.919  1.00  0.00           O
ATOM   4465  O12 POPEL 207      62.466  23.720  13.769  1.00  0.00           O
ATOM   4466  C1  POPEL 207      64.506  21.791  16.159  1.00  0.00           C
ATOM   4469  C2  POPEL 207      64.155  22.721  17.359  1.00  0.00           C
ATOM   4471  O21 POPEL 207      65.175  22.651  18.379  1.00  0.00           O
ATOM   4472  C21 POPEL 207      66.235  23.431  18.159  1.00  0.00           C
ATOM   4473  O22 POPEL 207      66.356  24.231  17.259  1.00  0.00           O
ATOM   4474  C22 POPEL 207      67.305  23.161  19.219  1.00  0.00           C
ATOM   4477  C3  POPEL 207      62.775  22.331  17.959  1.00  0.00           C
ATOM   4480  O31 POPEL 207      62.325  23.331  18.879  1.00  0.00           O
ATOM   4481  C31 POPEL 207      62.435  23.041  20.159  1.00  0.00           C
ATOM   4482  O32 POPEL 207      62.726  21.971  20.649  1.00  0.00           O
ATOM   4483  C32 POPEL 207      62.085  24.291  20.949  1.00  0.00           C
ATOM   4486  C23 POPEL 207      67.796  24.450  19.909  1.00  0.00           C
ATOM   4489  C24 POPEL 207      66.795  25.031  20.919  1.00  0.00           C
ATOM   4492  C25 POPEL 207      66.485  24.081  22.079  1.00  0.00           C
ATOM   4495  C26 POPEL 207      66.366  24.800  23.429  1.00  0.00           C
ATOM   4498  C27 POPEL 207      66.315  23.831  24.609  1.00  0.00           C
ATOM   4501  C28 POPEL 207      66.366  24.491  25.999  1.00  0.00           C
ATOM   4504  C29 POPEL 207      66.515  23.460  27.099  1.00  0.00           C
ATOM   4506 0C21 POPEL 207      65.745  23.281  28.189  1.00  0.00           C
ATOM   4508 1C21 POPEL 207      64.566  24.120  28.599  1.00  0.00           C
ATOM   4511 2C21 POPEL 207      64.665  24.601  30.059  1.00  0.00           C
ATOM   4514 3C21 POPEL 207      65.985  25.321  30.399  1.00  0.00           C
ATOM   4517 4C21 POPEL 207      65.946  25.960  31.799  1.00  0.00           C
ATOM   4520 5C21 POPEL 207      65.315  27.351  31.789  1.00  0.00           C
ATOM   4523 6C21 POPEL 207      65.135  27.911  33.209  1.00  0.00           C
ATOM   4526 7C21 POPEL 207      64.925  29.431  33.209  1.00  0.00           C
ATOM   4529 8C21 POPEL 207      64.875  30.010  34.629  1.00  0.00           C
ATOM   4533  C33 POPEL 207      62.305  24.071  22.459  1.00  0.00           C
ATOM   4536  C34 POPEL 207      61.745  25.230  23.279  1.00  0.00           C
ATOM   4539  C35 POPEL 207      61.686  24.900  24.769  1.00  0.00           C
ATOM   4542  C36 POPEL 207      60.896  25.971  25.539  1.00  0.00           C
ATOM   4545  C37 POPEL 207      60.576  25.560  26.979  1.00  0.00           C
ATOM   4548  C38 POPEL 207      59.655  26.581  27.659  1.00  0.00           C
ATOM   4551  C39 POPEL 207      59.295  26.231  29.109  1.00  0.00           C
ATOM   4554 0C31 POPEL 207      60.516  26.091  30.029  1.00  0.00           C
ATOM   4557 1C31 POPEL 207      60.135  26.120  31.509  1.00  0.00           C
ATOM   4560 2C31 POPEL 207      61.296  25.771  32.449  1.00  0.00           C
ATOM   4563 3C31 POPEL 207      61.065  26.271  33.879  1.00  0.00           C
ATOM   4566 4C31 POPEL 207      61.946  25.560  34.909  1.00  0.00           C
ATOM   4569 5C31 POPEL 207      61.795  26.141  36.319  1.00  0.00           C
ATOM   4572 6C31 POPEL 207      62.565  25.351  37.379  1.00  0.00           C
ATOM   4576  NH3 POPEM 208      74.995  68.601  12.769  1.00  0.00           N
ATOM   4580  C12 POPEM 208      73.586  69.091  12.949  1.00  0.00           C
ATOM   4583  C11 POPEM 208      73.425  70.540  12.429  1.00  0.00           C
ATOM   4586  P   POPEM 208      70.815  70.550  11.949  1.00  0.00           P
ATOM   4587  O13 POPEM 208      70.226  71.641  11.139  1.00  0.00           O
ATOM   4588  O14 POPEM 208      71.146  69.281  11.229  1.00  0.00           O
ATOM   4589  O11 POPEM 208      69.896  70.241  13.229  1.00  0.00           O
ATOM   4590  O12 POPEM 208      72.125  71.081  12.649  1.00  0.00           O
ATOM   4591  C1  POPEM 208      70.536  69.470  14.259  1.00  0.00           C
ATOM   4594  C2  POPEM 208      69.716  69.470  15.569  1.00  0.00           C
ATOM   4596  O21 POPEM 208      70.576  69.161  16.689  1.00  0.00           O
ATOM   4597  C21 POPEM 208      71.086  67.940  16.739  1.00  0.00           C
ATOM   4598  O22 POPEM 208      70.906  67.050  15.919  1.00  0.00           O
ATOM   4599  C22 POPEM 208      71.985  67.800  17.959  1.00  0.00           C
ATOM   4602  C3  POPEM 208      68.435  68.581  15.499  1.00  0.00           C
ATOM   4605  O31 POPEM 208      67.936  68.311  16.809  1.00  0.00           O
ATOM   4606  C31 POPEM 208      67.396  69.341  17.449  1.00  0.00           C
ATOM   4607  O32 POPEM 208      67.055  70.400  16.959  1.00  0.00           O
ATOM   4608  C32 POPEM 208      67.205  68.921  18.909  1.00  0.00           C
ATOM   4611  C23 POPEM 208      72.025  66.351  18.509  1.00  0.00           C
ATOM   4614  C24 POPEM 208      71.125  66.120  19.739  1.00  0.00           C
ATOM   4617  C25 POPEM 208      71.786  66.650  21.019  1.00  0.00           C
ATOM   4620  C26 POPEM 208      71.046  66.230  22.299  1.00  0.00           C
ATOM   4623  C27 POPEM 208      71.885  66.531  23.559  1.00  0.00           C
ATOM   4626  C28 POPEM 208      71.116  66.330  24.879  1.00  0.00           C
ATOM   4629  C29 POPEM 208      70.026  67.361  25.039  1.00  0.00           C
ATOM   4631 0C21 POPEM 208      69.485  67.751  26.209  1.00  0.00           C
ATOM   4633 1C21 POPEM 208      69.866  67.211  27.559  1.00  0.00           C
ATOM   4636 2C21 POPEM 208      69.175  68.031  28.659  1.00  0.00           C
ATOM   4639 3C21 POPEM 208      69.495  67.510  30.059  1.00  0.00           C
ATOM   4642 4C21 POPEM 208      68.686  68.230  31.139  1.00  0.00           C
ATOM   4645 5C21 POPEM 208      67.305  67.591  31.369  1.00  0.00           C
ATOM   4648 6C21 POPEM 208      66.476  68.370  32.399  1.00  0.00           C
ATOM   4651 7C21 POPEM 208      65.475  67.491  33.149  1.00  0.00           C
ATOM   4654 8C21 POPEM 208      64.675  68.281  34.189  1.00  0.00           C
ATOM   4658  C33 POPEM 208      67.205  70.061  19.949  1.00  0.00           C
ATOM   4661  C34 POPEM 208      67.016  69.470  21.359  1.00  0.00           C
ATOM   4664  C35 POPEM 208      66.845  70.501  22.479  1.00  0.00           C
ATOM   4667  C36 POPEM 208      68.126  70.831  23.249  1.00  0.00           C
ATOM   4670  C37 POPEM 208      67.826  71.671  24.499  1.00  0.00           C
ATOM   4673  C38 POPEM 208      68.966  71.730  25.519  1.00  0.00           C
ATOM   4676  C39 POPEM 208      68.546  72.451  26.809  1.00  0.00           C
ATOM   4679 0C31 POPEM 208      69.595  72.381  27.919  1.00  0.00           C
ATOM   4682 1C31 POPEM 208      69.256  73.300  29.109  1.00  0.00           C
ATOM   4685 2C31 POPEM 208      70.195  73.101  30.309  1.00  0.00           C
ATOM   4688 3C31 POPEM 208      69.966  74.100  31.449  1.00  0.00           C
ATOM   4691 4C31 POPEM 208      70.506  75.521  31.169  1.00  0.00           C
ATOM   4694 5C31 POPEM 208      70.375  76.421  32.409  1.00  0.00           C
ATOM   4697 6C31 POPEM 208      70.935  77.830  32.209  1.00  0.00           C
ATOM   4701  NH3 POPEN 209       0.364  21.261  58.809  1.00  0.00           N
ATOM   4705  C12 POPEN 209       0.254  19.900  59.379  1.00  0.00           C
ATOM   4708  C11 POPEN 209       1.494  19.111  58.939  1.00  0.00           C
ATOM   4711  P   POPEN 209       1.034  16.831  60.089  1.00  0.00           P
ATOM   4712  O13 POPEN 209       2.184  17.011  60.989  1.00  0.00           O
ATOM   4713  O14 POPEN 209      -0.336  16.991  60.609  1.00  0.00           O
ATOM   4714  O11 POPEN 209       1.204  15.401  59.449  1.00  0.00           O
ATOM   4715  O12 POPEN 209       1.174  17.741  58.819  1.00  0.00           O
ATOM   4716  C1  POPEN 209       1.174  15.171  58.039  1.00  0.00           C
ATOM   4719  C2  POPEN 209       2.485  15.551  57.269  1.00  0.00           C
ATOM   4721  O21 POPEN 209       2.164  16.400  56.149  1.00  0.00           O
ATOM   4722  C21 POPEN 209       1.474  15.811  55.189  1.00  0.00           C
ATOM   4723  O22 POPEN 209       0.974  14.701  55.229  1.00  0.00           O
ATOM   4724  C22 POPEN 209       1.334  16.791  54.029  1.00  0.00           C
ATOM   4727  C3  POPEN 209       3.385  14.351  56.839  1.00  0.00           C
ATOM   4730  O31 POPEN 209       4.305  14.791  55.819  1.00  0.00           O
ATOM   4731  C31 POPEN 209       5.036  13.841  55.239  1.00  0.00           C
ATOM   4732  O32 POPEN 209       5.036  12.661  55.539  1.00  0.00           O
ATOM   4733  C32 POPEN 209       5.885  14.491  54.149  1.00  0.00           C
ATOM   4736  C23 POPEN 209       1.414  16.121  52.639  1.00  0.00           C
ATOM   4739  C24 POPEN 209       0.914  17.091  51.559  1.00  0.00           C
ATOM   4742  C25 POPEN 209       0.844  16.480  50.159  1.00  0.00           C
ATOM   4745  C26 POPEN 209       2.214  16.301  49.499  1.00  0.00           C
ATOM   4748  C27 POPEN 209       2.134  16.211  47.969  1.00  0.00           C
ATOM   4751  C28 POPEN 209       3.515  16.301  47.289  1.00  0.00           C
ATOM   4754  C29 POPEN 209       4.405  15.150  47.699  1.00  0.00           C
ATOM   4756 0C21 POPEN 209       4.615  14.011  47.029  1.00  0.00           C
ATOM   4758 1C21 POPEN 209       4.005  13.601  45.709  1.00  0.00           C
ATOM   4761 2C21 POPEN 209       3.125  12.341  45.819  1.00  0.00           C
ATOM   4764 3C21 POPEN 209       3.896  11.071  46.189  1.00  0.00           C
ATOM   4767 4C21 POPEN 209       3.105   9.791  45.879  1.00  0.00           C
ATOM   4770 5C21 POPEN 209       3.915   8.521  46.179  1.00  0.00           C
ATOM   4773 6C21 POPEN 209       3.345   7.281  45.469  1.00  0.00           C
ATOM   4776 7C21 POPEN 209       4.145   6.011  45.789  1.00  0.00           C
ATOM   4779 8C21 POPEN 209       3.795   4.821  44.899  1.00  0.00           C
ATOM   4783  C33 POPEN 209       7.305  13.881  54.069  1.00  0.00           C
ATOM   4786  C34 POPEN 209       8.295  14.811  53.349  1.00  0.00           C
ATOM   4789  C35 POPEN 209       7.905  15.091  51.889  1.00  0.00           C
ATOM   4792  C36 POPEN 209       8.835  16.091  51.199  1.00  0.00           C
ATOM   4795  C37 POPEN 209       8.266  16.601  49.859  1.00  0.00           C
ATOM   4798  C38 POPEN 209       8.775  15.851  48.619  1.00  0.00           C
ATOM   4801  C39 POPEN 209       8.286  14.401  48.479  1.00  0.00           C
ATOM   4804 0C31 POPEN 209       8.775  13.741  47.169  1.00  0.00           C
ATOM   4807 1C31 POPEN 209       8.355  12.271  47.059  1.00  0.00           C
ATOM   4810 2C31 POPEN 209       9.195  11.451  46.059  1.00  0.00           C
ATOM   4813 3C31 POPEN 209       9.106  11.921  44.609  1.00  0.00           C
ATOM   4816 4C31 POPEN 209       9.936  11.031  43.669  1.00  0.00           C
ATOM   4819 5C31 POPEN 209      10.045  11.601  42.249  1.00  0.00           C
ATOM   4822 6C31 POPEN 209      10.915  10.741  41.319  1.00  0.00           C
ATOM   4826  NH3 POPEO 210     108.116   6.951  54.999  1.00  0.00           N
ATOM   4830  C12 POPEO 210     108.155   5.771  54.059  1.00  0.00           C
ATOM   4833  C11 POPEO 210     108.786   4.551  54.739  1.00  0.00           C
ATOM   4836  P   POPEO 210     109.825   2.281  54.099  1.00  0.00           P
ATOM   4837  O13 POPEO 210     111.186   2.761  53.799  1.00  0.00           O
ATOM   4838  O14 POPEO 210     109.525   1.761  55.459  1.00  0.00           O
ATOM   4839  O11 POPEO 210     109.346   1.230  52.999  1.00  0.00           O
ATOM   4840  O12 POPEO 210     108.826   3.461  53.809  1.00  0.00           O
ATOM   4841  C1  POPEO 210     109.675   1.381  51.609  1.00  0.00           C
ATOM   4844  C2  POPEO 210     108.466   1.821  50.729  1.00  0.00           C
ATOM   4846  O21 POPEO 210     108.616   1.391  49.359  1.00  0.00           O
ATOM   4847  C21 POPEO 210     109.486   2.061  48.609  1.00  0.00           C
ATOM   4848  O22 POPEO 210     110.365   2.791  48.999  1.00  0.00           O
ATOM   4849  C22 POPEO 210     109.165   1.781  47.129  1.00  0.00           C
ATOM   4852  C3  POPEO 210     108.145   3.351  50.819  1.00  0.00           C
ATOM   4855  O31 POPEO 210     107.425   3.821  49.659  1.00  0.00           O
ATOM   4856  C31 POPEO 210     106.125   3.591  49.639  1.00  0.00           C
ATOM   4857  O32 POPEO 210     105.485   3.081  50.539  1.00  0.00           O
ATOM   4858  C32 POPEO 210     105.526   4.121  48.339  1.00  0.00           C
ATOM   4861  C23 POPEO 210     110.415   1.751  46.219  1.00  0.00           C
ATOM   4864  C24 POPEO 210     110.046   1.371  44.769  1.00  0.00           C
ATOM   4867  C25 POPEO 210     111.265   1.230  43.829  1.00  0.00           C
ATOM   4870  C26 POPEO 210     111.786   2.571  43.279  1.00  0.00           C
ATOM   4873  C27 POPEO 210     111.925   2.571  41.739  1.00  0.00           C
ATOM   4876  C28 POPEO 210     112.495   3.891  41.199  1.00  0.00           C
ATOM   4879  C29 POPEO 210     112.565   3.901  39.689  1.00  0.00           C
ATOM   4881 0C21 POPEO 210     113.435   4.601  38.939  1.00  0.00           C
ATOM   4883 1C21 POPEO 210     114.486   5.571  39.419  1.00  0.00           C
ATOM   4886 2C21 POPEO 210     114.476   6.901  38.639  1.00  0.00           C
ATOM   4889 3C21 POPEO 210     113.205   7.741  38.859  1.00  0.00           C
ATOM   4892 4C21 POPEO 210     113.195   9.041  38.059  1.00  0.00           C
ATOM   4895 5C21 POPEO 210     111.895   9.821  38.249  1.00  0.00           C
ATOM   4898 6C21 POPEO 210     111.755  11.011  37.279  1.00  0.00           C
ATOM   4901 7C21 POPEO 210     110.435  11.771  37.469  1.00  0.00           C
ATOM   4904 8C21 POPEO 210     110.175  12.821  36.379  1.00  0.00           C
ATOM   4908  C33 POPEO 210     105.326   3.021  47.279  1.00  0.00           C
ATOM   4911  C34 POPEO 210     105.196   3.611  45.869  1.00  0.00           C
ATOM   4914  C35 POPEO 210     105.036   2.541  44.789  1.00  0.00           C
ATOM   4917  C36 POPEO 210     103.616   1.971  44.679  1.00  0.00           C
ATOM   4920  C37 POPEO 210     103.565   0.690  43.839  1.00  0.00           C
ATOM   4923  C38 POPEO 210     102.325   0.600  42.929  1.00  0.00           C
ATOM   4926  C39 POPEO 210     100.996   0.610  43.689  1.00  0.00           C
ATOM   4929 0C31 POPEO 210      99.805   0.450  42.739  1.00  0.00           C
ATOM   4932 1C31 POPEO 210      98.496   0.880  43.379  1.00  0.00           C
ATOM   4935 2C31 POPEO 210      97.296   0.760  42.429  1.00  0.00           C
ATOM   4938 3C31 POPEO 210      96.075   1.571  42.889  1.00  0.00           C
ATOM   4941 4C31 POPEO 210      95.655   1.300  44.329  1.00  0.00           C
ATOM   4944 5C31 POPEO 210      94.416   2.091  44.749  1.00  0.00           C
ATOM   4947 6C31 POPEO 210      94.156   2.011  46.259  1.00  0.00           C
ATOM   4951  NH3 POPEP 211      -3.325   0.580  14.019  1.00  0.00           N
ATOM   4955  C12 POPEP 211      -3.096   1.681  15.019  1.00  0.00           C
ATOM   4958  C11 POPEP 211      -1.616   1.991  15.329  1.00  0.00           C
ATOM   4961  P   POPEP 211      -0.396  -0.070  16.499  1.00  0.00           P
ATOM   4962  O13 POPEP 211      -1.066  -1.360  16.259  1.00  0.00           O
ATOM   4963  O14 POPEP 211       1.085  -0.070  16.639  1.00  0.00           O
ATOM   4964  O11 POPEP 211      -1.016   0.709  17.719  1.00  0.00           O
ATOM   4965  O12 POPEP 211      -0.766   0.860  15.279  1.00  0.00           O
ATOM   4966  C1  POPEP 211      -0.946   0.189  19.059  1.00  0.00           C
ATOM   4969  C2  POPEP 211       0.434   0.410  19.739  1.00  0.00           C
ATOM   4971  O21 POPEP 211       0.254   0.280  21.169  1.00  0.00           O
ATOM   4972  C21 POPEP 211       1.144  -0.490  21.779  1.00  0.00           C
ATOM   4973  O22 POPEP 211       2.034  -1.110  21.229  1.00  0.00           O
ATOM   4974  C22 POPEP 211       0.894  -0.471  23.299  1.00  0.00           C
ATOM   4977  C3  POPEP 211       1.034   1.811  19.419  1.00  0.00           C
ATOM   4980  O31 POPEP 211       2.254   2.070  20.139  1.00  0.00           O
ATOM   4981  C31 POPEP 211       3.396   2.021  19.459  1.00  0.00           C
ATOM   4982  O32 POPEP 211       3.495   1.851  18.249  1.00  0.00           O
ATOM   4983  C32 POPEP 211       4.585   2.371  20.339  1.00  0.00           C
ATOM   4986  C23 POPEP 211       2.084  -1.040  24.109  1.00  0.00           C
ATOM   4989  C24 POPEP 211       1.894  -1.001  25.629  1.00  0.00           C
ATOM   4992  C25 POPEP 211       0.814  -1.990  26.089  1.00  0.00           C
ATOM   4995  C26 POPEP 211       0.694  -2.071  27.619  1.00  0.00           C
ATOM   4998  C27 POPEP 211      -0.456  -2.990  28.049  1.00  0.00           C
ATOM   5001  C28 POPEP 211      -0.466  -3.231  29.569  1.00  0.00           C
ATOM   5004  C29 POPEP 211      -1.656  -4.051  29.989  1.00  0.00           C
ATOM   5006 0C21 POPEP 211      -2.176  -4.091  31.229  1.00  0.00           C
ATOM   5008 1C21 POPEP 211      -1.616  -3.371  32.429  1.00  0.00           C
ATOM   5011 2C21 POPEP 211      -1.555  -4.250  33.699  1.00  0.00           C
ATOM   5014 3C21 POPEP 211      -1.026  -3.440  34.899  1.00  0.00           C
ATOM   5017 4C21 POPEP 211      -1.006  -4.240  36.209  1.00  0.00           C
ATOM   5020 5C21 POPEP 211      -0.565  -3.401  37.419  1.00  0.00           C
ATOM   5023 6C21 POPEP 211      -1.476  -2.190  37.689  1.00  0.00           C
ATOM   5026 7C21 POPEP 211      -1.266  -1.561  39.069  1.00  0.00           C
ATOM   5029 8C21 POPEP 211      -2.526  -0.840  39.569  1.00  0.00           C
ATOM   5033  C33 POPEP 211       4.655   1.590  21.669  1.00  0.00           C
ATOM   5036  C34 POPEP 211       5.875   1.991  22.509  1.00  0.00           C
ATOM   5039  C35 POPEP 211       5.765   3.391  23.129  1.00  0.00           C
ATOM   5042  C36 POPEP 211       4.755   3.470  24.279  1.00  0.00           C
ATOM   5045  C37 POPEP 211       5.285   2.791  25.549  1.00  0.00           C
ATOM   5048  C38 POPEP 211       4.305   2.840  26.719  1.00  0.00           C
ATOM   5051  C39 POPEP 211       4.915   2.150  27.949  1.00  0.00           C
ATOM   5054 0C31 POPEP 211       4.015   2.190  29.179  1.00  0.00           C
ATOM   5057 1C31 POPEP 211       4.766   1.700  30.419  1.00  0.00           C
ATOM   5060 2C31 POPEP 211       3.885   1.651  31.679  1.00  0.00           C
ATOM   5063 3C31 POPEP 211       4.665   1.180  32.919  1.00  0.00           C
ATOM   5066 4C31 POPEP 211       5.625   2.251  33.469  1.00  0.00           C
ATOM   5069 5C31 POPEP 211       6.445   1.751  34.659  1.00  0.00           C
ATOM   5072 6C31 POPEP 211       7.286   2.850  35.319  1.00  0.00           C
ATOM   5076  NH3 POPEQ 212      54.455  74.581  57.959  1.00  0.00           N
ATOM   5080  C12 POPEQ 212      55.135  73.271  57.689  1.00  0.00           C
ATOM   5083  C11 POPEQ 212      54.216  72.300  56.919  1.00  0.00           C
ATOM   5086  P   POPEQ 212      51.635  72.760  57.199  1.00  0.00           P
ATOM   5087  O13 POPEQ 212      50.716  72.921  58.339  1.00  0.00           O
ATOM   5088  O14 POPEQ 212      52.045  74.021  56.539  1.00  0.00           O
ATOM   5089  O11 POPEQ 212      50.985  71.751  56.179  1.00  0.00           O
ATOM   5090  O12 POPEQ 212      52.975  72.040  57.589  1.00  0.00           O
ATOM   5091  C1  POPEQ 212      51.635  71.501  54.939  1.00  0.00           C
ATOM   5094  C2  POPEQ 212      50.786  70.521  54.099  1.00  0.00           C
ATOM   5096  O21 POPEQ 212      51.626  69.861  53.149  1.00  0.00           O
ATOM   5097  C21 POPEQ 212      52.155  70.580  52.169  1.00  0.00           C
ATOM   5098  O22 POPEQ 212      52.125  71.800  52.069  1.00  0.00           O
ATOM   5099  C22 POPEQ 212      52.796  69.620  51.179  1.00  0.00           C
ATOM   5102  C3  POPEQ 212      49.545  71.241  53.489  1.00  0.00           C
ATOM   5105  O31 POPEQ 212      48.456  70.391  53.059  1.00  0.00           O
ATOM   5106  C31 POPEQ 212      48.625  69.741  51.919  1.00  0.00           C
ATOM   5107  O32 POPEQ 212      49.665  69.620  51.289  1.00  0.00           O
ATOM   5108  C32 POPEQ 212      47.266  69.260  51.429  1.00  0.00           C
ATOM   5111  C23 POPEQ 212      53.216  70.311  49.869  1.00  0.00           C
ATOM   5114  C24 POPEQ 212      52.815  69.491  48.639  1.00  0.00           C
ATOM   5117  C25 POPEQ 212      53.095  70.210  47.319  1.00  0.00           C
ATOM   5120  C26 POPEQ 212      52.616  69.400  46.119  1.00  0.00           C
ATOM   5123  C27 POPEQ 212      53.716  69.131  45.079  1.00  0.00           C
ATOM   5126  C28 POPEQ 212      53.326  68.091  44.019  1.00  0.00           C
ATOM   5129  C29 POPEQ 212      52.095  68.500  43.269  1.00  0.00           C
ATOM   5131 0C21 POPEQ 212      51.946  68.640  41.939  1.00  0.00           C
ATOM   5133 1C21 POPEQ 212      53.006  68.430  40.899  1.00  0.00           C
ATOM   5136 2C21 POPEQ 212      52.946  67.010  40.329  1.00  0.00           C
ATOM   5139 3C21 POPEQ 212      53.955  66.781  39.199  1.00  0.00           C
ATOM   5142 4C21 POPEQ 212      54.016  65.311  38.789  1.00  0.00           C
ATOM   5145 5C21 POPEQ 212      55.075  65.050  37.719  1.00  0.00           C
ATOM   5148 6C21 POPEQ 212      55.145  63.571  37.329  1.00  0.00           C
ATOM   5151 7C21 POPEQ 212      56.356  63.250  36.449  1.00  0.00           C
ATOM   5154 8C21 POPEQ 212      56.436  61.771  36.049  1.00  0.00           C
ATOM   5158  C33 POPEQ 212      47.356  68.500  50.089  1.00  0.00           C
ATOM   5161  C34 POPEQ 212      47.745  69.421  48.909  1.00  0.00           C
ATOM   5164  C35 POPEQ 212      48.025  68.631  47.639  1.00  0.00           C
ATOM   5167  C36 POPEQ 212      48.365  69.550  46.459  1.00  0.00           C
ATOM   5170  C37 POPEQ 212      48.536  68.771  45.139  1.00  0.00           C
ATOM   5173  C38 POPEQ 212      48.516  69.680  43.899  1.00  0.00           C
ATOM   5176  C39 POPEQ 212      47.155  70.330  43.599  1.00  0.00           C
ATOM   5179 0C31 POPEQ 212      46.075  69.311  43.199  1.00  0.00           C
ATOM   5182 1C31 POPEQ 212      44.665  69.930  43.129  1.00  0.00           C
ATOM   5185 2C31 POPEQ 212      43.675  69.091  42.309  1.00  0.00           C
ATOM   5188 3C31 POPEQ 212      43.495  69.561  40.859  1.00  0.00           C
ATOM   5191 4C31 POPEQ 212      44.815  69.760  40.089  1.00  0.00           C
ATOM   5194 5C31 POPEQ 212      44.606  70.241  38.659  1.00  0.00           C
ATOM   5197 6C31 POPEQ 212      45.915  70.601  37.949  1.00  0.00           C
ATOM   5201  NH3 POPER 213     121.846  88.790  60.639  1.00  0.00           N
ATOM   5205  C12 POPER 213     120.775  89.760  61.079  1.00  0.00           C
ATOM   5208  C11 POPER 213     120.286  89.441  62.499  1.00  0.00           C
ATOM   5211  P   POPER 213     117.675  89.940  62.549  1.00  0.00           P
ATOM   5212  O13 POPER 213     117.436  88.520  62.909  1.00  0.00           O
ATOM   5213  O14 POPER 213     116.875  90.961  63.239  1.00  0.00           O
ATOM   5214  O11 POPER 213     117.555  90.150  60.979  1.00  0.00           O
ATOM   5215  O12 POPER 213     119.196  90.290  62.819  1.00  0.00           O
ATOM   5216  C1  POPER 213     116.446  90.900  60.439  1.00  0.00           C
ATOM   5219  C2  POPER 213     116.796  91.581  59.089  1.00  0.00           C
ATOM   5221  O21 POPER 213     117.015  90.521  58.139  1.00  0.00           O
ATOM   5222  C21 POPER 213     116.786  90.730  56.859  1.00  0.00           C
ATOM   5223  O22 POPER 213     116.355  91.750  56.349  1.00  0.00           O
ATOM   5224  C22 POPER 213     117.135  89.441  56.119  1.00  0.00           C
ATOM   5227  C3  POPER 213     118.065  92.470  59.249  1.00  0.00           C
ATOM   5230  O31 POPER 213     118.446  93.140  58.039  1.00  0.00           O
ATOM   5231  C31 POPER 213     117.646  94.070  57.549  1.00  0.00           C
ATOM   5232  O32 POPER 213     116.805  94.681  58.179  1.00  0.00           O
ATOM   5233  C32 POPER 213     118.096  94.350  56.109  1.00  0.00           C
ATOM   5236  C23 POPER 213     116.916  89.460  54.589  1.00  0.00           C
ATOM   5239  C24 POPER 213     117.056  88.030  54.039  1.00  0.00           C
ATOM   5242  C25 POPER 213     116.856  87.901  52.529  1.00  0.00           C
ATOM   5245  C26 POPER 213     115.385  87.710  52.099  1.00  0.00           C
ATOM   5248  C27 POPER 213     115.266  87.211  50.649  1.00  0.00           C
ATOM   5251  C28 POPER 213     113.835  86.801  50.239  1.00  0.00           C
ATOM   5254  C29 POPER 213     113.686  85.421  49.659  1.00  0.00           C
ATOM   5256 0C21 POPER 213     114.405  84.851  48.669  1.00  0.00           C
ATOM   5258 1C21 POPER 213     115.425  85.530  47.789  1.00  0.00           C
ATOM   5261 2C21 POPER 213     115.345  85.031  46.329  1.00  0.00           C
ATOM   5264 3C21 POPER 213     113.916  84.811  45.809  1.00  0.00           C
ATOM   5267 4C21 POPER 213     113.845  84.560  44.289  1.00  0.00           C
ATOM   5270 5C21 POPER 213     112.616  83.741  43.859  1.00  0.00           C
ATOM   5273 6C21 POPER 213     111.276  84.280  44.399  1.00  0.00           C
ATOM   5276 7C21 POPER 213     110.076  83.491  43.859  1.00  0.00           C
ATOM   5279 8C21 POPER 213     108.735  83.930  44.449  1.00  0.00           C
ATOM   5283  C33 POPER 213     117.165  95.290  55.299  1.00  0.00           C
ATOM   5286  C34 POPER 213     117.815  95.740  53.979  1.00  0.00           C
ATOM   5289  C35 POPER 213     118.376  94.641  53.059  1.00  0.00           C
ATOM   5292  C36 POPER 213     117.296  93.671  52.559  1.00  0.00           C
ATOM   5295  C37 POPER 213     117.826  92.521  51.689  1.00  0.00           C
ATOM   5298  C38 POPER 213     117.885  92.841  50.179  1.00  0.00           C
ATOM   5301  C39 POPER 213     118.925  93.911  49.789  1.00  0.00           C
ATOM   5304 0C31 POPER 213     119.286  93.881  48.289  1.00  0.00           C
ATOM   5307 1C31 POPER 213     120.235  92.720  47.939  1.00  0.00           C
ATOM   5310 2C31 POPER 213     120.126  92.241  46.479  1.00  0.00           C
ATOM   5313 3C31 POPER 213     120.786  93.161  45.439  1.00  0.00           C
ATOM   5316 4C31 POPER 213     120.726  92.521  44.049  1.00  0.00           C
ATOM   5319 5C31 POPER 213     121.345  93.380  42.939  1.00  0.00           C
ATOM   5322 6C31 POPER 213     121.315  92.690  41.569  1.00  0.00           C
ATOM   5326  NH3 POPES 214      81.635  78.311  13.389  1.00  0.00           N
ATOM   5330  C12 POPES 214      82.175  77.531  12.229  1.00  0.00           C
ATOM   5333  C11 POPES 214      81.036  77.150  11.269  1.00  0.00           C
ATOM   5336  P   POPES 214      79.536  75.391  12.529  1.00  0.00           P
ATOM   5337  O13 POPES 214      78.275  75.391  13.299  1.00  0.00           O
ATOM   5338  O14 POPES 214      79.665  74.441  11.409  1.00  0.00           O
ATOM   5339  O11 POPES 214      80.766  75.201  13.499  1.00  0.00           O
ATOM   5340  O12 POPES 214      79.825  76.841  11.989  1.00  0.00           O
ATOM   5341  C1  POPES 214      80.655  75.350  14.909  1.00  0.00           C
ATOM   5344  C2  POPES 214      81.476  74.260  15.629  1.00  0.00           C
ATOM   5346  O21 POPES 214      81.315  74.461  17.049  1.00  0.00           O
ATOM   5347  C21 POPES 214      81.535  73.411  17.809  1.00  0.00           C
ATOM   5348  O22 POPES 214      81.665  72.250  17.419  1.00  0.00           O
ATOM   5349  C22 POPES 214      81.686  73.891  19.249  1.00  0.00           C
ATOM   5352  C3  POPES 214      82.976  74.300  15.189  1.00  0.00           C
ATOM   5355  O31 POPES 214      83.885  74.960  16.099  1.00  0.00           O
ATOM   5356  C31 POPES 214      84.106  76.271  15.909  1.00  0.00           C
ATOM   5357  O32 POPES 214      83.555  76.970  15.079  1.00  0.00           O
ATOM   5358  C32 POPES 214      85.186  76.751  16.869  1.00  0.00           C
ATOM   5361  C23 POPES 214      81.276  72.841  20.299  1.00  0.00           C
ATOM   5364  C24 POPES 214      81.925  73.110  21.659  1.00  0.00           C
ATOM   5367  C25 POPES 214      81.506  74.421  22.329  1.00  0.00           C
ATOM   5370  C26 POPES 214      82.305  74.661  23.619  1.00  0.00           C
ATOM   5373  C27 POPES 214      81.425  75.001  24.829  1.00  0.00           C
ATOM   5376  C28 POPES 214      82.206  75.461  26.089  1.00  0.00           C
ATOM   5379  C29 POPES 214      83.306  74.540  26.559  1.00  0.00           C
ATOM   5381 0C21 POPES 214      83.485  74.021  27.789  1.00  0.00           C
ATOM   5383 1C21 POPES 214      82.595  74.150  29.009  1.00  0.00           C
ATOM   5386 2C21 POPES 214      82.325  72.741  29.539  1.00  0.00           C
ATOM   5389 3C21 POPES 214      81.546  72.580  30.849  1.00  0.00           C
ATOM   5392 4C21 POPES 214      81.345  71.081  31.169  1.00  0.00           C
ATOM   5395 5C21 POPES 214      80.626  70.831  32.499  1.00  0.00           C
ATOM   5398 6C21 POPES 214      79.135  71.180  32.419  1.00  0.00           C
ATOM   5401 7C21 POPES 214      78.435  71.081  33.779  1.00  0.00           C
ATOM   5404 8C21 POPES 214      76.925  71.291  33.659  1.00  0.00           C
ATOM   5408  C33 POPES 214      84.655  77.091  18.289  1.00  0.00           C
ATOM   5411  C34 POPES 214      85.655  76.650  19.379  1.00  0.00           C
ATOM   5414  C35 POPES 214      85.166  76.790  20.829  1.00  0.00           C
ATOM   5417  C36 POPES 214      85.435  78.171  21.469  1.00  0.00           C
ATOM   5420  C37 POPES 214      85.446  78.141  23.009  1.00  0.00           C
ATOM   5423  C38 POPES 214      85.775  79.500  23.649  1.00  0.00           C
ATOM   5426  C39 POPES 214      84.556  80.391  23.949  1.00  0.00           C
ATOM   5429 0C31 POPES 214      84.985  81.791  24.419  1.00  0.00           C
ATOM   5432 1C31 POPES 214      83.826  82.690  24.879  1.00  0.00           C
ATOM   5435 2C31 POPES 214      84.296  84.091  25.329  1.00  0.00           C
ATOM   5438 3C31 POPES 214      85.146  84.110  26.609  1.00  0.00           C
ATOM   5441 4C31 POPES 214      84.346  83.881  27.909  1.00  0.00           C
ATOM   5444 5C31 POPES 214      85.225  83.730  29.159  1.00  0.00           C
ATOM   5447 6C31 POPES 214      84.536  84.061  30.479  1.00  0.00           C
ATOM   5451  NH3 POPET 215      55.985 121.771  60.019  1.00  0.00           N
ATOM   5455  C12 POPET 215      55.886 120.581  60.929  1.00  0.00           C
ATOM   5458  C11 POPET 215      54.636 119.790  60.519  1.00  0.00           C
ATOM   5461  P   POPET 215      52.055 120.141  60.409  1.00  0.00           P
ATOM   5462  O13 POPET 215      51.226 120.880  61.369  1.00  0.00           O
ATOM   5463  O14 POPET 215      52.115 118.680  60.469  1.00  0.00           O
ATOM   5464  O11 POPET 215      51.725 120.710  58.959  1.00  0.00           O
ATOM   5465  O12 POPET 215      53.526 120.681  60.589  1.00  0.00           O
ATOM   5466  C1  POPET 215      51.156 119.910  57.929  1.00  0.00           C
ATOM   5469  C2  POPET 215      52.225 119.311  56.979  1.00  0.00           C
ATOM   5471  O21 POPET 215      52.845 120.331  56.169  1.00  0.00           O
ATOM   5472  C21 POPET 215      54.126 120.150  55.919  1.00  0.00           C
ATOM   5473  O22 POPET 215      54.955 119.730  56.699  1.00  0.00           O
ATOM   5474  C22 POPET 215      54.356 120.401  54.409  1.00  0.00           C
ATOM   5477  C3  POPET 215      51.565 118.291  56.029  1.00  0.00           C
ATOM   5480  O31 POPET 215      52.565 117.430  55.419  1.00  0.00           O
ATOM   5481  C31 POPET 215      52.125 116.180  55.249  1.00  0.00           C
ATOM   5482  O32 POPET 215      50.946 115.870  55.119  1.00  0.00           O
ATOM   5483  C32 POPET 215      53.356 115.261  55.339  1.00  0.00           C
ATOM   5486  C23 POPET 215      55.756 120.940  54.039  1.00  0.00           C
ATOM   5489  C24 POPET 215      56.115 120.800  52.539  1.00  0.00           C
ATOM   5492  C25 POPET 215      55.005 121.241  51.569  1.00  0.00           C
ATOM   5495  C26 POPET 215      55.466 121.400  50.109  1.00  0.00           C
ATOM   5498  C27 POPET 215      54.345 121.841  49.139  1.00  0.00           C
ATOM   5501  C28 POPET 215      54.755 121.931  47.659  1.00  0.00           C
ATOM   5504  C29 POPET 215      55.635 123.111  47.309  1.00  0.00           C
ATOM   5506 0C21 POPET 215      55.585 123.781  46.149  1.00  0.00           C
ATOM   5508 1C21 POPET 215      54.665 123.440  44.999  1.00  0.00           C
ATOM   5511 2C21 POPET 215      55.135 123.970  43.629  1.00  0.00           C
ATOM   5514 3C21 POPET 215      55.196 125.500  43.549  1.00  0.00           C
ATOM   5517 4C21 POPET 215      55.506 126.010  42.129  1.00  0.00           C
ATOM   5520 5C21 POPET 215      55.966 127.480  42.099  1.00  0.00           C
ATOM   5523 6C21 POPET 215      54.945 128.480  42.659  1.00  0.00           C
ATOM   5526 7C21 POPET 215      55.466 129.921  42.579  1.00  0.00           C
ATOM   5529 8C21 POPET 215      54.475 130.962  43.109  1.00  0.00           C
ATOM   5533  C33 POPET 215      53.076 113.751  55.469  1.00  0.00           C
ATOM   5536  C34 POPET 215      54.405 112.980  55.379  1.00  0.00           C
ATOM   5539  C35 POPET 215      54.315 111.460  55.159  1.00  0.00           C
ATOM   5542  C36 POPET 215      53.405 111.101  53.989  1.00  0.00           C
ATOM   5545  C37 POPET 215      53.316 109.611  53.709  1.00  0.00           C
ATOM   5548  C38 POPET 215      52.235 109.311  52.659  1.00  0.00           C
ATOM   5551  C39 POPET 215      52.705 109.350  51.209  1.00  0.00           C
ATOM   5554 0C31 POPET 215      53.586 108.140  50.859  1.00  0.00           C
ATOM   5557 1C31 POPET 215      53.895 108.051  49.369  1.00  0.00           C
ATOM   5560 2C31 POPET 215      54.906 106.941  49.049  1.00  0.00           C
ATOM   5563 3C31 POPET 215      56.005 107.400  48.069  1.00  0.00           C
ATOM   5566 4C31 POPET 215      55.475 107.871  46.709  1.00  0.00           C
ATOM   5569 5C31 POPET 215      56.616 108.361  45.809  1.00  0.00           C
ATOM   5572 6C31 POPET 215      56.135 108.951  44.489  1.00  0.00           C
ATOM   5576  NH3 POPEU 216       5.766 102.761  17.359  1.00  0.00           N
ATOM   5580  C12 POPEU 216       6.746 102.260  16.349  1.00  0.00           C
ATOM   5583  C11 POPEU 216       7.445 100.991  16.809  1.00  0.00           C
ATOM   5586  P   POPEU 216       8.675  98.930  15.859  1.00  0.00           P
ATOM   5587  O13 POPEU 216       7.555  98.051  15.499  1.00  0.00           O
ATOM   5588  O14 POPEU 216       9.945  98.830  15.109  1.00  0.00           O
ATOM   5589  O11 POPEU 216       9.065  98.940  17.399  1.00  0.00           O
ATOM   5590  O12 POPEU 216       8.165 100.430  15.699  1.00  0.00           O
ATOM   5591  C1  POPEU 216       8.465  98.061  18.339  1.00  0.00           C
ATOM   5594  C2  POPEU 216       8.305  98.771  19.709  1.00  0.00           C
ATOM   5596  O21 POPEU 216       7.115  99.581  19.639  1.00  0.00           O
ATOM   5597  C21 POPEU 216       6.436  99.650  20.769  1.00  0.00           C
ATOM   5598  O22 POPEU 216       6.816  99.261  21.859  1.00  0.00           O
ATOM   5599  C22 POPEU 216       5.065 100.301  20.499  1.00  0.00           C
ATOM   5602  C3  POPEU 216       9.575  99.620  20.019  1.00  0.00           C
ATOM   5605  O31 POPEU 216       9.885  99.671  21.439  1.00  0.00           O
ATOM   5606  C31 POPEU 216      11.136  99.331  21.789  1.00  0.00           C
ATOM   5607  O32 POPEU 216      12.056  99.100  21.029  1.00  0.00           O
ATOM   5608  C32 POPEU 216      11.206  99.201  23.299  1.00  0.00           C
ATOM   5611  C23 POPEU 216       4.255 100.640  21.779  1.00  0.00           C
ATOM   5614  C24 POPEU 216       4.465 102.091  22.239  1.00  0.00           C
ATOM   5617  C25 POPEU 216       3.795 102.391  23.579  1.00  0.00           C
ATOM   5620  C26 POPEU 216       3.865 103.870  23.969  1.00  0.00           C
ATOM   5623  C27 POPEU 216       2.875 104.240  25.079  1.00  0.00           C
ATOM   5626  C28 POPEU 216       3.495 105.150  26.159  1.00  0.00           C
ATOM   5629  C29 POPEU 216       4.245 104.401  27.229  1.00  0.00           C
ATOM   5631 0C21 POPEU 216       4.245 104.690  28.539  1.00  0.00           C
ATOM   5633 1C21 POPEU 216       3.536 105.841  29.209  1.00  0.00           C
ATOM   5636 2C21 POPEU 216       2.274 105.401  29.969  1.00  0.00           C
ATOM   5639 3C21 POPEU 216       2.495 104.210  30.909  1.00  0.00           C
ATOM   5642 4C21 POPEU 216       1.444 104.121  32.029  1.00  0.00           C
ATOM   5645 5C21 POPEU 216       1.384 102.731  32.669  1.00  0.00           C
ATOM   5648 6C21 POPEU 216       0.454 102.731  33.899  1.00  0.00           C
ATOM   5651 7C21 POPEU 216       0.264 101.330  34.489  1.00  0.00           C
ATOM   5654 8C21 POPEU 216      -0.636 101.311  35.719  1.00  0.00           C
ATOM   5658  C33 POPEU 216      11.215  97.731  23.769  1.00  0.00           C
ATOM   5661  C34 POPEU 216      11.245  97.631  25.299  1.00  0.00           C
ATOM   5664  C35 POPEU 216      11.166  96.171  25.779  1.00  0.00           C
ATOM   5667  C36 POPEU 216      12.425  95.691  26.519  1.00  0.00           C
ATOM   5670  C37 POPEU 216      12.635  96.370  27.879  1.00  0.00           C
ATOM   5673  C38 POPEU 216      13.755  95.681  28.679  1.00  0.00           C
ATOM   5676  C39 POPEU 216      13.995  96.281  30.069  1.00  0.00           C
ATOM   5679 0C31 POPEU 216      14.556  97.710  30.049  1.00  0.00           C
ATOM   5682 1C31 POPEU 216      15.186  98.100  31.389  1.00  0.00           C
ATOM   5685 2C31 POPEU 216      15.415  99.611  31.519  1.00  0.00           C
ATOM   5688 3C31 POPEU 216      16.226 100.010  32.769  1.00  0.00           C
ATOM   5691 4C31 POPEU 216      15.605  99.571  34.099  1.00  0.00           C
ATOM   5694 5C31 POPEU 216      16.286 100.220  35.309  1.00  0.00           C
ATOM   5697 6C31 POPEU 216      15.826  99.671  36.659  1.00  0.00           C
ATOM   5701  NH3 POPEV 217       4.755   7.651  61.099  1.00  0.00           N
ATOM   5705  C12 POPEV 217       4.595   6.191  61.439  1.00  0.00           C
ATOM   5708  C11 POPEV 217       5.835   5.371  61.059  1.00  0.00           C
ATOM   5711  P   POPEV 217       5.195   2.881  60.649  1.00  0.00           P
ATOM   5712  O13 POPEV 217       5.146   1.621  61.409  1.00  0.00           O
ATOM   5713  O14 POPEV 217       3.925   3.291  60.009  1.00  0.00           O
ATOM   5714  O11 POPEV 217       6.385   2.781  59.629  1.00  0.00           O
ATOM   5715  O12 POPEV 217       5.735   4.051  61.589  1.00  0.00           O
ATOM   5716  C1  POPEV 217       6.295   2.881  58.209  1.00  0.00           C
ATOM   5719  C2  POPEV 217       7.555   3.631  57.659  1.00  0.00           C
ATOM   5721  O21 POPEV 217       8.155   2.991  56.519  1.00  0.00           O
ATOM   5722  C21 POPEV 217       7.435   2.971  55.429  1.00  0.00           C
ATOM   5723  O22 POPEV 217       6.266   3.271  55.319  1.00  0.00           O
ATOM   5724  C22 POPEV 217       8.376   2.601  54.269  1.00  0.00           C
ATOM   5727  C3  POPEV 217       8.675   3.751  58.719  1.00  0.00           C
ATOM   5730  O31 POPEV 217       9.895   4.331  58.169  1.00  0.00           O
ATOM   5731  C31 POPEV 217       9.925   5.651  58.149  1.00  0.00           C
ATOM   5732  O32 POPEV 217       9.016   6.391  58.509  1.00  0.00           O
ATOM   5733  C32 POPEV 217      11.296   6.121  57.689  1.00  0.00           C
ATOM   5736  C23 POPEV 217       7.835   3.011  52.879  1.00  0.00           C
ATOM   5739  C24 POPEV 217       8.845   2.651  51.769  1.00  0.00           C
ATOM   5742  C25 POPEV 217       8.286   2.861  50.359  1.00  0.00           C
ATOM   5745  C26 POPEV 217       8.286   4.321  49.869  1.00  0.00           C
ATOM   5748  C27 POPEV 217       7.505   4.461  48.549  1.00  0.00           C
ATOM   5751  C28 POPEV 217       7.665   5.831  47.859  1.00  0.00           C
ATOM   5754  C29 POPEV 217       9.045   6.041  47.279  1.00  0.00           C
ATOM   5756 0C21 POPEV 217       9.406   5.981  45.989  1.00  0.00           C
ATOM   5758 1C21 POPEV 217       8.505   5.641  44.809  1.00  0.00           C
ATOM   5761 2C21 POPEV 217       8.775   4.231  44.269  1.00  0.00           C
ATOM   5764 3C21 POPEV 217       9.945   4.171  43.259  1.00  0.00           C
ATOM   5767 4C21 POPEV 217       9.485   4.411  41.809  1.00  0.00           C
ATOM   5770 5C21 POPEV 217       8.735   3.211  41.199  1.00  0.00           C
ATOM   5773 6C21 POPEV 217       9.655   2.181  40.529  1.00  0.00           C
ATOM   5776 7C21 POPEV 217       8.955   0.850  40.259  1.00  0.00           C
ATOM   5779 8C21 POPEV 217       9.805  -0.150  39.479  1.00  0.00           C
ATOM   5783  C33 POPEV 217      11.555   5.921  56.179  1.00  0.00           C
ATOM   5786  C34 POPEV 217      13.055   6.021  55.869  1.00  0.00           C
ATOM   5789  C35 POPEV 217      13.376   6.501  54.449  1.00  0.00           C
ATOM   5792  C36 POPEV 217      13.126   5.441  53.369  1.00  0.00           C
ATOM   5795  C37 POPEV 217      13.326   6.001  51.959  1.00  0.00           C
ATOM   5798  C38 POPEV 217      12.996   4.971  50.869  1.00  0.00           C
ATOM   5801  C39 POPEV 217      12.775   5.611  49.499  1.00  0.00           C
ATOM   5804 0C31 POPEV 217      12.675   4.561  48.379  1.00  0.00           C
ATOM   5807 1C31 POPEV 217      14.045   4.201  47.779  1.00  0.00           C
ATOM   5810 2C31 POPEV 217      14.505   5.191  46.699  1.00  0.00           C
ATOM   5813 3C31 POPEV 217      13.966   4.841  45.299  1.00  0.00           C
ATOM   5816 4C31 POPEV 217      14.305   5.911  44.269  1.00  0.00           C
ATOM   5819 5C31 POPEV 217      13.936   5.511  42.829  1.00  0.00           C
ATOM   5822 6C31 POPEV 217      13.925   6.701  41.879  1.00  0.00           C
ATOM   5826  NH3 POPEW 218     113.125 124.700  55.429  1.00  0.00           N
ATOM   5830  C12 POPEW 218     113.096 124.040  56.779  1.00  0.00           C
ATOM   5833  C11 POPEW 218     113.506 122.570  56.639  1.00  0.00           C
ATOM   5836  P   POPEW 218     112.506 120.271  56.069  1.00  0.00           P
ATOM   5837  O13 POPEW 218     113.715 119.730  55.419  1.00  0.00           O
ATOM   5838  O14 POPEW 218     112.305 119.940  57.489  1.00  0.00           O
ATOM   5839  O11 POPEW 218     111.195 119.851  55.269  1.00  0.00           O
ATOM   5840  O12 POPEW 218     112.506 121.841  55.909  1.00  0.00           O
ATOM   5841  C1  POPEW 218     111.245 119.221  53.979  1.00  0.00           C
ATOM   5844  C2  POPEW 218     111.305 120.220  52.789  1.00  0.00           C
ATOM   5846  O21 POPEW 218     110.806 119.601  51.579  1.00  0.00           O
ATOM   5847  C21 POPEW 218     111.625 118.701  51.029  1.00  0.00           C
ATOM   5848  O22 POPEW 218     112.515 118.100  51.579  1.00  0.00           O
ATOM   5849  C22 POPEW 218     111.345 118.611  49.539  1.00  0.00           C
ATOM   5852  C3  POPEW 218     112.705 120.870  52.589  1.00  0.00           C
ATOM   5855  O31 POPEW 218     112.766 121.680  51.389  1.00  0.00           O
ATOM   5856  C31 POPEW 218     112.705 122.990  51.599  1.00  0.00           C
ATOM   5857  O32 POPEW 218     112.576 123.520  52.689  1.00  0.00           O
ATOM   5858  C32 POPEW 218     112.775 123.701  50.249  1.00  0.00           C
ATOM   5861  C23 POPEW 218     112.585 119.091  48.759  1.00  0.00           C
ATOM   5864  C24 POPEW 218     112.275 119.520  47.319  1.00  0.00           C
ATOM   5867  C25 POPEW 218     113.536 119.501  46.449  1.00  0.00           C
ATOM   5870  C26 POPEW 218     113.306 119.940  45.009  1.00  0.00           C
ATOM   5873  C27 POPEW 218     114.585 119.790  44.179  1.00  0.00           C
ATOM   5876  C28 POPEW 218     114.416 119.940  42.649  1.00  0.00           C
ATOM   5879  C29 POPEW 218     113.506 118.911  42.009  1.00  0.00           C
ATOM   5881 0C21 POPEW 218     113.776 117.601  41.849  1.00  0.00           C
ATOM   5883 1C21 POPEW 218     115.015 116.861  42.279  1.00  0.00           C
ATOM   5886 2C21 POPEW 218     115.905 116.421  41.109  1.00  0.00           C
ATOM   5889 3C21 POPEW 218     116.536 117.601  40.359  1.00  0.00           C
ATOM   5892 4C21 POPEW 218     117.465 117.120  39.239  1.00  0.00           C
ATOM   5895 5C21 POPEW 218     117.915 118.270  38.329  1.00  0.00           C
ATOM   5898 6C21 POPEW 218     118.376 117.771  36.959  1.00  0.00           C
ATOM   5901 7C21 POPEW 218     118.756 118.911  36.009  1.00  0.00           C
ATOM   5904 8C21 POPEW 218     119.025 118.440  34.579  1.00  0.00           C
ATOM   5908  C33 POPEW 218     114.065 124.530  50.089  1.00  0.00           C
ATOM   5911  C34 POPEW 218     115.326 123.680  49.869  1.00  0.00           C
ATOM   5914  C35 POPEW 218     115.466 123.151  48.439  1.00  0.00           C
ATOM   5917  C36 POPEW 218     116.936 122.951  48.029  1.00  0.00           C
ATOM   5920  C37 POPEW 218     117.085 122.531  46.559  1.00  0.00           C
ATOM   5923  C38 POPEW 218     118.525 122.620  46.029  1.00  0.00           C
ATOM   5926  C39 POPEW 218     118.995 124.061  45.749  1.00  0.00           C
ATOM   5929 0C31 POPEW 218     119.646 124.171  44.359  1.00  0.00           C
ATOM   5932 1C31 POPEW 218     120.596 125.371  44.169  1.00  0.00           C
ATOM   5935 2C31 POPEW 218     121.136 125.460  42.719  1.00  0.00           C
ATOM   5938 3C31 POPEW 218     122.135 124.350  42.369  1.00  0.00           C
ATOM   5941 4C31 POPEW 218     122.305 124.140  40.849  1.00  0.00           C
ATOM   5944 5C31 POPEW 218     123.226 122.951  40.529  1.00  0.00           C
ATOM   5947 6C31 POPEW 218     123.315 122.641  39.029  1.00  0.00           C
ATOM   5951  NH3 POPEX 219      92.896  54.960  61.959  1.00  0.00           N
ATOM   5955  C12 POPEX 219      92.546  56.271  61.309  1.00  0.00           C
ATOM   5958  C11 POPEX 219      92.266  57.411  62.289  1.00  0.00           C
ATOM   5961  P   POPEX 219      93.575  59.601  61.679  1.00  0.00           P
ATOM   5962  O13 POPEX 219      93.385  60.661  62.679  1.00  0.00           O
ATOM   5963  O14 POPEX 219      94.786  58.760  61.849  1.00  0.00           O
ATOM   5964  O11 POPEX 219      93.616  60.350  60.289  1.00  0.00           O
ATOM   5965  O12 POPEX 219      92.336  58.651  61.579  1.00  0.00           O
ATOM   5966  C1  POPEX 219      93.665  59.681  59.039  1.00  0.00           C
ATOM   5969  C2  POPEX 219      92.275  59.161  58.539  1.00  0.00           C
ATOM   5971  O21 POPEX 219      92.336  58.960  57.119  1.00  0.00           O
ATOM   5972  C21 POPEX 219      93.186  58.050  56.699  1.00  0.00           C
ATOM   5973  O22 POPEX 219      93.826  57.281  57.389  1.00  0.00           O
ATOM   5974  C22 POPEX 219      93.186  58.071  55.189  1.00  0.00           C
ATOM   5977  C3  POPEX 219      91.095  60.131  58.819  1.00  0.00           C
ATOM   5980  O31 POPEX 219      89.976  59.870  57.939  1.00  0.00           O
ATOM   5981  C31 POPEX 219      89.235  58.830  58.309  1.00  0.00           C
ATOM   5982  O32 POPEX 219      89.265  58.310  59.409  1.00  0.00           O
ATOM   5983  C32 POPEX 219      88.356  58.370  57.139  1.00  0.00           C
ATOM   5986  C23 POPEX 219      94.556  57.760  54.579  1.00  0.00           C
ATOM   5989  C24 POPEX 219      94.476  57.970  53.069  1.00  0.00           C
ATOM   5992  C25 POPEX 219      95.736  57.561  52.319  1.00  0.00           C
ATOM   5995  C26 POPEX 219      95.536  57.790  50.829  1.00  0.00           C
ATOM   5998  C27 POPEX 219      96.675  57.230  49.969  1.00  0.00           C
ATOM   6001  C28 POPEX 219      96.475  57.580  48.489  1.00  0.00           C
ATOM   6004  C29 POPEX 219      95.256  56.930  47.879  1.00  0.00           C
ATOM   6006 0C21 POPEX 219      94.735  57.271  46.689  1.00  0.00           C
ATOM   6008 1C21 POPEX 219      95.365  58.281  45.759  1.00  0.00           C
ATOM   6011 2C21 POPEX 219      94.825  58.201  44.319  1.00  0.00           C
ATOM   6014 3C21 POPEX 219      94.995  56.821  43.669  1.00  0.00           C
ATOM   6017 4C21 POPEX 219      93.656  56.120  43.399  1.00  0.00           C
ATOM   6020 5C21 POPEX 219      93.826  54.661  42.959  1.00  0.00           C
ATOM   6023 6C21 POPEX 219      92.655  54.161  42.109  1.00  0.00           C
ATOM   6026 7C21 POPEX 219      92.956  52.811  41.459  1.00  0.00           C
ATOM   6029 8C21 POPEX 219      92.036  52.491  40.289  1.00  0.00           C
ATOM   6033  C33 POPEX 219      88.885  57.111  56.429  1.00  0.00           C
ATOM   6036  C34 POPEX 219      88.186  56.871  55.089  1.00  0.00           C
ATOM   6039  C35 POPEX 219      88.656  55.621  54.329  1.00  0.00           C
ATOM   6042  C36 POPEX 219      87.485  54.881  53.649  1.00  0.00           C
ATOM   6045  C37 POPEX 219      87.915  53.900  52.549  1.00  0.00           C
ATOM   6048  C38 POPEX 219      86.726  53.431  51.699  1.00  0.00           C
ATOM   6051  C39 POPEX 219      87.045  53.180  50.219  1.00  0.00           C
ATOM   6054 0C31 POPEX 219      88.096  52.091  49.969  1.00  0.00           C
ATOM   6057 1C31 POPEX 219      88.155  51.741  48.469  1.00  0.00           C
ATOM   6060 2C31 POPEX 219      89.165  50.641  48.119  1.00  0.00           C
ATOM   6063 3C31 POPEX 219      90.635  51.031  48.339  1.00  0.00           C
ATOM   6066 4C31 POPEX 219      91.106  52.251  47.519  1.00  0.00           C
ATOM   6069 5C31 POPEX 219      92.626  52.451  47.589  1.00  0.00           C
ATOM   6072 6C31 POPEX 219      93.116  53.690  46.849  1.00  0.00           C
ATOM   6076  NH3 POPEY 220      62.085 117.351  15.169  1.00  0.00           N
ATOM   6080  C12 POPEY 220      60.995 116.561  14.499  1.00  0.00           C
ATOM   6083  C11 POPEY 220      59.606 117.030  14.939  1.00  0.00           C
ATOM   6086  P   POPEY 220      57.155 116.160  14.319  1.00  0.00           P
ATOM   6087  O13 POPEY 220      56.376 117.370  13.969  1.00  0.00           O
ATOM   6088  O14 POPEY 220      56.795 114.910  13.609  1.00  0.00           O
ATOM   6089  O11 POPEY 220      56.985 115.910  15.879  1.00  0.00           O
ATOM   6090  O12 POPEY 220      58.666 116.421  14.089  1.00  0.00           O
ATOM   6091  C1  POPEY 220      55.635 115.611  16.309  1.00  0.00           C
ATOM   6094  C2  POPEY 220      55.525 115.331  17.839  1.00  0.00           C
ATOM   6096  O21 POPEY 220      56.185 114.081  18.099  1.00  0.00           O
ATOM   6097  C21 POPEY 220      56.565 113.881  19.359  1.00  0.00           C
ATOM   6098  O22 POPEY 220      56.455 114.681  20.269  1.00  0.00           O
ATOM   6099  C22 POPEY 220      57.196 112.501  19.519  1.00  0.00           C
ATOM   6102  C3  POPEY 220      54.016 115.290  18.219  1.00  0.00           C
ATOM   6105  O31 POPEY 220      53.695 114.770  19.539  1.00  0.00           O
ATOM   6106  C31 POPEY 220      53.615 115.721  20.469  1.00  0.00           C
ATOM   6107  O32 POPEY 220      54.135 116.820  20.389  1.00  0.00           O
ATOM   6108  C32 POPEY 220      52.616 115.290  21.539  1.00  0.00           C
ATOM   6111  C23 POPEY 220      57.995 112.321  20.839  1.00  0.00           C
ATOM   6114  C24 POPEY 220      57.995 110.861  21.289  1.00  0.00           C
ATOM   6117  C25 POPEY 220      59.155 110.441  22.199  1.00  0.00           C
ATOM   6120  C26 POPEY 220      59.455 111.381  23.379  1.00  0.00           C
ATOM   6123  C27 POPEY 220      60.366 110.721  24.429  1.00  0.00           C
ATOM   6126  C28 POPEY 220      61.065 111.740  25.349  1.00  0.00           C
ATOM   6129  C29 POPEY 220      61.756 111.220  26.579  1.00  0.00           C
ATOM   6131 0C21 POPEY 220      62.635 110.210  26.669  1.00  0.00           C
ATOM   6133 1C21 POPEY 220      63.186 109.370  25.539  1.00  0.00           C
ATOM   6136 2C21 POPEY 220      64.646 108.940  25.789  1.00  0.00           C
ATOM   6139 3C21 POPEY 220      65.606 110.141  25.889  1.00  0.00           C
ATOM   6142 4C21 POPEY 220      67.086 109.760  25.749  1.00  0.00           C
ATOM   6145 5C21 POPEY 220      67.606 108.781  26.819  1.00  0.00           C
ATOM   6148 6C21 POPEY 220      69.135 108.650  26.779  1.00  0.00           C
ATOM   6151 7C21 POPEY 220      69.696 107.811  27.929  1.00  0.00           C
ATOM   6154 8C21 POPEY 220      71.226 107.841  27.999  1.00  0.00           C
ATOM   6158  C33 POPEY 220      53.175 114.441  22.699  1.00  0.00           C
ATOM   6161  C34 POPEY 220      52.055 114.161  23.719  1.00  0.00           C
ATOM   6164  C35 POPEY 220      52.486 114.140  25.189  1.00  0.00           C
ATOM   6167  C36 POPEY 220      51.276 114.370  26.109  1.00  0.00           C
ATOM   6170  C37 POPEY 220      51.535 114.291  27.619  1.00  0.00           C
ATOM   6173  C38 POPEY 220      50.285 114.730  28.399  1.00  0.00           C
ATOM   6176  C39 POPEY 220      50.226 114.331  29.879  1.00  0.00           C
ATOM   6179 0C31 POPEY 220      51.325 114.930  30.749  1.00  0.00           C
ATOM   6182 1C31 POPEY 220      51.135 114.591  32.239  1.00  0.00           C
ATOM   6185 2C31 POPEY 220      52.346 114.991  33.099  1.00  0.00           C
ATOM   6188 3C31 POPEY 220      52.216 114.471  34.539  1.00  0.00           C
ATOM   6191 4C31 POPEY 220      53.495 114.671  35.359  1.00  0.00           C
ATOM   6194 5C31 POPEY 220      53.405 114.021  36.749  1.00  0.00           C
ATOM   6197 6C31 POPEY 220      54.655 114.250  37.599  1.00  0.00           C
ATOM   6201  NH3 POPEZ 221     120.146  94.031  11.769  1.00  0.00           N
ATOM   6205  C12 POPEZ 221     121.495  93.361  11.609  1.00  0.00           C
ATOM   6208  C11 POPEZ 221     121.536  91.920  12.169  1.00  0.00           C
ATOM   6211  P   POPEZ 221     124.045  90.971  11.929  1.00  0.00           P
ATOM   6212  O13 POPEZ 221     123.686  90.691  10.519  1.00  0.00           O
ATOM   6213  O14 POPEZ 221     124.565  89.811  12.679  1.00  0.00           O
ATOM   6214  O11 POPEZ 221     125.166  92.081  11.969  1.00  0.00           O
ATOM   6215  O12 POPEZ 221     122.826  91.621  12.699  1.00  0.00           O
ATOM   6216  C1  POPEZ 221     125.196  93.070  12.999  1.00  0.00           C
ATOM   6219  C2  POPEZ 221     125.695  92.491  14.359  1.00  0.00           C
ATOM   6221  O21 POPEZ 221     125.036  93.120  15.469  1.00  0.00           O
ATOM   6222  C21 POPEZ 221     125.526  94.280  15.879  1.00  0.00           C
ATOM   6223  O22 POPEZ 221     126.355  94.961  15.309  1.00  0.00           O
ATOM   6224  C22 POPEZ 221     124.925  94.611  17.249  1.00  0.00           C
ATOM   6227  C3  POPEZ 221     127.246  92.381  14.499  1.00  0.00           C
ATOM   6230  O31 POPEZ 221     127.696  92.241  15.869  1.00  0.00           O
ATOM   6231  C31 POPEZ 221     127.445  91.080  16.449  1.00  0.00           C
ATOM   6232  O32 POPEZ 221     126.836  90.161  15.919  1.00  0.00           O
ATOM   6233  C32 POPEZ 221     127.985  91.050  17.859  1.00  0.00           C
ATOM   6236  C23 POPEZ 221     124.886  93.421  18.239  1.00  0.00           C
ATOM   6239  C24 POPEZ 221     123.776  93.571  19.299  1.00  0.00           C
ATOM   6242  C25 POPEZ 221     124.006  92.710  20.549  1.00  0.00           C
ATOM   6245  C26 POPEZ 221     125.105  93.221  21.499  1.00  0.00           C
ATOM   6248  C27 POPEZ 221     125.166  92.340  22.759  1.00  0.00           C
ATOM   6251  C28 POPEZ 221     126.376  92.501  23.689  1.00  0.00           C
ATOM   6254  C29 POPEZ 221     126.385  91.391  24.719  1.00  0.00           C
ATOM   6256 0C21 POPEZ 221     125.966  91.460  25.999  1.00  0.00           C
ATOM   6258 1C21 POPEZ 221     125.415  92.650  26.739  1.00  0.00           C
ATOM   6261 2C21 POPEZ 221     125.795  92.601  28.239  1.00  0.00           C
ATOM   6264 3C21 POPEZ 221     125.065  91.511  29.039  1.00  0.00           C
ATOM   6267 4C21 POPEZ 221     125.905  90.910  30.169  1.00  0.00           C
ATOM   6270 5C21 POPEZ 221     125.705  91.581  31.529  1.00  0.00           C
ATOM   6273 6C21 POPEZ 221     126.646  91.001  32.609  1.00  0.00           C
ATOM   6276 7C21 POPEZ 221     126.245  91.430  34.019  1.00  0.00           C
ATOM   6279 8C21 POPEZ 221     127.325  91.150  35.069  1.00  0.00           C
ATOM   6283  C33 POPEZ 221     127.036  90.301  18.819  1.00  0.00           C
ATOM   6286  C34 POPEZ 221     127.465  90.441  20.289  1.00  0.00           C
ATOM   6289  C35 POPEZ 221     128.756  89.700  20.629  1.00  0.00           C
ATOM   6292  C36 POPEZ 221     129.276  90.070  22.029  1.00  0.00           C
ATOM   6295  C37 POPEZ 221     130.136  88.970  22.679  1.00  0.00           C
ATOM   6298  C38 POPEZ 221     130.826  89.431  23.969  1.00  0.00           C
ATOM   6301  C39 POPEZ 221     129.845  89.681  25.129  1.00  0.00           C
ATOM   6304 0C31 POPEZ 221     130.536  90.210  26.389  1.00  0.00           C
ATOM   6307 1C31 POPEZ 221     129.585  90.220  27.599  1.00  0.00           C
ATOM   6310 2C31 POPEZ 221     130.216  90.701  28.909  1.00  0.00           C
ATOM   6313 3C31 POPEZ 221     131.345  89.781  29.409  1.00  0.00           C
ATOM   6316 4C31 POPEZ 221     131.846  90.141  30.809  1.00  0.00           C
ATOM   6319 5C31 POPEZ 221     132.866  89.151  31.369  1.00  0.00           C
ATOM   6322 6C31 POPEZ 221     133.467  89.620  32.699  1.00  0.00           C
ATOM   6326  NH3 POPEa 222      84.156 112.561  54.799  1.00  0.00           N
ATOM   6330  C12 POPEa 222      85.446 112.421  55.549  1.00  0.00           C
ATOM   6333  C11 POPEa 222      85.476 113.421  56.719  1.00  0.00           C
ATOM   6336  P   POPEa 222      86.525 115.751  56.089  1.00  0.00           P
ATOM   6337  O13 POPEa 222      86.376 116.811  57.119  1.00  0.00           O
ATOM   6338  O14 POPEa 222      87.756 114.940  56.089  1.00  0.00           O
ATOM   6339  O11 POPEa 222      86.245 116.271  54.619  1.00  0.00           O
ATOM   6340  O12 POPEa 222      85.275 114.760  56.249  1.00  0.00           O
ATOM   6341  C1  POPEa 222      85.625 117.531  54.379  1.00  0.00           C
ATOM   6344  C2  POPEa 222      85.876 117.980  52.909  1.00  0.00           C
ATOM   6346  O21 POPEa 222      84.995 119.091  52.629  1.00  0.00           O
ATOM   6347  C21 POPEa 222      85.495 120.061  51.879  1.00  0.00           C
ATOM   6348  O22 POPEa 222      86.635 120.101  51.429  1.00  0.00           O
ATOM   6349  C22 POPEa 222      84.425 121.131  51.599  1.00  0.00           C
ATOM   6352  C3  POPEa 222      85.575 116.841  51.909  1.00  0.00           C
ATOM   6355  O31 POPEa 222      86.385 116.941  50.719  1.00  0.00           O
ATOM   6356  C31 POPEa 222      86.215 115.910  49.879  1.00  0.00           C
ATOM   6357  O32 POPEa 222      85.266 115.141  49.899  1.00  0.00           O
ATOM   6358  C32 POPEa 222      87.436 115.831  48.969  1.00  0.00           C
ATOM   6361  C23 POPEa 222      84.135 121.320  50.089  1.00  0.00           C
ATOM   6364  C24 POPEa 222      83.656 122.741  49.759  1.00  0.00           C
ATOM   6367  C25 POPEa 222      83.796 123.120  48.269  1.00  0.00           C
ATOM   6370  C26 POPEa 222      82.885 122.340  47.309  1.00  0.00           C
ATOM   6373  C27 POPEa 222      83.145 122.710  45.839  1.00  0.00           C
ATOM   6376  C28 POPEa 222      82.295 121.880  44.839  1.00  0.00           C
ATOM   6379  C29 POPEa 222      82.626 122.150  43.389  1.00  0.00           C
ATOM   6381 0C21 POPEa 222      81.775 122.400  42.369  1.00  0.00           C
ATOM   6383 1C21 POPEa 222      80.265 122.491  42.409  1.00  0.00           C
ATOM   6386 2C21 POPEa 222      79.696 123.790  41.819  1.00  0.00           C
ATOM   6389 3C21 POPEa 222      79.836 123.940  40.289  1.00  0.00           C
ATOM   6392 4C21 POPEa 222      79.225 125.261  39.789  1.00  0.00           C
ATOM   6395 5C21 POPEa 222      79.306 125.460  38.269  1.00  0.00           C
ATOM   6398 6C21 POPEa 222      79.286 126.951  37.859  1.00  0.00           C
ATOM   6401 7C21 POPEa 222      79.196 127.160  36.349  1.00  0.00           C
ATOM   6404 8C21 POPEa 222      79.376 128.620  35.919  1.00  0.00           C
ATOM   6408  C33 POPEa 222      87.225 114.870  47.789  1.00  0.00           C
ATOM   6411  C34 POPEa 222      88.525 114.601  47.019  1.00  0.00           C
ATOM   6414  C35 POPEa 222      88.405 113.391  46.079  1.00  0.00           C
ATOM   6417  C36 POPEa 222      87.356 113.531  44.959  1.00  0.00           C
ATOM   6420  C37 POPEa 222      87.646 114.681  43.989  1.00  0.00           C
ATOM   6423  C38 POPEa 222      86.745 114.721  42.739  1.00  0.00           C
ATOM   6426  C39 POPEa 222      86.815 113.461  41.859  1.00  0.00           C
ATOM   6429 0C31 POPEa 222      88.135 113.291  41.099  1.00  0.00           C
ATOM   6432 1C31 POPEa 222      88.435 111.831  40.709  1.00  0.00           C
ATOM   6435 2C31 POPEa 222      87.325 111.131  39.909  1.00  0.00           C
ATOM   6438 3C31 POPEa 222      87.146 111.701  38.499  1.00  0.00           C
ATOM   6441 4C31 POPEa 222      85.985 111.050  37.719  1.00  0.00           C
ATOM   6444 5C31 POPEa 222      86.376 110.710  36.269  1.00  0.00           C
ATOM   6447 6C31 POPEa 222      85.175 110.381  35.379  1.00  0.00           C
ATOM   6451  NH3 POPEb 223      53.205  61.600  56.329  1.00  0.00           N
ATOM   6455  C12 POPEb 223      52.885  62.731  55.379  1.00  0.00           C
ATOM   6458  C11 POPEb 223      53.856  63.940  55.549  1.00  0.00           C
ATOM   6461  P   POPEb 223      56.216  62.731  55.469  1.00  0.00           P
ATOM   6462  O13 POPEb 223      57.546  63.250  55.839  1.00  0.00           O
ATOM   6463  O14 POPEb 223      55.905  61.311  55.779  1.00  0.00           O
ATOM   6464  O11 POPEb 223      55.935  62.980  53.939  1.00  0.00           O
ATOM   6465  O12 POPEb 223      55.096  63.611  56.159  1.00  0.00           O
ATOM   6466  C1  POPEb 223      56.626  62.221  52.949  1.00  0.00           C
ATOM   6469  C2  POPEb 223      56.716  63.021  51.619  1.00  0.00           C
ATOM   6471  O21 POPEb 223      57.616  62.351  50.729  1.00  0.00           O
ATOM   6472  C21 POPEb 223      57.076  61.281  50.179  1.00  0.00           C
ATOM   6473  O22 POPEb 223      55.886  61.010  50.199  1.00  0.00           O
ATOM   6474  C22 POPEb 223      58.155  60.431  49.529  1.00  0.00           C
ATOM   6477  C3  POPEb 223      57.216  64.471  51.829  1.00  0.00           C
ATOM   6480  O31 POPEb 223      56.946  65.280  50.669  1.00  0.00           O
ATOM   6481  C31 POPEb 223      58.006  65.661  49.969  1.00  0.00           C
ATOM   6482  O32 POPEb 223      59.165  65.480  50.269  1.00  0.00           O
ATOM   6483  C32 POPEb 223      57.565  66.501  48.789  1.00  0.00           C
ATOM   6486  C23 POPEb 223      57.616  59.251  48.689  1.00  0.00           C
ATOM   6489  C24 POPEb 223      58.736  58.681  47.809  1.00  0.00           C
ATOM   6492  C25 POPEb 223      58.286  58.191  46.419  1.00  0.00           C
ATOM   6495  C26 POPEb 223      59.345  58.531  45.359  1.00  0.00           C
ATOM   6498  C27 POPEb 223      58.895  58.240  43.919  1.00  0.00           C
ATOM   6501  C28 POPEb 223      59.716  59.001  42.859  1.00  0.00           C
ATOM   6504  C29 POPEb 223      61.195  58.690  42.929  1.00  0.00           C
ATOM   6506 0C21 POPEb 223      61.975  58.151  41.969  1.00  0.00           C
ATOM   6508 1C21 POPEb 223      61.585  57.701  40.579  1.00  0.00           C
ATOM   6511 2C21 POPEb 223      62.155  58.631  39.499  1.00  0.00           C
ATOM   6514 3C21 POPEb 223      62.175  58.011  38.089  1.00  0.00           C
ATOM   6517 4C21 POPEb 223      62.526  59.030  36.999  1.00  0.00           C
ATOM   6520 5C21 POPEb 223      63.235  58.440  35.769  1.00  0.00           C
ATOM   6523 6C21 POPEb 223      62.346  57.591  34.849  1.00  0.00           C
ATOM   6526 7C21 POPEb 223      63.155  56.990  33.689  1.00  0.00           C
ATOM   6529 8C21 POPEb 223      62.315  56.251  32.649  1.00  0.00           C
ATOM   6533  C33 POPEb 223      56.686  67.681  49.219  1.00  0.00           C
ATOM   6536  C34 POPEb 223      56.195  68.531  48.049  1.00  0.00           C
ATOM   6539  C35 POPEb 223      57.336  69.111  47.189  1.00  0.00           C
ATOM   6542  C36 POPEb 223      57.666  68.290  45.939  1.00  0.00           C
ATOM   6545  C37 POPEb 223      58.995  68.721  45.299  1.00  0.00           C
ATOM   6548  C38 POPEb 223      59.275  67.991  43.979  1.00  0.00           C
ATOM   6551  C39 POPEb 223      58.435  68.521  42.819  1.00  0.00           C
ATOM   6554 0C31 POPEb 223      58.635  67.690  41.549  1.00  0.00           C
ATOM   6557 1C31 POPEb 223      57.756  68.171  40.389  1.00  0.00           C
ATOM   6560 2C31 POPEb 223      57.876  67.271  39.149  1.00  0.00           C
ATOM   6563 3C31 POPEb 223      59.295  67.201  38.569  1.00  0.00           C
ATOM   6566 4C31 POPEb 223      59.755  68.521  37.929  1.00  0.00           C
ATOM   6569 5C31 POPEb 223      59.566  68.491  36.409  1.00  0.00           C
ATOM   6572 6C31 POPEb 223      59.885  69.831  35.749  1.00  0.00           C
ATOM   6576  NH3 POPEc 224      42.045 126.540  19.139  1.00  0.00           N
ATOM   6580  C12 POPEc 224      43.365 127.260  18.999  1.00  0.00           C
ATOM   6583  C11 POPEc 224      43.925 127.160  17.569  1.00  0.00           C
ATOM   6586  P   POPEc 224      46.236 127.221  16.369  1.00  0.00           P
ATOM   6587  O13 POPEc 224      45.475 126.811  15.169  1.00  0.00           O
ATOM   6588  O14 POPEc 224      47.346 128.191  16.189  1.00  0.00           O
ATOM   6589  O11 POPEc 224      46.915 125.910  16.919  1.00  0.00           O
ATOM   6590  O12 POPEc 224      45.256 127.680  17.539  1.00  0.00           O
ATOM   6591  C1  POPEc 224      46.845 125.430  18.269  1.00  0.00           C
ATOM   6594  C2  POPEc 224      48.025 125.900  19.159  1.00  0.00           C
ATOM   6596  O21 POPEc 224      47.955 125.350  20.489  1.00  0.00           O
ATOM   6597  C21 POPEc 224      47.025 125.810  21.309  1.00  0.00           C
ATOM   6598  O22 POPEc 224      45.975 126.341  20.989  1.00  0.00           O
ATOM   6599  C22 POPEc 224      47.455 125.521  22.759  1.00  0.00           C
ATOM   6602  C3  POPEc 224      48.256 127.440  19.179  1.00  0.00           C
ATOM   6605  O31 POPEc 224      49.046 127.911  20.299  1.00  0.00           O
ATOM   6606  C31 POPEc 224      50.356 127.701  20.229  1.00  0.00           C
ATOM   6607  O32 POPEc 224      50.935 127.030  19.399  1.00  0.00           O
ATOM   6608  C32 POPEc 224      51.026 128.510  21.349  1.00  0.00           C
ATOM   6611  C23 POPEc 224      46.925 126.581  23.759  1.00  0.00           C
ATOM   6614  C24 POPEc 224      47.645 126.511  25.119  1.00  0.00           C
ATOM   6617  C25 POPEc 224      47.245 127.671  26.049  1.00  0.00           C
ATOM   6620  C26 POPEc 224      47.966 127.650  27.419  1.00  0.00           C
ATOM   6623  C27 POPEc 224      47.325 126.691  28.439  1.00  0.00           C
ATOM   6626  C28 POPEc 224      47.995 126.721  29.829  1.00  0.00           C
ATOM   6629  C29 POPEc 224      49.356 126.080  29.879  1.00  0.00           C
ATOM   6631 0C21 POPEc 224      49.935 125.511  30.959  1.00  0.00           C
ATOM   6633 1C21 POPEc 224      49.376 125.430  32.349  1.00  0.00           C
ATOM   6636 2C21 POPEc 224      49.175 124.011  32.929  1.00  0.00           C
ATOM   6639 3C21 POPEc 224      48.866 124.081  34.439  1.00  0.00           C
ATOM   6642 4C21 POPEc 224      48.625 122.720  35.119  1.00  0.00           C
ATOM   6645 5C21 POPEc 224      47.136 122.370  35.309  1.00  0.00           C
ATOM   6648 6C21 POPEc 224      46.455 121.861  34.029  1.00  0.00           C
ATOM   6651 7C21 POPEc 224      45.085 121.220  34.309  1.00  0.00           C
ATOM   6654 8C21 POPEc 224      44.466 120.551  33.079  1.00  0.00           C
ATOM   6658  C33 POPEc 224      50.126 128.760  22.589  1.00  0.00           C
ATOM   6661  C34 POPEc 224      50.705 129.781  23.589  1.00  0.00           C
ATOM   6664  C35 POPEc 224      51.905 129.280  24.399  1.00  0.00           C
ATOM   6667  C36 POPEc 224      53.266 129.840  23.959  1.00  0.00           C
ATOM   6670  C37 POPEc 224      54.436 129.320  24.809  1.00  0.00           C
ATOM   6673  C38 POPEc 224      54.525 129.930  26.219  1.00  0.00           C
ATOM   6676  C39 POPEc 224      55.556 129.230  27.119  1.00  0.00           C
ATOM   6679 0C31 POPEc 224      55.745 129.980  28.439  1.00  0.00           C
ATOM   6682 1C31 POPEc 224      56.556 129.210  29.489  1.00  0.00           C
ATOM   6685 2C31 POPEc 224      56.896 130.101  30.699  1.00  0.00           C
ATOM   6688 3C31 POPEc 224      57.596 129.361  31.859  1.00  0.00           C
ATOM   6691 4C31 POPEc 224      58.786 128.510  31.419  1.00  0.00           C
ATOM   6694 5C31 POPEc 224      59.906 128.461  32.469  1.00  0.00           C
ATOM   6697 6C31 POPEc 224      60.935 127.381  32.169  1.00  0.00           C
ATOM   6701  NH3 POPEd 225      23.466  27.001  23.549  1.00  0.00           N
ATOM   6705  C12 POPEd 225      22.825  28.371  23.489  1.00  0.00           C
ATOM   6708  C11 POPEd 225      21.975  28.620  22.229  1.00  0.00           C
ATOM   6711  P   POPEd 225      21.985  31.290  21.949  1.00  0.00           P
ATOM   6712  O13 POPEd 225      20.876  32.201  21.599  1.00  0.00           O
ATOM   6713  O14 POPEd 225      23.076  31.181  20.959  1.00  0.00           O
ATOM   6714  O11 POPEd 225      22.616  31.720  23.329  1.00  0.00           O
ATOM   6715  O12 POPEd 225      21.335  29.891  22.279  1.00  0.00           O
ATOM   6716  C1  POPEd 225      21.805  32.191  24.409  1.00  0.00           C
ATOM   6719  C2  POPEd 225      22.026  31.311  25.669  1.00  0.00           C
ATOM   6721  O21 POPEd 225      21.416  31.950  26.819  1.00  0.00           O
ATOM   6722  C21 POPEd 225      20.106  31.751  26.879  1.00  0.00           C
ATOM   6723  O22 POPEd 225      19.446  31.201  26.029  1.00  0.00           O
ATOM   6724  C22 POPEd 225      19.546  32.331  28.179  1.00  0.00           C
ATOM   6727  C3  POPEd 225      23.525  31.091  25.989  1.00  0.00           C
ATOM   6730  O31 POPEd 225      23.706  30.381  27.239  1.00  0.00           O
ATOM   6731  C31 POPEd 225      23.645  29.061  27.209  1.00  0.00           C
ATOM   6732  O32 POPEd 225      23.666  28.361  26.219  1.00  0.00           O
ATOM   6733  C32 POPEd 225      23.366  28.541  28.609  1.00  0.00           C
ATOM   6736  C23 POPEd 225      18.226  31.640  28.619  1.00  0.00           C
ATOM   6739  C24 POPEd 225      18.415  30.491  29.619  1.00  0.00           C
ATOM   6742  C25 POPEd 225      18.956  30.911  30.989  1.00  0.00           C
ATOM   6745  C26 POPEd 225      18.175  32.050  31.659  1.00  0.00           C
ATOM   6748  C27 POPEd 225      18.636  32.321  33.089  1.00  0.00           C
ATOM   6751  C28 POPEd 225      17.985  33.571  33.699  1.00  0.00           C
ATOM   6754  C29 POPEd 225      18.606  33.941  35.019  1.00  0.00           C
ATOM   6756 0C21 POPEd 225      18.266  33.401  36.199  1.00  0.00           C
ATOM   6758 1C21 POPEd 225      17.245  32.310  36.399  1.00  0.00           C
ATOM   6761 2C21 POPEd 225      17.325  31.671  37.789  1.00  0.00           C
ATOM   6764 3C21 POPEd 225      18.565  30.791  38.009  1.00  0.00           C
ATOM   6767 4C21 POPEd 225      18.876  30.621  39.499  1.00  0.00           C
ATOM   6770 5C21 POPEd 225      20.085  29.721  39.799  1.00  0.00           C
ATOM   6773 6C21 POPEd 225      20.466  29.831  41.279  1.00  0.00           C
ATOM   6776 7C21 POPEd 225      21.616  28.921  41.699  1.00  0.00           C
ATOM   6779 8C21 POPEd 225      21.925  29.050  43.199  1.00  0.00           C
ATOM   6783  C33 POPEd 225      24.005  29.301  29.799  1.00  0.00           C
ATOM   6786  C34 POPEd 225      23.006  29.421  30.969  1.00  0.00           C
ATOM   6789  C35 POPEd 225      23.655  29.521  32.359  1.00  0.00           C
ATOM   6792  C36 POPEd 225      24.486  28.311  32.789  1.00  0.00           C
ATOM   6795  C37 POPEd 225      25.196  28.560  34.119  1.00  0.00           C
ATOM   6798  C38 POPEd 225      26.385  27.631  34.399  1.00  0.00           C
ATOM   6801  C39 POPEd 225      26.936  27.890  35.799  1.00  0.00           C
ATOM   6804 0C31 POPEd 225      28.236  27.151  36.159  1.00  0.00           C
ATOM   6807 1C31 POPEd 225      28.666  27.540  37.579  1.00  0.00           C
ATOM   6810 2C31 POPEd 225      29.795  26.681  38.179  1.00  0.00           C
ATOM   6813 3C31 POPEd 225      30.175  27.131  39.609  1.00  0.00           C
ATOM   6816 4C31 POPEd 225      29.036  26.980  40.629  1.00  0.00           C
ATOM   6819 5C31 POPEd 225      29.335  27.621  41.989  1.00  0.00           C
ATOM   6822 6C31 POPEd 225      28.095  27.711  42.899  1.00  0.00           C
ATOM   6826  NH3 POPEe 226     111.175  35.901  16.779  1.00  0.00           N
ATOM   6830  C12 POPEe 226     109.815  35.271  16.659  1.00  0.00           C
ATOM   6833  C11 POPEe 226     109.086  35.131  17.999  1.00  0.00           C
ATOM   6836  P   POPEe 226     107.155  33.421  18.629  1.00  0.00           P
ATOM   6837  O13 POPEe 226     105.745  33.351  18.209  1.00  0.00           O
ATOM   6838  O14 POPEe 226     107.956  32.171  18.519  1.00  0.00           O
ATOM   6839  O11 POPEe 226     107.235  33.991  20.109  1.00  0.00           O
ATOM   6840  O12 POPEe 226     107.836  34.521  17.729  1.00  0.00           O
ATOM   6841  C1  POPEe 226     106.016  34.171  20.849  1.00  0.00           C
ATOM   6844  C2  POPEe 226     105.385  35.561  20.579  1.00  0.00           C
ATOM   6846  O21 POPEe 226     105.575  36.411  21.729  1.00  0.00           O
ATOM   6847  C21 POPEe 226     105.205  37.661  21.559  1.00  0.00           C
ATOM   6848  O22 POPEe 226     104.845  38.181  20.509  1.00  0.00           O
ATOM   6849  C22 POPEe 226     105.166  38.381  22.909  1.00  0.00           C
ATOM   6852  C3  POPEe 226     103.905  35.411  20.109  1.00  0.00           C
ATOM   6855  O31 POPEe 226     102.985  35.091  21.179  1.00  0.00           O
ATOM   6856  C31 POPEe 226     101.776  34.730  20.729  1.00  0.00           C
ATOM   6857  O32 POPEe 226     101.525  34.471  19.569  1.00  0.00           O
ATOM   6858  C32 POPEe 226     100.756  34.671  21.869  1.00  0.00           C
ATOM   6861  C23 POPEe 226     104.606  39.811  22.759  1.00  0.00           C
ATOM   6864  C24 POPEe 226     104.486  40.581  24.089  1.00  0.00           C
ATOM   6867  C25 POPEe 226     103.415  40.050  25.049  1.00  0.00           C
ATOM   6870  C26 POPEe 226     103.116  41.030  26.199  1.00  0.00           C
ATOM   6873  C27 POPEe 226     101.875  40.631  27.029  1.00  0.00           C
ATOM   6876  C28 POPEe 226     101.595  41.621  28.179  1.00  0.00           C
ATOM   6879  C29 POPEe 226     100.356  41.230  28.949  1.00  0.00           C
ATOM   6881 0C21 POPEe 226     100.205  41.190  30.289  1.00  0.00           C
ATOM   6883 1C21 POPEe 226     101.245  41.530  31.319  1.00  0.00           C
ATOM   6886 2C21 POPEe 226     101.156  40.690  32.609  1.00  0.00           C
ATOM   6889 3C21 POPEe 226      99.856  40.911  33.409  1.00  0.00           C
ATOM   6892 4C21 POPEe 226      99.866  40.161  34.739  1.00  0.00           C
ATOM   6895 5C21 POPEe 226      98.455  39.991  35.339  1.00  0.00           C
ATOM   6898 6C21 POPEe 226      97.595  39.001  34.549  1.00  0.00           C
ATOM   6901 7C21 POPEe 226      96.345  38.521  35.299  1.00  0.00           C
ATOM   6904 8C21 POPEe 226      95.575  37.451  34.519  1.00  0.00           C
ATOM   6908  C33 POPEe 226     101.335  34.120  23.189  1.00  0.00           C
ATOM   6911  C34 POPEe 226     100.315  34.131  24.329  1.00  0.00           C
ATOM   6914  C35 POPEe 226     101.006  34.150  25.699  1.00  0.00           C
ATOM   6917  C36 POPEe 226     100.456  33.111  26.689  1.00  0.00           C
ATOM   6920  C37 POPEe 226     101.226  33.130  28.009  1.00  0.00           C
ATOM   6923  C38 POPEe 226     100.726  32.111  29.039  1.00  0.00           C
ATOM   6926  C39 POPEe 226      99.276  32.400  29.489  1.00  0.00           C
ATOM   6929 0C31 POPEe 226      98.815  31.550  30.679  1.00  0.00           C
ATOM   6932 1C31 POPEe 226      97.495  32.050  31.269  1.00  0.00           C
ATOM   6935 2C31 POPEe 226      97.076  31.220  32.489  1.00  0.00           C
ATOM   6938 3C31 POPEe 226      95.896  31.821  33.269  1.00  0.00           C
ATOM   6941 4C31 POPEe 226      94.536  31.741  32.569  1.00  0.00           C
ATOM   6944 5C31 POPEe 226      93.385  31.971  33.559  1.00  0.00           C
ATOM   6947 6C31 POPEe 226      91.986  31.810  32.969  1.00  0.00           C
ATOM   6951  NH3 POPEf 227      44.256  97.181  16.009  1.00  0.00           N
ATOM   6955  C12 POPEf 227      42.815  97.241  16.439  1.00  0.00           C
ATOM   6958  C11 POPEf 227      42.025  98.270  15.639  1.00  0.00           C
ATOM   6961  P   POPEf 227      40.306  99.401  17.239  1.00  0.00           P
ATOM   6962  O13 POPEf 227      38.856  99.390  17.489  1.00  0.00           O
ATOM   6963  O14 POPEf 227      40.905 100.681  16.779  1.00  0.00           O
ATOM   6964  O11 POPEf 227      41.036  98.870  18.529  1.00  0.00           O
ATOM   6965  O12 POPEf 227      40.685  98.321  16.149  1.00  0.00           O
ATOM   6966  C1  POPEf 227      41.315  99.681  19.679  1.00  0.00           C
ATOM   6969  C2  POPEf 227      40.076 100.070  20.539  1.00  0.00           C
ATOM   6971  O21 POPEf 227      40.536 100.561  21.819  1.00  0.00           O
ATOM   6972  C21 POPEf 227      39.955 101.631  22.349  1.00  0.00           C
ATOM   6973  O22 POPEf 227      39.166 102.370  21.809  1.00  0.00           O
ATOM   6974  C22 POPEf 227      40.376 101.710  23.809  1.00  0.00           C
ATOM   6977  C3  POPEf 227      39.115  98.851  20.779  1.00  0.00           C
ATOM   6980  O31 POPEf 227      39.696  97.841  21.649  1.00  0.00           O
ATOM   6981  C31 POPEf 227      38.975  97.480  22.719  1.00  0.00           C
ATOM   6982  O32 POPEf 227      37.925  97.980  23.059  1.00  0.00           O
ATOM   6983  C32 POPEf 227      39.696  96.370  23.509  1.00  0.00           C
ATOM   6986  C23 POPEf 227      39.446 100.851  24.689  1.00  0.00           C
ATOM   6989  C24 POPEf 227      40.106 100.281  25.939  1.00  0.00           C
ATOM   6992  C25 POPEf 227      40.446 101.300  27.019  1.00  0.00           C
ATOM   6995  C26 POPEf 227      40.985 100.620  28.279  1.00  0.00           C
ATOM   6998  C27 POPEf 227      40.966 101.531  29.509  1.00  0.00           C
ATOM   7001  C28 POPEf 227      41.226 100.760  30.809  1.00  0.00           C
ATOM   7004  C29 POPEf 227      42.655 100.331  30.909  1.00  0.00           C
ATOM   7006 0C21 POPEf 227      43.205  99.711  31.969  1.00  0.00           C
ATOM   7008 1C21 POPEf 227      42.455  99.341  33.219  1.00  0.00           C
ATOM   7011 2C21 POPEf 227      41.626  98.051  33.039  1.00  0.00           C
ATOM   7014 3C21 POPEf 227      40.786  97.750  34.279  1.00  0.00           C
ATOM   7017 4C21 POPEf 227      39.856  96.540  34.129  1.00  0.00           C
ATOM   7020 5C21 POPEf 227      38.975  96.341  35.369  1.00  0.00           C
ATOM   7023 6C21 POPEf 227      38.205  95.010  35.349  1.00  0.00           C
ATOM   7026 7C21 POPEf 227      37.256  94.840  36.539  1.00  0.00           C
ATOM   7029 8C21 POPEf 227      36.556  93.480  36.539  1.00  0.00           C
ATOM   7033  C33 POPEf 227      38.815  95.780  24.659  1.00  0.00           C
ATOM   7036  C34 POPEf 227      39.565  94.811  25.579  1.00  0.00           C
ATOM   7039  C35 POPEf 227      38.775  94.271  26.799  1.00  0.00           C
ATOM   7042  C36 POPEf 227      37.835  93.091  26.499  1.00  0.00           C
ATOM   7045  C37 POPEf 227      37.095  92.510  27.719  1.00  0.00           C
ATOM   7048  C38 POPEf 227      36.076  93.421  28.419  1.00  0.00           C
ATOM   7051  C39 POPEf 227      35.356  92.710  29.579  1.00  0.00           C
ATOM   7054 0C31 POPEf 227      34.245  93.550  30.219  1.00  0.00           C
ATOM   7057 1C31 POPEf 227      34.175  93.361  31.739  1.00  0.00           C
ATOM   7060 2C31 POPEf 227      32.896  93.911  32.369  1.00  0.00           C
ATOM   7063 3C31 POPEf 227      32.865  93.820  33.909  1.00  0.00           C
ATOM   7066 4C31 POPEf 227      33.095  92.400  34.439  1.00  0.00           C
ATOM   7069 5C31 POPEf 227      32.795  92.281  35.939  1.00  0.00           C
ATOM   7072 6C31 POPEf 227      33.006  90.880  36.499  1.00  0.00           C
ATOM   7076  NH3 POPEg 228      21.376  44.521  59.499  1.00  0.00           N
ATOM   7080  C12 POPEg 228      20.825  45.021  60.819  1.00  0.00           C
ATOM   7083  C11 POPEg 228      19.315  44.711  61.049  1.00  0.00           C
ATOM   7086  P   POPEg 228      16.876  45.021  60.239  1.00  0.00           P
ATOM   7087  O13 POPEg 228      16.925  43.550  60.169  1.00  0.00           O
ATOM   7088  O14 POPEg 228      16.165  45.631  61.389  1.00  0.00           O
ATOM   7089  O11 POPEg 228      16.356  45.730  58.929  1.00  0.00           O
ATOM   7090  O12 POPEg 228      18.405  45.530  60.279  1.00  0.00           O
ATOM   7091  C1  POPEg 228      15.066  45.530  58.349  1.00  0.00           C
ATOM   7094  C2  POPEg 228      15.106  46.031  56.879  1.00  0.00           C
ATOM   7096  O21 POPEg 228      13.816  46.041  56.199  1.00  0.00           O
ATOM   7097  C21 POPEg 228      13.415  44.921  55.619  1.00  0.00           C
ATOM   7098  O22 POPEg 228      13.916  43.830  55.749  1.00  0.00           O
ATOM   7099  C22 POPEg 228      12.266  45.140  54.639  1.00  0.00           C
ATOM   7102  C3  POPEg 228      16.255  45.311  56.109  1.00  0.00           C
ATOM   7105  O31 POPEg 228      16.206  45.631  54.709  1.00  0.00           O
ATOM   7106  C31 POPEg 228      16.325  44.630  53.849  1.00  0.00           C
ATOM   7107  O32 POPEg 228      16.715  43.501  54.079  1.00  0.00           O
ATOM   7108  C32 POPEg 228      16.005  45.161  52.459  1.00  0.00           C
ATOM   7111  C23 POPEg 228      12.186  43.911  53.699  1.00  0.00           C
ATOM   7114  C24 POPEg 228      11.315  44.111  52.459  1.00  0.00           C
ATOM   7117  C25 POPEg 228      11.375  42.890  51.519  1.00  0.00           C
ATOM   7120  C26 POPEg 228      12.755  42.650  50.879  1.00  0.00           C
ATOM   7123  C27 POPEg 228      12.835  41.330  50.099  1.00  0.00           C
ATOM   7126  C28 POPEg 228      14.235  41.101  49.499  1.00  0.00           C
ATOM   7129  C29 POPEg 228      14.376  39.701  48.949  1.00  0.00           C
ATOM   7131 0C21 POPEg 228      14.656  39.350  47.689  1.00  0.00           C
ATOM   7133 1C21 POPEg 228      14.875  40.271  46.519  1.00  0.00           C
ATOM   7136 2C21 POPEg 228      16.366  40.611  46.299  1.00  0.00           C
ATOM   7139 3C21 POPEg 228      16.646  41.201  44.899  1.00  0.00           C
ATOM   7142 4C21 POPEg 228      18.055  41.800  44.759  1.00  0.00           C
ATOM   7145 5C21 POPEg 228      19.186  40.811  45.059  1.00  0.00           C
ATOM   7148 6C21 POPEg 228      20.585  41.421  44.839  1.00  0.00           C
ATOM   7151 7C21 POPEg 228      21.705  40.370  44.959  1.00  0.00           C
ATOM   7154 8C21 POPEg 228      23.036  40.841  44.379  1.00  0.00           C
ATOM   7158  C33 POPEg 228      16.915  44.471  51.429  1.00  0.00           C
ATOM   7161  C34 POPEg 228      16.966  45.181  50.079  1.00  0.00           C
ATOM   7164  C35 POPEg 228      17.875  44.471  49.069  1.00  0.00           C
ATOM   7167  C36 POPEg 228      19.286  44.161  49.599  1.00  0.00           C
ATOM   7170  C37 POPEg 228      20.165  43.440  48.569  1.00  0.00           C
ATOM   7173  C38 POPEg 228      21.525  43.071  49.159  1.00  0.00           C
ATOM   7176  C39 POPEg 228      22.346  42.161  48.229  1.00  0.00           C
ATOM   7179 0C31 POPEg 228      23.706  41.771  48.829  1.00  0.00           C
ATOM   7182 1C31 POPEg 228      24.505  40.861  47.879  1.00  0.00           C
ATOM   7185 2C31 POPEg 228      25.996  40.771  48.219  1.00  0.00           C
ATOM   7188 3C31 POPEg 228      26.805  40.001  47.169  1.00  0.00           C
ATOM   7191 4C31 POPEg 228      26.466  38.501  47.109  1.00  0.00           C
ATOM   7194 5C31 POPEg 228      27.255  37.740  46.039  1.00  0.00           C
ATOM   7197 6C31 POPEg 228      26.956  36.241  46.009  1.00  0.00           C
ATOM   7201  NH3 POPEh 229     106.396  53.170  59.079  1.00  0.00           N
ATOM   7205  C12 POPEh 229     105.915  54.591  58.959  1.00  0.00           C
ATOM   7208  C11 POPEh 229     104.955  54.951  60.109  1.00  0.00           C
ATOM   7211  P   POPEh 229     104.626  57.390  59.029  1.00  0.00           P
ATOM   7212  O13 POPEh 229     103.786  58.571  59.279  1.00  0.00           O
ATOM   7213  O14 POPEh 229     106.086  57.650  59.049  1.00  0.00           O
ATOM   7214  O11 POPEh 229     104.226  56.730  57.659  1.00  0.00           O
ATOM   7215  O12 POPEh 229     104.356  56.260  60.089  1.00  0.00           O
ATOM   7216  C1  POPEh 229     104.606  57.321  56.409  1.00  0.00           C
ATOM   7219  C2  POPEh 229     103.356  57.561  55.519  1.00  0.00           C
ATOM   7221  O21 POPEh 229     103.845  58.291  54.379  1.00  0.00           O
ATOM   7222  C21 POPEh 229     103.286  57.970  53.219  1.00  0.00           C
ATOM   7223  O22 POPEh 229     102.425  57.120  53.059  1.00  0.00           O
ATOM   7224  C22 POPEh 229     103.885  58.841  52.129  1.00  0.00           C
ATOM   7227  C3  POPEh 229     102.256  58.351  56.289  1.00  0.00           C
ATOM   7230  O31 POPEh 229     101.036  58.550  55.549  1.00  0.00           O
ATOM   7231  C31 POPEh 229     100.975  59.681  54.839  1.00  0.00           C
ATOM   7232  O32 POPEh 229     101.875  60.491  54.719  1.00  0.00           O
ATOM   7233  C32 POPEh 229      99.616  59.771  54.159  1.00  0.00           C
ATOM   7236  C23 POPEh 229     103.466  58.440  50.699  1.00  0.00           C
ATOM   7239  C24 POPEh 229     104.185  57.201  50.139  1.00  0.00           C
ATOM   7242  C25 POPEh 229     105.675  57.431  49.819  1.00  0.00           C
ATOM   7245  C26 POPEh 229     106.296  56.201  49.129  1.00  0.00           C
ATOM   7248  C27 POPEh 229     107.786  56.370  48.789  1.00  0.00           C
ATOM   7251  C28 POPEh 229     108.315  55.251  47.879  1.00  0.00           C
ATOM   7254  C29 POPEh 229     108.186  53.870  48.469  1.00  0.00           C
ATOM   7256 0C21 POPEh 229     108.656  52.720  47.969  1.00  0.00           C
ATOM   7258 1C21 POPEh 229     109.425  52.531  46.679  1.00  0.00           C
ATOM   7261 2C21 POPEh 229     110.815  53.170  46.679  1.00  0.00           C
ATOM   7264 3C21 POPEh 229     111.726  52.561  45.609  1.00  0.00           C
ATOM   7267 4C21 POPEh 229     113.145  53.141  45.659  1.00  0.00           C
ATOM   7270 5C21 POPEh 229     114.185  52.101  45.239  1.00  0.00           C
ATOM   7273 6C21 POPEh 229     114.665  51.271  46.419  1.00  0.00           C
ATOM   7276 7C21 POPEh 229     115.655  50.181  46.029  1.00  0.00           C
ATOM   7279 8C21 POPEh 229     116.195  49.411  47.229  1.00  0.00           C
ATOM   7283  C33 POPEh 229      99.635  60.591  52.849  1.00  0.00           C
ATOM   7286  C34 POPEh 229      98.226  60.761  52.269  1.00  0.00           C
ATOM   7289  C35 POPEh 229      98.155  61.501  50.929  1.00  0.00           C
ATOM   7292  C36 POPEh 229      98.845  60.761  49.779  1.00  0.00           C
ATOM   7295  C37 POPEh 229      98.315  61.171  48.399  1.00  0.00           C
ATOM   7298  C38 POPEh 229      98.835  60.251  47.279  1.00  0.00           C
ATOM   7301  C39 POPEh 229      98.205  60.530  45.909  1.00  0.00           C
ATOM   7304 0C31 POPEh 229      98.946  61.621  45.119  1.00  0.00           C
ATOM   7307 1C31 POPEh 229      98.466  61.751  43.669  1.00  0.00           C
ATOM   7310 2C31 POPEh 229      99.606  62.221  42.749  1.00  0.00           C
ATOM   7313 3C31 POPEh 229      99.135  62.631  41.339  1.00  0.00           C
ATOM   7316 4C31 POPEh 229     100.275  62.571  40.309  1.00  0.00           C
ATOM   7319 5C31 POPEh 229      99.866  63.081  38.929  1.00  0.00           C
ATOM   7322 6C31 POPEh 229     100.905  62.771  37.849  1.00  0.00           C
ATOM   7326  NH3 POPEi 230     129.556  44.881  20.839  1.00  0.00           N
ATOM   7330  C12 POPEi 230     129.366  44.751  19.349  1.00  0.00           C
ATOM   7333  C11 POPEi 230     128.466  45.880  18.779  1.00  0.00           C
ATOM   7336  P   POPEi 230     129.075  48.170  19.819  1.00  0.00           P
ATOM   7337  O13 POPEi 230     129.696  47.510  20.979  1.00  0.00           O
ATOM   7338  O14 POPEi 230     129.696  49.441  19.359  1.00  0.00           O
ATOM   7339  O11 POPEi 230     127.546  48.380  20.059  1.00  0.00           O
ATOM   7340  O12 POPEi 230     129.166  47.120  18.649  1.00  0.00           O
ATOM   7341  C1  POPEi 230     126.995  49.480  20.789  1.00  0.00           C
ATOM   7344  C2  POPEi 230     126.335  48.991  22.109  1.00  0.00           C
ATOM   7346  O21 POPEi 230     126.475  49.940  23.189  1.00  0.00           O
ATOM   7347  C21 POPEi 230     127.626  49.911  23.859  1.00  0.00           C
ATOM   7348  O22 POPEi 230     128.735  49.811  23.389  1.00  0.00           O
ATOM   7349  C22 POPEi 230     127.345  49.881  25.359  1.00  0.00           C
ATOM   7352  C3  POPEi 230     126.885  47.580  22.499  1.00  0.00           C
ATOM   7355  O31 POPEi 230     126.416  47.141  23.779  1.00  0.00           O
ATOM   7356  C31 POPEi 230     127.095  46.071  24.199  1.00  0.00           C
ATOM   7357  O32 POPEi 230     128.055  45.591  23.629  1.00  0.00           O
ATOM   7358  C32 POPEi 230     126.385  45.600  25.469  1.00  0.00           C
ATOM   7361  C23 POPEi 230     127.045  51.260  25.979  1.00  0.00           C
ATOM   7364  C24 POPEi 230     126.545  51.111  27.419  1.00  0.00           C
ATOM   7367  C25 POPEi 230     126.366  52.451  28.149  1.00  0.00           C
ATOM   7370  C26 POPEi 230     125.826  52.251  29.569  1.00  0.00           C
ATOM   7373  C27 POPEi 230     125.745  53.571  30.359  1.00  0.00           C
ATOM   7376  C28 POPEi 230     125.015  53.401  31.699  1.00  0.00           C
ATOM   7379  C29 POPEi 230     125.085  54.671  32.509  1.00  0.00           C
ATOM   7381 0C21 POPEi 230     125.975  54.951  33.479  1.00  0.00           C
ATOM   7383 1C21 POPEi 230     127.085  54.051  33.959  1.00  0.00           C
ATOM   7386 2C21 POPEi 230     126.936  53.651  35.439  1.00  0.00           C
ATOM   7389 3C21 POPEi 230     127.485  54.681  36.439  1.00  0.00           C
ATOM   7392 4C21 POPEi 230     127.555  54.071  37.839  1.00  0.00           C
ATOM   7395 5C21 POPEi 230     128.286  54.951  38.879  1.00  0.00           C
ATOM   7398 6C21 POPEi 230     129.786  55.131  38.579  1.00  0.00           C
ATOM   7401 7C21 POPEi 230     130.575  55.530  39.829  1.00  0.00           C
ATOM   7404 8C21 POPEi 230     132.047  55.841  39.549  1.00  0.00           C
ATOM   7408  C33 POPEi 230     127.375  45.071  26.519  1.00  0.00           C
ATOM   7411  C34 POPEi 230     128.125  46.201  27.199  1.00  0.00           C
ATOM   7414  C35 POPEi 230     127.436  46.701  28.459  1.00  0.00           C
ATOM   7417  C36 POPEi 230     128.326  47.741  29.129  1.00  0.00           C
ATOM   7420  C37 POPEi 230     127.985  48.011  30.589  1.00  0.00           C
ATOM   7423  C38 POPEi 230     129.095  48.851  31.219  1.00  0.00           C
ATOM   7426  C39 POPEi 230     128.836  49.191  32.679  1.00  0.00           C
ATOM   7429 0C31 POPEi 230     129.856  50.181  33.219  1.00  0.00           C
ATOM   7432 1C31 POPEi 230     129.455  50.701  34.609  1.00  0.00           C
ATOM   7435 2C31 POPEi 230     130.446  51.691  35.209  1.00  0.00           C
ATOM   7438 3C31 POPEi 230     130.826  52.821  34.239  1.00  0.00           C
ATOM   7441 4C31 POPEi 230     131.455  54.010  34.969  1.00  0.00           C
ATOM   7444 5C31 POPEi 230     132.026  55.041  33.999  1.00  0.00           C
ATOM   7447 6C31 POPEi 230     132.467  56.300  34.729  1.00  0.00           C
ATOM   7451  NH3 POPEj 231      17.516  64.821  14.089  1.00  0.00           N
ATOM   7455  C12 POPEj 231      17.905  66.221  13.749  1.00  0.00           C
ATOM   7458  C11 POPEj 231      19.415  66.421  13.859  1.00  0.00           C
ATOM   7461  P   POPEj 231      19.785  68.980  14.179  1.00  0.00           P
ATOM   7462  O13 POPEj 231      21.166  69.181  14.659  1.00  0.00           O
ATOM   7463  O14 POPEj 231      19.155  70.131  13.499  1.00  0.00           O
ATOM   7464  O11 POPEj 231      18.915  68.561  15.429  1.00  0.00           O
ATOM   7465  O12 POPEj 231      19.725  67.690  13.279  1.00  0.00           O
ATOM   7466  C1  POPEj 231      18.446  69.521  16.359  1.00  0.00           C
ATOM   7469  C2  POPEj 231      19.575  70.220  17.189  1.00  0.00           C
ATOM   7471  O21 POPEj 231      19.795  69.571  18.459  1.00  0.00           O
ATOM   7472  C21 POPEj 231      18.806  69.671  19.339  1.00  0.00           C
ATOM   7473  O22 POPEj 231      17.735  70.210  19.139  1.00  0.00           O
ATOM   7474  C22 POPEj 231      19.205  69.061  20.679  1.00  0.00           C
ATOM   7477  C3  POPEj 231      19.385  71.771  17.259  1.00  0.00           C
ATOM   7480  O31 POPEj 231      20.606  72.510  17.419  1.00  0.00           O
ATOM   7481  C31 POPEj 231      21.125  72.541  18.629  1.00  0.00           C
ATOM   7482  O32 POPEj 231      20.896  71.751  19.529  1.00  0.00           O
ATOM   7483  C32 POPEj 231      22.016  73.771  18.749  1.00  0.00           C
ATOM   7486  C23 POPEj 231      17.936  68.830  21.529  1.00  0.00           C
ATOM   7489  C24 POPEj 231      18.175  68.061  22.839  1.00  0.00           C
ATOM   7492  C25 POPEj 231      19.235  68.661  23.759  1.00  0.00           C
ATOM   7495  C26 POPEj 231      19.376  67.870  25.059  1.00  0.00           C
ATOM   7498  C27 POPEj 231      20.446  68.440  25.989  1.00  0.00           C
ATOM   7501  C28 POPEj 231      20.755  67.521  27.179  1.00  0.00           C
ATOM   7504  C29 POPEj 231      21.655  66.361  26.809  1.00  0.00           C
ATOM   7506 0C21 POPEj 231      21.735  65.190  27.459  1.00  0.00           C
ATOM   7508 1C21 POPEj 231      20.995  64.800  28.709  1.00  0.00           C
ATOM   7511 2C21 POPEj 231      21.896  64.061  29.719  1.00  0.00           C
ATOM   7514 3C21 POPEj 231      22.735  65.021  30.579  1.00  0.00           C
ATOM   7517 4C21 POPEj 231      23.675  64.300  31.549  1.00  0.00           C
ATOM   7520 5C21 POPEj 231      24.245  65.220  32.629  1.00  0.00           C
ATOM   7523 6C21 POPEj 231      25.085  64.430  33.649  1.00  0.00           C
ATOM   7526 7C21 POPEj 231      25.516  65.271  34.859  1.00  0.00           C
ATOM   7529 8C21 POPEj 231      26.326  64.471  35.889  1.00  0.00           C
ATOM   7533  C33 POPEj 231      21.206  74.980  19.259  1.00  0.00           C
ATOM   7536  C34 POPEj 231      21.565  75.391  20.689  1.00  0.00           C
ATOM   7539  C35 POPEj 231      21.215  74.370  21.789  1.00  0.00           C
ATOM   7542  C36 POPEj 231      22.356  74.241  22.799  1.00  0.00           C
ATOM   7545  C37 POPEj 231      22.146  73.220  23.919  1.00  0.00           C
ATOM   7548  C38 POPEj 231      23.335  73.271  24.889  1.00  0.00           C
ATOM   7551  C39 POPEj 231      23.466  72.071  25.839  1.00  0.00           C
ATOM   7554 0C31 POPEj 231      22.346  71.961  26.889  1.00  0.00           C
ATOM   7557 1C31 POPEj 231      22.755  70.930  27.949  1.00  0.00           C
ATOM   7560 2C31 POPEj 231      21.725  70.711  29.059  1.00  0.00           C
ATOM   7563 3C31 POPEj 231      22.245  69.701  30.079  1.00  0.00           C
ATOM   7566 4C31 POPEj 231      21.335  69.550  31.299  1.00  0.00           C
ATOM   7569 5C31 POPEj 231      21.905  68.561  32.309  1.00  0.00           C
ATOM   7572 6C31 POPEj 231      21.175  68.581  33.659  1.00  0.00           C
ATOM   7576  NH3 POPEk 232      23.206 137.051  62.829  1.00  0.00           N
ATOM   7580  C12 POPEk 232      21.785 136.602  62.989  1.00  0.00           C
ATOM   7583  C11 POPEk 232      21.766 135.141  63.449  1.00  0.00           C
ATOM   7586  P   POPEk 232      22.706 132.762  62.939  1.00  0.00           P
ATOM   7587  O13 POPEk 232      24.045 132.451  63.469  1.00  0.00           O
ATOM   7588  O14 POPEk 232      21.505 132.372  63.709  1.00  0.00           O
ATOM   7589  O11 POPEk 232      22.486 132.171  61.489  1.00  0.00           O
ATOM   7590  O12 POPEk 232      22.576 134.322  62.589  1.00  0.00           O
ATOM   7591  C1  POPEk 232      23.466 132.221  60.459  1.00  0.00           C
ATOM   7594  C2  POPEk 232      23.505 130.861  59.699  1.00  0.00           C
ATOM   7596  O21 POPEk 232      23.905 131.012  58.319  1.00  0.00           O
ATOM   7597  C21 POPEk 232      23.065 131.602  57.479  1.00  0.00           C
ATOM   7598  O22 POPEk 232      22.036 132.182  57.779  1.00  0.00           O
ATOM   7599  C22 POPEk 232      23.525 131.451  56.029  1.00  0.00           C
ATOM   7602  C3  POPEk 232      22.165 130.080  59.849  1.00  0.00           C
ATOM   7605  O31 POPEk 232      22.076 128.951  58.959  1.00  0.00           O
ATOM   7606  C31 POPEk 232      20.835 128.680  58.549  1.00  0.00           C
ATOM   7607  O32 POPEk 232      19.815 129.230  58.959  1.00  0.00           O
ATOM   7608  C32 POPEk 232      20.905 127.591  57.479  1.00  0.00           C
ATOM   7611  C23 POPEk 232      22.395 130.861  55.159  1.00  0.00           C
ATOM   7614  C24 POPEk 232      22.675 130.912  53.659  1.00  0.00           C
ATOM   7617  C25 POPEk 232      21.565 130.190  52.869  1.00  0.00           C
ATOM   7620  C26 POPEk 232      21.645 130.350  51.349  1.00  0.00           C
ATOM   7623  C27 POPEk 232      20.385 129.821  50.649  1.00  0.00           C
ATOM   7626  C28 POPEk 232      20.665 129.051  49.349  1.00  0.00           C
ATOM   7629  C29 POPEk 232      21.215 127.661  49.579  1.00  0.00           C
ATOM   7631 0C21 POPEk 232      20.806 126.511  48.989  1.00  0.00           C
ATOM   7633 1C21 POPEk 232      19.696 126.381  47.979  1.00  0.00           C
ATOM   7636 2C21 POPEk 232      20.106 126.780  46.549  1.00  0.00           C
ATOM   7639 3C21 POPEk 232      18.946 126.651  45.559  1.00  0.00           C
ATOM   7642 4C21 POPEk 232      19.016 125.381  44.709  1.00  0.00           C
ATOM   7645 5C21 POPEk 232      17.745 125.150  43.869  1.00  0.00           C
ATOM   7648 6C21 POPEk 232      16.635 124.411  44.619  1.00  0.00           C
ATOM   7651 7C21 POPEk 232      16.835 122.890  44.579  1.00  0.00           C
ATOM   7654 8C21 POPEk 232      15.885 122.120  45.489  1.00  0.00           C
ATOM   7658  C33 POPEk 232      19.595 127.440  56.679  1.00  0.00           C
ATOM   7661  C34 POPEk 232      19.766 127.461  55.159  1.00  0.00           C
ATOM   7664  C35 POPEk 232      18.405 127.610  54.449  1.00  0.00           C
ATOM   7667  C36 POPEk 232      18.385 127.041  53.029  1.00  0.00           C
ATOM   7670  C37 POPEk 232      17.085 127.340  52.279  1.00  0.00           C
ATOM   7673  C38 POPEk 232      17.016 126.680  50.889  1.00  0.00           C
ATOM   7676  C39 POPEk 232      17.145 125.150  50.899  1.00  0.00           C
ATOM   7679 0C31 POPEk 232      16.466 124.520  49.669  1.00  0.00           C
ATOM   7682 1C31 POPEk 232      16.356 122.990  49.729  1.00  0.00           C
ATOM   7685 2C31 POPEk 232      17.696 122.290  49.479  1.00  0.00           C
ATOM   7688 3C31 POPEk 232      17.526 120.870  48.909  1.00  0.00           C
ATOM   7691 4C31 POPEk 232      18.825 120.350  48.299  1.00  0.00           C
ATOM   7694 5C31 POPEk 232      18.606 119.131  47.379  1.00  0.00           C
ATOM   7697 6C31 POPEk 232      19.876 118.741  46.629  1.00  0.00           C
ATOM   7701  NH3 POPEl 233      18.425 122.020  20.749  1.00  0.00           N
ATOM   7705  C12 POPEl 233      16.985 122.001  21.179  1.00  0.00           C
ATOM   7708  C11 POPEl 233      16.566 123.370  21.739  1.00  0.00           C
ATOM   7711  P   POPEl 233      14.335 123.720  20.459  1.00  0.00           P
ATOM   7712  O13 POPEl 233      13.135 124.541  20.669  1.00  0.00           O
ATOM   7713  O14 POPEl 233      15.245 124.171  19.359  1.00  0.00           O
ATOM   7714  O11 POPEl 233      13.905 122.270  20.039  1.00  0.00           O
ATOM   7715  O12 POPEl 233      15.145 123.480  21.799  1.00  0.00           O
ATOM   7716  C1  POPEl 233      12.606 121.730  20.189  1.00  0.00           C
ATOM   7719  C2  POPEl 233      12.655 120.381  20.949  1.00  0.00           C
ATOM   7721  O21 POPEl 233      13.165 120.551  22.289  1.00  0.00           O
ATOM   7722  C21 POPEl 233      12.286 121.040  23.139  1.00  0.00           C
ATOM   7723  O22 POPEl 233      11.185 121.460  22.859  1.00  0.00           O
ATOM   7724  C22 POPEl 233      12.856 121.001  24.549  1.00  0.00           C
ATOM   7727  C3  POPEl 233      13.545 119.331  20.229  1.00  0.00           C
ATOM   7730  O31 POPEl 233      12.816 118.210  19.699  1.00  0.00           O
ATOM   7731  C31 POPEl 233      12.365 117.171  20.439  1.00  0.00           C
ATOM   7732  O32 POPEl 233      11.875 116.171  19.929  1.00  0.00           O
ATOM   7733  C32 POPEl 233      12.566 117.300  21.959  1.00  0.00           C
ATOM   7736  C23 POPEl 233      11.995 120.120  25.489  1.00  0.00           C
ATOM   7739  C24 POPEl 233      12.226 120.401  26.979  1.00  0.00           C
ATOM   7742  C25 POPEl 233      11.585 121.701  27.469  1.00  0.00           C
ATOM   7745  C26 POPEl 233      11.626 121.811  28.999  1.00  0.00           C
ATOM   7748  C27 POPEl 233      11.526 123.260  29.489  1.00  0.00           C
ATOM   7751  C28 POPEl 233      11.735 123.400  31.009  1.00  0.00           C
ATOM   7754  C29 POPEl 233      10.625 122.820  31.839  1.00  0.00           C
ATOM   7756 0C21 POPEl 233      10.775 122.400  33.099  1.00  0.00           C
ATOM   7758 1C21 POPEl 233      12.095 122.430  33.819  1.00  0.00           C
ATOM   7761 2C21 POPEl 233      12.056 121.750  35.189  1.00  0.00           C
ATOM   7764 3C21 POPEl 233      13.476 121.570  35.739  1.00  0.00           C
ATOM   7767 4C21 POPEl 233      13.465 120.891  37.109  1.00  0.00           C
ATOM   7770 5C21 POPEl 233      14.845 120.640  37.679  1.00  0.00           C
ATOM   7773 6C21 POPEl 233      14.715 120.180  39.129  1.00  0.00           C
ATOM   7776 7C21 POPEl 233      15.766 119.151  39.519  1.00  0.00           C
ATOM   7779 8C21 POPEl 233      15.345 118.391  40.779  1.00  0.00           C
ATOM   7783  C33 POPEl 233      12.245 115.991  22.739  1.00  0.00           C
ATOM   7786  C34 POPEl 233      12.276 116.190  24.259  1.00  0.00           C
ATOM   7789  C35 POPEl 233      12.056 114.910  25.099  1.00  0.00           C
ATOM   7792  C36 POPEl 233      12.295 115.220  26.579  1.00  0.00           C
ATOM   7795  C37 POPEl 233      11.505 114.341  27.559  1.00  0.00           C
ATOM   7798  C38 POPEl 233      11.455 114.930  28.989  1.00  0.00           C
ATOM   7801  C39 POPEl 233      10.305 115.931  29.209  1.00  0.00           C
ATOM   7804 0C31 POPEl 233       8.936 115.250  29.399  1.00  0.00           C
ATOM   7807 1C31 POPEl 233       7.786 116.220  29.709  1.00  0.00           C
ATOM   7810 2C31 POPEl 233       7.226 116.071  31.129  1.00  0.00           C
ATOM   7813 3C31 POPEl 233       6.195 114.940  31.309  1.00  0.00           C
ATOM   7816 4C31 POPEl 233       4.805 115.271  30.749  1.00  0.00           C
ATOM   7819 5C31 POPEl 233       3.675 114.560  31.509  1.00  0.00           C
ATOM   7822 6C31 POPEl 233       2.284 114.891  30.969  1.00  0.00           C
ATOM   7826  NH3 POPEm 234      85.765  69.370  58.469  1.00  0.00           N
ATOM   7830  C12 POPEm 234      85.765  68.891  59.889  1.00  0.00           C
ATOM   7833  C11 POPEm 234      86.355  69.951  60.849  1.00  0.00           C
ATOM   7836  P   POPEm 234      88.625  71.081  60.109  1.00  0.00           P
ATOM   7837  O13 POPEm 234      88.385  72.381  60.779  1.00  0.00           O
ATOM   7838  O14 POPEm 234      90.026  70.671  59.959  1.00  0.00           O
ATOM   7839  O11 POPEm 234      87.946  71.140  58.659  1.00  0.00           O
ATOM   7840  O12 POPEm 234      87.786  69.960  60.799  1.00  0.00           O
ATOM   7841  C1  POPEm 234      88.675  71.870  57.649  1.00  0.00           C
ATOM   7844  C2  POPEm 234      88.485  71.210  56.269  1.00  0.00           C
ATOM   7846  O21 POPEm 234      89.606  71.561  55.439  1.00  0.00           O
ATOM   7847  C21 POPEm 234      90.095  70.591  54.679  1.00  0.00           C
ATOM   7848  O22 POPEm 234      89.746  69.421  54.689  1.00  0.00           O
ATOM   7849  C22 POPEm 234      91.205  71.140  53.789  1.00  0.00           C
ATOM   7852  C3  POPEm 234      87.175  71.671  55.599  1.00  0.00           C
ATOM   7855  O31 POPEm 234      86.675  70.711  54.649  1.00  0.00           O
ATOM   7856  C31 POPEm 234      87.165  70.821  53.429  1.00  0.00           C
ATOM   7857  O32 POPEm 234      87.985  71.641  53.049  1.00  0.00           O
ATOM   7858  C32 POPEm 234      86.665  69.641  52.619  1.00  0.00           C
ATOM   7861  C23 POPEm 234      91.475  70.230  52.579  1.00  0.00           C
ATOM   7864  C24 POPEm 234      92.666  70.760  51.769  1.00  0.00           C
ATOM   7867  C25 POPEm 234      93.106  69.861  50.609  1.00  0.00           C
ATOM   7870  C26 POPEm 234      92.185  69.951  49.389  1.00  0.00           C
ATOM   7873  C27 POPEm 234      92.935  69.521  48.129  1.00  0.00           C
ATOM   7876  C28 POPEm 234      92.085  69.561  46.849  1.00  0.00           C
ATOM   7879  C29 POPEm 234      92.906  69.040  45.689  1.00  0.00           C
ATOM   7881 0C21 POPEm 234      92.745  69.370  44.399  1.00  0.00           C
ATOM   7883 1C21 POPEm 234      91.706  70.300  43.829  1.00  0.00           C
ATOM   7886 2C21 POPEm 234      92.336  71.320  42.869  1.00  0.00           C
ATOM   7889 3C21 POPEm 234      93.046  72.460  43.599  1.00  0.00           C
ATOM   7892 4C21 POPEm 234      94.006  73.271  42.709  1.00  0.00           C
ATOM   7895 5C21 POPEm 234      93.335  73.951  41.519  1.00  0.00           C
ATOM   7898 6C21 POPEm 234      94.255  74.991  40.869  1.00  0.00           C
ATOM   7901 7C21 POPEm 234      93.575  75.831  39.789  1.00  0.00           C
ATOM   7904 8C21 POPEm 234      94.466  76.961  39.249  1.00  0.00           C
ATOM   7908  C33 POPEm 234      85.365  69.980  51.859  1.00  0.00           C
ATOM   7911  C34 POPEm 234      85.126  69.010  50.709  1.00  0.00           C
ATOM   7914  C35 POPEm 234      85.975  69.341  49.469  1.00  0.00           C
ATOM   7917  C36 POPEm 234      85.675  68.351  48.349  1.00  0.00           C
ATOM   7920  C37 POPEm 234      86.265  68.771  46.999  1.00  0.00           C
ATOM   7923  C38 POPEm 234      85.625  67.970  45.859  1.00  0.00           C
ATOM   7926  C39 POPEm 234      86.235  68.281  44.489  1.00  0.00           C
ATOM   7929 0C31 POPEm 234      87.605  67.611  44.299  1.00  0.00           C
ATOM   7932 1C31 POPEm 234      88.236  67.951  42.939  1.00  0.00           C
ATOM   7935 2C31 POPEm 234      89.576  67.250  42.729  1.00  0.00           C
ATOM   7938 3C31 POPEm 234      90.275  67.690  41.439  1.00  0.00           C
ATOM   7941 4C31 POPEm 234      91.716  67.171  41.349  1.00  0.00           C
ATOM   7944 5C31 POPEm 234      92.485  67.771  40.169  1.00  0.00           C
ATOM   7947 6C31 POPEm 234      93.916  67.250  40.039  1.00  0.00           C
ATOM   7951  NH3 POPEn 235      34.376  91.511  16.249  1.00  0.00           N
ATOM   7955  C12 POPEn 235      35.056  90.190  15.959  1.00  0.00           C
ATOM   7958  C11 POPEn 235      35.186  89.271  17.179  1.00  0.00           C
ATOM   7961  P   POPEn 235      37.725  88.501  17.259  1.00  0.00           P
ATOM   7962  O13 POPEn 235      38.436  87.281  17.669  1.00  0.00           O
ATOM   7963  O14 POPEn 235      38.385  89.280  16.179  1.00  0.00           O
ATOM   7964  O11 POPEn 235      37.635  89.460  18.499  1.00  0.00           O
ATOM   7965  O12 POPEn 235      36.175  88.251  16.919  1.00  0.00           O
ATOM   7966  C1  POPEn 235      38.716  89.620  19.419  1.00  0.00           C
ATOM   7969  C2  POPEn 235      38.275  89.311  20.859  1.00  0.00           C
ATOM   7971  O21 POPEn 235      39.466  89.210  21.659  1.00  0.00           O
ATOM   7972  C21 POPEn 235      39.245  89.420  22.959  1.00  0.00           C
ATOM   7973  O22 POPEn 235      38.325  90.101  23.389  1.00  0.00           O
ATOM   7974  C22 POPEn 235      40.286  88.631  23.759  1.00  0.00           C
ATOM   7977  C3  POPEn 235      37.425  88.000  21.019  1.00  0.00           C
ATOM   7980  O31 POPEn 235      36.925  87.911  22.379  1.00  0.00           O
ATOM   7981  C31 POPEn 235      35.615  88.030  22.539  1.00  0.00           C
ATOM   7982  O32 POPEn 235      34.775  87.771  21.699  1.00  0.00           O
ATOM   7983  C32 POPEn 235      35.306  88.690  23.889  1.00  0.00           C
ATOM   7986  C23 POPEn 235      39.835  88.140  25.159  1.00  0.00           C
ATOM   7989  C24 POPEn 235      40.346  86.710  25.359  1.00  0.00           C
ATOM   7992  C25 POPEn 235      40.216  86.131  26.769  1.00  0.00           C
ATOM   7995  C26 POPEn 235      38.806  86.160  27.369  1.00  0.00           C
ATOM   7998  C27 POPEn 235      38.726  85.210  28.589  1.00  0.00           C
ATOM   8001  C28 POPEn 235      37.646  85.591  29.619  1.00  0.00           C
ATOM   8004  C29 POPEn 235      37.745  84.751  30.869  1.00  0.00           C
ATOM   8006 0C21 POPEn 235      38.736  84.821  31.789  1.00  0.00           C
ATOM   8008 1C21 POPEn 235      39.916  85.751  31.749  1.00  0.00           C
ATOM   8011 2C21 POPEn 235      40.085  86.610  33.019  1.00  0.00           C
ATOM   8014 3C21 POPEn 235      40.665  85.831  34.219  1.00  0.00           C
ATOM   8017 4C21 POPEn 235      41.215  86.761  35.319  1.00  0.00           C
ATOM   8020 5C21 POPEn 235      40.146  87.501  36.109  1.00  0.00           C
ATOM   8023 6C21 POPEn 235      40.745  88.561  37.039  1.00  0.00           C
ATOM   8026 7C21 POPEn 235      40.885  89.940  36.379  1.00  0.00           C
ATOM   8029 8C21 POPEn 235      41.385  91.020  37.349  1.00  0.00           C
ATOM   8033  C33 POPEn 235      35.475  87.820  25.159  1.00  0.00           C
ATOM   8036  C34 POPEn 235      35.295  88.701  26.419  1.00  0.00           C
ATOM   8039  C35 POPEn 235      34.786  87.971  27.659  1.00  0.00           C
ATOM   8042  C36 POPEn 235      34.505  88.930  28.829  1.00  0.00           C
ATOM   8045  C37 POPEn 235      33.625  88.331  29.929  1.00  0.00           C
ATOM   8048  C38 POPEn 235      33.696  89.140  31.239  1.00  0.00           C
ATOM   8051  C39 POPEn 235      34.916  88.781  32.109  1.00  0.00           C
ATOM   8054 0C31 POPEn 235      34.716  87.440  32.829  1.00  0.00           C
ATOM   8057 1C31 POPEn 235      35.895  86.960  33.679  1.00  0.00           C
ATOM   8060 2C31 POPEn 235      35.665  85.541  34.249  1.00  0.00           C
ATOM   8063 3C31 POPEn 235      34.205  85.290  34.669  1.00  0.00           C
ATOM   8066 4C31 POPEn 235      33.946  83.940  35.349  1.00  0.00           C
ATOM   8069 5C31 POPEn 235      32.446  83.730  35.609  1.00  0.00           C
ATOM   8072 6C31 POPEn 235      32.116  82.421  36.319  1.00  0.00           C
ATOM   8076  NH3 POPEo 236      17.645  25.291  19.399  1.00  0.00           N
ATOM   8080  C12 POPEo 236      17.376  26.581  20.099  1.00  0.00           C
ATOM   8083  C11 POPEo 236      16.445  26.301  21.299  1.00  0.00           C
ATOM   8086  P   POPEo 236      14.095  25.781  20.149  1.00  0.00           P
ATOM   8087  O13 POPEo 236      12.946  26.631  19.829  1.00  0.00           O
ATOM   8088  O14 POPEo 236      14.875  25.181  19.039  1.00  0.00           O
ATOM   8089  O11 POPEo 236      13.595  24.611  21.099  1.00  0.00           O
ATOM   8090  O12 POPEo 236      15.085  26.620  21.039  1.00  0.00           O
ATOM   8091  C1  POPEo 236      14.016  24.541  22.469  1.00  0.00           C
ATOM   8094  C2  POPEo 236      13.226  23.491  23.299  1.00  0.00           C
ATOM   8096  O21 POPEo 236      14.135  22.931  24.289  1.00  0.00           O
ATOM   8097  C21 POPEo 236      14.326  23.760  25.329  1.00  0.00           C
ATOM   8098  O22 POPEo 236      13.805  24.851  25.439  1.00  0.00           O
ATOM   8099  C22 POPEo 236      15.405  23.221  26.259  1.00  0.00           C
ATOM   8102  C3  POPEo 236      12.575  22.370  22.409  1.00  0.00           C
ATOM   8105  O31 POPEo 236      12.795  21.021  22.859  1.00  0.00           O
ATOM   8106  C31 POPEo 236      12.295  20.721  24.049  1.00  0.00           C
ATOM   8107  O32 POPEo 236      11.595  21.441  24.729  1.00  0.00           O
ATOM   8108  C32 POPEo 236      12.925  19.411  24.469  1.00  0.00           C
ATOM   8111  C23 POPEo 236      14.875  22.230  27.329  1.00  0.00           C
ATOM   8114  C24 POPEo 236      13.916  22.841  28.349  1.00  0.00           C
ATOM   8117  C25 POPEo 236      13.795  22.050  29.669  1.00  0.00           C
ATOM   8120  C26 POPEo 236      14.576  22.671  30.849  1.00  0.00           C
ATOM   8123  C27 POPEo 236      14.175  22.191  32.259  1.00  0.00           C
ATOM   8126  C28 POPEo 236      14.675  23.200  33.319  1.00  0.00           C
ATOM   8129  C29 POPEo 236      14.385  22.881  34.759  1.00  0.00           C
ATOM   8131 0C21 POPEo 236      15.216  23.091  35.809  1.00  0.00           C
ATOM   8133 1C21 POPEo 236      16.606  23.681  35.749  1.00  0.00           C
ATOM   8136 2C21 POPEo 236      17.686  22.631  36.079  1.00  0.00           C
ATOM   8139 3C21 POPEo 236      19.116  23.161  35.869  1.00  0.00           C
ATOM   8142 4C21 POPEo 236      20.186  22.071  36.019  1.00  0.00           C
ATOM   8145 5C21 POPEo 236      20.276  21.480  37.439  1.00  0.00           C
ATOM   8148 6C21 POPEo 236      21.505  20.591  37.649  1.00  0.00           C
ATOM   8151 7C21 POPEo 236      21.775  20.321  39.139  1.00  0.00           C
ATOM   8154 8C21 POPEo 236      23.036  19.491  39.389  1.00  0.00           C
ATOM   8158  C33 POPEo 236      12.645  19.060  25.939  1.00  0.00           C
ATOM   8161  C34 POPEo 236      13.595  17.971  26.459  1.00  0.00           C
ATOM   8164  C35 POPEo 236      13.895  18.121  27.949  1.00  0.00           C
ATOM   8167  C36 POPEo 236      12.655  18.081  28.849  1.00  0.00           C
ATOM   8170  C37 POPEo 236      13.055  18.271  30.319  1.00  0.00           C
ATOM   8173  C38 POPEo 236      11.915  18.060  31.319  1.00  0.00           C
ATOM   8176  C39 POPEo 236      12.395  18.411  32.739  1.00  0.00           C
ATOM   8179 0C31 POPEo 236      11.645  17.671  33.859  1.00  0.00           C
ATOM   8182 1C31 POPEo 236      10.255  18.241  34.189  1.00  0.00           C
ATOM   8185 2C31 POPEo 236       9.595  17.431  35.299  1.00  0.00           C
ATOM   8188 3C31 POPEo 236       8.295  18.051  35.839  1.00  0.00           C
ATOM   8191 4C31 POPEo 236       7.736  17.251  37.019  1.00  0.00           C
ATOM   8194 5C31 POPEo 236       6.396  17.781  37.539  1.00  0.00           C
ATOM   8197 6C31 POPEo 236       5.865  16.991  38.729  1.00  0.00           C
ATOM   8201  NH3 POPEp 237      91.205  21.771  18.209  1.00  0.00           N
ATOM   8205  C12 POPEp 237      90.815  21.861  16.769  1.00  0.00           C
ATOM   8208  C11 POPEp 237      89.606  22.791  16.709  1.00  0.00           C
ATOM   8211  P   POPEp 237      87.425  23.111  18.089  1.00  0.00           P
ATOM   8212  O13 POPEp 237      87.506  24.401  17.349  1.00  0.00           O
ATOM   8213  O14 POPEp 237      86.186  22.331  17.979  1.00  0.00           O
ATOM   8214  O11 POPEp 237      87.856  23.261  19.599  1.00  0.00           O
ATOM   8215  O12 POPEp 237      88.606  22.210  17.549  1.00  0.00           O
ATOM   8216  C1  POPEp 237      86.955  22.941  20.679  1.00  0.00           C
ATOM   8219  C2  POPEp 237      87.396  21.710  21.539  1.00  0.00           C
ATOM   8221  O21 POPEp 237      88.466  22.161  22.389  1.00  0.00           O
ATOM   8222  C21 POPEp 237      88.396  21.761  23.649  1.00  0.00           C
ATOM   8223  O22 POPEp 237      87.925  20.701  24.039  1.00  0.00           O
ATOM   8224  C22 POPEp 237      88.805  22.931  24.549  1.00  0.00           C
ATOM   8227  C3  POPEp 237      87.775  20.460  20.669  1.00  0.00           C
ATOM   8230  O31 POPEp 237      87.745  19.210  21.399  1.00  0.00           O
ATOM   8231  C31 POPEp 237      86.536  18.671  21.569  1.00  0.00           C
ATOM   8232  O32 POPEp 237      85.495  19.130  21.149  1.00  0.00           O
ATOM   8233  C32 POPEp 237      86.646  17.400  22.429  1.00  0.00           C
ATOM   8236  C23 POPEp 237      88.646  22.621  26.059  1.00  0.00           C
ATOM   8239  C24 POPEp 237      88.405  23.881  26.889  1.00  0.00           C
ATOM   8242  C25 POPEp 237      89.065  23.831  28.279  1.00  0.00           C
ATOM   8245  C26 POPEp 237      88.555  22.691  29.179  1.00  0.00           C
ATOM   8248  C27 POPEp 237      89.565  22.381  30.299  1.00  0.00           C
ATOM   8251  C28 POPEp 237      89.065  21.341  31.309  1.00  0.00           C
ATOM   8254  C29 POPEp 237      88.216  21.971  32.389  1.00  0.00           C
ATOM   8256 0C21 POPEp 237      88.356  21.771  33.719  1.00  0.00           C
ATOM   8258 1C21 POPEp 237      89.336  20.841  34.369  1.00  0.00           C
ATOM   8261 2C21 POPEp 237      90.596  21.571  34.889  1.00  0.00           C
ATOM   8264 3C21 POPEp 237      90.365  22.381  36.169  1.00  0.00           C
ATOM   8267 4C21 POPEp 237      91.635  22.501  37.019  1.00  0.00           C
ATOM   8270 5C21 POPEp 237      91.396  23.241  38.349  1.00  0.00           C
ATOM   8273 6C21 POPEp 237      91.595  24.761  38.219  1.00  0.00           C
ATOM   8276 7C21 POPEp 237      91.186  25.521  39.489  1.00  0.00           C
ATOM   8279 8C21 POPEp 237      91.475  27.021  39.409  1.00  0.00           C
ATOM   8283  C33 POPEp 237      87.445  17.650  23.719  1.00  0.00           C
ATOM   8286  C34 POPEp 237      87.495  16.431  24.649  1.00  0.00           C
ATOM   8289  C35 POPEp 237      88.345  16.681  25.909  1.00  0.00           C
ATOM   8292  C36 POPEp 237      88.366  15.471  26.849  1.00  0.00           C
ATOM   8295  C37 POPEp 237      89.235  15.661  28.099  1.00  0.00           C
ATOM   8298  C38 POPEp 237      89.086  14.481  29.079  1.00  0.00           C
ATOM   8301  C39 POPEp 237      89.616  14.771  30.489  1.00  0.00           C
ATOM   8304 0C31 POPEp 237      88.975  13.841  31.539  1.00  0.00           C
ATOM   8307 1C31 POPEp 237      89.346  14.211  32.979  1.00  0.00           C
ATOM   8310 2C31 POPEp 237      88.525  13.431  34.019  1.00  0.00           C
ATOM   8313 3C31 POPEp 237      88.946  13.731  35.459  1.00  0.00           C
ATOM   8316 4C31 POPEp 237      88.145  12.941  36.499  1.00  0.00           C
ATOM   8319 5C31 POPEp 237      88.496  13.341  37.939  1.00  0.00           C
ATOM   8322 6C31 POPEp 237      87.626  12.661  38.999  1.00  0.00           C
ATOM   8326  NH3 POPEq 238      25.476  83.841  14.399  1.00  0.00           N
ATOM   8330  C12 POPEq 238      26.915  83.701  14.019  1.00  0.00           C
ATOM   8333  C11 POPEq 238      27.405  84.660  12.919  1.00  0.00           C
ATOM   8336  P   POPEq 238      29.786  83.580  12.709  1.00  0.00           P
ATOM   8337  O13 POPEq 238      31.196  84.031  12.649  1.00  0.00           O
ATOM   8338  O14 POPEq 238      29.256  82.871  11.529  1.00  0.00           O
ATOM   8339  O11 POPEq 238      29.595  82.650  13.979  1.00  0.00           O
ATOM   8340  O12 POPEq 238      28.815  84.811  13.039  1.00  0.00           O
ATOM   8341  C1  POPEq 238      30.385  82.881  15.149  1.00  0.00           C
ATOM   8344  C2  POPEq 238      30.035  81.830  16.229  1.00  0.00           C
ATOM   8346  O21 POPEq 238      30.455  82.330  17.519  1.00  0.00           O
ATOM   8347  C21 POPEq 238      29.795  81.820  18.529  1.00  0.00           C
ATOM   8348  O22 POPEq 238      28.655  81.370  18.499  1.00  0.00           O
ATOM   8349  C22 POPEq 238      30.625  81.981  19.809  1.00  0.00           C
ATOM   8352  C3  POPEq 238      30.665  80.431  15.989  1.00  0.00           C
ATOM   8355  O31 POPEq 238      29.886  79.470  16.739  1.00  0.00           O
ATOM   8356  C31 POPEq 238      29.725  78.281  16.199  1.00  0.00           C
ATOM   8357  O32 POPEq 238      30.546  77.661  15.549  1.00  0.00           O
ATOM   8358  C32 POPEq 238      28.276  77.861  16.399  1.00  0.00           C
ATOM   8361  C23 POPEq 238      29.746  81.921  21.079  1.00  0.00           C
ATOM   8364  C24 POPEq 238      30.525  81.591  22.349  1.00  0.00           C
ATOM   8367  C25 POPEq 238      29.565  81.281  23.499  1.00  0.00           C
ATOM   8370  C26 POPEq 238      30.245  80.891  24.819  1.00  0.00           C
ATOM   8373  C27 POPEq 238      29.345  80.001  25.689  1.00  0.00           C
ATOM   8376  C28 POPEq 238      30.016  79.571  26.999  1.00  0.00           C
ATOM   8379  C29 POPEq 238      30.116  80.631  28.059  1.00  0.00           C
ATOM   8381 0C21 POPEq 238      30.286  80.411  29.379  1.00  0.00           C
ATOM   8383 1C21 POPEq 238      30.446  79.050  30.019  1.00  0.00           C
ATOM   8386 2C21 POPEq 238      31.715  78.970  30.879  1.00  0.00           C
ATOM   8389 3C21 POPEq 238      31.905  77.570  31.489  1.00  0.00           C
ATOM   8392 4C21 POPEq 238      33.135  77.471  32.399  1.00  0.00           C
ATOM   8395 5C21 POPEq 238      33.325  76.091  33.049  1.00  0.00           C
ATOM   8398 6C21 POPEq 238      32.145  75.601  33.899  1.00  0.00           C
ATOM   8401 7C21 POPEq 238      32.335  74.161  34.389  1.00  0.00           C
ATOM   8404 8C21 POPEq 238      31.166  73.651  35.239  1.00  0.00           C
ATOM   8408  C33 POPEq 238      27.955  77.250  17.789  1.00  0.00           C
ATOM   8411  C34 POPEq 238      26.466  77.290  18.109  1.00  0.00           C
ATOM   8414  C35 POPEq 238      26.125  78.271  19.249  1.00  0.00           C
ATOM   8417  C36 POPEq 238      26.425  77.641  20.609  1.00  0.00           C
ATOM   8420  C37 POPEq 238      25.876  78.391  21.829  1.00  0.00           C
ATOM   8423  C38 POPEq 238      26.145  77.521  23.059  1.00  0.00           C
ATOM   8426  C39 POPEq 238      25.455  77.940  24.369  1.00  0.00           C
ATOM   8429 0C31 POPEq 238      25.716  76.860  25.429  1.00  0.00           C
ATOM   8432 1C31 POPEq 238      25.026  77.091  26.769  1.00  0.00           C
ATOM   8435 2C31 POPEq 238      25.306  75.930  27.729  1.00  0.00           C
ATOM   8438 3C31 POPEq 238      24.895  76.201  29.179  1.00  0.00           C
ATOM   8441 4C31 POPEq 238      23.415  76.561  29.349  1.00  0.00           C
ATOM   8444 5C31 POPEq 238      23.025  76.671  30.819  1.00  0.00           C
ATOM   8447 6C31 POPEq 238      21.575  77.110  31.039  1.00  0.00           C
ATOM   8451  NH3 POPEr 239     106.776  68.161  21.899  1.00  0.00           N
ATOM   8455  C12 POPEr 239     107.196  66.980  21.099  1.00  0.00           C
ATOM   8458  C11 POPEr 239     108.396  67.351  20.249  1.00  0.00           C
ATOM   8461  P   POPEr 239     109.836  66.470  18.349  1.00  0.00           P
ATOM   8462  O13 POPEr 239     109.375  66.451  16.949  1.00  0.00           O
ATOM   8463  O14 POPEr 239     110.675  67.591  18.819  1.00  0.00           O
ATOM   8464  O11 POPEr 239     110.555  65.101  18.599  1.00  0.00           O
ATOM   8465  O12 POPEr 239     108.586  66.320  19.289  1.00  0.00           O
ATOM   8466  C1  POPEr 239     110.596  64.441  19.849  1.00  0.00           C
ATOM   8469  C2  POPEr 239     112.006  64.581  20.459  1.00  0.00           C
ATOM   8471  O21 POPEr 239     112.315  63.421  21.259  1.00  0.00           O
ATOM   8472  C21 POPEr 239     111.615  63.281  22.379  1.00  0.00           C
ATOM   8473  O22 POPEr 239     110.686  63.991  22.739  1.00  0.00           O
ATOM   8474  C22 POPEr 239     112.175  62.101  23.159  1.00  0.00           C
ATOM   8477  C3  POPEr 239     112.175  65.971  21.169  1.00  0.00           C
ATOM   8480  O31 POPEr 239     113.125  65.951  22.259  1.00  0.00           O
ATOM   8481  C31 POPEr 239     112.795  66.661  23.319  1.00  0.00           C
ATOM   8482  O32 POPEr 239     111.786  67.341  23.449  1.00  0.00           O
ATOM   8483  C32 POPEr 239     113.786  66.361  24.439  1.00  0.00           C
ATOM   8486  C23 POPEr 239     111.495  61.941  24.529  1.00  0.00           C
ATOM   8489  C24 POPEr 239     112.076  60.791  25.359  1.00  0.00           C
ATOM   8492  C25 POPEr 239     113.565  60.921  25.699  1.00  0.00           C
ATOM   8495  C26 POPEr 239     113.916  62.181  26.499  1.00  0.00           C
ATOM   8498  C27 POPEr 239     115.356  62.120  27.039  1.00  0.00           C
ATOM   8501  C28 POPEr 239     115.786  63.361  27.849  1.00  0.00           C
ATOM   8504  C29 POPEr 239     114.945  63.581  29.089  1.00  0.00           C
ATOM   8506 0C21 POPEr 239     115.396  63.791  30.339  1.00  0.00           C
ATOM   8508 1C21 POPEr 239     116.846  63.811  30.749  1.00  0.00           C
ATOM   8511 2C21 POPEr 239     117.085  63.521  32.249  1.00  0.00           C
ATOM   8514 3C21 POPEr 239     116.355  62.271  32.789  1.00  0.00           C
ATOM   8517 4C21 POPEr 239     117.155  61.510  33.849  1.00  0.00           C
ATOM   8520 5C21 POPEr 239     117.585  62.351  35.059  1.00  0.00           C
ATOM   8523 6C21 POPEr 239     118.516  61.551  35.969  1.00  0.00           C
ATOM   8526 7C21 POPEr 239     119.265  62.401  36.999  1.00  0.00           C
ATOM   8529 8C21 POPEr 239     120.166  61.561  37.899  1.00  0.00           C
ATOM   8533  C33 POPEr 239     113.475  67.260  25.649  1.00  0.00           C
ATOM   8536  C34 POPEr 239     113.975  66.711  26.989  1.00  0.00           C
ATOM   8539  C35 POPEr 239     113.366  67.510  28.139  1.00  0.00           C
ATOM   8542  C36 POPEr 239     113.606  66.921  29.519  1.00  0.00           C
ATOM   8545  C37 POPEr 239     112.976  67.781  30.619  1.00  0.00           C
ATOM   8548  C38 POPEr 239     113.155  67.180  32.009  1.00  0.00           C
ATOM   8551  C39 POPEr 239     114.585  67.290  32.539  1.00  0.00           C
ATOM   8554 0C31 POPEr 239     114.735  66.591  33.899  1.00  0.00           C
ATOM   8557 1C31 POPEr 239     116.086  66.851  34.579  1.00  0.00           C
ATOM   8560 2C31 POPEr 239     116.156  66.181  35.949  1.00  0.00           C
ATOM   8563 3C31 POPEr 239     117.336  66.631  36.819  1.00  0.00           C
ATOM   8566 4C31 POPEr 239     118.705  66.111  36.379  1.00  0.00           C
ATOM   8569 5C31 POPEr 239     119.786  66.460  37.409  1.00  0.00           C
ATOM   8572 6C31 POPEr 239     121.215  66.061  37.009  1.00  0.00           C
ATOM   8576  NH3 POPEs 240      50.236  27.251  59.489  1.00  0.00           N
ATOM   8580  C12 POPEs 240      51.425  26.341  59.379  1.00  0.00           C
ATOM   8583  C11 POPEs 240      51.175  25.171  58.389  1.00  0.00           C
ATOM   8586  P   POPEs 240      53.565  24.841  57.419  1.00  0.00           P
ATOM   8587  O13 POPEs 240      53.295  26.231  57.019  1.00  0.00           O
ATOM   8588  O14 POPEs 240      54.786  24.601  58.209  1.00  0.00           O
ATOM   8589  O11 POPEs 240      53.565  23.911  56.119  1.00  0.00           O
ATOM   8590  O12 POPEs 240      52.325  24.310  58.269  1.00  0.00           O
ATOM   8591  C1  POPEs 240      54.405  24.201  54.989  1.00  0.00           C
ATOM   8594  C2  POPEs 240      53.695  23.881  53.649  1.00  0.00           C
ATOM   8596  O21 POPEs 240      54.376  24.571  52.589  1.00  0.00           O
ATOM   8597  C21 POPEs 240      55.096  23.831  51.779  1.00  0.00           C
ATOM   8598  O22 POPEs 240      55.335  22.651  51.929  1.00  0.00           O
ATOM   8599  C22 POPEs 240      55.486  24.661  50.559  1.00  0.00           C
ATOM   8602  C3  POPEs 240      52.225  24.371  53.689  1.00  0.00           C
ATOM   8605  O31 POPEs 240      51.775  24.791  52.379  1.00  0.00           O
ATOM   8606  C31 POPEs 240      50.775  25.661  52.429  1.00  0.00           C
ATOM   8607  O32 POPEs 240      49.716  25.491  52.989  1.00  0.00           O
ATOM   8608  C32 POPEs 240      51.166  26.931  51.659  1.00  0.00           C
ATOM   8611  C23 POPEs 240      55.995  23.801  49.389  1.00  0.00           C
ATOM   8614  C24 POPEs 240      56.065  24.591  48.069  1.00  0.00           C
ATOM   8617  C25 POPEs 240      54.706  24.661  47.349  1.00  0.00           C
ATOM   8620  C26 POPEs 240      54.766  25.451  46.029  1.00  0.00           C
ATOM   8623  C27 POPEs 240      53.435  25.400  45.269  1.00  0.00           C
ATOM   8626  C28 POPEs 240      53.485  26.041  43.869  1.00  0.00           C
ATOM   8629  C29 POPEs 240      53.736  25.071  42.729  1.00  0.00           C
ATOM   8631 0C21 POPEs 240      52.785  24.291  42.189  1.00  0.00           C
ATOM   8633 1C21 POPEs 240      51.346  24.231  42.639  1.00  0.00           C
ATOM   8636 2C21 POPEs 240      50.446  25.221  41.879  1.00  0.00           C
ATOM   8639 3C21 POPEs 240      50.116  24.780  40.439  1.00  0.00           C
ATOM   8642 4C21 POPEs 240      49.495  25.901  39.599  1.00  0.00           C
ATOM   8645 5C21 POPEs 240      48.216  26.491  40.189  1.00  0.00           C
ATOM   8648 6C21 POPEs 240      47.526  27.501  39.259  1.00  0.00           C
ATOM   8651 7C21 POPEs 240      46.385  28.251  39.969  1.00  0.00           C
ATOM   8654 8C21 POPEs 240      45.516  29.091  39.049  1.00  0.00           C
ATOM   8658  C33 POPEs 240      52.526  27.521  52.119  1.00  0.00           C
ATOM   8661  C34 POPEs 240      52.845  28.911  51.539  1.00  0.00           C
ATOM   8664  C35 POPEs 240      53.345  28.911  50.079  1.00  0.00           C
ATOM   8667  C36 POPEs 240      52.216  28.911  49.049  1.00  0.00           C
ATOM   8670  C37 POPEs 240      52.635  29.150  47.599  1.00  0.00           C
ATOM   8673  C38 POPEs 240      51.416  29.411  46.699  1.00  0.00           C
ATOM   8676  C39 POPEs 240      51.786  29.401  45.219  1.00  0.00           C
ATOM   8679 0C31 POPEs 240      50.665  29.891  44.289  1.00  0.00           C
ATOM   8682 1C31 POPEs 240      51.036  29.701  42.819  1.00  0.00           C
ATOM   8685 2C31 POPEs 240      50.005  30.311  41.859  1.00  0.00           C
ATOM   8688 3C31 POPEs 240      50.266  29.951  40.389  1.00  0.00           C
ATOM   8691 4C31 POPEs 240      51.565  30.521  39.819  1.00  0.00           C
ATOM   8694 5C31 POPEs 240      51.675  30.300  38.309  1.00  0.00           C
ATOM   8697 6C31 POPEs 240      52.905  30.931  37.659  1.00  0.00           C
ATOM   8701  NH3 POPEt 241      15.915 126.230  17.769  1.00  0.00           N
ATOM   8705  C12 POPEt 241      17.386 126.540  17.759  1.00  0.00           C
ATOM   8708  C11 POPEt 241      18.065 126.120  19.069  1.00  0.00           C
ATOM   8711  P   POPEt 241      20.675 125.831  19.069  1.00  0.00           P
ATOM   8712  O13 POPEt 241      20.415 124.760  18.069  1.00  0.00           O
ATOM   8713  O14 POPEt 241      21.866 126.710  18.869  1.00  0.00           O
ATOM   8714  O11 POPEt 241      20.686 125.201  20.519  1.00  0.00           O
ATOM   8715  O12 POPEt 241      19.376 126.701  19.149  1.00  0.00           O
ATOM   8716  C1  POPEt 241      20.565 126.120  21.629  1.00  0.00           C
ATOM   8719  C2  POPEt 241      19.396 125.730  22.559  1.00  0.00           C
ATOM   8721  O21 POPEt 241      19.026 126.850  23.369  1.00  0.00           O
ATOM   8722  C21 POPEt 241      17.925 127.510  23.059  1.00  0.00           C
ATOM   8723  O22 POPEt 241      17.186 127.251  22.129  1.00  0.00           O
ATOM   8724  C22 POPEt 241      17.776 128.650  24.079  1.00  0.00           C
ATOM   8727  C3  POPEt 241      19.785 124.591  23.509  1.00  0.00           C
ATOM   8730  O31 POPEt 241      18.606 124.250  24.249  1.00  0.00           O
ATOM   8731  C31 POPEt 241      18.675 124.040  25.559  1.00  0.00           C
ATOM   8732  O32 POPEt 241      19.706 123.860  26.179  1.00  0.00           O
ATOM   8733  C32 POPEt 241      17.245 123.951  26.099  1.00  0.00           C
ATOM   8736  C23 POPEt 241      18.046 128.151  25.519  1.00  0.00           C
ATOM   8739  C24 POPEt 241      18.016 129.240  26.599  1.00  0.00           C
ATOM   8742  C25 POPEt 241      18.436 128.671  27.969  1.00  0.00           C
ATOM   8745  C26 POPEt 241      18.155 129.620  29.139  1.00  0.00           C
ATOM   8748  C27 POPEt 241      18.786 129.131  30.449  1.00  0.00           C
ATOM   8751  C28 POPEt 241      18.766 130.201  31.549  1.00  0.00           C
ATOM   8754  C29 POPEt 241      19.606 129.781  32.719  1.00  0.00           C
ATOM   8756 0C21 POPEt 241      19.196 129.591  33.989  1.00  0.00           C
ATOM   8758 1C21 POPEt 241      17.805 129.800  34.519  1.00  0.00           C
ATOM   8761 2C21 POPEt 241      17.815 130.370  35.949  1.00  0.00           C
ATOM   8764 3C21 POPEt 241      18.276 129.350  37.019  1.00  0.00           C
ATOM   8767 4C21 POPEt 241      17.116 128.911  37.929  1.00  0.00           C
ATOM   8770 5C21 POPEt 241      17.526 127.921  39.029  1.00  0.00           C
ATOM   8773 6C21 POPEt 241      18.645 128.450  39.929  1.00  0.00           C
ATOM   8776 7C21 POPEt 241      18.946 127.561  41.139  1.00  0.00           C
ATOM   8779 8C21 POPEt 241      20.165 128.041  41.929  1.00  0.00           C
ATOM   8783  C33 POPEt 241      16.925 124.930  27.249  1.00  0.00           C
ATOM   8786  C34 POPEt 241      17.415 124.451  28.609  1.00  0.00           C
ATOM   8789  C35 POPEt 241      16.255 124.031  29.509  1.00  0.00           C
ATOM   8792  C36 POPEt 241      16.755 123.361  30.789  1.00  0.00           C
ATOM   8795  C37 POPEt 241      15.616 123.021  31.739  1.00  0.00           C
ATOM   8798  C38 POPEt 241      15.976 121.890  32.709  1.00  0.00           C
ATOM   8801  C39 POPEt 241      17.056 122.260  33.729  1.00  0.00           C
ATOM   8804 0C31 POPEt 241      17.465 121.031  34.559  1.00  0.00           C
ATOM   8807 1C31 POPEt 241      18.516 121.351  35.629  1.00  0.00           C
ATOM   8810 2C31 POPEt 241      19.245 120.120  36.179  1.00  0.00           C
ATOM   8813 3C31 POPEt 241      18.335 118.970  36.659  1.00  0.00           C
ATOM   8816 4C31 POPEt 241      18.186 117.841  35.629  1.00  0.00           C
ATOM   8819 5C31 POPEt 241      17.285 116.701  36.109  1.00  0.00           C
ATOM   8822 6C31 POPEt 241      17.325 115.480  35.179  1.00  0.00           C
ATOM   8826  NH3 POPEu 242      86.696  58.681  17.319  1.00  0.00           N
ATOM   8830  C12 POPEu 242      87.705  59.051  18.359  1.00  0.00           C
ATOM   8833  C11 POPEu 242      88.075  57.830  19.199  1.00  0.00           C
ATOM   8836  P   POPEu 242      90.356  58.561  20.259  1.00  0.00           P
ATOM   8837  O13 POPEu 242      91.156  57.331  20.059  1.00  0.00           O
ATOM   8838  O14 POPEu 242      90.586  59.661  19.319  1.00  0.00           O
ATOM   8839  O11 POPEu 242      90.666  59.150  21.689  1.00  0.00           O
ATOM   8840  O12 POPEu 242      88.835  58.230  20.319  1.00  0.00           O
ATOM   8841  C1  POPEu 242      91.335  58.461  22.739  1.00  0.00           C
ATOM   8844  C2  POPEu 242      92.116  59.461  23.639  1.00  0.00           C
ATOM   8846  O21 POPEu 242      92.495  58.821  24.869  1.00  0.00           O
ATOM   8847  C21 POPEu 242      93.625  58.121  24.769  1.00  0.00           C
ATOM   8848  O22 POPEu 242      94.235  57.900  23.749  1.00  0.00           O
ATOM   8849  C22 POPEu 242      94.125  57.751  26.159  1.00  0.00           C
ATOM   8852  C3  POPEu 242      91.256  60.721  23.949  1.00  0.00           C
ATOM   8855  O31 POPEu 242      91.966  61.771  24.629  1.00  0.00           O
ATOM   8856  C31 POPEu 242      91.466  62.260  25.759  1.00  0.00           C
ATOM   8857  O32 POPEu 242      91.286  63.451  25.969  1.00  0.00           O
ATOM   8858  C32 POPEu 242      91.195  61.161  26.789  1.00  0.00           C
ATOM   8861  C23 POPEu 242      95.666  57.801  26.269  1.00  0.00           C
ATOM   8864  C24 POPEu 242      96.095  57.731  27.739  1.00  0.00           C
ATOM   8867  C25 POPEu 242      97.565  58.081  27.999  1.00  0.00           C
ATOM   8870  C26 POPEu 242      97.716  58.721  29.389  1.00  0.00           C
ATOM   8873  C27 POPEu 242      99.135  59.191  29.739  1.00  0.00           C
ATOM   8876  C28 POPEu 242      99.226  59.800  31.149  1.00  0.00           C
ATOM   8879  C29 POPEu 242      98.166  60.861  31.349  1.00  0.00           C
ATOM   8881 0C21 POPEu 242      98.326  62.190  31.189  1.00  0.00           C
ATOM   8883 1C21 POPEu 242      99.626  62.841  30.819  1.00  0.00           C
ATOM   8886 2C21 POPEu 242      99.545  64.220  30.119  1.00  0.00           C
ATOM   8889 3C21 POPEu 242      98.796  65.321  30.879  1.00  0.00           C
ATOM   8892 4C21 POPEu 242      98.796  66.671  30.129  1.00  0.00           C
ATOM   8895 5C21 POPEu 242      97.976  67.741  30.869  1.00  0.00           C
ATOM   8898 6C21 POPEu 242      97.956  69.111  30.179  1.00  0.00           C
ATOM   8901 7C21 POPEu 242      97.106  70.131  30.949  1.00  0.00           C
ATOM   8904 8C21 POPEu 242      96.945  71.480  30.249  1.00  0.00           C
ATOM   8908  C33 POPEu 242      91.385  61.761  28.209  1.00  0.00           C
ATOM   8911  C34 POPEu 242      91.405  60.750  29.369  1.00  0.00           C
ATOM   8914  C35 POPEu 242      91.525  61.460  30.739  1.00  0.00           C
ATOM   8917  C36 POPEu 242      92.795  62.311  30.889  1.00  0.00           C
ATOM   8920  C37 POPEu 242      92.775  63.271  32.079  1.00  0.00           C
ATOM   8923  C38 POPEu 242      93.955  64.241  32.049  1.00  0.00           C
ATOM   8926  C39 POPEu 242      93.855  65.330  33.109  1.00  0.00           C
ATOM   8929 0C31 POPEu 242      94.995  66.351  33.049  1.00  0.00           C
ATOM   8932 1C31 POPEu 242      94.685  67.591  33.889  1.00  0.00           C
ATOM   8935 2C31 POPEu 242      95.885  68.531  34.069  1.00  0.00           C
ATOM   8938 3C31 POPEu 242      95.476  69.971  34.409  1.00  0.00           C
ATOM   8941 4C31 POPEu 242      94.655  70.101  35.699  1.00  0.00           C
ATOM   8944 5C31 POPEu 242      93.396  70.961  35.519  1.00  0.00           C
ATOM   8947 6C31 POPEu 242      92.506  70.971  36.759  1.00  0.00           C
ATOM   8951  NH3 POPEv 243      97.485  70.101  59.969  1.00  0.00           N
ATOM   8955  C12 POPEv 243      98.636  70.501  60.849  1.00  0.00           C
ATOM   8958  C11 POPEv 243      99.976  69.820  60.499  1.00  0.00           C
ATOM   8961  P   POPEv 243     101.305  71.751  61.709  1.00  0.00           P
ATOM   8962  O13 POPEv 243     100.245  72.250  62.619  1.00  0.00           O
ATOM   8963  O14 POPEv 243     102.716  71.900  62.129  1.00  0.00           O
ATOM   8964  O11 POPEv 243     101.116  72.430  60.289  1.00  0.00           O
ATOM   8965  O12 POPEv 243     101.025  70.201  61.389  1.00  0.00           O
ATOM   8966  C1  POPEv 243     102.175  72.320  59.329  1.00  0.00           C
ATOM   8969  C2  POPEv 243     101.765  72.991  57.979  1.00  0.00           C
ATOM   8971  O21 POPEv 243     101.556  72.040  56.919  1.00  0.00           O
ATOM   8972  C21 POPEv 243     102.616  71.421  56.429  1.00  0.00           C
ATOM   8973  O22 POPEv 243     103.735  71.421  56.919  1.00  0.00           O
ATOM   8974  C22 POPEv 243     102.256  70.720  55.119  1.00  0.00           C
ATOM   8977  C3  POPEv 243     102.716  74.171  57.569  1.00  0.00           C
ATOM   8980  O31 POPEv 243     102.296  74.771  56.319  1.00  0.00           O
ATOM   8981  C31 POPEv 243     102.696  76.021  56.139  1.00  0.00           C
ATOM   8982  O32 POPEv 243     103.405  76.661  56.909  1.00  0.00           O
ATOM   8983  C32 POPEv 243     102.205  76.510  54.779  1.00  0.00           C
ATOM   8986  C23 POPEv 243     102.445  71.681  53.919  1.00  0.00           C
ATOM   8989  C24 POPEv 243     102.275  70.991  52.569  1.00  0.00           C
ATOM   8992  C25 POPEv 243     102.296  72.000  51.419  1.00  0.00           C
ATOM   8995  C26 POPEv 243     102.375  71.361  50.029  1.00  0.00           C
ATOM   8998  C27 POPEv 243     101.706  72.241  48.959  1.00  0.00           C
ATOM   9001  C28 POPEv 243     102.015  71.811  47.509  1.00  0.00           C
ATOM   9004  C29 POPEv 243     101.586  70.400  47.199  1.00  0.00           C
ATOM   9006 0C21 POPEv 243     101.606  69.851  45.969  1.00  0.00           C
ATOM   9008 1C21 POPEv 243     102.065  70.550  44.719  1.00  0.00           C
ATOM   9011 2C21 POPEv 243     100.935  70.831  43.709  1.00  0.00           C
ATOM   9014 3C21 POPEv 243     100.736  69.711  42.659  1.00  0.00           C
ATOM   9017 4C21 POPEv 243      99.906  68.500  43.119  1.00  0.00           C
ATOM   9020 5C21 POPEv 243      98.396  68.741  43.119  1.00  0.00           C
ATOM   9023 6C21 POPEv 243      97.616  67.510  43.609  1.00  0.00           C
ATOM   9026 7C21 POPEv 243      96.095  67.720  43.599  1.00  0.00           C
ATOM   9029 8C21 POPEv 243      95.315  66.451  43.949  1.00  0.00           C
ATOM   9033  C33 POPEv 243     102.806  75.730  53.589  1.00  0.00           C
ATOM   9036  C34 POPEv 243     102.196  76.221  52.269  1.00  0.00           C
ATOM   9039  C35 POPEv 243     102.946  75.741  51.019  1.00  0.00           C
ATOM   9042  C36 POPEv 243     102.666  76.671  49.819  1.00  0.00           C
ATOM   9045  C37 POPEv 243     103.525  76.370  48.589  1.00  0.00           C
ATOM   9048  C38 POPEv 243     103.455  77.541  47.589  1.00  0.00           C
ATOM   9051  C39 POPEv 243     104.245  77.290  46.309  1.00  0.00           C
ATOM   9054 0C31 POPEv 243     104.416  78.570  45.479  1.00  0.00           C
ATOM   9057 1C31 POPEv 243     105.295  78.341  44.239  1.00  0.00           C
ATOM   9060 2C31 POPEv 243     105.645  79.650  43.509  1.00  0.00           C
ATOM   9063 3C31 POPEv 243     104.525  80.161  42.589  1.00  0.00           C
ATOM   9066 4C31 POPEv 243     104.416  79.330  41.309  1.00  0.00           C
ATOM   9069 5C31 POPEv 243     103.226  79.680  40.399  1.00  0.00           C
ATOM   9072 6C31 POPEv 243     103.055  81.161  40.049  1.00  0.00           C
ATOM   9076  NH3 POPEw 244     118.805 104.490  59.239  1.00  0.00           N
ATOM   9080  C12 POPEw 244     119.265 105.441  60.309  1.00  0.00           C
ATOM   9083  C11 POPEw 244     120.726 105.861  60.049  1.00  0.00           C
ATOM   9086  P   POPEw 244     122.515 103.900  59.739  1.00  0.00           P
ATOM   9087  O13 POPEw 244     123.786 104.280  59.079  1.00  0.00           O
ATOM   9088  O14 POPEw 244     122.485 103.711  61.199  1.00  0.00           O
ATOM   9089  O11 POPEw 244     122.006 102.580  59.039  1.00  0.00           O
ATOM   9090  O12 POPEw 244     121.405 104.891  59.249  1.00  0.00           O
ATOM   9091  C1  POPEw 244     122.915 101.470  58.969  1.00  0.00           C
ATOM   9094  C2  POPEw 244     122.666 100.651  57.689  1.00  0.00           C
ATOM   9096  O21 POPEw 244     123.055 101.440  56.549  1.00  0.00           O
ATOM   9097  C21 POPEw 244     122.185 102.041  55.749  1.00  0.00           C
ATOM   9098  O22 POPEw 244     121.006 102.241  55.959  1.00  0.00           O
ATOM   9099  C22 POPEw 244     122.956 102.510  54.509  1.00  0.00           C
ATOM   9102  C3  POPEw 244     121.235 100.050  57.699  1.00  0.00           C
ATOM   9105  O31 POPEw 244     120.915  99.480  56.419  1.00  0.00           O
ATOM   9106  C31 POPEw 244     119.696  98.970  56.379  1.00  0.00           C
ATOM   9107  O32 POPEw 244     118.975  98.771  57.349  1.00  0.00           O
ATOM   9108  C32 POPEw 244     119.305  98.741  54.929  1.00  0.00           C
ATOM   9111  C23 POPEw 244     122.336 103.711  53.769  1.00  0.00           C
ATOM   9114  C24 POPEw 244     122.185 103.461  52.269  1.00  0.00           C
ATOM   9117  C25 POPEw 244     123.496 103.300  51.479  1.00  0.00           C
ATOM   9120  C26 POPEw 244     123.275 103.660  50.009  1.00  0.00           C
ATOM   9123  C27 POPEw 244     124.536 103.841  49.169  1.00  0.00           C
ATOM   9126  C28 POPEw 244     124.286 104.711  47.929  1.00  0.00           C
ATOM   9129  C29 POPEw 244     125.575 105.021  47.199  1.00  0.00           C
ATOM   9131 0C21 POPEw 244     125.966 104.490  46.029  1.00  0.00           C
ATOM   9133 1C21 POPEw 244     125.205 103.501  45.189  1.00  0.00           C
ATOM   9136 2C21 POPEw 244     124.556 104.131  43.949  1.00  0.00           C
ATOM   9139 3C21 POPEw 244     123.135 103.611  43.699  1.00  0.00           C
ATOM   9142 4C21 POPEw 244     122.565 104.100  42.369  1.00  0.00           C
ATOM   9145 5C21 POPEw 244     121.106 103.690  42.129  1.00  0.00           C
ATOM   9148 6C21 POPEw 244     120.786 103.741  40.629  1.00  0.00           C
ATOM   9151 7C21 POPEw 244     119.325 103.471  40.249  1.00  0.00           C
ATOM   9154 8C21 POPEw 244     119.115 103.580  38.739  1.00  0.00           C
ATOM   9158  C33 POPEw 244     119.325 100.010  54.049  1.00  0.00           C
ATOM   9161  C34 POPEw 244     118.345  99.940  52.869  1.00  0.00           C
ATOM   9164  C35 POPEw 244     118.686  98.851  51.829  1.00  0.00           C
ATOM   9167  C36 POPEw 244     118.015  99.110  50.469  1.00  0.00           C
ATOM   9170  C37 POPEw 244     118.525  98.221  49.319  1.00  0.00           C
ATOM   9173  C38 POPEw 244     118.186  98.800  47.939  1.00  0.00           C
ATOM   9176  C39 POPEw 244     118.315  97.771  46.799  1.00  0.00           C
ATOM   9179 0C31 POPEw 244     119.006  98.321  45.549  1.00  0.00           C
ATOM   9182 1C31 POPEw 244     118.705  97.501  44.279  1.00  0.00           C
ATOM   9185 2C31 POPEw 244     119.545  97.990  43.089  1.00  0.00           C
ATOM   9188 3C31 POPEw 244     118.796  98.000  41.759  1.00  0.00           C
ATOM   9191 4C31 POPEw 244     119.576  98.751  40.679  1.00  0.00           C
ATOM   9194 5C31 POPEw 244     118.835  98.830  39.329  1.00  0.00           C
ATOM   9197 6C31 POPEw 244     119.616  99.620  38.279  1.00  0.00           C
ATOM   9201  NH3 POPEx 245      55.675   9.121  61.749  1.00  0.00           N
ATOM   9205  C12 POPEx 245      56.635   9.231  62.889  1.00  0.00           C
ATOM   9208  C11 POPEx 245      57.686  10.331  62.629  1.00  0.00           C
ATOM   9211  P   POPEx 245      59.436   8.981  61.159  1.00  0.00           P
ATOM   9212  O13 POPEx 245      60.475   8.861  62.189  1.00  0.00           O
ATOM   9213  O14 POPEx 245      58.635   7.751  61.069  1.00  0.00           O
ATOM   9214  O11 POPEx 245      60.186   9.191  59.799  1.00  0.00           O
ATOM   9215  O12 POPEx 245      58.446  10.171  61.419  1.00  0.00           O
ATOM   9216  C1  POPEx 245      59.585  10.011  58.799  1.00  0.00           C
ATOM   9219  C2  POPEx 245      60.376   9.931  57.459  1.00  0.00           C
ATOM   9221  O21 POPEx 245      59.405  10.101  56.429  1.00  0.00           O
ATOM   9222  C21 POPEx 245      59.776  10.851  55.409  1.00  0.00           C
ATOM   9223  O22 POPEx 245      60.865  11.361  55.239  1.00  0.00           O
ATOM   9224  C22 POPEx 245      58.615  10.941  54.419  1.00  0.00           C
ATOM   9227  C3  POPEx 245      61.036   8.541  57.299  1.00  0.00           C
ATOM   9230  O31 POPEx 245      61.495   8.301  55.939  1.00  0.00           O
ATOM   9231  C31 POPEx 245      62.196   7.171  55.839  1.00  0.00           C
ATOM   9232  O32 POPEx 245      62.416   6.431  56.789  1.00  0.00           O
ATOM   9233  C32 POPEx 245      62.736   6.991  54.429  1.00  0.00           C
ATOM   9236  C23 POPEx 245      58.716   9.901  53.279  1.00  0.00           C
ATOM   9239  C24 POPEx 245      57.495   9.981  52.359  1.00  0.00           C
ATOM   9242  C25 POPEx 245      57.375  11.331  51.649  1.00  0.00           C
ATOM   9245  C26 POPEx 245      56.205  11.371  50.669  1.00  0.00           C
ATOM   9248  C27 POPEx 245      56.175  12.681  49.859  1.00  0.00           C
ATOM   9251  C28 POPEx 245      55.205  12.631  48.669  1.00  0.00           C
ATOM   9254  C29 POPEx 245      53.786  12.381  49.089  1.00  0.00           C
ATOM   9256 0C21 POPEx 245      52.686  12.761  48.419  1.00  0.00           C
ATOM   9258 1C21 POPEx 245      52.626  13.531  47.119  1.00  0.00           C
ATOM   9261 2C21 POPEx 245      52.136  12.621  45.989  1.00  0.00           C
ATOM   9264 3C21 POPEx 245      50.725  12.051  46.209  1.00  0.00           C
ATOM   9267 4C21 POPEx 245      50.205  11.271  44.999  1.00  0.00           C
ATOM   9270 5C21 POPEx 245      48.866  10.571  45.279  1.00  0.00           C
ATOM   9273 6C21 POPEx 245      47.705  11.551  45.489  1.00  0.00           C
ATOM   9276 7C21 POPEx 245      46.806  11.171  46.669  1.00  0.00           C
ATOM   9279 8C21 POPEx 245      45.905  12.321  47.109  1.00  0.00           C
ATOM   9283  C33 POPEx 245      62.495   5.591  53.819  1.00  0.00           C
ATOM   9286  C34 POPEx 245      61.036   5.321  53.449  1.00  0.00           C
ATOM   9289  C35 POPEx 245      60.835   4.031  52.619  1.00  0.00           C
ATOM   9292  C36 POPEx 245      61.055   4.221  51.109  1.00  0.00           C
ATOM   9295  C37 POPEx 245      60.256   3.241  50.219  1.00  0.00           C
ATOM   9298  C38 POPEx 245      60.345   3.591  48.719  1.00  0.00           C
ATOM   9301  C39 POPEx 245      59.076   3.261  47.899  1.00  0.00           C
ATOM   9304 0C31 POPEx 245      58.876   1.761  47.609  1.00  0.00           C
ATOM   9307 1C31 POPEx 245      57.616   1.451  46.779  1.00  0.00           C
ATOM   9310 2C31 POPEx 245      57.635   0.110  45.999  1.00  0.00           C
ATOM   9313 3C31 POPEx 245      58.076  -1.140  46.789  1.00  0.00           C
ATOM   9316 4C31 POPEx 245      58.646  -2.240  45.879  1.00  0.00           C
ATOM   9319 5C31 POPEx 245      59.356  -3.370  46.649  1.00  0.00           C
ATOM   9322 6C31 POPEx 245      59.995  -4.410  45.729  1.00  0.00           C
ATOM   9326  NH3 POPEy 246     104.076  93.960  54.519  1.00  0.00           N
ATOM   9330  C12 POPEy 246     103.656  94.991  55.539  1.00  0.00           C
ATOM   9333  C11 POPEy 246     102.135  95.120  55.629  1.00  0.00           C
ATOM   9336  P   POPEy 246     101.245  97.381  54.629  1.00  0.00           P
ATOM   9337  O13 POPEy 246      99.925  97.361  55.279  1.00  0.00           O
ATOM   9338  O14 POPEy 246     102.315  98.140  55.309  1.00  0.00           O
ATOM   9339  O11 POPEy 246     101.125  97.801  53.119  1.00  0.00           O
ATOM   9340  O12 POPEy 246     101.685  95.861  54.519  1.00  0.00           O
ATOM   9341  C1  POPEy 246     100.635  96.911  52.119  1.00  0.00           C
ATOM   9344  C2  POPEy 246     101.685  95.831  51.709  1.00  0.00           C
ATOM   9346  O21 POPEy 246     102.185  96.050  50.379  1.00  0.00           O
ATOM   9347  C21 POPEy 246     103.065  97.041  50.289  1.00  0.00           C
ATOM   9348  O22 POPEy 246     103.446  97.761  51.189  1.00  0.00           O
ATOM   9349  C22 POPEy 246     103.606  97.050  48.859  1.00  0.00           C
ATOM   9352  C3  POPEy 246     101.106  94.380  51.819  1.00  0.00           C
ATOM   9355  O31 POPEy 246     102.106  93.361  52.049  1.00  0.00           O
ATOM   9356  C31 POPEy 246     103.186  93.410  51.279  1.00  0.00           C
ATOM   9357  O32 POPEy 246     104.276  93.820  51.649  1.00  0.00           O
ATOM   9358  C32 POPEy 246     102.875  92.761  49.919  1.00  0.00           C
ATOM   9361  C23 POPEy 246     104.906  97.871  48.689  1.00  0.00           C
ATOM   9364  C24 POPEy 246     105.826  97.300  47.599  1.00  0.00           C
ATOM   9367  C25 POPEy 246     105.166  97.200  46.209  1.00  0.00           C
ATOM   9370  C26 POPEy 246     105.985  96.330  45.249  1.00  0.00           C
ATOM   9373  C27 POPEy 246     105.216  95.971  43.959  1.00  0.00           C
ATOM   9376  C28 POPEy 246     105.896  94.870  43.109  1.00  0.00           C
ATOM   9379  C29 POPEy 246     105.885  93.520  43.799  1.00  0.00           C
ATOM   9381 0C21 POPEy 246     105.546  92.321  43.279  1.00  0.00           C
ATOM   9383 1C21 POPEy 246     105.126  92.010  41.869  1.00  0.00           C
ATOM   9386 2C21 POPEy 246     106.036  90.971  41.179  1.00  0.00           C
ATOM   9389 3C21 POPEy 246     106.075  89.581  41.849  1.00  0.00           C
ATOM   9392 4C21 POPEy 246     106.675  88.510  40.929  1.00  0.00           C
ATOM   9395 5C21 POPEy 246     106.586  87.091  41.519  1.00  0.00           C
ATOM   9398 6C21 POPEy 246     107.095  86.020  40.539  1.00  0.00           C
ATOM   9401 7C21 POPEy 246     106.866  84.591  41.049  1.00  0.00           C
ATOM   9404 8C21 POPEy 246     107.455  83.520  40.139  1.00  0.00           C
ATOM   9408  C33 POPEy 246     104.076  92.731  48.949  1.00  0.00           C
ATOM   9411  C34 POPEy 246     103.826  91.861  47.699  1.00  0.00           C
ATOM   9414  C35 POPEy 246     102.436  92.041  47.049  1.00  0.00           C
ATOM   9417  C36 POPEy 246     102.095  93.461  46.579  1.00  0.00           C
ATOM   9420  C37 POPEy 246     100.575  93.650  46.409  1.00  0.00           C
ATOM   9423  C38 POPEy 246     100.135  95.101  46.119  1.00  0.00           C
ATOM   9426  C39 POPEy 246     100.745  95.710  44.849  1.00  0.00           C
ATOM   9429 0C31 POPEy 246     100.396  94.970  43.559  1.00  0.00           C
ATOM   9432 1C31 POPEy 246     101.175  95.521  42.349  1.00  0.00           C
ATOM   9435 2C31 POPEy 246     101.156  94.581  41.129  1.00  0.00           C
ATOM   9438 3C31 POPEy 246      99.766  94.390  40.499  1.00  0.00           C
ATOM   9441 4C31 POPEy 246      99.875  93.660  39.149  1.00  0.00           C
ATOM   9444 5C31 POPEy 246      98.536  93.450  38.449  1.00  0.00           C
ATOM   9447 6C31 POPEy 246      98.686  93.011  36.989  1.00  0.00           C
ATOM   9451  NH3 POPEz 247      69.576  94.541  57.299  1.00  0.00           N
ATOM   9455  C12 POPEz 247      70.696  95.530  57.119  1.00  0.00           C
ATOM   9458  C11 POPEz 247      71.366  95.250  55.769  1.00  0.00           C
ATOM   9461  P   POPEz 247      73.815  96.001  55.269  1.00  0.00           P
ATOM   9462  O13 POPEz 247      74.455  97.091  54.489  1.00  0.00           O
ATOM   9463  O14 POPEz 247      74.345  95.751  56.629  1.00  0.00           O
ATOM   9464  O11 POPEz 247      73.845  94.641  54.469  1.00  0.00           O
ATOM   9465  O12 POPEz 247      72.266  96.300  55.399  1.00  0.00           O
ATOM   9466  C1  POPEz 247      73.106  94.550  53.249  1.00  0.00           C
ATOM   9469  C2  POPEz 247      72.995  93.061  52.829  1.00  0.00           C
ATOM   9471  O21 POPEz 247      72.806  93.000  51.409  1.00  0.00           O
ATOM   9472  C21 POPEz 247      71.675  93.480  50.959  1.00  0.00           C
ATOM   9473  O22 POPEz 247      70.786  94.000  51.609  1.00  0.00           O
ATOM   9474  C22 POPEz 247      71.616  93.270  49.449  1.00  0.00           C
ATOM   9477  C3  POPEz 247      71.925  92.300  53.669  1.00  0.00           C
ATOM   9480  O31 POPEz 247      71.366  91.150  52.999  1.00  0.00           O
ATOM   9481  C31 POPEz 247      72.006  90.001  53.179  1.00  0.00           C
ATOM   9482  O32 POPEz 247      72.955  89.851  53.929  1.00  0.00           O
ATOM   9483  C32 POPEz 247      71.466  88.921  52.259  1.00  0.00           C
ATOM   9486  C23 POPEz 247      70.256  92.671  49.049  1.00  0.00           C
ATOM   9489  C24 POPEz 247      70.146  92.370  47.559  1.00  0.00           C
ATOM   9492  C25 POPEz 247      70.085  93.631  46.699  1.00  0.00           C
ATOM   9495  C26 POPEz 247      69.245  93.431  45.439  1.00  0.00           C
ATOM   9498  C27 POPEz 247      69.236  94.671  44.529  1.00  0.00           C
ATOM   9501  C28 POPEz 247      68.226  94.571  43.369  1.00  0.00           C
ATOM   9504  C29 POPEz 247      68.565  93.450  42.409  1.00  0.00           C
ATOM   9506 0C21 POPEz 247      67.675  92.750  41.679  1.00  0.00           C
ATOM   9508 1C21 POPEz 247      66.186  92.951  41.639  1.00  0.00           C
ATOM   9511 2C21 POPEz 247      65.756  94.221  40.889  1.00  0.00           C
ATOM   9514 3C21 POPEz 247      64.275  94.180  40.439  1.00  0.00           C
ATOM   9517 4C21 POPEz 247      63.815  95.490  39.799  1.00  0.00           C
ATOM   9520 5C21 POPEz 247      62.406  95.411  39.189  1.00  0.00           C
ATOM   9523 6C21 POPEz 247      61.876  96.791  38.789  1.00  0.00           C
ATOM   9526 7C21 POPEz 247      60.556  96.730  38.019  1.00  0.00           C
ATOM   9529 8C21 POPEz 247      59.986  98.111  37.679  1.00  0.00           C
ATOM   9533  C33 POPEz 247      70.946  89.480  50.909  1.00  0.00           C
ATOM   9536  C34 POPEz 247      71.125  88.510  49.739  1.00  0.00           C
ATOM   9539  C35 POPEz 247      72.595  88.431  49.259  1.00  0.00           C
ATOM   9542  C36 POPEz 247      72.955  89.380  48.109  1.00  0.00           C
ATOM   9545  C37 POPEz 247      73.315  88.611  46.829  1.00  0.00           C
ATOM   9548  C38 POPEz 247      73.616  89.471  45.599  1.00  0.00           C
ATOM   9551  C39 POPEz 247      73.716  88.631  44.319  1.00  0.00           C
ATOM   9554 0C31 POPEz 247      75.146  88.400  43.799  1.00  0.00           C
ATOM   9557 1C31 POPEz 247      75.116  87.601  42.489  1.00  0.00           C
ATOM   9560 2C31 POPEz 247      76.485  87.071  42.019  1.00  0.00           C
ATOM   9563 3C31 POPEz 247      77.506  88.161  41.669  1.00  0.00           C
ATOM   9566 4C31 POPEz 247      78.506  87.641  40.619  1.00  0.00           C
ATOM   9569 5C31 POPEz 247      79.606  88.650  40.289  1.00  0.00           C
ATOM   9572 6C31 POPEz 247      80.405  88.240  39.059  1.00  0.00           C
ATOM   9576  NH3 POPE0 248      98.726  55.220  18.519  1.00  0.00           N
ATOM   9580  C12 POPE0 248      98.896  54.781  17.089  1.00  0.00           C
ATOM   9583  C11 POPE0 248     100.385  54.681  16.719  1.00  0.00           C
ATOM   9586  P   POPE0 248     102.605  54.841  18.029  1.00  0.00           P
ATOM   9587  O13 POPE0 248     103.475  54.430  16.909  1.00  0.00           O
ATOM   9588  O14 POPE0 248     102.495  56.281  18.339  1.00  0.00           O
ATOM   9589  O11 POPE0 248     103.175  54.181  19.339  1.00  0.00           O
ATOM   9590  O12 POPE0 248     101.146  54.230  17.859  1.00  0.00           O
ATOM   9591  C1  POPE0 248     102.845  52.890  19.829  1.00  0.00           C
ATOM   9594  C2  POPE0 248     102.515  52.991  21.349  1.00  0.00           C
ATOM   9596  O21 POPE0 248     101.195  52.431  21.559  1.00  0.00           O
ATOM   9597  C21 POPE0 248     100.655  52.681  22.739  1.00  0.00           C
ATOM   9598  O22 POPE0 248      99.886  53.611  22.969  1.00  0.00           O
ATOM   9599  C22 POPE0 248     101.265  51.751  23.809  1.00  0.00           C
ATOM   9602  C3  POPE0 248     102.655  54.430  21.909  1.00  0.00           C
ATOM   9605  O31 POPE0 248     102.845  54.500  23.339  1.00  0.00           O
ATOM   9606  C31 POPE0 248     104.115  54.401  23.739  1.00  0.00           C
ATOM   9607  O32 POPE0 248     105.026  53.881  23.109  1.00  0.00           O
ATOM   9608  C32 POPE0 248     104.296  55.201  25.029  1.00  0.00           C
ATOM   9611  C23 POPE0 248     100.326  50.701  24.439  1.00  0.00           C
ATOM   9614  C24 POPE0 248     101.116  49.581  25.149  1.00  0.00           C
ATOM   9617  C25 POPE0 248     100.266  48.461  25.769  1.00  0.00           C
ATOM   9620  C26 POPE0 248      99.685  48.861  27.139  1.00  0.00           C
ATOM   9623  C27 POPE0 248      98.885  47.760  27.869  1.00  0.00           C
ATOM   9626  C28 POPE0 248      98.315  48.291  29.199  1.00  0.00           C
ATOM   9629  C29 POPE0 248      97.485  47.331  30.009  1.00  0.00           C
ATOM   9631 0C21 POPE0 248      97.696  46.941  31.279  1.00  0.00           C
ATOM   9633 1C21 POPE0 248      98.835  47.361  32.189  1.00  0.00           C
ATOM   9636 2C21 POPE0 248      98.475  47.401  33.689  1.00  0.00           C
ATOM   9639 3C21 POPE0 248      97.406  48.440  34.079  1.00  0.00           C
ATOM   9642 4C21 POPE0 248      97.766  49.230  35.339  1.00  0.00           C
ATOM   9645 5C21 POPE0 248      96.545  49.901  35.999  1.00  0.00           C
ATOM   9648 6C21 POPE0 248      96.916  51.021  36.979  1.00  0.00           C
ATOM   9651 7C21 POPE0 248      95.745  51.470  37.859  1.00  0.00           C
ATOM   9654 8C21 POPE0 248      96.046  52.751  38.639  1.00  0.00           C
ATOM   9658  C33 POPE0 248     104.886  54.391  26.199  1.00  0.00           C
ATOM   9661  C34 POPE0 248     105.536  55.271  27.279  1.00  0.00           C
ATOM   9664  C35 POPE0 248     106.016  54.430  28.469  1.00  0.00           C
ATOM   9667  C36 POPE0 248     106.995  55.161  29.399  1.00  0.00           C
ATOM   9670  C37 POPE0 248     107.576  54.230  30.459  1.00  0.00           C
ATOM   9673  C38 POPE0 248     108.595  54.951  31.359  1.00  0.00           C
ATOM   9676  C39 POPE0 248     107.946  55.851  32.429  1.00  0.00           C
ATOM   9679 0C31 POPE0 248     108.946  56.850  33.019  1.00  0.00           C
ATOM   9682 1C31 POPE0 248     108.405  57.571  34.259  1.00  0.00           C
ATOM   9685 2C31 POPE0 248     109.366  58.651  34.759  1.00  0.00           C
ATOM   9688 3C31 POPE0 248     108.845  59.401  35.999  1.00  0.00           C
ATOM   9691 4C31 POPE0 248     107.766  60.441  35.679  1.00  0.00           C
ATOM   9694 5C31 POPE0 248     107.266  61.151  36.939  1.00  0.00           C
ATOM   9697 6C31 POPE0 248     106.326  62.321  36.679  1.00  0.00           C
ATOM   9701  NH3 POPE1 249      96.006  24.001  16.629  1.00  0.00           N
ATOM   9705  C12 POPE1 249      96.586  23.381  15.379  1.00  0.00           C
ATOM   9708  C11 POPE1 249      95.885  22.071  14.939  1.00  0.00           C
ATOM   9711  P   POPE1 249      97.036  20.050  16.119  1.00  0.00           P
ATOM   9712  O13 POPE1 249      96.706  19.031  15.109  1.00  0.00           O
ATOM   9713  O14 POPE1 249      98.306  20.761  16.069  1.00  0.00           O
ATOM   9714  O11 POPE1 249      96.776  19.411  17.519  1.00  0.00           O
ATOM   9715  O12 POPE1 249      95.815  21.091  15.989  1.00  0.00           O
ATOM   9716  C1  POPE1 249      97.286  19.941  18.749  1.00  0.00           C
ATOM   9719  C2  POPE1 249      96.405  21.131  19.229  1.00  0.00           C
ATOM   9721  O21 POPE1 249      96.665  21.691  20.519  1.00  0.00           O
ATOM   9722  C21 POPE1 249      97.205  21.071  21.539  1.00  0.00           C
ATOM   9723  O22 POPE1 249      97.595  19.911  21.579  1.00  0.00           O
ATOM   9724  C22 POPE1 249      97.146  21.980  22.769  1.00  0.00           C
ATOM   9727  C3  POPE1 249      94.896  20.761  19.129  1.00  0.00           C
ATOM   9730  O31 POPE1 249      94.025  21.911  19.219  1.00  0.00           O
ATOM   9731  C31 POPE1 249      93.885  22.351  20.469  1.00  0.00           C
ATOM   9732  O32 POPE1 249      94.495  23.300  20.939  1.00  0.00           O
ATOM   9733  C32 POPE1 249      92.845  21.480  21.199  1.00  0.00           C
ATOM   9736  C23 POPE1 249      97.216  21.131  24.059  1.00  0.00           C
ATOM   9739  C24 POPE1 249      96.986  21.931  25.349  1.00  0.00           C
ATOM   9742  C25 POPE1 249      96.895  21.001  26.579  1.00  0.00           C
ATOM   9745  C26 POPE1 249      97.696  21.491  27.789  1.00  0.00           C
ATOM   9748  C27 POPE1 249      97.906  20.401  28.859  1.00  0.00           C
ATOM   9751  C28 POPE1 249      98.975  20.731  29.919  1.00  0.00           C
ATOM   9754  C29 POPE1 249     100.356  20.980  29.349  1.00  0.00           C
ATOM   9756 0C21 POPE1 249     101.545  20.551  29.799  1.00  0.00           C
ATOM   9758 1C21 POPE1 249     101.836  19.720  31.019  1.00  0.00           C
ATOM   9761 2C21 POPE1 249     102.865  20.421  31.939  1.00  0.00           C
ATOM   9764 3C21 POPE1 249     103.075  19.661  33.249  1.00  0.00           C
ATOM   9767 4C21 POPE1 249     103.995  20.380  34.239  1.00  0.00           C
ATOM   9770 5C21 POPE1 249     104.006  19.701  35.619  1.00  0.00           C
ATOM   9773 6C21 POPE1 249     104.945  20.390  36.619  1.00  0.00           C
ATOM   9776 7C21 POPE1 249     104.836  19.781  38.029  1.00  0.00           C
ATOM   9779 8C21 POPE1 249     105.806  20.401  39.039  1.00  0.00           C
ATOM   9783  C33 POPE1 249      93.385  20.711  22.439  1.00  0.00           C
ATOM   9786  C34 POPE1 249      92.296  19.841  23.099  1.00  0.00           C
ATOM   9789  C35 POPE1 249      92.826  18.891  24.179  1.00  0.00           C
ATOM   9792  C36 POPE1 249      93.376  19.571  25.459  1.00  0.00           C
ATOM   9795  C37 POPE1 249      93.226  18.641  26.669  1.00  0.00           C
ATOM   9798  C38 POPE1 249      93.805  19.181  27.979  1.00  0.00           C
ATOM   9801  C39 POPE1 249      93.345  18.331  29.169  1.00  0.00           C
ATOM   9804 0C31 POPE1 249      93.946  18.721  30.529  1.00  0.00           C
ATOM   9807 1C31 POPE1 249      93.356  17.861  31.659  1.00  0.00           C
ATOM   9810 2C31 POPE1 249      94.125  17.911  32.989  1.00  0.00           C
ATOM   9813 3C31 POPE1 249      94.255  19.310  33.589  1.00  0.00           C
ATOM   9816 4C31 POPE1 249      94.915  19.271  34.979  1.00  0.00           C
ATOM   9819 5C31 POPE1 249      95.336  20.661  35.489  1.00  0.00           C
ATOM   9822 6C31 POPE1 249      96.075  20.621  36.829  1.00  0.00           C
ATOM   9826  NH3 POPE2 250      54.815 132.581  57.959  1.00  0.00           N
ATOM   9830  C12 POPE2 250      55.845 131.701  57.269  1.00  0.00           C
ATOM   9833  C11 POPE2 250      55.675 130.210  57.589  1.00  0.00           C
ATOM   9836  P   POPE2 250      57.106 128.000  57.869  1.00  0.00           P
ATOM   9837  O13 POPE2 250      56.525 127.860  59.219  1.00  0.00           O
ATOM   9838  O14 POPE2 250      58.526 127.601  57.729  1.00  0.00           O
ATOM   9839  O11 POPE2 250      56.286 127.141  56.839  1.00  0.00           O
ATOM   9840  O12 POPE2 250      56.915 129.510  57.409  1.00  0.00           O
ATOM   9841  C1  POPE2 250      56.096 127.501  55.469  1.00  0.00           C
ATOM   9844  C2  POPE2 250      57.365 127.990  54.689  1.00  0.00           C
ATOM   9846  O21 POPE2 250      56.975 128.471  53.389  1.00  0.00           O
ATOM   9847  C21 POPE2 250      56.516 129.700  53.379  1.00  0.00           C
ATOM   9848  O22 POPE2 250      56.245 130.390  54.349  1.00  0.00           O
ATOM   9849  C22 POPE2 250      56.416 130.210  51.949  1.00  0.00           C
ATOM   9852  C3  POPE2 250      58.446 126.901  54.489  1.00  0.00           C
ATOM   9855  O31 POPE2 250      59.566 127.451  53.749  1.00  0.00           O
ATOM   9856  C31 POPE2 250      60.775 127.130  54.179  1.00  0.00           C
ATOM   9857  O32 POPE2 250      61.026 126.311  55.049  1.00  0.00           O
ATOM   9858  C32 POPE2 250      61.815 127.941  53.399  1.00  0.00           C
ATOM   9861  C23 POPE2 250      55.155 129.721  51.189  1.00  0.00           C
ATOM   9864  C24 POPE2 250      55.186 130.180  49.729  1.00  0.00           C
ATOM   9867  C25 POPE2 250      53.916 129.830  48.939  1.00  0.00           C
ATOM   9870  C26 POPE2 250      53.916 128.410  48.349  1.00  0.00           C
ATOM   9873  C27 POPE2 250      52.845 128.251  47.249  1.00  0.00           C
ATOM   9876  C28 POPE2 250      53.076 127.030  46.339  1.00  0.00           C
ATOM   9879  C29 POPE2 250      52.266 125.821  46.719  1.00  0.00           C
ATOM   9881 0C21 POPE2 250      51.255 125.290  45.999  1.00  0.00           C
ATOM   9883 1C21 POPE2 250      50.735 125.791  44.669  1.00  0.00           C
ATOM   9886 2C21 POPE2 250      50.106 124.690  43.789  1.00  0.00           C
ATOM   9889 3C21 POPE2 250      51.125 123.711  43.179  1.00  0.00           C
ATOM   9892 4C21 POPE2 250      50.436 122.661  42.299  1.00  0.00           C
ATOM   9895 5C21 POPE2 250      51.425 121.750  41.549  1.00  0.00           C
ATOM   9898 6C21 POPE2 250      50.716 120.611  40.819  1.00  0.00           C
ATOM   9901 7C21 POPE2 250      51.686 119.601  40.189  1.00  0.00           C
ATOM   9904 8C21 POPE2 250      50.975 118.380  39.579  1.00  0.00           C
ATOM   9908  C33 POPE2 250      62.006 127.400  51.969  1.00  0.00           C
ATOM   9911  C34 POPE2 250      62.526 128.440  50.959  1.00  0.00           C
ATOM   9914  C35 POPE2 250      62.385 127.911  49.529  1.00  0.00           C
ATOM   9917  C36 POPE2 250      62.715 128.951  48.449  1.00  0.00           C
ATOM   9920  C37 POPE2 250      61.995 128.650  47.139  1.00  0.00           C
ATOM   9923  C38 POPE2 250      62.356 129.650  46.039  1.00  0.00           C
ATOM   9926  C39 POPE2 250      61.405 129.530  44.849  1.00  0.00           C
ATOM   9929 0C31 POPE2 250      61.595 130.591  43.769  1.00  0.00           C
ATOM   9932 1C31 POPE2 250      60.385 130.632  42.829  1.00  0.00           C
ATOM   9935 2C31 POPE2 250      60.516 131.642  41.689  1.00  0.00           C
ATOM   9938 3C31 POPE2 250      60.886 130.971  40.359  1.00  0.00           C
ATOM   9941 4C31 POPE2 250      59.685 130.421  39.599  1.00  0.00           C
ATOM   9944 5C31 POPE2 250      60.085 129.781  38.259  1.00  0.00           C
ATOM   9947 6C31 POPE2 250      58.885 129.341  37.419  1.00  0.00           C
ATOM   9951  NH3 POPE3 251      77.966  71.980  56.409  1.00  0.00           N
ATOM   9955  C12 POPE3 251      78.446  71.091  57.529  1.00  0.00           C
ATOM   9958  C11 POPE3 251      79.446  70.001  57.079  1.00  0.00           C
ATOM   9961  P   POPE3 251      81.955  69.241  57.449  1.00  0.00           P
ATOM   9962  O13 POPE3 251      83.195  69.991  57.769  1.00  0.00           O
ATOM   9963  O14 POPE3 251      81.745  67.991  58.209  1.00  0.00           O
ATOM   9964  O11 POPE3 251      81.925  68.911  55.899  1.00  0.00           O
ATOM   9965  O12 POPE3 251      80.726  70.210  57.699  1.00  0.00           O
ATOM   9966  C1  POPE3 251      81.416  67.661  55.419  1.00  0.00           C
ATOM   9969  C2  POPE3 251      81.826  67.451  53.939  1.00  0.00           C
ATOM   9971  O21 POPE3 251      80.896  66.580  53.269  1.00  0.00           O
ATOM   9972  C21 POPE3 251      80.775  66.600  51.919  1.00  0.00           C
ATOM   9973  O22 POPE3 251      80.296  65.691  51.259  1.00  0.00           O
ATOM   9974  C22 POPE3 251      81.185  67.951  51.299  1.00  0.00           C
ATOM   9977  C3  POPE3 251      83.286  66.911  53.819  1.00  0.00           C
ATOM   9980  O31 POPE3 251      83.546  66.521  52.459  1.00  0.00           O
ATOM   9981  C31 POPE3 251      84.495  65.631  52.239  1.00  0.00           C
ATOM   9982  O32 POPE3 251      85.385  65.321  53.019  1.00  0.00           O
ATOM   9983  C32 POPE3 251      84.346  65.171  50.779  1.00  0.00           C
ATOM   9986  C23 POPE3 251      80.925  68.110  49.779  1.00  0.00           C
ATOM   9989  C24 POPE3 251      81.215  69.540  49.289  1.00  0.00           C
ATOM   9992  C25 POPE3 251      81.546  69.641  47.799  1.00  0.00           C
ATOM   9995  C26 POPE3 251      80.415  69.120  46.899  1.00  0.00           C
ATOM   9998  C27 POPE3 251      80.875  68.921  45.459  1.00  0.00           C
ATOM  10001  C28 POPE3 251      79.766  68.311  44.589  1.00  0.00           C
ATOM  10004  C29 POPE3 251      80.245  68.110  43.179  1.00  0.00           C
ATOM  10006 0C21 POPE3 251      79.685  68.591  42.049  1.00  0.00           C
ATOM  10008 1C21 POPE3 251      78.455  69.461  41.959  1.00  0.00           C
ATOM  10011 2C21 POPE3 251      78.616  70.580  40.919  1.00  0.00           C
ATOM  10014 3C21 POPE3 251      78.805  70.080  39.479  1.00  0.00           C
ATOM  10017 4C21 POPE3 251      78.536  71.151  38.409  1.00  0.00           C
ATOM  10020 5C21 POPE3 251      79.576  72.281  38.369  1.00  0.00           C
ATOM  10023 6C21 POPE3 251      79.056  73.500  37.589  1.00  0.00           C
ATOM  10026 7C21 POPE3 251      80.125  74.591  37.409  1.00  0.00           C
ATOM  10029 8C21 POPE3 251      79.606  75.870  36.759  1.00  0.00           C
ATOM  10033  C33 POPE3 251      85.295  64.021  50.349  1.00  0.00           C
ATOM  10036  C34 POPE3 251      85.616  64.040  48.839  1.00  0.00           C
ATOM  10039  C35 POPE3 251      84.595  63.291  47.969  1.00  0.00           C
ATOM  10042  C36 POPE3 251      84.965  63.370  46.479  1.00  0.00           C
ATOM  10045  C37 POPE3 251      84.095  62.460  45.589  1.00  0.00           C
ATOM  10048  C38 POPE3 251      84.165  62.841  44.089  1.00  0.00           C
ATOM  10051  C39 POPE3 251      85.536  62.631  43.449  1.00  0.00           C
ATOM  10054 0C31 POPE3 251      85.546  63.011  41.959  1.00  0.00           C
ATOM  10057 1C31 POPE3 251      86.905  62.780  41.289  1.00  0.00           C
ATOM  10060 2C31 POPE3 251      86.856  63.121  39.789  1.00  0.00           C
ATOM  10063 3C31 POPE3 251      88.155  62.801  39.029  1.00  0.00           C
ATOM  10066 4C31 POPE3 251      89.385  63.581  39.509  1.00  0.00           C
ATOM  10069 5C31 POPE3 251      90.546  63.491  38.499  1.00  0.00           C
ATOM  10072 6C31 POPE3 251      91.815  64.210  38.949  1.00  0.00           C
ATOM  10076  NH3 POPE4 252      98.695 109.171  55.149  1.00  0.00           N
ATOM  10080  C12 POPE4 252     100.036 108.730  55.689  1.00  0.00           C
ATOM  10083  C11 POPE4 252      99.955 107.400  56.419  1.00  0.00           C
ATOM  10086  P   POPE4 252     101.385 105.401  57.069  1.00  0.00           P
ATOM  10087  O13 POPE4 252     102.806 105.120  57.409  1.00  0.00           O
ATOM  10088  O14 POPE4 252     100.356 105.161  58.109  1.00  0.00           O
ATOM  10089  O11 POPE4 252     100.996 104.591  55.779  1.00  0.00           O
ATOM  10090  O12 POPE4 252     101.276 106.920  56.649  1.00  0.00           O
ATOM  10091  C1  POPE4 252     100.606 103.221  55.989  1.00  0.00           C
ATOM  10094  C2  POPE4 252     100.046 102.580  54.679  1.00  0.00           C
ATOM  10096  O21 POPE4 252     101.006 101.771  53.989  1.00  0.00           O
ATOM  10097  C21 POPE4 252     102.246 102.111  53.769  1.00  0.00           C
ATOM  10098  O22 POPE4 252     102.815 103.151  54.069  1.00  0.00           O
ATOM  10099  C22 POPE4 252     102.915 100.971  52.969  1.00  0.00           C
ATOM  10102  C3  POPE4 252      99.366 103.620  53.729  1.00  0.00           C
ATOM  10105  O31 POPE4 252      98.075 103.210  53.229  1.00  0.00           O
ATOM  10106  C31 POPE4 252      97.865 102.461  52.119  1.00  0.00           C
ATOM  10107  O32 POPE4 252      96.755 102.221  51.689  1.00  0.00           O
ATOM  10108  C32 POPE4 252      99.165 102.030  51.429  1.00  0.00           C
ATOM  10111  C23 POPE4 252     103.606 101.411  51.659  1.00  0.00           C
ATOM  10114  C24 POPE4 252     104.886 102.241  51.889  1.00  0.00           C
ATOM  10117  C25 POPE4 252     106.016 102.010  50.869  1.00  0.00           C
ATOM  10120  C26 POPE4 252     105.935 102.790  49.539  1.00  0.00           C
ATOM  10123  C27 POPE4 252     105.175 102.081  48.399  1.00  0.00           C
ATOM  10126  C28 POPE4 252     105.555 102.631  47.009  1.00  0.00           C
ATOM  10129  C29 POPE4 252     104.786 102.001  45.869  1.00  0.00           C
ATOM  10131 0C21 POPE4 252     104.775 102.440  44.589  1.00  0.00           C
ATOM  10133 1C21 POPE4 252     105.565 103.611  44.049  1.00  0.00           C
ATOM  10136 2C21 POPE4 252     106.366 103.331  42.749  1.00  0.00           C
ATOM  10139 3C21 POPE4 252     105.536 103.400  41.459  1.00  0.00           C
ATOM  10142 4C21 POPE4 252     106.446 103.501  40.219  1.00  0.00           C
ATOM  10145 5C21 POPE4 252     105.675 103.671  38.889  1.00  0.00           C
ATOM  10148 6C21 POPE4 252     106.606 104.040  37.719  1.00  0.00           C
ATOM  10151 7C21 POPE4 252     105.835 104.471  36.459  1.00  0.00           C
ATOM  10154 8C21 POPE4 252     106.696 105.141  35.379  1.00  0.00           C
ATOM  10158  C33 POPE4 252      99.006 101.101  50.189  1.00  0.00           C
ATOM  10161  C34 POPE4 252     100.396 100.821  49.579  1.00  0.00           C
ATOM  10164  C35 POPE4 252     100.425  99.800  48.439  1.00  0.00           C
ATOM  10167  C36 POPE4 252     101.046 100.371  47.159  1.00  0.00           C
ATOM  10170  C37 POPE4 252     101.286  99.311  46.079  1.00  0.00           C
ATOM  10173  C38 POPE4 252     101.455  99.921  44.689  1.00  0.00           C
ATOM  10176  C39 POPE4 252     102.315  99.081  43.739  1.00  0.00           C
ATOM  10179 0C31 POPE4 252     102.315  99.641  42.309  1.00  0.00           C
ATOM  10182 1C31 POPE4 252     103.575  99.240  41.539  1.00  0.00           C
ATOM  10185 2C31 POPE4 252     103.606  99.770  40.099  1.00  0.00           C
ATOM  10188 3C31 POPE4 252     104.985  99.550  39.459  1.00  0.00           C
ATOM  10191 4C31 POPE4 252     104.976  99.730  37.939  1.00  0.00           C
ATOM  10194 5C31 POPE4 252     106.376  99.581  37.329  1.00  0.00           C
ATOM  10197 6C31 POPE4 252     106.376  99.571  35.809  1.00  0.00           C
ATOM  10201  NH3 POPE5 253      -0.406 120.640  59.719  1.00  0.00           N
ATOM  10205  C12 POPE5 253       0.134 119.311  59.289  1.00  0.00           C
ATOM  10208  C11 POPE5 253       1.214 119.480  58.209  1.00  0.00           C
ATOM  10211  P   POPE5 253       3.145 120.141  59.839  1.00  0.00           P
ATOM  10212  O13 POPE5 253       2.414 120.760  60.979  1.00  0.00           O
ATOM  10213  O14 POPE5 253       3.465 118.711  59.989  1.00  0.00           O
ATOM  10214  O11 POPE5 253       4.475 120.921  59.569  1.00  0.00           O
ATOM  10215  O12 POPE5 253       2.274 120.390  58.549  1.00  0.00           O
ATOM  10216  C1  POPE5 253       4.635 122.311  59.279  1.00  0.00           C
ATOM  10219  C2  POPE5 253       5.025 122.561  57.789  1.00  0.00           C
ATOM  10221  O21 POPE5 253       6.045 121.631  57.409  1.00  0.00           O
ATOM  10222  C21 POPE5 253       6.175 121.111  56.189  1.00  0.00           C
ATOM  10223  O22 POPE5 253       7.195 120.521  55.839  1.00  0.00           O
ATOM  10224  C22 POPE5 253       4.945 121.220  55.299  1.00  0.00           C
ATOM  10227  C3  POPE5 253       5.535 124.011  57.519  1.00  0.00           C
ATOM  10230  O31 POPE5 253       5.755 124.210  56.109  1.00  0.00           O
ATOM  10231  C31 POPE5 253       6.566 125.210  55.739  1.00  0.00           C
ATOM  10232  O32 POPE5 253       6.976 126.101  56.459  1.00  0.00           O
ATOM  10233  C32 POPE5 253       7.035 124.951  54.299  1.00  0.00           C
ATOM  10236  C23 POPE5 253       5.126 120.670  53.859  1.00  0.00           C
ATOM  10239  C24 POPE5 253       3.745 120.591  53.189  1.00  0.00           C
ATOM  10242  C25 POPE5 253       3.745 120.311  51.679  1.00  0.00           C
ATOM  10245  C26 POPE5 253       3.875 121.581  50.819  1.00  0.00           C
ATOM  10248  C27 POPE5 253       3.276 121.430  49.409  1.00  0.00           C
ATOM  10251  C28 POPE5 253       4.275 121.040  48.309  1.00  0.00           C
ATOM  10254  C29 POPE5 253       4.976 119.741  48.599  1.00  0.00           C
ATOM  10256 0C21 POPE5 253       6.286 119.601  48.839  1.00  0.00           C
ATOM  10258 1C21 POPE5 253       7.286 120.730  48.859  1.00  0.00           C
ATOM  10261 2C21 POPE5 253       8.505 120.441  49.749  1.00  0.00           C
ATOM  10264 3C21 POPE5 253       9.626 121.460  49.509  1.00  0.00           C
ATOM  10267 4C21 POPE5 253      10.445 121.180  48.249  1.00  0.00           C
ATOM  10270 5C21 POPE5 253      11.445 120.031  48.409  1.00  0.00           C
ATOM  10273 6C21 POPE5 253      12.165 119.700  47.099  1.00  0.00           C
ATOM  10276 7C21 POPE5 253      13.465 118.921  47.329  1.00  0.00           C
ATOM  10279 8C21 POPE5 253      14.125 118.480  46.029  1.00  0.00           C
ATOM  10283  C33 POPE5 253       6.875 126.141  53.319  1.00  0.00           C
ATOM  10286  C34 POPE5 253       6.845 125.651  51.859  1.00  0.00           C
ATOM  10289  C35 POPE5 253       7.065 126.750  50.809  1.00  0.00           C
ATOM  10292  C36 POPE5 253       8.555 127.081  50.569  1.00  0.00           C
ATOM  10295  C37 POPE5 253       8.775 128.061  49.409  1.00  0.00           C
ATOM  10298  C38 POPE5 253      10.245 128.501  49.249  1.00  0.00           C
ATOM  10301  C39 POPE5 253      10.505 129.411  48.049  1.00  0.00           C
ATOM  10304 0C31 POPE5 253      10.505 128.690  46.689  1.00  0.00           C
ATOM  10307 1C31 POPE5 253      10.595 129.681  45.509  1.00  0.00           C
ATOM  10310 2C31 POPE5 253      10.345 129.031  44.139  1.00  0.00           C
ATOM  10313 3C31 POPE5 253      11.585 128.431  43.449  1.00  0.00           C
ATOM  10316 4C31 POPE5 253      12.666 129.460  43.099  1.00  0.00           C
ATOM  10319 5C31 POPE5 253      13.495 129.070  41.859  1.00  0.00           C
ATOM  10322 6C31 POPE5 253      14.615 130.061  41.539  1.00  0.00           C
ATOM  10326  NH3 POPE6 254       5.215  42.760  20.709  1.00  0.00           N
ATOM  10330  C12 POPE6 254       4.375  41.530  20.819  1.00  0.00           C
ATOM  10333  C11 POPE6 254       4.526  40.681  19.579  1.00  0.00           C
ATOM  10336  P   POPE6 254       3.466  38.271  19.819  1.00  0.00           P
ATOM  10337  O13 POPE6 254       2.955  37.620  18.589  1.00  0.00           O
ATOM  10338  O14 POPE6 254       4.856  37.931  20.169  1.00  0.00           O
ATOM  10339  O11 POPE6 254       2.455  38.050  21.039  1.00  0.00           O
ATOM  10340  O12 POPE6 254       3.396  39.831  19.489  1.00  0.00           O
ATOM  10341  C1  POPE6 254       2.364  36.741  21.639  1.00  0.00           C
ATOM  10344  C2  POPE6 254       1.844  36.741  23.109  1.00  0.00           C
ATOM  10346  O21 POPE6 254       2.535  37.681  23.939  1.00  0.00           O
ATOM  10347  C21 POPE6 254       3.835  37.530  24.119  1.00  0.00           C
ATOM  10348  O22 POPE6 254       4.576  36.761  23.539  1.00  0.00           O
ATOM  10349  C22 POPE6 254       4.235  38.341  25.329  1.00  0.00           C
ATOM  10352  C3  POPE6 254       1.784  35.321  23.749  1.00  0.00           C
ATOM  10355  O31 POPE6 254       1.334  35.421  25.119  1.00  0.00           O
ATOM  10356  C31 POPE6 254       0.075  35.081  25.379  1.00  0.00           C
ATOM  10357  O32 POPE6 254      -0.676  34.491  24.629  1.00  0.00           O
ATOM  10358  C32 POPE6 254      -0.255  35.501  26.819  1.00  0.00           C
ATOM  10361  C23 POPE6 254       3.625  37.640  26.559  1.00  0.00           C
ATOM  10364  C24 POPE6 254       3.345  38.601  27.699  1.00  0.00           C
ATOM  10367  C25 POPE6 254       4.465  38.611  28.739  1.00  0.00           C
ATOM  10370  C26 POPE6 254       3.936  39.241  30.019  1.00  0.00           C
ATOM  10373  C27 POPE6 254       4.935  39.220  31.179  1.00  0.00           C
ATOM  10376  C28 POPE6 254       4.325  39.821  32.459  1.00  0.00           C
ATOM  10379  C29 POPE6 254       3.866  41.241  32.199  1.00  0.00           C
ATOM  10381 0C21 POPE6 254       4.335  42.351  32.769  1.00  0.00           C
ATOM  10383 1C21 POPE6 254       5.376  42.421  33.859  1.00  0.00           C
ATOM  10386 2C21 POPE6 254       6.805  42.480  33.329  1.00  0.00           C
ATOM  10389 3C21 POPE6 254       7.775  42.780  34.469  1.00  0.00           C
ATOM  10392 4C21 POPE6 254       9.246  42.830  34.049  1.00  0.00           C
ATOM  10395 5C21 POPE6 254      10.105  43.701  34.979  1.00  0.00           C
ATOM  10398 6C21 POPE6 254      10.035  43.261  36.459  1.00  0.00           C
ATOM  10401 7C21 POPE6 254      10.516  44.350  37.419  1.00  0.00           C
ATOM  10404 8C21 POPE6 254      10.205  44.001  38.879  1.00  0.00           C
ATOM  10408  C33 POPE6 254      -1.765  35.800  26.979  1.00  0.00           C
ATOM  10411  C34 POPE6 254      -2.196  36.210  28.389  1.00  0.00           C
ATOM  10414  C35 POPE6 254      -2.366  35.010  29.349  1.00  0.00           C
ATOM  10417  C36 POPE6 254      -3.816  34.841  29.829  1.00  0.00           C
ATOM  10420  C37 POPE6 254      -4.206  35.841  30.929  1.00  0.00           C
ATOM  10423  C38 POPE6 254      -5.696  35.791  31.309  1.00  0.00           C
ATOM  10426  C39 POPE6 254      -6.146  34.501  32.019  1.00  0.00           C
ATOM  10429 0C31 POPE6 254      -5.436  34.291  33.369  1.00  0.00           C
ATOM  10432 1C31 POPE6 254      -6.295  33.641  34.459  1.00  0.00           C
ATOM  10435 2C31 POPE6 254      -7.486  34.521  34.869  1.00  0.00           C
ATOM  10438 3C31 POPE6 254      -8.146  34.101  36.189  1.00  0.00           C
ATOM  10441 4C31 POPE6 254      -9.396  34.951  36.479  1.00  0.00           C
ATOM  10444 5C31 POPE6 254      -9.986  34.710  37.879  1.00  0.00           C
ATOM  10447 6C31 POPE6 254     -11.206  35.581  38.159  1.00  0.00           C
ATOM  10451  NH3 POPE7 255     115.326  44.091  58.199  1.00  0.00           N
ATOM  10455  C12 POPE7 255     115.575  43.631  56.789  1.00  0.00           C
ATOM  10458  C11 POPE7 255     115.565  44.771  55.769  1.00  0.00           C
ATOM  10461  P   POPE7 255     116.165  45.251  53.269  1.00  0.00           P
ATOM  10462  O13 POPE7 255     115.675  46.591  53.659  1.00  0.00           O
ATOM  10463  O14 POPE7 255     117.506  45.161  52.629  1.00  0.00           O
ATOM  10464  O11 POPE7 255     115.095  44.620  52.309  1.00  0.00           O
ATOM  10465  O12 POPE7 255     116.125  44.290  54.539  1.00  0.00           O
ATOM  10466  C1  POPE7 255     114.235  43.541  52.659  1.00  0.00           C
ATOM  10469  C2  POPE7 255     114.896  42.181  52.329  1.00  0.00           C
ATOM  10471  O21 POPE7 255     113.916  41.221  51.859  1.00  0.00           O
ATOM  10472  C21 POPE7 255     113.735  41.300  50.539  1.00  0.00           C
ATOM  10473  O22 POPE7 255     114.125  42.181  49.819  1.00  0.00           O
ATOM  10474  C22 POPE7 255     113.096  39.991  50.089  1.00  0.00           C
ATOM  10477  C3  POPE7 255     115.655  41.551  53.529  1.00  0.00           C
ATOM  10480  O31 POPE7 255     115.925  40.161  53.249  1.00  0.00           O
ATOM  10481  C31 POPE7 255     115.146  39.261  53.809  1.00  0.00           C
ATOM  10482  O32 POPE7 255     114.466  39.421  54.809  1.00  0.00           O
ATOM  10483  C32 POPE7 255     115.216  38.001  52.949  1.00  0.00           C
ATOM  10486  C23 POPE7 255     113.335  39.761  48.589  1.00  0.00           C
ATOM  10489  C24 POPE7 255     113.345  38.281  48.199  1.00  0.00           C
ATOM  10492  C25 POPE7 255     113.475  38.141  46.679  1.00  0.00           C
ATOM  10495  C26 POPE7 255     114.045  36.800  46.209  1.00  0.00           C
ATOM  10498  C27 POPE7 255     114.265  36.831  44.689  1.00  0.00           C
ATOM  10501  C28 POPE7 255     114.955  35.571  44.139  1.00  0.00           C
ATOM  10504  C29 POPE7 255     115.326  35.781  42.689  1.00  0.00           C
ATOM  10506 0C21 POPE7 255     114.655  35.321  41.619  1.00  0.00           C
ATOM  10508 1C21 POPE7 255     113.396  34.491  41.629  1.00  0.00           C
ATOM  10511 2C21 POPE7 255     112.375  34.951  40.549  1.00  0.00           C
ATOM  10514 3C21 POPE7 255     111.355  33.851  40.239  1.00  0.00           C
ATOM  10517 4C21 POPE7 255     110.505  34.101  38.979  1.00  0.00           C
ATOM  10520 5C21 POPE7 255     109.576  32.911  38.709  1.00  0.00           C
ATOM  10523 6C21 POPE7 255     108.896  32.951  37.329  1.00  0.00           C
ATOM  10526 7C21 POPE7 255     107.455  32.411  37.409  1.00  0.00           C
ATOM  10529 8C21 POPE7 255     106.656  32.561  36.119  1.00  0.00           C
ATOM  10533  C33 POPE7 255     114.276  36.870  53.419  1.00  0.00           C
ATOM  10536  C34 POPE7 255     114.346  35.641  52.509  1.00  0.00           C
ATOM  10539  C35 POPE7 255     115.786  35.170  52.259  1.00  0.00           C
ATOM  10542  C36 POPE7 255     115.896  33.760  51.659  1.00  0.00           C
ATOM  10545  C37 POPE7 255     117.325  33.471  51.199  1.00  0.00           C
ATOM  10548  C38 POPE7 255     117.626  31.971  51.039  1.00  0.00           C
ATOM  10551  C39 POPE7 255     117.025  31.371  49.769  1.00  0.00           C
ATOM  10554 0C31 POPE7 255     117.286  29.861  49.679  1.00  0.00           C
ATOM  10557 1C31 POPE7 255     116.696  29.231  48.399  1.00  0.00           C
ATOM  10560 2C31 POPE7 255     116.895  27.711  48.359  1.00  0.00           C
ATOM  10563 3C31 POPE7 255     118.356  27.241  48.239  1.00  0.00           C
ATOM  10566 4C31 POPE7 255     118.705  26.211  49.319  1.00  0.00           C
ATOM  10569 5C31 POPE7 255     120.135  25.651  49.209  1.00  0.00           C
ATOM  10572 6C31 POPE7 255     120.485  24.681  50.329  1.00  0.00           C
ATOM  10576  NH3 POPE8 256     114.836  96.671  16.619  1.00  0.00           N
ATOM  10580  C12 POPE8 256     114.815  95.331  15.939  1.00  0.00           C
ATOM  10583  C11 POPE8 256     113.446  94.840  15.469  1.00  0.00           C
ATOM  10586  P   POPE8 256     112.595  92.451  14.739  1.00  0.00           P
ATOM  10587  O13 POPE8 256     111.286  93.120  14.999  1.00  0.00           O
ATOM  10588  O14 POPE8 256     112.795  91.761  13.449  1.00  0.00           O
ATOM  10589  O11 POPE8 256     112.935  91.460  15.919  1.00  0.00           O
ATOM  10590  O12 POPE8 256     113.686  93.580  14.859  1.00  0.00           O
ATOM  10591  C1  POPE8 256     112.585  91.691  17.289  1.00  0.00           C
ATOM  10594  C2  POPE8 256     111.905  90.451  17.969  1.00  0.00           C
ATOM  10596  O21 POPE8 256     112.646  89.900  19.079  1.00  0.00           O
ATOM  10597  C21 POPE8 256     112.696  90.670  20.159  1.00  0.00           C
ATOM  10598  O22 POPE8 256     112.415  91.861  20.189  1.00  0.00           O
ATOM  10599  C22 POPE8 256     113.106  89.811  21.369  1.00  0.00           C
ATOM  10602  C3  POPE8 256     111.595  89.280  16.999  1.00  0.00           C
ATOM  10605  O31 POPE8 256     110.675  88.370  17.649  1.00  0.00           O
ATOM  10606  C31 POPE8 256     110.985  87.091  17.599  1.00  0.00           C
ATOM  10607  O32 POPE8 256     112.036  86.621  17.199  1.00  0.00           O
ATOM  10608  C32 POPE8 256     109.845  86.230  18.179  1.00  0.00           C
ATOM  10611  C23 POPE8 256     112.646  90.371  22.739  1.00  0.00           C
ATOM  10614  C24 POPE8 256     112.946  89.411  23.909  1.00  0.00           C
ATOM  10617  C25 POPE8 256     112.375  89.891  25.259  1.00  0.00           C
ATOM  10620  C26 POPE8 256     112.716  88.960  26.429  1.00  0.00           C
ATOM  10623  C27 POPE8 256     111.986  89.320  27.739  1.00  0.00           C
ATOM  10626  C28 POPE8 256     112.686  88.841  29.019  1.00  0.00           C
ATOM  10629  C29 POPE8 256     113.236  87.440  28.909  1.00  0.00           C
ATOM  10631 0C21 POPE8 256     112.815  86.351  29.569  1.00  0.00           C
ATOM  10633 1C21 POPE8 256     111.696  86.290  30.559  1.00  0.00           C
ATOM  10636 2C21 POPE8 256     112.196  86.561  31.989  1.00  0.00           C
ATOM  10639 3C21 POPE8 256     111.106  86.260  33.019  1.00  0.00           C
ATOM  10642 4C21 POPE8 256     111.615  86.341  34.469  1.00  0.00           C
ATOM  10645 5C21 POPE8 256     110.526  85.910  35.449  1.00  0.00           C
ATOM  10648 6C21 POPE8 256     111.055  85.541  36.849  1.00  0.00           C
ATOM  10651 7C21 POPE8 256     111.755  84.180  36.909  1.00  0.00           C
ATOM  10654 8C21 POPE8 256     112.205  83.841  38.339  1.00  0.00           C
ATOM  10658  C33 POPE8 256     109.436  86.600  19.629  1.00  0.00           C
ATOM  10661  C34 POPE8 256     110.546  86.351  20.669  1.00  0.00           C
ATOM  10664  C35 POPE8 256     110.286  86.941  22.059  1.00  0.00           C
ATOM  10667  C36 POPE8 256     108.925  86.591  22.689  1.00  0.00           C
ATOM  10670  C37 POPE8 256     108.765  87.241  24.069  1.00  0.00           C
ATOM  10673  C38 POPE8 256     107.336  87.160  24.609  1.00  0.00           C
ATOM  10676  C39 POPE8 256     107.225  87.391  26.129  1.00  0.00           C
ATOM  10679 0C31 POPE8 256     107.356  88.860  26.569  1.00  0.00           C
ATOM  10682 1C31 POPE8 256     107.375  88.970  28.109  1.00  0.00           C
ATOM  10685 2C31 POPE8 256     107.286  90.411  28.639  1.00  0.00           C
ATOM  10688 3C31 POPE8 256     107.396  90.511  30.169  1.00  0.00           C
ATOM  10691 4C31 POPE8 256     108.805  90.231  30.709  1.00  0.00           C
ATOM  10694 5C31 POPE8 256     108.916  90.471  32.219  1.00  0.00           C
ATOM  10697 6C31 POPE8 256     110.345  90.320  32.739  1.00  0.00           C
ATOM  10701  NH3 POPE9 257     104.766  79.061  58.909  1.00  0.00           N
ATOM  10705  C12 POPE9 257     104.305  79.841  60.109  1.00  0.00           C
ATOM  10708  C11 POPE9 257     104.056  81.291  59.659  1.00  0.00           C
ATOM  10711  P   POPE9 257     106.315  82.540  59.669  1.00  0.00           P
ATOM  10712  O13 POPE9 257     105.775  83.841  60.099  1.00  0.00           O
ATOM  10713  O14 POPE9 257     106.815  81.610  60.699  1.00  0.00           O
ATOM  10714  O11 POPE9 257     107.455  82.790  58.599  1.00  0.00           O
ATOM  10715  O12 POPE9 257     105.166  81.770  58.879  1.00  0.00           O
ATOM  10716  C1  POPE9 257     107.216  82.761  57.199  1.00  0.00           C
ATOM  10719  C2  POPE9 257     106.966  84.171  56.589  1.00  0.00           C
ATOM  10721  O21 POPE9 257     106.065  84.100  55.479  1.00  0.00           O
ATOM  10722  C21 POPE9 257     106.326  83.251  54.509  1.00  0.00           C
ATOM  10723  O22 POPE9 257     107.296  82.510  54.429  1.00  0.00           O
ATOM  10724  C22 POPE9 257     105.216  83.310  53.469  1.00  0.00           C
ATOM  10727  C3  POPE9 257     108.275  84.951  56.239  1.00  0.00           C
ATOM  10730  O31 POPE9 257     108.046  86.160  55.469  1.00  0.00           O
ATOM  10731  C31 POPE9 257     108.995  86.430  54.579  1.00  0.00           C
ATOM  10732  O32 POPE9 257     110.026  85.800  54.459  1.00  0.00           O
ATOM  10733  C32 POPE9 257     108.575  87.641  53.729  1.00  0.00           C
ATOM  10736  C23 POPE9 257     105.745  82.951  52.069  1.00  0.00           C
ATOM  10739  C24 POPE9 257     106.805  83.951  51.579  1.00  0.00           C
ATOM  10742  C25 POPE9 257     107.175  83.800  50.099  1.00  0.00           C
ATOM  10745  C26 POPE9 257     107.675  82.400  49.709  1.00  0.00           C
ATOM  10748  C27 POPE9 257     108.046  82.330  48.219  1.00  0.00           C
ATOM  10751  C28 POPE9 257     108.726  81.010  47.819  1.00  0.00           C
ATOM  10754  C29 POPE9 257     107.795  79.820  47.849  1.00  0.00           C
ATOM  10756 0C21 POPE9 257     107.815  78.781  46.999  1.00  0.00           C
ATOM  10758 1C21 POPE9 257     108.786  78.550  45.869  1.00  0.00           C
ATOM  10761 2C21 POPE9 257     109.775  77.430  46.229  1.00  0.00           C
ATOM  10764 3C21 POPE9 257     110.786  77.180  45.099  1.00  0.00           C
ATOM  10767 4C21 POPE9 257     111.936  76.251  45.519  1.00  0.00           C
ATOM  10770 5C21 POPE9 257     111.455  74.870  45.979  1.00  0.00           C
ATOM  10773 6C21 POPE9 257     112.605  73.911  46.309  1.00  0.00           C
ATOM  10776 7C21 POPE9 257     112.116  72.491  46.609  1.00  0.00           C
ATOM  10779 8C21 POPE9 257     113.245  71.501  46.869  1.00  0.00           C
ATOM  10783  C33 POPE9 257     109.425  87.801  52.449  1.00  0.00           C
ATOM  10786  C34 POPE9 257     109.106  86.721  51.389  1.00  0.00           C
ATOM  10789  C35 POPE9 257     110.155  86.651  50.269  1.00  0.00           C
ATOM  10792  C36 POPE9 257     109.976  87.690  49.149  1.00  0.00           C
ATOM  10795  C37 POPE9 257     108.896  87.300  48.129  1.00  0.00           C
ATOM  10798  C38 POPE9 257     108.796  88.300  46.959  1.00  0.00           C
ATOM  10801  C39 POPE9 257     107.696  87.951  45.949  1.00  0.00           C
ATOM  10804 0C31 POPE9 257     106.296  88.351  46.459  1.00  0.00           C
ATOM  10807 1C31 POPE9 257     105.175  88.041  45.459  1.00  0.00           C
ATOM  10810 2C31 POPE9 257     103.835  88.650  45.909  1.00  0.00           C
ATOM  10813 3C31 POPE9 257     102.626  87.850  45.399  1.00  0.00           C
ATOM  10816 4C31 POPE9 257     101.305  88.400  45.939  1.00  0.00           C
ATOM  10819 5C31 POPE9 257     100.095  87.570  45.499  1.00  0.00           C
ATOM  10822 6C31 POPE9 257      98.826  87.980  46.229  1.00  0.00           C
ATOM  10826  NH3 POPE  258     120.435  66.930  59.519  1.00  0.00           N
ATOM  10830  C12 POPE  258     121.625  67.821  59.779  1.00  0.00           C
ATOM  10833  C11 POPE  258     122.735  67.570  58.739  1.00  0.00           C
ATOM  10836  P   POPE  258     123.466  65.150  59.519  1.00  0.00           P
ATOM  10837  O13 POPE  258     124.866  65.460  59.879  1.00  0.00           O
ATOM  10838  O14 POPE  258     122.445  65.080  60.589  1.00  0.00           O
ATOM  10839  O11 POPE  258     123.425  63.851  58.649  1.00  0.00           O
ATOM  10840  O12 POPE  258     122.956  66.190  58.449  1.00  0.00           O
ATOM  10841  C1  POPE  258     124.455  62.881  58.629  1.00  0.00           C
ATOM  10844  C2  POPE  258     125.375  63.040  57.389  1.00  0.00           C
ATOM  10846  O21 POPE  258     125.866  61.761  56.929  1.00  0.00           O
ATOM  10847  C21 POPE  258     126.716  61.151  57.739  1.00  0.00           C
ATOM  10848  O22 POPE  258     127.015  61.491  58.869  1.00  0.00           O
ATOM  10849  C22 POPE  258     127.325  59.960  57.009  1.00  0.00           C
ATOM  10852  C3  POPE  258     126.536  64.071  57.609  1.00  0.00           C
ATOM  10855  O31 POPE  258     127.666  63.811  56.749  1.00  0.00           O
ATOM  10856  C31 POPE  258     127.735  64.230  55.479  1.00  0.00           C
ATOM  10857  O32 POPE  258     128.595  63.851  54.699  1.00  0.00           O
ATOM  10858  C32 POPE  258     126.665  65.271  55.119  1.00  0.00           C
ATOM  10861  C23 POPE  258     128.075  60.341  55.719  1.00  0.00           C
ATOM  10864  C24 POPE  258     129.246  59.401  55.439  1.00  0.00           C
ATOM  10867  C25 POPE  258     129.756  59.490  53.999  1.00  0.00           C
ATOM  10870  C26 POPE  258     130.646  60.701  53.729  1.00  0.00           C
ATOM  10873  C27 POPE  258     131.196  60.701  52.289  1.00  0.00           C
ATOM  10876  C28 POPE  258     132.297  61.761  52.089  1.00  0.00           C
ATOM  10879  C29 POPE  258     132.967  62.000  50.759  1.00  0.00           C
ATOM  10881 0C21 POPE  258     132.847  61.400  49.549  1.00  0.00           C
ATOM  10883 1C21 POPE  258     132.007  60.241  49.109  1.00  0.00           C
ATOM  10886 2C21 POPE  258     132.816  59.071  48.499  1.00  0.00           C
ATOM  10889 3C21 POPE  258     133.616  59.420  47.239  1.00  0.00           C
ATOM  10892 4C21 POPE  258     135.086  59.741  47.529  1.00  0.00           C
ATOM  10895 5C21 POPE  258     135.907  60.120  46.289  1.00  0.00           C
ATOM  10898 6C21 POPE  258     136.187  58.931  45.359  1.00  0.00           C
ATOM  10901 7C21 POPE  258     137.197  59.311  44.259  1.00  0.00           C
ATOM  10904 8C21 POPE  258     137.496  58.170  43.289  1.00  0.00           C
ATOM  10908  C33 POPE  258     126.755  65.810  53.679  1.00  0.00           C
ATOM  10911  C34 POPE  258     125.375  66.221  53.139  1.00  0.00           C
ATOM  10914  C35 POPE  258     125.446  67.040  51.849  1.00  0.00           C
ATOM  10917  C36 POPE  258     125.786  66.190  50.619  1.00  0.00           C
ATOM  10920  C37 POPE  258     126.165  67.021  49.379  1.00  0.00           C
ATOM  10923  C38 POPE  258     124.976  67.491  48.519  1.00  0.00           C
ATOM  10926  C39 POPE  258     124.146  68.631  49.119  1.00  0.00           C
ATOM  10929 0C31 POPE  258     123.315  69.321  48.029  1.00  0.00           C
ATOM  10932 1C31 POPE  258     122.345  70.391  48.549  1.00  0.00           C
ATOM  10935 2C31 POPE  258     121.825  71.291  47.419  1.00  0.00           C
ATOM  10938 3C31 POPE  258     121.256  70.521  46.219  1.00  0.00           C
ATOM  10941 4C31 POPE  258     120.686  71.440  45.129  1.00  0.00           C
ATOM  10944 5C31 POPE  258     120.275  70.661  43.869  1.00  0.00           C
ATOM  10947 6C31 POPE  258     120.295  71.501  42.589  1.00  0.00           C
ATOM  10951  NH3 POPE  259     102.536 123.161  13.799  1.00  0.00           N
ATOM  10955  C12 POPE  259     101.776 122.930  12.519  1.00  0.00           C
ATOM  10958  C11 POPE  259     102.085 124.000  11.449  1.00  0.00           C
ATOM  10961  P   POPE  259     102.196 126.360  12.609  1.00  0.00           P
ATOM  10962  O13 POPE  259     103.656 126.311  12.339  1.00  0.00           O
ATOM  10963  O14 POPE  259     101.516 127.661  12.499  1.00  0.00           O
ATOM  10964  O11 POPE  259     101.885 125.730  14.019  1.00  0.00           O
ATOM  10965  O12 POPE  259     101.475 125.271  11.739  1.00  0.00           O
ATOM  10966  C1  POPE  259     101.586 126.610  15.109  1.00  0.00           C
ATOM  10969  C2  POPE  259     101.315 125.831  16.429  1.00  0.00           C
ATOM  10971  O21 POPE  259     102.465 125.551  17.239  1.00  0.00           O
ATOM  10972  C21 POPE  259     103.616 125.161  16.699  1.00  0.00           C
ATOM  10973  O22 POPE  259     103.866 124.980  15.529  1.00  0.00           O
ATOM  10974  C22 POPE  259     104.675 125.031  17.789  1.00  0.00           C
ATOM  10977  C3  POPE  259     100.435 124.550  16.259  1.00  0.00           C
ATOM  10980  O31 POPE  259     101.226 123.351  16.099  1.00  0.00           O
ATOM  10981  C31 POPE  259     101.116 122.370  16.999  1.00  0.00           C
ATOM  10982  O32 POPE  259     102.065 121.880  17.589  1.00  0.00           O
ATOM  10983  C32 POPE  259      99.685 121.850  17.109  1.00  0.00           C
ATOM  10986  C23 POPE  259     104.436 123.830  18.729  1.00  0.00           C
ATOM  10989  C24 POPE  259     105.286 123.921  20.009  1.00  0.00           C
ATOM  10992  C25 POPE  259     104.716 123.100  21.169  1.00  0.00           C
ATOM  10995  C26 POPE  259     105.306 123.540  22.519  1.00  0.00           C
ATOM  10998  C27 POPE  259     104.696 122.781  23.709  1.00  0.00           C
ATOM  11001  C28 POPE  259     104.945 123.450  25.079  1.00  0.00           C
ATOM  11004  C29 POPE  259     106.405 123.501  25.439  1.00  0.00           C
ATOM  11006 0C21 POPE  259     107.015 122.860  26.449  1.00  0.00           C
ATOM  11008 1C21 POPE  259     106.366 121.951  27.459  1.00  0.00           C
ATOM  11011 2C21 POPE  259     107.006 122.081  28.849  1.00  0.00           C
ATOM  11014 3C21 POPE  259     106.586 123.370  29.579  1.00  0.00           C
ATOM  11017 4C21 POPE  259     106.916 123.310  31.069  1.00  0.00           C
ATOM  11020 5C21 POPE  259     106.305 124.501  31.809  1.00  0.00           C
ATOM  11023 6C21 POPE  259     106.606 124.490  33.309  1.00  0.00           C
ATOM  11026 7C21 POPE  259     105.885 125.640  34.009  1.00  0.00           C
ATOM  11029 8C21 POPE  259     106.205 125.721  35.499  1.00  0.00           C
ATOM  11033  C33 POPE  259      99.486 120.971  18.369  1.00  0.00           C
ATOM  11036  C34 POPE  259      99.336 121.791  19.659  1.00  0.00           C
ATOM  11039  C35 POPE  259      99.106 120.880  20.879  1.00  0.00           C
ATOM  11042  C36 POPE  259     100.126 121.120  21.999  1.00  0.00           C
ATOM  11045  C37 POPE  259      99.716 122.270  22.929  1.00  0.00           C
ATOM  11048  C38 POPE  259     100.876 122.831  23.739  1.00  0.00           C
ATOM  11051  C39 POPE  259     100.446 123.870  24.779  1.00  0.00           C
ATOM  11054 0C31 POPE  259     101.175 123.711  26.119  1.00  0.00           C
ATOM  11057 1C31 POPE  259     100.966 124.921  27.039  1.00  0.00           C
ATOM  11060 2C31 POPE  259     101.765 124.840  28.339  1.00  0.00           C
ATOM  11063 3C31 POPE  259     101.595 126.111  29.179  1.00  0.00           C
ATOM  11066 4C31 POPE  259     102.386 126.101  30.489  1.00  0.00           C
ATOM  11069 5C31 POPE  259     102.036 127.300  31.369  1.00  0.00           C
ATOM  11072 6C31 POPE  259     102.856 127.370  32.659  1.00  0.00           C
ATOM  11076  NH3 POPE  260      79.405  27.241  12.959  1.00  0.00           N
ATOM  11080  C12 POPE  260      80.195  26.341  13.879  1.00  0.00           C
ATOM  11083  C11 POPE  260      80.875  25.111  13.209  1.00  0.00           C
ATOM  11086  P   POPE  260      82.116  24.550  15.429  1.00  0.00           P
ATOM  11087  O13 POPE  260      83.155  25.481  14.979  1.00  0.00           O
ATOM  11088  O14 POPE  260      81.136  25.151  16.369  1.00  0.00           O
ATOM  11089  O11 POPE  260      82.766  23.281  16.139  1.00  0.00           O
ATOM  11090  O12 POPE  260      81.296  24.081  14.139  1.00  0.00           O
ATOM  11091  C1  POPE  260      82.315  22.921  17.469  1.00  0.00           C
ATOM  11094  C2  POPE  260      83.175  23.521  18.669  1.00  0.00           C
ATOM  11096  O21 POPE  260      82.585  23.451  19.999  1.00  0.00           O
ATOM  11097  C21 POPE  260      81.306  23.511  20.269  1.00  0.00           C
ATOM  11098  O22 POPE  260      80.385  23.751  19.519  1.00  0.00           O
ATOM  11099  C22 POPE  260      81.075  23.221  21.759  1.00  0.00           C
ATOM  11102  C3  POPE  260      83.826  24.921  18.399  1.00  0.00           C
ATOM  11105  O31 POPE  260      84.506  25.501  19.549  1.00  0.00           O
ATOM  11106  C31 POPE  260      83.715  26.211  20.369  1.00  0.00           C
ATOM  11107  O32 POPE  260      82.546  26.461  20.149  1.00  0.00           O
ATOM  11108  C32 POPE  260      84.495  26.601  21.619  1.00  0.00           C
ATOM  11111  C23 POPE  260      80.375  24.411  22.439  1.00  0.00           C
ATOM  11114  C24 POPE  260      79.796  24.101  23.829  1.00  0.00           C
ATOM  11117  C25 POPE  260      80.795  23.530  24.839  1.00  0.00           C
ATOM  11120  C26 POPE  260      80.265  23.711  26.269  1.00  0.00           C
ATOM  11123  C27 POPE  260      81.125  23.011  27.339  1.00  0.00           C
ATOM  11126  C28 POPE  260      80.556  23.171  28.759  1.00  0.00           C
ATOM  11129  C29 POPE  260      79.365  22.261  28.999  1.00  0.00           C
ATOM  11131 0C21 POPE  260      79.095  21.581  30.129  1.00  0.00           C
ATOM  11133 1C21 POPE  260      79.875  21.601  31.419  1.00  0.00           C
ATOM  11136 2C21 POPE  260      79.396  22.721  32.369  1.00  0.00           C
ATOM  11139 3C21 POPE  260      77.896  22.640  32.719  1.00  0.00           C
ATOM  11142 4C21 POPE  260      77.415  23.811  33.589  1.00  0.00           C
ATOM  11145 5C21 POPE  260      77.716  23.671  35.089  1.00  0.00           C
ATOM  11148 6C21 POPE  260      76.925  22.531  35.749  1.00  0.00           C
ATOM  11151 7C21 POPE  260      76.856  22.640  37.279  1.00  0.00           C
ATOM  11154 8C21 POPE  260      76.016  21.541  37.929  1.00  0.00           C
ATOM  11158  C33 POPE  260      83.625  27.021  22.829  1.00  0.00           C
ATOM  11161  C34 POPE  260      84.425  27.271  24.119  1.00  0.00           C
ATOM  11164  C35 POPE  260      84.525  26.041  25.029  1.00  0.00           C
ATOM  11167  C36 POPE  260      85.036  26.351  26.449  1.00  0.00           C
ATOM  11170  C37 POPE  260      84.515  25.341  27.489  1.00  0.00           C
ATOM  11173  C38 POPE  260      85.216  25.491  28.849  1.00  0.00           C
ATOM  11176  C39 POPE  260      84.576  24.671  29.989  1.00  0.00           C
ATOM  11179 0C31 POPE  260      83.376  25.381  30.639  1.00  0.00           C
ATOM  11182 1C31 POPE  260      82.896  24.721  31.949  1.00  0.00           C
ATOM  11185 2C31 POPE  260      83.205  25.530  33.219  1.00  0.00           C
ATOM  11188 3C31 POPE  260      84.696  25.651  33.589  1.00  0.00           C
ATOM  11191 4C31 POPE  260      85.126  24.661  34.679  1.00  0.00           C
ATOM  11194 5C31 POPE  260      86.485  25.010  35.299  1.00  0.00           C
ATOM  11197 6C31 POPE  260      86.776  24.251  36.589  1.00  0.00           C
ATOM  11201  NH3 POPE  261      44.186  74.971  57.569  1.00  0.00           N
ATOM  11205  C12 POPE  261      43.365  74.321  58.649  1.00  0.00           C
ATOM  11208  C11 POPE  261      43.846  72.881  58.919  1.00  0.00           C
ATOM  11211  P   POPE  261      43.656  71.611  56.599  1.00  0.00           P
ATOM  11212  O13 POPE  261      44.625  70.821  55.829  1.00  0.00           O
ATOM  11213  O14 POPE  261      42.466  70.940  57.149  1.00  0.00           O
ATOM  11214  O11 POPE  261      43.205  72.911  55.789  1.00  0.00           O
ATOM  11215  O12 POPE  261      44.455  72.260  57.789  1.00  0.00           O
ATOM  11216  C1  POPE  261      42.225  72.741  54.749  1.00  0.00           C
ATOM  11219  C2  POPE  261      42.126  74.010  53.859  1.00  0.00           C
ATOM  11221  O21 POPE  261      41.206  73.861  52.769  1.00  0.00           O
ATOM  11222  C21 POPE  261      39.955  74.201  53.049  1.00  0.00           C
ATOM  11223  O22 POPE  261      39.486  74.271  54.169  1.00  0.00           O
ATOM  11224  C22 POPE  261      39.295  74.760  51.779  1.00  0.00           C
ATOM  11227  C3  POPE  261      43.485  74.421  53.249  1.00  0.00           C
ATOM  11230  O31 POPE  261      43.356  75.720  52.609  1.00  0.00           O
ATOM  11231  C31 POPE  261      44.446  76.070  51.939  1.00  0.00           C
ATOM  11232  O32 POPE  261      45.486  75.440  51.909  1.00  0.00           O
ATOM  11233  C32 POPE  261      44.165  77.370  51.189  1.00  0.00           C
ATOM  11236  C23 POPE  261      39.076  73.811  50.569  1.00  0.00           C
ATOM  11239  C24 POPE  261      38.385  74.550  49.399  1.00  0.00           C
ATOM  11242  C25 POPE  261      38.266  73.751  48.079  1.00  0.00           C
ATOM  11245  C26 POPE  261      37.155  72.690  48.139  1.00  0.00           C
ATOM  11248  C27 POPE  261      36.775  72.081  46.769  1.00  0.00           C
ATOM  11251  C28 POPE  261      35.606  72.790  46.039  1.00  0.00           C
ATOM  11254  C29 POPE  261      36.065  73.800  45.009  1.00  0.00           C
ATOM  11256 0C21 POPE  261      35.946  73.661  43.679  1.00  0.00           C
ATOM  11258 1C21 POPE  261      35.335  72.460  42.989  1.00  0.00           C
ATOM  11261 2C21 POPE  261      35.425  72.521  41.459  1.00  0.00           C
ATOM  11264 3C21 POPE  261      34.475  73.540  40.809  1.00  0.00           C
ATOM  11267 4C21 POPE  261      34.385  73.391  39.289  1.00  0.00           C
ATOM  11270 5C21 POPE  261      35.585  73.970  38.519  1.00  0.00           C
ATOM  11273 6C21 POPE  261      35.725  73.360  37.129  1.00  0.00           C
ATOM  11276 7C21 POPE  261      36.675  74.141  36.209  1.00  0.00           C
ATOM  11279 8C21 POPE  261      36.856  73.491  34.829  1.00  0.00           C
ATOM  11283  C33 POPE  261      45.315  77.781  50.239  1.00  0.00           C
ATOM  11286  C34 POPE  261      44.896  78.891  49.259  1.00  0.00           C
ATOM  11289  C35 POPE  261      44.786  80.290  49.869  1.00  0.00           C
ATOM  11292  C36 POPE  261      44.846  81.361  48.769  1.00  0.00           C
ATOM  11295  C37 POPE  261      45.005  82.801  49.279  1.00  0.00           C
ATOM  11298  C38 POPE  261      45.005  83.851  48.149  1.00  0.00           C
ATOM  11301  C39 POPE  261      46.115  83.671  47.099  1.00  0.00           C
ATOM  11304 0C31 POPE  261      45.675  82.860  45.869  1.00  0.00           C
ATOM  11307 1C31 POPE  261      46.745  82.820  44.779  1.00  0.00           C
ATOM  11310 2C31 POPE  261      46.455  81.811  43.659  1.00  0.00           C
ATOM  11313 3C31 POPE  261      45.085  81.991  42.979  1.00  0.00           C
ATOM  11316 4C31 POPE  261      44.966  81.151  41.699  1.00  0.00           C
ATOM  11319 5C31 POPE  261      43.646  81.391  40.959  1.00  0.00           C
ATOM  11322 6C31 POPE  261      43.596  80.680  39.599  1.00  0.00           C
ATOM  11326  NH3 POPE  262      50.356  18.371  60.989  1.00  0.00           N
ATOM  11330  C12 POPE  262      50.005  18.501  59.549  1.00  0.00           C
ATOM  11333  C11 POPE  262      48.675  19.251  59.489  1.00  0.00           C
ATOM  11336  P   POPE  262      46.356  18.060  59.669  1.00  0.00           P
ATOM  11337  O13 POPE  262      45.675  16.991  60.429  1.00  0.00           O
ATOM  11338  O14 POPE  262      45.595  19.301  59.399  1.00  0.00           O
ATOM  11339  O11 POPE  262      46.896  17.461  58.319  1.00  0.00           O
ATOM  11340  O12 POPE  262      47.715  18.550  60.309  1.00  0.00           O
ATOM  11341  C1  POPE  262      46.175  17.571  57.089  1.00  0.00           C
ATOM  11344  C2  POPE  262      47.095  18.271  56.059  1.00  0.00           C
ATOM  11346  O21 POPE  262      46.436  18.461  54.809  1.00  0.00           O
ATOM  11347  C21 POPE  262      46.106  17.431  54.059  1.00  0.00           C
ATOM  11348  O22 POPE  262      46.356  16.261  54.279  1.00  0.00           O
ATOM  11349  C22 POPE  262      45.446  17.981  52.799  1.00  0.00           C
ATOM  11352  C3  POPE  262      48.485  17.541  55.959  1.00  0.00           C
ATOM  11355  O31 POPE  262      49.365  18.081  54.949  1.00  0.00           O
ATOM  11356  C31 POPE  262      50.075  19.161  55.319  1.00  0.00           C
ATOM  11357  O32 POPE  262      49.935  19.751  56.379  1.00  0.00           O
ATOM  11358  C32 POPE  262      51.166  19.441  54.289  1.00  0.00           C
ATOM  11361  C23 POPE  262      44.155  17.241  52.409  1.00  0.00           C
ATOM  11364  C24 POPE  262      43.516  17.911  51.189  1.00  0.00           C
ATOM  11367  C25 POPE  262      42.115  17.361  50.879  1.00  0.00           C
ATOM  11370  C26 POPE  262      42.135  15.921  50.369  1.00  0.00           C
ATOM  11373  C27 POPE  262      42.546  15.801  48.899  1.00  0.00           C
ATOM  11376  C28 POPE  262      42.995  14.381  48.559  1.00  0.00           C
ATOM  11379  C29 POPE  262      43.146  14.211  47.069  1.00  0.00           C
ATOM  11381 0C21 POPE  262      42.266  13.601  46.259  1.00  0.00           C
ATOM  11383 1C21 POPE  262      40.946  13.021  46.699  1.00  0.00           C
ATOM  11386 2C21 POPE  262      40.016  12.781  45.499  1.00  0.00           C
ATOM  11389 3C21 POPE  262      39.455  14.061  44.879  1.00  0.00           C
ATOM  11392 4C21 POPE  262      39.146  13.900  43.379  1.00  0.00           C
ATOM  11395 5C21 POPE  262      37.966  12.961  43.059  1.00  0.00           C
ATOM  11398 6C21 POPE  262      37.595  12.941  41.569  1.00  0.00           C
ATOM  11401 7C21 POPE  262      37.365  11.541  40.989  1.00  0.00           C
ATOM  11404 8C21 POPE  262      37.216  11.541  39.459  1.00  0.00           C
ATOM  11408  C33 POPE  262      51.005  20.761  53.489  1.00  0.00           C
ATOM  11411  C34 POPE  262      50.946  20.501  51.969  1.00  0.00           C
ATOM  11414  C35 POPE  262      51.405  21.681  51.089  1.00  0.00           C
ATOM  11417  C36 POPE  262      50.266  22.531  50.509  1.00  0.00           C
ATOM  11420  C37 POPE  262      50.735  23.491  49.389  1.00  0.00           C
ATOM  11423  C38 POPE  262      49.706  23.701  48.269  1.00  0.00           C
ATOM  11426  C39 POPE  262      48.485  24.561  48.639  1.00  0.00           C
ATOM  11429 0C31 POPE  262      48.705  26.081  48.489  1.00  0.00           C
ATOM  11432 1C31 POPE  262      47.435  26.901  48.759  1.00  0.00           C
ATOM  11435 2C31 POPE  262      47.565  28.421  48.579  1.00  0.00           C
ATOM  11438 3C31 POPE  262      48.565  29.101  49.519  1.00  0.00           C
ATOM  11441 4C31 POPE  262      48.466  30.630  49.429  1.00  0.00           C
ATOM  11444 5C31 POPE  262      49.365  31.381  50.419  1.00  0.00           C
ATOM  11447 6C31 POPE  262      48.955  32.851  50.569  1.00  0.00           C
ATOM  11451  NH3 POPE  263     123.195  28.511  18.719  1.00  0.00           N
ATOM  11455  C12 POPE  263     123.216  29.900  18.119  1.00  0.00           C
ATOM  11458  C11 POPE  263     122.275  30.881  18.849  1.00  0.00           C
ATOM  11461  P   POPE  263     121.355  33.331  18.579  1.00  0.00           P
ATOM  11462  O13 POPE  263     121.696  34.550  17.799  1.00  0.00           O
ATOM  11463  O14 POPE  263     119.985  32.831  18.409  1.00  0.00           O
ATOM  11464  O11 POPE  263     121.586  33.681  20.109  1.00  0.00           O
ATOM  11465  O12 POPE  263     122.415  32.181  18.269  1.00  0.00           O
ATOM  11466  C1  POPE  263     120.845  34.821  20.569  1.00  0.00           C
ATOM  11469  C2  POPE  263     120.985  35.071  22.099  1.00  0.00           C
ATOM  11471  O21 POPE  263     120.666  36.420  22.489  1.00  0.00           O
ATOM  11472  C21 POPE  263     119.576  37.031  22.069  1.00  0.00           C
ATOM  11473  O22 POPE  263     118.925  36.761  21.069  1.00  0.00           O
ATOM  11474  C22 POPE  263     119.366  38.351  22.879  1.00  0.00           C
ATOM  11477  C3  POPE  263     122.415  34.701  22.619  1.00  0.00           C
ATOM  11480  O31 POPE  263     122.565  34.881  24.049  1.00  0.00           O
ATOM  11481  C31 POPE  263     122.756  36.151  24.419  1.00  0.00           C
ATOM  11482  O32 POPE  263     123.055  37.061  23.669  1.00  0.00           O
ATOM  11483  C32 POPE  263     122.705  36.260  25.939  1.00  0.00           C
ATOM  11486  C23 POPE  263     118.475  38.251  24.149  1.00  0.00           C
ATOM  11489  C24 POPE  263     117.976  39.591  24.719  1.00  0.00           C
ATOM  11492  C25 POPE  263     117.286  39.480  26.089  1.00  0.00           C
ATOM  11495  C26 POPE  263     118.226  39.811  27.259  1.00  0.00           C
ATOM  11498  C27 POPE  263     117.546  39.921  28.639  1.00  0.00           C
ATOM  11501  C28 POPE  263     117.386  38.591  29.409  1.00  0.00           C
ATOM  11504  C29 POPE  263     118.715  38.041  29.869  1.00  0.00           C
ATOM  11506 0C21 POPE  263     119.305  38.251  31.059  1.00  0.00           C
ATOM  11508 1C21 POPE  263     118.786  39.091  32.199  1.00  0.00           C
ATOM  11511 2C21 POPE  263     119.416  38.671  33.549  1.00  0.00           C
ATOM  11514 3C21 POPE  263     119.165  39.701  34.669  1.00  0.00           C
ATOM  11517 4C21 POPE  263     120.015  39.440  35.919  1.00  0.00           C
ATOM  11520 5C21 POPE  263     119.936  40.591  36.929  1.00  0.00           C
ATOM  11523 6C21 POPE  263     120.826  40.370  38.169  1.00  0.00           C
ATOM  11526 7C21 POPE  263     120.596  41.451  39.229  1.00  0.00           C
ATOM  11529 8C21 POPE  263     121.405  41.230  40.509  1.00  0.00           C
ATOM  11533  C33 POPE  263     121.776  37.401  26.379  1.00  0.00           C
ATOM  11536  C34 POPE  263     121.925  37.800  27.859  1.00  0.00           C
ATOM  11539  C35 POPE  263     123.295  38.401  28.189  1.00  0.00           C
ATOM  11542  C36 POPE  263     123.216  39.580  29.169  1.00  0.00           C
ATOM  11545  C37 POPE  263     123.055  39.210  30.639  1.00  0.00           C
ATOM  11548  C38 POPE  263     122.515  40.390  31.459  1.00  0.00           C
ATOM  11551  C39 POPE  263     122.845  40.341  32.959  1.00  0.00           C
ATOM  11554 0C31 POPE  263     124.336  40.571  33.229  1.00  0.00           C
ATOM  11557 1C31 POPE  263     124.616  41.071  34.659  1.00  0.00           C
ATOM  11560 2C31 POPE  263     126.125  41.101  34.949  1.00  0.00           C
ATOM  11563 3C31 POPE  263     126.516  41.841  36.239  1.00  0.00           C
ATOM  11566 4C31 POPE  263     125.795  41.341  37.499  1.00  0.00           C
ATOM  11569 5C31 POPE  263     126.326  42.031  38.759  1.00  0.00           C
ATOM  11572 6C31 POPE  263     125.635  41.580  40.049  1.00  0.00           C
ATOM  11576  NH3 POPE  264      20.675 105.681  61.819  1.00  0.00           N
ATOM  11580  C12 POPE  264      20.315 104.240  61.759  1.00  0.00           C
ATOM  11583  C11 POPE  264      20.085 103.701  63.189  1.00  0.00           C
ATOM  11586  P   POPE  264      21.325 101.430  63.329  1.00  0.00           P
ATOM  11587  O13 POPE  264      21.425 100.940  64.719  1.00  0.00           O
ATOM  11588  O14 POPE  264      22.435 102.270  62.829  1.00  0.00           O
ATOM  11589  O11 POPE  264      21.136 100.250  62.309  1.00  0.00           O
ATOM  11590  O12 POPE  264      19.956 102.260  63.209  1.00  0.00           O
ATOM  11591  C1  POPE  264      20.165 100.061  61.269  1.00  0.00           C
ATOM  11594  C2  POPE  264      20.276 101.020  60.029  1.00  0.00           C
ATOM  11596  O21 POPE  264      19.526 100.500  58.909  1.00  0.00           O
ATOM  11597  C21 POPE  264      20.145  99.790  57.959  1.00  0.00           C
ATOM  11598  O22 POPE  264      21.145  99.131  58.069  1.00  0.00           O
ATOM  11599  C22 POPE  264      19.385 100.001  56.639  1.00  0.00           C
ATOM  11602  C3  POPE  264      21.705 101.481  59.639  1.00  0.00           C
ATOM  11605  O31 POPE  264      21.675 102.330  58.469  1.00  0.00           O
ATOM  11606  C31 POPE  264      22.835 102.930  58.219  1.00  0.00           C
ATOM  11607  O32 POPE  264      23.726 103.100  59.039  1.00  0.00           O
ATOM  11608  C32 POPE  264      22.856 103.400  56.759  1.00  0.00           C
ATOM  11611  C23 POPE  264      20.155  99.541  55.379  1.00  0.00           C
ATOM  11614  C24 POPE  264      19.446 100.021  54.099  1.00  0.00           C
ATOM  11617  C25 POPE  264      20.196  99.721  52.789  1.00  0.00           C
ATOM  11620  C26 POPE  264      20.155  98.251  52.379  1.00  0.00           C
ATOM  11623  C27 POPE  264      20.655  98.041  50.939  1.00  0.00           C
ATOM  11626  C28 POPE  264      20.576  96.551  50.549  1.00  0.00           C
ATOM  11629  C29 POPE  264      21.345  96.201  49.299  1.00  0.00           C
ATOM  11631 0C21 POPE  264      21.766  94.951  49.019  1.00  0.00           C
ATOM  11633 1C21 POPE  264      21.446  93.751  49.869  1.00  0.00           C
ATOM  11636 2C21 POPE  264      21.195  92.470  49.059  1.00  0.00           C
ATOM  11639 3C21 POPE  264      20.066  92.561  48.029  1.00  0.00           C
ATOM  11642 4C21 POPE  264      19.335  91.220  47.899  1.00  0.00           C
ATOM  11645 5C21 POPE  264      18.306  91.120  46.769  1.00  0.00           C
ATOM  11648 6C21 POPE  264      17.675  89.721  46.779  1.00  0.00           C
ATOM  11651 7C21 POPE  264      16.585  89.501  45.729  1.00  0.00           C
ATOM  11654 8C21 POPE  264      15.856  88.170  45.909  1.00  0.00           C
ATOM  11658  C33 POPE  264      24.286 103.751  56.249  1.00  0.00           C
ATOM  11661  C34 POPE  264      24.456 103.611  54.729  1.00  0.00           C
ATOM  11664  C35 POPE  264      23.636 104.581  53.859  1.00  0.00           C
ATOM  11667  C36 POPE  264      23.876 104.341  52.359  1.00  0.00           C
ATOM  11670  C37 POPE  264      22.815 104.940  51.429  1.00  0.00           C
ATOM  11673  C38 POPE  264      22.845 104.271  50.049  1.00  0.00           C
ATOM  11676  C39 POPE  264      21.696 104.681  49.119  1.00  0.00           C
ATOM  11679 0C31 POPE  264      21.915 104.161  47.689  1.00  0.00           C
ATOM  11682 1C31 POPE  264      20.915 104.741  46.679  1.00  0.00           C
ATOM  11685 2C31 POPE  264      21.175 104.221  45.259  1.00  0.00           C
ATOM  11688 3C31 POPE  264      20.206 104.781  44.219  1.00  0.00           C
ATOM  11691 4C31 POPE  264      18.795 104.171  44.309  1.00  0.00           C
ATOM  11694 5C31 POPE  264      17.845 104.790  43.279  1.00  0.00           C
ATOM  11697 6C31 POPE  264      16.425 104.230  43.379  1.00  0.00           C
ATOM  11701  NH3 POPE  265     121.156  -0.210  56.829  1.00  0.00           N
ATOM  11705  C12 POPE  265     120.835   0.120  58.259  1.00  0.00           C
ATOM  11708  C11 POPE  265     119.536   0.939  58.379  1.00  0.00           C
ATOM  11711  P   POPE  265     117.995   1.219  56.279  1.00  0.00           P
ATOM  11712  O13 POPE  265     117.565   0.270  55.239  1.00  0.00           O
ATOM  11713  O14 POPE  265     117.056   2.280  56.709  1.00  0.00           O
ATOM  11714  O11 POPE  265     119.336   1.891  55.829  1.00  0.00           O
ATOM  11715  O12 POPE  265     118.485   0.410  57.559  1.00  0.00           O
ATOM  11716  C1  POPE  265     119.325   3.071  55.009  1.00  0.00           C
ATOM  11719  C2  POPE  265     120.425   2.971  53.929  1.00  0.00           C
ATOM  11721  O21 POPE  265     120.356   4.111  53.049  1.00  0.00           O
ATOM  11722  C21 POPE  265     121.475   4.260  52.339  1.00  0.00           C
ATOM  11723  O22 POPE  265     122.476   3.571  52.459  1.00  0.00           O
ATOM  11724  C22 POPE  265     121.355   5.471  51.399  1.00  0.00           C
ATOM  11727  C3  POPE  265     120.266   1.661  53.119  1.00  0.00           C
ATOM  11730  O31 POPE  265     120.845   0.580  53.849  1.00  0.00           O
ATOM  11731  C31 POPE  265     120.955  -0.640  53.289  1.00  0.00           C
ATOM  11732  O32 POPE  265     121.376  -1.590  53.929  1.00  0.00           O
ATOM  11733  C32 POPE  265     120.526  -0.720  51.829  1.00  0.00           C
ATOM  11736  C23 POPE  265     122.666   5.811  50.639  1.00  0.00           C
ATOM  11739  C24 POPE  265     122.546   5.811  49.099  1.00  0.00           C
ATOM  11742  C25 POPE  265     122.085   4.450  48.559  1.00  0.00           C
ATOM  11745  C26 POPE  265     122.756   4.001  47.249  1.00  0.00           C
ATOM  11748  C27 POPE  265     123.205   2.530  47.319  1.00  0.00           C
ATOM  11751  C28 POPE  265     123.586   1.920  45.959  1.00  0.00           C
ATOM  11754  C29 POPE  265     122.375   1.691  45.099  1.00  0.00           C
ATOM  11756 0C21 POPE  265     122.345   1.010  43.939  1.00  0.00           C
ATOM  11758 1C21 POPE  265     123.536   0.400  43.229  1.00  0.00           C
ATOM  11761 2C21 POPE  265     123.475   0.699  41.719  1.00  0.00           C
ATOM  11764 3C21 POPE  265     123.786   2.170  41.369  1.00  0.00           C
ATOM  11767 4C21 POPE  265     123.096   2.631  40.069  1.00  0.00           C
ATOM  11770 5C21 POPE  265     121.646   3.060  40.319  1.00  0.00           C
ATOM  11773 6C21 POPE  265     120.946   3.591  39.069  1.00  0.00           C
ATOM  11776 7C21 POPE  265     119.525   4.081  39.379  1.00  0.00           C
ATOM  11779 8C21 POPE  265     118.776   4.620  38.159  1.00  0.00           C
ATOM  11783  C33 POPE  265     120.736  -2.121  51.219  1.00  0.00           C
ATOM  11786  C34 POPE  265     119.965  -2.320  49.899  1.00  0.00           C
ATOM  11789  C35 POPE  265     120.235  -1.281  48.809  1.00  0.00           C
ATOM  11792  C36 POPE  265     119.315  -1.490  47.609  1.00  0.00           C
ATOM  11795  C37 POPE  265     119.385  -0.401  46.529  1.00  0.00           C
ATOM  11798  C38 POPE  265     118.256  -0.560  45.499  1.00  0.00           C
ATOM  11801  C39 POPE  265     118.396   0.360  44.279  1.00  0.00           C
ATOM  11804 0C31 POPE  265     118.265   1.861  44.609  1.00  0.00           C
ATOM  11807 1C31 POPE  265     118.656   2.771  43.439  1.00  0.00           C
ATOM  11810 2C31 POPE  265     118.306   4.241  43.709  1.00  0.00           C
ATOM  11813 3C31 POPE  265     119.366   5.251  43.239  1.00  0.00           C
ATOM  11816 4C31 POPE  265     120.635   5.241  44.089  1.00  0.00           C
ATOM  11819 5C31 POPE  265     121.586   6.391  43.719  1.00  0.00           C
ATOM  11822 6C31 POPE  265     122.845   6.441  44.589  1.00  0.00           C
ATOM  11826  NH3 POPE  266     115.286  97.230  11.259  1.00  0.00           N
ATOM  11830  C12 POPE  266     114.325  97.501  12.379  1.00  0.00           C
ATOM  11833  C11 POPE  266     114.616  98.870  12.979  1.00  0.00           C
ATOM  11836  P   POPE  266     117.116  99.641  12.669  1.00  0.00           P
ATOM  11837  O13 POPE  266     118.145  98.631  12.359  1.00  0.00           O
ATOM  11838  O14 POPE  266     116.556 100.301  11.469  1.00  0.00           O
ATOM  11839  O11 POPE  266     117.635 100.751  13.649  1.00  0.00           O
ATOM  11840  O12 POPE  266     115.955  98.911  13.449  1.00  0.00           O
ATOM  11841  C1  POPE  266     118.075 100.451  14.979  1.00  0.00           C
ATOM  11844  C2  POPE  266     117.135 101.111  16.019  1.00  0.00           C
ATOM  11846  O21 POPE  266     117.555 100.791  17.359  1.00  0.00           O
ATOM  11847  C21 POPE  266     117.345  99.560  17.779  1.00  0.00           C
ATOM  11848  O22 POPE  266     116.875  98.641  17.149  1.00  0.00           O
ATOM  11849  C22 POPE  266     117.925  99.431  19.189  1.00  0.00           C
ATOM  11852  C3  POPE  266     115.625 100.810  15.759  1.00  0.00           C
ATOM  11855  O31 POPE  266     114.775 101.131  16.859  1.00  0.00           O
ATOM  11856  C31 POPE  266     114.405 102.410  16.899  1.00  0.00           C
ATOM  11857  O32 POPE  266     114.915 103.300  16.239  1.00  0.00           O
ATOM  11858  C32 POPE  266     113.145 102.570  17.739  1.00  0.00           C
ATOM  11861  C23 POPE  266     117.036  98.531  20.059  1.00  0.00           C
ATOM  11864  C24 POPE  266     117.716  98.100  21.369  1.00  0.00           C
ATOM  11867  C25 POPE  266     117.546  99.100  22.509  1.00  0.00           C
ATOM  11870  C26 POPE  266     117.705  98.440  23.889  1.00  0.00           C
ATOM  11873  C27 POPE  266     117.296  99.370  25.029  1.00  0.00           C
ATOM  11876  C28 POPE  266     117.116  98.660  26.389  1.00  0.00           C
ATOM  11879  C29 POPE  266     118.405  98.111  26.949  1.00  0.00           C
ATOM  11881 0C21 POPE  266     118.756  98.091  28.249  1.00  0.00           C
ATOM  11883 1C21 POPE  266     117.925  98.590  29.399  1.00  0.00           C
ATOM  11886 2C21 POPE  266     118.466  99.900  30.009  1.00  0.00           C
ATOM  11889 3C21 POPE  266     119.576  99.671  31.049  1.00  0.00           C
ATOM  11892 4C21 POPE  266     120.036 100.961  31.749  1.00  0.00           C
ATOM  11895 5C21 POPE  266     120.835 101.880  30.819  1.00  0.00           C
ATOM  11898 6C21 POPE  266     121.416 103.100  31.539  1.00  0.00           C
ATOM  11901 7C21 POPE  266     122.396 103.870  30.649  1.00  0.00           C
ATOM  11904 8C21 POPE  266     123.015 105.091  31.319  1.00  0.00           C
ATOM  11908  C33 POPE  266     113.405 102.971  19.209  1.00  0.00           C
ATOM  11911  C34 POPE  266     113.695 101.761  20.099  1.00  0.00           C
ATOM  11914  C35 POPE  266     113.366 102.020  21.569  1.00  0.00           C
ATOM  11917  C36 POPE  266     113.466 100.751  22.419  1.00  0.00           C
ATOM  11920  C37 POPE  266     112.865 100.921  23.819  1.00  0.00           C
ATOM  11923  C38 POPE  266     112.845  99.581  24.569  1.00  0.00           C
ATOM  11926  C39 POPE  266     112.256  99.671  25.979  1.00  0.00           C
ATOM  11929 0C31 POPE  266     113.036 100.611  26.909  1.00  0.00           C
ATOM  11932 1C31 POPE  266     112.635 100.411  28.379  1.00  0.00           C
ATOM  11935 2C31 POPE  266     113.455 101.281  29.339  1.00  0.00           C
ATOM  11938 3C31 POPE  266     113.075 101.020  30.789  1.00  0.00           C
ATOM  11941 4C31 POPE  266     114.065 101.610  31.789  1.00  0.00           C
ATOM  11944 5C31 POPE  266     113.826 101.101  33.219  1.00  0.00           C
ATOM  11947 6C31 POPE  266     114.856 101.591  34.229  1.00  0.00           C
ATOM  11951  NH3 POPE  267      81.255  27.321  17.889  1.00  0.00           N
ATOM  11955  C12 POPE  267      79.906  27.870  18.229  1.00  0.00           C
ATOM  11958  C11 POPE  267      80.036  29.081  19.149  1.00  0.00           C
ATOM  11961  P   POPE  267      82.196  30.460  18.399  1.00  0.00           P
ATOM  11962  O13 POPE  267      82.915  29.380  19.119  1.00  0.00           O
ATOM  11963  O14 POPE  267      82.515  30.600  16.959  1.00  0.00           O
ATOM  11964  O11 POPE  267      82.266  31.831  19.179  1.00  0.00           O
ATOM  11965  O12 POPE  267      80.665  30.140  18.449  1.00  0.00           O
ATOM  11966  C1  POPE  267      81.716  31.931  20.499  1.00  0.00           C
ATOM  11969  C2  POPE  267      82.806  31.571  21.529  1.00  0.00           C
ATOM  11971  O21 POPE  267      82.295  31.471  22.859  1.00  0.00           O
ATOM  11972  C21 POPE  267      81.686  30.411  23.259  1.00  0.00           C
ATOM  11973  O22 POPE  267      81.175  29.550  22.569  1.00  0.00           O
ATOM  11974  C22 POPE  267      81.735  30.421  24.779  1.00  0.00           C
ATOM  11977  C3  POPE  267      83.925  32.651  21.559  1.00  0.00           C
ATOM  11980  O31 POPE  267      83.475  33.831  22.259  1.00  0.00           O
ATOM  11981  C31 POPE  267      83.636  33.760  23.599  1.00  0.00           C
ATOM  11982  O32 POPE  267      84.165  32.851  24.209  1.00  0.00           O
ATOM  11983  C32 POPE  267      82.995  34.991  24.239  1.00  0.00           C
ATOM  11986  C23 POPE  267      81.086  29.201  25.459  1.00  0.00           C
ATOM  11989  C24 POPE  267      81.385  29.280  26.949  1.00  0.00           C
ATOM  11992  C25 POPE  267      80.655  28.251  27.809  1.00  0.00           C
ATOM  11995  C26 POPE  267      81.075  28.471  29.259  1.00  0.00           C
ATOM  11998  C27 POPE  267      80.286  27.651  30.279  1.00  0.00           C
[truncated: 1,760,843 more chars]
