# Supplementary material for: Characterizing Membrane Association and Periplasmic Transfer of Bacterial Lipoproteins through Molecular Dynamics Simulations
Source: Structure. 2020 Apr 7;28(4):475–487.e3. doi: 10.1016/j.str.2020.01.012 (PMC7139219; doi:10.1016/j.str.2020.01.012)
Supplement: Data S1. Final Coordinates from Simulations (Y–Z), Related to Figure 3 [file mmc3.zip › Y-Z/YJBF-5-atomistic.pdb]

TITLE     Protein
REMARK    THIS IS A SIMULATION BOX
CRYST1  129.100  129.100  113.027  90.00  90.00  90.00 P 1           1
MODEL        1
ATOM      1  N   CYSTA   1      43.870  53.290  67.564  1.00  0.00           N
ATOM      3  CA  CYSTA   1      44.990  52.300  67.634  1.00  0.00           C
ATOM      5  C   CYSTA   1      45.090  50.810  68.554  1.00  0.00           C
ATOM      6  O   CYSTA   1      45.500  49.950  67.784  1.00  0.00           O
ATOM      7  CB  CYSTA   1      46.080  52.820  66.404  1.00  0.00           C
ATOM     10  SG  CYSTA   1      47.140  54.480  65.964  1.00  0.00           S
ATOM     11  C1  CYSTA   1      46.980  55.790  64.454  1.00  0.00           C
ATOM     14  CA1 CYSTA   1      42.800  53.210  66.684  1.00  0.00           C
ATOM     15  OA1 CYSTA   1      41.980  52.320  66.894  1.00  0.00           O
ATOM     16  CA2 CYSTA   1      42.450  54.240  65.584  1.00  0.00           C
ATOM     19  C11 CYSTA   1      47.960  56.600  63.304  1.00  0.00           C
ATOM     21  O11 CYSTA   1      47.170  56.990  62.144  1.00  0.00           O
ATOM     22  CX1 CYSTA   1      47.480  56.550  60.914  1.00  0.00           C
ATOM     23  OX1 CYSTA   1      48.080  55.540  60.624  1.00  0.00           O
ATOM     24  CX2 CYSTA   1      47.030  57.530  59.814  1.00  0.00           C
ATOM     27  C12 CYSTA   1      49.510  56.390  62.864  1.00  0.00           C
ATOM     30  O12 CYSTA   1      49.970  57.280  61.744  1.00  0.00           O
ATOM     31  CD1 CYSTA   1      51.190  57.880  61.714  1.00  0.00           C
ATOM     32  OD1 CYSTA   1      51.970  57.890  62.644  1.00  0.00           O
ATOM     33  CD2 CYSTA   1      51.560  58.590  60.354  1.00  0.00           C
ATOM     36  CA3 CYSTA   1      42.050  53.690  64.144  1.00  0.00           C
ATOM     39  CA4 CYSTA   1      41.230  54.650  63.224  1.00  0.00           C
ATOM     42  CA5 CYSTA   1      40.870  54.160  61.774  1.00  0.00           C
ATOM     45  CA6 CYSTA   1      42.030  54.120  60.754  1.00  0.00           C
ATOM     48  CA7 CYSTA   1      41.700  53.620  59.324  1.00  0.00           C
ATOM     51  CA8 CYSTA   1      42.990  53.500  58.464  1.00  0.00           C
ATOM     54  CA9 CYSTA   1      42.850  52.690  57.164  1.00  0.00           C
ATOM     57 0CA1 CYSTA   1      42.520  53.500  55.894  1.00  0.00           C
ATOM     60 1CA1 CYSTA   1      41.480  52.800  54.994  1.00  0.00           C
ATOM     63 2CA1 CYSTA   1      41.320  53.450  53.614  1.00  0.00           C
ATOM     66 3CA1 CYSTA   1      40.300  52.710  52.744  1.00  0.00           C
ATOM     69 4CA1 CYSTA   1      40.280  53.170  51.274  1.00  0.00           C
ATOM     72 5CA1 CYSTA   1      41.580  52.820  50.524  1.00  0.00           C
ATOM     75 6CA1 CYSTA   1      41.490  53.050  49.014  1.00  0.00           C
ATOM     79  CD3 CYSTA   1      50.800  58.420  58.994  1.00  0.00           C
ATOM     82  CD4 CYSTA   1      51.770  58.350  57.784  1.00  0.00           C
ATOM     85  CD5 CYSTA   1      51.080  58.140  56.414  1.00  0.00           C
ATOM     88  CD6 CYSTA   1      51.960  57.480  55.324  1.00  0.00           C
ATOM     91  CD7 CYSTA   1      53.090  58.340  54.714  1.00  0.00           C
ATOM     94  CD8 CYSTA   1      53.870  57.560  53.634  1.00  0.00           C
ATOM     97  CD9 CYSTA   1      55.060  58.330  53.034  1.00  0.00           C
ATOM    100 0CD1 CYSTA   1      56.110  57.370  52.464  1.00  0.00           C
ATOM    103 1CD1 CYSTA   1      57.360  58.030  51.884  1.00  0.00           C
ATOM    106 2CD1 CYSTA   1      58.450  57.010  51.534  1.00  0.00           C
ATOM    109 3CD1 CYSTA   1      59.840  57.640  51.474  1.00  0.00           C
ATOM    112 4CD1 CYSTA   1      60.030  58.640  50.314  1.00  0.00           C
ATOM    115 5CD1 CYSTA   1      60.380  57.940  48.994  1.00  0.00           C
ATOM    118 6CD1 CYSTA   1      60.770  58.900  47.864  1.00  0.00           C
ATOM    122  CX3 CYSTA   1      45.870  56.940  58.984  1.00  0.00           C
ATOM    125  CX4 CYSTA   1      45.430  57.770  57.764  1.00  0.00           C
ATOM    128  CX5 CYSTA   1      44.150  57.200  57.154  1.00  0.00           C
ATOM    131  CX6 CYSTA   1      43.440  58.130  56.174  1.00  0.00           C
ATOM    134  CX7 CYSTA   1      42.310  57.400  55.434  1.00  0.00           C
ATOM    137  CX8 CYSTA   1      41.380  58.340  54.654  1.00  0.00           C
ATOM    140  CX9 CYSTA   1      40.550  57.550  53.684  1.00  0.00           C
ATOM    142 0CX1 CYSTA   1      39.420  56.870  53.944  1.00  0.00           C
ATOM    144 1CX1 CYSTA   1      38.700  56.720  55.264  1.00  0.00           C
ATOM    147 2CX1 CYSTA   1      38.690  55.240  55.714  1.00  0.00           C
ATOM    150 3CX1 CYSTA   1      37.540  54.900  56.674  1.00  0.00           C
ATOM    153 4CX1 CYSTA   1      37.540  53.410  57.054  1.00  0.00           C
ATOM    156 5CX1 CYSTA   1      36.200  52.930  57.654  1.00  0.00           C
ATOM    159 6CX1 CYSTA   1      36.220  51.420  57.994  1.00  0.00           C
ATOM    162 7CX1 CYSTA   1      34.850  50.870  58.384  1.00  0.00           C
ATOM    165 8CX1 CYSTA   1      34.840  49.400  58.814  1.00  0.00           C
ATOM    169  N   SER A   2      44.820  50.100  69.874  1.00  0.00           N
ATOM    171  CA  SER A   2      45.060  49.930  71.474  1.00  0.00           C
ATOM    173  CB  SER A   2      44.930  51.330  72.084  1.00  0.00           C
ATOM    176  OG  SER A   2      46.240  51.860  72.274  1.00  0.00           O
ATOM    178  C   SER A   2      44.210  48.820  72.534  1.00  0.00           C
ATOM    179  O   SER A   2      43.090  48.560  72.144  1.00  0.00           O
ATOM    180  N   ALA A   3      44.310  48.020  73.804  1.00  0.00           N
ATOM    182  CA  ALA A   3      44.970  47.340  75.094  1.00  0.00           C
ATOM    184  CB  ALA A   3      44.890  45.790  74.964  1.00  0.00           C
ATOM    188  C   ALA A   3      44.490  47.510  76.684  1.00  0.00           C
ATOM    189  O   ALA A   3      44.330  48.670  77.004  1.00  0.00           O
ATOM    190  N   THR A   4      44.230  46.520  77.714  1.00  0.00           N
ATOM    192  CA  THR A   4      43.560  46.560  79.143  1.00  0.00           C
ATOM    194  CB  THR A   4      43.990  45.690  80.424  1.00  0.00           C
ATOM    196  OG1 THR A   4      44.340  44.350  80.144  1.00  0.00           O
ATOM    198  CG2 THR A   4      45.040  46.220  81.444  1.00  0.00           C
ATOM    202  C   THR A   4      42.970  47.820  79.814  1.00  0.00           C
ATOM    203  O   THR A   4      42.580  47.840  80.984  1.00  0.00           O
ATOM    204  N   THR A   5      42.920  48.940  79.094  1.00  0.00           N
ATOM    206  CA  THR A   5      43.490  50.220  79.524  1.00  0.00           C
ATOM    208  CB  THR A   5      42.660  51.250  80.323  1.00  0.00           C
ATOM    210  OG1 THR A   5      43.100  51.550  81.634  1.00  0.00           O
ATOM    212  CG2 THR A   5      41.200  50.810  80.434  1.00  0.00           C
ATOM    216  C   THR A   5      44.970  50.050  79.824  1.00  0.00           C
ATOM    217  O   THR A   5      45.390  49.340  80.734  1.00  0.00           O
ATOM    218  N   LYS A   6      45.840  50.590  78.944  1.00  0.00           N
ATOM    220  CA  LYS A   6      47.200  50.070  78.844  1.00  0.00           C
ATOM    222  CB  LYS A   6      47.960  50.330  77.504  1.00  0.00           C
ATOM    225  CG  LYS A   6      47.520  49.410  76.364  1.00  0.00           C
ATOM    228  CD  LYS A   6      46.910  50.130  75.144  1.00  0.00           C
ATOM    231  CE  LYS A   6      45.860  51.220  75.434  1.00  0.00           C
ATOM    234  NZ  LYS A   6      44.490  50.690  75.514  1.00  0.00           N
ATOM    238  C   LYS A   6      48.020  50.620  79.964  1.00  0.00           C
ATOM    239  O   LYS A   6      47.610  51.560  80.644  1.00  0.00           O
ATOM    240  N   GLU A   7      49.240  50.090  80.104  1.00  0.00           N
ATOM    242  CA  GLU A   7      50.400  50.780  80.624  1.00  0.00           C
ATOM    244  CB  GLU A   7      51.650  50.290  79.844  1.00  0.00           C
ATOM    247  CG  GLU A   7      51.940  48.770  79.914  1.00  0.00           C
ATOM    250  CD  GLU A   7      52.870  48.390  78.784  1.00  0.00           C
ATOM    251  OE1 GLU A   7      52.410  47.820  77.764  1.00  0.00           O
ATOM    252  OE2 GLU A   7      54.100  48.640  78.914  1.00  0.00           O
ATOM    253  C   GLU A   7      50.320  52.290  80.454  1.00  0.00           C
ATOM    254  O   GLU A   7      50.360  52.800  79.334  1.00  0.00           O
ATOM    255  N   LEU A   8      50.180  53.080  81.544  1.00  0.00           N
ATOM    257  CA  LEU A   8      50.130  54.520  81.394  1.00  0.00           C
ATOM    259  CB  LEU A   8      49.740  55.230  82.714  1.00  0.00           C
ATOM    262  CG  LEU A   8      49.070  56.630  82.584  1.00  0.00           C
ATOM    264  CD1 LEU A   8      48.630  57.100  83.974  1.00  0.00           C
ATOM    268  CD2 LEU A   8      49.900  57.740  81.934  1.00  0.00           C
ATOM    272  C   LEU A   8      51.430  55.070  80.814  1.00  0.00           C
ATOM    273  O   LEU A   8      52.550  54.830  81.274  1.00  0.00           O
ATOM    274  N   GLY A   9      51.270  55.810  79.714  1.00  0.00           N
ATOM    276  CA  GLY A   9      52.340  56.280  78.874  1.00  0.00           C
ATOM    279  C   GLY A   9      52.300  55.610  77.554  1.00  0.00           C
ATOM    280  O   GLY A   9      52.260  56.300  76.554  1.00  0.00           O
ATOM    281  N   ASN A  10      52.270  54.260  77.504  1.00  0.00           N
ATOM    283  CA  ASN A  10      52.560  53.510  76.294  1.00  0.00           C
ATOM    285  CB  ASN A  10      52.470  51.980  76.604  1.00  0.00           C
ATOM    288  CG  ASN A  10      53.190  51.130  75.564  1.00  0.00           C
ATOM    289  OD1 ASN A  10      53.980  51.650  74.764  1.00  0.00           O
ATOM    290  ND2 ASN A  10      53.050  49.780  75.594  1.00  0.00           N
ATOM    293  C   ASN A  10      51.640  53.880  75.134  1.00  0.00           C
ATOM    294  O   ASN A  10      52.080  54.370  74.104  1.00  0.00           O
ATOM    295  N   SER A  11      50.310  53.800  75.344  1.00  0.00           N
ATOM    297  CA  SER A  11      49.350  54.200  74.324  1.00  0.00           C
ATOM    299  CB  SER A  11      47.980  53.550  74.554  1.00  0.00           C
ATOM    302  OG  SER A  11      47.590  53.590  75.934  1.00  0.00           O
ATOM    304  C   SER A  11      49.090  55.680  74.254  1.00  0.00           C
ATOM    305  O   SER A  11      48.630  56.230  73.254  1.00  0.00           O
ATOM    306  N   LEU A  12      49.350  56.390  75.354  1.00  0.00           N
ATOM    308  CA  LEU A  12      49.270  57.830  75.384  1.00  0.00           C
ATOM    310  CB  LEU A  12      49.340  58.350  76.834  1.00  0.00           C
ATOM    313  CG  LEU A  12      48.100  58.090  77.704  1.00  0.00           C
ATOM    315  CD1 LEU A  12      47.920  56.640  78.174  1.00  0.00           C
ATOM    319  CD2 LEU A  12      48.180  59.010  78.924  1.00  0.00           C
ATOM    323  C   LEU A  12      50.320  58.540  74.544  1.00  0.00           C
ATOM    324  O   LEU A  12      50.010  59.510  73.854  1.00  0.00           O
ATOM    325  N   TRP A  13      51.580  58.060  74.604  1.00  0.00           N
ATOM    327  CA  TRP A  13      52.660  58.510  73.754  1.00  0.00           C
ATOM    329  CB  TRP A  13      54.020  57.840  74.114  1.00  0.00           C
ATOM    332  CG  TRP A  13      54.490  58.010  75.524  1.00  0.00           C
ATOM    333  CD1 TRP A  13      54.250  59.040  76.394  1.00  0.00           C
ATOM    335  NE1 TRP A  13      54.810  58.740  77.614  1.00  0.00           N
ATOM    337  CE2 TRP A  13      55.410  57.520  77.554  1.00  0.00           C
ATOM    338  CD2 TRP A  13      55.250  57.030  76.244  1.00  0.00           C
ATOM    339  CE3 TRP A  13      55.770  55.780  75.904  1.00  0.00           C
ATOM    341  CZ3 TRP A  13      56.410  55.020  76.894  1.00  0.00           C
ATOM    343  CZ2 TRP A  13      56.030  56.770  78.534  1.00  0.00           C
ATOM    345  CH2 TRP A  13      56.540  55.510  78.194  1.00  0.00           C
ATOM    347  C   TRP A  13      52.400  58.190  72.304  1.00  0.00           C
ATOM    348  O   TRP A  13      52.510  59.060  71.454  1.00  0.00           O
ATOM    349  N   ASP A  14      52.000  56.930  72.014  1.00  0.00           N
ATOM    351  CA  ASP A  14      51.720  56.490  70.664  1.00  0.00           C
ATOM    353  CB  ASP A  14      51.570  54.940  70.584  1.00  0.00           C
ATOM    356  CG  ASP A  14      52.820  54.200  71.064  1.00  0.00           C
ATOM    357  OD1 ASP A  14      53.860  54.860  71.294  1.00  0.00           O
ATOM    358  OD2 ASP A  14      52.750  52.950  71.154  1.00  0.00           O
ATOM    359  C   ASP A  14      50.530  57.250  70.074  1.00  0.00           C
ATOM    360  O   ASP A  14      50.520  57.580  68.904  1.00  0.00           O
ATOM    361  N   SER A  15      49.520  57.610  70.894  1.00  0.00           N
ATOM    363  CA  SER A  15      48.420  58.470  70.484  1.00  0.00           C
ATOM    365  CB  SER A  15      47.320  58.550  71.564  1.00  0.00           C
ATOM    368  OG  SER A  15      46.210  59.380  71.184  1.00  0.00           O
ATOM    370  C   SER A  15      48.860  59.850  70.074  1.00  0.00           C
ATOM    371  O   SER A  15      48.470  60.360  69.024  1.00  0.00           O
ATOM    372  N   LEU A  16      49.740  60.460  70.874  1.00  0.00           N
ATOM    374  CA  LEU A  16      50.340  61.730  70.574  1.00  0.00           C
ATOM    376  CB  LEU A  16      51.120  62.200  71.814  1.00  0.00           C
ATOM    379  CG  LEU A  16      51.940  63.480  71.624  1.00  0.00           C
ATOM    381  CD1 LEU A  16      51.090  64.760  71.654  1.00  0.00           C
ATOM    385  CD2 LEU A  16      53.060  63.500  72.654  1.00  0.00           C
ATOM    389  C   LEU A  16      51.230  61.700  69.344  1.00  0.00           C
ATOM    390  O   LEU A  16      51.170  62.550  68.464  1.00  0.00           O
ATOM    391  N   PHE A  17      52.080  60.660  69.224  1.00  0.00           N
ATOM    393  CA  PHE A  17      52.950  60.530  68.084  1.00  0.00           C
ATOM    395  CB  PHE A  17      54.100  59.530  68.354  1.00  0.00           C
ATOM    398  CG  PHE A  17      55.110  60.160  69.274  1.00  0.00           C
ATOM    399  CD1 PHE A  17      55.820  61.300  68.844  1.00  0.00           C
ATOM    401  CE1 PHE A  17      56.770  61.900  69.674  1.00  0.00           C
ATOM    403  CZ  PHE A  17      57.090  61.320  70.904  1.00  0.00           C
ATOM    405  CD2 PHE A  17      55.440  59.590  70.514  1.00  0.00           C
ATOM    407  CE2 PHE A  17      56.420  60.170  71.334  1.00  0.00           C
ATOM    409  C   PHE A  17      52.180  60.190  66.814  1.00  0.00           C
ATOM    410  O   PHE A  17      52.600  60.530  65.704  1.00  0.00           O
ATOM    411  N   GLY A  18      50.990  59.620  67.044  1.00  0.00           N
ATOM    413  CA  GLY A  18      49.910  59.210  66.174  1.00  0.00           C
ATOM    416  C   GLY A  18      49.830  59.750  64.794  1.00  0.00           C
ATOM    417  O   GLY A  18      49.830  58.990  63.864  1.00  0.00           O
ATOM    418  N   THR A  19      49.690  61.040  64.544  1.00  0.00           N
ATOM    420  CA  THR A  19      49.720  61.450  63.134  1.00  0.00           C
ATOM    422  CB  THR A  19      48.380  61.240  62.394  1.00  0.00           C
ATOM    424  OG1 THR A  19      48.400  61.500  61.004  1.00  0.00           O
ATOM    426  CG2 THR A  19      47.310  62.170  62.944  1.00  0.00           C
ATOM    430  C   THR A  19      50.110  62.890  63.114  1.00  0.00           C
ATOM    431  O   THR A  19      49.950  63.540  64.154  1.00  0.00           O
ATOM    432  N   PRO A  20      50.610  63.470  62.024  1.00  0.00           N
ATOM    433  CD  PRO A  20      51.340  62.710  61.004  1.00  0.00           C
ATOM    436  CA  PRO A  20      50.930  64.900  61.944  1.00  0.00           C
ATOM    438  CB  PRO A  20      51.510  65.050  60.544  1.00  0.00           C
ATOM    441  CG  PRO A  20      52.270  63.740  60.384  1.00  0.00           C
ATOM    444  C   PRO A  20      49.790  65.860  62.224  1.00  0.00           C
ATOM    445  O   PRO A  20      50.040  67.020  62.514  1.00  0.00           O
ATOM    446  N   GLY A  21      48.520  65.400  62.164  1.00  0.00           N
ATOM    448  CA  GLY A  21      47.370  66.140  62.684  1.00  0.00           C
ATOM    451  C   GLY A  21      47.230  66.130  64.194  1.00  0.00           C
ATOM    452  O   GLY A  21      46.560  66.990  64.754  1.00  0.00           O
ATOM    453  N   VAL A  22      47.870  65.180  64.894  1.00  0.00           N
ATOM    455  CA  VAL A  22      47.900  65.080  66.354  1.00  0.00           C
ATOM    457  CB  VAL A  22      47.710  63.620  66.784  1.00  0.00           C
ATOM    459  CG1 VAL A  22      47.800  63.430  68.304  1.00  0.00           C
ATOM    463  CG2 VAL A  22      46.330  63.130  66.344  1.00  0.00           C
ATOM    467  C   VAL A  22      49.220  65.630  66.894  1.00  0.00           C
ATOM    468  O   VAL A  22      49.340  65.940  68.074  1.00  0.00           O
ATOM    469  N   GLN A  23      50.210  65.790  65.994  1.00  0.00           N
ATOM    471  CA  GLN A  23      51.500  66.410  66.244  1.00  0.00           C
ATOM    473  CB  GLN A  23      52.490  66.200  65.054  1.00  0.00           C
ATOM    476  CG  GLN A  23      53.060  64.760  64.944  1.00  0.00           C
ATOM    479  CD  GLN A  23      53.900  64.420  66.164  1.00  0.00           C
ATOM    480  OE1 GLN A  23      54.230  65.270  67.004  1.00  0.00           O
ATOM    481  NE2 GLN A  23      54.310  63.150  66.284  1.00  0.00           N
ATOM    484  C   GLN A  23      51.480  67.870  66.714  1.00  0.00           C
ATOM    485  O   GLN A  23      50.580  68.350  67.404  1.00  0.00           O
ATOM    486  N   LEU A  24      52.550  68.610  66.444  1.00  0.00           N
ATOM    488  CA  LEU A  24      52.910  69.750  67.224  1.00  0.00           C
ATOM    490  CB  LEU A  24      54.450  69.860  67.184  1.00  0.00           C
ATOM    493  CG  LEU A  24      55.110  70.470  68.434  1.00  0.00           C
ATOM    495  CD1 LEU A  24      54.710  71.940  68.624  1.00  0.00           C
ATOM    499  CD2 LEU A  24      54.820  69.650  69.694  1.00  0.00           C
ATOM    503  C   LEU A  24      52.210  71.010  66.734  1.00  0.00           C
ATOM    504  O   LEU A  24      52.540  71.610  65.704  1.00  0.00           O
ATOM    505  N   THR A  25      51.260  71.500  67.554  1.00  0.00           N
ATOM    507  CA  THR A  25      50.670  72.810  67.424  1.00  0.00           C
ATOM    509  CB  THR A  25      49.150  72.830  67.424  1.00  0.00           C
ATOM    511  OG1 THR A  25      48.620  71.860  66.544  1.00  0.00           O
ATOM    513  CG2 THR A  25      48.620  74.200  66.994  1.00  0.00           C
ATOM    517  C   THR A  25      51.130  73.550  68.664  1.00  0.00           C
ATOM    518  O   THR A  25      51.190  73.000  69.754  1.00  0.00           O
ATOM    519  N   ASP A  26      51.520  74.820  68.504  1.00  0.00           N
ATOM    521  CA  ASP A  26      52.110  75.620  69.554  1.00  0.00           C
ATOM    523  CB  ASP A  26      52.650  76.890  68.854  1.00  0.00           C
ATOM    526  CG  ASP A  26      53.680  77.540  69.744  1.00  0.00           C
ATOM    527  OD1 ASP A  26      53.210  78.190  70.704  1.00  0.00           O
ATOM    528  OD2 ASP A  26      54.910  77.380  69.514  1.00  0.00           O
ATOM    529  C   ASP A  26      51.150  75.850  70.754  1.00  0.00           C
ATOM    530  O   ASP A  26      51.490  75.710  71.924  1.00  0.00           O
ATOM    531  N   ASP A  27      49.860  76.100  70.444  1.00  0.00           N
ATOM    533  CA  ASP A  27      48.790  76.120  71.434  1.00  0.00           C
ATOM    535  CB  ASP A  27      47.450  76.500  70.734  1.00  0.00           C
ATOM    538  CG  ASP A  27      47.420  77.890  70.104  1.00  0.00           C
ATOM    539  OD1 ASP A  27      48.390  78.660  70.204  1.00  0.00           O
ATOM    540  OD2 ASP A  27      46.350  78.230  69.524  1.00  0.00           O
ATOM    541  C   ASP A  27      48.630  74.790  72.204  1.00  0.00           C
ATOM    542  O   ASP A  27      48.400  74.760  73.414  1.00  0.00           O
ATOM    543  N   ASP A  28      48.740  73.630  71.504  1.00  0.00           N
ATOM    545  CA  ASP A  28      48.740  72.290  72.104  1.00  0.00           C
ATOM    547  CB  ASP A  28      48.880  71.140  71.054  1.00  0.00           C
ATOM    550  CG  ASP A  28      47.600  70.950  70.264  1.00  0.00           C
ATOM    551  OD1 ASP A  28      46.530  71.240  70.854  1.00  0.00           O
ATOM    552  OD2 ASP A  28      47.670  70.490  69.094  1.00  0.00           O
ATOM    553  C   ASP A  28      49.810  72.080  73.164  1.00  0.00           C
ATOM    554  O   ASP A  28      49.570  71.450  74.184  1.00  0.00           O
ATOM    555  N   ILE A  29      51.030  72.620  72.934  1.00  0.00           N
ATOM    557  CA  ILE A  29      52.160  72.520  73.854  1.00  0.00           C
ATOM    559  CB  ILE A  29      53.370  73.250  73.234  1.00  0.00           C
ATOM    561  CG2 ILE A  29      54.310  73.940  74.244  1.00  0.00           C
ATOM    565  CG1 ILE A  29      54.160  72.330  72.274  1.00  0.00           C
ATOM    568  CD  ILE A  29      54.760  71.100  72.944  1.00  0.00           C
ATOM    572  C   ILE A  29      51.870  73.080  75.224  1.00  0.00           C
ATOM    573  O   ILE A  29      52.120  72.440  76.244  1.00  0.00           O
ATOM    574  N   GLN A  30      51.260  74.280  75.254  1.00  0.00           N
ATOM    576  CA  GLN A  30      50.810  74.950  76.464  1.00  0.00           C
ATOM    578  CB  GLN A  30      50.290  76.350  76.084  1.00  0.00           C
ATOM    581  CG  GLN A  30      51.360  77.240  75.393  1.00  0.00           C
ATOM    584  CD  GLN A  30      50.730  78.550  74.914  1.00  0.00           C
ATOM    585  OE1 GLN A  30      49.880  78.560  74.024  1.00  0.00           O
ATOM    586  NE2 GLN A  30      51.080  79.700  75.534  1.00  0.00           N
ATOM    589  C   GLN A  30      49.740  74.140  77.184  1.00  0.00           C
ATOM    590  O   GLN A  30      49.740  73.930  78.394  1.00  0.00           O
ATOM    591  N   ASN A  31      48.830  73.560  76.384  1.00  0.00           N
ATOM    593  CA  ASN A  31      47.780  72.690  76.824  1.00  0.00           C
ATOM    595  CB  ASN A  31      46.790  72.490  75.644  1.00  0.00           C
ATOM    598  CG  ASN A  31      45.580  71.730  76.114  1.00  0.00           C
ATOM    599  OD1 ASN A  31      45.550  70.500  76.064  1.00  0.00           O
ATOM    600  ND2 ASN A  31      44.500  72.420  76.524  1.00  0.00           N
ATOM    603  C   ASN A  31      48.270  71.360  77.424  1.00  0.00           C
ATOM    604  O   ASN A  31      47.600  70.770  78.274  1.00  0.00           O
ATOM    605  N   MET A  32      49.460  70.870  77.004  1.00  0.00           N
ATOM    607  CA  MET A  32      49.980  69.620  77.524  1.00  0.00           C
ATOM    609  CB  MET A  32      51.280  69.120  76.824  1.00  0.00           C
ATOM    612  CG  MET A  32      51.040  68.620  75.384  1.00  0.00           C
ATOM    615  SD  MET A  32      52.560  68.170  74.504  1.00  0.00           S
ATOM    616  CE  MET A  32      51.900  68.490  72.854  1.00  0.00           C
ATOM    620  C   MET A  32      50.170  69.600  79.044  1.00  0.00           C
ATOM    621  O   MET A  32      50.810  70.500  79.604  1.00  0.00           O
ATOM    622  N   PRO A  33      49.630  68.620  79.774  1.00  0.00           N
ATOM    623  CD  PRO A  33      48.730  67.590  79.254  1.00  0.00           C
ATOM    626  CA  PRO A  33      49.680  68.620  81.214  1.00  0.00           C
ATOM    628  CB  PRO A  33      48.550  67.670  81.634  1.00  0.00           C
ATOM    631  CG  PRO A  33      48.370  66.720  80.454  1.00  0.00           C
ATOM    634  C   PRO A  33      51.050  68.170  81.664  1.00  0.00           C
ATOM    635  O   PRO A  33      51.460  68.470  82.774  1.00  0.00           O
ATOM    636  N   TYR A  34      51.780  67.430  80.823  1.00  0.00           N
ATOM    638  CA  TYR A  34      53.060  66.840  81.124  1.00  0.00           C
ATOM    640  CB  TYR A  34      53.140  65.350  80.694  1.00  0.00           C
ATOM    643  CG  TYR A  34      52.540  65.210  79.314  1.00  0.00           C
ATOM    644  CD1 TYR A  34      53.250  65.590  78.174  1.00  0.00           C
ATOM    646  CE1 TYR A  34      52.670  65.450  76.894  1.00  0.00           C
ATOM    648  CZ  TYR A  34      51.360  64.980  76.774  1.00  0.00           C
ATOM    649  OH  TYR A  34      50.800  64.780  75.504  1.00  0.00           O
ATOM    651  CD2 TYR A  34      51.230  64.750  79.174  1.00  0.00           C
ATOM    653  CE2 TYR A  34      50.630  64.660  77.914  1.00  0.00           C
ATOM    655  C   TYR A  34      54.210  67.610  80.534  1.00  0.00           C
ATOM    656  O   TYR A  34      54.080  68.360  79.574  1.00  0.00           O
ATOM    657  N   ALA A  35      55.410  67.470  81.134  1.00  0.00           N
ATOM    659  CA  ALA A  35      56.580  68.100  80.574  1.00  0.00           C
ATOM    661  CB  ALA A  35      57.760  68.040  81.554  1.00  0.00           C
ATOM    665  C   ALA A  35      57.000  67.530  79.224  1.00  0.00           C
ATOM    666  O   ALA A  35      57.120  66.320  79.034  1.00  0.00           O
ATOM    667  N   SER A  36      57.260  68.420  78.254  1.00  0.00           N
ATOM    669  CA  SER A  36      57.680  68.020  76.924  1.00  0.00           C
ATOM    671  CB  SER A  36      56.600  68.190  75.824  1.00  0.00           C
ATOM    674  OG  SER A  36      55.430  67.420  76.104  1.00  0.00           O
ATOM    676  C   SER A  36      58.890  68.820  76.524  1.00  0.00           C
ATOM    677  O   SER A  36      59.140  69.910  77.044  1.00  0.00           O
ATOM    678  N   GLN A  37      59.710  68.250  75.614  1.00  0.00           N
ATOM    680  CA  GLN A  37      61.040  68.690  75.284  1.00  0.00           C
ATOM    682  CB  GLN A  37      62.100  67.850  76.074  1.00  0.00           C
ATOM    685  CG  GLN A  37      63.600  68.140  75.794  1.00  0.00           C
ATOM    688  CD  GLN A  37      64.560  67.330  76.664  1.00  0.00           C
ATOM    689  OE1 GLN A  37      65.320  66.470  76.214  1.00  0.00           O
ATOM    690  NE2 GLN A  37      64.560  67.600  77.994  1.00  0.00           N
ATOM    693  C   GLN A  37      61.210  68.540  73.774  1.00  0.00           C
ATOM    694  O   GLN A  37      60.520  67.770  73.124  1.00  0.00           O
ATOM    695  N   TYR A  38      62.180  69.280  73.204  1.00  0.00           N
ATOM    697  CA  TYR A  38      62.640  69.010  71.864  1.00  0.00           C
ATOM    699  CB  TYR A  38      62.700  70.250  70.964  1.00  0.00           C
ATOM    702  CG  TYR A  38      61.360  70.860  70.754  1.00  0.00           C
ATOM    703  CD1 TYR A  38      60.400  70.180  70.004  1.00  0.00           C
ATOM    705  CE1 TYR A  38      59.140  70.740  69.794  1.00  0.00           C
ATOM    707  CZ  TYR A  38      58.830  71.990  70.334  1.00  0.00           C
ATOM    708  OH  TYR A  38      57.520  72.480  70.264  1.00  0.00           O
ATOM    710  CD2 TYR A  38      61.070  72.130  71.264  1.00  0.00           C
ATOM    712  CE2 TYR A  38      59.800  72.690  71.054  1.00  0.00           C
ATOM    714  C   TYR A  38      64.040  68.490  71.934  1.00  0.00           C
ATOM    715  O   TYR A  38      64.840  68.890  72.764  1.00  0.00           O
ATOM    716  N   MET A  39      64.360  67.550  71.044  1.00  0.00           N
ATOM    718  CA  MET A  39      65.630  66.870  71.054  1.00  0.00           C
ATOM    720  CB  MET A  39      65.330  65.380  71.364  1.00  0.00           C
ATOM    723  CG  MET A  39      66.470  64.370  71.274  1.00  0.00           C
ATOM    726  SD  MET A  39      65.980  62.620  71.234  1.00  0.00           S
ATOM    727  CE  MET A  39      67.660  62.120  70.774  1.00  0.00           C
ATOM    731  C   MET A  39      66.330  67.090  69.724  1.00  0.00           C
ATOM    732  O   MET A  39      65.840  66.710  68.674  1.00  0.00           O
ATOM    733  N   GLN A  40      67.500  67.750  69.744  1.00  0.00           N
ATOM    735  CA  GLN A  40      68.300  67.940  68.534  1.00  0.00           C
ATOM    737  CB  GLN A  40      68.550  69.450  68.254  1.00  0.00           C
ATOM    740  CG  GLN A  40      67.230  70.240  68.064  1.00  0.00           C
ATOM    743  CD  GLN A  40      67.410  71.760  68.074  1.00  0.00           C
ATOM    744  OE1 GLN A  40      67.330  72.390  69.124  1.00  0.00           O
ATOM    745  NE2 GLN A  40      67.600  72.380  66.884  1.00  0.00           N
ATOM    748  C   GLN A  40      69.600  67.200  68.764  1.00  0.00           C
ATOM    749  O   GLN A  40      70.230  67.340  69.804  1.00  0.00           O
ATOM    750  N   LEU A  41      70.010  66.310  67.834  1.00  0.00           N
ATOM    752  CA  LEU A  41      71.320  65.680  67.904  1.00  0.00           C
ATOM    754  CB  LEU A  41      71.320  64.120  67.814  1.00  0.00           C
ATOM    757  CG  LEU A  41      70.720  63.370  69.024  1.00  0.00           C
ATOM    759  CD1 LEU A  41      70.830  61.850  68.864  1.00  0.00           C
ATOM    763  CD2 LEU A  41      71.400  63.770  70.334  1.00  0.00           C
ATOM    767  C   LEU A  41      72.100  66.210  66.734  1.00  0.00           C
ATOM    768  O   LEU A  41      71.650  66.120  65.594  1.00  0.00           O
ATOM    769  N   ASN A  42      73.300  66.770  66.994  1.00  0.00           N
ATOM    771  CA  ASN A  42      74.330  66.950  65.994  1.00  0.00           C
ATOM    773  CB  ASN A  42      74.570  65.640  65.174  1.00  0.00           C
ATOM    776  CG  ASN A  42      74.830  64.490  66.154  1.00  0.00           C
ATOM    777  OD1 ASN A  42      75.210  64.720  67.314  1.00  0.00           O
ATOM    778  ND2 ASN A  42      74.620  63.230  65.734  1.00  0.00           N
ATOM    781  C   ASN A  42      74.050  68.150  65.104  1.00  0.00           C
ATOM    782  O   ASN A  42      74.680  68.380  64.084  1.00  0.00           O
ATOM    783  N   GLY A  43      73.060  68.980  65.534  1.00  0.00           N
ATOM    785  CA  GLY A  43      72.500  70.080  64.754  1.00  0.00           C
ATOM    788  C   GLY A  43      71.490  69.620  63.764  1.00  0.00           C
ATOM    789  O   GLY A  43      70.950  70.430  63.014  1.00  0.00           O
ATOM    790  N   GLY A  44      71.210  68.310  63.794  1.00  0.00           N
ATOM    792  CA  GLY A  44      70.190  67.610  63.054  1.00  0.00           C
ATOM    795  C   GLY A  44      68.770  68.050  63.344  1.00  0.00           C
ATOM    796  O   GLY A  44      68.500  68.950  64.144  1.00  0.00           O
ATOM    797  N   PRO A  45      67.830  67.340  62.734  1.00  0.00           N
ATOM    798  CD  PRO A  45      68.080  66.090  62.024  1.00  0.00           C
ATOM    801  CA  PRO A  45      66.410  67.580  62.884  1.00  0.00           C
ATOM    803  CB  PRO A  45      65.750  66.560  61.964  1.00  0.00           C
ATOM    806  CG  PRO A  45      66.720  65.390  61.964  1.00  0.00           C
ATOM    809  C   PRO A  45      65.920  67.490  64.324  1.00  0.00           C
ATOM    810  O   PRO A  45      66.480  66.750  65.124  1.00  0.00           O
ATOM    811  N   GLN A  46      64.900  68.290  64.634  1.00  0.00           N
ATOM    813  CA  GLN A  46      64.340  68.450  65.944  1.00  0.00           C
ATOM    815  CB  GLN A  46      63.760  69.880  66.094  1.00  0.00           C
ATOM    818  CG  GLN A  46      63.350  70.200  67.544  1.00  0.00           C
ATOM    821  CD  GLN A  46      62.940  71.660  67.784  1.00  0.00           C
ATOM    822  OE1 GLN A  46      61.880  72.120  67.354  1.00  0.00           O
ATOM    823  NE2 GLN A  46      63.760  72.430  68.534  1.00  0.00           N
ATOM    826  C   GLN A  46      63.280  67.400  66.194  1.00  0.00           C
ATOM    827  O   GLN A  46      62.260  67.310  65.504  1.00  0.00           O
ATOM    828  N   LEU A  47      63.490  66.540  67.204  1.00  0.00           N
ATOM    830  CA  LEU A  47      62.620  65.420  67.494  1.00  0.00           C
ATOM    832  CB  LEU A  47      63.460  64.160  67.814  1.00  0.00           C
ATOM    835  CG  LEU A  47      64.570  63.860  66.794  1.00  0.00           C
ATOM    837  CD1 LEU A  47      65.430  62.680  67.264  1.00  0.00           C
ATOM    841  CD2 LEU A  47      64.020  63.630  65.374  1.00  0.00           C
ATOM    845  C   LEU A  47      61.780  65.750  68.704  1.00  0.00           C
ATOM    846  O   LEU A  47      62.230  66.520  69.564  1.00  0.00           O
ATOM    847  N   PHE A  48      60.570  65.200  68.844  1.00  0.00           N
ATOM    849  CA  PHE A  48      59.760  65.500  70.004  1.00  0.00           C
ATOM    851  CB  PHE A  48      58.290  65.780  69.634  1.00  0.00           C
ATOM    854  CG  PHE A  48      57.510  66.370  70.764  1.00  0.00           C
ATOM    855  CD1 PHE A  48      57.760  67.700  71.084  1.00  0.00           C
ATOM    857  CE1 PHE A  48      56.960  68.370  72.004  1.00  0.00           C
ATOM    859  CZ  PHE A  48      55.910  67.700  72.634  1.00  0.00           C
ATOM    861  CD2 PHE A  48      56.520  65.670  71.474  1.00  0.00           C
ATOM    863  CE2 PHE A  48      55.720  66.340  72.414  1.00  0.00           C
ATOM    865  C   PHE A  48      59.880  64.430  71.064  1.00  0.00           C
ATOM    866  O   PHE A  48      59.910  63.230  70.804  1.00  0.00           O
ATOM    867  N   VAL A  49      60.010  64.880  72.324  1.00  0.00           N
ATOM    869  CA  VAL A  49      60.320  64.020  73.424  1.00  0.00           C
ATOM    871  CB  VAL A  49      61.780  64.110  73.844  1.00  0.00           C
ATOM    873  CG1 VAL A  49      62.150  62.920  74.744  1.00  0.00           C
ATOM    877  CG2 VAL A  49      62.650  64.050  72.584  1.00  0.00           C
ATOM    881  C   VAL A  49      59.440  64.420  74.574  1.00  0.00           C
ATOM    882  O   VAL A  49      59.270  65.600  74.904  1.00  0.00           O
ATOM    883  N   VAL A  50      58.850  63.440  75.264  1.00  0.00           N
ATOM    885  CA  VAL A  50      58.020  63.710  76.414  1.00  0.00           C
ATOM    887  CB  VAL A  50      56.600  63.240  76.184  1.00  0.00           C
ATOM    889  CG1 VAL A  50      56.510  61.700  76.074  1.00  0.00           C
ATOM    893  CG2 VAL A  50      55.670  63.770  77.274  1.00  0.00           C
ATOM    897  C   VAL A  50      58.620  63.100  77.644  1.00  0.00           C
ATOM    898  O   VAL A  50      59.320  62.090  77.594  1.00  0.00           O
ATOM    899  N   LEU A  51      58.380  63.740  78.804  1.00  0.00           N
ATOM    901  CA  LEU A  51      58.700  63.170  80.094  1.00  0.00           C
ATOM    903  CB  LEU A  51      58.630  64.280  81.174  1.00  0.00           C
ATOM    906  CG  LEU A  51      59.150  63.910  82.574  1.00  0.00           C
ATOM    908  CD1 LEU A  51      60.600  63.430  82.514  1.00  0.00           C
ATOM    912  CD2 LEU A  51      59.080  65.120  83.524  1.00  0.00           C
ATOM    916  C   LEU A  51      57.790  61.990  80.374  1.00  0.00           C
ATOM    917  O   LEU A  51      56.560  62.060  80.274  1.00  0.00           O
ATOM    918  N   ALA A  52      58.370  60.820  80.654  1.00  0.00           N
ATOM    920  CA  ALA A  52      57.630  59.600  80.804  1.00  0.00           C
ATOM    922  CB  ALA A  52      58.530  58.450  80.284  1.00  0.00           C
ATOM    926  C   ALA A  52      57.230  59.380  82.254  1.00  0.00           C
ATOM    927  O   ALA A  52      56.160  58.840  82.534  1.00  0.00           O
ATOM    928  N   PHE A  53      58.050  59.870  83.194  1.00  0.00           N
ATOM    930  CA  PHE A  53      58.040  59.540  84.604  1.00  0.00           C
ATOM    932  CB  PHE A  53      57.830  58.030  84.993  1.00  0.00           C
ATOM    935  CG  PHE A  53      58.940  57.080  84.604  1.00  0.00           C
ATOM    936  CD1 PHE A  53      59.920  56.700  85.534  1.00  0.00           C
ATOM    938  CE1 PHE A  53      60.890  55.750  85.194  1.00  0.00           C
ATOM    940  CZ  PHE A  53      60.890  55.160  83.924  1.00  0.00           C
ATOM    942  CD2 PHE A  53      58.940  56.470  83.334  1.00  0.00           C
ATOM    944  CE2 PHE A  53      59.910  55.520  82.994  1.00  0.00           C
ATOM    946  C   PHE A  53      59.360  60.040  85.133  1.00  0.00           C
ATOM    947  O   PHE A  53      60.270  60.380  84.374  1.00  0.00           O
ATOM    948  N   ALA A  54      59.480  60.150  86.474  1.00  0.00           N
ATOM    950  CA  ALA A  54      60.730  60.520  87.084  1.00  0.00           C
ATOM    952  CB  ALA A  54      60.790  62.050  87.234  1.00  0.00           C
ATOM    956  C   ALA A  54      60.880  59.850  88.444  1.00  0.00           C
ATOM    957  O   ALA A  54      59.940  59.830  89.244  1.00  0.00           O
ATOM    958  N   GLU A  55      62.090  59.350  88.764  1.00  0.00           N
ATOM    960  CA  GLU A  55      62.500  59.220  90.144  1.00  0.00           C
ATOM    962  CB  GLU A  55      63.750  58.300  90.344  1.00  0.00           C
ATOM    965  CG  GLU A  55      63.540  56.830  89.944  1.00  0.00           C
ATOM    968  CD  GLU A  55      64.150  56.530  88.594  1.00  0.00           C
ATOM    969  OE1 GLU A  55      65.390  56.750  88.384  1.00  0.00           O
ATOM    970  OE2 GLU A  55      63.390  56.060  87.704  1.00  0.00           O
ATOM    971  C   GLU A  55      62.850  60.590  90.714  1.00  0.00           C
ATOM    972  O   GLU A  55      63.010  61.580  89.993  1.00  0.00           O
ATOM    973  N   ASP A  56      63.060  60.660  92.034  1.00  0.00           N
ATOM    975  CA  ASP A  56      63.450  61.850  92.754  1.00  0.00           C
ATOM    977  CB  ASP A  56      63.470  61.520  94.274  1.00  0.00           C
ATOM    980  CG  ASP A  56      62.210  60.890  94.874  1.00  0.00           C
ATOM    981  OD1 ASP A  56      61.240  60.520  94.164  1.00  0.00           O
ATOM    982  OD2 ASP A  56      62.290  60.640  96.103  1.00  0.00           O
ATOM    983  C   ASP A  56      64.860  62.350  92.364  1.00  0.00           C
ATOM    984  O   ASP A  56      65.230  63.500  92.584  1.00  0.00           O
ATOM    985  N   GLY A  57      65.680  61.460  91.754  1.00  0.00           N
ATOM    987  CA  GLY A  57      67.000  61.770  91.243  1.00  0.00           C
ATOM    990  C   GLY A  57      67.100  62.010  89.764  1.00  0.00           C
ATOM    991  O   GLY A  57      68.030  62.690  89.344  1.00  0.00           O
ATOM    992  N   GLN A  58      66.180  61.480  88.914  1.00  0.00           N
ATOM    994  CA  GLN A  58      66.270  61.690  87.474  1.00  0.00           C
ATOM    996  CB  GLN A  58      67.200  60.690  86.704  1.00  0.00           C
ATOM    999  CG  GLN A  58      68.730  60.890  86.914  1.00  0.00           C
ATOM   1002  CD  GLN A  58      69.410  60.040  88.014  1.00  0.00           C
ATOM   1003  OE1 GLN A  58      70.630  60.070  88.154  1.00  0.00           O
ATOM   1004  NE2 GLN A  58      68.660  59.230  88.784  1.00  0.00           N
ATOM   1007  C   GLN A  58      64.930  61.690  86.754  1.00  0.00           C
ATOM   1008  O   GLN A  58      64.040  60.870  87.004  1.00  0.00           O
ATOM   1009  N   GLN A  59      64.820  62.580  85.744  1.00  0.00           N
ATOM   1011  CA  GLN A  59      63.700  62.680  84.834  1.00  0.00           C
ATOM   1013  CB  GLN A  59      63.630  64.140  84.344  1.00  0.00           C
ATOM   1016  CG  GLN A  59      63.310  65.130  85.484  1.00  0.00           C
ATOM   1019  CD  GLN A  59      63.460  66.590  85.054  1.00  0.00           C
ATOM   1020  OE1 GLN A  59      64.030  67.410  85.764  1.00  0.00           O
ATOM   1021  NE2 GLN A  59      63.010  66.920  83.824  1.00  0.00           N
ATOM   1024  C   GLN A  59      63.890  61.760  83.634  1.00  0.00           C
ATOM   1025  O   GLN A  59      64.980  61.710  83.074  1.00  0.00           O
ATOM   1026  N   LYS A  60      62.860  60.970  83.214  1.00  0.00           N
ATOM   1028  CA  LYS A  60      63.050  59.980  82.174  1.00  0.00           C
ATOM   1030  CB  LYS A  60      62.590  58.570  82.644  1.00  0.00           C
ATOM   1033  CG  LYS A  60      63.150  58.150  84.014  1.00  0.00           C
ATOM   1036  CD  LYS A  60      64.680  58.230  84.114  1.00  0.00           C
ATOM   1039  CE  LYS A  60      65.250  57.700  85.434  1.00  0.00           C
ATOM   1042  NZ  LYS A  60      64.980  56.270  85.654  1.00  0.00           N
ATOM   1046  C   LYS A  60      62.240  60.380  80.963  1.00  0.00           C
ATOM   1047  O   LYS A  60      61.020  60.410  80.963  1.00  0.00           O
ATOM   1048  N   TRP A  61      62.940  60.720  79.884  1.00  0.00           N
ATOM   1050  CA  TRP A  61      62.360  61.280  78.684  1.00  0.00           C
ATOM   1052  CB  TRP A  61      63.260  62.420  78.184  1.00  0.00           C
ATOM   1055  CG  TRP A  61      63.330  63.590  79.104  1.00  0.00           C
ATOM   1056  CD1 TRP A  61      64.240  63.840  80.104  1.00  0.00           C
ATOM   1058  NE1 TRP A  61      63.930  65.030  80.724  1.00  0.00           N
ATOM   1060  CE2 TRP A  61      62.820  65.560  80.134  1.00  0.00           C
ATOM   1061  CD2 TRP A  61      62.420  64.690  79.094  1.00  0.00           C
ATOM   1062  CE3 TRP A  61      61.340  65.030  78.284  1.00  0.00           C
ATOM   1064  CZ3 TRP A  61      60.620  66.180  78.584  1.00  0.00           C
ATOM   1066  CZ2 TRP A  61      62.110  66.720  80.414  1.00  0.00           C
ATOM   1068  CH2 TRP A  61      60.990  67.010  79.624  1.00  0.00           C
ATOM   1070  C   TRP A  61      62.260  60.170  77.664  1.00  0.00           C
ATOM   1071  O   TRP A  61      63.160  59.340  77.564  1.00  0.00           O
ATOM   1072  N   VAL A  62      61.150  60.120  76.894  1.00  0.00           N
ATOM   1074  CA  VAL A  62      60.930  59.100  75.884  1.00  0.00           C
ATOM   1076  CB  VAL A  62      59.910  58.080  76.354  1.00  0.00           C
ATOM   1078  CG1 VAL A  62      58.470  58.620  76.274  1.00  0.00           C
ATOM   1082  CG2 VAL A  62      60.050  56.780  75.554  1.00  0.00           C
ATOM   1086  C   VAL A  62      60.580  59.730  74.534  1.00  0.00           C
ATOM   1087  O   VAL A  62      59.760  60.650  74.414  1.00  0.00           O
ATOM   1088  N   THR A  63      61.250  59.250  73.464  1.00  0.00           N
ATOM   1090  CA  THR A  63      60.950  59.550  72.064  1.00  0.00           C
ATOM   1092  CB  THR A  63      62.200  59.570  71.174  1.00  0.00           C
ATOM   1094  OG1 THR A  63      62.700  58.280  70.824  1.00  0.00           O
ATOM   1096  CG2 THR A  63      63.350  60.300  71.884  1.00  0.00           C
ATOM   1100  C   THR A  63      59.940  58.540  71.514  1.00  0.00           C
ATOM   1101  O   THR A  63      59.630  57.540  72.154  1.00  0.00           O
ATOM   1102  N   GLN A  64      59.400  58.750  70.284  1.00  0.00           N
ATOM   1104  CA  GLN A  64      58.550  57.730  69.634  1.00  0.00           C
ATOM   1106  CB  GLN A  64      57.970  58.240  68.304  1.00  0.00           C
ATOM   1109  CG  GLN A  64      57.130  57.200  67.514  1.00  0.00           C
ATOM   1112  CD  GLN A  64      56.310  57.740  66.354  1.00  0.00           C
ATOM   1113  OE1 GLN A  64      55.230  57.230  66.064  1.00  0.00           O
ATOM   1114  NE2 GLN A  64      56.790  58.780  65.644  1.00  0.00           N
ATOM   1117  C   GLN A  64      59.270  56.420  69.304  1.00  0.00           C
ATOM   1118  O   GLN A  64      58.700  55.340  69.213  1.00  0.00           O
ATOM   1119  N   ASP A  65      60.600  56.510  69.104  1.00  0.00           N
ATOM   1121  CA  ASP A  65      61.470  55.390  68.804  1.00  0.00           C
ATOM   1123  CB  ASP A  65      62.850  55.960  68.364  1.00  0.00           C
ATOM   1126  CG  ASP A  65      62.790  56.980  67.244  1.00  0.00           C
ATOM   1127  OD1 ASP A  65      61.760  57.120  66.544  1.00  0.00           O
ATOM   1128  OD2 ASP A  65      63.820  57.700  67.094  1.00  0.00           O
ATOM   1129  C   ASP A  65      61.620  54.520  70.064  1.00  0.00           C
ATOM   1130  O   ASP A  65      62.110  53.390  70.024  1.00  0.00           O
ATOM   1131  N   GLN A  66      61.210  55.080  71.224  1.00  0.00           N
ATOM   1133  CA  GLN A  66      61.200  54.550  72.564  1.00  0.00           C
ATOM   1135  CB  GLN A  66      60.710  53.080  72.694  1.00  0.00           C
ATOM   1138  CG  GLN A  66      59.200  52.940  72.414  1.00  0.00           C
ATOM   1141  CD  GLN A  66      58.360  53.590  73.524  1.00  0.00           C
ATOM   1142  OE1 GLN A  66      58.810  53.870  74.644  1.00  0.00           O
ATOM   1143  NE2 GLN A  66      57.070  53.800  73.214  1.00  0.00           N
ATOM   1146  C   GLN A  66      62.500  54.790  73.284  1.00  0.00           C
ATOM   1147  O   GLN A  66      62.770  54.260  74.364  1.00  0.00           O
ATOM   1148  N   ALA A  67      63.350  55.650  72.694  1.00  0.00           N
ATOM   1150  CA  ALA A  67      64.640  55.990  73.234  1.00  0.00           C
ATOM   1152  CB  ALA A  67      65.380  56.910  72.264  1.00  0.00           C
ATOM   1156  C   ALA A  67      64.540  56.710  74.564  1.00  0.00           C
ATOM   1157  O   ALA A  67      63.740  57.620  74.694  1.00  0.00           O
ATOM   1158  N   THR A  68      65.370  56.330  75.554  1.00  0.00           N
ATOM   1160  CA  THR A  68      65.260  56.920  76.874  1.00  0.00           C
ATOM   1162  CB  THR A  68      65.060  55.960  78.064  1.00  0.00           C
ATOM   1164  OG1 THR A  68      66.230  55.400  78.644  1.00  0.00           O
ATOM   1166  CG2 THR A  68      64.210  54.760  77.624  1.00  0.00           C
ATOM   1170  C   THR A  68      66.410  57.870  77.064  1.00  0.00           C
ATOM   1171  O   THR A  68      67.570  57.580  76.744  1.00  0.00           O
ATOM   1172  N   LEU A  69      66.110  59.080  77.534  1.00  0.00           N
ATOM   1174  CA  LEU A  69      67.120  60.060  77.844  1.00  0.00           C
ATOM   1176  CB  LEU A  69      67.050  61.320  76.944  1.00  0.00           C
ATOM   1179  CG  LEU A  69      67.280  61.110  75.434  1.00  0.00           C
ATOM   1181  CD1 LEU A  69      66.060  60.550  74.674  1.00  0.00           C
ATOM   1185  CD2 LEU A  69      67.640  62.480  74.834  1.00  0.00           C
ATOM   1189  C   LEU A  69      66.850  60.470  79.264  1.00  0.00           C
ATOM   1190  O   LEU A  69      65.700  60.690  79.634  1.00  0.00           O
ATOM   1191  N   VAL A  70      67.880  60.540  80.124  1.00  0.00           N
ATOM   1193  CA  VAL A  70      67.650  60.820  81.524  1.00  0.00           C
ATOM   1195  CB  VAL A  70      67.980  59.650  82.464  1.00  0.00           C
ATOM   1197  CG1 VAL A  70      67.290  58.380  81.934  1.00  0.00           C
ATOM   1201  CG2 VAL A  70      69.480  59.390  82.514  1.00  0.00           C
ATOM   1205  C   VAL A  70      68.400  62.080  81.884  1.00  0.00           C
ATOM   1206  O   VAL A  70      69.580  62.240  81.554  1.00  0.00           O
ATOM   1207  N   THR A  71      67.720  63.030  82.534  1.00  0.00           N
ATOM   1209  CA  THR A  71      68.300  64.320  82.814  1.00  0.00           C
ATOM   1211  CB  THR A  71      67.860  65.480  81.894  1.00  0.00           C
ATOM   1213  OG1 THR A  71      66.460  65.790  81.944  1.00  0.00           O
ATOM   1215  CG2 THR A  71      68.180  65.140  80.434  1.00  0.00           C
ATOM   1219  C   THR A  71      68.000  64.650  84.244  1.00  0.00           C
ATOM   1220  O   THR A  71      66.990  64.220  84.814  1.00  0.00           O
ATOM   1221  N   GLN A  72      68.890  65.430  84.864  1.00  0.00           N
ATOM   1223  CA  GLN A  72      68.540  66.170  86.044  1.00  0.00           C
ATOM   1225  CB  GLN A  72      69.320  65.730  87.294  1.00  0.00           C
ATOM   1228  CG  GLN A  72      68.980  66.590  88.534  1.00  0.00           C
ATOM   1231  CD  GLN A  72      69.780  66.190  89.764  1.00  0.00           C
ATOM   1232  OE1 GLN A  72      70.650  66.920  90.254  1.00  0.00           O
ATOM   1233  NE2 GLN A  72      69.440  65.030  90.344  1.00  0.00           N
ATOM   1236  C   GLN A  72      68.860  67.600  85.724  1.00  0.00           C
ATOM   1237  O   GLN A  72      69.960  67.910  85.274  1.00  0.00           O
ATOM   1238  N   HIS A  73      67.890  68.510  85.924  1.00  0.00           N
ATOM   1240  CA  HIS A  73      68.030  69.940  85.734  1.00  0.00           C
ATOM   1242  CB  HIS A  73      68.570  70.590  87.024  1.00  0.00           C
ATOM   1245  ND1 HIS A  73      67.340  69.560  88.984  1.00  0.00           N
ATOM   1246  CG  HIS A  73      67.530  70.620  88.114  1.00  0.00           C
ATOM   1247  CE1 HIS A  73      66.370  69.940  89.784  1.00  0.00           C
ATOM   1249  NE2 HIS A  73      65.930  71.180  89.484  1.00  0.00           N
ATOM   1251  CD2 HIS A  73      66.680  71.630  88.424  1.00  0.00           C
ATOM   1253  C   HIS A  73      68.790  70.380  84.494  1.00  0.00           C
ATOM   1254  O   HIS A  73      69.580  71.300  84.504  1.00  0.00           O
ATOM   1255  N   GLY A  74      68.550  69.720  83.344  1.00  0.00           N
ATOM   1257  CA  GLY A  74      69.140  70.090  82.064  1.00  0.00           C
ATOM   1260  C   GLY A  74      70.500  69.520  81.824  1.00  0.00           C
ATOM   1261  O   GLY A  74      70.970  69.540  80.694  1.00  0.00           O
ATOM   1262  N   ARG A  75      71.160  68.970  82.864  1.00  0.00           N
ATOM   1264  CA  ARG A  75      72.310  68.090  82.724  1.00  0.00           C
ATOM   1266  CB  ARG A  75      72.940  67.760  84.104  1.00  0.00           C
ATOM   1269  CG  ARG A  75      74.260  66.960  84.084  1.00  0.00           C
ATOM   1272  CD  ARG A  75      75.430  67.610  83.334  1.00  0.00           C
ATOM   1275  NE  ARG A  75      75.800  68.860  84.054  1.00  0.00           N
ATOM   1277  CZ  ARG A  75      76.800  69.670  83.734  1.00  0.00           C
ATOM   1278  NH1 ARG A  75      77.550  69.510  82.664  1.00  0.00           N
ATOM   1281  NH2 ARG A  75      77.110  70.660  84.554  1.00  0.00           N
ATOM   1284  C   ARG A  75      71.880  66.780  82.094  1.00  0.00           C
ATOM   1285  O   ARG A  75      70.910  66.150  82.524  1.00  0.00           O
ATOM   1286  N   LEU A  76      72.600  66.290  81.064  1.00  0.00           N
ATOM   1288  CA  LEU A  76      72.350  64.960  80.564  1.00  0.00           C
ATOM   1290  CB  LEU A  76      72.740  64.830  79.084  1.00  0.00           C
ATOM   1293  CG  LEU A  76      72.260  63.540  78.394  1.00  0.00           C
ATOM   1295  CD1 LEU A  76      70.740  63.370  78.404  1.00  0.00           C
ATOM   1299  CD2 LEU A  76      72.770  63.560  76.954  1.00  0.00           C
ATOM   1303  C   LEU A  76      73.080  63.930  81.394  1.00  0.00           C
ATOM   1304  O   LEU A  76      74.290  63.970  81.564  1.00  0.00           O
ATOM   1305  N   VAL A  77      72.330  62.970  81.974  1.00  0.00           N
ATOM   1307  CA  VAL A  77      72.890  62.020  82.914  1.00  0.00           C
ATOM   1309  CB  VAL A  77      71.990  61.870  84.134  1.00  0.00           C
ATOM   1311  CG1 VAL A  77      72.300  60.580  84.924  1.00  0.00           C
ATOM   1315  CG2 VAL A  77      72.170  63.110  85.024  1.00  0.00           C
ATOM   1319  C   VAL A  77      73.190  60.700  82.234  1.00  0.00           C
ATOM   1320  O   VAL A  77      74.210  60.120  82.544  1.00  0.00           O
ATOM   1321  N   LYS A  78      72.330  60.220  81.304  1.00  0.00           N
ATOM   1323  CA  LYS A  78      72.510  58.960  80.574  1.00  0.00           C
ATOM   1325  CB  LYS A  78      72.140  57.680  81.394  1.00  0.00           C
ATOM   1328  CG  LYS A  78      72.610  56.340  80.784  1.00  0.00           C
ATOM   1331  CD  LYS A  78      72.630  55.170  81.774  1.00  0.00           C
ATOM   1334  CE  LYS A  78      71.450  54.210  81.674  1.00  0.00           C
ATOM   1337  NZ  LYS A  78      70.190  54.950  81.874  1.00  0.00           N
ATOM   1341  C   LYS A  78      71.590  58.990  79.374  1.00  0.00           C
ATOM   1342  O   LYS A  78      70.560  59.660  79.364  1.00  0.00           O
ATOM   1343  N   THR A  79      71.880  58.190  78.344  1.00  0.00           N
ATOM   1345  CA  THR A  79      70.940  57.970  77.244  1.00  0.00           C
ATOM   1347  CB  THR A  79      71.250  58.740  75.964  1.00  0.00           C
ATOM   1349  OG1 THR A  79      72.590  58.570  75.564  1.00  0.00           O
ATOM   1351  CG2 THR A  79      71.080  60.240  76.204  1.00  0.00           C
ATOM   1355  C   THR A  79      70.910  56.480  76.954  1.00  0.00           C
ATOM   1356  O   THR A  79      71.800  55.730  77.344  1.00  0.00           O
ATOM   1357  N   LEU A  80      69.850  56.000  76.274  1.00  0.00           N
ATOM   1359  CA  LEU A  80      69.740  54.620  75.854  1.00  0.00           C
ATOM   1361  CB  LEU A  80      68.900  53.760  76.834  1.00  0.00           C
ATOM   1364  CG  LEU A  80      69.540  53.450  78.194  1.00  0.00           C
ATOM   1366  CD1 LEU A  80      68.530  52.630  79.004  1.00  0.00           C
ATOM   1370  CD2 LEU A  80      70.810  52.620  78.024  1.00  0.00           C
ATOM   1374  C   LEU A  80      69.060  54.540  74.504  1.00  0.00           C
ATOM   1375  O   LEU A  80      68.170  55.350  74.204  1.00  0.00           O
ATOM   1376  N   LEU A  81      69.460  53.540  73.684  1.00  0.00           N
ATOM   1378  CA  LEU A  81      68.880  53.190  72.394  1.00  0.00           C
ATOM   1380  CB  LEU A  81      67.320  53.040  72.414  1.00  0.00           C
ATOM   1383  CG  LEU A  81      66.800  51.720  73.034  1.00  0.00           C
ATOM   1385  CD1 LEU A  81      66.980  51.630  74.544  1.00  0.00           C
ATOM   1389  CD2 LEU A  81      65.320  51.510  72.724  1.00  0.00           C
ATOM   1393  C   LEU A  81      69.310  54.080  71.224  1.00  0.00           C
ATOM   1394  O   LEU A  81      68.790  53.970  70.104  1.00  0.00           O
ATOM   1395  N   GLY A  82      70.280  54.990  71.414  1.00  0.00           N
ATOM   1397  CA  GLY A  82      70.700  55.910  70.354  1.00  0.00           C
ATOM   1400  C   GLY A  82      71.760  55.280  69.534  1.00  0.00           C
ATOM   1401  O   GLY A  82      72.270  54.230  69.904  1.00  0.00           O
ATOM   1402  N   GLY A  83      72.160  55.950  68.434  1.00  0.00           N
ATOM   1404  CA  GLY A  83      73.360  55.630  67.674  1.00  0.00           C
ATOM   1407  C   GLY A  83      74.560  55.660  68.554  1.00  0.00           C
ATOM   1408  O   GLY A  83      75.310  54.700  68.634  1.00  0.00           O
ATOM   1409  N   ASP A  84      74.720  56.710  69.354  1.00  0.00           N
ATOM   1411  CA  ASP A  84      75.730  56.730  70.384  1.00  0.00           C
ATOM   1413  CB  ASP A  84      76.910  57.590  69.904  1.00  0.00           C
ATOM   1416  CG  ASP A  84      77.720  56.790  68.894  1.00  0.00           C
ATOM   1417  OD1 ASP A  84      78.100  55.640  69.224  1.00  0.00           O
ATOM   1418  OD2 ASP A  84      78.040  57.340  67.814  1.00  0.00           O
ATOM   1419  C   ASP A  84      75.100  57.230  71.664  1.00  0.00           C
ATOM   1420  O   ASP A  84      74.140  58.010  71.634  1.00  0.00           O
ATOM   1421  N   ASN A  85      75.550  56.720  72.834  1.00  0.00           N
ATOM   1423  CA  ASN A  85      74.890  56.980  74.094  1.00  0.00           C
ATOM   1425  CB  ASN A  85      74.050  55.780  74.604  1.00  0.00           C
ATOM   1428  CG  ASN A  85      72.950  55.450  73.614  1.00  0.00           C
ATOM   1429  OD1 ASN A  85      71.960  56.170  73.444  1.00  0.00           O
ATOM   1430  ND2 ASN A  85      73.100  54.300  72.914  1.00  0.00           N
ATOM   1433  C   ASN A  85      75.890  57.310  75.184  1.00  0.00           C
ATOM   1434  O   ASN A  85      77.030  56.880  75.154  1.00  0.00           O
ATOM   1435  N   LEU A  86      75.450  58.090  76.184  1.00  0.00           N
ATOM   1437  CA  LEU A  86      76.140  58.270  77.444  1.00  0.00           C
ATOM   1439  CB  LEU A  86      75.690  59.620  78.054  1.00  0.00           C
ATOM   1442  CG  LEU A  86      76.260  60.060  79.414  1.00  0.00           C
ATOM   1444  CD1 LEU A  86      77.800  60.040  79.444  1.00  0.00           C
ATOM   1448  CD2 LEU A  86      75.730  61.470  79.734  1.00  0.00           C
ATOM   1452  C   LEU A  86      75.820  57.090  78.364  1.00  0.00           C
ATOM   1453  O   LEU A  86      74.680  56.640  78.394  1.00  0.00           O
ATOM   1454  N   ILE A  87      76.830  56.550  79.104  1.00  0.00           N
ATOM   1456  CA  ILE A  87      76.710  55.320  79.894  1.00  0.00           C
ATOM   1458  CB  ILE A  87      77.890  54.370  79.684  1.00  0.00           C
ATOM   1460  CG2 ILE A  87      77.830  53.190  80.694  1.00  0.00           C
ATOM   1464  CG1 ILE A  87      77.960  53.830  78.244  1.00  0.00           C
ATOM   1467  CD  ILE A  87      79.300  53.150  77.954  1.00  0.00           C
ATOM   1471  C   ILE A  87      76.660  55.590  81.383  1.00  0.00           C
ATOM   1472  O   ILE A  87      75.810  55.060  82.094  1.00  0.00           O
ATOM   1473  N   GLU A  88      77.580  56.440  81.904  1.00  0.00           N
ATOM   1475  CA  GLU A  88      77.490  56.850  83.304  1.00  0.00           C
ATOM   1477  CB  GLU A  88      77.990  55.760  84.284  1.00  0.00           C
ATOM   1480  CG  GLU A  88      77.570  55.970  85.774  1.00  0.00           C
ATOM   1483  CD  GLU A  88      77.630  54.680  86.614  1.00  0.00           C
ATOM   1484  OE1 GLU A  88      76.730  53.800  86.474  1.00  0.00           O
ATOM   1485  OE2 GLU A  88      78.540  54.590  87.474  1.00  0.00           O
ATOM   1486  C   GLU A  88      78.210  58.190  83.454  1.00  0.00           C
ATOM   1487  O   GLU A  88      79.170  58.510  82.744  1.00  0.00           O
ATOM   1488  N   VAL A  89      77.750  59.020  84.404  1.00  0.00           N
ATOM   1490  CA  VAL A  89      78.440  60.200  84.884  1.00  0.00           C
ATOM   1492  CB  VAL A  89      77.690  61.500  84.573  1.00  0.00           C
ATOM   1494  CG1 VAL A  89      78.500  62.720  85.044  1.00  0.00           C
ATOM   1498  CG2 VAL A  89      77.390  61.600  83.064  1.00  0.00           C
ATOM   1502  C   VAL A  89      78.570  60.010  86.383  1.00  0.00           C
ATOM   1503  O   VAL A  89      77.620  59.620  87.064  1.00  0.00           O
ATOM   1504  N   ASN A  90      79.770  60.230  86.944  1.00  0.00           N
ATOM   1506  CA  ASN A  90      80.010  60.140  88.374  1.00  0.00           C
ATOM   1508  CB  ASN A  90      81.450  59.620  88.684  1.00  0.00           C
ATOM   1511  CG  ASN A  90      81.620  59.390  90.184  1.00  0.00           C
ATOM   1512  OD1 ASN A  90      80.780  58.760  90.814  1.00  0.00           O
ATOM   1513  ND2 ASN A  90      82.630  60.030  90.814  1.00  0.00           N
ATOM   1516  C   ASN A  90      79.730  61.480  89.044  1.00  0.00           C
ATOM   1517  O   ASN A  90      79.750  62.540  88.424  1.00  0.00           O
ATOM   1518  N   ASN A  91      79.480  61.470  90.364  1.00  0.00           N
ATOM   1520  CA  ASN A  91      79.530  62.650  91.224  1.00  0.00           C
ATOM   1522  CB  ASN A  91      80.960  63.280  91.294  1.00  0.00           C
ATOM   1525  CG  ASN A  91      81.140  64.120  92.564  1.00  0.00           C
ATOM   1526  OD1 ASN A  91      80.350  64.020  93.504  1.00  0.00           O
ATOM   1527  ND2 ASN A  91      82.200  64.950  92.614  1.00  0.00           N
ATOM   1530  C   ASN A  91      78.440  63.670  90.904  1.00  0.00           C
ATOM   1531  O   ASN A  91      78.610  64.880  91.064  1.00  0.00           O
ATOM   1532  N   LEU A  92      77.280  63.200  90.424  1.00  0.00           N
ATOM   1534  CA  LEU A  92      76.200  64.010  89.884  1.00  0.00           C
ATOM   1536  CB  LEU A  92      75.170  63.060  89.244  1.00  0.00           C
ATOM   1539  CG  LEU A  92      75.610  62.450  87.893  1.00  0.00           C
ATOM   1541  CD1 LEU A  92      74.610  61.370  87.464  1.00  0.00           C
ATOM   1545  CD2 LEU A  92      75.680  63.570  86.854  1.00  0.00           C
ATOM   1549  C   LEU A  92      75.540  64.900  90.924  1.00  0.00           C
ATOM   1550  O   LEU A  92      75.010  65.970  90.674  1.00  0.00           O
ATOM   1551  N   ALA A  93      75.670  64.470  92.194  1.00  0.00           N
ATOM   1553  CA  ALA A  93      75.220  65.190  93.354  1.00  0.00           C
ATOM   1555  CB  ALA A  93      75.420  64.300  94.604  1.00  0.00           C
ATOM   1559  C   ALA A  93      75.980  66.470  93.614  1.00  0.00           C
ATOM   1560  O   ALA A  93      75.500  67.360  94.314  1.00  0.00           O
ATOM   1561  N   ALA A  94      77.180  66.570  93.034  1.00  0.00           N
ATOM   1563  CA  ALA A  94      78.030  67.710  93.124  1.00  0.00           C
ATOM   1565  CB  ALA A  94      79.480  67.240  93.264  1.00  0.00           C
ATOM   1569  C   ALA A  94      77.910  68.610  91.904  1.00  0.00           C
ATOM   1570  O   ALA A  94      78.650  69.590  91.834  1.00  0.00           O
ATOM   1571  N   ASP A  95      76.990  68.340  90.944  1.00  0.00           N
ATOM   1573  CA  ASP A  95      76.700  69.260  89.853  1.00  0.00           C
ATOM   1575  CB  ASP A  95      75.850  68.580  88.734  1.00  0.00           C
ATOM   1578  CG  ASP A  95      75.680  69.410  87.464  1.00  0.00           C
ATOM   1579  OD1 ASP A  95      76.350  70.460  87.274  1.00  0.00           O
ATOM   1580  OD2 ASP A  95      74.910  68.970  86.573  1.00  0.00           O
ATOM   1581  C   ASP A  95      76.040  70.550  90.384  1.00  0.00           C
ATOM   1582  O   ASP A  95      75.090  70.460  91.174  1.00  0.00           O
ATOM   1583  N   PRO A  96      76.460  71.760  90.014  1.00  0.00           N
ATOM   1584  CD  PRO A  96      77.850  72.010  89.614  1.00  0.00           C
ATOM   1587  CA  PRO A  96      75.820  73.010  90.414  1.00  0.00           C
ATOM   1589  CB  PRO A  96      76.750  74.070  89.814  1.00  0.00           C
ATOM   1592  CG  PRO A  96      78.130  73.450  90.024  1.00  0.00           C
ATOM   1595  C   PRO A  96      74.400  73.150  89.924  1.00  0.00           C
ATOM   1596  O   PRO A  96      73.620  73.890  90.524  1.00  0.00           O
ATOM   1597  N   LEU A  97      74.030  72.430  88.844  1.00  0.00           N
ATOM   1599  CA  LEU A  97      72.680  72.420  88.314  1.00  0.00           C
ATOM   1601  CB  LEU A  97      72.640  71.780  86.904  1.00  0.00           C
ATOM   1604  CG  LEU A  97      73.530  72.480  85.844  1.00  0.00           C
ATOM   1606  CD1 LEU A  97      73.480  71.720  84.514  1.00  0.00           C
ATOM   1610  CD2 LEU A  97      73.130  73.940  85.604  1.00  0.00           C
ATOM   1614  C   LEU A  97      71.660  71.740  89.224  1.00  0.00           C
ATOM   1615  O   LEU A  97      70.450  71.840  89.004  1.00  0.00           O
ATOM   1616  N   ILE A  98      72.070  71.100  90.344  1.00  0.00           N
ATOM   1618  CA  ILE A  98      71.140  70.620  91.344  1.00  0.00           C
ATOM   1620  CB  ILE A  98      71.770  69.580  92.254  1.00  0.00           C
ATOM   1622  CG2 ILE A  98      72.710  70.230  93.284  1.00  0.00           C
ATOM   1626  CG1 ILE A  98      70.670  68.740  92.944  1.00  0.00           C
ATOM   1629  CD  ILE A  98      71.220  67.470  93.584  1.00  0.00           C
ATOM   1633  C   ILE A  98      70.540  71.730  92.204  1.00  0.00           C
ATOM   1634  O   ILE A  98      69.570  71.530  92.944  1.00  0.00           O
ATOM   1635  N   LYS A  99      71.090  72.960  92.114  1.00  0.00           N
ATOM   1637  CA  LYS A  99      70.480  74.150  92.664  1.00  0.00           C
ATOM   1639  CB  LYS A  99      71.000  74.480  94.084  1.00  0.00           C
ATOM   1642  CG  LYS A  99      70.550  73.530  95.204  1.00  0.00           C
ATOM   1645  CD  LYS A  99      69.050  73.570  95.534  1.00  0.00           C
ATOM   1648  CE  LYS A  99      68.720  72.630  96.694  1.00  0.00           C
ATOM   1651  NZ  LYS A  99      69.090  73.210  98.004  1.00  0.00           N
ATOM   1655  C   LYS A  99      70.700  75.340  91.754  1.00  0.00           C
ATOM   1656  O   LYS A  99      71.510  76.210  92.084  1.00  0.00           O
ATOM   1657  N   PRO A 100      70.000  75.480  90.614  1.00  0.00           N
ATOM   1658  CD  PRO A 100      68.920  74.590  90.184  1.00  0.00           C
ATOM   1661  CA  PRO A 100      70.420  76.370  89.534  1.00  0.00           C
ATOM   1663  CB  PRO A 100      69.420  76.090  88.404  1.00  0.00           C
ATOM   1666  CG  PRO A 100      68.960  74.670  88.664  1.00  0.00           C
ATOM   1669  C   PRO A 100      70.390  77.830  89.894  1.00  0.00           C
ATOM   1670  O   PRO A 100      71.130  78.640  89.354  1.00  0.00           O
ATOM   1671  N   ALA A 101      69.510  78.210  90.834  1.00  0.00           N
ATOM   1673  CA  ALA A 101      69.420  79.560  91.304  1.00  0.00           C
ATOM   1675  CB  ALA A 101      68.080  79.720  92.044  1.00  0.00           C
ATOM   1679  C   ALA A 101      70.570  79.930  92.234  1.00  0.00           C
ATOM   1680  O   ALA A 101      70.890  81.100  92.394  1.00  0.00           O
ATOM   1681  N   GLN A 102      71.230  78.930  92.844  1.00  0.00           N
ATOM   1683  CA  GLN A 102      72.210  79.130  93.874  1.00  0.00           C
ATOM   1685  CB  GLN A 102      72.110  77.990  94.924  1.00  0.00           C
ATOM   1688  CG  GLN A 102      70.700  77.780  95.524  1.00  0.00           C
ATOM   1691  CD  GLN A 102      70.330  78.870  96.514  1.00  0.00           C
ATOM   1692  OE1 GLN A 102      71.140  79.700  96.914  1.00  0.00           O
ATOM   1693  NE2 GLN A 102      69.060  78.830  96.994  1.00  0.00           N
ATOM   1696  C   GLN A 102      73.610  79.070  93.284  1.00  0.00           C
ATOM   1697  O   GLN A 102      74.580  79.220  94.014  1.00  0.00           O
ATOM   1698  N   ILE A 103      73.740  78.910  91.954  1.00  0.00           N
ATOM   1700  CA  ILE A 103      75.010  78.940  91.243  1.00  0.00           C
ATOM   1702  CB  ILE A 103      74.930  78.420  89.814  1.00  0.00           C
ATOM   1704  CG2 ILE A 103      76.350  78.380  89.213  1.00  0.00           C
ATOM   1708  CG1 ILE A 103      74.270  77.020  89.794  1.00  0.00           C
ATOM   1711  CD  ILE A 103      73.990  76.500  88.384  1.00  0.00           C
ATOM   1715  C   ILE A 103      75.630  80.330  91.264  1.00  0.00           C
ATOM   1716  O   ILE A 103      75.170  81.260  90.604  1.00  0.00           O
ATOM   1717  N   VAL A 104      76.710  80.480  92.034  1.00  0.00           N
ATOM   1719  CA  VAL A 104      77.560  81.640  92.084  1.00  0.00           C
ATOM   1721  CB  VAL A 104      78.150  81.810  93.484  1.00  0.00           C
ATOM   1723  CG1 VAL A 104      78.960  83.110  93.584  1.00  0.00           C
ATOM   1727  CG2 VAL A 104      77.010  81.810  94.524  1.00  0.00           C
ATOM   1731  C   VAL A 104      78.670  81.470  91.064  1.00  0.00           C
ATOM   1732  O   VAL A 104      79.130  80.350  90.814  1.00  0.00           O
ATOM   1733  N   ASP A 105      79.130  82.590  90.474  1.00  0.00           N
ATOM   1735  CA  ASP A 105      80.340  82.750  89.684  1.00  0.00           C
ATOM   1737  CB  ASP A 105      80.570  84.270  89.474  1.00  0.00           C
ATOM   1740  CG  ASP A 105      81.580  84.620  88.394  1.00  0.00           C
ATOM   1741  OD1 ASP A 105      81.680  83.890  87.384  1.00  0.00           O
ATOM   1742  OD2 ASP A 105      82.110  85.770  88.454  1.00  0.00           O
ATOM   1743  C   ASP A 105      81.580  82.050  90.234  1.00  0.00           C
ATOM   1744  O   ASP A 105      81.970  82.240  91.383  1.00  0.00           O
ATOM   1745  N   GLY A 106      82.180  81.160  89.404  1.00  0.00           N
ATOM   1747  CA  GLY A 106      83.320  80.350  89.814  1.00  0.00           C
ATOM   1750  C   GLY A 106      82.920  79.080  90.524  1.00  0.00           C
ATOM   1751  O   GLY A 106      83.720  78.440  91.204  1.00  0.00           O
ATOM   1752  N   ALA A 107      81.660  78.640  90.393  1.00  0.00           N
ATOM   1754  CA  ALA A 107      81.290  77.290  90.784  1.00  0.00           C
ATOM   1756  CB  ALA A 107      79.770  77.080  90.714  1.00  0.00           C
ATOM   1760  C   ALA A 107      81.980  76.240  89.944  1.00  0.00           C
ATOM   1761  O   ALA A 107      82.020  76.360  88.724  1.00  0.00           O
ATOM   1762  N   SER A 108      82.530  75.200  90.574  1.00  0.00           N
ATOM   1764  CA  SER A 108      83.320  74.210  89.864  1.00  0.00           C
ATOM   1766  CB  SER A 108      84.850  74.260  90.174  1.00  0.00           C
ATOM   1769  OG  SER A 108      85.440  75.540  89.964  1.00  0.00           O
ATOM   1771  C   SER A 108      82.860  72.820  90.224  1.00  0.00           C
ATOM   1772  O   SER A 108      82.500  72.550  91.374  1.00  0.00           O
ATOM   1773  N   TRP A 109      82.900  71.910  89.234  1.00  0.00           N
ATOM   1775  CA  TRP A 109      82.470  70.530  89.374  1.00  0.00           C
ATOM   1777  CB  TRP A 109      81.070  70.320  88.764  1.00  0.00           C
ATOM   1780  CG  TRP A 109      80.490  68.930  88.894  1.00  0.00           C
ATOM   1781  CD1 TRP A 109      80.660  68.070  89.954  1.00  0.00           C
ATOM   1783  NE1 TRP A 109      80.090  66.860  89.664  1.00  0.00           N
ATOM   1785  CE2 TRP A 109      79.500  66.920  88.434  1.00  0.00           C
ATOM   1786  CD2 TRP A 109      79.730  68.210  87.914  1.00  0.00           C
ATOM   1787  CE3 TRP A 109      79.240  68.540  86.654  1.00  0.00           C
ATOM   1789  CZ3 TRP A 109      78.520  67.570  85.954  1.00  0.00           C
ATOM   1791  CZ2 TRP A 109      78.790  65.960  87.734  1.00  0.00           C
ATOM   1793  CH2 TRP A 109      78.280  66.320  86.484  1.00  0.00           C
ATOM   1795  C   TRP A 109      83.440  69.590  88.684  1.00  0.00           C
ATOM   1796  O   TRP A 109      83.890  69.870  87.574  1.00  0.00           O
ATOM   1797  N   THR A 110      83.750  68.450  89.324  1.00  0.00           N
ATOM   1799  CA  THR A 110      84.650  67.420  88.804  1.00  0.00           C
ATOM   1801  CB  THR A 110      85.930  67.200  89.604  1.00  0.00           C
ATOM   1803  OG1 THR A 110      86.680  68.390  89.644  1.00  0.00           O
ATOM   1805  CG2 THR A 110      86.830  66.140  88.944  1.00  0.00           C
ATOM   1809  C   THR A 110      83.940  66.100  88.784  1.00  0.00           C
ATOM   1810  O   THR A 110      83.410  65.640  89.804  1.00  0.00           O
ATOM   1811  N   ARG A 111      83.950  65.430  87.633  1.00  0.00           N
ATOM   1813  CA  ARG A 111      83.300  64.170  87.424  1.00  0.00           C
ATOM   1815  CB  ARG A 111      81.810  64.260  87.014  1.00  0.00           C
ATOM   1818  CG  ARG A 111      81.460  64.930  85.664  1.00  0.00           C
ATOM   1821  CD  ARG A 111      81.950  66.370  85.544  1.00  0.00           C
ATOM   1824  NE  ARG A 111      81.370  66.990  84.324  1.00  0.00           N
ATOM   1826  CZ  ARG A 111      81.560  68.280  84.044  1.00  0.00           C
ATOM   1827  NH1 ARG A 111      82.460  68.990  84.694  1.00  0.00           N
ATOM   1830  NH2 ARG A 111      80.810  68.850  83.134  1.00  0.00           N
ATOM   1833  C   ARG A 111      84.010  63.430  86.344  1.00  0.00           C
ATOM   1834  O   ARG A 111      84.660  64.020  85.484  1.00  0.00           O
ATOM   1835  N   THR A 112      83.860  62.100  86.344  1.00  0.00           N
ATOM   1837  CA  THR A 112      84.240  61.250  85.234  1.00  0.00           C
ATOM   1839  CB  THR A 112      84.940  59.980  85.684  1.00  0.00           C
ATOM   1841  OG1 THR A 112      86.010  60.340  86.544  1.00  0.00           O
ATOM   1843  CG2 THR A 112      85.560  59.230  84.494  1.00  0.00           C
ATOM   1847  C   THR A 112      82.970  60.930  84.484  1.00  0.00           C
ATOM   1848  O   THR A 112      81.920  60.720  85.104  1.00  0.00           O
ATOM   1849  N   MET A 113      83.060  60.930  83.154  1.00  0.00           N
ATOM   1851  CA  MET A 113      82.010  60.530  82.254  1.00  0.00           C
ATOM   1853  CB  MET A 113      81.540  61.660  81.304  1.00  0.00           C
ATOM   1856  CG  MET A 113      80.960  62.870  82.044  1.00  0.00           C
ATOM   1859  SD  MET A 113      80.350  64.190  80.954  1.00  0.00           S
ATOM   1860  CE  MET A 113      82.000  64.900  80.684  1.00  0.00           C
ATOM   1864  C   MET A 113      82.520  59.410  81.404  1.00  0.00           C
ATOM   1865  O   MET A 113      83.690  59.350  81.014  1.00  0.00           O
ATOM   1866  N   GLY A 114      81.620  58.480  81.074  1.00  0.00           N
ATOM   1868  CA  GLY A 114      81.880  57.410  80.144  1.00  0.00           C
ATOM   1871  C   GLY A 114      80.720  57.240  79.234  1.00  0.00           C
ATOM   1872  O   GLY A 114      79.570  57.200  79.664  1.00  0.00           O
ATOM   1873  N   TRP A 115      81.000  57.080  77.944  1.00  0.00           N
ATOM   1875  CA  TRP A 115      80.010  57.060  76.884  1.00  0.00           C
ATOM   1877  CB  TRP A 115      79.810  58.480  76.294  1.00  0.00           C
ATOM   1880  CG  TRP A 115      80.990  59.110  75.614  1.00  0.00           C
ATOM   1881  CD1 TRP A 115      81.180  59.100  74.264  1.00  0.00           C
ATOM   1883  NE1 TRP A 115      82.340  59.780  73.954  1.00  0.00           N
ATOM   1885  CE2 TRP A 115      82.910  60.240  75.094  1.00  0.00           C
ATOM   1886  CD2 TRP A 115      82.090  59.820  76.174  1.00  0.00           C
ATOM   1887  CE3 TRP A 115      82.460  60.160  77.474  1.00  0.00           C
ATOM   1889  CZ3 TRP A 115      83.660  60.860  77.674  1.00  0.00           C
ATOM   1891  CZ2 TRP A 115      84.080  60.950  75.284  1.00  0.00           C
ATOM   1893  CH2 TRP A 115      84.450  61.230  76.594  1.00  0.00           C
ATOM   1895  C   TRP A 115      80.510  56.070  75.854  1.00  0.00           C
ATOM   1896  O   TRP A 115      81.620  55.540  75.984  1.00  0.00           O
ATOM   1897  N   THR A 116      79.710  55.750  74.834  1.00  0.00           N
ATOM   1899  CA  THR A 116      80.150  54.960  73.694  1.00  0.00           C
ATOM   1901  CB  THR A 116      79.430  53.640  73.424  1.00  0.00           C
ATOM   1903  OG1 THR A 116      78.060  53.700  73.754  1.00  0.00           O
ATOM   1905  CG2 THR A 116      80.050  52.570  74.314  1.00  0.00           C
ATOM   1909  C   THR A 116      80.090  55.820  72.464  1.00  0.00           C
ATOM   1910  O   THR A 116      79.180  56.620  72.284  1.00  0.00           O
ATOM   1911  N   GLU A 117      81.110  55.660  71.614  1.00  0.00           N
ATOM   1913  CA  GLU A 117      81.140  56.160  70.264  1.00  0.00           C
ATOM   1915  CB  GLU A 117      82.250  57.240  70.114  1.00  0.00           C
ATOM   1918  CG  GLU A 117      81.850  58.610  70.704  1.00  0.00           C
ATOM   1921  CD  GLU A 117      82.880  59.690  70.414  1.00  0.00           C
ATOM   1922  OE1 GLU A 117      83.480  59.710  69.304  1.00  0.00           O
ATOM   1923  OE2 GLU A 117      83.130  60.520  71.344  1.00  0.00           O
ATOM   1924  C   GLU A 117      81.450  54.980  69.354  1.00  0.00           C
ATOM   1925  O   GLU A 117      82.470  54.320  69.534  1.00  0.00           O
ATOM   1926  N   TYR A 118      80.590  54.630  68.374  1.00  0.00           N
ATOM   1928  CA  TYR A 118      80.850  53.560  67.394  1.00  0.00           C
ATOM   1930  CB  TYR A 118      82.090  53.730  66.454  1.00  0.00           C
ATOM   1933  CG  TYR A 118      82.080  55.090  65.864  1.00  0.00           C
ATOM   1934  CD1 TYR A 118      82.590  56.130  66.634  1.00  0.00           C
ATOM   1936  CE1 TYR A 118      82.140  57.430  66.444  1.00  0.00           C
ATOM   1938  CZ  TYR A 118      81.260  57.680  65.414  1.00  0.00           C
ATOM   1939  OH  TYR A 118      80.640  58.920  65.494  1.00  0.00           O
ATOM   1941  CD2 TYR A 118      81.380  55.390  64.684  1.00  0.00           C
ATOM   1943  CE2 TYR A 118      80.980  56.710  64.444  1.00  0.00           C
ATOM   1945  C   TYR A 118      80.910  52.180  68.044  1.00  0.00           C
ATOM   1946  O   TYR A 118      81.740  51.340  67.694  1.00  0.00           O
ATOM   1947  N   GLN A 119      80.150  52.000  69.143  1.00  0.00           N
ATOM   1949  CA  GLN A 119      80.170  50.810  70.004  1.00  0.00           C
ATOM   1951  CB  GLN A 119      79.830  49.500  69.244  1.00  0.00           C
ATOM   1954  CG  GLN A 119      79.540  48.290  70.174  1.00  0.00           C
ATOM   1957  CD  GLN A 119      78.820  47.130  69.474  1.00  0.00           C
ATOM   1958  OE1 GLN A 119      77.630  47.200  69.174  1.00  0.00           O
ATOM   1959  NE2 GLN A 119      79.510  45.990  69.284  1.00  0.00           N
ATOM   1962  C   GLN A 119      81.470  50.710  70.804  1.00  0.00           C
ATOM   1963  O   GLN A 119      81.720  49.790  71.573  1.00  0.00           O
ATOM   1964  N   GLN A 120      82.350  51.710  70.654  1.00  0.00           N
ATOM   1966  CA  GLN A 120      83.630  51.780  71.304  1.00  0.00           C
ATOM   1968  CB  GLN A 120      84.730  52.380  70.404  1.00  0.00           C
ATOM   1971  CG  GLN A 120      84.960  51.670  69.054  1.00  0.00           C
ATOM   1974  CD  GLN A 120      85.330  50.210  69.284  1.00  0.00           C
ATOM   1975  OE1 GLN A 120      86.240  49.930  70.074  1.00  0.00           O
ATOM   1976  NE2 GLN A 120      84.630  49.270  68.604  1.00  0.00           N
ATOM   1979  C   GLN A 120      83.470  52.620  72.544  1.00  0.00           C
ATOM   1980  O   GLN A 120      83.070  53.780  72.504  1.00  0.00           O
ATOM   1981  N   VAL A 121      83.770  52.060  73.714  1.00  0.00           N
ATOM   1983  CA  VAL A 121      83.700  52.800  74.954  1.00  0.00           C
ATOM   1985  CB  VAL A 121      83.800  51.870  76.154  1.00  0.00           C
ATOM   1987  CG1 VAL A 121      85.240  51.380  76.424  1.00  0.00           C
ATOM   1991  CG2 VAL A 121      83.220  52.600  77.374  1.00  0.00           C
ATOM   1995  C   VAL A 121      84.700  53.950  74.984  1.00  0.00           C
ATOM   1996  O   VAL A 121      85.850  53.840  74.564  1.00  0.00           O
ATOM   1997  N   ARG A 122      84.270  55.110  75.494  1.00  0.00           N
ATOM   1999  CA  ARG A 122      85.090  56.270  75.694  1.00  0.00           C
ATOM   2001  CB  ARG A 122      84.660  57.430  74.784  1.00  0.00           C
ATOM   2004  CG  ARG A 122      84.830  57.130  73.284  1.00  0.00           C
ATOM   2007  CD  ARG A 122      86.280  57.140  72.814  1.00  0.00           C
ATOM   2010  NE  ARG A 122      86.230  56.780  71.374  1.00  0.00           N
ATOM   2012  CZ  ARG A 122      86.530  55.590  70.884  1.00  0.00           C
ATOM   2013  NH1 ARG A 122      86.850  54.540  71.614  1.00  0.00           N
ATOM   2016  NH2 ARG A 122      86.570  55.400  69.594  1.00  0.00           N
ATOM   2019  C   ARG A 122      84.930  56.670  77.144  1.00  0.00           C
ATOM   2020  O   ARG A 122      83.890  56.400  77.744  1.00  0.00           O
ATOM   2021  N   TYR A 123      85.950  57.280  77.734  1.00  0.00           N
ATOM   2023  CA  TYR A 123      85.790  57.890  79.034  1.00  0.00           C
ATOM   2025  CB  TYR A 123      85.850  56.920  80.264  1.00  0.00           C
ATOM   2028  CG  TYR A 123      87.090  56.070  80.294  1.00  0.00           C
ATOM   2029  CD1 TYR A 123      87.120  54.890  79.544  1.00  0.00           C
ATOM   2031  CE1 TYR A 123      88.260  54.080  79.504  1.00  0.00           C
ATOM   2033  CZ  TYR A 123      89.400  54.460  80.204  1.00  0.00           C
ATOM   2034  OH  TYR A 123      90.560  53.690  80.034  1.00  0.00           O
ATOM   2036  CD2 TYR A 123      88.210  56.380  81.084  1.00  0.00           C
ATOM   2038  CE2 TYR A 123      89.370  55.580  81.044  1.00  0.00           C
ATOM   2040  C   TYR A 123      86.830  58.970  79.143  1.00  0.00           C
ATOM   2041  O   TYR A 123      87.870  58.950  78.474  1.00  0.00           O
ATOM   2042  N   ALA A 124      86.510  59.930  80.004  1.00  0.00           N
ATOM   2044  CA  ALA A 124      87.400  60.950  80.444  1.00  0.00           C
ATOM   2046  CB  ALA A 124      87.560  62.070  79.414  1.00  0.00           C
ATOM   2050  C   ALA A 124      86.870  61.550  81.724  1.00  0.00           C
ATOM   2051  O   ALA A 124      85.670  61.510  82.014  1.00  0.00           O
ATOM   2052  N   THR A 125      87.790  62.130  82.493  1.00  0.00           N
ATOM   2054  CA  THR A 125      87.470  62.990  83.614  1.00  0.00           C
ATOM   2056  CB  THR A 125      88.540  62.990  84.694  1.00  0.00           C
ATOM   2058  OG1 THR A 125      88.690  61.660  85.184  1.00  0.00           O
ATOM   2060  CG2 THR A 125      88.180  63.880  85.904  1.00  0.00           C
ATOM   2064  C   THR A 125      87.300  64.370  83.054  1.00  0.00           C
ATOM   2065  O   THR A 125      87.960  64.740  82.084  1.00  0.00           O
ATOM   2066  N   ALA A 126      86.370  65.140  83.624  1.00  0.00           N
ATOM   2068  CA  ALA A 126      86.050  66.480  83.264  1.00  0.00           C
ATOM   2070  CB  ALA A 126      84.660  66.520  82.594  1.00  0.00           C
ATOM   2074  C   ALA A 126      86.030  67.330  84.514  1.00  0.00           C
ATOM   2075  O   ALA A 126      85.450  66.960  85.544  1.00  0.00           O
ATOM   2076  N   ARG A 127      86.650  68.520  84.454  1.00  0.00           N
ATOM   2078  CA  ARG A 127      86.400  69.560  85.424  1.00  0.00           C
ATOM   2080  CB  ARG A 127      87.650  70.020  86.194  1.00  0.00           C
ATOM   2083  CG  ARG A 127      87.370  71.090  87.274  1.00  0.00           C
ATOM   2086  CD  ARG A 127      88.580  71.440  88.124  1.00  0.00           C
ATOM   2089  NE  ARG A 127      88.050  72.260  89.264  1.00  0.00           N
ATOM   2091  CZ  ARG A 127      87.840  71.760  90.474  1.00  0.00           C
ATOM   2092  NH1 ARG A 127      88.340  70.610  90.874  1.00  0.00           N
ATOM   2095  NH2 ARG A 127      87.210  72.500  91.374  1.00  0.00           N
ATOM   2098  C   ARG A 127      85.820  70.740  84.713  1.00  0.00           C
ATOM   2099  O   ARG A 127      86.160  71.070  83.584  1.00  0.00           O
ATOM   2100  N   SER A 128      84.860  71.410  85.364  1.00  0.00           N
ATOM   2102  CA  SER A 128      84.290  72.590  84.784  1.00  0.00           C
ATOM   2104  CB  SER A 128      82.930  72.290  84.143  1.00  0.00           C
ATOM   2107  OG  SER A 128      82.010  71.680  85.054  1.00  0.00           O
ATOM   2109  C   SER A 128      84.140  73.670  85.794  1.00  0.00           C
ATOM   2110  O   SER A 128      84.220  73.440  87.004  1.00  0.00           O
ATOM   2111  N   VAL A 129      83.960  74.900  85.284  1.00  0.00           N
ATOM   2113  CA  VAL A 129      83.700  76.080  86.064  1.00  0.00           C
ATOM   2115  CB  VAL A 129      84.850  77.080  86.084  1.00  0.00           C
ATOM   2117  CG1 VAL A 129      86.070  76.400  86.713  1.00  0.00           C
ATOM   2121  CG2 VAL A 129      85.190  77.580  84.664  1.00  0.00           C
ATOM   2125  C   VAL A 129      82.480  76.730  85.454  1.00  0.00           C
ATOM   2126  O   VAL A 129      82.230  76.580  84.264  1.00  0.00           O
ATOM   2127  N   PHE A 130      81.680  77.450  86.254  1.00  0.00           N
ATOM   2129  CA  PHE A 130      80.510  78.170  85.784  1.00  0.00           C
ATOM   2131  CB  PHE A 130      79.260  77.920  86.674  1.00  0.00           C
ATOM   2134  CG  PHE A 130      78.640  76.570  86.404  1.00  0.00           C
ATOM   2135  CD1 PHE A 130      79.260  75.370  86.804  1.00  0.00           C
ATOM   2137  CE1 PHE A 130      78.640  74.130  86.564  1.00  0.00           C
ATOM   2139  CZ  PHE A 130      77.390  74.090  85.944  1.00  0.00           C
ATOM   2141  CD2 PHE A 130      77.390  76.500  85.774  1.00  0.00           C
ATOM   2143  CE2 PHE A 130      76.760  75.270  85.554  1.00  0.00           C
ATOM   2145  C   PHE A 130      80.800  79.650  85.814  1.00  0.00           C
ATOM   2146  O   PHE A 130      81.290  80.180  86.814  1.00  0.00           O
ATOM   2147  N   LYS A 131      80.490  80.350  84.704  1.00  0.00           N
ATOM   2149  CA  LYS A 131      80.570  81.780  84.554  1.00  0.00           C
ATOM   2151  CB  LYS A 131      81.460  82.130  83.334  1.00  0.00           C
ATOM   2154  CG  LYS A 131      82.940  81.750  83.494  1.00  0.00           C
ATOM   2157  CD  LYS A 131      83.730  81.720  82.174  1.00  0.00           C
ATOM   2160  CE  LYS A 131      83.400  82.840  81.184  1.00  0.00           C
ATOM   2163  NZ  LYS A 131      83.700  84.180  81.734  1.00  0.00           N
ATOM   2167  C   LYS A 131      79.160  82.290  84.294  1.00  0.00           C
ATOM   2168  O   LYS A 131      78.370  81.620  83.644  1.00  0.00           O
ATOM   2169  N   TRP A 132      78.770  83.490  84.784  1.00  0.00           N
ATOM   2171  CA  TRP A 132      77.500  84.060  84.374  1.00  0.00           C
ATOM   2173  CB  TRP A 132      76.810  84.790  85.554  1.00  0.00           C
ATOM   2176  CG  TRP A 132      75.410  85.300  85.454  1.00  0.00           C
ATOM   2177  CD1 TRP A 132      74.360  84.840  84.713  1.00  0.00           C
ATOM   2179  NE1 TRP A 132      73.240  85.590  84.974  1.00  0.00           N
ATOM   2181  CE2 TRP A 132      73.520  86.500  85.944  1.00  0.00           C
ATOM   2182  CD2 TRP A 132      74.880  86.340  86.294  1.00  0.00           C
ATOM   2183  CE3 TRP A 132      75.440  87.140  87.294  1.00  0.00           C
ATOM   2185  CZ3 TRP A 132      74.610  88.060  87.944  1.00  0.00           C
ATOM   2187  CZ2 TRP A 132      72.720  87.460  86.554  1.00  0.00           C
ATOM   2189  CH2 TRP A 132      73.280  88.220  87.574  1.00  0.00           C
ATOM   2191  C   TRP A 132      77.760  85.010  83.234  1.00  0.00           C
ATOM   2192  O   TRP A 132      78.590  85.920  83.314  1.00  0.00           O
ATOM   2193  N   ASP A 133      77.020  84.840  82.134  1.00  0.00           N
ATOM   2195  CA  ASP A 133      77.100  85.720  80.984  1.00  0.00           C
ATOM   2197  CB  ASP A 133      76.670  84.930  79.724  1.00  0.00           C
ATOM   2200  CG  ASP A 133      77.510  83.690  79.534  1.00  0.00           C
ATOM   2201  OD1 ASP A 133      78.620  83.570  80.104  1.00  0.00           O
ATOM   2202  OD2 ASP A 133      77.060  82.860  78.694  1.00  0.00           O
ATOM   2203  C   ASP A 133      76.130  86.860  81.164  1.00  0.00           C
ATOM   2204  O   ASP A 133      76.120  87.860  80.434  1.00  0.00           O
ATOM   2205  N   GLY A 134      75.250  86.740  82.174  1.00  0.00           N
ATOM   2207  CA  GLY A 134      74.190  87.690  82.404  1.00  0.00           C
ATOM   2210  C   GLY A 134      72.870  87.120  82.014  1.00  0.00           C
ATOM   2211  O   GLY A 134      72.560  85.960  82.254  1.00  0.00           O
ATOM   2212  N   THR A 135      72.020  87.970  81.434  1.00  0.00           N
ATOM   2214  CA  THR A 135      70.610  87.680  81.254  1.00  0.00           C
ATOM   2216  CB  THR A 135      69.730  88.700  81.974  1.00  0.00           C
ATOM   2218  OG1 THR A 135      69.920  88.630  83.384  1.00  0.00           O
ATOM   2220  CG2 THR A 135      68.240  88.410  81.764  1.00  0.00           C
ATOM   2224  C   THR A 135      70.250  87.630  79.784  1.00  0.00           C
ATOM   2225  O   THR A 135      70.620  88.530  79.024  1.00  0.00           O
ATOM   2226  N   ASP A 136      69.480  86.620  79.344  1.00  0.00           N
ATOM   2228  CA  ASP A 136      69.010  86.470  77.963  1.00  0.00           C
ATOM   2230  CB  ASP A 136      69.780  85.320  77.284  1.00  0.00           C
ATOM   2233  CG  ASP A 136      69.540  85.170  75.794  1.00  0.00           C
ATOM   2234  OD1 ASP A 136      68.970  86.090  75.154  1.00  0.00           O
ATOM   2235  OD2 ASP A 136      69.990  84.130  75.264  1.00  0.00           O
ATOM   2236  C   ASP A 136      67.490  86.250  77.954  1.00  0.00           C
ATOM   2237  O   ASP A 136      66.920  85.930  78.994  1.00  0.00           O
ATOM   2238  N   THR A 137      66.780  86.420  76.814  1.00  0.00           N
ATOM   2240  CA  THR A 137      65.350  86.140  76.713  1.00  0.00           C
ATOM   2242  CB  THR A 137      64.380  87.330  76.624  1.00  0.00           C
ATOM   2244  OG1 THR A 137      64.610  88.190  75.524  1.00  0.00           O
ATOM   2246  CG2 THR A 137      64.520  88.210  77.874  1.00  0.00           C
ATOM   2250  C   THR A 137      65.070  85.200  75.564  1.00  0.00           C
ATOM   2251  O   THR A 137      65.120  85.540  74.384  1.00  0.00           O
ATOM   2252  N   VAL A 138      64.730  83.940  75.854  1.00  0.00           N
ATOM   2254  CA  VAL A 138      64.600  82.920  74.834  1.00  0.00           C
ATOM   2256  CB  VAL A 138      65.170  81.590  75.314  1.00  0.00           C
ATOM   2258  CG1 VAL A 138      66.690  81.770  75.554  1.00  0.00           C
ATOM   2262  CG2 VAL A 138      64.410  81.130  76.573  1.00  0.00           C
ATOM   2266  C   VAL A 138      63.140  82.750  74.414  1.00  0.00           C
ATOM   2267  O   VAL A 138      62.250  82.710  75.254  1.00  0.00           O
ATOM   2268  N   LYS A 139      62.860  82.620  73.104  1.00  0.00           N
ATOM   2270  CA  LYS A 139      61.530  82.200  72.674  1.00  0.00           C
ATOM   2272  CB  LYS A 139      61.090  82.860  71.354  1.00  0.00           C
ATOM   2275  CG  LYS A 139      59.620  82.580  70.964  1.00  0.00           C
ATOM   2278  CD  LYS A 139      59.160  83.500  69.814  1.00  0.00           C
ATOM   2281  CE  LYS A 139      57.670  83.450  69.414  1.00  0.00           C
ATOM   2284  NZ  LYS A 139      57.360  84.470  68.394  1.00  0.00           N
ATOM   2288  C   LYS A 139      61.440  80.680  72.594  1.00  0.00           C
ATOM   2289  O   LYS A 139      62.200  80.000  71.904  1.00  0.00           O
ATOM   2290  N   VAL A 140      60.500  80.080  73.324  1.00  0.00           N
ATOM   2292  CA  VAL A 140      60.230  78.660  73.294  1.00  0.00           C
ATOM   2294  CB  VAL A 140      60.930  77.900  74.434  1.00  0.00           C
ATOM   2296  CG1 VAL A 140      60.530  76.420  74.394  1.00  0.00           C
ATOM   2300  CG2 VAL A 140      62.470  78.040  74.324  1.00  0.00           C
ATOM   2304  C   VAL A 140      58.720  78.550  73.414  1.00  0.00           C
ATOM   2305  O   VAL A 140      58.130  79.310  74.174  1.00  0.00           O
ATOM   2306  N   GLY A 141      58.040  77.670  72.654  1.00  0.00           N
ATOM   2308  CA  GLY A 141      56.580  77.490  72.644  1.00  0.00           C
ATOM   2311  C   GLY A 141      55.820  78.770  72.494  1.00  0.00           C
ATOM   2312  O   GLY A 141      54.860  79.030  73.214  1.00  0.00           O
ATOM   2313  N   SER A 142      56.360  79.650  71.624  1.00  0.00           N
ATOM   2315  CA  SER A 142      55.850  80.970  71.284  1.00  0.00           C
ATOM   2317  CB  SER A 142      54.440  80.840  70.644  1.00  0.00           C
ATOM   2320  OG  SER A 142      53.950  82.020  70.004  1.00  0.00           O
ATOM   2322  C   SER A 142      55.940  82.000  72.404  1.00  0.00           C
ATOM   2323  O   SER A 142      55.600  83.170  72.234  1.00  0.00           O
ATOM   2324  N   ASP A 143      56.510  81.620  73.574  1.00  0.00           N
ATOM   2326  CA  ASP A 143      56.580  82.430  74.764  1.00  0.00           C
ATOM   2328  CB  ASP A 143      56.040  81.660  76.004  1.00  0.00           C
ATOM   2331  CG  ASP A 143      55.670  82.610  77.134  1.00  0.00           C
ATOM   2332  OD1 ASP A 143      55.330  83.790  76.874  1.00  0.00           O
ATOM   2333  OD2 ASP A 143      55.610  82.130  78.304  1.00  0.00           O
ATOM   2334  C   ASP A 143      58.010  82.850  75.024  1.00  0.00           C
ATOM   2335  O   ASP A 143      58.970  82.120  74.754  1.00  0.00           O
ATOM   2336  N   GLU A 144      58.200  84.050  75.574  1.00  0.00           N
ATOM   2338  CA  GLU A 144      59.510  84.480  76.004  1.00  0.00           C
ATOM   2340  CB  GLU A 144      59.740  86.000  75.804  1.00  0.00           C
ATOM   2343  CG  GLU A 144      58.890  86.900  76.724  1.00  0.00           C
ATOM   2346  CD  GLU A 144      59.330  88.350  76.784  1.00  0.00           C
ATOM   2347  OE1 GLU A 144      59.710  88.940  75.754  1.00  0.00           O
ATOM   2348  OE2 GLU A 144      59.340  88.910  77.924  1.00  0.00           O
ATOM   2349  C   GLU A 144      59.720  84.070  77.454  1.00  0.00           C
ATOM   2350  O   GLU A 144      58.860  84.140  78.324  1.00  0.00           O
ATOM   2351  N   THR A 145      60.950  83.640  77.764  1.00  0.00           N
ATOM   2353  CA  THR A 145      61.350  83.320  79.124  1.00  0.00           C
ATOM   2355  CB  THR A 145      61.700  81.860  79.334  1.00  0.00           C
ATOM   2357  OG1 THR A 145      60.640  81.060  78.834  1.00  0.00           O
ATOM   2359  CG2 THR A 145      61.860  81.550  80.834  1.00  0.00           C
ATOM   2363  C   THR A 145      62.570  84.140  79.454  1.00  0.00           C
ATOM   2364  O   THR A 145      63.530  84.040  78.684  1.00  0.00           O
ATOM   2365  N   PRO A 146      62.620  85.000  80.484  1.00  0.00           N
ATOM   2366  CD  PRO A 146      61.480  85.350  81.324  1.00  0.00           C
ATOM   2369  CA  PRO A 146      63.870  85.560  80.994  1.00  0.00           C
ATOM   2371  CB  PRO A 146      63.430  86.600  82.044  1.00  0.00           C
ATOM   2374  CG  PRO A 146      62.050  86.140  82.514  1.00  0.00           C
ATOM   2377  C   PRO A 146      64.800  84.500  81.554  1.00  0.00           C
ATOM   2378  O   PRO A 146      64.360  83.540  82.184  1.00  0.00           O
ATOM   2379  N   VAL A 147      66.110  84.630  81.294  1.00  0.00           N
ATOM   2381  CA  VAL A 147      67.050  83.570  81.573  1.00  0.00           C
ATOM   2383  CB  VAL A 147      67.480  82.920  80.274  1.00  0.00           C
ATOM   2385  CG1 VAL A 147      68.440  81.780  80.584  1.00  0.00           C
ATOM   2389  CG2 VAL A 147      66.270  82.340  79.524  1.00  0.00           C
ATOM   2393  C   VAL A 147      68.300  84.120  82.234  1.00  0.00           C
ATOM   2394  O   VAL A 147      68.880  85.070  81.724  1.00  0.00           O
ATOM   2395  N   ARG A 148      68.790  83.500  83.334  1.00  0.00           N
ATOM   2397  CA  ARG A 148      70.180  83.610  83.754  1.00  0.00           C
ATOM   2399  CB  ARG A 148      70.330  83.170  85.234  1.00  0.00           C
ATOM   2402  CG  ARG A 148      69.440  83.940  86.214  1.00  0.00           C
ATOM   2405  CD  ARG A 148      69.420  83.300  87.604  1.00  0.00           C
ATOM   2408  NE  ARG A 148      68.570  84.200  88.454  1.00  0.00           N
ATOM   2410  CZ  ARG A 148      68.290  83.960  89.724  1.00  0.00           C
ATOM   2411  NH1 ARG A 148      68.490  82.770  90.254  1.00  0.00           N
ATOM   2414  NH2 ARG A 148      67.880  84.920  90.524  1.00  0.00           N
ATOM   2417  C   ARG A 148      71.060  82.670  82.924  1.00  0.00           C
ATOM   2418  O   ARG A 148      70.890  81.460  82.984  1.00  0.00           O
ATOM   2419  N   VAL A 149      71.990  83.210  82.114  1.00  0.00           N
ATOM   2421  CA  VAL A 149      72.770  82.410  81.184  1.00  0.00           C
ATOM   2423  CB  VAL A 149      72.990  83.090  79.844  1.00  0.00           C
ATOM   2425  CG1 VAL A 149      73.790  82.190  78.884  1.00  0.00           C
ATOM   2429  CG2 VAL A 149      71.610  83.410  79.254  1.00  0.00           C
ATOM   2433  C   VAL A 149      74.120  82.080  81.784  1.00  0.00           C
ATOM   2434  O   VAL A 149      74.920  82.970  82.084  1.00  0.00           O
ATOM   2435  N   LEU A 150      74.390  80.780  81.974  1.00  0.00           N
ATOM   2437  CA  LEU A 150      75.640  80.310  82.534  1.00  0.00           C
ATOM   2439  CB  LEU A 150      75.410  79.380  83.734  1.00  0.00           C
ATOM   2442  CG  LEU A 150      74.550  79.970  84.874  1.00  0.00           C
ATOM   2444  CD1 LEU A 150      74.460  78.950  86.014  1.00  0.00           C
ATOM   2448  CD2 LEU A 150      75.100  81.290  85.434  1.00  0.00           C
ATOM   2452  C   LEU A 150      76.430  79.560  81.474  1.00  0.00           C
ATOM   2453  O   LEU A 150      75.980  78.520  80.984  1.00  0.00           O
ATOM   2454  N   ASP A 151      77.630  80.050  81.134  1.00  0.00           N
ATOM   2456  CA  ASP A 151      78.610  79.370  80.314  1.00  0.00           C
ATOM   2458  CB  ASP A 151      79.460  80.440  79.574  1.00  0.00           C
ATOM   2461  CG  ASP A 151      80.020  80.080  78.204  1.00  0.00           C
ATOM   2462  OD1 ASP A 151      79.480  79.210  77.474  1.00  0.00           O
ATOM   2463  OD2 ASP A 151      80.920  80.870  77.784  1.00  0.00           O
ATOM   2464  C   ASP A 151      79.450  78.500  81.254  1.00  0.00           C
ATOM   2465  O   ASP A 151      80.120  78.990  82.174  1.00  0.00           O
ATOM   2466  N   GLU A 152      79.370  77.170  81.084  1.00  0.00           N
ATOM   2468  CA  GLU A 152      80.130  76.200  81.844  1.00  0.00           C
ATOM   2470  CB  GLU A 152      79.300  74.930  82.234  1.00  0.00           C
ATOM   2473  CG  GLU A 152      80.150  73.800  82.893  1.00  0.00           C
ATOM   2476  CD  GLU A 152      79.510  72.420  83.084  1.00  0.00           C
ATOM   2477  OE1 GLU A 152      79.080  71.770  82.104  1.00  0.00           O
ATOM   2478  OE2 GLU A 152      79.560  71.900  84.234  1.00  0.00           O
ATOM   2479  C   GLU A 152      81.340  75.830  81.004  1.00  0.00           C
ATOM   2480  O   GLU A 152      81.230  75.140  79.994  1.00  0.00           O
ATOM   2481  N   GLU A 153      82.540  76.280  81.424  1.00  0.00           N
ATOM   2483  CA  GLU A 153      83.760  75.980  80.704  1.00  0.00           C
ATOM   2485  CB  GLU A 153      84.860  77.060  80.874  1.00  0.00           C
ATOM   2488  CG  GLU A 153      84.550  78.390  80.144  1.00  0.00           C
ATOM   2491  CD  GLU A 153      84.310  78.130  78.664  1.00  0.00           C
ATOM   2492  OE1 GLU A 153      85.300  78.210  77.893  1.00  0.00           O
ATOM   2493  OE2 GLU A 153      83.170  77.760  78.314  1.00  0.00           O
ATOM   2494  C   GLU A 153      84.300  74.660  81.164  1.00  0.00           C
ATOM   2495  O   GLU A 153      84.690  74.500  82.324  1.00  0.00           O
ATOM   2496  N   VAL A 154      84.370  73.670  80.264  1.00  0.00           N
ATOM   2498  CA  VAL A 154      84.790  72.340  80.624  1.00  0.00           C
ATOM   2500  CB  VAL A 154      83.800  71.250  80.204  1.00  0.00           C
ATOM   2502  CG1 VAL A 154      84.160  69.940  80.934  1.00  0.00           C
ATOM   2506  CG2 VAL A 154      82.360  71.670  80.544  1.00  0.00           C
ATOM   2510  C   VAL A 154      86.120  72.060  79.964  1.00  0.00           C
ATOM   2511  O   VAL A 154      86.320  72.300  78.774  1.00  0.00           O
ATOM   2512  N   SER A 155      87.070  71.520  80.734  1.00  0.00           N
ATOM   2514  CA  SER A 155      88.210  70.820  80.184  1.00  0.00           C
ATOM   2516  CB  SER A 155      89.570  71.470  80.574  1.00  0.00           C
ATOM   2519  OG  SER A 155      89.730  71.580  81.984  1.00  0.00           O
ATOM   2521  C   SER A 155      88.150  69.370  80.634  1.00  0.00           C
ATOM   2522  O   SER A 155      87.630  69.030  81.704  1.00  0.00           O
ATOM   2523  N   THR A 156      88.630  68.450  79.774  1.00  0.00           N
ATOM   2525  CA  THR A 156      88.850  67.050  80.164  1.00  0.00           C
ATOM   2527  CB  THR A 156      88.290  66.030  79.164  1.00  0.00           C
ATOM   2529  OG1 THR A 156      88.610  66.390  77.823  1.00  0.00           O
ATOM   2531  CG2 THR A 156      86.770  66.020  79.344  1.00  0.00           C
ATOM   2535  C   THR A 156      90.320  66.820  80.484  1.00  0.00           C
ATOM   2536  O   THR A 156      90.940  67.650  81.144  1.00  0.00           O
ATOM   2537  N   ASP A 157      90.950  65.720  80.004  1.00  0.00           N
ATOM   2539  CA  ASP A 157      92.400  65.610  79.974  1.00  0.00           C
ATOM   2541  CB  ASP A 157      92.730  64.170  79.424  1.00  0.00           C
ATOM   2544  CG  ASP A 157      94.220  63.870  79.284  1.00  0.00           C
ATOM   2545  OD1 ASP A 157      94.530  62.960  78.464  1.00  0.00           O
ATOM   2546  OD2 ASP A 157      95.050  64.490  79.994  1.00  0.00           O
ATOM   2547  C   ASP A 157      93.040  66.730  79.124  1.00  0.00           C
ATOM   2548  O   ASP A 157      93.960  67.430  79.524  1.00  0.00           O
ATOM   2549  N   GLN A 158      92.490  66.960  77.904  1.00  0.00           N
ATOM   2551  CA  GLN A 158      93.270  67.630  76.854  1.00  0.00           C
ATOM   2553  CB  GLN A 158      94.150  66.550  76.174  1.00  0.00           C
ATOM   2556  CG  GLN A 158      95.150  67.060  75.114  1.00  0.00           C
ATOM   2559  CD  GLN A 158      96.230  67.960  75.724  1.00  0.00           C
ATOM   2560  OE1 GLN A 158      96.160  69.190  75.734  1.00  0.00           O
ATOM   2561  NE2 GLN A 158      97.270  67.290  76.274  1.00  0.00           N
ATOM   2564  C   GLN A 158      92.390  68.290  75.784  1.00  0.00           C
ATOM   2565  O   GLN A 158      92.860  68.940  74.844  1.00  0.00           O
ATOM   2566  N   ALA A 159      91.060  68.210  75.914  1.00  0.00           N
ATOM   2568  CA  ALA A 159      90.170  68.980  75.084  1.00  0.00           C
ATOM   2570  CB  ALA A 159      89.210  68.080  74.284  1.00  0.00           C
ATOM   2574  C   ALA A 159      89.380  69.920  75.964  1.00  0.00           C
ATOM   2575  O   ALA A 159      89.230  69.700  77.164  1.00  0.00           O
ATOM   2576  N   ARG A 160      88.840  70.990  75.364  1.00  0.00           N
ATOM   2578  CA  ARG A 160      88.000  71.910  76.074  1.00  0.00           C
ATOM   2580  CB  ARG A 160      88.730  73.160  76.604  1.00  0.00           C
ATOM   2583  CG  ARG A 160      89.400  74.030  75.514  1.00  0.00           C
ATOM   2586  CD  ARG A 160      89.920  75.330  76.104  1.00  0.00           C
ATOM   2589  NE  ARG A 160      90.610  76.110  75.024  1.00  0.00           N
ATOM   2591  CZ  ARG A 160      90.820  77.420  75.114  1.00  0.00           C
ATOM   2592  NH1 ARG A 160      90.110  78.170  75.944  1.00  0.00           N
ATOM   2595  NH2 ARG A 160      91.670  78.000  74.304  1.00  0.00           N
ATOM   2598  C   ARG A 160      86.920  72.370  75.144  1.00  0.00           C
ATOM   2599  O   ARG A 160      87.060  72.330  73.924  1.00  0.00           O
ATOM   2600  N   TRP A 161      85.790  72.780  75.744  1.00  0.00           N
ATOM   2602  CA  TRP A 161      84.620  73.210  75.034  1.00  0.00           C
ATOM   2604  CB  TRP A 161      83.840  72.010  74.424  1.00  0.00           C
ATOM   2607  CG  TRP A 161      83.190  71.090  75.414  1.00  0.00           C
ATOM   2608  CD1 TRP A 161      81.870  71.160  75.764  1.00  0.00           C
ATOM   2610  NE1 TRP A 161      81.620  70.270  76.774  1.00  0.00           N
ATOM   2612  CE2 TRP A 161      82.770  69.620  77.104  1.00  0.00           C
ATOM   2613  CD2 TRP A 161      83.790  70.090  76.254  1.00  0.00           C
ATOM   2614  CE3 TRP A 161      85.080  69.560  76.364  1.00  0.00           C
ATOM   2616  CZ3 TRP A 161      85.310  68.540  77.294  1.00  0.00           C
ATOM   2618  CZ2 TRP A 161      83.010  68.660  78.064  1.00  0.00           C
ATOM   2620  CH2 TRP A 161      84.280  68.110  78.134  1.00  0.00           C
ATOM   2622  C   TRP A 161      83.740  73.980  75.994  1.00  0.00           C
ATOM   2623  O   TRP A 161      83.960  74.000  77.214  1.00  0.00           O
ATOM   2624  N   HIS A 162      82.720  74.640  75.434  1.00  0.00           N
ATOM   2626  CA  HIS A 162      81.850  75.560  76.124  1.00  0.00           C
ATOM   2628  CB  HIS A 162      81.740  76.930  75.374  1.00  0.00           C
ATOM   2631  ND1 HIS A 162      83.150  78.970  75.014  1.00  0.00           N
ATOM   2632  CG  HIS A 162      83.070  77.580  74.984  1.00  0.00           C
ATOM   2633  CE1 HIS A 162      84.450  79.220  74.944  1.00  0.00           C
ATOM   2635  NE2 HIS A 162      85.190  78.110  74.764  1.00  0.00           N
ATOM   2637  CD2 HIS A 162      84.310  77.050  74.774  1.00  0.00           C
ATOM   2639  C   HIS A 162      80.500  74.850  76.164  1.00  0.00           C
ATOM   2640  O   HIS A 162      80.040  74.330  75.144  1.00  0.00           O
ATOM   2641  N   ASN A 163      79.840  74.770  77.334  1.00  0.00           N
ATOM   2643  CA  ASN A 163      78.480  74.280  77.494  1.00  0.00           C
ATOM   2645  CB  ASN A 163      78.290  73.180  78.584  1.00  0.00           C
ATOM   2648  CG  ASN A 163      78.890  71.810  78.274  1.00  0.00           C
ATOM   2649  OD1 ASN A 163      78.940  71.310  77.154  1.00  0.00           O
ATOM   2650  ND2 ASN A 163      79.340  71.130  79.354  1.00  0.00           N
ATOM   2653  C   ASN A 163      77.660  75.430  78.044  1.00  0.00           C
ATOM   2654  O   ASN A 163      78.000  76.000  79.073  1.00  0.00           O
ATOM   2655  N   ARG A 164      76.510  75.770  77.424  1.00  0.00           N
ATOM   2657  CA  ARG A 164      75.650  76.810  77.974  1.00  0.00           C
ATOM   2659  CB  ARG A 164      75.360  77.940  76.964  1.00  0.00           C
ATOM   2662  CG  ARG A 164      76.580  78.860  76.844  1.00  0.00           C
ATOM   2665  CD  ARG A 164      76.370  80.160  76.064  1.00  0.00           C
ATOM   2668  NE  ARG A 164      76.220  79.810  74.614  1.00  0.00           N
ATOM   2670  CZ  ARG A 164      77.230  79.710  73.774  1.00  0.00           C
ATOM   2671  NH1 ARG A 164      78.500  79.790  74.104  1.00  0.00           N
ATOM   2674  NH2 ARG A 164      76.980  79.410  72.514  1.00  0.00           N
ATOM   2677  C   ARG A 164      74.390  76.270  78.594  1.00  0.00           C
ATOM   2678  O   ARG A 164      73.710  75.400  78.054  1.00  0.00           O
ATOM   2679  N   TYR A 165      74.020  76.800  79.774  1.00  0.00           N
ATOM   2681  CA  TYR A 165      72.790  76.470  80.444  1.00  0.00           C
ATOM   2683  CB  TYR A 165      73.020  75.770  81.814  1.00  0.00           C
ATOM   2686  CG  TYR A 165      73.750  74.460  81.584  1.00  0.00           C
ATOM   2687  CD1 TYR A 165      75.160  74.420  81.604  1.00  0.00           C
ATOM   2689  CE1 TYR A 165      75.840  73.220  81.294  1.00  0.00           C
ATOM   2691  CZ  TYR A 165      75.120  72.070  80.974  1.00  0.00           C
ATOM   2692  OH  TYR A 165      75.810  70.890  80.624  1.00  0.00           O
ATOM   2694  CD2 TYR A 165      73.040  73.280  81.324  1.00  0.00           C
ATOM   2696  CE2 TYR A 165      73.720  72.090  81.014  1.00  0.00           C
ATOM   2698  C   TYR A 165      71.940  77.710  80.604  1.00  0.00           C
ATOM   2699  O   TYR A 165      72.330  78.690  81.243  1.00  0.00           O
ATOM   2700  N   TRP A 166      70.720  77.690  80.024  1.00  0.00           N
ATOM   2702  CA  TRP A 166      69.760  78.760  80.144  1.00  0.00           C
ATOM   2704  CB  TRP A 166      68.980  78.970  78.814  1.00  0.00           C
ATOM   2707  CG  TRP A 166      69.740  79.640  77.694  1.00  0.00           C
ATOM   2708  CD1 TRP A 166      69.630  80.940  77.254  1.00  0.00           C
ATOM   2710  NE1 TRP A 166      70.490  81.150  76.214  1.00  0.00           N
ATOM   2712  CE2 TRP A 166      71.160  80.000  75.934  1.00  0.00           C
ATOM   2713  CD2 TRP A 166      70.700  79.010  76.844  1.00  0.00           C
ATOM   2714  CE3 TRP A 166      71.220  77.710  76.764  1.00  0.00           C
ATOM   2716  CZ3 TRP A 166      72.160  77.430  75.774  1.00  0.00           C
ATOM   2718  CZ2 TRP A 166      72.120  79.730  74.974  1.00  0.00           C
ATOM   2720  CH2 TRP A 166      72.600  78.420  74.904  1.00  0.00           C
ATOM   2722  C   TRP A 166      68.800  78.420  81.264  1.00  0.00           C
ATOM   2723  O   TRP A 166      67.940  77.550  81.134  1.00  0.00           O
ATOM   2724  N   ILE A 167      68.930  79.100  82.404  1.00  0.00           N
ATOM   2726  CA  ILE A 167      68.160  78.830  83.594  1.00  0.00           C
ATOM   2728  CB  ILE A 167      69.120  78.780  84.794  1.00  0.00           C
ATOM   2730  CG2 ILE A 167      68.350  78.610  86.114  1.00  0.00           C
ATOM   2734  CG1 ILE A 167      70.140  77.630  84.644  1.00  0.00           C
ATOM   2737  CD  ILE A 167      71.370  77.800  85.524  1.00  0.00           C
ATOM   2741  C   ILE A 167      67.110  79.920  83.764  1.00  0.00           C
ATOM   2742  O   ILE A 167      67.440  81.110  83.774  1.00  0.00           O
ATOM   2743  N   ASP A 168      65.810  79.560  83.914  1.00  0.00           N
ATOM   2745  CA  ASP A 168      64.770  80.500  84.354  1.00  0.00           C
ATOM   2747  CB  ASP A 168      63.330  79.870  84.254  1.00  0.00           C
ATOM   2750  CG  ASP A 168      62.200  80.830  84.624  1.00  0.00           C
ATOM   2751  OD1 ASP A 168      62.460  82.060  84.604  1.00  0.00           O
ATOM   2752  OD2 ASP A 168      61.060  80.380  84.894  1.00  0.00           O
ATOM   2753  C   ASP A 168      65.100  81.050  85.744  1.00  0.00           C
ATOM   2754  O   ASP A 168      65.670  80.360  86.594  1.00  0.00           O
ATOM   2755  N   SER A 169      64.730  82.310  86.054  1.00  0.00           N
ATOM   2757  CA  SER A 169      65.000  82.940  87.334  1.00  0.00           C
ATOM   2759  CB  SER A 169      64.710  84.460  87.334  1.00  0.00           C
ATOM   2762  OG  SER A 169      65.610  85.150  86.464  1.00  0.00           O
ATOM   2764  C   SER A 169      64.230  82.310  88.484  1.00  0.00           C
ATOM   2765  O   SER A 169      64.530  82.520  89.654  1.00  0.00           O
ATOM   2766  N   GLU A 170      63.240  81.460  88.164  1.00  0.00           N
ATOM   2768  CA  GLU A 170      62.870  80.310  88.954  1.00  0.00           C
ATOM   2770  CB  GLU A 170      61.340  80.100  88.834  1.00  0.00           C
ATOM   2773  CG  GLU A 170      60.760  78.890  89.614  1.00  0.00           C
ATOM   2776  CD  GLU A 170      59.930  79.340  90.804  1.00  0.00           C
ATOM   2777  OE1 GLU A 170      59.050  80.220  90.664  1.00  0.00           O
ATOM   2778  OE2 GLU A 170      60.350  79.000  91.954  1.00  0.00           O
ATOM   2779  C   GLU A 170      63.610  79.080  88.434  1.00  0.00           C
ATOM   2780  O   GLU A 170      63.310  78.570  87.364  1.00  0.00           O
ATOM   2781  N   GLY A 171      64.630  78.610  89.204  1.00  0.00           N
ATOM   2783  CA  GLY A 171      65.740  77.770  88.743  1.00  0.00           C
ATOM   2786  C   GLY A 171      65.460  76.420  88.144  1.00  0.00           C
ATOM   2787  O   GLY A 171      65.730  75.370  88.724  1.00  0.00           O
ATOM   2788  N   GLN A 172      64.950  76.450  86.904  1.00  0.00           N
ATOM   2790  CA  GLN A 172      64.720  75.360  85.994  1.00  0.00           C
ATOM   2792  CB  GLN A 172      63.220  75.230  85.634  1.00  0.00           C
ATOM   2795  CG  GLN A 172      62.890  74.150  84.573  1.00  0.00           C
ATOM   2798  CD  GLN A 172      61.540  74.300  83.883  1.00  0.00           C
ATOM   2799  OE1 GLN A 172      61.070  73.350  83.254  1.00  0.00           O
ATOM   2800  NE2 GLN A 172      60.900  75.480  83.934  1.00  0.00           N
ATOM   2803  C   GLN A 172      65.480  75.680  84.724  1.00  0.00           C
ATOM   2804  O   GLN A 172      65.450  76.800  84.213  1.00  0.00           O
ATOM   2805  N   ILE A 173      66.190  74.690  84.164  1.00  0.00           N
ATOM   2807  CA  ILE A 173      66.910  74.860  82.914  1.00  0.00           C
ATOM   2809  CB  ILE A 173      68.120  73.920  82.764  1.00  0.00           C
ATOM   2811  CG2 ILE A 173      68.750  74.080  81.374  1.00  0.00           C
ATOM   2815  CG1 ILE A 173      69.270  74.210  83.764  1.00  0.00           C
ATOM   2818  CD  ILE A 173      68.930  74.160  85.254  1.00  0.00           C
ATOM   2822  C   ILE A 173      65.920  74.720  81.754  1.00  0.00           C
ATOM   2823  O   ILE A 173      65.250  73.700  81.614  1.00  0.00           O
ATOM   2824  N   ARG A 174      65.830  75.790  80.944  1.00  0.00           N
ATOM   2826  CA  ARG A 174      64.940  75.940  79.804  1.00  0.00           C
ATOM   2828  CB  ARG A 174      64.390  77.390  79.784  1.00  0.00           C
ATOM   2831  CG  ARG A 174      63.420  77.730  80.934  1.00  0.00           C
ATOM   2834  CD  ARG A 174      62.230  76.760  81.074  1.00  0.00           C
ATOM   2837  NE  ARG A 174      61.620  76.570  79.724  1.00  0.00           N
ATOM   2839  CZ  ARG A 174      60.690  77.340  79.164  1.00  0.00           C
ATOM   2840  NH1 ARG A 174      60.070  78.320  79.784  1.00  0.00           N
ATOM   2843  NH2 ARG A 174      60.370  77.080  77.914  1.00  0.00           N
ATOM   2846  C   ARG A 174      65.640  75.740  78.484  1.00  0.00           C
ATOM   2847  O   ARG A 174      65.020  75.640  77.424  1.00  0.00           O
ATOM   2848  N   GLN A 175      66.970  75.680  78.504  1.00  0.00           N
ATOM   2850  CA  GLN A 175      67.730  75.210  77.364  1.00  0.00           C
ATOM   2852  CB  GLN A 175      67.830  76.240  76.204  1.00  0.00           C
ATOM   2855  CG  GLN A 175      68.680  75.930  74.964  1.00  0.00           C
ATOM   2858  CD  GLN A 175      68.570  77.110  74.004  1.00  0.00           C
ATOM   2859  OE1 GLN A 175      69.520  77.830  73.724  1.00  0.00           O
ATOM   2860  NE2 GLN A 175      67.360  77.310  73.444  1.00  0.00           N
ATOM   2863  C   GLN A 175      69.090  74.860  77.854  1.00  0.00           C
ATOM   2864  O   GLN A 175      69.590  75.400  78.844  1.00  0.00           O
ATOM   2865  N   SER A 176      69.750  73.940  77.164  1.00  0.00           N
ATOM   2867  CA  SER A 176      71.090  73.580  77.484  1.00  0.00           C
ATOM   2869  CB  SER A 176      71.230  72.400  78.494  1.00  0.00           C
ATOM   2872  OG  SER A 176      70.470  71.250  78.134  1.00  0.00           O
ATOM   2874  C   SER A 176      71.750  73.250  76.204  1.00  0.00           C
ATOM   2875  O   SER A 176      71.110  72.780  75.264  1.00  0.00           O
ATOM   2876  N   GLU A 177      73.040  73.550  76.134  1.00  0.00           N
ATOM   2878  CA  GLU A 177      73.930  73.120  75.094  1.00  0.00           C
ATOM   2880  CB  GLU A 177      74.620  74.310  74.394  1.00  0.00           C
ATOM   2883  CG  GLU A 177      73.660  75.010  73.414  1.00  0.00           C
ATOM   2886  CD  GLU A 177      74.290  76.160  72.634  1.00  0.00           C
ATOM   2887  OE1 GLU A 177      75.260  76.810  73.084  1.00  0.00           O
ATOM   2888  OE2 GLU A 177      73.790  76.340  71.494  1.00  0.00           O
ATOM   2889  C   GLU A 177      74.980  72.280  75.754  1.00  0.00           C
ATOM   2890  O   GLU A 177      75.730  72.750  76.604  1.00  0.00           O
ATOM   2891  N   GLN A 178      75.090  71.000  75.374  1.00  0.00           N
ATOM   2893  CA  GLN A 178      76.160  70.190  75.914  1.00  0.00           C
ATOM   2895  CB  GLN A 178      75.790  69.630  77.314  1.00  0.00           C
ATOM   2898  CG  GLN A 178      74.630  68.600  77.294  1.00  0.00           C
ATOM   2901  CD  GLN A 178      73.990  68.510  78.674  1.00  0.00           C
ATOM   2902  OE1 GLN A 178      74.640  68.310  79.704  1.00  0.00           O
ATOM   2903  NE2 GLN A 178      72.660  68.700  78.734  1.00  0.00           N
ATOM   2906  C   GLN A 178      76.410  69.040  74.974  1.00  0.00           C
ATOM   2907  O   GLN A 178      75.570  68.750  74.114  1.00  0.00           O
ATOM   2908  N   TYR A 179      77.550  68.340  75.124  1.00  0.00           N
ATOM   2910  CA  TYR A 179      77.680  66.970  74.674  1.00  0.00           C
ATOM   2912  CB  TYR A 179      79.150  66.670  74.244  1.00  0.00           C
ATOM   2915  CG  TYR A 179      79.450  65.280  73.664  1.00  0.00           C
ATOM   2916  CD1 TYR A 179      78.550  64.400  73.054  1.00  0.00           C
ATOM   2918  CE1 TYR A 179      78.930  63.110  72.664  1.00  0.00           C
ATOM   2920  CZ  TYR A 179      80.280  62.740  72.694  1.00  0.00           C
ATOM   2921  OH  TYR A 179      80.680  61.550  72.044  1.00  0.00           O
ATOM   2923  CD2 TYR A 179      80.770  64.850  73.724  1.00  0.00           C
ATOM   2925  CE2 TYR A 179      81.200  63.600  73.264  1.00  0.00           C
ATOM   2927  C   TYR A 179      77.220  66.020  75.774  1.00  0.00           C
ATOM   2928  O   TYR A 179      77.240  66.320  76.964  1.00  0.00           O
ATOM   2929  N   LEU A 180      76.830  64.820  75.364  1.00  0.00           N
ATOM   2931  CA  LEU A 180      76.750  63.610  76.134  1.00  0.00           C
ATOM   2933  CB  LEU A 180      76.300  62.480  75.154  1.00  0.00           C
ATOM   2936  CG  LEU A 180      75.010  62.680  74.304  1.00  0.00           C
ATOM   2938  CD1 LEU A 180      75.170  63.510  73.024  1.00  0.00           C
ATOM   2942  CD2 LEU A 180      74.440  61.320  73.884  1.00  0.00           C
ATOM   2946  C   LEU A 180      78.090  63.230  76.814  1.00  0.00           C
ATOM   2947  O   LEU A 180      78.110  62.950  78.004  1.00  0.00           O
ATOM   2948  N   GLY A 181      79.230  63.250  76.094  1.00  0.00           N
ATOM   2950  CA  GLY A 181      80.580  62.940  76.584  1.00  0.00           C
ATOM   2953  C   GLY A 181      81.470  64.160  76.784  1.00  0.00           C
ATOM   2954  O   GLY A 181      81.110  65.100  77.484  1.00  0.00           O
ATOM   2955  N   ALA A 182      82.680  64.160  76.174  1.00  0.00           N
ATOM   2957  CA  ALA A 182      83.630  65.260  76.224  1.00  0.00           C
ATOM   2959  CB  ALA A 182      85.040  64.720  75.874  1.00  0.00           C
ATOM   2963  C   ALA A 182      83.260  66.470  75.334  1.00  0.00           C
ATOM   2964  O   ALA A 182      82.330  67.210  75.624  1.00  0.00           O
ATOM   2965  N   ASP A 183      83.920  66.670  74.154  1.00  0.00           N
ATOM   2967  CA  ASP A 183      83.720  67.880  73.334  1.00  0.00           C
ATOM   2969  CB  ASP A 183      85.170  68.400  72.994  1.00  0.00           C
ATOM   2972  CG  ASP A 183      85.350  69.550  72.004  1.00  0.00           C
ATOM   2973  OD1 ASP A 183      84.370  70.270  71.664  1.00  0.00           O
ATOM   2974  OD2 ASP A 183      86.500  69.800  71.584  1.00  0.00           O
ATOM   2975  C   ASP A 183      82.790  67.660  72.094  1.00  0.00           C
ATOM   2976  O   ASP A 183      82.370  68.580  71.394  1.00  0.00           O
ATOM   2977  N   TYR A 184      82.430  66.390  71.784  1.00  0.00           N
ATOM   2979  CA  TYR A 184      81.830  66.010  70.514  1.00  0.00           C
ATOM   2981  CB  TYR A 184      82.320  64.570  70.174  1.00  0.00           C
ATOM   2984  CG  TYR A 184      82.100  64.160  68.764  1.00  0.00           C
ATOM   2985  CD1 TYR A 184      82.460  65.020  67.714  1.00  0.00           C
ATOM   2987  CE1 TYR A 184      82.210  64.640  66.394  1.00  0.00           C
ATOM   2989  CZ  TYR A 184      81.630  63.400  66.134  1.00  0.00           C
ATOM   2990  OH  TYR A 184      81.430  63.030  64.814  1.00  0.00           O
ATOM   2992  CD2 TYR A 184      81.540  62.900  68.484  1.00  0.00           C
ATOM   2994  CE2 TYR A 184      81.300  62.520  67.164  1.00  0.00           C
ATOM   2996  C   TYR A 184      80.300  66.170  70.474  1.00  0.00           C
ATOM   2997  O   TYR A 184      79.780  67.050  71.144  1.00  0.00           O
ATOM   2998  N   PHE A 185      79.540  65.380  69.654  1.00  0.00           N
ATOM   3000  CA  PHE A 185      78.070  65.370  69.484  1.00  0.00           C
ATOM   3002  CB  PHE A 185      77.410  63.960  69.674  1.00  0.00           C
ATOM   3005  CG  PHE A 185      77.930  62.820  68.824  1.00  0.00           C
ATOM   3006  CD1 PHE A 185      77.700  62.800  67.444  1.00  0.00           C
ATOM   3008  CE1 PHE A 185      77.890  61.620  66.694  1.00  0.00           C
ATOM   3010  CZ  PHE A 185      78.370  60.470  67.324  1.00  0.00           C
ATOM   3012  CD2 PHE A 185      78.440  61.660  69.434  1.00  0.00           C
ATOM   3014  CE2 PHE A 185      78.670  60.500  68.684  1.00  0.00           C
ATOM   3016  C   PHE A 185      77.180  66.410  70.204  1.00  0.00           C
ATOM   3017  O   PHE A 185      76.540  66.050  71.194  1.00  0.00           O
ATOM   3018  N   PRO A 186      77.040  67.660  69.824  1.00  0.00           N
ATOM   3019  CD  PRO A 186      77.850  68.300  68.804  1.00  0.00           C
ATOM   3022  CA  PRO A 186      76.210  68.640  70.554  1.00  0.00           C
ATOM   3024  CB  PRO A 186      76.470  69.950  69.804  1.00  0.00           C
ATOM   3027  CG  PRO A 186      77.870  69.760  69.234  1.00  0.00           C
ATOM   3030  C   PRO A 186      74.720  68.340  70.644  1.00  0.00           C
ATOM   3031  O   PRO A 186      74.140  67.840  69.684  1.00  0.00           O
ATOM   3032  N   VAL A 187      74.070  68.670  71.774  1.00  0.00           N
ATOM   3034  CA  VAL A 187      72.650  68.460  72.034  1.00  0.00           C
ATOM   3036  CB  VAL A 187      72.470  67.360  73.064  1.00  0.00           C
ATOM   3038  CG1 VAL A 187      70.990  67.180  73.424  1.00  0.00           C
ATOM   3042  CG2 VAL A 187      73.040  66.080  72.454  1.00  0.00           C
ATOM   3046  C   VAL A 187      71.970  69.730  72.524  1.00  0.00           C
ATOM   3047  O   VAL A 187      72.600  70.550  73.184  1.00  0.00           O
ATOM   3048  N   LYS A 188      70.670  69.950  72.184  1.00  0.00           N
ATOM   3050  CA  LYS A 188      70.000  71.200  72.504  1.00  0.00           C
ATOM   3052  CB  LYS A 188      69.980  72.230  71.354  1.00  0.00           C
ATOM   3055  CG  LYS A 188      71.330  72.900  71.124  1.00  0.00           C
ATOM   3058  CD  LYS A 188      72.170  72.170  70.074  1.00  0.00           C
ATOM   3061  CE  LYS A 188      73.610  72.660  70.004  1.00  0.00           C
ATOM   3064  NZ  LYS A 188      73.640  74.080  69.634  1.00  0.00           N
ATOM   3068  C   LYS A 188      68.580  71.090  73.014  1.00  0.00           C
ATOM   3069  O   LYS A 188      67.790  70.270  72.574  1.00  0.00           O
ATOM   3070  N   THR A 189      68.280  72.040  73.944  1.00  0.00           N
ATOM   3072  CA  THR A 189      66.960  72.510  74.384  1.00  0.00           C
ATOM   3074  CB  THR A 189      66.060  73.180  73.334  1.00  0.00           C
ATOM   3076  OG1 THR A 189      65.710  74.510  73.704  1.00  0.00           O
ATOM   3078  CG2 THR A 189      64.730  72.460  73.074  1.00  0.00           C
ATOM   3082  C   THR A 189      66.240  71.560  75.294  1.00  0.00           C
ATOM   3083  O   THR A 189      65.880  70.440  74.964  1.00  0.00           O
ATOM   3084  N   THR A 190      66.060  71.990  76.544  1.00  0.00           N
ATOM   3086  CA  THR A 190      65.530  71.150  77.594  1.00  0.00           C
ATOM   3088  CB  THR A 190      66.590  70.650  78.584  1.00  0.00           C
ATOM   3090  OG1 THR A 190      66.050  69.920  79.674  1.00  0.00           O
ATOM   3092  CG2 THR A 190      67.410  71.790  79.164  1.00  0.00           C
ATOM   3096  C   THR A 190      64.400  71.920  78.194  1.00  0.00           C
ATOM   3097  O   THR A 190      64.580  73.010  78.724  1.00  0.00           O
ATOM   3098  N   LEU A 191      63.170  71.400  78.044  1.00  0.00           N
ATOM   3100  CA  LEU A 191      61.940  71.910  78.634  1.00  0.00           C
ATOM   3102  CB  LEU A 191      61.950  72.260  80.144  1.00  0.00           C
ATOM   3105  CG  LEU A 191      61.940  71.060  81.103  1.00  0.00           C
ATOM   3107  CD1 LEU A 191      60.570  70.380  81.114  1.00  0.00           C
ATOM   3111  CD2 LEU A 191      63.070  70.070  80.823  1.00  0.00           C
ATOM   3115  C   LEU A 191      61.270  73.020  77.844  1.00  0.00           C
ATOM   3116  O   LEU A 191      61.570  74.210  77.984  1.00  0.00           O
ATOM   3117  N   ILE A 192      60.250  72.620  77.054  1.00  0.00           N
ATOM   3119  CA  ILE A 192      59.210  73.510  76.584  1.00  0.00           C
ATOM   3121  CB  ILE A 192      58.370  72.860  75.494  1.00  0.00           C
ATOM   3123  CG2 ILE A 192      57.510  73.960  74.844  1.00  0.00           C
ATOM   3127  CG1 ILE A 192      59.230  72.140  74.444  1.00  0.00           C
ATOM   3130  CD  ILE A 192      58.390  71.220  73.564  1.00  0.00           C
ATOM   3134  C   ILE A 192      58.310  73.970  77.714  1.00  0.00           C
ATOM   3135  O   ILE A 192      58.080  75.160  77.884  1.00  0.00           O
ATOM   3136  N   LYS A 193      57.810  73.030  78.564  1.00  0.00           N
ATOM   3138  CA  LYS A 193      56.930  73.310  79.684  1.00  0.00           C
ATOM   3140  CB  LYS A 193      56.400  71.980  80.304  1.00  0.00           C
ATOM   3143  CG  LYS A 193      55.430  72.130  81.494  1.00  0.00           C
ATOM   3146  CD  LYS A 193      54.930  70.780  82.084  1.00  0.00           C
ATOM   3149  CE  LYS A 193      53.900  70.920  83.224  1.00  0.00           C
ATOM   3152  NZ  LYS A 193      53.600  69.670  83.964  1.00  0.00           N
ATOM   3156  C   LYS A 193      57.570  74.150  80.794  1.00  0.00           C
ATOM   3157  O   LYS A 193      58.440  73.680  81.514  1.00  0.00           O
ATOM   3158  N   ALA A 194      57.150  75.420  80.944  1.00  0.00           N
ATOM   3160  CA  ALA A 194      57.550  76.280  82.034  1.00  0.00           C
ATOM   3162  CB  ALA A 194      57.180  77.750  81.814  1.00  0.00           C
ATOM   3166  C   ALA A 194      57.000  75.850  83.374  1.00  0.00           C
ATOM   3167  O   ALA A 194      55.880  75.330  83.504  1.00  0.00           O
ATOM   3168  N   ALA A 195      57.810  76.080  84.414  1.00  0.00           N
ATOM   3170  CA  ALA A 195      57.450  75.800  85.774  1.00  0.00           C
ATOM   3172  CB  ALA A 195      58.630  75.190  86.544  1.00  0.00           C
ATOM   3176  C   ALA A 195      56.960  77.080  86.414  1.00  0.00           C
ATOM   3177  O   ALA A 195      57.330  78.200  86.054  1.00  0.00           O
ATOM   3178  N   LYS A 196      56.060  76.920  87.384  1.00  0.00           N
ATOM   3180  CA  LYS A 196      55.410  78.010  88.074  1.00  0.00           C
ATOM   3182  CB  LYS A 196      53.890  77.980  87.764  1.00  0.00           C
ATOM   3185  CG  LYS A 196      53.570  78.310  86.294  1.00  0.00           C
ATOM   3188  CD  LYS A 196      52.180  77.870  85.823  1.00  0.00           C
ATOM   3191  CE  LYS A 196      52.100  76.460  85.234  1.00  0.00           C
ATOM   3194  NZ  LYS A 196      50.750  76.170  84.704  1.00  0.00           N
ATOM   3198  C   LYS A 196      55.670  77.860  89.594  1.00  0.00           C
ATOM   3199  OT1 LYS A 196      56.260  76.820  90.014  1.00  0.00           O
ATOM   3200  OT2 LYS A 196      55.280  78.790  90.354  1.00  0.00           O
ATOM   3201  NH3 POPEB 197     115.390  43.350  63.654  1.00  0.00           N
ATOM   3205  C12 POPEB 197     116.770  43.830  63.964  1.00  0.00           C
ATOM   3208  C11 POPEB 197     117.430  43.040  65.114  1.00  0.00           C
ATOM   3211  P   POPEB 197     119.960  42.510  65.744  1.00  0.00           P
ATOM   3212  O13 POPEB 197     120.320  43.260  66.964  1.00  0.00           O
ATOM   3213  O14 POPEB 197     119.620  41.080  65.854  1.00  0.00           O
ATOM   3214  O11 POPEB 197     121.180  42.660  64.754  1.00  0.00           O
ATOM   3215  O12 POPEB 197     118.820  43.310  65.024  1.00  0.00           O
ATOM   3216  C1  POPEB 197     121.040  42.600  63.334  1.00  0.00           C
ATOM   3219  C2  POPEB 197     121.620  41.280  62.724  1.00  0.00           C
ATOM   3221  O21 POPEB 197     122.110  41.460  61.384  1.00  0.00           O
ATOM   3222  C21 POPEB 197     121.240  41.840  60.454  1.00  0.00           C
ATOM   3223  O22 POPEB 197     120.050  42.040  60.614  1.00  0.00           O
ATOM   3224  C22 POPEB 197     121.980  42.020  59.124  1.00  0.00           C
ATOM   3227  C3  POPEB 197     120.580  40.120  62.854  1.00  0.00           C
ATOM   3230  O31 POPEB 197     120.930  38.910  62.124  1.00  0.00           O
ATOM   3231  C31 POPEB 197     120.000  37.980  62.284  1.00  0.00           C
ATOM   3232  O32 POPEB 197     119.100  38.020  63.114  1.00  0.00           O
ATOM   3233  C32 POPEB 197     120.110  36.860  61.264  1.00  0.00           C
ATOM   3236  C23 POPEB 197     121.770  40.840  58.134  1.00  0.00           C
ATOM   3239  C24 POPEB 197     122.130  41.190  56.684  1.00  0.00           C
ATOM   3242  C25 POPEB 197     122.240  40.000  55.704  1.00  0.00           C
ATOM   3245  C26 POPEB 197     122.400  40.450  54.244  1.00  0.00           C
ATOM   3248  C27 POPEB 197     122.470  39.280  53.234  1.00  0.00           C
ATOM   3251  C28 POPEB 197     122.560  39.750  51.764  1.00  0.00           C
ATOM   3254  C29 POPEB 197     123.890  40.390  51.444  1.00  0.00           C
ATOM   3256 0C21 POPEB 197     124.750  40.080  50.444  1.00  0.00           C
ATOM   3258 1C21 POPEB 197     124.580  39.050  49.364  1.00  0.00           C
ATOM   3261 2C21 POPEB 197     124.510  37.560  49.754  1.00  0.00           C
ATOM   3264 3C21 POPEB 197     125.740  36.960  50.464  1.00  0.00           C
ATOM   3267 4C21 POPEB 197     125.550  35.440  50.614  1.00  0.00           C
ATOM   3270 5C21 POPEB 197     126.800  34.630  50.984  1.00  0.00           C
ATOM   3273 6C21 POPEB 197     127.010  34.410  52.494  1.00  0.00           C
ATOM   3276 7C21 POPEB 197     128.190  33.460  52.764  1.00  0.00           C
ATOM   3279 8C21 POPEB 197     128.460  33.150  54.234  1.00  0.00           C
ATOM   3283  C33 POPEB 197     121.430  36.800  60.484  1.00  0.00           C
ATOM   3286  C34 POPEB 197     121.470  35.500  59.674  1.00  0.00           C
ATOM   3289  C35 POPEB 197     120.740  35.630  58.324  1.00  0.00           C
ATOM   3292  C36 POPEB 197     121.240  34.630  57.284  1.00  0.00           C
ATOM   3295  C37 POPEB 197     120.370  34.490  56.024  1.00  0.00           C
ATOM   3298  C38 POPEB 197     121.100  33.750  54.874  1.00  0.00           C
ATOM   3301  C39 POPEB 197     121.670  32.390  55.304  1.00  0.00           C
ATOM   3304 0C31 POPEB 197     122.540  31.660  54.254  1.00  0.00           C
ATOM   3307 1C31 POPEB 197     123.300  30.510  54.924  1.00  0.00           C
ATOM   3310 2C31 POPEB 197     124.140  29.590  54.024  1.00  0.00           C
ATOM   3313 3C31 POPEB 197     125.370  30.210  53.344  1.00  0.00           C
ATOM   3316 4C31 POPEB 197     126.260  29.080  52.794  1.00  0.00           C
ATOM   3319 5C31 POPEB 197     127.140  29.450  51.594  1.00  0.00           C
ATOM   3322 6C31 POPEB 197     127.970  28.250  51.124  1.00  0.00           C
ATOM   3326  NH3 POPEC 198       2.450  64.140  19.394  1.00  0.00           N
ATOM   3330  C12 POPEC 198       3.090  65.400  19.854  1.00  0.00           C
ATOM   3333  C11 POPEC 198       4.480  65.550  19.254  1.00  0.00           C
ATOM   3336  P   POPEC 198       6.680  66.750  19.834  1.00  0.00           P
ATOM   3337  O13 POPEC 198       7.180  66.030  18.664  1.00  0.00           O
ATOM   3338  O14 POPEC 198       7.090  68.170  20.004  1.00  0.00           O
ATOM   3339  O11 POPEC 198       7.150  65.970  21.114  1.00  0.00           O
ATOM   3340  O12 POPEC 198       5.120  66.620  19.934  1.00  0.00           O
ATOM   3341  C1  POPEC 198       6.620  66.140  22.404  1.00  0.00           C
ATOM   3344  C2  POPEC 198       7.360  65.210  23.404  1.00  0.00           C
ATOM   3346  O21 POPEC 198       7.270  65.740  24.734  1.00  0.00           O
ATOM   3347  C21 POPEC 198       6.080  65.530  25.294  1.00  0.00           C
ATOM   3348  O22 POPEC 198       5.110  65.050  24.734  1.00  0.00           O
ATOM   3349  C22 POPEC 198       6.100  65.980  26.744  1.00  0.00           C
ATOM   3352  C3  POPEC 198       8.840  64.960  23.004  1.00  0.00           C
ATOM   3355  O31 POPEC 198       9.370  63.890  23.794  1.00  0.00           O
ATOM   3356  C31 POPEC 198       9.960  64.090  24.974  1.00  0.00           C
ATOM   3357  O32 POPEC 198      10.130  63.210  25.804  1.00  0.00           O
ATOM   3358  C32 POPEC 198      10.390  65.540  25.254  1.00  0.00           C
ATOM   3361  C23 POPEC 198       6.230  64.790  27.724  1.00  0.00           C
ATOM   3364  C24 POPEC 198       6.500  65.280  29.144  1.00  0.00           C
ATOM   3367  C25 POPEC 198       6.810  64.160  30.154  1.00  0.00           C
ATOM   3370  C26 POPEC 198       5.610  63.510  30.844  1.00  0.00           C
ATOM   3373  C27 POPEC 198       6.130  62.630  31.994  1.00  0.00           C
ATOM   3376  C28 POPEC 198       5.210  61.440  32.314  1.00  0.00           C
ATOM   3379  C29 POPEC 198       5.590  60.840  33.654  1.00  0.00           C
ATOM   3381 0C21 POPEC 198       4.740  60.600  34.664  1.00  0.00           C
ATOM   3383 1C21 POPEC 198       3.250  60.830  34.584  1.00  0.00           C
ATOM   3386 2C21 POPEC 198       2.470  60.240  35.774  1.00  0.00           C
ATOM   3389 3C21 POPEC 198       2.630  61.070  37.064  1.00  0.00           C
ATOM   3392 4C21 POPEC 198       1.680  60.620  38.184  1.00  0.00           C
ATOM   3395 5C21 POPEC 198       1.720  61.520  39.434  1.00  0.00           C
ATOM   3398 6C21 POPEC 198       0.660  62.640  39.464  1.00  0.00           C
ATOM   3401 7C21 POPEC 198       0.870  63.730  38.414  1.00  0.00           C
ATOM   3404 8C21 POPEC 198       0.030  64.990  38.644  1.00  0.00           C
ATOM   3408  C33 POPEC 198      10.800  65.790  26.734  1.00  0.00           C
ATOM   3411  C34 POPEC 198      10.780  67.270  27.144  1.00  0.00           C
ATOM   3414  C35 POPEC 198      11.400  67.510  28.524  1.00  0.00           C
ATOM   3417  C36 POPEC 198      10.850  66.680  29.704  1.00  0.00           C
ATOM   3420  C37 POPEC 198      11.150  67.400  31.024  1.00  0.00           C
ATOM   3423  C38 POPEC 198      11.130  66.510  32.274  1.00  0.00           C
ATOM   3426  C39 POPEC 198       9.770  65.920  32.644  1.00  0.00           C
ATOM   3429 0C31 POPEC 198       9.790  65.470  34.104  1.00  0.00           C
ATOM   3432 1C31 POPEC 198       8.470  64.920  34.644  1.00  0.00           C
ATOM   3435 2C31 POPEC 198       8.530  64.570  36.144  1.00  0.00           C
ATOM   3438 3C31 POPEC 198       8.750  65.780  37.064  1.00  0.00           C
ATOM   3441 4C31 POPEC 198      10.220  66.000  37.484  1.00  0.00           C
ATOM   3444 5C31 POPEC 198      10.410  67.340  38.204  1.00  0.00           C
ATOM   3447 6C31 POPEC 198      11.870  67.800  38.264  1.00  0.00           C
ATOM   3451  NH3 POPED 199      69.470 104.430  22.294  1.00  0.00           N
ATOM   3455  C12 POPED 199      68.850 103.100  21.944  1.00  0.00           C
ATOM   3458  C11 POPED 199      67.660 103.300  21.004  1.00  0.00           C
ATOM   3461  P   POPED 199      65.340 103.420  22.214  1.00  0.00           P
ATOM   3462  O13 POPED 199      64.440 104.460  22.774  1.00  0.00           O
ATOM   3463  O14 POPED 199      64.720 102.500  21.244  1.00  0.00           O
ATOM   3464  O11 POPED 199      65.930 102.600  23.414  1.00  0.00           O
ATOM   3465  O12 POPED 199      66.650 104.100  21.624  1.00  0.00           O
ATOM   3466  C1  POPED 199      65.750 102.970  24.784  1.00  0.00           C
ATOM   3469  C2  POPED 199      67.110 103.320  25.454  1.00  0.00           C
ATOM   3471  O21 POPED 199      67.140 103.010  26.864  1.00  0.00           O
ATOM   3472  C21 POPED 199      66.100 103.380  27.594  1.00  0.00           C
ATOM   3473  O22 POPED 199      65.160 104.080  27.264  1.00  0.00           O
ATOM   3474  C22 POPED 199      66.260 102.750  28.964  1.00  0.00           C
ATOM   3477  C3  POPED 199      67.650 104.750  25.164  1.00  0.00           C
ATOM   3480  O31 POPED 199      66.980 105.780  25.944  1.00  0.00           O
ATOM   3481  C31 POPED 199      67.680 106.310  26.944  1.00  0.00           C
ATOM   3482  O32 POPED 199      68.890 106.240  27.074  1.00  0.00           O
ATOM   3483  C32 POPED 199      66.750 107.040  27.904  1.00  0.00           C
ATOM   3486  C23 POPED 199      65.560 101.380  29.004  1.00  0.00           C
ATOM   3489  C24 POPED 199      65.700 100.740  30.384  1.00  0.00           C
ATOM   3492  C25 POPED 199      64.730 101.300  31.434  1.00  0.00           C
ATOM   3495  C26 POPED 199      64.970 100.680  32.824  1.00  0.00           C
ATOM   3498  C27 POPED 199      66.310 101.120  33.454  1.00  0.00           C
ATOM   3501  C28 POPED 199      66.340 100.890  34.974  1.00  0.00           C
ATOM   3504  C29 POPED 199      65.480 101.890  35.684  1.00  0.00           C
ATOM   3506 0C21 POPED 199      65.380 102.020  37.024  1.00  0.00           C
ATOM   3508 1C21 POPED 199      66.090 101.170  38.034  1.00  0.00           C
ATOM   3511 2C21 POPED 199      65.500  99.760  38.124  1.00  0.00           C
ATOM   3514 3C21 POPED 199      65.990  99.000  39.364  1.00  0.00           C
ATOM   3517 4C21 POPED 199      65.400  97.600  39.484  1.00  0.00           C
ATOM   3520 5C21 POPED 199      65.650  96.950  40.854  1.00  0.00           C
ATOM   3523 6C21 POPED 199      67.120  97.010  41.304  1.00  0.00           C
ATOM   3526 7C21 POPED 199      67.320  96.420  42.704  1.00  0.00           C
ATOM   3529 8C21 POPED 199      68.560  96.960  43.414  1.00  0.00           C
ATOM   3533  C33 POPED 199      67.010 106.690  29.394  1.00  0.00           C
ATOM   3536  C34 POPED 199      66.090 107.500  30.324  1.00  0.00           C
ATOM   3539  C35 POPED 199      66.590 107.650  31.764  1.00  0.00           C
ATOM   3542  C36 POPED 199      66.290 106.460  32.694  1.00  0.00           C
ATOM   3545  C37 POPED 199      66.720 106.810  34.134  1.00  0.00           C
ATOM   3548  C38 POPED 199      66.360 105.780  35.204  1.00  0.00           C
ATOM   3551  C39 POPED 199      66.580 106.360  36.614  1.00  0.00           C
ATOM   3554 0C31 POPED 199      66.290 105.380  37.754  1.00  0.00           C
ATOM   3557 1C31 POPED 199      66.540 106.020  39.124  1.00  0.00           C
ATOM   3560 2C31 POPED 199      66.210 105.110  40.324  1.00  0.00           C
ATOM   3563 3C31 POPED 199      64.720 104.760  40.444  1.00  0.00           C
ATOM   3566 4C31 POPED 199      64.360 104.280  41.864  1.00  0.00           C
ATOM   3569 5C31 POPED 199      62.940 103.710  41.944  1.00  0.00           C
ATOM   3572 6C31 POPED 199      62.400 103.570  43.364  1.00  0.00           C
ATOM   3576  NH3 POPEE 200     125.450  82.160  21.844  1.00  0.00           N
ATOM   3580  C12 POPEE 200     126.170  81.040  21.134  1.00  0.00           C
ATOM   3583  C11 POPEE 200     125.480  80.670  19.804  1.00  0.00           C
ATOM   3586  P   POPEE 200     123.070  80.640  18.794  1.00  0.00           P
ATOM   3587  O13 POPEE 200     121.800  81.360  19.024  1.00  0.00           O
ATOM   3588  O14 POPEE 200     123.600  80.660  17.404  1.00  0.00           O
ATOM   3589  O11 POPEE 200     122.980  79.170  19.374  1.00  0.00           O
ATOM   3590  O12 POPEE 200     124.180  81.280  19.704  1.00  0.00           O
ATOM   3591  C1  POPEE 200     121.780  78.760  20.054  1.00  0.00           C
ATOM   3594  C2  POPEE 200     121.660  79.400  21.474  1.00  0.00           C
ATOM   3596  O21 POPEE 200     122.030  78.430  22.474  1.00  0.00           O
ATOM   3597  C21 POPEE 200     123.230  78.600  22.994  1.00  0.00           C
ATOM   3598  O22 POPEE 200     124.030  79.460  22.664  1.00  0.00           O
ATOM   3599  C22 POPEE 200     123.460  77.620  24.144  1.00  0.00           C
ATOM   3602  C3  POPEE 200     120.240  79.940  21.814  1.00  0.00           C
ATOM   3605  O31 POPEE 200     120.340  81.140  22.604  1.00  0.00           O
ATOM   3606  C31 POPEE 200     120.280  81.220  23.944  1.00  0.00           C
ATOM   3607  O32 POPEE 200     120.410  82.260  24.564  1.00  0.00           O
ATOM   3608  C32 POPEE 200     120.010  79.890  24.654  1.00  0.00           C
ATOM   3611  C23 POPEE 200     123.550  78.300  25.534  1.00  0.00           C
ATOM   3614  C24 POPEE 200     124.000  77.310  26.624  1.00  0.00           C
ATOM   3617  C25 POPEE 200     124.530  77.950  27.914  1.00  0.00           C
ATOM   3620  C26 POPEE 200     126.030  78.280  27.804  1.00  0.00           C
ATOM   3623  C27 POPEE 200     126.650  78.850  29.084  1.00  0.00           C
ATOM   3626  C28 POPEE 200     128.130  79.230  28.864  1.00  0.00           C
ATOM   3629  C29 POPEE 200     128.860  80.030  29.924  1.00  0.00           C
ATOM   3631 0C21 POPEE 200     128.900  79.900  31.264  1.00  0.00           C
ATOM   3633 1C21 POPEE 200     128.220  78.900  32.164  1.00  0.00           C
ATOM   3636 2C21 POPEE 200     127.720  79.510  33.494  1.00  0.00           C
ATOM   3639 3C21 POPEE 200     128.850  79.970  34.434  1.00  0.00           C
ATOM   3642 4C21 POPEE 200     128.330  80.440  35.804  1.00  0.00           C
ATOM   3645 5C21 POPEE 200     129.300  81.380  36.544  1.00  0.00           C
ATOM   3648 6C21 POPEE 200     129.340  82.790  35.944  1.00  0.00           C
ATOM   3651 7C21 POPEE 200     130.560  83.620  36.364  1.00  0.00           C
ATOM   3654 8C21 POPEE 200     130.810  84.810  35.434  1.00  0.00           C
ATOM   3658  C33 POPEE 200     120.030  80.120  26.184  1.00  0.00           C
ATOM   3661  C34 POPEE 200     119.810  78.840  26.994  1.00  0.00           C
ATOM   3664  C35 POPEE 200     119.980  79.040  28.514  1.00  0.00           C
ATOM   3667  C36 POPEE 200     119.080  80.140  29.104  1.00  0.00           C
ATOM   3670  C37 POPEE 200     119.390  80.390  30.584  1.00  0.00           C
ATOM   3673  C38 POPEE 200     118.840  81.720  31.124  1.00  0.00           C
ATOM   3676  C39 POPEE 200     117.570  81.590  31.984  1.00  0.00           C
ATOM   3679 0C31 POPEE 200     117.830  81.330  33.474  1.00  0.00           C
ATOM   3682 1C31 POPEE 200     118.530  79.990  33.774  1.00  0.00           C
ATOM   3685 2C31 POPEE 200     118.460  79.550  35.244  1.00  0.00           C
ATOM   3688 3C31 POPEE 200     119.610  80.040  36.134  1.00  0.00           C
ATOM   3691 4C31 POPEE 200     119.420  81.460  36.684  1.00  0.00           C
ATOM   3694 5C31 POPEE 200     119.850  81.580  38.144  1.00  0.00           C
ATOM   3697 6C31 POPEE 200     119.670  82.990  38.714  1.00  0.00           C
ATOM   3701  NH3 POPEF 201     103.710  33.800  19.504  1.00  0.00           N
ATOM   3705  C12 POPEF 201     105.130  33.360  19.694  1.00  0.00           C
ATOM   3708  C11 POPEF 201     105.770  34.010  20.904  1.00  0.00           C
ATOM   3711  P   POPEF 201     108.410  33.790  20.704  1.00  0.00           P
ATOM   3712  O13 POPEF 201     109.360  32.680  20.834  1.00  0.00           O
ATOM   3713  O14 POPEF 201     108.300  34.410  19.364  1.00  0.00           O
ATOM   3714  O11 POPEF 201     108.770  34.950  21.724  1.00  0.00           O
ATOM   3715  O12 POPEF 201     106.990  33.320  21.204  1.00  0.00           O
ATOM   3716  C1  POPEF 201     108.950  34.730  23.124  1.00  0.00           C
ATOM   3719  C2  POPEF 201     107.600  34.730  23.904  1.00  0.00           C
ATOM   3721  O21 POPEF 201     107.230  36.040  24.384  1.00  0.00           O
ATOM   3722  C21 POPEF 201     107.440  36.400  25.634  1.00  0.00           C
ATOM   3723  O22 POPEF 201     108.310  35.980  26.374  1.00  0.00           O
ATOM   3724  C22 POPEF 201     106.300  37.330  26.054  1.00  0.00           C
ATOM   3727  C3  POPEF 201     107.470  33.560  24.924  1.00  0.00           C
ATOM   3730  O31 POPEF 201     106.090  33.460  25.354  1.00  0.00           O
ATOM   3731  C31 POPEF 201     105.930  32.780  26.474  1.00  0.00           C
ATOM   3732  O32 POPEF 201     106.820  32.180  27.054  1.00  0.00           O
ATOM   3733  C32 POPEF 201     104.500  32.870  26.994  1.00  0.00           C
ATOM   3736  C23 POPEF 201     106.730  38.500  26.964  1.00  0.00           C
ATOM   3739  C24 POPEF 201     105.510  39.230  27.554  1.00  0.00           C
ATOM   3742  C25 POPEF 201     105.880  40.460  28.394  1.00  0.00           C
ATOM   3745  C26 POPEF 201     104.860  40.740  29.514  1.00  0.00           C
ATOM   3748  C27 POPEF 201     105.180  42.030  30.274  1.00  0.00           C
ATOM   3751  C28 POPEF 201     104.460  42.140  31.634  1.00  0.00           C
ATOM   3754  C29 POPEF 201     104.500  43.550  32.174  1.00  0.00           C
ATOM   3756 0C21 POPEF 201     105.210  44.020  33.224  1.00  0.00           C
ATOM   3758 1C21 POPEF 201     106.170  43.250  34.104  1.00  0.00           C
ATOM   3761 2C21 POPEF 201     107.620  43.700  33.844  1.00  0.00           C
ATOM   3764 3C21 POPEF 201     108.640  43.070  34.804  1.00  0.00           C
ATOM   3767 4C21 POPEF 201     110.080  43.480  34.474  1.00  0.00           C
ATOM   3770 5C21 POPEF 201     111.120  42.880  35.424  1.00  0.00           C
ATOM   3773 6C21 POPEF 201     110.920  43.300  36.884  1.00  0.00           C
ATOM   3776 7C21 POPEF 201     112.100  42.960  37.794  1.00  0.00           C
ATOM   3779 8C21 POPEF 201     111.830  43.350  39.244  1.00  0.00           C
ATOM   3783  C33 POPEF 201     104.470  32.610  28.504  1.00  0.00           C
ATOM   3786  C34 POPEF 201     103.080  32.840  29.094  1.00  0.00           C
ATOM   3789  C35 POPEF 201     103.110  32.710  30.624  1.00  0.00           C
ATOM   3792  C36 POPEF 201     103.540  34.010  31.304  1.00  0.00           C
ATOM   3795  C37 POPEF 201     103.960  33.830  32.764  1.00  0.00           C
ATOM   3798  C38 POPEF 201     104.170  35.190  33.434  1.00  0.00           C
ATOM   3801  C39 POPEF 201     104.890  35.110  34.784  1.00  0.00           C
ATOM   3804 0C31 POPEF 201     104.060  34.370  35.834  1.00  0.00           C
ATOM   3807 1C31 POPEF 201     104.690  34.440  37.234  1.00  0.00           C
ATOM   3810 2C31 POPEF 201     103.850  35.210  38.254  1.00  0.00           C
ATOM   3813 3C31 POPEF 201     102.490  34.550  38.504  1.00  0.00           C
ATOM   3816 4C31 POPEF 201     101.730  35.200  39.664  1.00  0.00           C
ATOM   3819 5C31 POPEF 201     100.260  34.780  39.704  1.00  0.00           C
ATOM   3822 6C31 POPEF 201      99.480  35.370  40.884  1.00  0.00           C
ATOM   3826  NH3 POPEG 202      67.570  18.710  22.994  1.00  0.00           N
ATOM   3830  C12 POPEG 202      66.300  19.460  22.704  1.00  0.00           C
ATOM   3833  C11 POPEG 202      66.550  20.690  21.834  1.00  0.00           C
ATOM   3836  P   POPEG 202      64.730  22.580  22.184  1.00  0.00           P
ATOM   3837  O13 POPEG 202      64.910  23.720  21.254  1.00  0.00           O
ATOM   3838  O14 POPEG 202      63.330  22.260  22.564  1.00  0.00           O
ATOM   3839  O11 POPEG 202      65.620  22.720  23.464  1.00  0.00           O
ATOM   3840  O12 POPEG 202      65.310  21.290  21.474  1.00  0.00           O
ATOM   3841  C1  POPEG 202      66.300  23.930  23.814  1.00  0.00           C
ATOM   3844  C2  POPEG 202      67.680  23.620  24.464  1.00  0.00           C
ATOM   3846  O21 POPEG 202      67.610  22.460  25.324  1.00  0.00           O
ATOM   3847  C21 POPEG 202      66.980  22.570  26.454  1.00  0.00           C
ATOM   3848  O22 POPEG 202      66.220  23.460  26.814  1.00  0.00           O
ATOM   3849  C22 POPEG 202      67.460  21.430  27.364  1.00  0.00           C
ATOM   3852  C3  POPEG 202      68.330  24.860  25.154  1.00  0.00           C
ATOM   3855  O31 POPEG 202      69.210  24.470  26.214  1.00  0.00           O
ATOM   3856  C31 POPEG 202      69.920  25.370  26.924  1.00  0.00           C
ATOM   3857  O32 POPEG 202      70.560  25.070  27.924  1.00  0.00           O
ATOM   3858  C32 POPEG 202      69.750  26.810  26.404  1.00  0.00           C
ATOM   3861  C23 POPEG 202      67.840  21.940  28.774  1.00  0.00           C
ATOM   3864  C24 POPEG 202      68.480  20.830  29.624  1.00  0.00           C
ATOM   3867  C25 POPEG 202      68.930  21.290  31.024  1.00  0.00           C
ATOM   3870  C26 POPEG 202      67.810  21.430  32.064  1.00  0.00           C
ATOM   3873  C27 POPEG 202      68.340  21.540  33.504  1.00  0.00           C
ATOM   3876  C28 POPEG 202      69.160  22.810  33.834  1.00  0.00           C
ATOM   3879  C29 POPEG 202      68.300  24.050  33.844  1.00  0.00           C
ATOM   3881 0C21 POPEG 202      68.120  24.930  34.854  1.00  0.00           C
ATOM   3883 1C21 POPEG 202      68.720  24.890  36.244  1.00  0.00           C
ATOM   3886 2C21 POPEG 202      67.630  25.100  37.314  1.00  0.00           C
ATOM   3889 3C21 POPEG 202      66.670  23.910  37.484  1.00  0.00           C
ATOM   3892 4C21 POPEG 202      67.170  22.850  38.474  1.00  0.00           C
ATOM   3895 5C21 POPEG 202      66.060  21.870  38.884  1.00  0.00           C
ATOM   3898 6C21 POPEG 202      66.500  20.880  39.984  1.00  0.00           C
ATOM   3901 7C21 POPEG 202      65.420  19.830  40.284  1.00  0.00           C
ATOM   3904 8C21 POPEG 202      65.880  18.720  41.234  1.00  0.00           C
ATOM   3908  C33 POPEG 202      70.580  27.870  27.174  1.00  0.00           C
ATOM   3911  C34 POPEG 202      69.790  28.580  28.294  1.00  0.00           C
ATOM   3914  C35 POPEG 202      69.300  27.650  29.404  1.00  0.00           C
ATOM   3917  C36 POPEG 202      68.640  28.410  30.564  1.00  0.00           C
ATOM   3920  C37 POPEG 202      68.170  27.460  31.674  1.00  0.00           C
ATOM   3923  C38 POPEG 202      67.100  28.020  32.614  1.00  0.00           C
ATOM   3926  C39 POPEG 202      67.570  29.140  33.554  1.00  0.00           C
ATOM   3929 0C31 POPEG 202      68.550  28.690  34.644  1.00  0.00           C
ATOM   3932 1C31 POPEG 202      68.950  29.830  35.584  1.00  0.00           C
ATOM   3935 2C31 POPEG 202      67.780  30.440  36.384  1.00  0.00           C
ATOM   3938 3C31 POPEG 202      67.150  29.490  37.414  1.00  0.00           C
ATOM   3941 4C31 POPEG 202      68.160  29.050  38.474  1.00  0.00           C
ATOM   3944 5C31 POPEG 202      67.580  28.670  39.844  1.00  0.00           C
ATOM   3947 6C31 POPEG 202      68.670  28.180  40.804  1.00  0.00           C
ATOM   3951  NH3 POPEH 203      12.990  95.950  22.824  1.00  0.00           N
ATOM   3955  C12 POPEH 203      13.340  94.480  22.844  1.00  0.00           C
ATOM   3958  C11 POPEH 203      12.280  93.580  23.524  1.00  0.00           C
ATOM   3961  P   POPEH 203       9.970  93.350  22.294  1.00  0.00           P
ATOM   3962  O13 POPEH 203       9.910  94.810  22.014  1.00  0.00           O
ATOM   3963  O14 POPEH 203       9.470  92.420  21.254  1.00  0.00           O
ATOM   3964  O11 POPEH 203       9.240  93.040  23.654  1.00  0.00           O
ATOM   3965  O12 POPEH 203      11.440  92.940  22.564  1.00  0.00           O
ATOM   3966  C1  POPEH 203       9.090  91.630  23.944  1.00  0.00           C
ATOM   3969  C2  POPEH 203       8.420  91.450  25.314  1.00  0.00           C
ATOM   3971  O21 POPEH 203       8.710  90.130  25.804  1.00  0.00           O
ATOM   3972  C21 POPEH 203       8.900  90.090  27.124  1.00  0.00           C
ATOM   3973  O22 POPEH 203       9.060  91.070  27.824  1.00  0.00           O
ATOM   3974  C22 POPEH 203       8.910  88.660  27.634  1.00  0.00           C
ATOM   3977  C3  POPEH 203       6.890  91.660  25.194  1.00  0.00           C
ATOM   3980  O31 POPEH 203       6.230  91.680  26.464  1.00  0.00           O
ATOM   3981  C31 POPEH 203       6.390  92.830  27.114  1.00  0.00           C
ATOM   3982  O32 POPEH 203       6.970  93.810  26.664  1.00  0.00           O
ATOM   3983  C32 POPEH 203       5.790  92.710  28.514  1.00  0.00           C
ATOM   3986  C23 POPEH 203       9.030  88.600  29.174  1.00  0.00           C
ATOM   3989  C24 POPEH 203       8.360  87.360  29.764  1.00  0.00           C
ATOM   3992  C25 POPEH 203       8.520  87.260  31.284  1.00  0.00           C
ATOM   3995  C26 POPEH 203       7.500  86.330  31.944  1.00  0.00           C
ATOM   3998  C27 POPEH 203       8.060  85.670  33.214  1.00  0.00           C
ATOM   4001  C28 POPEH 203       6.980  85.260  34.244  1.00  0.00           C
ATOM   4004  C29 POPEH 203       6.590  86.430  35.114  1.00  0.00           C
ATOM   4006 0C21 POPEH 203       6.630  86.460  36.464  1.00  0.00           C
ATOM   4008 1C21 POPEH 203       6.980  85.300  37.364  1.00  0.00           C
ATOM   4011 2C21 POPEH 203       6.410  85.480  38.784  1.00  0.00           C
ATOM   4014 3C21 POPEH 203       6.630  84.220  39.644  1.00  0.00           C
ATOM   4017 4C21 POPEH 203       6.210  84.330  41.124  1.00  0.00           C
ATOM   4020 5C21 POPEH 203       4.750  83.930  41.434  1.00  0.00           C
ATOM   4023 6C21 POPEH 203       3.710  84.950  40.964  1.00  0.00           C
ATOM   4026 7C21 POPEH 203       2.370  84.790  41.694  1.00  0.00           C
ATOM   4029 8C21 POPEH 203       1.280  85.740  41.184  1.00  0.00           C
ATOM   4033  C33 POPEH 203       6.110  91.370  29.214  1.00  0.00           C
ATOM   4036  C34 POPEH 203       5.230  91.120  30.434  1.00  0.00           C
ATOM   4039  C35 POPEH 203       5.440  89.720  31.024  1.00  0.00           C
ATOM   4042  C36 POPEH 203       4.850  89.560  32.434  1.00  0.00           C
ATOM   4045  C37 POPEH 203       5.650  90.330  33.494  1.00  0.00           C
ATOM   4048  C38 POPEH 203       4.840  90.760  34.724  1.00  0.00           C
ATOM   4051  C39 POPEH 203       4.740  89.680  35.804  1.00  0.00           C
ATOM   4054 0C31 POPEH 203       4.150  90.210  37.114  1.00  0.00           C
ATOM   4057 1C31 POPEH 203       4.470  89.290  38.294  1.00  0.00           C
ATOM   4060 2C31 POPEH 203       3.980  89.810  39.654  1.00  0.00           C
ATOM   4063 3C31 POPEH 203       4.670  89.080  40.804  1.00  0.00           C
ATOM   4066 4C31 POPEH 203       3.930  89.170  42.144  1.00  0.00           C
ATOM   4069 5C31 POPEH 203       4.620  88.360  43.244  1.00  0.00           C
ATOM   4072 6C31 POPEH 203       3.760  88.120  44.484  1.00  0.00           C
ATOM   4076  NH3 POPEI 204      57.100   1.190  23.774  1.00  0.00           N
ATOM   4080  C12 POPEI 204      55.710   1.680  23.464  1.00  0.00           C
ATOM   4083  C11 POPEI 204      55.630   3.200  23.204  1.00  0.00           C
ATOM   4086  P   POPEI 204      53.620   4.930  23.124  1.00  0.00           P
ATOM   4087  O13 POPEI 204      54.660   5.990  23.224  1.00  0.00           O
ATOM   4088  O14 POPEI 204      52.480   5.140  22.204  1.00  0.00           O
ATOM   4089  O11 POPEI 204      53.000   4.760  24.564  1.00  0.00           O
ATOM   4090  O12 POPEI 204      54.270   3.520  22.894  1.00  0.00           O
ATOM   4091  C1  POPEI 204      53.840   4.440  25.674  1.00  0.00           C
ATOM   4094  C2  POPEI 204      53.070   4.650  26.994  1.00  0.00           C
ATOM   4096  O21 POPEI 204      54.000   4.470  28.074  1.00  0.00           O
ATOM   4097  C21 POPEI 204      53.500   4.710  29.274  1.00  0.00           C
ATOM   4098  O22 POPEI 204      52.490   5.360  29.514  1.00  0.00           O
ATOM   4099  C22 POPEI 204      54.380   4.030  30.324  1.00  0.00           C
ATOM   4102  C3  POPEI 204      51.910   3.620  27.064  1.00  0.00           C
ATOM   4105  O31 POPEI 204      50.650   4.190  27.474  1.00  0.00           O
ATOM   4106  C31 POPEI 204      49.960   3.450  28.354  1.00  0.00           C
ATOM   4107  O32 POPEI 204      50.370   2.450  28.904  1.00  0.00           O
ATOM   4108  C32 POPEI 204      48.550   4.010  28.464  1.00  0.00           C
ATOM   4111  C23 POPEI 204      53.810   4.150  31.764  1.00  0.00           C
ATOM   4114  C24 POPEI 204      54.780   3.660  32.844  1.00  0.00           C
ATOM   4117  C25 POPEI 204      55.980   4.590  33.104  1.00  0.00           C
ATOM   4120  C26 POPEI 204      55.580   6.010  33.564  1.00  0.00           C
ATOM   4123  C27 POPEI 204      56.740   6.760  34.234  1.00  0.00           C
ATOM   4126  C28 POPEI 204      56.600   8.300  34.244  1.00  0.00           C
ATOM   4129  C29 POPEI 204      55.490   8.790  35.144  1.00  0.00           C
ATOM   4131 0C21 POPEI 204      55.550   9.770  36.064  1.00  0.00           C
ATOM   4133 1C21 POPEI 204      56.730  10.630  36.444  1.00  0.00           C
ATOM   4136 2C21 POPEI 204      57.040  10.580  37.954  1.00  0.00           C
ATOM   4139 3C21 POPEI 204      58.020  11.680  38.394  1.00  0.00           C
ATOM   4142 4C21 POPEI 204      58.300  11.660  39.894  1.00  0.00           C
ATOM   4145 5C21 POPEI 204      59.050  12.920  40.384  1.00  0.00           C
ATOM   4148 6C21 POPEI 204      58.800  13.220  41.864  1.00  0.00           C
ATOM   4151 7C21 POPEI 204      59.350  14.580  42.304  1.00  0.00           C
ATOM   4154 8C21 POPEI 204      58.760  15.040  43.634  1.00  0.00           C
ATOM   4158  C33 POPEI 204      47.710   3.240  29.504  1.00  0.00           C
ATOM   4161  C34 POPEI 204      48.090   3.600  30.954  1.00  0.00           C
ATOM   4164  C35 POPEI 204      47.440   2.660  31.974  1.00  0.00           C
ATOM   4167  C36 POPEI 204      48.210   2.600  33.304  1.00  0.00           C
ATOM   4170  C37 POPEI 204      47.490   1.730  34.344  1.00  0.00           C
ATOM   4173  C38 POPEI 204      48.430   1.130  35.394  1.00  0.00           C
ATOM   4176  C39 POPEI 204      49.000   2.150  36.394  1.00  0.00           C
ATOM   4179 0C31 POPEI 204      49.990   1.510  37.364  1.00  0.00           C
ATOM   4182 1C31 POPEI 204      50.430   2.440  38.514  1.00  0.00           C
ATOM   4185 2C31 POPEI 204      51.460   1.780  39.434  1.00  0.00           C
ATOM   4188 3C31 POPEI 204      51.930   2.660  40.604  1.00  0.00           C
ATOM   4191 4C31 POPEI 204      50.800   2.970  41.604  1.00  0.00           C
ATOM   4194 5C31 POPEI 204      51.300   3.590  42.924  1.00  0.00           C
ATOM   4197 6C31 POPEI 204      50.170   4.110  43.814  1.00  0.00           C
ATOM   4201  NH3 POPEJ 205      55.780  19.410  65.314  1.00  0.00           N
ATOM   4205  C12 POPEJ 205      55.720  18.600  66.564  1.00  0.00           C
ATOM   4208  C11 POPEJ 205      54.970  17.300  66.284  1.00  0.00           C
ATOM   4211  P   POPEJ 205      55.300  15.900  68.504  1.00  0.00           P
ATOM   4212  O13 POPEJ 205      56.730  16.270  68.434  1.00  0.00           O
ATOM   4213  O14 POPEJ 205      54.640  16.010  69.834  1.00  0.00           O
ATOM   4214  O11 POPEJ 205      55.160  14.440  67.954  1.00  0.00           O
ATOM   4215  O12 POPEJ 205      54.460  16.760  67.494  1.00  0.00           O
ATOM   4216  C1  POPEJ 205      56.050  13.940  66.954  1.00  0.00           C
ATOM   4219  C2  POPEJ 205      55.260  13.040  65.984  1.00  0.00           C
ATOM   4221  O21 POPEJ 205      56.130  12.450  64.994  1.00  0.00           O
ATOM   4222  C21 POPEJ 205      56.480  13.120  63.914  1.00  0.00           C
ATOM   4223  O22 POPEJ 205      56.430  14.330  63.764  1.00  0.00           O
ATOM   4224  C22 POPEJ 205      57.020  12.110  62.894  1.00  0.00           C
ATOM   4227  C3  POPEJ 205      54.020  13.810  65.444  1.00  0.00           C
ATOM   4230  O31 POPEJ 205      53.340  13.100  64.394  1.00  0.00           O
ATOM   4231  C31 POPEJ 205      52.210  13.710  64.064  1.00  0.00           C
ATOM   4232  O32 POPEJ 205      51.740  14.690  64.634  1.00  0.00           O
ATOM   4233  C32 POPEJ 205      51.650  13.120  62.774  1.00  0.00           C
ATOM   4236  C23 POPEJ 205      57.260  12.620  61.454  1.00  0.00           C
ATOM   4239  C24 POPEJ 205      57.920  11.510  60.614  1.00  0.00           C
ATOM   4242  C25 POPEJ 205      58.760  11.970  59.414  1.00  0.00           C
ATOM   4245  C26 POPEJ 205      58.070  12.980  58.494  1.00  0.00           C
ATOM   4248  C27 POPEJ 205      58.660  12.970  57.064  1.00  0.00           C
ATOM   4251  C28 POPEJ 205      57.970  13.960  56.114  1.00  0.00           C
ATOM   4254  C29 POPEJ 205      58.430  15.370  56.404  1.00  0.00           C
ATOM   4256 0C21 POPEJ 205      58.760  16.320  55.514  1.00  0.00           C
ATOM   4258 1C21 POPEJ 205      58.680  16.270  54.014  1.00  0.00           C
ATOM   4261 2C21 POPEJ 205      60.070  16.330  53.334  1.00  0.00           C
ATOM   4264 3C21 POPEJ 205      60.660  14.950  53.044  1.00  0.00           C
ATOM   4267 4C21 POPEJ 205      62.130  15.030  52.594  1.00  0.00           C
ATOM   4270 5C21 POPEJ 205      62.620  13.730  51.944  1.00  0.00           C
ATOM   4273 6C21 POPEJ 205      64.120  13.740  51.634  1.00  0.00           C
ATOM   4276 7C21 POPEJ 205      64.570  12.470  50.904  1.00  0.00           C
ATOM   4279 8C21 POPEJ 205      66.060  12.420  50.594  1.00  0.00           C
ATOM   4283  C33 POPEJ 205      52.580  13.490  61.604  1.00  0.00           C
ATOM   4286  C34 POPEJ 205      51.950  13.360  60.214  1.00  0.00           C
ATOM   4289  C35 POPEJ 205      52.940  13.870  59.154  1.00  0.00           C
ATOM   4292  C36 POPEJ 205      52.370  14.060  57.734  1.00  0.00           C
ATOM   4295  C37 POPEJ 205      52.440  15.540  57.314  1.00  0.00           C
ATOM   4298  C38 POPEJ 205      51.670  15.880  56.034  1.00  0.00           C
ATOM   4301  C39 POPEJ 205      51.940  17.320  55.554  1.00  0.00           C
ATOM   4304 0C31 POPEJ 205      51.170  17.650  54.274  1.00  0.00           C
ATOM   4307 1C31 POPEJ 205      51.650  18.940  53.594  1.00  0.00           C
ATOM   4310 2C31 POPEJ 205      50.890  19.240  52.294  1.00  0.00           C
ATOM   4313 3C31 POPEJ 205      49.510  19.870  52.544  1.00  0.00           C
ATOM   4316 4C31 POPEJ 205      48.630  19.940  51.294  1.00  0.00           C
ATOM   4319 5C31 POPEJ 205      47.320  20.720  51.534  1.00  0.00           C
ATOM   4322 6C31 POPEJ 205      46.260  20.530  50.454  1.00  0.00           C
ATOM   4326  NH3 POPEK 206      95.680  13.180  25.744  1.00  0.00           N
ATOM   4330  C12 POPEK 206      95.230  13.130  24.314  1.00  0.00           C
ATOM   4333  C11 POPEK 206      93.710  13.260  24.144  1.00  0.00           C
ATOM   4336  P   POPEK 206      92.540  15.670  24.224  1.00  0.00           P
ATOM   4337  O13 POPEK 206      91.590  16.100  23.164  1.00  0.00           O
ATOM   4338  O14 POPEK 206      91.890  15.180  25.454  1.00  0.00           O
ATOM   4339  O11 POPEK 206      93.600  16.790  24.564  1.00  0.00           O
ATOM   4340  O12 POPEK 206      93.430  14.540  23.624  1.00  0.00           O
ATOM   4341  C1  POPEK 206      93.410  17.780  25.574  1.00  0.00           C
ATOM   4344  C2  POPEK 206      94.170  17.400  26.874  1.00  0.00           C
ATOM   4346  O21 POPEK 206      93.880  18.100  28.094  1.00  0.00           O
ATOM   4347  C21 POPEK 206      92.850  18.870  28.334  1.00  0.00           C
ATOM   4348  O22 POPEK 206      91.920  19.130  27.594  1.00  0.00           O
ATOM   4349  C22 POPEK 206      92.960  19.350  29.774  1.00  0.00           C
ATOM   4352  C3  POPEK 206      95.700  17.520  26.684  1.00  0.00           C
ATOM   4355  O31 POPEK 206      96.110  18.870  26.394  1.00  0.00           O
ATOM   4356  C31 POPEK 206      96.470  19.790  27.304  1.00  0.00           C
ATOM   4357  O32 POPEK 206      96.640  20.970  27.024  1.00  0.00           O
ATOM   4358  C32 POPEK 206      96.730  19.270  28.724  1.00  0.00           C
ATOM   4361  C23 POPEK 206      92.510  18.310  30.824  1.00  0.00           C
ATOM   4364  C24 POPEK 206      92.980  18.740  32.224  1.00  0.00           C
ATOM   4367  C25 POPEK 206      92.210  18.120  33.394  1.00  0.00           C
ATOM   4370  C26 POPEK 206      92.730  18.700  34.724  1.00  0.00           C
ATOM   4373  C27 POPEK 206      91.730  18.630  35.894  1.00  0.00           C
ATOM   4376  C28 POPEK 206      92.180  19.540  37.054  1.00  0.00           C
ATOM   4379  C29 POPEK 206      91.140  19.680  38.134  1.00  0.00           C
ATOM   4381 0C21 POPEK 206      91.170  19.150  39.374  1.00  0.00           C
ATOM   4383 1C21 POPEK 206      92.240  18.260  39.964  1.00  0.00           C
ATOM   4386 2C21 POPEK 206      91.800  16.790  39.894  1.00  0.00           C
ATOM   4389 3C21 POPEK 206      92.580  15.850  40.834  1.00  0.00           C
ATOM   4392 4C21 POPEK 206      92.000  14.430  40.824  1.00  0.00           C
ATOM   4395 5C21 POPEK 206      92.530  13.540  41.954  1.00  0.00           C
ATOM   4398 6C21 POPEK 206      91.890  12.140  41.954  1.00  0.00           C
ATOM   4401 7C21 POPEK 206      92.540  11.220  42.994  1.00  0.00           C
ATOM   4404 8C21 POPEK 206      91.930   9.820  43.044  1.00  0.00           C
ATOM   4408  C33 POPEK 206      98.130  18.630  28.854  1.00  0.00           C
ATOM   4411  C34 POPEK 206      98.200  17.660  30.034  1.00  0.00           C
ATOM   4414  C35 POPEK 206      99.360  16.660  29.924  1.00  0.00           C
ATOM   4417  C36 POPEK 206     100.700  17.220  30.424  1.00  0.00           C
ATOM   4420  C37 POPEK 206     101.750  16.110  30.564  1.00  0.00           C
ATOM   4423  C38 POPEK 206     103.170  16.600  30.884  1.00  0.00           C
ATOM   4426  C39 POPEK 206     103.400  16.990  32.354  1.00  0.00           C
ATOM   4429 0C31 POPEK 206     102.990  18.430  32.714  1.00  0.00           C
ATOM   4432 1C31 POPEK 206     103.350  18.810  34.144  1.00  0.00           C
ATOM   4435 2C31 POPEK 206     102.240  18.520  35.164  1.00  0.00           C
ATOM   4438 3C31 POPEK 206     102.820  18.110  36.524  1.00  0.00           C
ATOM   4441 4C31 POPEK 206     101.810  18.160  37.674  1.00  0.00           C
ATOM   4444 5C31 POPEK 206     102.420  17.600  38.964  1.00  0.00           C
ATOM   4447 6C31 POPEK 206     101.430  17.520  40.124  1.00  0.00           C
ATOM   4451  NH3 POPEL 207      43.200  21.960  20.864  1.00  0.00           N
ATOM   4455  C12 POPEL 207      42.570  20.990  21.804  1.00  0.00           C
ATOM   4458  C11 POPEL 207      41.910  19.830  21.034  1.00  0.00           C
ATOM   4461  P   POPEL 207      42.220  17.940  22.794  1.00  0.00           P
ATOM   4462  O13 POPEL 207      41.430  16.790  23.254  1.00  0.00           O
ATOM   4463  O14 POPEL 207      43.480  17.630  22.094  1.00  0.00           O
ATOM   4464  O11 POPEL 207      42.590  18.850  24.034  1.00  0.00           O
ATOM   4465  O12 POPEL 207      41.290  18.890  21.924  1.00  0.00           O
ATOM   4466  C1  POPEL 207      41.700  19.780  24.654  1.00  0.00           C
ATOM   4469  C2  POPEL 207      41.410  19.370  26.124  1.00  0.00           C
ATOM   4471  O21 POPEL 207      41.220  20.520  26.964  1.00  0.00           O
ATOM   4472  C21 POPEL 207      42.290  21.090  27.494  1.00  0.00           C
ATOM   4473  O22 POPEL 207      43.420  21.080  27.044  1.00  0.00           O
ATOM   4474  C22 POPEL 207      41.870  21.790  28.794  1.00  0.00           C
ATOM   4477  C3  POPEL 207      42.460  18.350  26.664  1.00  0.00           C
ATOM   4480  O31 POPEL 207      42.400  18.260  28.104  1.00  0.00           O
ATOM   4481  C31 POPEL 207      43.420  17.580  28.594  1.00  0.00           C
ATOM   4482  O32 POPEL 207      44.180  16.880  27.954  1.00  0.00           O
ATOM   4483  C32 POPEL 207      43.640  18.020  30.044  1.00  0.00           C
ATOM   4486  C23 POPEL 207      43.060  22.260  29.674  1.00  0.00           C
ATOM   4489  C24 POPEL 207      42.620  22.940  30.974  1.00  0.00           C
ATOM   4492  C25 POPEL 207      42.310  21.970  32.124  1.00  0.00           C
ATOM   4495  C26 POPEL 207      42.060  22.690  33.464  1.00  0.00           C
ATOM   4498  C27 POPEL 207      41.860  21.710  34.634  1.00  0.00           C
ATOM   4501  C28 POPEL 207      42.250  22.290  36.014  1.00  0.00           C
ATOM   4504  C29 POPEL 207      41.360  23.380  36.544  1.00  0.00           C
ATOM   4506 0C21 POPEL 207      41.750  24.490  37.204  1.00  0.00           C
ATOM   4508 1C21 POPEL 207      43.170  24.900  37.544  1.00  0.00           C
ATOM   4511 2C21 POPEL 207      43.520  26.230  36.854  1.00  0.00           C
ATOM   4514 3C21 POPEL 207      45.000  26.610  37.044  1.00  0.00           C
ATOM   4517 4C21 POPEL 207      45.280  28.100  36.784  1.00  0.00           C
ATOM   4520 5C21 POPEL 207      44.860  28.620  35.404  1.00  0.00           C
ATOM   4523 6C21 POPEL 207      45.220  30.100  35.244  1.00  0.00           C
ATOM   4526 7C21 POPEL 207      44.800  30.720  33.914  1.00  0.00           C
ATOM   4529 8C21 POPEL 207      45.190  32.200  33.824  1.00  0.00           C
ATOM   4533  C33 POPEL 207      42.990  17.080  31.074  1.00  0.00           C
ATOM   4536  C34 POPEL 207      42.720  17.780  32.424  1.00  0.00           C
ATOM   4539  C35 POPEL 207      43.990  18.220  33.174  1.00  0.00           C
ATOM   4542  C36 POPEL 207      44.760  17.040  33.794  1.00  0.00           C
ATOM   4545  C37 POPEL 207      46.240  17.010  33.404  1.00  0.00           C
ATOM   4548  C38 POPEL 207      47.160  17.790  34.364  1.00  0.00           C
ATOM   4551  C39 POPEL 207      47.670  16.880  35.484  1.00  0.00           C
ATOM   4554 0C31 POPEL 207      48.570  17.550  36.524  1.00  0.00           C
ATOM   4557 1C31 POPEL 207      49.120  16.470  37.474  1.00  0.00           C
ATOM   4560 2C31 POPEL 207      49.520  17.000  38.854  1.00  0.00           C
ATOM   4563 3C31 POPEL 207      49.780  15.880  39.874  1.00  0.00           C
ATOM   4566 4C31 POPEL 207      48.630  14.870  39.984  1.00  0.00           C
ATOM   4569 5C31 POPEL 207      48.680  14.000  41.244  1.00  0.00           C
ATOM   4572 6C31 POPEL 207      47.550  12.960  41.324  1.00  0.00           C
ATOM   4576  NH3 POPEM 208     128.760 122.440  21.884  1.00  0.00           N
ATOM   4580  C12 POPEM 208     129.200 123.440  20.854  1.00  0.00           C
ATOM   4583  C11 POPEM 208     128.530 123.150  19.504  1.00  0.00           C
ATOM   4586  P   POPEM 208     125.990 123.500  19.944  1.00  0.00           P
ATOM   4587  O13 POPEM 208     125.890 124.530  18.894  1.00  0.00           O
ATOM   4588  O14 POPEM 208     124.830 122.630  20.184  1.00  0.00           O
ATOM   4589  O11 POPEM 208     126.440 124.170  21.304  1.00  0.00           O
ATOM   4590  O12 POPEM 208     127.230 122.580  19.634  1.00  0.00           O
ATOM   4591  C1  POPEM 208     125.750 125.260  21.924  1.00  0.00           C
ATOM   4594  C2  POPEM 208     125.030 124.880  23.264  1.00  0.00           C
ATOM   4596  O21 POPEM 208     125.970 124.530  24.294  1.00  0.00           O
ATOM   4597  C21 POPEM 208     126.370 123.290  24.414  1.00  0.00           C
ATOM   4598  O22 POPEM 208     126.470 122.460  23.524  1.00  0.00           O
ATOM   4599  C22 POPEM 208     126.710 122.990  25.884  1.00  0.00           C
ATOM   4602  C3  POPEM 208     123.870 123.860  23.054  1.00  0.00           C
ATOM   4605  O31 POPEM 208     123.340 123.270  24.254  1.00  0.00           O
ATOM   4606  C31 POPEM 208     122.350 122.420  23.934  1.00  0.00           C
ATOM   4607  O32 POPEM 208     121.940 122.240  22.804  1.00  0.00           O
ATOM   4608  C32 POPEM 208     121.870 121.680  25.154  1.00  0.00           C
ATOM   4611  C23 POPEM 208     127.140 121.510  26.074  1.00  0.00           C
ATOM   4614  C24 POPEM 208     127.670 121.120  27.454  1.00  0.00           C
ATOM   4617  C25 POPEM 208     126.640 121.150  28.594  1.00  0.00           C
ATOM   4620  C26 POPEM 208     125.940 119.840  28.974  1.00  0.00           C
ATOM   4623  C27 POPEM 208     124.960 119.980  30.174  1.00  0.00           C
ATOM   4626  C28 POPEM 208     125.590 120.510  31.484  1.00  0.00           C
ATOM   4629  C29 POPEM 208     126.410 119.460  32.164  1.00  0.00           C
ATOM   4631 0C21 POPEM 208     126.590 119.280  33.484  1.00  0.00           C
ATOM   4633 1C21 POPEM 208     126.060 120.150  34.594  1.00  0.00           C
ATOM   4636 2C21 POPEM 208     126.560 119.580  35.934  1.00  0.00           C
ATOM   4639 3C21 POPEM 208     126.250 120.500  37.124  1.00  0.00           C
ATOM   4642 4C21 POPEM 208     126.810 119.960  38.454  1.00  0.00           C
ATOM   4645 5C21 POPEM 208     126.010 118.800  39.044  1.00  0.00           C
ATOM   4648 6C21 POPEM 208     124.580 119.210  39.404  1.00  0.00           C
ATOM   4651 7C21 POPEM 208     123.900 118.210  40.324  1.00  0.00           C
ATOM   4654 8C21 POPEM 208     122.460 118.590  40.644  1.00  0.00           C
ATOM   4658  C33 POPEM 208     122.620 120.340  25.294  1.00  0.00           C
ATOM   4661  C34 POPEM 208     122.530 119.790  26.714  1.00  0.00           C
ATOM   4664  C35 POPEM 208     121.300 118.910  26.994  1.00  0.00           C
ATOM   4667  C36 POPEM 208     121.120 118.710  28.504  1.00  0.00           C
ATOM   4670  C37 POPEM 208     120.640 117.310  28.914  1.00  0.00           C
ATOM   4673  C38 POPEM 208     120.660 117.110  30.444  1.00  0.00           C
ATOM   4676  C39 POPEM 208     119.290 117.250  31.134  1.00  0.00           C
ATOM   4679 0C31 POPEM 208     118.650 118.640  30.984  1.00  0.00           C
ATOM   4682 1C31 POPEM 208     117.620 118.960  32.074  1.00  0.00           C
ATOM   4685 2C31 POPEM 208     116.960 120.320  31.844  1.00  0.00           C
ATOM   4688 3C31 POPEM 208     116.030 120.760  32.984  1.00  0.00           C
ATOM   4691 4C31 POPEM 208     115.620 122.240  32.844  1.00  0.00           C
ATOM   4694 5C31 POPEM 208     114.910 122.800  34.074  1.00  0.00           C
ATOM   4697 6C31 POPEM 208     115.270 124.270  34.334  1.00  0.00           C
ATOM   4701  NH3 POPEN 209     117.350 100.880  60.594  1.00  0.00           N
ATOM   4705  C12 POPEN 209     117.650 101.780  61.744  1.00  0.00           C
ATOM   4708  C11 POPEN 209     116.740 101.410  62.904  1.00  0.00           C
ATOM   4711  P   POPEN 209     115.540 103.520  63.844  1.00  0.00           P
ATOM   4712  O13 POPEN 209     114.370 102.890  64.494  1.00  0.00           O
ATOM   4713  O14 POPEN 209     116.020 104.810  64.394  1.00  0.00           O
ATOM   4714  O11 POPEN 209     115.200 103.650  62.274  1.00  0.00           O
ATOM   4715  O12 POPEN 209     116.740 102.460  63.864  1.00  0.00           O
ATOM   4716  C1  POPEN 209     114.660 104.900  61.814  1.00  0.00           C
ATOM   4719  C2  POPEN 209     114.020 104.930  60.374  1.00  0.00           C
ATOM   4721  O21 POPEN 209     115.010 104.980  59.344  1.00  0.00           O
ATOM   4722  C21 POPEN 209     115.540 103.860  58.944  1.00  0.00           C
ATOM   4723  O22 POPEN 209     115.340 102.740  59.404  1.00  0.00           O
ATOM   4724  C22 POPEN 209     116.440 104.130  57.724  1.00  0.00           C
ATOM   4727  C3  POPEN 209     113.210 106.260  60.214  1.00  0.00           C
ATOM   4730  O31 POPEN 209     112.440 106.350  58.984  1.00  0.00           O
ATOM   4731  C31 POPEN 209     113.040 106.930  57.944  1.00  0.00           C
ATOM   4732  O32 POPEN 209     114.170 107.390  57.914  1.00  0.00           O
ATOM   4733  C32 POPEN 209     112.100 106.910  56.734  1.00  0.00           C
ATOM   4736  C23 POPEN 209     116.080 103.250  56.494  1.00  0.00           C
ATOM   4739  C24 POPEN 209     116.950 103.530  55.264  1.00  0.00           C
ATOM   4742  C25 POPEN 209     116.550 104.800  54.514  1.00  0.00           C
ATOM   4745  C26 POPEN 209     117.380 105.060  53.244  1.00  0.00           C
ATOM   4748  C27 POPEN 209     116.990 106.380  52.564  1.00  0.00           C
ATOM   4751  C28 POPEN 209     117.790 106.710  51.294  1.00  0.00           C
ATOM   4754  C29 POPEN 209     117.530 105.730  50.164  1.00  0.00           C
ATOM   4756 0C21 POPEN 209     117.110 106.030  48.924  1.00  0.00           C
ATOM   4758 1C21 POPEN 209     116.810 107.390  48.344  1.00  0.00           C
ATOM   4761 2C21 POPEN 209     115.310 107.540  48.054  1.00  0.00           C
ATOM   4764 3C21 POPEN 209     114.970 108.910  47.454  1.00  0.00           C
ATOM   4767 4C21 POPEN 209     113.490 109.050  47.074  1.00  0.00           C
ATOM   4770 5C21 POPEN 209     113.130 108.260  45.814  1.00  0.00           C
ATOM   4773 6C21 POPEN 209     111.660 108.410  45.434  1.00  0.00           C
ATOM   4776 7C21 POPEN 209     111.360 107.780  44.074  1.00  0.00           C
ATOM   4779 8C21 POPEN 209     109.960 108.110  43.544  1.00  0.00           C
ATOM   4783  C33 POPEN 209     112.380 105.710  55.794  1.00  0.00           C
ATOM   4786  C34 POPEN 209     111.970 105.990  54.344  1.00  0.00           C
ATOM   4789  C35 POPEN 209     112.340 104.830  53.424  1.00  0.00           C
ATOM   4792  C36 POPEN 209     112.410 105.220  51.934  1.00  0.00           C
ATOM   4795  C37 POPEN 209     111.040 105.470  51.294  1.00  0.00           C
ATOM   4798  C38 POPEN 209     111.120 105.720  49.784  1.00  0.00           C
ATOM   4801  C39 POPEN 209     111.540 104.450  49.014  1.00  0.00           C
ATOM   4804 0C31 POPEN 209     111.700 104.630  47.504  1.00  0.00           C
ATOM   4807 1C31 POPEN 209     112.050 103.290  46.834  1.00  0.00           C
ATOM   4810 2C31 POPEN 209     112.210 103.380  45.314  1.00  0.00           C
ATOM   4813 3C31 POPEN 209     113.620 103.800  44.884  1.00  0.00           C
ATOM   4816 4C31 POPEN 209     113.630 104.450  43.494  1.00  0.00           C
ATOM   4819 5C31 POPEN 209     115.010 104.960  43.064  1.00  0.00           C
ATOM   4822 6C31 POPEN 209     114.940 105.940  41.904  1.00  0.00           C
ATOM   4826  NH3 POPEO 210     107.360  29.310  61.854  1.00  0.00           N
ATOM   4830  C12 POPEO 210     106.940  30.590  62.544  1.00  0.00           C
ATOM   4833  C11 POPEO 210     106.250  31.560  61.564  1.00  0.00           C
ATOM   4836  P   POPEO 210     107.380  33.840  62.214  1.00  0.00           P
ATOM   4837  O13 POPEO 210     106.950  35.260  62.194  1.00  0.00           O
ATOM   4838  O14 POPEO 210     108.150  33.390  63.394  1.00  0.00           O
ATOM   4839  O11 POPEO 210     108.260  33.510  60.954  1.00  0.00           O
ATOM   4840  O12 POPEO 210     106.140  32.880  62.094  1.00  0.00           O
ATOM   4841  C1  POPEO 210     108.340  34.390  59.824  1.00  0.00           C
ATOM   4844  C2  POPEO 210     109.440  33.910  58.834  1.00  0.00           C
ATOM   4846  O21 POPEO 210     108.990  33.870  57.474  1.00  0.00           O
ATOM   4847  C21 POPEO 210     108.770  35.040  56.904  1.00  0.00           C
ATOM   4848  O22 POPEO 210     108.910  36.130  57.434  1.00  0.00           O
ATOM   4849  C22 POPEO 210     108.400  34.790  55.444  1.00  0.00           C
ATOM   4852  C3  POPEO 210     109.930  32.480  59.174  1.00  0.00           C
ATOM   4855  O31 POPEO 210     110.750  31.920  58.134  1.00  0.00           O
ATOM   4856  C31 POPEO 210     111.940  32.490  58.004  1.00  0.00           C
ATOM   4857  O32 POPEO 210     112.420  33.330  58.744  1.00  0.00           O
ATOM   4858  C32 POPEO 210     112.620  31.760  56.854  1.00  0.00           C
ATOM   4861  C23 POPEO 210     107.630  35.970  54.804  1.00  0.00           C
ATOM   4864  C24 POPEO 210     108.520  37.160  54.444  1.00  0.00           C
ATOM   4867  C25 POPEO 210     107.990  38.070  53.324  1.00  0.00           C
ATOM   4870  C26 POPEO 210     107.920  37.330  51.984  1.00  0.00           C
ATOM   4873  C27 POPEO 210     107.310  38.130  50.814  1.00  0.00           C
ATOM   4876  C28 POPEO 210     107.760  37.530  49.474  1.00  0.00           C
ATOM   4879  C29 POPEO 210     107.070  38.130  48.274  1.00  0.00           C
ATOM   4881 0C21 POPEO 210     107.220  37.710  47.014  1.00  0.00           C
ATOM   4883 1C21 POPEO 210     108.100  36.570  46.544  1.00  0.00           C
ATOM   4886 2C21 POPEO 210     107.410  35.770  45.414  1.00  0.00           C
ATOM   4889 3C21 POPEO 210     108.340  34.750  44.724  1.00  0.00           C
ATOM   4892 4C21 POPEO 210     107.860  34.410  43.294  1.00  0.00           C
ATOM   4895 5C21 POPEO 210     107.550  32.920  43.044  1.00  0.00           C
ATOM   4898 6C21 POPEO 210     106.390  32.350  43.874  1.00  0.00           C
ATOM   4901 7C21 POPEO 210     106.040  30.920  43.454  1.00  0.00           C
ATOM   4904 8C21 POPEO 210     104.900  30.280  44.244  1.00  0.00           C
ATOM   4908  C33 POPEO 210     113.910  32.430  56.334  1.00  0.00           C
ATOM   4911  C34 POPEO 210     113.810  32.910  54.884  1.00  0.00           C
ATOM   4914  C35 POPEO 210     115.160  32.770  54.174  1.00  0.00           C
ATOM   4917  C36 POPEO 210     115.310  33.580  52.894  1.00  0.00           C
ATOM   4920  C37 POPEO 210     116.790  33.770  52.534  1.00  0.00           C
ATOM   4923  C38 POPEO 210     117.000  34.860  51.484  1.00  0.00           C
ATOM   4926  C39 POPEO 210     116.740  34.410  50.034  1.00  0.00           C
ATOM   4929 0C31 POPEO 210     117.560  33.190  49.594  1.00  0.00           C
ATOM   4932 1C31 POPEO 210     117.480  32.860  48.094  1.00  0.00           C
ATOM   4935 2C31 POPEO 210     118.330  33.760  47.184  1.00  0.00           C
ATOM   4938 3C31 POPEO 210     117.680  35.100  46.804  1.00  0.00           C
ATOM   4941 4C31 POPEO 210     118.120  35.590  45.414  1.00  0.00           C
ATOM   4944 5C31 POPEO 210     117.770  37.060  45.154  1.00  0.00           C
ATOM   4947 6C31 POPEO 210     116.580  37.280  44.224  1.00  0.00           C
ATOM   4951  NH3 POPEP 211     117.930  27.750  22.204  1.00  0.00           N
ATOM   4955  C12 POPEP 211     118.540  28.270  20.934  1.00  0.00           C
ATOM   4958  C11 POPEP 211     118.440  29.790  20.874  1.00  0.00           C
ATOM   4961  P   POPEP 211     118.170  31.150  23.144  1.00  0.00           P
ATOM   4962  O13 POPEP 211     119.090  32.170  23.684  1.00  0.00           O
ATOM   4963  O14 POPEP 211     116.860  31.590  22.624  1.00  0.00           O
ATOM   4964  O11 POPEP 211     117.960  30.020  24.244  1.00  0.00           O
ATOM   4965  O12 POPEP 211     118.990  30.350  22.054  1.00  0.00           O
ATOM   4966  C1  POPEP 211     117.910  30.370  25.644  1.00  0.00           C
ATOM   4969  C2  POPEP 211     119.170  29.890  26.424  1.00  0.00           C
ATOM   4971  O21 POPEP 211     119.010  30.150  27.834  1.00  0.00           O
ATOM   4972  C21 POPEP 211     118.320  29.260  28.524  1.00  0.00           C
ATOM   4973  O22 POPEP 211     117.660  28.340  28.064  1.00  0.00           O
ATOM   4974  C22 POPEP 211     118.540  29.530  30.014  1.00  0.00           C
ATOM   4977  C3  POPEP 211     120.470  30.590  25.934  1.00  0.00           C
ATOM   4980  O31 POPEP 211     121.610  30.300  26.774  1.00  0.00           O
ATOM   4981  C31 POPEP 211     122.020  31.280  27.564  1.00  0.00           C
ATOM   4982  O32 POPEP 211     121.420  32.310  27.814  1.00  0.00           O
ATOM   4983  C32 POPEP 211     123.410  30.980  28.154  1.00  0.00           C
ATOM   4986  C23 POPEP 211     117.940  28.450  30.954  1.00  0.00           C
ATOM   4989  C24 POPEP 211     118.300  28.750  32.404  1.00  0.00           C
ATOM   4992  C25 POPEP 211     118.120  27.580  33.384  1.00  0.00           C
ATOM   4995  C26 POPEP 211     116.690  27.320  33.874  1.00  0.00           C
ATOM   4998  C27 POPEP 211     116.690  26.300  35.024  1.00  0.00           C
ATOM   5001  C28 POPEP 211     115.290  25.880  35.514  1.00  0.00           C
ATOM   5004  C29 POPEP 211     114.440  27.060  35.894  1.00  0.00           C
ATOM   5006 0C21 POPEP 211     114.070  27.460  37.124  1.00  0.00           C
ATOM   5008 1C21 POPEP 211     114.450  26.870  38.464  1.00  0.00           C
ATOM   5011 2C21 POPEP 211     115.140  27.940  39.334  1.00  0.00           C
ATOM   5014 3C21 POPEP 211     115.630  27.390  40.684  1.00  0.00           C
ATOM   5017 4C21 POPEP 211     116.210  28.480  41.594  1.00  0.00           C
ATOM   5020 5C21 POPEP 211     115.130  29.330  42.294  1.00  0.00           C
ATOM   5023 6C21 POPEP 211     115.720  30.520  43.054  1.00  0.00           C
ATOM   5026 7C21 POPEP 211     114.660  31.390  43.734  1.00  0.00           C
ATOM   5029 8C21 POPEP 211     115.270  32.620  44.424  1.00  0.00           C
ATOM   5033  C33 POPEP 211     123.350  30.760  29.684  1.00  0.00           C
ATOM   5036  C34 POPEP 211     124.650  31.130  30.424  1.00  0.00           C
ATOM   5039  C35 POPEP 211     124.590  31.060  31.964  1.00  0.00           C
ATOM   5042  C36 POPEP 211     124.090  32.340  32.674  1.00  0.00           C
ATOM   5045  C37 POPEP 211     124.100  32.300  34.214  1.00  0.00           C
ATOM   5048  C38 POPEP 211     124.130  33.700  34.864  1.00  0.00           C
ATOM   5051  C39 POPEP 211     123.830  33.730  36.374  1.00  0.00           C
ATOM   5054 0C31 POPEP 211     123.880  35.140  36.984  1.00  0.00           C
ATOM   5057 1C31 POPEP 211     123.620  35.170  38.514  1.00  0.00           C
ATOM   5060 2C31 POPEP 211     123.570  36.600  39.074  1.00  0.00           C
ATOM   5063 3C31 POPEP 211     123.020  36.710  40.504  1.00  0.00           C
ATOM   5066 4C31 POPEP 211     123.910  36.060  41.584  1.00  0.00           C
ATOM   5069 5C31 POPEP 211     123.470  36.430  43.004  1.00  0.00           C
ATOM   5072 6C31 POPEP 211     124.090  35.550  44.104  1.00  0.00           C
ATOM   5076  NH3 POPEQ 212       6.650 114.900  62.564  1.00  0.00           N
ATOM   5080  C12 POPEQ 212       8.140 115.080  62.684  1.00  0.00           C
ATOM   5083  C11 POPEQ 212       8.510 116.550  62.934  1.00  0.00           C
ATOM   5086  P   POPEQ 212       6.720 118.320  62.304  1.00  0.00           P
ATOM   5087  O13 POPEQ 212       7.070 119.090  63.524  1.00  0.00           O
ATOM   5088  O14 POPEQ 212       5.590 117.390  62.394  1.00  0.00           O
ATOM   5089  O11 POPEQ 212       6.570 119.300  61.104  1.00  0.00           O
ATOM   5090  O12 POPEQ 212       7.960 117.420  61.924  1.00  0.00           O
ATOM   5091  C1  POPEQ 212       6.290 118.870  59.764  1.00  0.00           C
ATOM   5094  C2  POPEQ 212       5.780 120.090  58.944  1.00  0.00           C
ATOM   5096  O21 POPEQ 212       6.120 119.950  57.544  1.00  0.00           O
ATOM   5097  C21 POPEQ 212       5.260 119.260  56.814  1.00  0.00           C
ATOM   5098  O22 POPEQ 212       4.380 118.550  57.244  1.00  0.00           O
ATOM   5099  C22 POPEQ 212       5.580 119.480  55.344  1.00  0.00           C
ATOM   5102  C3  POPEQ 212       6.440 121.390  59.474  1.00  0.00           C
ATOM   5105  O31 POPEQ 212       6.070 122.530  58.674  1.00  0.00           O
ATOM   5106  C31 POPEQ 212       4.920 123.100  59.064  1.00  0.00           C
ATOM   5107  O32 POPEQ 212       4.260 122.770  60.034  1.00  0.00           O
ATOM   5108  C32 POPEQ 212       4.570 124.190  58.074  1.00  0.00           C
ATOM   5111  C23 POPEQ 212       4.330 119.680  54.454  1.00  0.00           C
ATOM   5114  C24 POPEQ 212       4.620 120.620  53.274  1.00  0.00           C
ATOM   5117  C25 POPEQ 212       5.870 120.260  52.454  1.00  0.00           C
ATOM   5120  C26 POPEQ 212       5.800 118.850  51.844  1.00  0.00           C
ATOM   5123  C27 POPEQ 212       7.040 118.540  51.004  1.00  0.00           C
ATOM   5126  C28 POPEQ 212       6.960 117.160  50.314  1.00  0.00           C
ATOM   5129  C29 POPEQ 212       8.300 116.750  49.754  1.00  0.00           C
ATOM   5131 0C21 POPEQ 212       8.610 115.520  49.324  1.00  0.00           C
ATOM   5133 1C21 POPEQ 212       7.680 114.330  49.244  1.00  0.00           C
ATOM   5136 2C21 POPEQ 212       7.770 113.670  47.854  1.00  0.00           C
ATOM   5139 3C21 POPEQ 212       9.070 112.900  47.604  1.00  0.00           C
ATOM   5142 4C21 POPEQ 212       9.220 112.390  46.164  1.00  0.00           C
ATOM   5145 5C21 POPEQ 212       9.390 113.490  45.094  1.00  0.00           C
ATOM   5148 6C21 POPEQ 212      10.580 114.430  45.364  1.00  0.00           C
ATOM   5151 7C21 POPEQ 212      10.910 115.330  44.164  1.00  0.00           C
ATOM   5154 8C21 POPEQ 212      12.160 116.180  44.384  1.00  0.00           C
ATOM   5158  C33 POPEQ 212       4.110 123.600  56.724  1.00  0.00           C
ATOM   5161  C34 POPEQ 212       3.600 124.710  55.804  1.00  0.00           C
ATOM   5164  C35 POPEQ 212       3.190 124.230  54.404  1.00  0.00           C
ATOM   5167  C36 POPEQ 212       2.130 123.130  54.434  1.00  0.00           C
ATOM   5170  C37 POPEQ 212       1.460 122.940  53.064  1.00  0.00           C
ATOM   5173  C38 POPEQ 212       0.410 121.830  53.084  1.00  0.00           C
ATOM   5176  C39 POPEQ 212      -0.400 121.760  51.774  1.00  0.00           C
ATOM   5179 0C31 POPEQ 212       0.470 121.590  50.534  1.00  0.00           C
ATOM   5182 1C31 POPEQ 212      -0.350 121.250  49.284  1.00  0.00           C
ATOM   5185 2C31 POPEQ 212       0.530 121.130  48.044  1.00  0.00           C
ATOM   5188 3C31 POPEQ 212      -0.250 120.860  46.754  1.00  0.00           C
ATOM   5191 4C31 POPEQ 212       0.700 120.670  45.564  1.00  0.00           C
ATOM   5194 5C31 POPEQ 212      -0.030 120.570  44.224  1.00  0.00           C
ATOM   5197 6C31 POPEQ 212       0.900 120.230  43.054  1.00  0.00           C
ATOM   5201  NH3 POPER 213      88.570 126.610  67.774  1.00  0.00           N
ATOM   5205  C12 POPER 213      89.390 125.830  68.764  1.00  0.00           C
ATOM   5208  C11 POPER 213      90.830 125.620  68.234  1.00  0.00           C
ATOM   5211  P   POPER 213      90.230 123.590  66.624  1.00  0.00           P
ATOM   5212  O13 POPER 213      91.050 122.620  65.864  1.00  0.00           O
ATOM   5213  O14 POPER 213      89.070 123.040  67.334  1.00  0.00           O
ATOM   5214  O11 POPER 213      89.750 124.760  65.664  1.00  0.00           O
ATOM   5215  O12 POPER 213      91.090 124.310  67.714  1.00  0.00           O
ATOM   5216  C1  POPER 213      88.780 124.440  64.654  1.00  0.00           C
ATOM   5219  C2  POPER 213      89.390 123.590  63.494  1.00  0.00           C
ATOM   5221  O21 POPER 213      89.340 124.390  62.304  1.00  0.00           O
ATOM   5222  C21 POPER 213      90.330 124.140  61.444  1.00  0.00           C
ATOM   5223  O22 POPER 213      91.200 123.300  61.604  1.00  0.00           O
ATOM   5224  C22 POPER 213      90.290 125.120  60.294  1.00  0.00           C
ATOM   5227  C3  POPER 213      88.650 122.220  63.324  1.00  0.00           C
ATOM   5230  O31 POPER 213      89.490 121.140  62.834  1.00  0.00           O
ATOM   5231  C31 POPER 213      89.360 120.880  61.524  1.00  0.00           C
ATOM   5232  O32 POPER 213      88.680 121.540  60.754  1.00  0.00           O
ATOM   5233  C32 POPER 213      90.150 119.630  61.124  1.00  0.00           C
ATOM   5236  C23 POPER 213      91.080 124.640  59.054  1.00  0.00           C
ATOM   5239  C24 POPER 213      91.180 125.720  57.964  1.00  0.00           C
ATOM   5242  C25 POPER 213      89.820 126.160  57.384  1.00  0.00           C
ATOM   5245  C26 POPER 213      89.130 125.080  56.544  1.00  0.00           C
ATOM   5248  C27 POPER 213      87.850 125.590  55.864  1.00  0.00           C
ATOM   5251  C28 POPER 213      87.710 125.060  54.424  1.00  0.00           C
ATOM   5254  C29 POPER 213      86.570 125.700  53.664  1.00  0.00           C
ATOM   5256 0C21 POPER 213      86.590 126.120  52.384  1.00  0.00           C
ATOM   5258 1C21 POPER 213      87.730 126.010  51.404  1.00  0.00           C
ATOM   5261 2C21 POPER 213      87.410 124.930  50.354  1.00  0.00           C
ATOM   5264 3C21 POPER 213      88.510 124.730  49.304  1.00  0.00           C
ATOM   5267 4C21 POPER 213      88.070 123.700  48.244  1.00  0.00           C
ATOM   5270 5C21 POPER 213      89.140 123.280  47.234  1.00  0.00           C
ATOM   5273 6C21 POPER 213      89.690 124.460  46.434  1.00  0.00           C
ATOM   5276 7C21 POPER 213      90.330 124.030  45.104  1.00  0.00           C
ATOM   5279 8C21 POPER 213      90.820 125.220  44.284  1.00  0.00           C
ATOM   5283  C33 POPER 213      90.200 119.480  59.574  1.00  0.00           C
ATOM   5286  C34 POPER 213      91.340 118.590  59.084  1.00  0.00           C
ATOM   5289  C35 POPER 213      91.820 118.920  57.654  1.00  0.00           C
ATOM   5292  C36 POPER 213      92.720 120.170  57.594  1.00  0.00           C
ATOM   5295  C37 POPER 213      93.560 120.310  56.314  1.00  0.00           C
ATOM   5298  C38 POPER 213      94.500 121.520  56.414  1.00  0.00           C
ATOM   5301  C39 POPER 213      95.570 121.620  55.304  1.00  0.00           C
ATOM   5304 0C31 POPER 213      95.180 122.540  54.134  1.00  0.00           C
ATOM   5307 1C31 POPER 213      96.290 122.680  53.084  1.00  0.00           C
ATOM   5310 2C31 POPER 213      95.830 123.470  51.854  1.00  0.00           C
ATOM   5313 3C31 POPER 213      96.830 123.500  50.694  1.00  0.00           C
ATOM   5316 4C31 POPER 213      96.220 124.210  49.474  1.00  0.00           C
ATOM   5319 5C31 POPER 213      97.080 124.150  48.204  1.00  0.00           C
ATOM   5322 6C31 POPER 213      96.490 124.980  47.064  1.00  0.00           C
ATOM   5326  NH3 POPES 214       8.030  53.490  20.624  1.00  0.00           N
ATOM   5330  C12 POPES 214       8.060  54.990  20.754  1.00  0.00           C
ATOM   5333  C11 POPES 214       9.360  55.500  21.344  1.00  0.00           C
ATOM   5336  P   POPES 214      10.700  57.750  21.374  1.00  0.00           P
ATOM   5337  O13 POPES 214      11.900  56.980  20.984  1.00  0.00           O
ATOM   5338  O14 POPES 214      10.530  59.070  20.744  1.00  0.00           O
ATOM   5339  O11 POPES 214      10.670  57.910  22.944  1.00  0.00           O
ATOM   5340  O12 POPES 214       9.400  56.890  21.084  1.00  0.00           O
ATOM   5341  C1  POPES 214      11.790  58.280  23.764  1.00  0.00           C
ATOM   5344  C2  POPES 214      11.720  57.440  25.064  1.00  0.00           C
ATOM   5346  O21 POPES 214      12.900  57.570  25.874  1.00  0.00           O
ATOM   5347  C21 POPES 214      12.940  58.660  26.644  1.00  0.00           C
ATOM   5348  O22 POPES 214      12.130  59.570  26.614  1.00  0.00           O
ATOM   5349  C22 POPES 214      14.160  58.610  27.574  1.00  0.00           C
ATOM   5352  C3  POPES 214      11.540  55.950  24.704  1.00  0.00           C
ATOM   5355  O31 POPES 214      11.450  55.140  25.894  1.00  0.00           O
ATOM   5356  C31 POPES 214      12.480  54.410  26.194  1.00  0.00           C
ATOM   5357  O32 POPES 214      13.480  54.250  25.514  1.00  0.00           O
ATOM   5358  C32 POPES 214      12.230  53.680  27.494  1.00  0.00           C
ATOM   5361  C23 POPES 214      13.920  59.140  28.994  1.00  0.00           C
ATOM   5364  C24 POPES 214      14.950  58.590  29.974  1.00  0.00           C
ATOM   5367  C25 POPES 214      14.490  57.270  30.584  1.00  0.00           C
ATOM   5370  C26 POPES 214      13.320  57.470  31.554  1.00  0.00           C
ATOM   5373  C27 POPES 214      13.500  56.620  32.804  1.00  0.00           C
ATOM   5376  C28 POPES 214      12.370  56.770  33.824  1.00  0.00           C
ATOM   5379  C29 POPES 214      12.670  55.780  34.914  1.00  0.00           C
ATOM   5381 0C21 POPES 214      13.040  56.050  36.174  1.00  0.00           C
ATOM   5383 1C21 POPES 214      13.200  57.400  36.834  1.00  0.00           C
ATOM   5386 2C21 POPES 214      12.300  57.510  38.084  1.00  0.00           C
ATOM   5389 3C21 POPES 214      12.430  56.310  39.044  1.00  0.00           C
ATOM   5392 4C21 POPES 214      11.730  56.530  40.384  1.00  0.00           C
ATOM   5395 5C21 POPES 214      10.200  56.430  40.334  1.00  0.00           C
ATOM   5398 6C21 POPES 214       9.600  56.760  41.704  1.00  0.00           C
ATOM   5401 7C21 POPES 214       8.070  56.690  41.734  1.00  0.00           C
ATOM   5404 8C21 POPES 214       7.500  57.190  43.064  1.00  0.00           C
ATOM   5408  C33 POPES 214      11.130  52.630  27.264  1.00  0.00           C
ATOM   5411  C34 POPES 214       9.870  52.940  28.064  1.00  0.00           C
ATOM   5414  C35 POPES 214      10.190  52.940  29.564  1.00  0.00           C
ATOM   5417  C36 POPES 214       8.990  52.590  30.424  1.00  0.00           C
ATOM   5420  C37 POPES 214       9.430  52.490  31.874  1.00  0.00           C
ATOM   5423  C38 POPES 214       8.270  52.290  32.844  1.00  0.00           C
ATOM   5426  C39 POPES 214       8.700  52.590  34.284  1.00  0.00           C
ATOM   5429 0C31 POPES 214       8.710  54.090  34.594  1.00  0.00           C
ATOM   5432 1C31 POPES 214       9.280  54.400  35.984  1.00  0.00           C
ATOM   5435 2C31 POPES 214       9.300  55.900  36.324  1.00  0.00           C
ATOM   5438 3C31 POPES 214       7.920  56.530  36.504  1.00  0.00           C
ATOM   5441 4C31 POPES 214       7.170  56.030  37.744  1.00  0.00           C
ATOM   5444 5C31 POPES 214       5.830  56.750  37.954  1.00  0.00           C
ATOM   5447 6C31 POPES 214       4.980  56.100  39.044  1.00  0.00           C
ATOM   5451  NH3 POPET 215     134.070   6.490  63.784  1.00  0.00           N
ATOM   5455  C12 POPET 215     133.350   7.140  64.954  1.00  0.00           C
ATOM   5458  C11 POPET 215     132.820   6.080  65.924  1.00  0.00           C
ATOM   5461  P   POPET 215     130.550   6.740  67.104  1.00  0.00           P
ATOM   5462  O13 POPET 215     130.070   5.860  68.194  1.00  0.00           O
ATOM   5463  O14 POPET 215     130.190   8.170  67.144  1.00  0.00           O
ATOM   5464  O11 POPET 215     130.020   6.110  65.764  1.00  0.00           O
ATOM   5465  O12 POPET 215     132.130   6.660  67.034  1.00  0.00           O
ATOM   5466  C1  POPET 215     129.150   6.960  65.004  1.00  0.00           C
ATOM   5469  C2  POPET 215     128.440   6.160  63.904  1.00  0.00           C
ATOM   5471  O21 POPET 215     127.800   6.960  62.904  1.00  0.00           O
ATOM   5472  C21 POPET 215     127.680   8.270  62.904  1.00  0.00           C
ATOM   5473  O22 POPET 215     127.990   9.070  63.764  1.00  0.00           O
ATOM   5474  C22 POPET 215     126.960   8.680  61.624  1.00  0.00           C
ATOM   5477  C3  POPET 215     127.440   5.120  64.514  1.00  0.00           C
ATOM   5480  O31 POPET 215     126.700   4.390  63.514  1.00  0.00           O
ATOM   5481  C31 POPET 215     125.610   4.980  63.044  1.00  0.00           C
ATOM   5482  O32 POPET 215     125.180   6.070  63.384  1.00  0.00           O
ATOM   5483  C32 POPET 215     125.030   4.140  61.904  1.00  0.00           C
ATOM   5486  C23 POPET 215     127.880   9.400  60.604  1.00  0.00           C
ATOM   5489  C24 POPET 215     128.060   8.540  59.354  1.00  0.00           C
ATOM   5492  C25 POPET 215     128.680   9.290  58.164  1.00  0.00           C
ATOM   5495  C26 POPET 215     128.740   8.370  56.934  1.00  0.00           C
ATOM   5498  C27 POPET 215     129.150   9.090  55.654  1.00  0.00           C
ATOM   5501  C28 POPET 215     129.460   8.080  54.534  1.00  0.00           C
ATOM   5504  C29 POPET 215     129.200   8.570  53.134  1.00  0.00           C
ATOM   5506 0C21 POPET 215     130.110   8.860  52.174  1.00  0.00           C
ATOM   5508 1C21 POPET 215     131.610   8.830  52.314  1.00  0.00           C
ATOM   5511 2C21 POPET 215     132.330   7.810  51.394  1.00  0.00           C
ATOM   5514 3C21 POPET 215     132.120   8.070  49.894  1.00  0.00           C
ATOM   5517 4C21 POPET 215     133.050   7.210  49.024  1.00  0.00           C
ATOM   5520 5C21 POPET 215     132.760   7.290  47.524  1.00  0.00           C
ATOM   5523 6C21 POPET 215     131.310   6.910  47.164  1.00  0.00           C
ATOM   5526 7C21 POPET 215     131.130   6.530  45.694  1.00  0.00           C
ATOM   5529 8C21 POPET 215     129.660   6.380  45.284  1.00  0.00           C
ATOM   5533  C33 POPET 215     124.270   5.110  60.984  1.00  0.00           C
ATOM   5536  C34 POPET 215     123.760   4.570  59.644  1.00  0.00           C
ATOM   5539  C35 POPET 215     122.950   5.690  58.984  1.00  0.00           C
ATOM   5542  C36 POPET 215     122.640   5.500  57.494  1.00  0.00           C
ATOM   5545  C37 POPET 215     121.330   6.220  57.114  1.00  0.00           C
ATOM   5548  C38 POPET 215     121.320   6.770  55.684  1.00  0.00           C
ATOM   5551  C39 POPET 215     121.150   5.700  54.614  1.00  0.00           C
ATOM   5554 0C31 POPET 215     121.570   6.180  53.224  1.00  0.00           C
ATOM   5557 1C31 POPET 215     121.250   5.130  52.144  1.00  0.00           C
ATOM   5560 2C31 POPET 215     121.530   5.600  50.704  1.00  0.00           C
ATOM   5563 3C31 POPET 215     120.460   6.560  50.164  1.00  0.00           C
ATOM   5566 4C31 POPET 215     120.690   6.980  48.714  1.00  0.00           C
ATOM   5569 5C31 POPET 215     119.460   7.650  48.094  1.00  0.00           C
ATOM   5572 6C31 POPET 215     119.690   8.180  46.674  1.00  0.00           C
ATOM   5576  NH3 POPEU 216     106.650  54.460  17.684  1.00  0.00           N
ATOM   5580  C12 POPEU 216     108.020  54.040  18.124  1.00  0.00           C
ATOM   5583  C11 POPEU 216     108.930  55.250  18.324  1.00  0.00           C
ATOM   5586  P   POPEU 216     111.420  55.030  17.434  1.00  0.00           P
ATOM   5587  O13 POPEU 216     111.800  53.680  16.964  1.00  0.00           O
ATOM   5588  O14 POPEU 216     111.090  56.060  16.434  1.00  0.00           O
ATOM   5589  O11 POPEU 216     112.530  55.630  18.364  1.00  0.00           O
ATOM   5590  O12 POPEU 216     110.270  54.810  18.494  1.00  0.00           O
ATOM   5591  C1  POPEU 216     113.420  54.900  19.184  1.00  0.00           C
ATOM   5594  C2  POPEU 216     112.900  54.620  20.624  1.00  0.00           C
ATOM   5596  O21 POPEU 216     112.460  55.780  21.374  1.00  0.00           O
ATOM   5597  C21 POPEU 216     113.440  56.590  21.784  1.00  0.00           C
ATOM   5598  O22 POPEU 216     114.580  56.620  21.344  1.00  0.00           O
ATOM   5599  C22 POPEU 216     112.980  57.300  23.054  1.00  0.00           C
ATOM   5602  C3  POPEU 216     113.960  53.780  21.384  1.00  0.00           C
ATOM   5605  O31 POPEU 216     113.900  53.850  22.834  1.00  0.00           O
ATOM   5606  C31 POPEU 216     113.050  53.040  23.414  1.00  0.00           C
ATOM   5607  O32 POPEU 216     112.200  52.370  22.854  1.00  0.00           O
ATOM   5608  C32 POPEU 216     113.270  53.080  24.934  1.00  0.00           C
ATOM   5611  C23 POPEU 216     114.110  58.120  23.724  1.00  0.00           C
ATOM   5614  C24 POPEU 216     113.930  58.290  25.234  1.00  0.00           C
ATOM   5617  C25 POPEU 216     113.850  59.760  25.684  1.00  0.00           C
ATOM   5620  C26 POPEU 216     112.590  60.490  25.194  1.00  0.00           C
ATOM   5623  C27 POPEU 216     112.100  61.550  26.204  1.00  0.00           C
ATOM   5626  C28 POPEU 216     111.400  62.770  25.564  1.00  0.00           C
ATOM   5629  C29 POPEU 216     110.120  62.480  24.814  1.00  0.00           C
ATOM   5631 0C21 POPEU 216     108.870  62.680  25.274  1.00  0.00           C
ATOM   5633 1C21 POPEU 216     108.510  63.140  26.664  1.00  0.00           C
ATOM   5636 2C21 POPEU 216     107.260  62.450  27.254  1.00  0.00           C
ATOM   5639 3C21 POPEU 216     105.980  63.300  27.174  1.00  0.00           C
ATOM   5642 4C21 POPEU 216     104.790  62.620  27.874  1.00  0.00           C
ATOM   5645 5C21 POPEU 216     103.630  63.570  28.234  1.00  0.00           C
ATOM   5648 6C21 POPEU 216     103.870  64.320  29.554  1.00  0.00           C
ATOM   5651 7C21 POPEU 216     102.710  65.240  29.924  1.00  0.00           C
ATOM   5654 8C21 POPEU 216     102.980  66.130  31.144  1.00  0.00           C
ATOM   5658  C33 POPEU 216     114.270  52.010  25.434  1.00  0.00           C
ATOM   5661  C34 POPEU 216     114.290  51.870  26.964  1.00  0.00           C
ATOM   5664  C35 POPEU 216     114.670  53.170  27.694  1.00  0.00           C
ATOM   5667  C36 POPEU 216     114.830  52.990  29.204  1.00  0.00           C
ATOM   5670  C37 POPEU 216     114.800  54.320  29.964  1.00  0.00           C
ATOM   5673  C38 POPEU 216     114.910  54.140  31.484  1.00  0.00           C
ATOM   5676  C39 POPEU 216     114.630  55.440  32.244  1.00  0.00           C
ATOM   5679 0C31 POPEU 216     114.660  55.270  33.774  1.00  0.00           C
ATOM   5682 1C31 POPEU 216     114.170  56.520  34.504  1.00  0.00           C
ATOM   5685 2C31 POPEU 216     114.080  56.370  36.024  1.00  0.00           C
ATOM   5688 3C31 POPEU 216     113.350  57.550  36.674  1.00  0.00           C
ATOM   5691 4C31 POPEU 216     113.130  57.390  38.184  1.00  0.00           C
ATOM   5694 5C31 POPEU 216     112.410  58.610  38.784  1.00  0.00           C
ATOM   5697 6C31 POPEU 216     112.200  58.510  40.294  1.00  0.00           C
ATOM   5701  NH3 POPEV 217      54.400 124.330  66.494  1.00  0.00           N
ATOM   5705  C12 POPEV 217      54.320 123.920  67.934  1.00  0.00           C
ATOM   5708  C11 POPEV 217      55.490 122.980  68.204  1.00  0.00           C
ATOM   5711  P   POPEV 217      55.640 120.420  67.544  1.00  0.00           P
ATOM   5712  O13 POPEV 217      56.090 120.280  68.954  1.00  0.00           O
ATOM   5713  O14 POPEV 217      54.400 119.730  67.114  1.00  0.00           O
ATOM   5714  O11 POPEV 217      56.790 119.920  66.604  1.00  0.00           O
ATOM   5715  O12 POPEV 217      55.530 121.960  67.194  1.00  0.00           O
ATOM   5716  C1  POPEV 217      57.380 120.700  65.564  1.00  0.00           C
ATOM   5719  C2  POPEV 217      56.700 120.450  64.184  1.00  0.00           C
ATOM   5721  O21 POPEV 217      57.640 120.590  63.114  1.00  0.00           O
ATOM   5722  C21 POPEV 217      57.990 121.830  62.794  1.00  0.00           C
ATOM   5723  O22 POPEV 217      57.880 122.810  63.494  1.00  0.00           O
ATOM   5724  C22 POPEV 217      58.510 121.770  61.364  1.00  0.00           C
ATOM   5727  C3  POPEV 217      55.400 121.260  63.894  1.00  0.00           C
ATOM   5730  O31 POPEV 217      55.100 121.190  62.474  1.00  0.00           O
ATOM   5731  C31 POPEV 217      54.480 122.230  61.934  1.00  0.00           C
ATOM   5732  O32 POPEV 217      54.090 123.210  62.534  1.00  0.00           O
ATOM   5733  C32 POPEV 217      54.240 121.930  60.454  1.00  0.00           C
ATOM   5736  C23 POPEV 217      58.650 123.090  60.564  1.00  0.00           C
ATOM   5739  C24 POPEV 217      57.900 123.040  59.214  1.00  0.00           C
ATOM   5742  C25 POPEV 217      58.090 121.830  58.294  1.00  0.00           C
ATOM   5745  C26 POPEV 217      57.190 121.980  57.054  1.00  0.00           C
ATOM   5748  C27 POPEV 217      57.440 120.900  56.004  1.00  0.00           C
ATOM   5751  C28 POPEV 217      56.750 121.200  54.664  1.00  0.00           C
ATOM   5754  C29 POPEV 217      55.290 120.830  54.654  1.00  0.00           C
ATOM   5756 0C21 POPEV 217      54.710 119.900  53.874  1.00  0.00           C
ATOM   5758 1C21 POPEV 217      55.390 119.040  52.824  1.00  0.00           C
ATOM   5761 2C21 POPEV 217      55.470 117.560  53.224  1.00  0.00           C
ATOM   5764 3C21 POPEV 217      56.200 116.750  52.144  1.00  0.00           C
ATOM   5767 4C21 POPEV 217      56.600 115.340  52.594  1.00  0.00           C
ATOM   5770 5C21 POPEV 217      55.430 114.350  52.664  1.00  0.00           C
ATOM   5773 6C21 POPEV 217      55.840 113.140  53.494  1.00  0.00           C
ATOM   5776 7C21 POPEV 217      54.710 112.190  53.854  1.00  0.00           C
ATOM   5779 8C21 POPEV 217      55.210 111.240  54.934  1.00  0.00           C
ATOM   5783  C33 POPEV 217      53.450 123.030  59.714  1.00  0.00           C
ATOM   5786  C34 POPEV 217      52.740 122.460  58.484  1.00  0.00           C
ATOM   5789  C35 POPEV 217      51.850 123.470  57.754  1.00  0.00           C
ATOM   5792  C36 POPEV 217      52.560 124.200  56.604  1.00  0.00           C
ATOM   5795  C37 POPEV 217      51.710 125.310  55.974  1.00  0.00           C
ATOM   5798  C38 POPEV 217      52.420 126.100  54.874  1.00  0.00           C
ATOM   5801  C39 POPEV 217      52.430 125.400  53.504  1.00  0.00           C
ATOM   5804 0C31 POPEV 217      51.090 125.520  52.774  1.00  0.00           C
ATOM   5807 1C31 POPEV 217      51.130 124.850  51.394  1.00  0.00           C
ATOM   5810 2C31 POPEV 217      49.730 124.730  50.764  1.00  0.00           C
ATOM   5813 3C31 POPEV 217      49.760 124.180  49.324  1.00  0.00           C
ATOM   5816 4C31 POPEV 217      50.380 125.160  48.314  1.00  0.00           C
ATOM   5819 5C31 POPEV 217      50.350 124.640  46.874  1.00  0.00           C
ATOM   5822 6C31 POPEV 217      51.120 125.530  45.904  1.00  0.00           C
ATOM   5826  NH3 POPEW 218     125.580  99.540  63.314  1.00  0.00           N
ATOM   5830  C12 POPEW 218     126.660 100.100  62.434  1.00  0.00           C
ATOM   5833  C11 POPEW 218     127.520 101.120  63.194  1.00  0.00           C
ATOM   5836  P   POPEW 218     128.870 103.160  62.254  1.00  0.00           P
ATOM   5837  O13 POPEW 218     128.520 104.230  61.304  1.00  0.00           O
ATOM   5838  O14 POPEW 218     129.270 103.630  63.584  1.00  0.00           O
ATOM   5839  O11 POPEW 218     130.000 102.200  61.674  1.00  0.00           O
ATOM   5840  O12 POPEW 218     127.590 102.270  62.374  1.00  0.00           O
ATOM   5841  C1  POPEW 218     130.600 102.510  60.414  1.00  0.00           C
ATOM   5844  C2  POPEW 218     130.020 101.620  59.304  1.00  0.00           C
ATOM   5846  O21 POPEW 218     128.630 101.910  59.044  1.00  0.00           O
ATOM   5847  C21 POPEW 218     128.430 102.950  58.244  1.00  0.00           C
ATOM   5848  O22 POPEW 218     129.230 103.790  57.924  1.00  0.00           O
ATOM   5849  C22 POPEW 218     127.090 102.670  57.534  1.00  0.00           C
ATOM   5852  C3  POPEW 218     130.140 100.120  59.684  1.00  0.00           C
ATOM   5855  O31 POPEW 218     129.430  99.300  58.734  1.00  0.00           O
ATOM   5856  C31 POPEW 218     129.980  98.160  58.374  1.00  0.00           C
ATOM   5857  O32 POPEW 218     131.110  97.790  58.664  1.00  0.00           O
ATOM   5858  C32 POPEW 218     128.920  97.350  57.644  1.00  0.00           C
ATOM   5861  C23 POPEW 218     126.630 103.760  56.524  1.00  0.00           C
ATOM   5864  C24 POPEW 218     125.680 103.160  55.474  1.00  0.00           C
ATOM   5867  C25 POPEW 218     126.400 102.730  54.184  1.00  0.00           C
ATOM   5870  C26 POPEW 218     125.440 102.310  53.064  1.00  0.00           C
ATOM   5873  C27 POPEW 218     126.080 102.350  51.674  1.00  0.00           C
ATOM   5876  C28 POPEW 218     125.430 101.340  50.694  1.00  0.00           C
ATOM   5879  C29 POPEW 218     125.720 101.590  49.234  1.00  0.00           C
ATOM   5881 0C21 POPEW 218     126.930 101.660  48.634  1.00  0.00           C
ATOM   5883 1C21 POPEW 218     128.280 101.470  49.274  1.00  0.00           C
ATOM   5886 2C21 POPEW 218     129.310 100.810  48.334  1.00  0.00           C
ATOM   5889 3C21 POPEW 218     130.690 101.490  48.394  1.00  0.00           C
ATOM   5892 4C21 POPEW 218     131.580 101.130  47.194  1.00  0.00           C
ATOM   5895 5C21 POPEW 218     132.880 101.930  47.134  1.00  0.00           C
ATOM   5898 6C21 POPEW 218     133.450 101.980  45.704  1.00  0.00           C
ATOM   5901 7C21 POPEW 218     134.930 102.400  45.644  1.00  0.00           C
ATOM   5904 8C21 POPEW 218     135.470 102.410  44.204  1.00  0.00           C
ATOM   5908  C33 POPEW 218     129.460  96.190  56.774  1.00  0.00           C
ATOM   5911  C34 POPEW 218     128.350  95.170  56.494  1.00  0.00           C
ATOM   5914  C35 POPEW 218     128.790  93.970  55.634  1.00  0.00           C
ATOM   5917  C36 POPEW 218     128.880  94.270  54.134  1.00  0.00           C
ATOM   5920  C37 POPEW 218     128.940  92.970  53.314  1.00  0.00           C
ATOM   5923  C38 POPEW 218     129.060  93.200  51.804  1.00  0.00           C
ATOM   5926  C39 POPEW 218     128.840  91.900  50.994  1.00  0.00           C
ATOM   5929 0C31 POPEW 218     129.020  92.100  49.484  1.00  0.00           C
ATOM   5932 1C31 POPEW 218     128.470  90.940  48.654  1.00  0.00           C
ATOM   5935 2C31 POPEW 218     128.810  91.080  47.164  1.00  0.00           C
ATOM   5938 3C31 POPEW 218     128.030  90.130  46.254  1.00  0.00           C
ATOM   5941 4C31 POPEW 218     128.480  90.230  44.784  1.00  0.00           C
ATOM   5944 5C31 POPEW 218     127.530  89.510  43.824  1.00  0.00           C
ATOM   5947 6C31 POPEW 218     128.040  89.470  42.374  1.00  0.00           C
ATOM   5951  NH3 POPEX 219      28.580  71.870  64.614  1.00  0.00           N
ATOM   5955  C12 POPEX 219      28.340  70.510  64.004  1.00  0.00           C
ATOM   5958  C11 POPEX 219      27.500  69.610  64.894  1.00  0.00           C
ATOM   5961  P   POPEX 219      26.940  67.050  64.564  1.00  0.00           P
ATOM   5962  O13 POPEX 219      27.950  66.720  65.584  1.00  0.00           O
ATOM   5963  O14 POPEX 219      25.580  66.690  65.004  1.00  0.00           O
ATOM   5964  O11 POPEX 219      27.260  66.200  63.274  1.00  0.00           O
ATOM   5965  O12 POPEX 219      27.050  68.540  64.084  1.00  0.00           O
ATOM   5966  C1  POPEX 219      26.720  66.570  62.004  1.00  0.00           C
ATOM   5969  C2  POPEX 219      27.730  66.230  60.874  1.00  0.00           C
ATOM   5971  O21 POPEX 219      27.030  66.370  59.634  1.00  0.00           O
ATOM   5972  C21 POPEX 219      27.600  66.640  58.444  1.00  0.00           C
ATOM   5973  O22 POPEX 219      26.960  66.780  57.414  1.00  0.00           O
ATOM   5974  C22 POPEX 219      29.130  66.770  58.444  1.00  0.00           C
ATOM   5977  C3  POPEX 219      28.250  64.780  61.124  1.00  0.00           C
ATOM   5980  O31 POPEX 219      28.580  64.050  59.924  1.00  0.00           O
ATOM   5981  C31 POPEX 219      27.760  63.050  59.614  1.00  0.00           C
ATOM   5982  O32 POPEX 219      26.730  62.770  60.194  1.00  0.00           O
ATOM   5983  C32 POPEX 219      28.400  62.150  58.574  1.00  0.00           C
ATOM   5986  C23 POPEX 219      29.650  66.950  56.994  1.00  0.00           C
ATOM   5989  C24 POPEX 219      31.190  66.970  56.934  1.00  0.00           C
ATOM   5992  C25 POPEX 219      31.790  67.280  55.554  1.00  0.00           C
ATOM   5995  C26 POPEX 219      31.570  66.160  54.524  1.00  0.00           C
ATOM   5998  C27 POPEX 219      32.330  66.380  53.204  1.00  0.00           C
ATOM   6001  C28 POPEX 219      32.060  65.310  52.124  1.00  0.00           C
ATOM   6004  C29 POPEX 219      32.610  63.950  52.484  1.00  0.00           C
ATOM   6006 0C21 POPEX 219      32.950  62.970  51.624  1.00  0.00           C
ATOM   6008 1C21 POPEX 219      32.830  62.990  50.114  1.00  0.00           C
ATOM   6011 2C21 POPEX 219      34.200  62.860  49.414  1.00  0.00           C
ATOM   6014 3C21 POPEX 219      34.890  61.510  49.654  1.00  0.00           C
ATOM   6017 4C21 POPEX 219      36.290  61.400  49.034  1.00  0.00           C
ATOM   6020 5C21 POPEX 219      36.320  61.640  47.514  1.00  0.00           C
ATOM   6023 6C21 POPEX 219      37.710  61.360  46.914  1.00  0.00           C
ATOM   6026 7C21 POPEX 219      37.810  59.970  46.294  1.00  0.00           C
ATOM   6029 8C21 POPEX 219      39.210  59.660  45.754  1.00  0.00           C
ATOM   6033  C33 POPEX 219      28.640  62.790  57.194  1.00  0.00           C
ATOM   6036  C34 POPEX 219      29.120  61.730  56.194  1.00  0.00           C
ATOM   6039  C35 POPEX 219      29.440  62.310  54.814  1.00  0.00           C
ATOM   6042  C36 POPEX 219      29.980  61.260  53.824  1.00  0.00           C
ATOM   6045  C37 POPEX 219      31.340  60.680  54.234  1.00  0.00           C
ATOM   6048  C38 POPEX 219      31.940  59.780  53.134  1.00  0.00           C
ATOM   6051  C39 POPEX 219      33.400  59.400  53.394  1.00  0.00           C
ATOM   6054 0C31 POPEX 219      33.970  58.540  52.264  1.00  0.00           C
ATOM   6057 1C31 POPEX 219      35.180  57.690  52.694  1.00  0.00           C
ATOM   6060 2C31 POPEX 219      35.540  56.620  51.654  1.00  0.00           C
ATOM   6063 3C31 POPEX 219      36.320  57.130  50.434  1.00  0.00           C
ATOM   6066 4C31 POPEX 219      37.760  57.510  50.784  1.00  0.00           C
ATOM   6069 5C31 POPEX 219      38.640  57.810  49.564  1.00  0.00           C
ATOM   6072 6C31 POPEX 219      40.120  57.960  49.924  1.00  0.00           C
ATOM   6076  NH3 POPEY 220      29.650  23.960  22.374  1.00  0.00           N
ATOM   6080  C12 POPEY 220      30.520  24.410  21.234  1.00  0.00           C
ATOM   6083  C11 POPEY 220      31.390  23.240  20.734  1.00  0.00           C
ATOM   6086  P   POPEY 220      33.420  21.840  21.694  1.00  0.00           P
ATOM   6087  O13 POPEY 220      33.780  21.740  20.244  1.00  0.00           O
ATOM   6088  O14 POPEY 220      33.440  20.590  22.494  1.00  0.00           O
ATOM   6089  O11 POPEY 220      34.370  22.890  22.374  1.00  0.00           O
ATOM   6090  O12 POPEY 220      32.000  22.530  21.814  1.00  0.00           O
ATOM   6091  C1  POPEY 220      33.930  23.730  23.444  1.00  0.00           C
ATOM   6094  C2  POPEY 220      34.810  23.550  24.704  1.00  0.00           C
ATOM   6096  O21 POPEY 220      34.220  24.380  25.714  1.00  0.00           O
ATOM   6097  C21 POPEY 220      34.380  23.980  26.974  1.00  0.00           C
ATOM   6098  O22 POPEY 220      35.130  23.110  27.374  1.00  0.00           O
ATOM   6099  C22 POPEY 220      33.460  24.820  27.864  1.00  0.00           C
ATOM   6102  C3  POPEY 220      36.300  23.910  24.434  1.00  0.00           C
ATOM   6105  O31 POPEY 220      37.100  23.740  25.624  1.00  0.00           O
ATOM   6106  C31 POPEY 220      38.050  22.820  25.614  1.00  0.00           C
ATOM   6107  O32 POPEY 220      38.380  22.140  24.664  1.00  0.00           O
ATOM   6108  C32 POPEY 220      38.640  22.740  27.024  1.00  0.00           C
ATOM   6111  C23 POPEY 220      33.510  24.380  29.344  1.00  0.00           C
ATOM   6114  C24 POPEY 220      32.610  25.230  30.254  1.00  0.00           C
ATOM   6117  C25 POPEY 220      32.710  24.880  31.744  1.00  0.00           C
ATOM   6120  C26 POPEY 220      34.140  24.780  32.294  1.00  0.00           C
ATOM   6123  C27 POPEY 220      34.230  25.020  33.804  1.00  0.00           C
ATOM   6126  C28 POPEY 220      35.620  24.660  34.364  1.00  0.00           C
ATOM   6129  C29 POPEY 220      36.030  25.370  35.624  1.00  0.00           C
ATOM   6131 0C21 POPEY 220      35.540  25.200  36.864  1.00  0.00           C
ATOM   6133 1C21 POPEY 220      34.400  24.290  37.274  1.00  0.00           C
ATOM   6136 2C21 POPEY 220      33.500  24.930  38.354  1.00  0.00           C
ATOM   6139 3C21 POPEY 220      34.160  24.970  39.744  1.00  0.00           C
ATOM   6142 4C21 POPEY 220      33.360  25.770  40.784  1.00  0.00           C
ATOM   6145 5C21 POPEY 220      32.130  25.030  41.334  1.00  0.00           C
ATOM   6148 6C21 POPEY 220      32.460  23.980  42.404  1.00  0.00           C
ATOM   6151 7C21 POPEY 220      31.640  24.190  43.684  1.00  0.00           C
ATOM   6154 8C21 POPEY 220      31.860  23.100  44.744  1.00  0.00           C
ATOM   6158  C33 POPEY 220      38.040  21.580  27.834  1.00  0.00           C
ATOM   6161  C34 POPEY 220      38.380  21.600  29.334  1.00  0.00           C
ATOM   6164  C35 POPEY 220      37.150  21.600  30.254  1.00  0.00           C
ATOM   6167  C36 POPEY 220      37.420  20.920  31.604  1.00  0.00           C
ATOM   6170  C37 POPEY 220      36.140  20.650  32.394  1.00  0.00           C
ATOM   6173  C38 POPEY 220      36.310  19.540  33.444  1.00  0.00           C
ATOM   6176  C39 POPEY 220      37.440  19.790  34.444  1.00  0.00           C
ATOM   6179 0C31 POPEY 220      37.190  21.010  35.334  1.00  0.00           C
ATOM   6182 1C31 POPEY 220      38.240  21.140  36.434  1.00  0.00           C
ATOM   6185 2C31 POPEY 220      37.790  22.050  37.584  1.00  0.00           C
ATOM   6188 3C31 POPEY 220      37.670  21.260  38.884  1.00  0.00           C
ATOM   6191 4C31 POPEY 220      36.960  22.020  40.004  1.00  0.00           C
ATOM   6194 5C31 POPEY 220      36.450  21.060  41.084  1.00  0.00           C
ATOM   6197 6C31 POPEY 220      35.690  21.750  42.224  1.00  0.00           C
ATOM   6201  NH3 POPEZ 221      60.420 116.960  24.174  1.00  0.00           N
ATOM   6205  C12 POPEZ 221      58.930 116.940  24.434  1.00  0.00           C
ATOM   6208  C11 POPEZ 221      58.150 116.000  23.484  1.00  0.00           C
ATOM   6211  P   POPEZ 221      59.540 113.770  23.474  1.00  0.00           P
ATOM   6212  O13 POPEZ 221      60.300 114.580  22.494  1.00  0.00           O
ATOM   6213  O14 POPEZ 221      59.170 112.400  23.074  1.00  0.00           O
ATOM   6214  O11 POPEZ 221      60.360 113.810  24.814  1.00  0.00           O
ATOM   6215  O12 POPEZ 221      58.240 114.600  23.804  1.00  0.00           O
ATOM   6216  C1  POPEZ 221      59.790 113.780  26.124  1.00  0.00           C
ATOM   6219  C2  POPEZ 221      59.630 112.330  26.654  1.00  0.00           C
ATOM   6221  O21 POPEZ 221      59.000 112.320  27.944  1.00  0.00           O
ATOM   6222  C21 POPEZ 221      59.690 112.480  29.064  1.00  0.00           C
ATOM   6223  O22 POPEZ 221      60.850 112.820  29.164  1.00  0.00           O
ATOM   6224  C22 POPEZ 221      58.810 112.090  30.264  1.00  0.00           C
ATOM   6227  C3  POPEZ 221      60.960 111.510  26.564  1.00  0.00           C
ATOM   6230  O31 POPEZ 221      60.820 110.290  27.294  1.00  0.00           O
ATOM   6231  C31 POPEZ 221      61.920 109.820  27.874  1.00  0.00           C
ATOM   6232  O32 POPEZ 221      63.060 110.000  27.484  1.00  0.00           O
ATOM   6233  C32 POPEZ 221      61.490 109.110  29.144  1.00  0.00           C
ATOM   6236  C23 POPEZ 221      59.580 112.100  31.604  1.00  0.00           C
ATOM   6239  C24 POPEZ 221      58.720 111.670  32.804  1.00  0.00           C
ATOM   6242  C25 POPEZ 221      59.540 111.520  34.094  1.00  0.00           C
ATOM   6245  C26 POPEZ 221      58.640 111.250  35.314  1.00  0.00           C
ATOM   6248  C27 POPEZ 221      59.430 110.740  36.534  1.00  0.00           C
ATOM   6251  C28 POPEZ 221      58.520 110.230  37.674  1.00  0.00           C
ATOM   6254  C29 POPEZ 221      57.750 111.330  38.364  1.00  0.00           C
ATOM   6256 0C21 POPEZ 221      57.770 111.640  39.674  1.00  0.00           C
ATOM   6258 1C21 POPEZ 221      58.590 110.960  40.754  1.00  0.00           C
ATOM   6261 2C21 POPEZ 221      59.230 111.960  41.724  1.00  0.00           C
ATOM   6264 3C21 POPEZ 221      60.110 111.270  42.774  1.00  0.00           C
ATOM   6267 4C21 POPEZ 221      60.630 112.260  43.814  1.00  0.00           C
ATOM   6270 5C21 POPEZ 221      61.460 111.600  44.924  1.00  0.00           C
ATOM   6273 6C21 POPEZ 221      61.600 112.490  46.164  1.00  0.00           C
ATOM   6276 7C21 POPEZ 221      62.340 111.790  47.294  1.00  0.00           C
ATOM   6279 8C21 POPEZ 221      62.410 112.620  48.574  1.00  0.00           C
ATOM   6283  C33 POPEZ 221      62.560 109.000  30.244  1.00  0.00           C
ATOM   6286  C34 POPEZ 221      61.880 108.740  31.584  1.00  0.00           C
ATOM   6289  C35 POPEZ 221      62.640 107.750  32.464  1.00  0.00           C
ATOM   6292  C36 POPEZ 221      62.050 107.680  33.884  1.00  0.00           C
ATOM   6295  C37 POPEZ 221      63.100 107.310  34.924  1.00  0.00           C
ATOM   6298  C38 POPEZ 221      62.740 107.810  36.334  1.00  0.00           C
ATOM   6301  C39 POPEZ 221      61.920 106.810  37.144  1.00  0.00           C
ATOM   6304 0C31 POPEZ 221      61.230 107.510  38.314  1.00  0.00           C
ATOM   6307 1C31 POPEZ 221      60.890 106.590  39.494  1.00  0.00           C
ATOM   6310 2C31 POPEZ 221      60.230 107.380  40.634  1.00  0.00           C
ATOM   6313 3C31 POPEZ 221      60.090 106.550  41.924  1.00  0.00           C
ATOM   6316 4C31 POPEZ 221      59.780 107.410  43.154  1.00  0.00           C
ATOM   6319 5C31 POPEZ 221      59.770 106.580  44.444  1.00  0.00           C
ATOM   6322 6C31 POPEZ 221      59.660 107.410  45.724  1.00  0.00           C
ATOM   6326  NH3 POPEa 222      39.730  12.040  63.364  1.00  0.00           N
ATOM   6330  C12 POPEa 222      41.110  11.780  63.944  1.00  0.00           C
ATOM   6333  C11 POPEa 222      41.240  12.130  65.444  1.00  0.00           C
ATOM   6336  P   POPEa 222      41.160  14.790  65.414  1.00  0.00           P
ATOM   6337  O13 POPEa 222      42.610  14.880  65.694  1.00  0.00           O
ATOM   6338  O14 POPEa 222      40.240  15.730  66.064  1.00  0.00           O
ATOM   6339  O11 POPEa 222      40.900  14.820  63.854  1.00  0.00           O
ATOM   6340  O12 POPEa 222      40.610  13.360  65.814  1.00  0.00           O
ATOM   6341  C1  POPEa 222      40.530  16.060  63.214  1.00  0.00           C
ATOM   6344  C2  POPEa 222      41.530  16.460  62.084  1.00  0.00           C
ATOM   6346  O21 POPEa 222      40.890  16.650  60.804  1.00  0.00           O
ATOM   6347  C21 POPEa 222      40.440  15.600  60.144  1.00  0.00           C
ATOM   6348  O22 POPEa 222      40.330  14.460  60.544  1.00  0.00           O
ATOM   6349  C22 POPEa 222      40.270  16.060  58.674  1.00  0.00           C
ATOM   6352  C3  POPEa 222      42.770  15.530  62.024  1.00  0.00           C
ATOM   6355  O31 POPEa 222      43.830  16.130  61.244  1.00  0.00           O
ATOM   6356  C31 POPEa 222      44.030  15.640  60.044  1.00  0.00           C
ATOM   6357  O32 POPEa 222      43.320  14.870  59.434  1.00  0.00           O
ATOM   6358  C32 POPEa 222      45.260  16.360  59.454  1.00  0.00           C
ATOM   6361  C23 POPEa 222      39.000  15.530  57.954  1.00  0.00           C
ATOM   6364  C24 POPEa 222      38.930  15.880  56.454  1.00  0.00           C
ATOM   6367  C25 POPEa 222      37.760  15.200  55.714  1.00  0.00           C
ATOM   6370  C26 POPEa 222      37.850  15.280  54.174  1.00  0.00           C
ATOM   6373  C27 POPEa 222      36.890  14.280  53.484  1.00  0.00           C
ATOM   6376  C28 POPEa 222      37.010  14.230  51.944  1.00  0.00           C
ATOM   6379  C29 POPEa 222      36.710  15.560  51.294  1.00  0.00           C
ATOM   6381 0C21 POPEa 222      36.270  15.780  50.044  1.00  0.00           C
ATOM   6383 1C21 POPEa 222      35.980  14.750  48.984  1.00  0.00           C
ATOM   6386 2C21 POPEa 222      37.130  14.650  47.954  1.00  0.00           C
ATOM   6389 3C21 POPEa 222      38.410  14.040  48.524  1.00  0.00           C
ATOM   6392 4C21 POPEa 222      39.470  13.780  47.444  1.00  0.00           C
ATOM   6395 5C21 POPEa 222      40.510  12.730  47.874  1.00  0.00           C
ATOM   6398 6C21 POPEa 222      41.430  12.320  46.724  1.00  0.00           C
ATOM   6401 7C21 POPEa 222      42.410  11.210  47.104  1.00  0.00           C
ATOM   6404 8C21 POPEa 222      43.300  10.760  45.954  1.00  0.00           C
ATOM   6408  C33 POPEa 222      45.710  15.870  58.044  1.00  0.00           C
ATOM   6411  C34 POPEa 222      46.300  17.010  57.204  1.00  0.00           C
ATOM   6414  C35 POPEa 222      46.970  16.590  55.874  1.00  0.00           C
ATOM   6417  C36 POPEa 222      46.060  15.850  54.894  1.00  0.00           C
ATOM   6420  C37 POPEa 222      46.730  15.550  53.544  1.00  0.00           C
ATOM   6423  C38 POPEa 222      46.370  14.160  53.014  1.00  0.00           C
ATOM   6426  C39 POPEa 222      46.600  13.970  51.504  1.00  0.00           C
ATOM   6429 0C31 POPEa 222      45.550  14.700  50.644  1.00  0.00           C
ATOM   6432 1C31 POPEa 222      45.660  14.330  49.154  1.00  0.00           C
ATOM   6435 2C31 POPEa 222      44.630  15.060  48.274  1.00  0.00           C
ATOM   6438 3C31 POPEa 222      44.690  14.610  46.814  1.00  0.00           C
ATOM   6441 4C31 POPEa 222      43.730  15.410  45.904  1.00  0.00           C
ATOM   6444 5C31 POPEa 222      43.670  14.860  44.474  1.00  0.00           C
ATOM   6447 6C31 POPEa 222      42.770  15.700  43.554  1.00  0.00           C
ATOM   6451  NH3 POPEb 223      99.000  88.710  64.174  1.00  0.00           N
ATOM   6455  C12 POPEb 223     100.130  89.680  64.024  1.00  0.00           C
ATOM   6458  C11 POPEb 223     101.430  89.140  64.624  1.00  0.00           C
ATOM   6461  P   POPEb 223     103.510  89.690  63.114  1.00  0.00           P
ATOM   6462  O13 POPEb 223     104.490  90.790  62.944  1.00  0.00           O
ATOM   6463  O14 POPEb 223     104.040  88.330  63.344  1.00  0.00           O
ATOM   6464  O11 POPEb 223     102.540  89.670  61.874  1.00  0.00           O
ATOM   6465  O12 POPEb 223     102.500  90.020  64.284  1.00  0.00           O
ATOM   6466  C1  POPEb 223     102.190  88.430  61.264  1.00  0.00           C
ATOM   6469  C2  POPEb 223     101.250  88.610  60.024  1.00  0.00           C
ATOM   6471  O21 POPEb 223     101.760  87.780  58.964  1.00  0.00           O
ATOM   6472  C21 POPEb 223     100.850  87.210  58.194  1.00  0.00           C
ATOM   6473  O22 POPEb 223      99.650  87.200  58.384  1.00  0.00           O
ATOM   6474  C22 POPEb 223     101.560  86.720  56.924  1.00  0.00           C
ATOM   6477  C3  POPEb 223     101.120  90.080  59.524  1.00  0.00           C
ATOM   6480  O31 POPEb 223      99.730  90.450  59.544  1.00  0.00           O
ATOM   6481  C31 POPEb 223      99.390  91.460  58.754  1.00  0.00           C
ATOM   6482  O32 POPEb 223     100.170  92.180  58.144  1.00  0.00           O
ATOM   6483  C32 POPEb 223      97.860  91.600  58.744  1.00  0.00           C
ATOM   6486  C23 POPEb 223     100.650  85.910  55.954  1.00  0.00           C
ATOM   6489  C24 POPEb 223     100.250  86.590  54.644  1.00  0.00           C
ATOM   6492  C25 POPEb 223      99.400  85.640  53.794  1.00  0.00           C
ATOM   6495  C26 POPEb 223      99.150  86.150  52.374  1.00  0.00           C
ATOM   6498  C27 POPEb 223      98.690  85.020  51.454  1.00  0.00           C
ATOM   6501  C28 POPEb 223      98.340  85.490  50.034  1.00  0.00           C
ATOM   6504  C29 POPEb 223      97.870  84.330  49.204  1.00  0.00           C
ATOM   6506 0C21 POPEb 223      97.620  84.340  47.884  1.00  0.00           C
ATOM   6508 1C21 POPEb 223      97.780  85.510  46.944  1.00  0.00           C
ATOM   6511 2C21 POPEb 223      98.760  85.180  45.804  1.00  0.00           C
ATOM   6514 3C21 POPEb 223      98.220  84.180  44.764  1.00  0.00           C
ATOM   6517 4C21 POPEb 223      99.180  83.970  43.584  1.00  0.00           C
ATOM   6520 5C21 POPEb 223     100.420  83.140  43.924  1.00  0.00           C
ATOM   6523 6C21 POPEb 223     101.550  83.370  42.914  1.00  0.00           C
ATOM   6526 7C21 POPEb 223     102.840  82.620  43.244  1.00  0.00           C
ATOM   6529 8C21 POPEb 223     103.990  82.940  42.284  1.00  0.00           C
ATOM   6533  C33 POPEb 223      97.210  92.190  57.454  1.00  0.00           C
ATOM   6536  C34 POPEb 223      96.710  91.030  56.574  1.00  0.00           C
ATOM   6539  C35 POPEb 223      95.700  91.290  55.444  1.00  0.00           C
ATOM   6542  C36 POPEb 223      94.260  91.450  55.954  1.00  0.00           C
ATOM   6545  C37 POPEb 223      93.210  91.050  54.904  1.00  0.00           C
ATOM   6548  C38 POPEb 223      92.840  92.150  53.894  1.00  0.00           C
ATOM   6551  C39 POPEb 223      93.580  92.070  52.554  1.00  0.00           C
ATOM   6554 0C31 POPEb 223      92.730  92.700  51.444  1.00  0.00           C
ATOM   6557 1C31 POPEb 223      93.260  92.480  50.024  1.00  0.00           C
ATOM   6560 2C31 POPEb 223      92.230  92.890  48.944  1.00  0.00           C
ATOM   6563 3C31 POPEb 223      91.800  94.360  49.044  1.00  0.00           C
ATOM   6566 4C31 POPEb 223      90.620  94.720  48.144  1.00  0.00           C
ATOM   6569 5C31 POPEb 223      90.180  96.180  48.344  1.00  0.00           C
ATOM   6572 6C31 POPEb 223      88.760  96.460  47.874  1.00  0.00           C
ATOM   6576  NH3 POPEc 224     122.120  14.150  23.794  1.00  0.00           N
ATOM   6580  C12 POPEc 224     122.630  12.800  23.414  1.00  0.00           C
ATOM   6583  C11 POPEc 224     121.580  11.700  23.624  1.00  0.00           C
ATOM   6586  P   POPEc 224     122.360   9.180  23.824  1.00  0.00           P
ATOM   6587  O13 POPEc 224     121.180   8.340  23.514  1.00  0.00           O
ATOM   6588  O14 POPEc 224     123.650   8.610  23.354  1.00  0.00           O
ATOM   6589  O11 POPEc 224     122.440   9.470  25.364  1.00  0.00           O
ATOM   6590  O12 POPEc 224     122.150  10.530  23.064  1.00  0.00           O
ATOM   6591  C1  POPEc 224     122.030   8.430  26.284  1.00  0.00           C
ATOM   6594  C2  POPEc 224     122.830   8.430  27.614  1.00  0.00           C
ATOM   6596  O21 POPEc 224     121.930   8.840  28.664  1.00  0.00           O
ATOM   6597  C21 POPEc 224     122.210   8.390  29.874  1.00  0.00           C
ATOM   6598  O22 POPEc 224     123.110   7.610  30.164  1.00  0.00           O
ATOM   6599  C22 POPEc 224     121.210   8.940  30.894  1.00  0.00           C
ATOM   6602  C3  POPEc 224     124.070   9.370  27.534  1.00  0.00           C
ATOM   6605  O31 POPEc 224     124.640   9.680  28.814  1.00  0.00           O
ATOM   6606  C31 POPEc 224     125.500   8.860  29.364  1.00  0.00           C
ATOM   6607  O32 POPEc 224     125.960   7.830  28.894  1.00  0.00           O
ATOM   6608  C32 POPEc 224     125.910   9.500  30.704  1.00  0.00           C
ATOM   6611  C23 POPEc 224     120.690   7.830  31.834  1.00  0.00           C
ATOM   6614  C24 POPEc 224     121.530   7.560  33.094  1.00  0.00           C
ATOM   6617  C25 POPEc 224     121.430   8.680  34.144  1.00  0.00           C
ATOM   6620  C26 POPEc 224     121.780   8.210  35.564  1.00  0.00           C
ATOM   6623  C27 POPEc 224     122.150   9.390  36.474  1.00  0.00           C
ATOM   6626  C28 POPEc 224     122.450   8.960  37.924  1.00  0.00           C
ATOM   6629  C29 POPEc 224     123.240  10.010  38.674  1.00  0.00           C
ATOM   6631 0C21 POPEc 224     122.760  11.130  39.234  1.00  0.00           C
ATOM   6633 1C21 POPEc 224     121.320  11.570  39.244  1.00  0.00           C
ATOM   6636 2C21 POPEc 224     120.690  11.590  40.654  1.00  0.00           C
ATOM   6639 3C21 POPEc 224     120.720  12.970  41.324  1.00  0.00           C
ATOM   6642 4C21 POPEc 224     119.930  12.970  42.634  1.00  0.00           C
ATOM   6645 5C21 POPEc 224     119.800  14.360  43.274  1.00  0.00           C
ATOM   6648 6C21 POPEc 224     118.730  14.390  44.374  1.00  0.00           C
ATOM   6651 7C21 POPEc 224     118.470  15.800  44.914  1.00  0.00           C
ATOM   6654 8C21 POPEc 224     117.430  15.810  46.034  1.00  0.00           C
ATOM   6658  C33 POPEc 224     125.770   8.640  31.984  1.00  0.00           C
ATOM   6661  C34 POPEc 224     126.340   9.470  33.144  1.00  0.00           C
ATOM   6664  C35 POPEc 224     126.150   8.890  34.544  1.00  0.00           C
ATOM   6667  C36 POPEc 224     126.920   9.750  35.554  1.00  0.00           C
ATOM   6670  C37 POPEc 224     127.020   9.140  36.954  1.00  0.00           C
ATOM   6673  C38 POPEc 224     128.060   9.900  37.794  1.00  0.00           C
ATOM   6676  C39 POPEc 224     128.160   9.400  39.244  1.00  0.00           C
ATOM   6679 0C31 POPEc 224     126.870   9.610  40.034  1.00  0.00           C
ATOM   6682 1C31 POPEc 224     127.090  10.080  41.484  1.00  0.00           C
ATOM   6685 2C31 POPEc 224     125.860  10.850  41.984  1.00  0.00           C
ATOM   6688 3C31 POPEc 224     126.030  11.510  43.354  1.00  0.00           C
ATOM   6691 4C31 POPEc 224     124.860  12.450  43.654  1.00  0.00           C
ATOM   6694 5C31 POPEc 224     124.860  13.040  45.064  1.00  0.00           C
ATOM   6697 6C31 POPEc 224     123.680  13.970  45.314  1.00  0.00           C
ATOM   6701  NH3 POPEd 225      26.270  63.630  22.154  1.00  0.00           N
ATOM   6705  C12 POPEd 225      26.450  62.150  22.134  1.00  0.00           C
ATOM   6708  C11 POPEd 225      26.190  61.580  20.744  1.00  0.00           C
ATOM   6711  P   POPEd 225      25.250  59.210  21.264  1.00  0.00           P
ATOM   6712  O13 POPEd 225      23.960  59.690  20.714  1.00  0.00           O
ATOM   6713  O14 POPEd 225      25.590  57.810  20.964  1.00  0.00           O
ATOM   6714  O11 POPEd 225      25.190  59.400  22.834  1.00  0.00           O
ATOM   6715  O12 POPEd 225      26.400  60.170  20.774  1.00  0.00           O
ATOM   6716  C1  POPEd 225      26.100  58.690  23.684  1.00  0.00           C
ATOM   6719  C2  POPEd 225      25.380  58.100  24.924  1.00  0.00           C
ATOM   6721  O21 POPEd 225      25.990  56.830  25.244  1.00  0.00           O
ATOM   6722  C21 POPEd 225      25.940  56.280  26.464  1.00  0.00           C
ATOM   6723  O22 POPEd 225      26.000  55.070  26.644  1.00  0.00           O
ATOM   6724  C22 POPEd 225      25.840  57.290  27.614  1.00  0.00           C
ATOM   6727  C3  POPEd 225      23.860  57.930  24.654  1.00  0.00           C
ATOM   6730  O31 POPEd 225      23.220  57.170  25.694  1.00  0.00           O
ATOM   6731  C31 POPEd 225      22.440  57.680  26.634  1.00  0.00           C
ATOM   6732  O32 POPEd 225      21.740  56.970  27.364  1.00  0.00           O
ATOM   6733  C32 POPEd 225      22.510  59.180  26.864  1.00  0.00           C
ATOM   6736  C23 POPEd 225      26.330  56.760  28.984  1.00  0.00           C
ATOM   6739  C24 POPEd 225      25.770  57.590  30.154  1.00  0.00           C
ATOM   6742  C25 POPEd 225      26.590  57.460  31.454  1.00  0.00           C
ATOM   6745  C26 POPEd 225      26.920  56.020  31.874  1.00  0.00           C
ATOM   6748  C27 POPEd 225      27.570  55.970  33.274  1.00  0.00           C
ATOM   6751  C28 POPEd 225      27.910  54.540  33.734  1.00  0.00           C
ATOM   6754  C29 POPEd 225      26.870  53.950  34.654  1.00  0.00           C
ATOM   6756 0C21 POPEd 225      27.100  53.080  35.654  1.00  0.00           C
ATOM   6758 1C21 POPEd 225      28.430  52.480  36.024  1.00  0.00           C
ATOM   6761 2C21 POPEd 225      29.040  53.050  37.314  1.00  0.00           C
ATOM   6764 3C21 POPEd 225      28.220  52.840  38.584  1.00  0.00           C
ATOM   6767 4C21 POPEd 225      29.060  52.910  39.874  1.00  0.00           C
ATOM   6770 5C21 POPEd 225      29.920  54.180  40.024  1.00  0.00           C
ATOM   6773 6C21 POPEd 225      31.360  54.040  39.504  1.00  0.00           C
ATOM   6776 7C21 POPEd 225      32.230  55.260  39.794  1.00  0.00           C
ATOM   6779 8C21 POPEd 225      33.690  55.050  39.424  1.00  0.00           C
ATOM   6783  C33 POPEd 225      22.220  59.430  28.354  1.00  0.00           C
ATOM   6786  C34 POPEd 225      22.250  60.900  28.774  1.00  0.00           C
ATOM   6789  C35 POPEd 225      21.960  61.020  30.274  1.00  0.00           C
ATOM   6792  C36 POPEd 225      22.410  62.350  30.884  1.00  0.00           C
ATOM   6795  C37 POPEd 225      22.140  62.400  32.384  1.00  0.00           C
ATOM   6798  C38 POPEd 225      22.480  63.760  32.984  1.00  0.00           C
ATOM   6801  C39 POPEd 225      22.220  63.820  34.494  1.00  0.00           C
ATOM   6804 0C31 POPEd 225      20.730  63.750  34.854  1.00  0.00           C
ATOM   6807 1C31 POPEd 225      20.510  63.700  36.364  1.00  0.00           C
ATOM   6810 2C31 POPEd 225      19.040  63.550  36.754  1.00  0.00           C
ATOM   6813 3C31 POPEd 225      18.850  63.810  38.244  1.00  0.00           C
ATOM   6816 4C31 POPEd 225      17.390  63.990  38.684  1.00  0.00           C
ATOM   6819 5C31 POPEd 225      17.320  64.660  40.064  1.00  0.00           C
ATOM   6822 6C31 POPEd 225      15.930  65.060  40.544  1.00  0.00           C
ATOM   6826  NH3 POPEe 226      76.010  48.610  20.014  1.00  0.00           N
ATOM   6830  C12 POPEe 226      76.350  49.930  19.354  1.00  0.00           C
ATOM   6833  C11 POPEe 226      75.130  50.470  18.584  1.00  0.00           C
ATOM   6836  P   POPEe 226      75.220  53.080  18.314  1.00  0.00           P
ATOM   6837  O13 POPEe 226      76.400  53.920  18.034  1.00  0.00           O
ATOM   6838  O14 POPEe 226      73.920  53.500  17.734  1.00  0.00           O
ATOM   6839  O11 POPEe 226      75.010  52.920  19.874  1.00  0.00           O
ATOM   6840  O12 POPEe 226      75.520  51.620  17.844  1.00  0.00           O
ATOM   6841  C1  POPEe 226      75.010  54.090  20.704  1.00  0.00           C
ATOM   6844  C2  POPEe 226      76.180  54.090  21.734  1.00  0.00           C
ATOM   6846  O21 POPEe 226      76.100  55.340  22.444  1.00  0.00           O
ATOM   6847  C21 POPEe 226      75.310  55.460  23.524  1.00  0.00           C
ATOM   6848  O22 POPEe 226      74.590  56.430  23.734  1.00  0.00           O
ATOM   6849  C22 POPEe 226      75.510  54.300  24.514  1.00  0.00           C
ATOM   6852  C3  POPEe 226      77.550  53.980  20.984  1.00  0.00           C
ATOM   6855  O31 POPEe 226      78.700  53.740  21.814  1.00  0.00           O
ATOM   6856  C31 POPEe 226      78.860  52.480  22.204  1.00  0.00           C
ATOM   6857  O32 POPEe 226      77.990  51.620  22.194  1.00  0.00           O
ATOM   6858  C32 POPEe 226      80.280  52.290  22.734  1.00  0.00           C
ATOM   6861  C23 POPEe 226      75.130  54.670  25.964  1.00  0.00           C
ATOM   6864  C24 POPEe 226      75.170  53.480  26.934  1.00  0.00           C
ATOM   6867  C25 POPEe 226      74.670  53.840  28.344  1.00  0.00           C
ATOM   6870  C26 POPEe 226      75.720  54.560  29.204  1.00  0.00           C
ATOM   6873  C27 POPEe 226      75.100  55.340  30.374  1.00  0.00           C
ATOM   6876  C28 POPEe 226      74.450  54.440  31.434  1.00  0.00           C
ATOM   6879  C29 POPEe 226      73.720  55.280  32.464  1.00  0.00           C
ATOM   6881 0C21 POPEe 226      73.980  55.320  33.774  1.00  0.00           C
ATOM   6883 1C21 POPEe 226      75.060  54.540  34.474  1.00  0.00           C
ATOM   6886 2C21 POPEe 226      75.270  55.010  35.924  1.00  0.00           C
ATOM   6889 3C21 POPEe 226      76.530  54.400  36.554  1.00  0.00           C
ATOM   6892 4C21 POPEe 226      76.720  54.860  38.004  1.00  0.00           C
ATOM   6895 5C21 POPEe 226      77.890  54.170  38.714  1.00  0.00           C
ATOM   6898 6C21 POPEe 226      77.890  54.470  40.214  1.00  0.00           C
ATOM   6901 7C21 POPEe 226      79.160  54.020  40.944  1.00  0.00           C
ATOM   6904 8C21 POPEe 226      79.090  54.230  42.464  1.00  0.00           C
ATOM   6908  C33 POPEe 226      80.330  51.360  23.954  1.00  0.00           C
ATOM   6911  C34 POPEe 226      79.320  51.750  25.044  1.00  0.00           C
ATOM   6914  C35 POPEe 226      79.780  51.320  26.434  1.00  0.00           C
ATOM   6917  C36 POPEe 226      78.850  51.860  27.524  1.00  0.00           C
ATOM   6920  C37 POPEe 226      79.450  51.750  28.934  1.00  0.00           C
ATOM   6923  C38 POPEe 226      80.560  52.780  29.194  1.00  0.00           C
ATOM   6926  C39 POPEe 226      81.100  52.770  30.634  1.00  0.00           C
ATOM   6929 0C31 POPEe 226      79.980  52.880  31.674  1.00  0.00           C
ATOM   6932 1C31 POPEe 226      80.450  52.920  33.134  1.00  0.00           C
ATOM   6935 2C31 POPEe 226      79.280  52.610  34.074  1.00  0.00           C
ATOM   6938 3C31 POPEe 226      79.560  52.790  35.564  1.00  0.00           C
ATOM   6941 4C31 POPEe 226      80.820  52.070  36.054  1.00  0.00           C
ATOM   6944 5C31 POPEe 226      80.920  52.080  37.584  1.00  0.00           C
ATOM   6947 6C31 POPEe 226      82.160  51.360  38.114  1.00  0.00           C
ATOM   6951  NH3 POPEf 227      81.700 112.250  22.714  1.00  0.00           N
ATOM   6955  C12 POPEf 227      80.510 111.400  22.344  1.00  0.00           C
ATOM   6958  C11 POPEf 227      79.430 112.220  21.624  1.00  0.00           C
ATOM   6961  P   POPEf 227      77.410 110.560  21.734  1.00  0.00           P
ATOM   6962  O13 POPEf 227      76.080 111.170  21.494  1.00  0.00           O
ATOM   6963  O14 POPEf 227      77.550 109.140  21.384  1.00  0.00           O
ATOM   6964  O11 POPEf 227      77.790 110.760  23.244  1.00  0.00           O
ATOM   6965  O12 POPEf 227      78.490 111.380  20.954  1.00  0.00           O
ATOM   6966  C1  POPEf 227      76.940 111.390  24.194  1.00  0.00           C
ATOM   6969  C2  POPEf 227      77.050 110.680  25.554  1.00  0.00           C
ATOM   6971  O21 POPEf 227      76.550 111.610  26.534  1.00  0.00           O
ATOM   6972  C21 POPEf 227      75.850 111.070  27.504  1.00  0.00           C
ATOM   6973  O22 POPEf 227      75.810 109.890  27.794  1.00  0.00           O
ATOM   6974  C22 POPEf 227      74.990 112.160  28.124  1.00  0.00           C
ATOM   6977  C3  POPEf 227      78.520 110.290  25.844  1.00  0.00           C
ATOM   6980  O31 POPEf 227      78.710 109.820  27.194  1.00  0.00           O
ATOM   6981  C31 POPEf 227      78.330 108.560  27.404  1.00  0.00           C
ATOM   6982  O32 POPEf 227      77.970 107.770  26.544  1.00  0.00           O
ATOM   6983  C32 POPEf 227      78.370 108.290  28.904  1.00  0.00           C
ATOM   6986  C23 POPEf 227      74.120 111.660  29.294  1.00  0.00           C
ATOM   6989  C24 POPEf 227      74.830 111.630  30.644  1.00  0.00           C
ATOM   6992  C25 POPEf 227      73.960 112.240  31.744  1.00  0.00           C
ATOM   6995  C26 POPEf 227      74.480 111.980  33.164  1.00  0.00           C
ATOM   6998  C27 POPEf 227      73.350 112.090  34.194  1.00  0.00           C
ATOM   7001  C28 POPEf 227      73.670 111.490  35.564  1.00  0.00           C
ATOM   7004  C29 POPEf 227      74.520 112.380  36.434  1.00  0.00           C
ATOM   7006 0C21 POPEf 227      74.520 112.360  37.784  1.00  0.00           C
ATOM   7008 1C21 POPEf 227      73.710 111.420  38.644  1.00  0.00           C
ATOM   7011 2C21 POPEf 227      72.650 112.180  39.474  1.00  0.00           C
ATOM   7014 3C21 POPEf 227      73.240 112.880  40.704  1.00  0.00           C
ATOM   7017 4C21 POPEf 227      72.230 113.750  41.454  1.00  0.00           C
ATOM   7020 5C21 POPEf 227      71.050 112.950  42.034  1.00  0.00           C
ATOM   7023 6C21 POPEf 227      70.030 113.850  42.744  1.00  0.00           C
ATOM   7026 7C21 POPEf 227      68.820 113.070  43.274  1.00  0.00           C
ATOM   7029 8C21 POPEf 227      67.780 113.960  43.954  1.00  0.00           C
ATOM   7033  C33 POPEf 227      78.840 106.870  29.284  1.00  0.00           C
ATOM   7036  C34 POPEf 227      78.980 106.720  30.814  1.00  0.00           C
ATOM   7039  C35 POPEf 227      80.410 106.930  31.344  1.00  0.00           C
ATOM   7042  C36 POPEf 227      80.440 107.110  32.874  1.00  0.00           C
ATOM   7045  C37 POPEf 227      81.830 107.450  33.424  1.00  0.00           C
ATOM   7048  C38 POPEf 227      81.860 107.700  34.944  1.00  0.00           C
ATOM   7051  C39 POPEf 227      81.180 106.610  35.784  1.00  0.00           C
ATOM   7054 0C31 POPEf 227      81.640 106.660  37.254  1.00  0.00           C
ATOM   7057 1C31 POPEf 227      80.980 105.600  38.144  1.00  0.00           C
ATOM   7060 2C31 POPEf 227      81.620 105.590  39.544  1.00  0.00           C
ATOM   7063 3C31 POPEf 227      80.940 104.650  40.544  1.00  0.00           C
ATOM   7066 4C31 POPEf 227      81.670 104.640  41.894  1.00  0.00           C
ATOM   7069 5C31 POPEf 227      80.920 103.910  43.004  1.00  0.00           C
ATOM   7072 6C31 POPEf 227      81.650 103.970  44.344  1.00  0.00           C
ATOM   7076  NH3 POPEg 228      56.390  76.770  62.784  1.00  0.00           N
ATOM   7080  C12 POPEg 228      57.620  77.380  63.424  1.00  0.00           C
ATOM   7083  C11 POPEg 228      57.850  78.880  63.124  1.00  0.00           C
ATOM   7086  P   POPEg 228      59.830  80.650  63.194  1.00  0.00           P
ATOM   7087  O13 POPEg 228      58.860  81.550  62.534  1.00  0.00           O
ATOM   7088  O14 POPEg 228      60.390  81.220  64.434  1.00  0.00           O
ATOM   7089  O11 POPEg 228      60.960  80.290  62.144  1.00  0.00           O
ATOM   7090  O12 POPEg 228      59.170  79.250  63.534  1.00  0.00           O
ATOM   7091  C1  POPEg 228      60.930  80.690  60.764  1.00  0.00           C
ATOM   7094  C2  POPEg 228      60.630  79.550  59.724  1.00  0.00           C
ATOM   7096  O21 POPEg 228      59.810  80.150  58.694  1.00  0.00           O
ATOM   7097  C21 POPEg 228      59.640  79.470  57.574  1.00  0.00           C
ATOM   7098  O22 POPEg 228      60.310  78.530  57.194  1.00  0.00           O
ATOM   7099  C22 POPEg 228      58.460  80.050  56.804  1.00  0.00           C
ATOM   7102  C3  POPEg 228      59.900  78.330  60.344  1.00  0.00           C
ATOM   7105  O31 POPEg 228      60.090  77.110  59.574  1.00  0.00           O
ATOM   7106  C31 POPEg 228      59.260  76.140  59.984  1.00  0.00           C
ATOM   7107  O32 POPEg 228      58.270  76.330  60.664  1.00  0.00           O
ATOM   7108  C32 POPEg 228      59.690  74.770  59.474  1.00  0.00           C
ATOM   7111  C23 POPEg 228      57.750  78.910  56.054  1.00  0.00           C
ATOM   7114  C24 POPEg 228      56.500  79.360  55.284  1.00  0.00           C
ATOM   7117  C25 POPEg 228      56.800  80.110  53.984  1.00  0.00           C
ATOM   7120  C26 POPEg 228      57.550  79.300  52.914  1.00  0.00           C
ATOM   7123  C27 POPEg 228      57.020  79.560  51.494  1.00  0.00           C
ATOM   7126  C28 POPEg 228      57.970  79.110  50.364  1.00  0.00           C
ATOM   7129  C29 POPEg 228      57.210  78.530  49.194  1.00  0.00           C
ATOM   7131 0C21 POPEg 228      57.720  78.090  48.024  1.00  0.00           C
ATOM   7133 1C21 POPEg 228      59.160  78.090  47.594  1.00  0.00           C
ATOM   7136 2C21 POPEg 228      59.330  78.820  46.244  1.00  0.00           C
ATOM   7139 3C21 POPEg 228      60.740  78.650  45.644  1.00  0.00           C
ATOM   7142 4C21 POPEg 228      60.930  79.450  44.344  1.00  0.00           C
ATOM   7145 5C21 POPEg 228      62.250  79.150  43.614  1.00  0.00           C
ATOM   7148 6C21 POPEg 228      62.210  79.510  42.124  1.00  0.00           C
ATOM   7151 7C21 POPEg 228      63.510  79.210  41.364  1.00  0.00           C
ATOM   7154 8C21 POPEg 228      63.330  79.220  39.844  1.00  0.00           C
ATOM   7158  C33 POPEg 228      58.850  74.290  58.274  1.00  0.00           C
ATOM   7161  C34 POPEg 228      59.360  74.910  56.964  1.00  0.00           C
ATOM   7164  C35 POPEg 228      58.510  74.540  55.744  1.00  0.00           C
ATOM   7167  C36 POPEg 228      59.130  75.130  54.474  1.00  0.00           C
ATOM   7170  C37 POPEg 228      58.420  74.680  53.194  1.00  0.00           C
ATOM   7173  C38 POPEg 228      58.880  75.480  51.964  1.00  0.00           C
ATOM   7176  C39 POPEg 228      60.390  75.400  51.704  1.00  0.00           C
ATOM   7179 0C31 POPEg 228      60.800  76.180  50.444  1.00  0.00           C
ATOM   7182 1C31 POPEg 228      62.170  75.750  49.924  1.00  0.00           C
ATOM   7185 2C31 POPEg 228      62.560  76.500  48.654  1.00  0.00           C
ATOM   7188 3C31 POPEg 228      63.740  75.840  47.934  1.00  0.00           C
ATOM   7191 4C31 POPEg 228      63.920  76.370  46.504  1.00  0.00           C
ATOM   7194 5C31 POPEg 228      64.870  75.480  45.694  1.00  0.00           C
ATOM   7197 6C31 POPEg 228      65.320  76.140  44.394  1.00  0.00           C
ATOM   7201  NH3 POPEh 229      78.080  73.150  62.854  1.00  0.00           N
ATOM   7205  C12 POPEh 229      77.310  74.350  62.354  1.00  0.00           C
ATOM   7208  C11 POPEh 229      77.660  75.670  63.094  1.00  0.00           C
ATOM   7211  P   POPEh 229      78.030  78.210  62.574  1.00  0.00           P
ATOM   7212  O13 POPEh 229      77.550  78.820  63.824  1.00  0.00           O
ATOM   7213  O14 POPEh 229      79.470  77.920  62.464  1.00  0.00           O
ATOM   7214  O11 POPEh 229      77.580  79.090  61.334  1.00  0.00           O
ATOM   7215  O12 POPEh 229      77.290  76.820  62.314  1.00  0.00           O
ATOM   7216  C1  POPEh 229      78.160  80.390  61.074  1.00  0.00           C
ATOM   7219  C2  POPEh 229      77.650  80.980  59.704  1.00  0.00           C
ATOM   7221  O21 POPEh 229      78.320  80.410  58.554  1.00  0.00           O
ATOM   7222  C21 POPEh 229      79.270  81.070  57.904  1.00  0.00           C
ATOM   7223  O22 POPEh 229      79.840  82.080  58.274  1.00  0.00           O
ATOM   7224  C22 POPEh 229      79.540  80.430  56.544  1.00  0.00           C
ATOM   7227  C3  POPEh 229      77.450  82.540  59.694  1.00  0.00           C
ATOM   7230  O31 POPEh 229      76.570  82.870  58.604  1.00  0.00           O
ATOM   7231  C31 POPEh 229      77.000  83.550  57.544  1.00  0.00           C
ATOM   7232  O32 POPEh 229      76.700  83.250  56.394  1.00  0.00           O
ATOM   7233  C32 POPEh 229      77.770  84.820  57.904  1.00  0.00           C
ATOM   7236  C23 POPEh 229      79.990  81.510  55.514  1.00  0.00           C
ATOM   7239  C24 POPEh 229      80.540  80.960  54.184  1.00  0.00           C
ATOM   7242  C25 POPEh 229      80.930  82.110  53.234  1.00  0.00           C
ATOM   7245  C26 POPEh 229      81.910  81.730  52.114  1.00  0.00           C
ATOM   7248  C27 POPEh 229      81.330  80.820  51.024  1.00  0.00           C
ATOM   7251  C28 POPEh 229      82.330  80.640  49.864  1.00  0.00           C
ATOM   7254  C29 POPEh 229      81.760  79.820  48.724  1.00  0.00           C
ATOM   7256 0C21 POPEh 229      82.050  78.540  48.424  1.00  0.00           C
ATOM   7258 1C21 POPEh 229      82.980  77.630  49.194  1.00  0.00           C
ATOM   7261 2C21 POPEh 229      84.230  77.230  48.394  1.00  0.00           C
ATOM   7264 3C21 POPEh 229      83.980  76.110  47.374  1.00  0.00           C
ATOM   7267 4C21 POPEh 229      84.900  76.180  46.144  1.00  0.00           C
ATOM   7270 5C21 POPEh 229      86.410  76.150  46.434  1.00  0.00           C
ATOM   7273 6C21 POPEh 229      87.200  76.410  45.144  1.00  0.00           C
ATOM   7276 7C21 POPEh 229      88.710  76.250  45.294  1.00  0.00           C
ATOM   7279 8C21 POPEh 229      89.430  76.280  43.934  1.00  0.00           C
ATOM   7283  C33 POPEh 229      77.360  85.980  56.974  1.00  0.00           C
ATOM   7286  C34 POPEh 229      77.850  87.360  57.444  1.00  0.00           C
ATOM   7289  C35 POPEh 229      78.280  88.250  56.274  1.00  0.00           C
ATOM   7292  C36 POPEh 229      77.150  88.630  55.304  1.00  0.00           C
ATOM   7295  C37 POPEh 229      76.190  89.710  55.834  1.00  0.00           C
ATOM   7298  C38 POPEh 229      74.700  89.310  55.814  1.00  0.00           C
ATOM   7301  C39 POPEh 229      74.140  89.070  54.394  1.00  0.00           C
ATOM   7304 0C31 POPEh 229      72.630  88.800  54.364  1.00  0.00           C
ATOM   7307 1C31 POPEh 229      72.090  88.580  52.944  1.00  0.00           C
ATOM   7310 2C31 POPEh 229      70.550  88.650  52.824  1.00  0.00           C
ATOM   7313 3C31 POPEh 229      69.800  87.770  53.834  1.00  0.00           C
ATOM   7316 4C31 POPEh 229      68.280  87.740  53.554  1.00  0.00           C
ATOM   7319 5C31 POPEh 229      67.500  86.900  54.574  1.00  0.00           C
ATOM   7322 6C31 POPEh 229      66.000  86.860  54.294  1.00  0.00           C
ATOM   7326  NH3 POPEi 230     121.220 134.990  22.524  1.00  0.00           N
ATOM   7330  C12 POPEi 230     120.180 134.200  23.274  1.00  0.00           C
ATOM   7333  C11 POPEi 230     119.640 133.040  22.424  1.00  0.00           C
ATOM   7336  P   POPEi 230     117.120 132.800  23.054  1.00  0.00           P
ATOM   7337  O13 POPEi 230     117.080 134.270  23.174  1.00  0.00           O
ATOM   7338  O14 POPEi 230     116.530 132.270  21.814  1.00  0.00           O
ATOM   7339  O11 POPEi 230     116.420 132.060  24.264  1.00  0.00           O
ATOM   7340  O12 POPEi 230     118.640 132.330  23.144  1.00  0.00           O
ATOM   7341  C1  POPEi 230     116.400 130.620  24.254  1.00  0.00           C
ATOM   7344  C2  POPEi 230     115.220 130.010  25.094  1.00  0.00           C
ATOM   7346  O21 POPEi 230     115.490 130.210  26.494  1.00  0.00           O
ATOM   7347  C21 POPEi 230     114.410 130.280  27.254  1.00  0.00           C
ATOM   7348  O22 POPEi 230     113.250 130.220  26.864  1.00  0.00           O
ATOM   7349  C22 POPEi 230     114.840 130.310  28.714  1.00  0.00           C
ATOM   7352  C3  POPEi 230     115.030 128.480  24.804  1.00  0.00           C
ATOM   7355  O31 POPEi 230     113.780 127.980  25.324  1.00  0.00           O
ATOM   7356  C31 POPEi 230     113.830 127.260  26.454  1.00  0.00           C
ATOM   7357  O32 POPEi 230     114.840 126.870  27.004  1.00  0.00           O
ATOM   7358  C32 POPEi 230     112.390 126.960  26.904  1.00  0.00           C
ATOM   7361  C23 POPEi 230     113.670 130.220  29.714  1.00  0.00           C
ATOM   7364  C24 POPEi 230     114.140 130.360  31.164  1.00  0.00           C
ATOM   7367  C25 POPEi 230     115.090 129.270  31.654  1.00  0.00           C
ATOM   7370  C26 POPEi 230     115.190 129.290  33.184  1.00  0.00           C
ATOM   7373  C27 POPEi 230     116.150 128.240  33.744  1.00  0.00           C
ATOM   7376  C28 POPEi 230     116.290 128.250  35.284  1.00  0.00           C
ATOM   7379  C29 POPEi 230     115.000 127.880  35.994  1.00  0.00           C
ATOM   7381 0C21 POPEi 230     114.880 127.170  37.124  1.00  0.00           C
ATOM   7383 1C21 POPEi 230     116.000 126.610  37.984  1.00  0.00           C
ATOM   7386 2C21 POPEi 230     115.980 125.070  38.044  1.00  0.00           C
ATOM   7389 3C21 POPEi 230     114.690 124.470  38.644  1.00  0.00           C
ATOM   7392 4C21 POPEi 230     114.800 122.960  38.834  1.00  0.00           C
ATOM   7395 5C21 POPEi 230     113.880 122.380  39.924  1.00  0.00           C
ATOM   7398 6C21 POPEi 230     114.120 120.880  40.094  1.00  0.00           C
ATOM   7401 7C21 POPEi 230     113.580 120.310  41.414  1.00  0.00           C
ATOM   7404 8C21 POPEi 230     114.090 118.890  41.704  1.00  0.00           C
ATOM   7408  C33 POPEi 230     112.290 125.960  28.094  1.00  0.00           C
ATOM   7411  C34 POPEi 230     112.390 126.640  29.474  1.00  0.00           C
ATOM   7414  C35 POPEi 230     112.240 125.650  30.634  1.00  0.00           C
ATOM   7417  C36 POPEi 230     112.020 126.310  32.004  1.00  0.00           C
ATOM   7420  C37 POPEi 230     111.850 125.280  33.134  1.00  0.00           C
ATOM   7423  C38 POPEi 230     111.490 125.950  34.464  1.00  0.00           C
ATOM   7426  C39 POPEi 230     111.380 124.990  35.664  1.00  0.00           C
ATOM   7429 0C31 POPEi 230     110.840 125.720  36.904  1.00  0.00           C
ATOM   7432 1C31 POPEi 230     110.710 124.810  38.134  1.00  0.00           C
ATOM   7435 2C31 POPEi 230     109.890 125.420  39.284  1.00  0.00           C
ATOM   7438 3C31 POPEi 230     110.420 126.770  39.794  1.00  0.00           C
ATOM   7441 4C31 POPEi 230     109.760 127.180  41.124  1.00  0.00           C
ATOM   7444 5C31 POPEi 230     110.050 128.620  41.534  1.00  0.00           C
ATOM   7447 6C31 POPEi 230     109.330 129.050  42.824  1.00  0.00           C
ATOM   7451  NH3 POPEj 231      15.460  25.540  22.914  1.00  0.00           N
ATOM   7455  C12 POPEj 231      14.720  26.750  22.424  1.00  0.00           C
ATOM   7458  C11 POPEj 231      15.660  27.940  22.304  1.00  0.00           C
ATOM   7461  P   POPEj 231      15.310  30.560  22.244  1.00  0.00           P
ATOM   7462  O13 POPEj 231      15.640  30.680  23.664  1.00  0.00           O
ATOM   7463  O14 POPEj 231      16.330  30.990  21.254  1.00  0.00           O
ATOM   7464  O11 POPEj 231      13.950  31.290  21.944  1.00  0.00           O
ATOM   7465  O12 POPEj 231      14.910  29.080  21.914  1.00  0.00           O
ATOM   7466  C1  POPEj 231      12.930  31.450  22.944  1.00  0.00           C
ATOM   7469  C2  POPEj 231      12.050  30.180  23.244  1.00  0.00           C
ATOM   7471  O21 POPEj 231      10.700  30.640  23.494  1.00  0.00           O
ATOM   7472  C21 POPEj 231       9.790  29.730  23.854  1.00  0.00           C
ATOM   7473  O22 POPEj 231       9.950  28.530  23.924  1.00  0.00           O
ATOM   7474  C22 POPEj 231       8.430  30.410  24.104  1.00  0.00           C
ATOM   7477  C3  POPEj 231      12.670  29.280  24.364  1.00  0.00           C
ATOM   7480  O31 POPEj 231      12.570  29.870  25.674  1.00  0.00           O
ATOM   7481  C31 POPEj 231      13.250  29.170  26.594  1.00  0.00           C
ATOM   7482  O32 POPEj 231      13.960  28.210  26.374  1.00  0.00           O
ATOM   7483  C32 POPEj 231      12.920  29.700  27.994  1.00  0.00           C
ATOM   7486  C23 POPEj 231       7.380  29.480  24.784  1.00  0.00           C
ATOM   7489  C24 POPEj 231       7.090  29.730  26.284  1.00  0.00           C
ATOM   7492  C25 POPEj 231       6.020  30.800  26.544  1.00  0.00           C
ATOM   7495  C26 POPEj 231       5.740  31.100  28.024  1.00  0.00           C
ATOM   7498  C27 POPEj 231       4.420  31.860  28.264  1.00  0.00           C
ATOM   7501  C28 POPEj 231       3.980  31.850  29.744  1.00  0.00           C
ATOM   7504  C29 POPEj 231       2.610  32.450  29.934  1.00  0.00           C
ATOM   7506 0C21 POPEj 231       2.080  32.890  31.094  1.00  0.00           C
ATOM   7508 1C21 POPEj 231       2.760  32.830  32.434  1.00  0.00           C
ATOM   7511 2C21 POPEj 231       1.910  33.370  33.604  1.00  0.00           C
ATOM   7514 3C21 POPEj 231       1.620  34.880  33.514  1.00  0.00           C
ATOM   7517 4C21 POPEj 231       0.820  35.440  34.714  1.00  0.00           C
ATOM   7520 5C21 POPEj 231       1.580  35.400  36.044  1.00  0.00           C
ATOM   7523 6C21 POPEj 231       0.930  36.260  37.144  1.00  0.00           C
ATOM   7526 7C21 POPEj 231       1.840  36.460  38.364  1.00  0.00           C
ATOM   7529 8C21 POPEj 231       1.240  37.350  39.454  1.00  0.00           C
ATOM   7533  C33 POPEj 231      14.120  30.250  28.784  1.00  0.00           C
ATOM   7536  C34 POPEj 231      13.720  30.790  30.164  1.00  0.00           C
ATOM   7539  C35 POPEj 231      13.230  29.710  31.134  1.00  0.00           C
ATOM   7542  C36 POPEj 231      13.160  30.170  32.604  1.00  0.00           C
ATOM   7545  C37 POPEj 231      11.760  30.550  33.114  1.00  0.00           C
ATOM   7548  C38 POPEj 231      11.770  30.890  34.614  1.00  0.00           C
ATOM   7551  C39 POPEj 231      10.380  31.130  35.224  1.00  0.00           C
ATOM   7554 0C31 POPEj 231      10.410  31.230  36.754  1.00  0.00           C
ATOM   7557 1C31 POPEj 231       9.250  32.050  37.334  1.00  0.00           C
ATOM   7560 2C31 POPEj 231       9.010  31.830  38.834  1.00  0.00           C
ATOM   7563 3C31 POPEj 231       8.320  30.490  39.134  1.00  0.00           C
ATOM   7566 4C31 POPEj 231       8.100  30.260  40.634  1.00  0.00           C
ATOM   7569 5C31 POPEj 231       7.420  28.910  40.934  1.00  0.00           C
ATOM   7572 6C31 POPEj 231       7.370  28.560  42.424  1.00  0.00           C
ATOM   7576  NH3 POPEk 232      27.030  97.420  64.554  1.00  0.00           N
ATOM   7580  C12 POPEk 232      28.240  96.630  64.994  1.00  0.00           C
ATOM   7583  C11 POPEk 232      29.540  97.120  64.294  1.00  0.00           C
ATOM   7586  P   POPEk 232      29.810  99.470  65.344  1.00  0.00           P
ATOM   7587  O13 POPEk 232      28.480  99.770  65.904  1.00  0.00           O
ATOM   7588  O14 POPEk 232      30.780  98.810  66.234  1.00  0.00           O
ATOM   7589  O11 POPEk 232      30.460 100.810  64.804  1.00  0.00           O
ATOM   7590  O12 POPEk 232      29.580  98.540  64.084  1.00  0.00           O
ATOM   7591  C1  POPEk 232      30.530 101.170  63.434  1.00  0.00           C
ATOM   7594  C2  POPEk 232      29.130 101.540  62.844  1.00  0.00           C
ATOM   7596  O21 POPEk 232      28.430 100.450  62.214  1.00  0.00           O
ATOM   7597  C21 POPEk 232      29.020  99.690  61.324  1.00  0.00           C
ATOM   7598  O22 POPEk 232      30.170  99.760  60.934  1.00  0.00           O
ATOM   7599  C22 POPEk 232      27.990  98.700  60.764  1.00  0.00           C
ATOM   7602  C3  POPEk 232      29.140 102.800  61.934  1.00  0.00           C
ATOM   7605  O31 POPEk 232      30.050 102.710  60.814  1.00  0.00           O
ATOM   7606  C31 POPEk 232      29.490 102.750  59.594  1.00  0.00           C
ATOM   7607  O32 POPEk 232      28.310 102.610  59.364  1.00  0.00           O
ATOM   7608  C32 POPEk 232      30.570 103.110  58.564  1.00  0.00           C
ATOM   7611  C23 POPEk 232      27.340  99.280  59.474  1.00  0.00           C
ATOM   7614  C24 POPEk 232      26.140  98.490  58.914  1.00  0.00           C
ATOM   7617  C25 POPEk 232      25.770  98.980  57.494  1.00  0.00           C
ATOM   7620  C26 POPEk 232      25.900  97.930  56.384  1.00  0.00           C
ATOM   7623  C27 POPEk 232      25.740  98.530  54.984  1.00  0.00           C
ATOM   7626  C28 POPEk 232      25.960  97.480  53.884  1.00  0.00           C
ATOM   7629  C29 POPEk 232      26.090  98.140  52.524  1.00  0.00           C
ATOM   7631 0C21 POPEk 232      25.460  97.780  51.394  1.00  0.00           C
ATOM   7633 1C21 POPEk 232      24.470  96.650  51.254  1.00  0.00           C
ATOM   7636 2C21 POPEk 232      23.570  96.810  50.014  1.00  0.00           C
ATOM   7639 3C21 POPEk 232      24.310  96.680  48.674  1.00  0.00           C
ATOM   7642 4C21 POPEk 232      23.330  96.690  47.494  1.00  0.00           C
ATOM   7645 5C21 POPEk 232      24.000  96.690  46.114  1.00  0.00           C
ATOM   7648 6C21 POPEk 232      24.680  95.370  45.754  1.00  0.00           C
ATOM   7651 7C21 POPEk 232      24.860  95.210  44.234  1.00  0.00           C
ATOM   7654 8C21 POPEk 232      25.600  93.930  43.834  1.00  0.00           C
ATOM   7658  C33 POPEk 232      30.200 102.760  57.104  1.00  0.00           C
ATOM   7661  C34 POPEk 232      30.860 103.690  56.074  1.00  0.00           C
ATOM   7664  C35 POPEk 232      30.530 103.230  54.644  1.00  0.00           C
ATOM   7667  C36 POPEk 232      30.700 104.310  53.574  1.00  0.00           C
ATOM   7670  C37 POPEk 232      32.100 104.410  52.954  1.00  0.00           C
ATOM   7673  C38 POPEk 232      32.130 105.330  51.704  1.00  0.00           C
ATOM   7676  C39 POPEk 232      31.200 104.840  50.594  1.00  0.00           C
ATOM   7679 0C31 POPEk 232      31.430 105.510  49.234  1.00  0.00           C
ATOM   7682 1C31 POPEk 232      30.310 105.180  48.244  1.00  0.00           C
ATOM   7685 2C31 POPEk 232      30.550 105.670  46.814  1.00  0.00           C
ATOM   7688 3C31 POPEk 232      31.690 104.920  46.124  1.00  0.00           C
ATOM   7691 4C31 POPEk 232      31.920 105.370  44.674  1.00  0.00           C
ATOM   7694 5C31 POPEk 232      33.070 104.590  44.024  1.00  0.00           C
ATOM   7697 6C31 POPEk 232      33.280 104.940  42.544  1.00  0.00           C
ATOM   7701  NH3 POPEl 233      24.620  31.630  19.774  1.00  0.00           N
ATOM   7705  C12 POPEl 233      25.240  30.400  20.374  1.00  0.00           C
ATOM   7708  C11 POPEl 233      25.660  29.320  19.384  1.00  0.00           C
ATOM   7711  P   POPEl 233      27.510  28.180  20.844  1.00  0.00           P
ATOM   7712  O13 POPEl 233      28.430  29.030  20.044  1.00  0.00           O
ATOM   7713  O14 POPEl 233      27.950  26.820  21.234  1.00  0.00           O
ATOM   7714  O11 POPEl 233      27.120  28.970  22.164  1.00  0.00           O
ATOM   7715  O12 POPEl 233      26.120  28.150  20.084  1.00  0.00           O
ATOM   7716  C1  POPEl 233      27.950  29.930  22.824  1.00  0.00           C
ATOM   7719  C2  POPEl 233      28.460  29.400  24.194  1.00  0.00           C
ATOM   7721  O21 POPEl 233      28.320  30.360  25.274  1.00  0.00           O
ATOM   7722  C21 POPEl 233      27.080  30.620  25.634  1.00  0.00           C
ATOM   7723  O22 POPEl 233      26.080  30.190  25.094  1.00  0.00           O
ATOM   7724  C22 POPEl 233      27.020  31.540  26.864  1.00  0.00           C
ATOM   7727  C3  POPEl 233      29.960  28.970  24.134  1.00  0.00           C
ATOM   7730  O31 POPEl 233      30.450  28.660  25.454  1.00  0.00           O
ATOM   7731  C31 POPEl 233      30.410  27.400  25.834  1.00  0.00           C
ATOM   7732  O32 POPEl 233      30.270  26.420  25.124  1.00  0.00           O
ATOM   7733  C32 POPEl 233      30.380  27.390  27.364  1.00  0.00           C
ATOM   7736  C23 POPEl 233      28.220  31.480  27.844  1.00  0.00           C
ATOM   7739  C24 POPEl 233      28.140  32.510  28.984  1.00  0.00           C
ATOM   7742  C25 POPEl 233      26.980  32.350  29.994  1.00  0.00           C
ATOM   7745  C26 POPEl 233      26.990  31.030  30.784  1.00  0.00           C
ATOM   7748  C27 POPEl 233      25.930  31.000  31.894  1.00  0.00           C
ATOM   7751  C28 POPEl 233      26.350  31.640  33.234  1.00  0.00           C
ATOM   7754  C29 POPEl 233      27.240  30.760  34.074  1.00  0.00           C
ATOM   7756 0C21 POPEl 233      27.280  30.700  35.424  1.00  0.00           C
ATOM   7758 1C21 POPEl 233      26.500  31.560  36.394  1.00  0.00           C
ATOM   7761 2C21 POPEl 233      25.420  30.780  37.174  1.00  0.00           C
ATOM   7764 3C21 POPEl 233      25.970  29.860  38.274  1.00  0.00           C
ATOM   7767 4C21 POPEl 233      24.850  29.220  39.124  1.00  0.00           C
ATOM   7770 5C21 POPEl 233      25.370  28.300  40.234  1.00  0.00           C
ATOM   7773 6C21 POPEl 233      24.240  27.640  41.044  1.00  0.00           C
ATOM   7776 7C21 POPEl 233      24.750  26.710  42.154  1.00  0.00           C
ATOM   7779 8C21 POPEl 233      23.620  26.120  43.004  1.00  0.00           C
ATOM   7783  C33 POPEl 233      28.970  26.960  27.854  1.00  0.00           C
ATOM   7786  C34 POPEl 233      28.500  27.700  29.114  1.00  0.00           C
ATOM   7789  C35 POPEl 233      29.010  27.080  30.414  1.00  0.00           C
ATOM   7792  C36 POPEl 233      28.290  25.790  30.794  1.00  0.00           C
ATOM   7795  C37 POPEl 233      28.940  25.140  32.014  1.00  0.00           C
ATOM   7798  C38 POPEl 233      28.160  23.920  32.504  1.00  0.00           C
ATOM   7801  C39 POPEl 233      28.930  23.110  33.554  1.00  0.00           C
ATOM   7804 0C31 POPEl 233      29.030  23.810  34.914  1.00  0.00           C
ATOM   7807 1C31 POPEl 233      29.460  22.870  36.044  1.00  0.00           C
ATOM   7810 2C31 POPEl 233      29.870  23.570  37.334  1.00  0.00           C
ATOM   7813 3C31 POPEl 233      28.760  24.420  37.964  1.00  0.00           C
ATOM   7816 4C31 POPEl 233      27.450  23.680  38.244  1.00  0.00           C
ATOM   7819 5C31 POPEl 233      26.450  24.540  39.034  1.00  0.00           C
ATOM   7822 6C31 POPEl 233      25.170  23.790  39.414  1.00  0.00           C
ATOM   7826  NH3 POPEm 234     112.350   3.600  68.434  1.00  0.00           N
ATOM   7830  C12 POPEm 234     112.380   4.000  66.984  1.00  0.00           C
ATOM   7833  C11 POPEm 234     111.810   2.860  66.114  1.00  0.00           C
ATOM   7836  P   POPEm 234     113.700   1.010  66.524  1.00  0.00           P
ATOM   7837  O13 POPEm 234     114.540   2.040  67.164  1.00  0.00           O
ATOM   7838  O14 POPEm 234     113.650  -0.310  67.184  1.00  0.00           O
ATOM   7839  O11 POPEm 234     114.120   0.780  65.014  1.00  0.00           O
ATOM   7840  O12 POPEm 234     112.230   1.550  66.484  1.00  0.00           O
ATOM   7841  C1  POPEm 234     114.710   1.780  64.184  1.00  0.00           C
ATOM   7844  C2  POPEm 234     113.750   2.220  63.034  1.00  0.00           C
ATOM   7846  O21 POPEm 234     114.270   1.720  61.764  1.00  0.00           O
ATOM   7847  C21 POPEm 234     113.430   1.000  60.994  1.00  0.00           C
ATOM   7848  O22 POPEm 234     112.250   0.840  61.224  1.00  0.00           O
ATOM   7849  C22 POPEm 234     114.150   0.380  59.784  1.00  0.00           C
ATOM   7852  C3  POPEm 234     113.610   3.780  63.034  1.00  0.00           C
ATOM   7855  O31 POPEm 234     112.350   4.210  62.444  1.00  0.00           O
ATOM   7856  C31 POPEm 234     112.380   5.490  62.014  1.00  0.00           C
ATOM   7857  O32 POPEm 234     113.170   6.330  62.394  1.00  0.00           O
ATOM   7858  C32 POPEm 234     111.290   5.750  60.984  1.00  0.00           C
ATOM   7861  C23 POPEm 234     113.900   1.040  58.394  1.00  0.00           C
ATOM   7864  C24 POPEm 234     114.870   0.580  57.304  1.00  0.00           C
ATOM   7867  C25 POPEm 234     114.370   0.870  55.884  1.00  0.00           C
ATOM   7870  C26 POPEm 234     115.380   0.390  54.834  1.00  0.00           C
ATOM   7873  C27 POPEm 234     114.870   0.440  53.394  1.00  0.00           C
ATOM   7876  C28 POPEm 234     115.740  -0.460  52.494  1.00  0.00           C
ATOM   7879  C29 POPEm 234     115.340  -0.460  51.044  1.00  0.00           C
ATOM   7881 0C21 POPEm 234     115.240  -1.550  50.254  1.00  0.00           C
ATOM   7883 1C21 POPEm 234     115.500  -2.980  50.634  1.00  0.00           C
ATOM   7886 2C21 POPEm 234     116.810  -3.490  50.014  1.00  0.00           C
ATOM   7889 3C21 POPEm 234     117.050  -4.980  50.304  1.00  0.00           C
ATOM   7892 4C21 POPEm 234     118.160  -5.560  49.414  1.00  0.00           C
ATOM   7895 5C21 POPEm 234     118.110  -7.090  49.294  1.00  0.00           C
ATOM   7898 6C21 POPEm 234     118.420  -7.560  47.874  1.00  0.00           C
ATOM   7901 7C21 POPEm 234     118.350  -9.080  47.724  1.00  0.00           C
ATOM   7904 8C21 POPEm 234     118.270  -9.520  46.264  1.00  0.00           C
ATOM   7908  C33 POPEm 234     111.900   6.440  59.744  1.00  0.00           C
ATOM   7911  C34 POPEm 234     110.930   6.580  58.574  1.00  0.00           C
ATOM   7914  C35 POPEm 234     111.650   7.170  57.364  1.00  0.00           C
ATOM   7917  C36 POPEm 234     110.760   7.430  56.164  1.00  0.00           C
ATOM   7920  C37 POPEm 234     111.560   8.090  55.034  1.00  0.00           C
ATOM   7923  C38 POPEm 234     110.680   8.510  53.864  1.00  0.00           C
ATOM   7926  C39 POPEm 234     111.520   9.150  52.754  1.00  0.00           C
ATOM   7929 0C31 POPEm 234     110.680   9.540  51.524  1.00  0.00           C
ATOM   7932 1C31 POPEm 234     111.570  10.120  50.424  1.00  0.00           C
ATOM   7935 2C31 POPEm 234     110.840  10.260  49.084  1.00  0.00           C
ATOM   7938 3C31 POPEm 234     111.790  10.740  47.984  1.00  0.00           C
ATOM   7941 4C31 POPEm 234     111.440  10.140  46.614  1.00  0.00           C
ATOM   7944 5C31 POPEm 234     112.500  10.410  45.554  1.00  0.00           C
ATOM   7947 6C31 POPEm 234     112.330   9.530  44.304  1.00  0.00           C
ATOM   7951  NH3 POPEn 235      94.110  55.820  18.504  1.00  0.00           N
ATOM   7955  C12 POPEn 235      93.800  57.300  18.604  1.00  0.00           C
ATOM   7958  C11 POPEn 235      93.460  57.930  17.224  1.00  0.00           C
ATOM   7961  P   POPEn 235      91.070  59.040  17.424  1.00  0.00           P
ATOM   7962  O13 POPEn 235      90.500  60.400  17.534  1.00  0.00           O
ATOM   7963  O14 POPEn 235      90.540  58.190  16.334  1.00  0.00           O
ATOM   7964  O11 POPEn 235      90.890  58.280  18.794  1.00  0.00           O
ATOM   7965  O12 POPEn 235      92.660  59.120  17.334  1.00  0.00           O
ATOM   7966  C1  POPEn 235      89.780  57.450  19.094  1.00  0.00           C
ATOM   7969  C2  POPEn 235      89.200  57.910  20.444  1.00  0.00           C
ATOM   7971  O21 POPEn 235      88.500  56.830  21.074  1.00  0.00           O
ATOM   7972  C21 POPEn 235      88.800  56.660  22.364  1.00  0.00           C
ATOM   7973  O22 POPEn 235      89.890  56.880  22.864  1.00  0.00           O
ATOM   7974  C22 POPEn 235      87.500  56.320  23.094  1.00  0.00           C
ATOM   7977  C3  POPEn 235      88.240  59.130  20.254  1.00  0.00           C
ATOM   7980  O31 POPEn 235      87.990  59.830  21.494  1.00  0.00           O
ATOM   7981  C31 POPEn 235      88.320  61.120  21.504  1.00  0.00           C
ATOM   7982  O32 POPEn 235      88.670  61.780  20.534  1.00  0.00           O
ATOM   7983  C32 POPEn 235      88.300  61.690  22.924  1.00  0.00           C
ATOM   7986  C23 POPEn 235      87.610  56.380  24.624  1.00  0.00           C
ATOM   7989  C24 POPEn 235      87.840  57.810  25.114  1.00  0.00           C
ATOM   7992  C25 POPEn 235      87.320  58.080  26.524  1.00  0.00           C
ATOM   7995  C26 POPEn 235      88.120  57.400  27.644  1.00  0.00           C
ATOM   7998  C27 POPEn 235      87.670  57.920  29.004  1.00  0.00           C
ATOM   8001  C28 POPEn 235      88.730  57.840  30.124  1.00  0.00           C
ATOM   8004  C29 POPEn 235      88.770  56.510  30.844  1.00  0.00           C
ATOM   8006 0C21 POPEn 235      88.810  56.360  32.184  1.00  0.00           C
ATOM   8008 1C21 POPEn 235      88.910  57.480  33.194  1.00  0.00           C
ATOM   8011 2C21 POPEn 235      89.750  57.110  34.424  1.00  0.00           C
ATOM   8014 3C21 POPEn 235      90.190  58.340  35.224  1.00  0.00           C
ATOM   8017 4C21 POPEn 235      91.090  57.990  36.424  1.00  0.00           C
ATOM   8020 5C21 POPEn 235      91.650  59.230  37.124  1.00  0.00           C
ATOM   8023 6C21 POPEn 235      92.430  58.890  38.404  1.00  0.00           C
ATOM   8026 7C21 POPEn 235      92.940  60.150  39.134  1.00  0.00           C
ATOM   8029 8C21 POPEn 235      93.530  59.840  40.514  1.00  0.00           C
ATOM   8033  C33 POPEn 235      89.470  62.690  23.124  1.00  0.00           C
ATOM   8036  C34 POPEn 235      89.020  64.110  23.474  1.00  0.00           C
ATOM   8039  C35 POPEn 235      88.860  64.260  24.984  1.00  0.00           C
ATOM   8042  C36 POPEn 235      88.520  65.680  25.444  1.00  0.00           C
ATOM   8045  C37 POPEn 235      88.320  65.690  26.964  1.00  0.00           C
ATOM   8048  C38 POPEn 235      88.360  67.050  27.684  1.00  0.00           C
ATOM   8051  C39 POPEn 235      88.050  66.840  29.174  1.00  0.00           C
ATOM   8054 0C31 POPEn 235      88.620  67.910  30.114  1.00  0.00           C
ATOM   8057 1C31 POPEn 235      88.130  67.680  31.554  1.00  0.00           C
ATOM   8060 2C31 POPEn 235      88.770  68.590  32.624  1.00  0.00           C
ATOM   8063 3C31 POPEn 235      90.040  67.980  33.244  1.00  0.00           C
ATOM   8066 4C31 POPEn 235      90.540  68.780  34.454  1.00  0.00           C
ATOM   8069 5C31 POPEn 235      91.810  68.170  35.074  1.00  0.00           C
ATOM   8072 6C31 POPEn 235      92.340  68.950  36.274  1.00  0.00           C
ATOM   8076  NH3 POPEo 236      93.230  91.530  20.234  1.00  0.00           N
ATOM   8080  C12 POPEo 236      94.200  91.560  19.084  1.00  0.00           C
ATOM   8083  C11 POPEo 236      95.540  92.220  19.464  1.00  0.00           C
ATOM   8086  P   POPEo 236      97.460  90.440  19.514  1.00  0.00           P
ATOM   8087  O13 POPEo 236      97.160  90.430  18.054  1.00  0.00           O
ATOM   8088  O14 POPEo 236      98.820  90.820  19.944  1.00  0.00           O
ATOM   8089  O11 POPEo 236      97.170  89.010  20.114  1.00  0.00           O
ATOM   8090  O12 POPEo 236      96.350  91.330  20.244  1.00  0.00           O
ATOM   8091  C1  POPEo 236      95.940  88.480  20.584  1.00  0.00           C
ATOM   8094  C2  POPEo 236      95.930  88.370  22.134  1.00  0.00           C
ATOM   8096  O21 POPEo 236      95.060  87.310  22.594  1.00  0.00           O
ATOM   8097  C21 POPEo 236      93.770  87.430  22.304  1.00  0.00           C
ATOM   8098  O22 POPEo 236      93.260  88.360  21.694  1.00  0.00           O
ATOM   8099  C22 POPEo 236      92.980  86.250  22.834  1.00  0.00           C
ATOM   8102  C3  POPEo 236      95.640  89.740  22.824  1.00  0.00           C
ATOM   8105  O31 POPEo 236      94.990  89.650  24.104  1.00  0.00           O
ATOM   8106  C31 POPEo 236      95.770  89.220  25.084  1.00  0.00           C
ATOM   8107  O32 POPEo 236      96.940  88.890  24.974  1.00  0.00           O
ATOM   8108  C32 POPEo 236      94.990  89.270  26.384  1.00  0.00           C
ATOM   8111  C23 POPEo 236      91.760  86.700  23.674  1.00  0.00           C
ATOM   8114  C24 POPEo 236      92.020  86.760  25.194  1.00  0.00           C
ATOM   8117  C25 POPEo 236      90.810  86.220  25.974  1.00  0.00           C
ATOM   8120  C26 POPEo 236      90.640  86.750  27.404  1.00  0.00           C
ATOM   8123  C27 POPEo 236      89.380  86.140  28.024  1.00  0.00           C
ATOM   8126  C28 POPEo 236      89.060  86.640  29.444  1.00  0.00           C
ATOM   8129  C29 POPEo 236      87.780  85.970  29.894  1.00  0.00           C
ATOM   8131 0C21 POPEo 236      87.480  85.550  31.124  1.00  0.00           C
ATOM   8133 1C21 POPEo 236      88.300  85.730  32.374  1.00  0.00           C
ATOM   8136 2C21 POPEo 236      87.410  85.470  33.604  1.00  0.00           C
ATOM   8139 3C21 POPEo 236      88.150  85.590  34.934  1.00  0.00           C
ATOM   8142 4C21 POPEo 236      87.230  85.340  36.144  1.00  0.00           C
ATOM   8145 5C21 POPEo 236      88.010  85.420  37.464  1.00  0.00           C
ATOM   8148 6C21 POPEo 236      87.140  85.290  38.714  1.00  0.00           C
ATOM   8151 7C21 POPEo 236      87.980  85.340  39.994  1.00  0.00           C
ATOM   8154 8C21 POPEo 236      87.150  85.210  41.274  1.00  0.00           C
ATOM   8158  C33 POPEo 236      95.850  88.880  27.604  1.00  0.00           C
ATOM   8161  C34 POPEo 236      95.090  89.180  28.884  1.00  0.00           C
ATOM   8164  C35 POPEo 236      95.880  88.860  30.154  1.00  0.00           C
ATOM   8167  C36 POPEo 236      95.090  89.380  31.364  1.00  0.00           C
ATOM   8170  C37 POPEo 236      95.720  89.020  32.704  1.00  0.00           C
ATOM   8173  C38 POPEo 236      95.090  89.830  33.844  1.00  0.00           C
ATOM   8176  C39 POPEo 236      95.500  89.300  35.214  1.00  0.00           C
ATOM   8179 0C31 POPEo 236      95.110  90.260  36.344  1.00  0.00           C
ATOM   8182 1C31 POPEo 236      95.820  89.900  37.654  1.00  0.00           C
ATOM   8185 2C31 POPEo 236      95.620  90.940  38.764  1.00  0.00           C
ATOM   8188 3C31 POPEo 236      94.160  91.050  39.234  1.00  0.00           C
ATOM   8191 4C31 POPEo 236      94.030  91.890  40.524  1.00  0.00           C
ATOM   8194 5C31 POPEo 236      92.570  92.260  40.824  1.00  0.00           C
ATOM   8197 6C31 POPEo 236      92.390  93.020  42.144  1.00  0.00           C
ATOM   8201  NH3 POPEp 237      33.420  96.120  22.334  1.00  0.00           N
ATOM   8205  C12 POPEp 237      32.560  96.640  21.234  1.00  0.00           C
ATOM   8208  C11 POPEp 237      31.940  95.510  20.394  1.00  0.00           C
ATOM   8211  P   POPEp 237      33.660  93.500  20.024  1.00  0.00           P
ATOM   8212  O13 POPEp 237      32.820  92.360  19.594  1.00  0.00           O
ATOM   8213  O14 POPEp 237      35.050  93.630  19.524  1.00  0.00           O
ATOM   8214  O11 POPEp 237      33.600  93.590  21.624  1.00  0.00           O
ATOM   8215  O12 POPEp 237      32.920  94.840  19.614  1.00  0.00           O
ATOM   8216  C1  POPEp 237      33.390  92.410  22.414  1.00  0.00           C
ATOM   8219  C2  POPEp 237      32.510  92.650  23.664  1.00  0.00           C
ATOM   8221  O21 POPEp 237      33.330  93.300  24.644  1.00  0.00           O
ATOM   8222  C21 POPEp 237      32.930  94.440  25.144  1.00  0.00           C
ATOM   8223  O22 POPEp 237      32.010  95.130  24.734  1.00  0.00           O
ATOM   8224  C22 POPEp 237      33.850  94.770  26.304  1.00  0.00           C
ATOM   8227  C3  POPEp 237      32.020  91.290  24.264  1.00  0.00           C
ATOM   8230  O31 POPEp 237      31.440  91.360  25.584  1.00  0.00           O
ATOM   8231  C31 POPEp 237      30.270  91.990  25.694  1.00  0.00           C
ATOM   8232  O32 POPEp 237      29.680  92.540  24.774  1.00  0.00           O
ATOM   8233  C32 POPEp 237      29.740  91.950  27.144  1.00  0.00           C
ATOM   8236  C23 POPEp 237      33.490  96.100  27.004  1.00  0.00           C
ATOM   8239  C24 POPEp 237      34.190  96.170  28.364  1.00  0.00           C
ATOM   8242  C25 POPEp 237      34.270  97.590  28.934  1.00  0.00           C
ATOM   8245  C26 POPEp 237      34.860  97.580  30.354  1.00  0.00           C
ATOM   8248  C27 POPEp 237      35.080  99.000  30.904  1.00  0.00           C
ATOM   8251  C28 POPEp 237      35.860  98.980  32.224  1.00  0.00           C
ATOM   8254  C29 POPEp 237      36.140 100.370  32.734  1.00  0.00           C
ATOM   8256 0C21 POPEp 237      35.560 100.950  33.794  1.00  0.00           C
ATOM   8258 1C21 POPEp 237      34.480 100.300  34.604  1.00  0.00           C
ATOM   8261 2C21 POPEp 237      33.700 101.240  35.544  1.00  0.00           C
ATOM   8264 3C21 POPEp 237      34.370 101.460  36.914  1.00  0.00           C
ATOM   8267 4C21 POPEp 237      33.390 102.020  37.964  1.00  0.00           C
ATOM   8270 5C21 POPEp 237      32.500 100.930  38.594  1.00  0.00           C
ATOM   8273 6C21 POPEp 237      31.280 101.490  39.344  1.00  0.00           C
ATOM   8276 7C21 POPEp 237      30.350 100.380  39.874  1.00  0.00           C
ATOM   8279 8C21 POPEp 237      29.090 100.910  40.554  1.00  0.00           C
ATOM   8283  C33 POPEp 237      30.230  90.780  28.034  1.00  0.00           C
ATOM   8286  C34 POPEp 237      31.290  91.170  29.084  1.00  0.00           C
ATOM   8289  C35 POPEp 237      30.660  91.710  30.384  1.00  0.00           C
ATOM   8292  C36 POPEp 237      31.610  91.970  31.554  1.00  0.00           C
ATOM   8295  C37 POPEp 237      30.840  92.130  32.874  1.00  0.00           C
ATOM   8298  C38 POPEp 237      31.680  92.520  34.094  1.00  0.00           C
ATOM   8301  C39 POPEp 237      30.830  92.570  35.364  1.00  0.00           C
ATOM   8304 0C31 POPEp 237      31.600  92.900  36.654  1.00  0.00           C
ATOM   8307 1C31 POPEp 237      30.630  93.180  37.804  1.00  0.00           C
ATOM   8310 2C31 POPEp 237      31.090  92.710  39.194  1.00  0.00           C
ATOM   8313 3C31 POPEp 237      32.320  93.430  39.774  1.00  0.00           C
ATOM   8316 4C31 POPEp 237      32.480  93.070  41.254  1.00  0.00           C
ATOM   8319 5C31 POPEp 237      33.560  93.840  42.024  1.00  0.00           C
ATOM   8322 6C31 POPEp 237      33.510  93.550  43.534  1.00  0.00           C
ATOM   8326  NH3 POPEq 238     127.640 114.300  19.644  1.00  0.00           N
ATOM   8330  C12 POPEq 238     126.330 113.590  19.774  1.00  0.00           C
ATOM   8333  C11 POPEq 238     126.280 112.400  18.824  1.00  0.00           C
ATOM   8336  P   POPEq 238     124.530 110.610  19.484  1.00  0.00           P
ATOM   8337  O13 POPEq 238     124.470 109.450  18.544  1.00  0.00           O
ATOM   8338  O14 POPEq 238     125.380 110.370  20.664  1.00  0.00           O
ATOM   8339  O11 POPEq 238     123.070 110.900  19.984  1.00  0.00           O
ATOM   8340  O12 POPEq 238     124.950 111.920  18.764  1.00  0.00           O
ATOM   8341  C1  POPEq 238     122.780 111.880  20.994  1.00  0.00           C
ATOM   8344  C2  POPEq 238     121.990 111.230  22.184  1.00  0.00           C
ATOM   8346  O21 POPEq 238     121.410 112.230  23.044  1.00  0.00           O
ATOM   8347  C21 POPEq 238     122.140 112.860  23.924  1.00  0.00           C
ATOM   8348  O22 POPEq 238     123.350 112.810  24.044  1.00  0.00           O
ATOM   8349  C22 POPEq 238     121.250 113.690  24.854  1.00  0.00           C
ATOM   8352  C3  POPEq 238     122.850 110.140  22.894  1.00  0.00           C
ATOM   8355  O31 POPEq 238     122.290 109.690  24.144  1.00  0.00           O
ATOM   8356  C31 POPEq 238     121.390 108.720  24.094  1.00  0.00           C
ATOM   8357  O32 POPEq 238     120.990 108.170  23.084  1.00  0.00           O
ATOM   8358  C32 POPEq 238     120.940 108.350  25.514  1.00  0.00           C
ATOM   8361  C23 POPEq 238     120.820 112.860  26.084  1.00  0.00           C
ATOM   8364  C24 POPEq 238     120.320 113.640  27.314  1.00  0.00           C
ATOM   8367  C25 POPEq 238     120.130 112.650  28.474  1.00  0.00           C
ATOM   8370  C26 POPEq 238     119.680 113.220  29.824  1.00  0.00           C
ATOM   8373  C27 POPEq 238     119.750 112.120  30.904  1.00  0.00           C
ATOM   8376  C28 POPEq 238     119.220 112.500  32.304  1.00  0.00           C
ATOM   8379  C29 POPEq 238     119.520 111.370  33.264  1.00  0.00           C
ATOM   8381 0C21 POPEq 238     119.890 111.470  34.564  1.00  0.00           C
ATOM   8383 1C21 POPEq 238     119.990 112.740  35.374  1.00  0.00           C
ATOM   8386 2C21 POPEq 238     119.880 112.470  36.894  1.00  0.00           C
ATOM   8389 3C21 POPEq 238     121.160 111.910  37.534  1.00  0.00           C
ATOM   8392 4C21 POPEq 238     121.040 111.630  39.044  1.00  0.00           C
ATOM   8395 5C21 POPEq 238     120.630 112.850  39.874  1.00  0.00           C
ATOM   8398 6C21 POPEq 238     121.060 112.760  41.354  1.00  0.00           C
ATOM   8401 7C21 POPEq 238     121.080 114.110  42.084  1.00  0.00           C
ATOM   8404 8C21 POPEq 238     121.390 113.990  43.584  1.00  0.00           C
ATOM   8408  C33 POPEq 238     121.900 108.810  26.624  1.00  0.00           C
ATOM   8411  C34 POPEq 238     121.330 108.600  28.024  1.00  0.00           C
ATOM   8414  C35 POPEq 238     122.400 108.830  29.084  1.00  0.00           C
ATOM   8417  C36 POPEq 238     121.900 108.660  30.524  1.00  0.00           C
ATOM   8420  C37 POPEq 238     123.060 108.730  31.514  1.00  0.00           C
ATOM   8423  C38 POPEq 238     122.600 108.530  32.964  1.00  0.00           C
ATOM   8426  C39 POPEq 238     122.980 109.700  33.874  1.00  0.00           C
ATOM   8429 0C31 POPEq 238     124.490 109.850  34.084  1.00  0.00           C
ATOM   8432 1C31 POPEq 238     124.760 110.740  35.294  1.00  0.00           C
ATOM   8435 2C31 POPEq 238     126.200 111.240  35.444  1.00  0.00           C
ATOM   8438 3C31 POPEq 238     126.470 111.830  36.834  1.00  0.00           C
ATOM   8441 4C31 POPEq 238     125.350 112.720  37.384  1.00  0.00           C
ATOM   8444 5C31 POPEq 238     125.630 113.210  38.804  1.00  0.00           C
ATOM   8447 6C31 POPEq 238     124.430 113.910  39.444  1.00  0.00           C
ATOM   8451  NH3 POPEr 239      19.730 100.310  22.944  1.00  0.00           N
ATOM   8455  C12 POPEr 239      19.270  99.080  23.674  1.00  0.00           C
ATOM   8458  C11 POPEr 239      18.330  98.210  22.824  1.00  0.00           C
ATOM   8461  P   POPEr 239      16.160  97.650  24.114  1.00  0.00           P
ATOM   8462  O13 POPEr 239      16.160  99.060  24.554  1.00  0.00           O
ATOM   8463  O14 POPEr 239      15.240  97.290  23.004  1.00  0.00           O
ATOM   8464  O11 POPEr 239      15.910  96.730  25.404  1.00  0.00           O
ATOM   8465  O12 POPEr 239      17.620  97.290  23.654  1.00  0.00           O
ATOM   8466  C1  POPEr 239      16.180  95.330  25.434  1.00  0.00           C
ATOM   8469  C2  POPEr 239      15.550  94.620  26.684  1.00  0.00           C
ATOM   8471  O21 POPEr 239      15.950  93.220  26.754  1.00  0.00           O
ATOM   8472  C21 POPEr 239      15.100  92.190  26.824  1.00  0.00           C
ATOM   8473  O22 POPEr 239      13.890  92.220  26.654  1.00  0.00           O
ATOM   8474  C22 POPEr 239      15.850  90.880  27.044  1.00  0.00           C
ATOM   8477  C3  POPEr 239      14.040  94.940  26.964  1.00  0.00           C
ATOM   8480  O31 POPEr 239      13.600  94.310  28.204  1.00  0.00           O
ATOM   8481  C31 POPEr 239      12.280  94.090  28.274  1.00  0.00           C
ATOM   8482  O32 POPEr 239      11.430  94.710  27.654  1.00  0.00           O
ATOM   8483  C32 POPEr 239      12.000  92.850  29.144  1.00  0.00           C
ATOM   8486  C23 POPEr 239      14.900  89.670  27.284  1.00  0.00           C
ATOM   8489  C24 POPEr 239      14.510  89.410  28.754  1.00  0.00           C
ATOM   8492  C25 POPEr 239      15.720  89.120  29.654  1.00  0.00           C
ATOM   8495  C26 POPEr 239      15.440  88.170  30.814  1.00  0.00           C
ATOM   8498  C27 POPEr 239      16.730  87.870  31.604  1.00  0.00           C
ATOM   8501  C28 POPEr 239      16.600  86.670  32.554  1.00  0.00           C
ATOM   8504  C29 POPEr 239      17.930  86.340  33.204  1.00  0.00           C
ATOM   8506 0C21 POPEr 239      18.150  86.130  34.514  1.00  0.00           C
ATOM   8508 1C21 POPEr 239      17.130  86.150  35.634  1.00  0.00           C
ATOM   8511 2C21 POPEr 239      17.530  87.040  36.824  1.00  0.00           C
ATOM   8514 3C21 POPEr 239      18.850  86.590  37.464  1.00  0.00           C
ATOM   8517 4C21 POPEr 239      19.100  87.080  38.904  1.00  0.00           C
ATOM   8520 5C21 POPEr 239      20.510  86.650  39.344  1.00  0.00           C
ATOM   8523 6C21 POPEr 239      20.860  86.920  40.804  1.00  0.00           C
ATOM   8526 7C21 POPEr 239      22.370  86.730  41.024  1.00  0.00           C
ATOM   8529 8C21 POPEr 239      22.840  86.850  42.484  1.00  0.00           C
ATOM   8533  C33 POPEr 239      12.790  92.760  30.474  1.00  0.00           C
ATOM   8536  C34 POPEr 239      12.270  93.690  31.574  1.00  0.00           C
ATOM   8539  C35 POPEr 239      10.900  93.280  32.154  1.00  0.00           C
ATOM   8542  C36 POPEr 239      11.000  92.140  33.184  1.00  0.00           C
ATOM   8545  C37 POPEr 239       9.610  91.700  33.684  1.00  0.00           C
ATOM   8548  C38 POPEr 239       9.650  90.530  34.684  1.00  0.00           C
ATOM   8551  C39 POPEr 239       8.540  90.640  35.734  1.00  0.00           C
ATOM   8554 0C31 POPEr 239       8.840  91.640  36.864  1.00  0.00           C
ATOM   8557 1C31 POPEr 239       7.610  91.890  37.744  1.00  0.00           C
ATOM   8560 2C31 POPEr 239       7.800  93.020  38.764  1.00  0.00           C
ATOM   8563 3C31 POPEr 239       8.760  92.700  39.914  1.00  0.00           C
ATOM   8566 4C31 POPEr 239       8.260  91.600  40.844  1.00  0.00           C
ATOM   8569 5C31 POPEr 239       9.070  91.510  42.144  1.00  0.00           C
ATOM   8572 6C31 POPEr 239       8.590  90.380  43.064  1.00  0.00           C
ATOM   8576  NH3 POPEs 240     117.000  36.440  64.014  1.00  0.00           N
ATOM   8580  C12 POPEs 240     115.820  36.910  63.204  1.00  0.00           C
ATOM   8583  C11 POPEs 240     115.520  38.370  63.564  1.00  0.00           C
ATOM   8586  P   POPEs 240     114.010  40.380  63.024  1.00  0.00           P
ATOM   8587  O13 POPEs 240     112.540  40.420  63.084  1.00  0.00           O
ATOM   8588  O14 POPEs 240     114.720  40.880  64.224  1.00  0.00           O
ATOM   8589  O11 POPEs 240     114.570  41.250  61.834  1.00  0.00           O
ATOM   8590  O12 POPEs 240     114.480  38.890  62.734  1.00  0.00           O
ATOM   8591  C1  POPEs 240     113.890  41.540  60.634  1.00  0.00           C
ATOM   8594  C2  POPEs 240     114.550  40.790  59.454  1.00  0.00           C
ATOM   8596  O21 POPEs 240     114.420  41.540  58.224  1.00  0.00           O
ATOM   8597  C21 POPEs 240     115.320  42.500  58.094  1.00  0.00           C
ATOM   8598  O22 POPEs 240     115.970  43.010  58.964  1.00  0.00           O
ATOM   8599  C22 POPEs 240     115.490  42.760  56.584  1.00  0.00           C
ATOM   8602  C3  POPEs 240     113.940  39.370  59.264  1.00  0.00           C
ATOM   8605  O31 POPEs 240     114.070  38.880  57.914  1.00  0.00           O
ATOM   8606  C31 POPEs 240     115.320  38.680  57.494  1.00  0.00           C
ATOM   8607  O32 POPEs 240     116.310  38.740  58.174  1.00  0.00           O
ATOM   8608  C32 POPEs 240     115.320  38.470  55.974  1.00  0.00           C
ATOM   8611  C23 POPEs 240     116.730  43.610  56.204  1.00  0.00           C
ATOM   8614  C24 POPEs 240     117.150  43.400  54.734  1.00  0.00           C
ATOM   8617  C25 POPEs 240     116.040  43.720  53.714  1.00  0.00           C
ATOM   8620  C26 POPEs 240     116.410  43.260  52.294  1.00  0.00           C
ATOM   8623  C27 POPEs 240     115.200  42.870  51.444  1.00  0.00           C
ATOM   8626  C28 POPEs 240     115.520  41.830  50.354  1.00  0.00           C
ATOM   8629  C29 POPEs 240     116.650  42.250  49.444  1.00  0.00           C
ATOM   8631 0C21 POPEs 240     116.600  42.290  48.104  1.00  0.00           C
ATOM   8633 1C21 POPEs 240     115.390  41.930  47.284  1.00  0.00           C
ATOM   8636 2C21 POPEs 240     115.580  42.230  45.784  1.00  0.00           C
ATOM   8639 3C21 POPEs 240     115.770  43.720  45.484  1.00  0.00           C
ATOM   8642 4C21 POPEs 240     115.790  44.060  43.984  1.00  0.00           C
ATOM   8645 5C21 POPEs 240     114.480  43.770  43.244  1.00  0.00           C
ATOM   8648 6C21 POPEs 240     113.310  44.680  43.654  1.00  0.00           C
ATOM   8651 7C21 POPEs 240     111.990  44.230  43.024  1.00  0.00           C
ATOM   8654 8C21 POPEs 240     110.840  45.230  43.214  1.00  0.00           C
ATOM   8658  C33 POPEs 240     116.700  38.810  55.384  1.00  0.00           C
ATOM   8661  C34 POPEs 240     116.820  38.560  53.874  1.00  0.00           C
ATOM   8664  C35 POPEs 240     117.780  39.550  53.194  1.00  0.00           C
ATOM   8667  C36 POPEs 240     117.920  39.310  51.684  1.00  0.00           C
ATOM   8670  C37 POPEs 240     118.990  38.270  51.324  1.00  0.00           C
ATOM   8673  C38 POPEs 240     118.930  37.900  49.834  1.00  0.00           C
ATOM   8676  C39 POPEs 240     120.170  37.150  49.314  1.00  0.00           C
ATOM   8679 0C31 POPEs 240     120.520  35.900  50.134  1.00  0.00           C
ATOM   8682 1C31 POPEs 240     121.610  35.030  49.494  1.00  0.00           C
ATOM   8685 2C31 POPEs 240     121.920  33.780  50.344  1.00  0.00           C
ATOM   8688 3C31 POPEs 240     123.050  32.930  49.754  1.00  0.00           C
ATOM   8691 4C31 POPEs 240     122.590  31.900  48.724  1.00  0.00           C
ATOM   8694 5C31 POPEs 240     123.770  31.120  48.134  1.00  0.00           C
ATOM   8697 6C31 POPEs 240     123.370  30.020  47.144  1.00  0.00           C
ATOM   8701  NH3 POPEt 241      47.770 124.540  23.964  1.00  0.00           N
ATOM   8705  C12 POPEt 241      48.400 123.710  22.864  1.00  0.00           C
ATOM   8708  C11 POPEt 241      48.340 122.180  23.134  1.00  0.00           C
ATOM   8711  P   POPEt 241      48.910 119.890  21.884  1.00  0.00           P
ATOM   8712  O13 POPEt 241      47.780 119.300  21.134  1.00  0.00           O
ATOM   8713  O14 POPEt 241      50.260 119.630  21.334  1.00  0.00           O
ATOM   8714  O11 POPEt 241      48.780 119.460  23.404  1.00  0.00           O
ATOM   8715  O12 POPEt 241      48.710 121.460  21.964  1.00  0.00           O
ATOM   8716  C1  POPEt 241      49.590 118.450  24.014  1.00  0.00           C
ATOM   8719  C2  POPEt 241      48.950 117.860  25.314  1.00  0.00           C
ATOM   8721  O21 POPEt 241      47.880 116.970  24.944  1.00  0.00           O
ATOM   8722  C21 POPEt 241      47.120 116.350  25.864  1.00  0.00           C
ATOM   8723  O22 POPEt 241      45.950 116.040  25.644  1.00  0.00           O
ATOM   8724  C22 POPEt 241      47.840 115.890  27.144  1.00  0.00           C
ATOM   8727  C3  POPEt 241      48.560 118.970  26.364  1.00  0.00           C
ATOM   8730  O31 POPEt 241      47.180 119.360  26.264  1.00  0.00           O
ATOM   8731  C31 POPEt 241      46.410 119.830  27.274  1.00  0.00           C
ATOM   8732  O32 POPEt 241      45.340 120.380  27.044  1.00  0.00           O
ATOM   8733  C32 POPEt 241      46.930 119.570  28.694  1.00  0.00           C
ATOM   8736  C23 POPEt 241      46.860 115.590  28.304  1.00  0.00           C
ATOM   8739  C24 POPEt 241      47.570 114.960  29.504  1.00  0.00           C
ATOM   8742  C25 POPEt 241      46.610 114.400  30.564  1.00  0.00           C
ATOM   8745  C26 POPEt 241      45.830 115.460  31.354  1.00  0.00           C
ATOM   8748  C27 POPEt 241      44.940 114.790  32.414  1.00  0.00           C
ATOM   8751  C28 POPEt 241      43.990 115.720  33.184  1.00  0.00           C
ATOM   8754  C29 POPEt 241      44.680 116.620  34.174  1.00  0.00           C
ATOM   8756 0C21 POPEt 241      44.680 116.470  35.514  1.00  0.00           C
ATOM   8758 1C21 POPEt 241      44.010 115.360  36.274  1.00  0.00           C
ATOM   8761 2C21 POPEt 241      44.120 115.520  37.804  1.00  0.00           C
ATOM   8764 3C21 POPEt 241      43.570 114.290  38.554  1.00  0.00           C
ATOM   8767 4C21 POPEt 241      43.830 114.300  40.064  1.00  0.00           C
ATOM   8770 5C21 POPEt 241      43.560 112.920  40.694  1.00  0.00           C
ATOM   8773 6C21 POPEt 241      43.690 112.900  42.214  1.00  0.00           C
ATOM   8776 7C21 POPEt 241      43.680 111.470  42.774  1.00  0.00           C
ATOM   8779 8C21 POPEt 241      43.750 111.390  44.294  1.00  0.00           C
ATOM   8783  C33 POPEt 241      45.810 119.780  29.744  1.00  0.00           C
ATOM   8786  C34 POPEt 241      46.310 120.010  31.174  1.00  0.00           C
ATOM   8789  C35 POPEt 241      45.160 120.270  32.164  1.00  0.00           C
ATOM   8792  C36 POPEt 241      45.630 120.950  33.454  1.00  0.00           C
ATOM   8795  C37 POPEt 241      44.610 120.850  34.604  1.00  0.00           C
ATOM   8798  C38 POPEt 241      45.000 121.730  35.804  1.00  0.00           C
ATOM   8801  C39 POPEt 241      44.240 121.390  37.084  1.00  0.00           C
ATOM   8804 0C31 POPEt 241      44.680 122.250  38.274  1.00  0.00           C
ATOM   8807 1C31 POPEt 241      44.230 121.660  39.624  1.00  0.00           C
ATOM   8810 2C31 POPEt 241      44.890 122.320  40.844  1.00  0.00           C
ATOM   8813 3C31 POPEt 241      46.420 122.160  40.874  1.00  0.00           C
ATOM   8816 4C31 POPEt 241      47.050 122.570  42.204  1.00  0.00           C
ATOM   8819 5C31 POPEt 241      48.580 122.460  42.204  1.00  0.00           C
ATOM   8822 6C31 POPEt 241      49.210 122.990  43.494  1.00  0.00           C
ATOM   8826  NH3 POPEu 242      38.650  91.600  21.754  1.00  0.00           N
ATOM   8830  C12 POPEu 242      39.370  92.900  21.514  1.00  0.00           C
ATOM   8833  C11 POPEu 242      40.890  92.850  21.824  1.00  0.00           C
ATOM   8836  P   POPEu 242      41.720  90.590  22.834  1.00  0.00           P
ATOM   8837  O13 POPEu 242      43.180  90.520  22.594  1.00  0.00           O
ATOM   8838  O14 POPEu 242      40.810  89.960  21.864  1.00  0.00           O
ATOM   8839  O11 POPEu 242      41.410  90.020  24.274  1.00  0.00           O
ATOM   8840  O12 POPEu 242      41.240  92.090  22.984  1.00  0.00           O
ATOM   8841  C1  POPEu 242      42.160  90.470  25.404  1.00  0.00           C
ATOM   8844  C2  POPEu 242      41.460  91.680  26.074  1.00  0.00           C
ATOM   8846  O21 POPEu 242      42.240  92.110  27.194  1.00  0.00           O
ATOM   8847  C21 POPEu 242      42.100  91.550  28.364  1.00  0.00           C
ATOM   8848  O22 POPEu 242      41.490  90.540  28.654  1.00  0.00           O
ATOM   8849  C22 POPEu 242      42.780  92.460  29.384  1.00  0.00           C
ATOM   8852  C3  POPEu 242      39.970  91.380  26.384  1.00  0.00           C
ATOM   8855  O31 POPEu 242      39.390  92.340  27.304  1.00  0.00           O
ATOM   8856  C31 POPEu 242      38.340  91.850  27.984  1.00  0.00           C
ATOM   8857  O32 POPEu 242      37.950  90.700  27.874  1.00  0.00           O
ATOM   8858  C32 POPEu 242      37.690  92.910  28.864  1.00  0.00           C
ATOM   8861  C23 POPEu 242      43.950  91.810  30.154  1.00  0.00           C
ATOM   8864  C24 POPEu 242      43.970  92.320  31.604  1.00  0.00           C
ATOM   8867  C25 POPEu 242      43.070  91.470  32.514  1.00  0.00           C
ATOM   8870  C26 POPEu 242      42.740  92.160  33.844  1.00  0.00           C
ATOM   8873  C27 POPEu 242      41.870  91.250  34.724  1.00  0.00           C
ATOM   8876  C28 POPEu 242      41.210  91.980  35.904  1.00  0.00           C
ATOM   8879  C29 POPEu 242      40.670  90.980  36.904  1.00  0.00           C
ATOM   8881 0C21 POPEu 242      41.100  90.810  38.174  1.00  0.00           C
ATOM   8883 1C21 POPEu 242      42.210  91.580  38.854  1.00  0.00           C
ATOM   8886 2C21 POPEu 242      41.690  92.670  39.804  1.00  0.00           C
ATOM   8889 3C21 POPEu 242      41.020  92.100  41.064  1.00  0.00           C
ATOM   8892 4C21 POPEu 242      40.750  93.150  42.164  1.00  0.00           C
ATOM   8895 5C21 POPEu 242      39.710  94.210  41.764  1.00  0.00           C
ATOM   8898 6C21 POPEu 242      39.290  95.110  42.924  1.00  0.00           C
ATOM   8901 7C21 POPEu 242      38.060  95.960  42.584  1.00  0.00           C
ATOM   8904 8C21 POPEu 242      37.630  96.900  43.714  1.00  0.00           C
ATOM   8908  C33 POPEu 242      36.170  92.650  28.964  1.00  0.00           C
ATOM   8911  C34 POPEu 242      35.450  93.410  30.084  1.00  0.00           C
ATOM   8914  C35 POPEu 242      35.730  92.910  31.504  1.00  0.00           C
ATOM   8917  C36 POPEu 242      35.650  91.380  31.654  1.00  0.00           C
ATOM   8920  C37 POPEu 242      35.260  90.970  33.074  1.00  0.00           C
ATOM   8923  C38 POPEu 242      35.750  89.570  33.454  1.00  0.00           C
ATOM   8926  C39 POPEu 242      35.160  89.110  34.794  1.00  0.00           C
ATOM   8929 0C31 POPEu 242      33.680  88.710  34.724  1.00  0.00           C
ATOM   8932 1C31 POPEu 242      33.100  88.510  36.134  1.00  0.00           C
ATOM   8935 2C31 POPEu 242      31.570  88.620  36.224  1.00  0.00           C
ATOM   8938 3C31 POPEu 242      31.120  89.010  37.634  1.00  0.00           C
ATOM   8941 4C31 POPEu 242      31.480  88.010  38.744  1.00  0.00           C
ATOM   8944 5C31 POPEu 242      31.830  88.720  40.054  1.00  0.00           C
ATOM   8947 6C31 POPEu 242      32.050  87.770  41.224  1.00  0.00           C
ATOM   8951  NH3 POPEv 243      10.470  -0.140  62.794  1.00  0.00           N
ATOM   8955  C12 POPEv 243       9.420   0.330  63.774  1.00  0.00           C
ATOM   8958  C11 POPEv 243       8.270   1.130  63.114  1.00  0.00           C
ATOM   8961  P   POPEv 243       7.390   3.510  62.524  1.00  0.00           P
ATOM   8962  O13 POPEv 243       6.230   2.700  62.084  1.00  0.00           O
ATOM   8963  O14 POPEv 243       7.140   4.610  63.484  1.00  0.00           O
ATOM   8964  O11 POPEv 243       8.120   4.140  61.284  1.00  0.00           O
ATOM   8965  O12 POPEv 243       8.520   2.550  63.104  1.00  0.00           O
ATOM   8966  C1  POPEv 243       8.260   3.510  60.014  1.00  0.00           C
ATOM   8969  C2  POPEv 243       9.530   4.090  59.324  1.00  0.00           C
ATOM   8971  O21 POPEv 243       9.500   4.400  57.924  1.00  0.00           O
ATOM   8972  C21 POPEv 243       8.680   3.880  57.054  1.00  0.00           C
ATOM   8973  O22 POPEv 243       7.760   3.110  57.244  1.00  0.00           O
ATOM   8974  C22 POPEv 243       9.070   4.400  55.664  1.00  0.00           C
ATOM   8977  C3  POPEv 243      10.850   3.340  59.654  1.00  0.00           C
ATOM   8980  O31 POPEv 243      11.190   2.270  58.734  1.00  0.00           O
ATOM   8981  C31 POPEv 243      10.930   1.030  59.144  1.00  0.00           C
ATOM   8982  O32 POPEv 243      10.460   0.740  60.234  1.00  0.00           O
ATOM   8983  C32 POPEv 243      11.560   0.000  58.164  1.00  0.00           C
ATOM   8986  C23 POPEv 243       9.310   5.920  55.534  1.00  0.00           C
ATOM   8989  C24 POPEv 243       9.760   6.370  54.134  1.00  0.00           C
ATOM   8992  C25 POPEv 243       8.720   6.210  53.004  1.00  0.00           C
ATOM   8995  C26 POPEv 243       9.260   6.720  51.664  1.00  0.00           C
ATOM   8998  C27 POPEv 243       8.370   6.390  50.454  1.00  0.00           C
ATOM   9001  C28 POPEv 243       8.810   7.080  49.144  1.00  0.00           C
ATOM   9004  C29 POPEv 243      10.180   6.630  48.694  1.00  0.00           C
ATOM   9006 0C21 POPEv 243      10.510   5.980  47.554  1.00  0.00           C
ATOM   9008 1C21 POPEv 243       9.600   5.530  46.444  1.00  0.00           C
ATOM   9011 2C21 POPEv 243       9.670   4.000  46.194  1.00  0.00           C
ATOM   9014 3C21 POPEv 243      10.950   3.530  45.494  1.00  0.00           C
ATOM   9017 4C21 POPEv 243      10.850   2.060  45.054  1.00  0.00           C
ATOM   9020 5C21 POPEv 243      11.970   1.600  44.114  1.00  0.00           C
ATOM   9023 6C21 POPEv 243      11.470   1.240  42.704  1.00  0.00           C
ATOM   9026 7C21 POPEv 243      12.510   0.480  41.864  1.00  0.00           C
ATOM   9029 8C21 POPEv 243      11.960  -0.030  40.524  1.00  0.00           C
ATOM   9033  C33 POPEv 243      10.580  -0.700  57.184  1.00  0.00           C
ATOM   9036  C34 POPEv 243      10.590  -0.060  55.784  1.00  0.00           C
ATOM   9039  C35 POPEv 243       9.210   0.130  55.154  1.00  0.00           C
ATOM   9042  C36 POPEv 243       8.540  -1.150  54.644  1.00  0.00           C
ATOM   9045  C37 POPEv 243       7.030  -0.910  54.654  1.00  0.00           C
ATOM   9048  C38 POPEv 243       6.160  -2.010  54.034  1.00  0.00           C
ATOM   9051  C39 POPEv 243       6.050  -1.950  52.504  1.00  0.00           C
ATOM   9054 0C31 POPEv 243       5.130  -3.070  51.984  1.00  0.00           C
ATOM   9057 1C31 POPEv 243       4.810  -2.960  50.494  1.00  0.00           C
ATOM   9060 2C31 POPEv 243       3.920  -4.100  49.994  1.00  0.00           C
ATOM   9063 3C31 POPEv 243       4.630  -5.470  50.024  1.00  0.00           C
ATOM   9066 4C31 POPEv 243       4.030  -6.460  49.024  1.00  0.00           C
ATOM   9069 5C31 POPEv 243       4.800  -7.790  48.994  1.00  0.00           C
ATOM   9072 6C31 POPEv 243       4.540  -8.630  47.744  1.00  0.00           C
ATOM   9076  NH3 POPEw 244     104.320   5.070  67.774  1.00  0.00           N
ATOM   9080  C12 POPEw 244     105.580   5.640  68.334  1.00  0.00           C
ATOM   9083  C11 POPEw 244     106.280   4.670  69.304  1.00  0.00           C
ATOM   9086  P   POPEw 244     108.820   4.740  68.584  1.00  0.00           P
ATOM   9087  O13 POPEw 244     109.760   3.840  69.264  1.00  0.00           O
ATOM   9088  O14 POPEw 244     109.360   5.990  68.004  1.00  0.00           O
ATOM   9089  O11 POPEw 244     108.110   3.880  67.464  1.00  0.00           O
ATOM   9090  O12 POPEw 244     107.610   5.120  69.554  1.00  0.00           O
ATOM   9091  C1  POPEw 244     108.220   4.160  66.074  1.00  0.00           C
ATOM   9094  C2  POPEw 244     107.580   3.000  65.274  1.00  0.00           C
ATOM   9096  O21 POPEw 244     108.540   2.150  64.614  1.00  0.00           O
ATOM   9097  C21 POPEw 244     108.910   2.490  63.384  1.00  0.00           C
ATOM   9098  O22 POPEw 244     108.980   3.630  62.944  1.00  0.00           O
ATOM   9099  C22 POPEw 244     109.250   1.230  62.594  1.00  0.00           C
ATOM   9102  C3  POPEw 244     106.420   3.460  64.344  1.00  0.00           C
ATOM   9105  O31 POPEw 244     105.750   2.300  63.784  1.00  0.00           O
ATOM   9106  C31 POPEw 244     104.760   1.850  64.564  1.00  0.00           C
ATOM   9107  O32 POPEw 244     104.410   2.380  65.604  1.00  0.00           O
ATOM   9108  C32 POPEw 244     104.180   0.560  64.024  1.00  0.00           C
ATOM   9111  C23 POPEw 244     108.820   1.320  61.114  1.00  0.00           C
ATOM   9114  C24 POPEw 244     109.140   0.040  60.324  1.00  0.00           C
ATOM   9117  C25 POPEw 244     108.920   0.150  58.804  1.00  0.00           C
ATOM   9120  C26 POPEw 244     109.790   1.220  58.124  1.00  0.00           C
ATOM   9123  C27 POPEw 244     109.890   1.040  56.594  1.00  0.00           C
ATOM   9126  C28 POPEw 244     110.670   2.170  55.884  1.00  0.00           C
ATOM   9129  C29 POPEw 244     109.910   3.470  55.924  1.00  0.00           C
ATOM   9131 0C21 POPEw 244     109.390   4.170  54.894  1.00  0.00           C
ATOM   9133 1C21 POPEw 244     109.450   3.830  53.424  1.00  0.00           C
ATOM   9136 2C21 POPEw 244     108.100   4.100  52.724  1.00  0.00           C
ATOM   9139 3C21 POPEw 244     108.240   4.120  51.204  1.00  0.00           C
ATOM   9142 4C21 POPEw 244     106.880   4.250  50.484  1.00  0.00           C
ATOM   9145 5C21 POPEw 244     107.010   4.350  48.954  1.00  0.00           C
ATOM   9148 6C21 POPEw 244     107.450   3.040  48.284  1.00  0.00           C
ATOM   9151 7C21 POPEw 244     107.700   3.180  46.774  1.00  0.00           C
ATOM   9154 8C21 POPEw 244     108.590   2.090  46.184  1.00  0.00           C
ATOM   9158  C33 POPEw 244     102.760   0.770  63.454  1.00  0.00           C
ATOM   9161  C34 POPEw 244     102.240  -0.480  62.734  1.00  0.00           C
ATOM   9164  C35 POPEw 244     100.850  -0.280  62.114  1.00  0.00           C
ATOM   9167  C36 POPEw 244     100.790   0.500  60.784  1.00  0.00           C
ATOM   9170  C37 POPEw 244      99.330   0.730  60.334  1.00  0.00           C
ATOM   9173  C38 POPEw 244      99.090   0.630  58.814  1.00  0.00           C
ATOM   9176  C39 POPEw 244      97.670   1.030  58.394  1.00  0.00           C
ATOM   9179 0C31 POPEw 244      96.520   0.190  58.984  1.00  0.00           C
ATOM   9182 1C31 POPEw 244      95.160   0.880  58.744  1.00  0.00           C
ATOM   9185 2C31 POPEw 244      93.960   0.060  59.234  1.00  0.00           C
ATOM   9188 3C31 POPEw 244      92.600   0.740  58.954  1.00  0.00           C
ATOM   9191 4C31 POPEw 244      92.170   0.690  57.484  1.00  0.00           C
ATOM   9194 5C31 POPEw 244      90.750   1.230  57.274  1.00  0.00           C
ATOM   9197 6C31 POPEw 244      90.360   1.420  55.804  1.00  0.00           C
ATOM   9201  NH3 POPEx 245      83.380  45.100  62.184  1.00  0.00           N
ATOM   9205  C12 POPEx 245      82.410  43.990  62.504  1.00  0.00           C
ATOM   9208  C11 POPEx 245      82.370  42.960  61.364  1.00  0.00           C
ATOM   9211  P   POPEx 245      81.760  40.460  60.784  1.00  0.00           P
ATOM   9212  O13 POPEx 245      83.010  39.690  60.664  1.00  0.00           O
ATOM   9213  O14 POPEx 245      80.540  39.740  61.254  1.00  0.00           O
ATOM   9214  O11 POPEx 245      81.450  41.240  59.434  1.00  0.00           O
ATOM   9215  O12 POPEx 245      82.010  41.660  61.814  1.00  0.00           O
ATOM   9216  C1  POPEx 245      82.270  41.220  58.264  1.00  0.00           C
ATOM   9219  C2  POPEx 245      83.270  42.420  58.194  1.00  0.00           C
ATOM   9221  O21 POPEx 245      83.210  43.180  56.964  1.00  0.00           O
ATOM   9222  C21 POPEx 245      83.550  42.570  55.844  1.00  0.00           C
ATOM   9223  O22 POPEx 245      83.820  41.400  55.724  1.00  0.00           O
ATOM   9224  C22 POPEx 245      83.590  43.610  54.714  1.00  0.00           C
ATOM   9227  C3  POPEx 245      84.720  42.030  58.614  1.00  0.00           C
ATOM   9230  O31 POPEx 245      85.520  43.170  59.024  1.00  0.00           O
ATOM   9231  C31 POPEx 245      86.300  43.680  58.064  1.00  0.00           C
ATOM   9232  O32 POPEx 245      86.280  43.330  56.904  1.00  0.00           O
ATOM   9233  C32 POPEx 245      87.180  44.770  58.674  1.00  0.00           C
ATOM   9236  C23 POPEx 245      84.910  43.530  53.894  1.00  0.00           C
ATOM   9239  C24 POPEx 245      84.900  44.350  52.594  1.00  0.00           C
ATOM   9242  C25 POPEx 245      83.660  44.070  51.734  1.00  0.00           C
ATOM   9245  C26 POPEx 245      83.790  44.490  50.274  1.00  0.00           C
ATOM   9248  C27 POPEx 245      82.520  44.150  49.484  1.00  0.00           C
ATOM   9251  C28 POPEx 245      82.470  44.760  48.074  1.00  0.00           C
ATOM   9254  C29 POPEx 245      83.530  44.190  47.164  1.00  0.00           C
ATOM   9256 0C21 POPEx 245      83.400  43.860  45.864  1.00  0.00           C
ATOM   9258 1C21 POPEx 245      82.160  43.970  45.014  1.00  0.00           C
ATOM   9261 2C21 POPEx 245      82.020  42.760  44.084  1.00  0.00           C
ATOM   9264 3C21 POPEx 245      80.690  42.760  43.324  1.00  0.00           C
ATOM   9267 4C21 POPEx 245      80.530  41.570  42.364  1.00  0.00           C
ATOM   9270 5C21 POPEx 245      80.500  40.210  43.084  1.00  0.00           C
ATOM   9273 6C21 POPEx 245      80.380  39.020  42.114  1.00  0.00           C
ATOM   9276 7C21 POPEx 245      80.490  37.670  42.824  1.00  0.00           C
ATOM   9279 8C21 POPEx 245      80.520  36.480  41.864  1.00  0.00           C
ATOM   9283  C33 POPEx 245      87.870  45.660  57.614  1.00  0.00           C
ATOM   9286  C34 POPEx 245      89.070  44.990  56.904  1.00  0.00           C
ATOM   9289  C35 POPEx 245      88.840  44.680  55.414  1.00  0.00           C
ATOM   9292  C36 POPEx 245      88.440  45.890  54.564  1.00  0.00           C
ATOM   9295  C37 POPEx 245      88.680  45.610  53.074  1.00  0.00           C
ATOM   9298  C38 POPEx 245      87.950  46.580  52.134  1.00  0.00           C
ATOM   9301  C39 POPEx 245      88.170  46.200  50.664  1.00  0.00           C
ATOM   9304 0C31 POPEx 245      87.320  47.010  49.674  1.00  0.00           C
ATOM   9307 1C31 POPEx 245      87.400  46.450  48.244  1.00  0.00           C
ATOM   9310 2C31 POPEx 245      86.240  46.890  47.354  1.00  0.00           C
ATOM   9313 3C31 POPEx 245      86.220  46.170  45.984  1.00  0.00           C
ATOM   9316 4C31 POPEx 245      87.200  46.720  44.934  1.00  0.00           C
ATOM   9319 5C31 POPEx 245      86.860  48.140  44.454  1.00  0.00           C
ATOM   9322 6C31 POPEx 245      87.570  48.500  43.134  1.00  0.00           C
ATOM   9326  NH3 POPEy 246      -4.880 116.570  60.904  1.00  0.00           N
ATOM   9330  C12 POPEy 246      -3.870 117.530  61.484  1.00  0.00           C
ATOM   9333  C11 POPEy 246      -2.990 116.890  62.574  1.00  0.00           C
ATOM   9336  P   POPEy 246      -0.430 116.810  62.094  1.00  0.00           P
ATOM   9337  O13 POPEy 246      -0.040 115.800  63.104  1.00  0.00           O
ATOM   9338  O14 POPEy 246      -0.670 116.240  60.764  1.00  0.00           O
ATOM   9339  O11 POPEy 246       0.760 117.850  62.114  1.00  0.00           O
ATOM   9340  O12 POPEy 246      -1.720 117.560  62.614  1.00  0.00           O
ATOM   9341  C1  POPEy 246       1.190 118.700  61.064  1.00  0.00           C
ATOM   9344  C2  POPEy 246       2.290 118.080  60.124  1.00  0.00           C
ATOM   9346  O21 POPEy 246       1.680 117.760  58.884  1.00  0.00           O
ATOM   9347  C21 POPEy 246       1.470 118.730  58.034  1.00  0.00           C
ATOM   9348  O22 POPEy 246       1.800 119.890  58.144  1.00  0.00           O
ATOM   9349  C22 POPEy 246       0.650 118.120  56.894  1.00  0.00           C
ATOM   9352  C3  POPEy 246       2.950 116.760  60.614  1.00  0.00           C
ATOM   9355  O31 POPEy 246       4.020 116.320  59.734  1.00  0.00           O
ATOM   9356  C31 POPEy 246       3.720 115.530  58.704  1.00  0.00           C
ATOM   9357  O32 POPEy 246       2.620 115.100  58.424  1.00  0.00           O
ATOM   9358  C32 POPEy 246       5.040 115.130  58.024  1.00  0.00           C
ATOM   9361  C23 POPEy 246       1.220 118.300  55.474  1.00  0.00           C
ATOM   9364  C24 POPEy 246       0.580 117.210  54.604  1.00  0.00           C
ATOM   9367  C25 POPEy 246       0.310 117.580  53.154  1.00  0.00           C
ATOM   9370  C26 POPEy 246       1.520 117.650  52.234  1.00  0.00           C
ATOM   9373  C27 POPEy 246       1.060 117.630  50.774  1.00  0.00           C
ATOM   9376  C28 POPEy 246       2.170 117.880  49.744  1.00  0.00           C
ATOM   9379  C29 POPEy 246       3.240 116.820  49.824  1.00  0.00           C
ATOM   9381 0C21 POPEy 246       3.460 115.810  48.964  1.00  0.00           C
ATOM   9383 1C21 POPEy 246       2.690 115.520  47.704  1.00  0.00           C
ATOM   9386 2C21 POPEy 246       3.620 115.340  46.484  1.00  0.00           C
ATOM   9389 3C21 POPEy 246       4.280 113.950  46.434  1.00  0.00           C
ATOM   9392 4C21 POPEy 246       5.250 113.750  45.254  1.00  0.00           C
ATOM   9395 5C21 POPEy 246       4.690 114.240  43.914  1.00  0.00           C
ATOM   9398 6C21 POPEy 246       5.110 113.370  42.724  1.00  0.00           C
ATOM   9401 7C21 POPEy 246       4.510 113.880  41.404  1.00  0.00           C
ATOM   9404 8C21 POPEy 246       5.100 115.210  40.944  1.00  0.00           C
ATOM   9408  C33 POPEy 246       4.990 114.640  56.554  1.00  0.00           C
ATOM   9411  C34 POPEy 246       5.950 113.440  56.354  1.00  0.00           C
ATOM   9414  C35 POPEy 246       5.850 112.770  54.984  1.00  0.00           C
ATOM   9417  C36 POPEy 246       6.600 111.420  54.924  1.00  0.00           C
ATOM   9420  C37 POPEy 246       6.430 110.680  53.584  1.00  0.00           C
ATOM   9423  C38 POPEy 246       6.550 109.170  53.764  1.00  0.00           C
ATOM   9426  C39 POPEy 246       6.510 108.330  52.474  1.00  0.00           C
ATOM   9429 0C31 POPEy 246       6.140 106.870  52.784  1.00  0.00           C
ATOM   9432 1C31 POPEy 246       6.290 105.900  51.604  1.00  0.00           C
ATOM   9435 2C31 POPEy 246       5.580 104.560  51.894  1.00  0.00           C
ATOM   9438 3C31 POPEy 246       5.960 103.410  50.934  1.00  0.00           C
ATOM   9441 4C31 POPEy 246       7.360 102.860  51.224  1.00  0.00           C
ATOM   9444 5C31 POPEy 246       7.780 101.720  50.294  1.00  0.00           C
ATOM   9447 6C31 POPEy 246       9.170 101.160  50.644  1.00  0.00           C
ATOM   9451  NH3 POPEz 247      65.330 121.410  68.264  1.00  0.00           N
ATOM   9455  C12 POPEz 247      65.780 120.000  68.474  1.00  0.00           C
ATOM   9458  C11 POPEz 247      64.610 119.060  68.204  1.00  0.00           C
ATOM   9461  P   POPEz 247      62.740 117.770  69.404  1.00  0.00           P
ATOM   9462  O13 POPEz 247      63.580 116.550  69.384  1.00  0.00           O
ATOM   9463  O14 POPEz 247      61.850 117.980  70.554  1.00  0.00           O
ATOM   9464  O11 POPEz 247      61.830 117.830  68.104  1.00  0.00           O
ATOM   9465  O12 POPEz 247      63.660 119.050  69.264  1.00  0.00           O
ATOM   9466  C1  POPEz 247      61.450 116.640  67.414  1.00  0.00           C
ATOM   9469  C2  POPEz 247      61.790 116.740  65.894  1.00  0.00           C
ATOM   9471  O21 POPEz 247      60.640 117.330  65.304  1.00  0.00           O
ATOM   9472  C21 POPEz 247      60.560 118.110  64.234  1.00  0.00           C
ATOM   9473  O22 POPEz 247      59.500 118.590  63.864  1.00  0.00           O
ATOM   9474  C22 POPEz 247      61.870 118.380  63.474  1.00  0.00           C
ATOM   9477  C3  POPEz 247      62.040 115.310  65.324  1.00  0.00           C
ATOM   9480  O31 POPEz 247      62.540 115.360  63.984  1.00  0.00           O
ATOM   9481  C31 POPEz 247      62.880 114.180  63.484  1.00  0.00           C
ATOM   9482  O32 POPEz 247      63.040 113.160  64.124  1.00  0.00           O
ATOM   9483  C32 POPEz 247      63.000 114.280  61.974  1.00  0.00           C
ATOM   9486  C23 POPEz 247      61.500 119.160  62.184  1.00  0.00           C
ATOM   9489  C24 POPEz 247      62.500 119.240  61.034  1.00  0.00           C
ATOM   9492  C25 POPEz 247      62.150 120.390  60.074  1.00  0.00           C
ATOM   9495  C26 POPEz 247      62.950 120.410  58.774  1.00  0.00           C
ATOM   9498  C27 POPEz 247      62.600 121.670  57.974  1.00  0.00           C
ATOM   9501  C28 POPEz 247      63.050 121.600  56.514  1.00  0.00           C
ATOM   9504  C29 POPEz 247      63.000 122.940  55.824  1.00  0.00           C
ATOM   9506 0C21 POPEz 247      61.920 123.680  55.534  1.00  0.00           C
ATOM   9508 1C21 POPEz 247      60.470 123.330  55.774  1.00  0.00           C
ATOM   9511 2C21 POPEz 247      59.570 123.930  54.674  1.00  0.00           C
ATOM   9514 3C21 POPEz 247      59.840 123.320  53.294  1.00  0.00           C
ATOM   9517 4C21 POPEz 247      59.130 124.030  52.134  1.00  0.00           C
ATOM   9520 5C21 POPEz 247      57.760 123.430  51.794  1.00  0.00           C
ATOM   9523 6C21 POPEz 247      57.200 124.040  50.504  1.00  0.00           C
ATOM   9526 7C21 POPEz 247      55.870 123.430  50.054  1.00  0.00           C
ATOM   9529 8C21 POPEz 247      55.360 124.030  48.744  1.00  0.00           C
ATOM   9533  C33 POPEz 247      61.810 115.030  61.334  1.00  0.00           C
ATOM   9536  C34 POPEz 247      61.770 114.830  59.814  1.00  0.00           C
ATOM   9539  C35 POPEz 247      62.850 115.590  59.054  1.00  0.00           C
ATOM   9542  C36 POPEz 247      63.420 114.730  57.924  1.00  0.00           C
ATOM   9545  C37 POPEz 247      64.300 115.530  56.964  1.00  0.00           C
ATOM   9548  C38 POPEz 247      64.820 114.630  55.844  1.00  0.00           C
ATOM   9551  C39 POPEz 247      65.810 115.320  54.904  1.00  0.00           C
ATOM   9554 0C31 POPEz 247      65.310 116.660  54.364  1.00  0.00           C
ATOM   9557 1C31 POPEz 247      66.170 117.140  53.184  1.00  0.00           C
ATOM   9560 2C31 POPEz 247      65.770 118.520  52.634  1.00  0.00           C
ATOM   9563 3C31 POPEz 247      65.740 119.640  53.694  1.00  0.00           C
ATOM   9566 4C31 POPEz 247      67.040 119.820  54.484  1.00  0.00           C
ATOM   9569 5C31 POPEz 247      66.900 120.870  55.594  1.00  0.00           C
ATOM   9572 6C31 POPEz 247      68.140 121.030  56.454  1.00  0.00           C
ATOM   9576  NH3 POPE0 248      16.250  53.680  24.284  1.00  0.00           N
ATOM   9580  C12 POPE0 248      16.050  54.440  23.014  1.00  0.00           C
ATOM   9583  C11 POPE0 248      17.370  54.520  22.254  1.00  0.00           C
ATOM   9586  P   POPE0 248      17.690  56.800  20.834  1.00  0.00           P
ATOM   9587  O13 POPE0 248      19.160  56.820  20.734  1.00  0.00           O
ATOM   9588  O14 POPE0 248      16.970  57.290  19.654  1.00  0.00           O
ATOM   9589  O11 POPE0 248      17.300  57.640  22.104  1.00  0.00           O
ATOM   9590  O12 POPE0 248      17.230  55.280  21.054  1.00  0.00           O
ATOM   9591  C1  POPE0 248      17.880  57.380  23.384  1.00  0.00           C
ATOM   9594  C2  POPE0 248      18.240  58.670  24.194  1.00  0.00           C
ATOM   9596  O21 POPE0 248      18.030  58.600  25.614  1.00  0.00           O
ATOM   9597  C21 POPE0 248      18.060  57.490  26.314  1.00  0.00           C
ATOM   9598  O22 POPE0 248      18.100  56.340  25.914  1.00  0.00           O
ATOM   9599  C22 POPE0 248      18.320  57.870  27.774  1.00  0.00           C
ATOM   9602  C3  POPE0 248      17.560  59.950  23.614  1.00  0.00           C
ATOM   9605  O31 POPE0 248      17.740  61.200  24.314  1.00  0.00           O
ATOM   9606  C31 POPE0 248      18.790  61.480  25.054  1.00  0.00           C
ATOM   9607  O32 POPE0 248      19.840  60.860  25.124  1.00  0.00           O
ATOM   9608  C32 POPE0 248      18.410  62.720  25.874  1.00  0.00           C
ATOM   9611  C23 POPE0 248      18.380  56.670  28.754  1.00  0.00           C
ATOM   9614  C24 POPE0 248      19.210  57.030  29.994  1.00  0.00           C
ATOM   9617  C25 POPE0 248      19.060  56.080  31.204  1.00  0.00           C
ATOM   9620  C26 POPE0 248      18.000  56.540  32.224  1.00  0.00           C
ATOM   9623  C27 POPE0 248      18.570  56.720  33.654  1.00  0.00           C
ATOM   9626  C28 POPE0 248      17.590  57.410  34.624  1.00  0.00           C
ATOM   9629  C29 POPE0 248      16.650  56.440  35.284  1.00  0.00           C
ATOM   9631 0C21 POPE0 248      16.600  56.170  36.604  1.00  0.00           C
ATOM   9633 1C21 POPE0 248      17.440  56.840  37.664  1.00  0.00           C
ATOM   9636 2C21 POPE0 248      16.920  56.640  39.104  1.00  0.00           C
ATOM   9639 3C21 POPE0 248      16.960  55.180  39.574  1.00  0.00           C
ATOM   9642 4C21 POPE0 248      16.840  55.040  41.094  1.00  0.00           C
ATOM   9645 5C21 POPE0 248      16.710  53.570  41.554  1.00  0.00           C
ATOM   9648 6C21 POPE0 248      15.370  52.940  41.164  1.00  0.00           C
ATOM   9651 7C21 POPE0 248      15.220  51.490  41.644  1.00  0.00           C
ATOM   9654 8C21 POPE0 248      14.060  50.760  40.954  1.00  0.00           C
ATOM   9658  C33 POPE0 248      19.320  63.010  27.094  1.00  0.00           C
ATOM   9661  C34 POPE0 248      18.980  62.220  28.354  1.00  0.00           C
ATOM   9664  C35 POPE0 248      17.590  62.500  28.934  1.00  0.00           C
ATOM   9667  C36 POPE0 248      17.500  62.160  30.434  1.00  0.00           C
ATOM   9670  C37 POPE0 248      16.100  62.420  31.014  1.00  0.00           C
ATOM   9673  C38 POPE0 248      16.050  62.300  32.544  1.00  0.00           C
ATOM   9676  C39 POPE0 248      14.660  62.640  33.104  1.00  0.00           C
ATOM   9679 0C31 POPE0 248      14.680  62.840  34.624  1.00  0.00           C
ATOM   9682 1C31 POPE0 248      13.380  63.450  35.154  1.00  0.00           C
ATOM   9685 2C31 POPE0 248      13.430  63.730  36.664  1.00  0.00           C
ATOM   9688 3C31 POPE0 248      13.230  62.480  37.534  1.00  0.00           C
ATOM   9691 4C31 POPE0 248      13.420  62.810  39.014  1.00  0.00           C
ATOM   9694 5C31 POPE0 248      13.140  61.640  39.964  1.00  0.00           C
ATOM   9697 6C31 POPE0 248      13.320  62.020  41.444  1.00  0.00           C
ATOM   9701  NH3 POPE1 249      45.740  57.890  22.364  1.00  0.00           N
ATOM   9705  C12 POPE1 249      47.000  58.540  21.844  1.00  0.00           C
ATOM   9708  C11 POPE1 249      48.170  58.390  22.844  1.00  0.00           C
ATOM   9711  P   POPE1 249      49.140  60.760  23.334  1.00  0.00           P
ATOM   9712  O13 POPE1 249      50.360  61.570  23.104  1.00  0.00           O
ATOM   9713  O14 POPE1 249      47.870  61.390  22.924  1.00  0.00           O
ATOM   9714  O11 POPE1 249      49.110  60.370  24.864  1.00  0.00           O
ATOM   9715  O12 POPE1 249      49.220  59.340  22.604  1.00  0.00           O
ATOM   9716  C1  POPE1 249      50.120  59.430  25.274  1.00  0.00           C
ATOM   9719  C2  POPE1 249      50.330  59.360  26.814  1.00  0.00           C
ATOM   9721  O21 POPE1 249      49.140  58.900  27.474  1.00  0.00           O
ATOM   9722  C21 POPE1 249      48.180  59.730  27.774  1.00  0.00           C
ATOM   9723  O22 POPE1 249      48.080  60.910  27.494  1.00  0.00           O
ATOM   9724  C22 POPE1 249      47.190  58.980  28.674  1.00  0.00           C
ATOM   9727  C3  POPE1 249      51.010  60.630  27.424  1.00  0.00           C
ATOM   9730  O31 POPE1 249      51.140  60.600  28.864  1.00  0.00           O
ATOM   9731  C31 POPE1 249      52.070  59.740  29.304  1.00  0.00           C
ATOM   9732  O32 POPE1 249      52.740  59.010  28.594  1.00  0.00           O
ATOM   9733  C32 POPE1 249      52.270  59.840  30.814  1.00  0.00           C
ATOM   9736  C23 POPE1 249      46.180  59.940  29.334  1.00  0.00           C
ATOM   9739  C24 POPE1 249      45.540  59.380  30.604  1.00  0.00           C
ATOM   9742  C25 POPE1 249      44.430  60.310  31.104  1.00  0.00           C
ATOM   9745  C26 POPE1 249      44.100  60.110  32.584  1.00  0.00           C
ATOM   9748  C27 POPE1 249      42.730  60.700  32.954  1.00  0.00           C
ATOM   9751  C28 POPE1 249      42.530  60.780  34.474  1.00  0.00           C
ATOM   9754  C29 POPE1 249      41.180  61.330  34.844  1.00  0.00           C
ATOM   9756 0C21 POPE1 249      40.230  60.700  35.584  1.00  0.00           C
ATOM   9758 1C21 POPE1 249      40.350  59.310  36.164  1.00  0.00           C
ATOM   9761 2C21 POPE1 249      41.420  59.160  37.274  1.00  0.00           C
ATOM   9764 3C21 POPE1 249      40.930  59.610  38.654  1.00  0.00           C
ATOM   9767 4C21 POPE1 249      42.070  59.710  39.674  1.00  0.00           C
ATOM   9770 5C21 POPE1 249      41.550  60.070  41.074  1.00  0.00           C
ATOM   9773 6C21 POPE1 249      42.660  60.210  42.124  1.00  0.00           C
ATOM   9776 7C21 POPE1 249      42.100  60.180  43.554  1.00  0.00           C
ATOM   9779 8C21 POPE1 249      43.140  60.530  44.634  1.00  0.00           C
ATOM   9783  C33 POPE1 249      52.380  58.430  31.454  1.00  0.00           C
ATOM   9786  C34 POPE1 249      52.720  58.490  32.944  1.00  0.00           C
ATOM   9789  C35 POPE1 249      51.520  58.770  33.844  1.00  0.00           C
ATOM   9792  C36 POPE1 249      51.910  58.740  35.334  1.00  0.00           C
ATOM   9795  C37 POPE1 249      50.720  58.850  36.294  1.00  0.00           C
ATOM   9798  C38 POPE1 249      51.180  58.950  37.764  1.00  0.00           C
ATOM   9801  C39 POPE1 249      51.690  57.620  38.344  1.00  0.00           C
ATOM   9804 0C31 POPE1 249      52.340  57.820  39.724  1.00  0.00           C
ATOM   9807 1C31 POPE1 249      52.920  56.520  40.294  1.00  0.00           C
ATOM   9810 2C31 POPE1 249      53.330  56.660  41.774  1.00  0.00           C
ATOM   9813 3C31 POPE1 249      54.380  55.630  42.204  1.00  0.00           C
ATOM   9816 4C31 POPE1 249      53.870  54.180  42.234  1.00  0.00           C
ATOM   9819 5C31 POPE1 249      55.010  53.160  42.364  1.00  0.00           C
ATOM   9822 6C31 POPE1 249      54.540  51.710  42.374  1.00  0.00           C
ATOM   9826  NH3 POPE2 250      63.030  55.470  61.804  1.00  0.00           N
ATOM   9830  C12 POPE2 250      62.080  56.620  61.994  1.00  0.00           C
ATOM   9833  C11 POPE2 250      61.980  57.540  60.764  1.00  0.00           C
ATOM   9836  P   POPE2 250      61.660  59.960  61.674  1.00  0.00           P
ATOM   9837  O13 POPE2 250      60.590  60.570  62.474  1.00  0.00           O
ATOM   9838  O14 POPE2 250      62.880  59.670  62.484  1.00  0.00           O
ATOM   9839  O11 POPE2 250      62.050  60.810  60.414  1.00  0.00           O
ATOM   9840  O12 POPE2 250      61.090  58.630  61.034  1.00  0.00           O
ATOM   9841  C1  POPE2 250      61.120  61.340  59.464  1.00  0.00           C
ATOM   9844  C2  POPE2 250      61.610  61.070  58.014  1.00  0.00           C
ATOM   9846  O21 POPE2 250      61.090  62.020  57.064  1.00  0.00           O
ATOM   9847  C21 POPE2 250      59.790  61.990  56.774  1.00  0.00           C
ATOM   9848  O22 POPE2 250      58.970  61.250  57.274  1.00  0.00           O
ATOM   9849  C22 POPE2 250      59.510  63.080  55.714  1.00  0.00           C
ATOM   9852  C3  POPE2 250      61.450  59.590  57.554  1.00  0.00           C
ATOM   9855  O31 POPE2 250      62.020  59.360  56.234  1.00  0.00           O
ATOM   9856  C31 POPE2 250      62.500  58.110  56.084  1.00  0.00           C
ATOM   9857  O32 POPE2 250      62.540  57.270  56.964  1.00  0.00           O
ATOM   9858  C32 POPE2 250      62.980  57.850  54.654  1.00  0.00           C
ATOM   9861  C23 POPE2 250      58.690  62.590  54.484  1.00  0.00           C
ATOM   9864  C24 POPE2 250      58.990  63.340  53.174  1.00  0.00           C
ATOM   9867  C25 POPE2 250      58.750  64.850  53.184  1.00  0.00           C
ATOM   9870  C26 POPE2 250      57.270  65.250  53.064  1.00  0.00           C
ATOM   9873  C27 POPE2 250      57.070  66.760  53.274  1.00  0.00           C
ATOM   9876  C28 POPE2 250      55.620  67.260  53.054  1.00  0.00           C
ATOM   9879  C29 POPE2 250      54.610  66.610  53.954  1.00  0.00           C
ATOM   9881 0C21 POPE2 250      53.320  66.360  53.664  1.00  0.00           C
ATOM   9883 1C21 POPE2 250      52.580  66.690  52.384  1.00  0.00           C
ATOM   9886 2C21 POPE2 250      51.720  65.520  51.854  1.00  0.00           C
ATOM   9889 3C21 POPE2 250      50.530  65.160  52.764  1.00  0.00           C
ATOM   9892 4C21 POPE2 250      49.400  64.410  52.024  1.00  0.00           C
ATOM   9895 5C21 POPE2 250      49.830  63.150  51.254  1.00  0.00           C
ATOM   9898 6C21 POPE2 250      50.070  61.930  52.154  1.00  0.00           C
ATOM   9901 7C21 POPE2 250      50.190  60.640  51.344  1.00  0.00           C
ATOM   9904 8C21 POPE2 250      50.140  59.360  52.194  1.00  0.00           C
ATOM   9908  C33 POPE2 250      63.730  59.000  53.934  1.00  0.00           C
ATOM   9911  C34 POPE2 250      63.000  59.520  52.674  1.00  0.00           C
ATOM   9914  C35 POPE2 250      63.890  59.630  51.434  1.00  0.00           C
ATOM   9917  C36 POPE2 250      64.290  58.260  50.854  1.00  0.00           C
ATOM   9920  C37 POPE2 250      65.800  58.130  50.604  1.00  0.00           C
ATOM   9923  C38 POPE2 250      66.190  56.720  50.134  1.00  0.00           C
ATOM   9926  C39 POPE2 250      66.900  56.690  48.774  1.00  0.00           C
ATOM   9929 0C31 POPE2 250      68.390  57.070  48.824  1.00  0.00           C
ATOM   9932 1C31 POPE2 250      69.260  55.960  48.234  1.00  0.00           C
ATOM   9935 2C31 POPE2 250      70.730  56.360  48.034  1.00  0.00           C
ATOM   9938 3C31 POPE2 250      71.660  55.150  47.944  1.00  0.00           C
ATOM   9941 4C31 POPE2 250      72.160  54.670  49.314  1.00  0.00           C
ATOM   9944 5C31 POPE2 250      73.070  53.440  49.214  1.00  0.00           C
ATOM   9947 6C31 POPE2 250      73.770  53.090  50.524  1.00  0.00           C
ATOM   9951  NH3 POPE3 251      40.540  85.260  66.404  1.00  0.00           N
ATOM   9955  C12 POPE3 251      41.020  86.550  67.004  1.00  0.00           C
ATOM   9958  C11 POPE3 251      41.540  87.570  65.944  1.00  0.00           C
ATOM   9961  P   POPE3 251      43.190  86.050  64.624  1.00  0.00           P
ATOM   9962  O13 POPE3 251      44.250  86.550  65.534  1.00  0.00           O
ATOM   9963  O14 POPE3 251      42.670  84.680  64.874  1.00  0.00           O
ATOM   9964  O11 POPE3 251      43.670  86.110  63.114  1.00  0.00           O
ATOM   9965  O12 POPE3 251      41.920  87.000  64.684  1.00  0.00           O
ATOM   9966  C1  POPE3 251      44.550  87.120  62.614  1.00  0.00           C
ATOM   9969  C2  POPE3 251      43.920  87.920  61.444  1.00  0.00           C
ATOM   9971  O21 POPE3 251      44.560  89.210  61.484  1.00  0.00           O
ATOM   9972  C21 POPE3 251      44.760  89.800  60.334  1.00  0.00           C
ATOM   9973  O22 POPE3 251      44.030  89.800  59.354  1.00  0.00           O
ATOM   9974  C22 POPE3 251      46.200  90.280  60.364  1.00  0.00           C
ATOM   9977  C3  POPE3 251      42.380  88.010  61.594  1.00  0.00           C
ATOM   9980  O31 POPE3 251      41.820  89.070  60.804  1.00  0.00           O
ATOM   9981  C31 POPE3 251      40.870  88.770  59.964  1.00  0.00           C
ATOM   9982  O32 POPE3 251      40.390  87.660  59.764  1.00  0.00           O
ATOM   9983  C32 POPE3 251      40.350  90.060  59.344  1.00  0.00           C
ATOM   9986  C23 POPE3 251      46.550  91.250  59.224  1.00  0.00           C
ATOM   9989  C24 POPE3 251      47.820  90.820  58.484  1.00  0.00           C
ATOM   9992  C25 POPE3 251      47.700  91.040  56.974  1.00  0.00           C
ATOM   9995  C26 POPE3 251      47.070  89.850  56.244  1.00  0.00           C
ATOM   9998  C27 POPE3 251      47.090  90.050  54.724  1.00  0.00           C
ATOM  10001  C28 POPE3 251      46.360  88.930  53.974  1.00  0.00           C
ATOM  10004  C29 POPE3 251      46.270  89.230  52.504  1.00  0.00           C
ATOM  10006 0C21 POPE3 251      46.970  88.590  51.544  1.00  0.00           C
ATOM  10008 1C21 POPE3 251      47.980  87.510  51.804  1.00  0.00           C
ATOM  10011 2C21 POPE3 251      48.890  87.270  50.594  1.00  0.00           C
ATOM  10014 3C21 POPE3 251      49.980  86.240  50.894  1.00  0.00           C
ATOM  10017 4C21 POPE3 251      50.840  85.900  49.674  1.00  0.00           C
ATOM  10020 5C21 POPE3 251      52.000  84.960  50.034  1.00  0.00           C
ATOM  10023 6C21 POPE3 251      53.030  84.790  48.924  1.00  0.00           C
ATOM  10026 7C21 POPE3 251      54.070  83.710  49.244  1.00  0.00           C
ATOM  10029 8C21 POPE3 251      55.070  83.490  48.114  1.00  0.00           C
ATOM  10033  C33 POPE3 251      39.030  89.820  58.594  1.00  0.00           C
ATOM  10036  C34 POPE3 251      38.440  91.110  58.014  1.00  0.00           C
ATOM  10039  C35 POPE3 251      37.490  90.870  56.834  1.00  0.00           C
ATOM  10042  C36 POPE3 251      38.160  90.100  55.684  1.00  0.00           C
ATOM  10045  C37 POPE3 251      37.740  90.600  54.294  1.00  0.00           C
ATOM  10048  C38 POPE3 251      38.550  89.950  53.154  1.00  0.00           C
ATOM  10051  C39 POPE3 251      38.150  88.500  52.864  1.00  0.00           C
ATOM  10054 0C31 POPE3 251      38.950  87.920  51.684  1.00  0.00           C
ATOM  10057 1C31 POPE3 251      38.720  86.420  51.464  1.00  0.00           C
ATOM  10060 2C31 POPE3 251      39.380  85.900  50.174  1.00  0.00           C
ATOM  10063 3C31 POPE3 251      38.490  86.050  48.924  1.00  0.00           C
ATOM  10066 4C31 POPE3 251      37.370  85.000  48.864  1.00  0.00           C
ATOM  10069 5C31 POPE3 251      36.400  85.210  47.704  1.00  0.00           C
ATOM  10072 6C31 POPE3 251      35.300  84.150  47.634  1.00  0.00           C
ATOM  10076  NH3 POPE4 252      25.710  14.890  64.044  1.00  0.00           N
ATOM  10080  C12 POPE4 252      26.890  14.600  64.934  1.00  0.00           C
ATOM  10083  C11 POPE4 252      28.040  15.620  64.744  1.00  0.00           C
ATOM  10086  P   POPE4 252      30.290  14.390  64.104  1.00  0.00           P
ATOM  10087  O13 POPE4 252      31.410  15.300  63.784  1.00  0.00           O
ATOM  10088  O14 POPE4 252      30.690  13.090  64.674  1.00  0.00           O
ATOM  10089  O11 POPE4 252      29.360  14.100  62.874  1.00  0.00           O
ATOM  10090  O12 POPE4 252      29.300  15.070  65.134  1.00  0.00           O
ATOM  10091  C1  POPE4 252      29.820  14.310  61.544  1.00  0.00           C
ATOM  10094  C2  POPE4 252      29.120  13.350  60.544  1.00  0.00           C
ATOM  10096  O21 POPE4 252      28.090  14.010  59.794  1.00  0.00           O
ATOM  10097  C21 POPE4 252      26.980  14.370  60.394  1.00  0.00           C
ATOM  10098  O22 POPE4 252      26.630  14.160  61.544  1.00  0.00           O
ATOM  10099  C22 POPE4 252      26.110  15.100  59.374  1.00  0.00           C
ATOM  10102  C3  POPE4 252      28.670  12.000  61.214  1.00  0.00           C
ATOM  10105  O31 POPE4 252      28.200  11.000  60.274  1.00  0.00           O
ATOM  10106  C31 POPE4 252      29.170  10.410  59.594  1.00  0.00           C
ATOM  10107  O32 POPE4 252      30.350  10.730  59.604  1.00  0.00           O
ATOM  10108  C32 POPE4 252      28.620   9.200  58.814  1.00  0.00           C
ATOM  10111  C23 POPE4 252      25.200  14.150  58.574  1.00  0.00           C
ATOM  10114  C24 POPE4 252      24.350  14.910  57.554  1.00  0.00           C
ATOM  10117  C25 POPE4 252      23.570  13.960  56.644  1.00  0.00           C
ATOM  10120  C26 POPE4 252      22.830  14.690  55.524  1.00  0.00           C
ATOM  10123  C27 POPE4 252      22.080  13.720  54.594  1.00  0.00           C
ATOM  10126  C28 POPE4 252      21.240  14.430  53.524  1.00  0.00           C
ATOM  10129  C29 POPE4 252      22.080  14.850  52.344  1.00  0.00           C
ATOM  10131 0C21 POPE4 252      22.070  14.300  51.114  1.00  0.00           C
ATOM  10133 1C21 POPE4 252      21.210  13.160  50.634  1.00  0.00           C
ATOM  10136 2C21 POPE4 252      20.480  13.450  49.314  1.00  0.00           C
ATOM  10139 3C21 POPE4 252      21.420  13.540  48.104  1.00  0.00           C
ATOM  10142 4C21 POPE4 252      20.690  13.460  46.754  1.00  0.00           C
ATOM  10145 5C21 POPE4 252      19.850  14.700  46.404  1.00  0.00           C
ATOM  10148 6C21 POPE4 252      20.700  15.970  46.194  1.00  0.00           C
ATOM  10151 7C21 POPE4 252      19.880  17.120  45.604  1.00  0.00           C
ATOM  10154 8C21 POPE4 252      20.680  18.420  45.474  1.00  0.00           C
ATOM  10158  C33 POPE4 252      28.920   9.220  57.294  1.00  0.00           C
ATOM  10161  C34 POPE4 252      28.470   7.950  56.544  1.00  0.00           C
ATOM  10164  C35 POPE4 252      29.120   6.660  57.084  1.00  0.00           C
ATOM  10167  C36 POPE4 252      29.230   5.510  56.074  1.00  0.00           C
ATOM  10170  C37 POPE4 252      29.980   4.300  56.664  1.00  0.00           C
ATOM  10173  C38 POPE4 252      30.530   3.310  55.614  1.00  0.00           C
ATOM  10176  C39 POPE4 252      29.450   2.580  54.804  1.00  0.00           C
ATOM  10179 0C31 POPE4 252      30.050   1.690  53.694  1.00  0.00           C
ATOM  10182 1C31 POPE4 252      29.020   1.290  52.624  1.00  0.00           C
ATOM  10185 2C31 POPE4 252      29.630   0.620  51.394  1.00  0.00           C
ATOM  10188 3C31 POPE4 252      28.600   0.310  50.294  1.00  0.00           C
ATOM  10191 4C31 POPE4 252      28.000   1.540  49.604  1.00  0.00           C
ATOM  10194 5C31 POPE4 252      27.180   1.160  48.364  1.00  0.00           C
ATOM  10197 6C31 POPE4 252      26.690   2.350  47.544  1.00  0.00           C
ATOM  10201  NH3 POPE5 253     113.860  30.520  63.244  1.00  0.00           N
ATOM  10205  C12 POPE5 253     113.160  29.930  62.044  1.00  0.00           C
ATOM  10208  C11 POPE5 253     113.040  28.390  62.194  1.00  0.00           C
ATOM  10211  P   POPE5 253     110.540  27.580  61.994  1.00  0.00           P
ATOM  10212  O13 POPE5 253     109.970  28.870  62.434  1.00  0.00           O
ATOM  10213  O14 POPE5 253     110.590  26.460  62.964  1.00  0.00           O
ATOM  10214  O11 POPE5 253     109.690  27.140  60.734  1.00  0.00           O
ATOM  10215  O12 POPE5 253     112.000  27.820  61.404  1.00  0.00           O
ATOM  10216  C1  POPE5 253     110.300  26.500  59.614  1.00  0.00           C
ATOM  10219  C2  POPE5 253     109.320  26.410  58.414  1.00  0.00           C
ATOM  10221  O21 POPE5 253     108.940  27.690  57.884  1.00  0.00           O
ATOM  10222  C21 POPE5 253     109.860  28.330  57.164  1.00  0.00           C
ATOM  10223  O22 POPE5 253     111.040  28.060  57.094  1.00  0.00           O
ATOM  10224  C22 POPE5 253     109.140  29.410  56.354  1.00  0.00           C
ATOM  10227  C3  POPE5 253     108.020  25.640  58.814  1.00  0.00           C
ATOM  10230  O31 POPE5 253     106.900  25.840  57.934  1.00  0.00           O
ATOM  10231  C31 POPE5 253     107.100  25.410  56.694  1.00  0.00           C
ATOM  10232  O32 POPE5 253     108.080  24.810  56.284  1.00  0.00           O
ATOM  10233  C32 POPE5 253     105.910  25.790  55.844  1.00  0.00           C
ATOM  10236  C23 POPE5 253     109.290  29.180  54.834  1.00  0.00           C
ATOM  10239  C24 POPE5 253     108.250  29.980  54.044  1.00  0.00           C
ATOM  10242  C25 POPE5 253     108.600  31.460  53.874  1.00  0.00           C
ATOM  10245  C26 POPE5 253     109.470  31.720  52.634  1.00  0.00           C
ATOM  10248  C27 POPE5 253     109.240  33.110  52.024  1.00  0.00           C
ATOM  10251  C28 POPE5 253     109.760  33.290  50.584  1.00  0.00           C
ATOM  10254  C29 POPE5 253     111.260  33.260  50.434  1.00  0.00           C
ATOM  10256 0C21 POPE5 253     112.130  34.170  50.914  1.00  0.00           C
ATOM  10258 1C21 POPE5 253     111.810  35.410  51.704  1.00  0.00           C
ATOM  10261 2C21 POPE5 253     112.200  36.720  50.984  1.00  0.00           C
ATOM  10264 3C21 POPE5 253     113.730  36.940  50.874  1.00  0.00           C
ATOM  10267 4C21 POPE5 253     114.170  37.800  49.664  1.00  0.00           C
ATOM  10270 5C21 POPE5 253     114.450  37.000  48.374  1.00  0.00           C
ATOM  10273 6C21 POPE5 253     113.250  36.170  47.894  1.00  0.00           C
ATOM  10276 7C21 POPE5 253     113.500  35.330  46.644  1.00  0.00           C
ATOM  10279 8C21 POPE5 253     112.300  34.430  46.324  1.00  0.00           C
ATOM  10283  C33 POPE5 253     106.100  25.340  54.384  1.00  0.00           C
ATOM  10286  C34 POPE5 253     104.770  25.250  53.644  1.00  0.00           C
ATOM  10289  C35 POPE5 253     104.970  24.680  52.254  1.00  0.00           C
ATOM  10292  C36 POPE5 253     103.650  24.430  51.534  1.00  0.00           C
ATOM  10295  C37 POPE5 253     103.880  23.870  50.124  1.00  0.00           C
ATOM  10298  C38 POPE5 253     102.590  23.380  49.454  1.00  0.00           C
ATOM  10301  C39 POPE5 253     101.560  24.490  49.224  1.00  0.00           C
ATOM  10304 0C31 POPE5 253     101.160  24.610  47.744  1.00  0.00           C
ATOM  10307 1C31 POPE5 253      99.890  25.430  47.544  1.00  0.00           C
ATOM  10310 2C31 POPE5 253      99.390  25.510  46.084  1.00  0.00           C
ATOM  10313 3C31 POPE5 253      98.760  24.220  45.524  1.00  0.00           C
ATOM  10316 4C31 POPE5 253      99.740  23.240  44.854  1.00  0.00           C
ATOM  10319 5C31 POPE5 253      99.050  22.020  44.234  1.00  0.00           C
ATOM  10322 6C31 POPE5 253     100.060  20.970  43.744  1.00  0.00           C
ATOM  10326  NH3 POPE6 254      99.530  50.350  19.434  1.00  0.00           N
ATOM  10330  C12 POPE6 254      99.960  51.750  19.054  1.00  0.00           C
ATOM  10333  C11 POPE6 254      98.990  52.830  19.584  1.00  0.00           C
ATOM  10336  P   POPE6 254      98.100  55.220  19.004  1.00  0.00           P
ATOM  10337  O13 POPE6 254      98.730  56.410  18.374  1.00  0.00           O
ATOM  10338  O14 POPE6 254      96.660  55.000  18.744  1.00  0.00           O
ATOM  10339  O11 POPE6 254      98.300  55.310  20.564  1.00  0.00           O
ATOM  10340  O12 POPE6 254      98.940  53.920  18.644  1.00  0.00           O
ATOM  10341  C1  POPE6 254      97.710  56.390  21.284  1.00  0.00           C
ATOM  10344  C2  POPE6 254      98.750  57.090  22.204  1.00  0.00           C
ATOM  10346  O21 POPE6 254      98.210  58.410  22.414  1.00  0.00           O
ATOM  10347  C21 POPE6 254      98.560  59.040  23.514  1.00  0.00           C
ATOM  10348  O22 POPE6 254      99.690  59.100  23.974  1.00  0.00           O
ATOM  10349  C22 POPE6 254      97.300  59.440  24.304  1.00  0.00           C
ATOM  10352  C3  POPE6 254     100.220  57.060  21.644  1.00  0.00           C
ATOM  10355  O31 POPE6 254     101.230  57.350  22.654  1.00  0.00           O
ATOM  10356  C31 POPE6 254     101.600  56.310  23.414  1.00  0.00           C
ATOM  10357  O32 POPE6 254     101.220  55.170  23.254  1.00  0.00           O
ATOM  10358  C32 POPE6 254     102.540  56.790  24.554  1.00  0.00           C
ATOM  10361  C23 POPE6 254      97.210  58.500  25.534  1.00  0.00           C
ATOM  10364  C24 POPE6 254      95.990  58.580  26.454  1.00  0.00           C
ATOM  10367  C25 POPE6 254      96.270  59.220  27.814  1.00  0.00           C
ATOM  10370  C26 POPE6 254      97.120  58.370  28.784  1.00  0.00           C
ATOM  10373  C27 POPE6 254      97.410  59.120  30.094  1.00  0.00           C
ATOM  10376  C28 POPE6 254      98.340  58.360  31.064  1.00  0.00           C
ATOM  10379  C29 POPE6 254      98.660  59.180  32.294  1.00  0.00           C
ATOM  10381 0C21 POPE6 254      98.030  59.130  33.484  1.00  0.00           C
ATOM  10383 1C21 POPE6 254      96.860  58.250  33.864  1.00  0.00           C
ATOM  10386 2C21 POPE6 254      97.080  57.470  35.164  1.00  0.00           C
ATOM  10389 3C21 POPE6 254      98.220  56.440  35.104  1.00  0.00           C
ATOM  10392 4C21 POPE6 254      98.210  55.490  36.304  1.00  0.00           C
ATOM  10395 5C21 POPE6 254      99.240  54.350  36.194  1.00  0.00           C
ATOM  10398 6C21 POPE6 254      98.940  53.210  37.174  1.00  0.00           C
ATOM  10401 7C21 POPE6 254      99.920  52.040  37.044  1.00  0.00           C
ATOM  10404 8C21 POPE6 254      99.630  50.900  38.034  1.00  0.00           C
ATOM  10408  C33 POPE6 254     102.330  56.070  25.924  1.00  0.00           C
ATOM  10411  C34 POPE6 254     103.520  56.120  26.884  1.00  0.00           C
ATOM  10414  C35 POPE6 254     103.870  57.530  27.404  1.00  0.00           C
ATOM  10417  C36 POPE6 254     102.980  58.030  28.554  1.00  0.00           C
ATOM  10420  C37 POPE6 254     103.560  59.310  29.194  1.00  0.00           C
ATOM  10423  C38 POPE6 254     103.000  59.660  30.584  1.00  0.00           C
ATOM  10426  C39 POPE6 254     103.970  60.550  31.364  1.00  0.00           C
ATOM  10429 0C31 POPE6 254     103.450  61.030  32.724  1.00  0.00           C
ATOM  10432 1C31 POPE6 254     104.570  61.630  33.584  1.00  0.00           C
ATOM  10435 2C31 POPE6 254     104.100  62.200  34.934  1.00  0.00           C
ATOM  10438 3C31 POPE6 254     105.260  62.500  35.894  1.00  0.00           C
ATOM  10441 4C31 POPE6 254     104.850  63.370  37.094  1.00  0.00           C
ATOM  10444 5C31 POPE6 254     105.930  63.420  38.194  1.00  0.00           C
ATOM  10447 6C31 POPE6 254     105.650  64.470  39.274  1.00  0.00           C
ATOM  10451  NH3 POPE7 255      86.060  98.970  65.174  1.00  0.00           N
ATOM  10455  C12 POPE7 255      86.880 100.080  64.594  1.00  0.00           C
ATOM  10458  C11 POPE7 255      86.150 101.440  64.554  1.00  0.00           C
ATOM  10461  P   POPE7 255      88.180 102.770  63.624  1.00  0.00           P
ATOM  10462  O13 POPE7 255      88.440 103.380  64.944  1.00  0.00           O
ATOM  10463  O14 POPE7 255      89.000 101.570  63.324  1.00  0.00           O
ATOM  10464  O11 POPE7 255      88.450 103.750  62.404  1.00  0.00           O
ATOM  10465  O12 POPE7 255      86.660 102.300  63.534  1.00  0.00           O
ATOM  10466  C1  POPE7 255      88.320 103.150  61.094  1.00  0.00           C
ATOM  10469  C2  POPE7 255      88.860 104.050  59.944  1.00  0.00           C
ATOM  10471  O21 POPE7 255      88.430 103.560  58.664  1.00  0.00           O
ATOM  10472  C21 POPE7 255      87.140 103.700  58.394  1.00  0.00           C
ATOM  10473  O22 POPE7 255      86.260 103.990  59.174  1.00  0.00           O
ATOM  10474  C22 POPE7 255      86.930 103.490  56.904  1.00  0.00           C
ATOM  10477  C3  POPE7 255      90.410 104.100  59.914  1.00  0.00           C
ATOM  10480  O31 POPE7 255      90.870 104.800  58.744  1.00  0.00           O
ATOM  10481  C31 POPE7 255      92.090 104.620  58.224  1.00  0.00           C
ATOM  10482  O32 POPE7 255      92.490 105.190  57.224  1.00  0.00           O
ATOM  10483  C32 POPE7 255      92.970 103.660  59.024  1.00  0.00           C
ATOM  10486  C23 POPE7 255      87.090 104.790  56.114  1.00  0.00           C
ATOM  10489  C24 POPE7 255      88.550 105.240  55.984  1.00  0.00           C
ATOM  10492  C25 POPE7 255      88.670 106.520  55.134  1.00  0.00           C
ATOM  10495  C26 POPE7 255      89.860 106.500  54.174  1.00  0.00           C
ATOM  10498  C27 POPE7 255      89.630 107.330  52.894  1.00  0.00           C
ATOM  10501  C28 POPE7 255      88.720 106.640  51.844  1.00  0.00           C
ATOM  10504  C29 POPE7 255      87.270 107.080  51.834  1.00  0.00           C
ATOM  10506 0C21 POPE7 255      86.600 107.660  50.824  1.00  0.00           C
ATOM  10508 1C21 POPE7 255      87.150 108.020  49.464  1.00  0.00           C
ATOM  10511 2C21 POPE7 255      86.160 107.850  48.294  1.00  0.00           C
ATOM  10514 3C21 POPE7 255      86.710 108.530  47.024  1.00  0.00           C
ATOM  10517 4C21 POPE7 255      85.810 108.400  45.774  1.00  0.00           C
ATOM  10520 5C21 POPE7 255      85.690 106.970  45.224  1.00  0.00           C
ATOM  10523 6C21 POPE7 255      85.610 106.960  43.694  1.00  0.00           C
ATOM  10526 7C21 POPE7 255      85.390 105.570  43.094  1.00  0.00           C
ATOM  10529 8C21 POPE7 255      85.270 105.600  41.564  1.00  0.00           C
ATOM  10533  C33 POPE7 255      94.350 103.450  58.384  1.00  0.00           C
ATOM  10536  C34 POPE7 255      95.010 102.170  58.884  1.00  0.00           C
ATOM  10539  C35 POPE7 255      96.430 101.950  58.354  1.00  0.00           C
ATOM  10542  C36 POPE7 255      96.570 102.040  56.824  1.00  0.00           C
ATOM  10545  C37 POPE7 255      98.030 101.980  56.354  1.00  0.00           C
ATOM  10548  C38 POPE7 255      98.230 101.080  55.124  1.00  0.00           C
ATOM  10551  C39 POPE7 255      97.590 101.620  53.844  1.00  0.00           C
ATOM  10554 0C31 POPE7 255      97.660 100.590  52.714  1.00  0.00           C
ATOM  10557 1C31 POPE7 255      97.040 101.100  51.404  1.00  0.00           C
ATOM  10560 2C31 POPE7 255      97.110 100.050  50.274  1.00  0.00           C
ATOM  10563 3C31 POPE7 255      95.850  99.190  50.114  1.00  0.00           C
ATOM  10566 4C31 POPE7 255      95.450  98.370  51.354  1.00  0.00           C
ATOM  10569 5C31 POPE7 255      94.250  97.440  51.094  1.00  0.00           C
ATOM  10572 6C31 POPE7 255      93.820  96.640  52.324  1.00  0.00           C
ATOM  10576  NH3 POPE8 256       7.150  70.580  18.854  1.00  0.00           N
ATOM  10580  C12 POPE8 256       6.170  70.950  19.934  1.00  0.00           C
ATOM  10583  C11 POPE8 256       5.430  72.210  19.554  1.00  0.00           C
ATOM  10586  P   POPE8 256       3.540  73.720  20.354  1.00  0.00           P
ATOM  10587  O13 POPE8 256       4.050  74.630  19.314  1.00  0.00           O
ATOM  10588  O14 POPE8 256       2.220  73.110  20.144  1.00  0.00           O
ATOM  10589  O11 POPE8 256       3.520  74.530  21.724  1.00  0.00           O
ATOM  10590  O12 POPE8 256       4.630  72.630  20.674  1.00  0.00           O
ATOM  10591  C1  POPE8 256       3.600  73.780  22.954  1.00  0.00           C
ATOM  10594  C2  POPE8 256       3.270  74.670  24.184  1.00  0.00           C
ATOM  10596  O21 POPE8 256       4.380  74.700  25.114  1.00  0.00           O
ATOM  10597  C21 POPE8 256       4.420  73.670  25.974  1.00  0.00           C
ATOM  10598  O22 POPE8 256       3.920  72.580  25.814  1.00  0.00           O
ATOM  10599  C22 POPE8 256       5.240  74.120  27.184  1.00  0.00           C
ATOM  10602  C3  POPE8 256       1.870  74.380  24.844  1.00  0.00           C
ATOM  10605  O31 POPE8 256       1.710  75.170  26.044  1.00  0.00           O
ATOM  10606  C31 POPE8 256       0.700  74.770  26.834  1.00  0.00           C
ATOM  10607  O32 POPE8 256      -0.030  73.820  26.624  1.00  0.00           O
ATOM  10608  C32 POPE8 256       0.620  75.670  28.064  1.00  0.00           C
ATOM  10611  C23 POPE8 256       5.720  72.940  28.054  1.00  0.00           C
ATOM  10614  C24 POPE8 256       6.370  73.400  29.364  1.00  0.00           C
ATOM  10617  C25 POPE8 256       5.470  73.310  30.614  1.00  0.00           C
ATOM  10620  C26 POPE8 256       6.280  73.150  31.914  1.00  0.00           C
ATOM  10623  C27 POPE8 256       5.420  73.060  33.184  1.00  0.00           C
ATOM  10626  C28 POPE8 256       6.210  72.620  34.434  1.00  0.00           C
ATOM  10629  C29 POPE8 256       5.390  72.590  35.704  1.00  0.00           C
ATOM  10631 0C21 POPE8 256       5.430  71.640  36.664  1.00  0.00           C
ATOM  10633 1C21 POPE8 256       6.310  70.420  36.694  1.00  0.00           C
ATOM  10636 2C21 POPE8 256       6.650  69.930  38.114  1.00  0.00           C
ATOM  10639 3C21 POPE8 256       7.530  70.890  38.944  1.00  0.00           C
ATOM  10642 4C21 POPE8 256       8.030  70.230  40.234  1.00  0.00           C
ATOM  10645 5C21 POPE8 256       8.180  71.180  41.434  1.00  0.00           C
ATOM  10648 6C21 POPE8 256       9.090  72.400  41.234  1.00  0.00           C
ATOM  10651 7C21 POPE8 256       9.170  73.230  42.524  1.00  0.00           C
ATOM  10654 8C21 POPE8 256      10.130  74.410  42.484  1.00  0.00           C
ATOM  10658  C33 POPE8 256       0.570  74.870  29.384  1.00  0.00           C
ATOM  10661  C34 POPE8 256       0.230  75.750  30.594  1.00  0.00           C
ATOM  10664  C35 POPE8 256       0.020  74.930  31.874  1.00  0.00           C
ATOM  10667  C36 POPE8 256       1.300  74.640  32.684  1.00  0.00           C
ATOM  10670  C37 POPE8 256       1.930  75.910  33.274  1.00  0.00           C
ATOM  10673  C38 POPE8 256       2.750  75.660  34.544  1.00  0.00           C
ATOM  10676  C39 POPE8 256       1.880  75.580  35.824  1.00  0.00           C
ATOM  10679 0C31 POPE8 256       2.670  76.010  37.064  1.00  0.00           C
ATOM  10682 1C31 POPE8 256       1.790  76.230  38.294  1.00  0.00           C
ATOM  10685 2C31 POPE8 256       2.490  77.100  39.354  1.00  0.00           C
ATOM  10688 3C31 POPE8 256       1.540  77.640  40.434  1.00  0.00           C
ATOM  10691 4C31 POPE8 256       0.820  76.560  41.244  1.00  0.00           C
ATOM  10694 5C31 POPE8 256      -0.130  77.170  42.274  1.00  0.00           C
ATOM  10697 6C31 POPE8 256      -1.070  76.140  42.904  1.00  0.00           C
ATOM  10701  NH3 POPE9 257     112.210  97.650  61.254  1.00  0.00           N
ATOM  10705  C12 POPE9 257     113.450  98.190  61.954  1.00  0.00           C
ATOM  10708  C11 POPE9 257     114.750  97.520  61.434  1.00  0.00           C
ATOM  10711  P   POPE9 257     117.320  97.460  61.654  1.00  0.00           P
ATOM  10712  O13 POPE9 257     118.380  98.480  61.814  1.00  0.00           O
ATOM  10713  O14 POPE9 257     117.390  96.240  62.464  1.00  0.00           O
ATOM  10714  O11 POPE9 257     117.330  96.980  60.154  1.00  0.00           O
ATOM  10715  O12 POPE9 257     115.930  98.210  61.804  1.00  0.00           O
ATOM  10716  C1  POPE9 257     118.430  96.150  59.754  1.00  0.00           C
ATOM  10719  C2  POPE9 257     118.570  96.100  58.214  1.00  0.00           C
ATOM  10721  O21 POPE9 257     119.570  97.020  57.714  1.00  0.00           O
ATOM  10722  C21 POPE9 257     120.830  96.820  58.074  1.00  0.00           C
ATOM  10723  O22 POPE9 257     121.230  95.970  58.854  1.00  0.00           O
ATOM  10724  C22 POPE9 257     121.720  97.860  57.394  1.00  0.00           C
ATOM  10727  C3  POPE9 257     117.180  96.410  57.564  1.00  0.00           C
ATOM  10730  O31 POPE9 257     117.080  96.050  56.174  1.00  0.00           O
ATOM  10731  C31 POPE9 257     116.830  94.760  55.954  1.00  0.00           C
ATOM  10732  O32 POPE9 257     116.830  93.880  56.804  1.00  0.00           O
ATOM  10733  C32 POPE9 257     116.470  94.610  54.464  1.00  0.00           C
ATOM  10736  C23 POPE9 257     123.020  97.250  56.804  1.00  0.00           C
ATOM  10739  C24 POPE9 257     123.910  98.300  56.104  1.00  0.00           C
ATOM  10742  C25 POPE9 257     125.160  97.670  55.464  1.00  0.00           C
ATOM  10745  C26 POPE9 257     126.010  98.670  54.664  1.00  0.00           C
ATOM  10748  C27 POPE9 257     127.290  98.030  54.084  1.00  0.00           C
ATOM  10751  C28 POPE9 257     128.220  99.040  53.404  1.00  0.00           C
ATOM  10754  C29 POPE9 257     129.670  98.620  53.484  1.00  0.00           C
ATOM  10756 0C21 POPE9 257     130.490  98.260  52.484  1.00  0.00           C
ATOM  10758 1C21 POPE9 257     130.190  98.170  51.004  1.00  0.00           C
ATOM  10761 2C21 POPE9 257     130.590  96.770  50.504  1.00  0.00           C
ATOM  10764 3C21 POPE9 257     130.620  96.640  48.984  1.00  0.00           C
ATOM  10767 4C21 POPE9 257     130.880  95.190  48.554  1.00  0.00           C
ATOM  10770 5C21 POPE9 257     131.560  95.060  47.184  1.00  0.00           C
ATOM  10773 6C21 POPE9 257     131.570  93.610  46.704  1.00  0.00           C
ATOM  10776 7C21 POPE9 257     132.080  93.460  45.274  1.00  0.00           C
ATOM  10779 8C21 POPE9 257     131.920  92.040  44.734  1.00  0.00           C
ATOM  10783  C33 POPE9 257     117.660  94.320  53.524  1.00  0.00           C
ATOM  10786  C34 POPE9 257     117.530  95.000  52.144  1.00  0.00           C
ATOM  10789  C35 POPE9 257     116.170  94.830  51.444  1.00  0.00           C
ATOM  10792  C36 POPE9 257     116.120  95.610  50.114  1.00  0.00           C
ATOM  10795  C37 POPE9 257     114.710  95.900  49.594  1.00  0.00           C
ATOM  10798  C38 POPE9 257     114.750  96.810  48.354  1.00  0.00           C
ATOM  10801  C39 POPE9 257     113.420  97.510  48.034  1.00  0.00           C
ATOM  10804 0C31 POPE9 257     112.270  96.540  47.724  1.00  0.00           C
ATOM  10807 1C31 POPE9 257     110.990  97.260  47.294  1.00  0.00           C
ATOM  10810 2C31 POPE9 257     109.840  96.300  46.964  1.00  0.00           C
ATOM  10813 3C31 POPE9 257     110.090  95.460  45.694  1.00  0.00           C
ATOM  10816 4C31 POPE9 257     108.940  94.510  45.354  1.00  0.00           C
ATOM  10819 5C31 POPE9 257     109.030  94.020  43.904  1.00  0.00           C
ATOM  10822 6C31 POPE9 257     107.890  93.060  43.534  1.00  0.00           C
ATOM  10826  NH3 POPE  258     106.720  52.230  61.824  1.00  0.00           N
ATOM  10830  C12 POPE  258     107.810  52.820  62.694  1.00  0.00           C
ATOM  10833  C11 POPE  258     107.770  54.370  62.734  1.00  0.00           C
ATOM  10836  P   POPE  258     106.330  56.370  61.744  1.00  0.00           P
ATOM  10837  O13 POPE  258     105.380  56.660  62.834  1.00  0.00           O
ATOM  10838  O14 POPE  258     107.480  57.280  61.604  1.00  0.00           O
ATOM  10839  O11 POPE  258     105.540  56.410  60.374  1.00  0.00           O
ATOM  10840  O12 POPE  258     106.770  54.870  61.864  1.00  0.00           O
ATOM  10841  C1  POPE  258     106.180  55.880  59.204  1.00  0.00           C
ATOM  10844  C2  POPE  258     106.020  54.330  59.134  1.00  0.00           C
ATOM  10846  O21 POPE  258     107.260  53.590  59.114  1.00  0.00           O
ATOM  10847  C21 POPE  258     108.160  53.860  58.174  1.00  0.00           C
ATOM  10848  O22 POPE  258     108.220  54.840  57.464  1.00  0.00           O
ATOM  10849  C22 POPE  258     109.150  52.690  58.114  1.00  0.00           C
ATOM  10852  C3  POPE  258     105.010  53.810  58.074  1.00  0.00           C
ATOM  10855  O31 POPE  258     105.640  53.680  56.804  1.00  0.00           O
ATOM  10856  C31 POPE  258     105.400  54.590  55.894  1.00  0.00           C
ATOM  10857  O32 POPE  258     104.690  55.580  56.034  1.00  0.00           O
ATOM  10858  C32 POPE  258     106.170  54.210  54.634  1.00  0.00           C
ATOM  10861  C23 POPE  258     108.900  51.790  56.884  1.00  0.00           C
ATOM  10864  C24 POPE  258     110.050  50.790  56.644  1.00  0.00           C
ATOM  10867  C25 POPE  258     109.910  50.000  55.344  1.00  0.00           C
ATOM  10870  C26 POPE  258     110.090  50.880  54.094  1.00  0.00           C
ATOM  10873  C27 POPE  258     110.120  50.090  52.774  1.00  0.00           C
ATOM  10876  C28 POPE  258     111.400  50.330  51.954  1.00  0.00           C
ATOM  10879  C29 POPE  258     111.560  51.750  51.484  1.00  0.00           C
ATOM  10881 0C21 POPE  258     112.260  52.150  50.404  1.00  0.00           C
ATOM  10883 1C21 POPE  258     113.050  51.250  49.484  1.00  0.00           C
ATOM  10886 2C21 POPE  258     114.080  52.040  48.664  1.00  0.00           C
ATOM  10889 3C21 POPE  258     114.900  51.150  47.714  1.00  0.00           C
ATOM  10892 4C21 POPE  258     115.560  51.950  46.574  1.00  0.00           C
ATOM  10895 5C21 POPE  258     114.730  51.900  45.274  1.00  0.00           C
ATOM  10898 6C21 POPE  258     115.220  52.890  44.204  1.00  0.00           C
ATOM  10901 7C21 POPE  258     114.430  52.740  42.894  1.00  0.00           C
ATOM  10904 8C21 POPE  258     114.980  53.570  41.734  1.00  0.00           C
ATOM  10908  C33 POPE  258     106.560  55.450  53.794  1.00  0.00           C
ATOM  10911  C34 POPE  258     106.950  55.060  52.364  1.00  0.00           C
ATOM  10914  C35 POPE  258     107.110  56.270  51.424  1.00  0.00           C
ATOM  10917  C36 POPE  258     107.440  55.850  49.984  1.00  0.00           C
ATOM  10920  C37 POPE  258     107.490  57.050  49.014  1.00  0.00           C
ATOM  10923  C38 POPE  258     108.080  56.720  47.634  1.00  0.00           C
ATOM  10926  C39 POPE  258     107.080  56.260  46.564  1.00  0.00           C
ATOM  10929 0C31 POPE  258     107.790  56.010  45.214  1.00  0.00           C
ATOM  10932 1C31 POPE  258     106.880  55.470  44.104  1.00  0.00           C
ATOM  10935 2C31 POPE  258     107.560  55.410  42.724  1.00  0.00           C
ATOM  10938 3C31 POPE  258     108.830  54.550  42.674  1.00  0.00           C
ATOM  10941 4C31 POPE  258     109.400  54.410  41.254  1.00  0.00           C
ATOM  10944 5C31 POPE  258     110.690  53.580  41.184  1.00  0.00           C
ATOM  10947 6C31 POPE  258     111.150  53.280  39.754  1.00  0.00           C
ATOM  10951  NH3 POPE  259       3.260 109.170  20.134  1.00  0.00           N
ATOM  10955  C12 POPE  259       4.040 110.160  19.324  1.00  0.00           C
ATOM  10958  C11 POPE  259       3.110 111.130  18.554  1.00  0.00           C
ATOM  10961  P   POPE  259       0.520 110.710  18.454  1.00  0.00           P
ATOM  10962  O13 POPE  259       0.140 112.110  18.174  1.00  0.00           O
ATOM  10963  O14 POPE  259      -0.420 109.640  18.014  1.00  0.00           O
ATOM  10964  O11 POPE  259       0.780 110.530  20.014  1.00  0.00           O
ATOM  10965  O12 POPE  259       2.000 110.440  17.934  1.00  0.00           O
ATOM  10966  C1  POPE  259      -0.130 109.800  20.834  1.00  0.00           C
ATOM  10969  C2  POPE  259      -0.180 110.440  22.244  1.00  0.00           C
ATOM  10971  O21 POPE  259      -0.340 109.490  23.314  1.00  0.00           O
ATOM  10972  C21 POPE  259      -1.510 108.830  23.254  1.00  0.00           C
ATOM  10973  O22 POPE  259      -1.910 108.240  22.264  1.00  0.00           O
ATOM  10974  C22 POPE  259      -2.300 109.110  24.534  1.00  0.00           C
ATOM  10977  C3  POPE  259      -1.220 111.610  22.344  1.00  0.00           C
ATOM  10980  O31 POPE  259      -1.350 112.180  23.664  1.00  0.00           O
ATOM  10981  C31 POPE  259      -0.270 112.810  24.094  1.00  0.00           C
ATOM  10982  O32 POPE  259       0.730 113.030  23.444  1.00  0.00           O
ATOM  10983  C32 POPE  259      -0.430 113.100  25.594  1.00  0.00           C
ATOM  10986  C23 POPE  259      -2.000 108.190  25.744  1.00  0.00           C
ATOM  10989  C24 POPE  259      -3.030 108.470  26.864  1.00  0.00           C
ATOM  10992  C25 POPE  259      -2.690 107.830  28.224  1.00  0.00           C
ATOM  10995  C26 POPE  259      -1.520 108.500  28.954  1.00  0.00           C
ATOM  10998  C27 POPE  259      -1.760 109.990  29.254  1.00  0.00           C
ATOM  11001  C28 POPE  259      -0.720 110.600  30.204  1.00  0.00           C
ATOM  11004  C29 POPE  259       0.690 110.510  29.684  1.00  0.00           C
ATOM  11006 0C21 POPE  259       1.810 110.640  30.414  1.00  0.00           C
ATOM  11008 1C21 POPE  259       1.850 110.910  31.904  1.00  0.00           C
ATOM  11011 2C21 POPE  259       2.310 112.350  32.234  1.00  0.00           C
ATOM  11014 3C21 POPE  259       3.820 112.560  32.014  1.00  0.00           C
ATOM  11017 4C21 POPE  259       4.360 113.790  32.754  1.00  0.00           C
ATOM  11020 5C21 POPE  259       5.870 113.700  32.964  1.00  0.00           C
ATOM  11023 6C21 POPE  259       6.440 114.750  33.944  1.00  0.00           C
ATOM  11026 7C21 POPE  259       7.930 114.480  34.214  1.00  0.00           C
ATOM  11029 8C21 POPE  259       8.590 115.420  35.214  1.00  0.00           C
ATOM  11033  C33 POPE  259       0.800 113.810  26.214  1.00  0.00           C
ATOM  11036  C34 POPE  259       1.210 113.150  27.544  1.00  0.00           C
ATOM  11039  C35 POPE  259       2.360 113.860  28.274  1.00  0.00           C
ATOM  11042  C36 POPE  259       3.730 113.660  27.614  1.00  0.00           C
ATOM  11045  C37 POPE  259       4.840 114.540  28.234  1.00  0.00           C
ATOM  11048  C38 POPE  259       6.120 114.560  27.394  1.00  0.00           C
ATOM  11051  C39 POPE  259       7.040 113.350  27.614  1.00  0.00           C
ATOM  11054 0C31 POPE  259       7.860 113.490  28.904  1.00  0.00           C
ATOM  11057 1C31 POPE  259       8.730 112.260  29.234  1.00  0.00           C
ATOM  11060 2C31 POPE  259       9.570 112.550  30.494  1.00  0.00           C
ATOM  11063 3C31 POPE  259      10.290 111.330  31.074  1.00  0.00           C
ATOM  11066 4C31 POPE  259      11.480 111.760  31.934  1.00  0.00           C
ATOM  11069 5C31 POPE  259      11.040 112.220  33.334  1.00  0.00           C
ATOM  11072 6C31 POPE  259      12.150 112.830  34.174  1.00  0.00           C
ATOM  11076  NH3 POPE  260      46.590  37.650  21.344  1.00  0.00           N
ATOM  11080  C12 POPE  260      45.690  37.530  20.144  1.00  0.00           C
ATOM  11083  C11 POPE  260      44.730  36.330  20.264  1.00  0.00           C
ATOM  11086  P   POPE  260      42.150  36.110  20.714  1.00  0.00           P
ATOM  11087  O13 POPE  260      41.170  37.160  21.104  1.00  0.00           O
ATOM  11088  O14 POPE  260      42.070  35.720  19.304  1.00  0.00           O
ATOM  11089  O11 POPE  260      41.870  34.880  21.684  1.00  0.00           O
ATOM  11090  O12 POPE  260      43.600  36.640  21.104  1.00  0.00           O
ATOM  11091  C1  POPE  260      41.400  35.190  23.014  1.00  0.00           C
ATOM  11094  C2  POPE  260      42.150  34.330  24.054  1.00  0.00           C
ATOM  11096  O21 POPE  260      42.730  35.150  25.074  1.00  0.00           O
ATOM  11097  C21 POPE  260      41.910  35.650  25.984  1.00  0.00           C
ATOM  11098  O22 POPE  260      40.710  35.830  25.864  1.00  0.00           O
ATOM  11099  C22 POPE  260      42.740  35.940  27.224  1.00  0.00           C
ATOM  11102  C3  POPE  260      41.250  33.200  24.654  1.00  0.00           C
ATOM  11105  O31 POPE  260      41.850  32.720  25.874  1.00  0.00           O
ATOM  11106  C31 POPE  260      42.600  31.650  25.804  1.00  0.00           C
ATOM  11107  O32 POPE  260      42.720  30.920  24.834  1.00  0.00           O
ATOM  11108  C32 POPE  260      43.410  31.520  27.094  1.00  0.00           C
ATOM  11111  C23 POPE  260      41.930  35.970  28.534  1.00  0.00           C
ATOM  11114  C24 POPE  260      42.240  34.820  29.484  1.00  0.00           C
ATOM  11117  C25 POPE  260      41.130  33.790  29.644  1.00  0.00           C
ATOM  11120  C26 POPE  260      41.490  32.810  30.774  1.00  0.00           C
ATOM  11123  C27 POPE  260      40.360  31.820  31.094  1.00  0.00           C
ATOM  11126  C28 POPE  260      40.520  31.220  32.494  1.00  0.00           C
ATOM  11129  C29 POPE  260      39.500  30.140  32.754  1.00  0.00           C
ATOM  11131 0C21 POPE  260      39.610  29.150  33.654  1.00  0.00           C
ATOM  11133 1C21 POPE  260      40.780  28.940  34.594  1.00  0.00           C
ATOM  11136 2C21 POPE  260      40.450  29.350  36.034  1.00  0.00           C
ATOM  11139 3C21 POPE  260      39.460  28.390  36.714  1.00  0.00           C
ATOM  11142 4C21 POPE  260      39.270  28.670  38.204  1.00  0.00           C
ATOM  11145 5C21 POPE  260      38.280  27.680  38.834  1.00  0.00           C
ATOM  11148 6C21 POPE  260      38.280  27.710  40.374  1.00  0.00           C
ATOM  11151 7C21 POPE  260      37.200  26.800  40.954  1.00  0.00           C
ATOM  11154 8C21 POPE  260      37.330  26.580  42.464  1.00  0.00           C
ATOM  11158  C33 POPE  260      43.620  30.070  27.574  1.00  0.00           C
ATOM  11161  C34 POPE  260      44.550  29.970  28.794  1.00  0.00           C
ATOM  11164  C35 POPE  260      46.030  30.350  28.574  1.00  0.00           C
ATOM  11167  C36 POPE  260      46.800  29.460  27.584  1.00  0.00           C
ATOM  11170  C37 POPE  260      48.310  29.750  27.564  1.00  0.00           C
ATOM  11173  C38 POPE  260      49.030  28.980  26.434  1.00  0.00           C
ATOM  11176  C39 POPE  260      50.540  28.840  26.674  1.00  0.00           C
ATOM  11179 0C31 POPE  260      50.920  27.680  27.594  1.00  0.00           C
ATOM  11182 1C31 POPE  260      52.420  27.710  27.904  1.00  0.00           C
ATOM  11185 2C31 POPE  260      52.870  26.610  28.864  1.00  0.00           C
ATOM  11188 3C31 POPE  260      52.220  26.740  30.254  1.00  0.00           C
ATOM  11191 4C31 POPE  260      52.910  25.860  31.304  1.00  0.00           C
ATOM  11194 5C31 POPE  260      52.020  25.630  32.534  1.00  0.00           C
ATOM  11197 6C31 POPE  260      52.620  24.610  33.504  1.00  0.00           C
ATOM  11201  NH3 POPE  261      66.020  87.950  67.954  1.00  0.00           N
ATOM  11205  C12 POPE  261      65.160  89.180  67.804  1.00  0.00           C
ATOM  11208  C11 POPE  261      63.690  88.840  67.524  1.00  0.00           C
ATOM  11211  P   POPE  261      61.400  89.980  67.184  1.00  0.00           P
ATOM  11212  O13 POPE  261      60.840  88.690  67.624  1.00  0.00           O
ATOM  11213  O14 POPE  261      60.780  91.200  67.744  1.00  0.00           O
ATOM  11214  O11 POPE  261      61.400  90.100  65.614  1.00  0.00           O
ATOM  11215  O12 POPE  261      62.940  90.060  67.504  1.00  0.00           O
ATOM  11216  C1  POPE  261      60.330  89.590  64.834  1.00  0.00           C
ATOM  11219  C2  POPE  261      60.190  90.410  63.534  1.00  0.00           C
ATOM  11221  O21 POPE  261      59.340  89.640  62.674  1.00  0.00           O
ATOM  11222  C21 POPE  261      58.630  90.320  61.814  1.00  0.00           C
ATOM  11223  O22 POPE  261      58.580  91.530  61.694  1.00  0.00           O
ATOM  11224  C22 POPE  261      57.900  89.340  60.894  1.00  0.00           C
ATOM  11227  C3  POPE  261      61.570  90.670  62.864  1.00  0.00           C
ATOM  11230  O31 POPE  261      61.390  91.490  61.704  1.00  0.00           O
ATOM  11231  C31 POPE  261      62.320  91.540  60.784  1.00  0.00           C
ATOM  11232  O32 POPE  261      63.420  91.010  60.824  1.00  0.00           O
ATOM  11233  C32 POPE  261      61.730  92.370  59.634  1.00  0.00           C
ATOM  11236  C23 POPE  261      57.890  89.830  59.434  1.00  0.00           C
ATOM  11239  C24 POPE  261      58.340  88.750  58.444  1.00  0.00           C
ATOM  11242  C25 POPE  261      58.360  89.290  57.014  1.00  0.00           C
ATOM  11245  C26 POPE  261      58.330  88.170  55.964  1.00  0.00           C
ATOM  11248  C27 POPE  261      58.280  88.730  54.534  1.00  0.00           C
ATOM  11251  C28 POPE  261      58.780  87.700  53.504  1.00  0.00           C
ATOM  11254  C29 POPE  261      59.050  88.330  52.164  1.00  0.00           C
ATOM  11256 0C21 POPE  261      58.590  87.900  50.984  1.00  0.00           C
ATOM  11258 1C21 POPE  261      57.690  86.720  50.774  1.00  0.00           C
ATOM  11261 2C21 POPE  261      57.170  86.610  49.324  1.00  0.00           C
ATOM  11264 3C21 POPE  261      58.230  86.240  48.274  1.00  0.00           C
ATOM  11267 4C21 POPE  261      58.920  84.890  48.514  1.00  0.00           C
ATOM  11270 5C21 POPE  261      59.900  84.510  47.394  1.00  0.00           C
ATOM  11273 6C21 POPE  261      59.230  84.020  46.104  1.00  0.00           C
ATOM  11276 7C21 POPE  261      60.240  83.920  44.954  1.00  0.00           C
ATOM  11279 8C21 POPE  261      59.650  83.400  43.654  1.00  0.00           C
ATOM  11283  C33 POPE  261      62.560  92.400  58.344  1.00  0.00           C
ATOM  11286  C34 POPE  261      61.780  93.140  57.244  1.00  0.00           C
ATOM  11289  C35 POPE  261      62.640  93.420  56.004  1.00  0.00           C
ATOM  11292  C36 POPE  261      62.670  94.910  55.644  1.00  0.00           C
ATOM  11295  C37 POPE  261      63.780  95.220  54.634  1.00  0.00           C
ATOM  11298  C38 POPE  261      63.850  96.700  54.254  1.00  0.00           C
ATOM  11301  C39 POPE  261      65.150  97.040  53.504  1.00  0.00           C
ATOM  11304 0C31 POPE  261      65.220  96.470  52.074  1.00  0.00           C
ATOM  11307 1C31 POPE  261      66.630  96.600  51.484  1.00  0.00           C
ATOM  11310 2C31 POPE  261      66.760  95.960  50.104  1.00  0.00           C
ATOM  11313 3C31 POPE  261      68.190  96.000  49.534  1.00  0.00           C
ATOM  11316 4C31 POPE  261      68.730  97.420  49.324  1.00  0.00           C
ATOM  11319 5C31 POPE  261      70.120  97.430  48.664  1.00  0.00           C
ATOM  11322 6C31 POPE  261      70.700  98.840  48.534  1.00  0.00           C
ATOM  11326  NH3 POPE  262      53.050 109.040  65.144  1.00  0.00           N
ATOM  11330  C12 POPE  262      53.310 108.560  66.544  1.00  0.00           C
ATOM  11333  C11 POPE  262      54.490 109.330  67.184  1.00  0.00           C
ATOM  11336  P   POPE  262      55.830 107.510  68.484  1.00  0.00           P
ATOM  11337  O13 POPE  262      56.450 107.400  69.824  1.00  0.00           O
ATOM  11338  O14 POPE  262      55.040 106.360  67.994  1.00  0.00           O
ATOM  11339  O11 POPE  262      56.950 107.930  67.464  1.00  0.00           O
ATOM  11340  O12 POPE  262      54.860 108.770  68.454  1.00  0.00           O
ATOM  11341  C1  POPE  262      57.210 107.070  66.364  1.00  0.00           C
ATOM  11344  C2  POPE  262      58.700 107.090  65.964  1.00  0.00           C
ATOM  11346  O21 POPE  262      59.230 108.410  65.704  1.00  0.00           O
ATOM  11347  C21 POPE  262      58.650 109.230  64.864  1.00  0.00           C
ATOM  11348  O22 POPE  262      57.620 109.050  64.234  1.00  0.00           O
ATOM  11349  C22 POPE  262      59.510 110.490  64.784  1.00  0.00           C
ATOM  11352  C3  POPE  262      58.900 106.090  64.794  1.00  0.00           C
ATOM  11355  O31 POPE  262      59.970 106.480  63.904  1.00  0.00           O
ATOM  11356  C31 POPE  262      59.980 105.680  62.844  1.00  0.00           C
ATOM  11357  O32 POPE  262      59.430 104.590  62.784  1.00  0.00           O
ATOM  11358  C32 POPE  262      60.750 106.310  61.704  1.00  0.00           C
ATOM  11361  C23 POPE  262      60.820 110.240  64.004  1.00  0.00           C
ATOM  11364  C24 POPE  262      60.610 110.240  62.484  1.00  0.00           C
ATOM  11367  C25 POPE  262      61.940 110.080  61.724  1.00  0.00           C
ATOM  11370  C26 POPE  262      61.810 110.100  60.184  1.00  0.00           C
ATOM  11373  C27 POPE  262      63.160 110.400  59.514  1.00  0.00           C
ATOM  11376  C28 POPE  262      63.430 109.710  58.154  1.00  0.00           C
ATOM  11379  C29 POPE  262      62.870 110.400  56.934  1.00  0.00           C
ATOM  11381 0C21 POPE  262      63.470 110.520  55.734  1.00  0.00           C
ATOM  11383 1C21 POPE  262      64.810 109.940  55.324  1.00  0.00           C
ATOM  11386 2C21 POPE  262      65.860 110.960  54.844  1.00  0.00           C
ATOM  11389 3C21 POPE  262      65.540 111.640  53.504  1.00  0.00           C
ATOM  11392 4C21 POPE  262      66.790 112.260  52.874  1.00  0.00           C
ATOM  11395 5C21 POPE  262      66.530 112.920  51.514  1.00  0.00           C
ATOM  11398 6C21 POPE  262      67.710 113.780  51.034  1.00  0.00           C
ATOM  11401 7C21 POPE  262      67.500 114.350  49.634  1.00  0.00           C
ATOM  11404 8C21 POPE  262      68.510 115.420  49.214  1.00  0.00           C
ATOM  11408  C33 POPE  262      60.410 105.620  60.364  1.00  0.00           C
ATOM  11411  C34 POPE  262      60.430 106.610  59.204  1.00  0.00           C
ATOM  11414  C35 POPE  262      60.320 105.920  57.854  1.00  0.00           C
ATOM  11417  C36 POPE  262      60.100 106.850  56.654  1.00  0.00           C
ATOM  11420  C37 POPE  262      60.150 106.040  55.354  1.00  0.00           C
ATOM  11423  C38 POPE  262      59.540 106.750  54.134  1.00  0.00           C
ATOM  11426  C39 POPE  262      60.220 108.070  53.764  1.00  0.00           C
ATOM  11429 0C31 POPE  262      59.440 108.820  52.684  1.00  0.00           C
ATOM  11432 1C31 POPE  262      60.060 110.170  52.314  1.00  0.00           C
ATOM  11435 2C31 POPE  262      59.220 110.980  51.324  1.00  0.00           C
ATOM  11438 3C31 POPE  262      59.060 110.300  49.964  1.00  0.00           C
ATOM  11441 4C31 POPE  262      58.270 111.140  48.954  1.00  0.00           C
ATOM  11444 5C31 POPE  262      58.210 110.470  47.574  1.00  0.00           C
ATOM  11447 6C31 POPE  262      57.490 111.330  46.524  1.00  0.00           C
ATOM  11451  NH3 POPE  263     118.600 107.870  21.384  1.00  0.00           N
ATOM  11455  C12 POPE  263     117.410 107.320  22.124  1.00  0.00           C
ATOM  11458  C11 POPE  263     117.290 105.800  21.914  1.00  0.00           C
ATOM  11461  P   POPE  263     114.790 105.120  22.344  1.00  0.00           P
ATOM  11462  O13 POPE  263     114.170 103.960  23.024  1.00  0.00           O
ATOM  11463  O14 POPE  263     114.680 105.100  20.864  1.00  0.00           O
ATOM  11464  O11 POPE  263     114.240 106.480  22.944  1.00  0.00           O
ATOM  11465  O12 POPE  263     116.310 105.170  22.734  1.00  0.00           O
ATOM  11466  C1  POPE  263     113.370 106.500  24.094  1.00  0.00           C
ATOM  11469  C2  POPE  263     114.070 105.990  25.384  1.00  0.00           C
ATOM  11471  O21 POPE  263     113.230 106.080  26.564  1.00  0.00           O
ATOM  11472  C21 POPE  263     113.090 107.260  27.144  1.00  0.00           C
ATOM  11473  O22 POPE  263     113.520 108.330  26.734  1.00  0.00           O
ATOM  11474  C22 POPE  263     112.170 107.200  28.354  1.00  0.00           C
ATOM  11477  C3  POPE  263     115.490 106.610  25.564  1.00  0.00           C
ATOM  11480  O31 POPE  263     115.980 106.400  26.904  1.00  0.00           O
ATOM  11481  C31 POPE  263     117.170 106.940  27.094  1.00  0.00           C
ATOM  11482  O32 POPE  263     117.730 107.680  26.304  1.00  0.00           O
ATOM  11483  C32 POPE  263     117.650 106.590  28.494  1.00  0.00           C
ATOM  11486  C23 POPE  263     112.840 106.760  29.684  1.00  0.00           C
ATOM  11489  C24 POPE  263     112.740 105.250  29.884  1.00  0.00           C
ATOM  11492  C25 POPE  263     113.420 104.720  31.154  1.00  0.00           C
ATOM  11495  C26 POPE  263     112.650 105.070  32.434  1.00  0.00           C
ATOM  11498  C27 POPE  263     113.140 104.280  33.654  1.00  0.00           C
ATOM  11501  C28 POPE  263     112.370 104.650  34.934  1.00  0.00           C
ATOM  11504  C29 POPE  263     112.600 103.650  36.054  1.00  0.00           C
ATOM  11506 0C21 POPE  263     112.790 103.910  37.354  1.00  0.00           C
ATOM  11508 1C21 POPE  263     112.830 105.250  38.044  1.00  0.00           C
ATOM  11511 2C21 POPE  263     111.470 105.620  38.664  1.00  0.00           C
ATOM  11514 3C21 POPE  263     111.540 106.710  39.744  1.00  0.00           C
ATOM  11517 4C21 POPE  263     112.380 107.930  39.364  1.00  0.00           C
ATOM  11520 5C21 POPE  263     112.050 109.140  40.244  1.00  0.00           C
ATOM  11523 6C21 POPE  263     112.710 110.450  39.774  1.00  0.00           C
ATOM  11526 7C21 POPE  263     112.060 111.660  40.454  1.00  0.00           C
ATOM  11529 8C21 POPE  263     112.650 113.010  40.054  1.00  0.00           C
ATOM  11533  C33 POPE  263     117.800 107.890  29.314  1.00  0.00           C
ATOM  11536  C34 POPE  263     117.890 107.670  30.824  1.00  0.00           C
ATOM  11539  C35 POPE  263     116.500 107.560  31.484  1.00  0.00           C
ATOM  11542  C36 POPE  263     116.530 107.980  32.964  1.00  0.00           C
ATOM  11545  C37 POPE  263     115.140 108.140  33.584  1.00  0.00           C
ATOM  11548  C38 POPE  263     115.180 108.860  34.944  1.00  0.00           C
ATOM  11551  C39 POPE  263     116.120 108.190  35.954  1.00  0.00           C
ATOM  11554 0C31 POPE  263     116.360 109.030  37.224  1.00  0.00           C
ATOM  11557 1C31 POPE  263     117.410 108.360  38.114  1.00  0.00           C
ATOM  11560 2C31 POPE  263     117.760 109.120  39.404  1.00  0.00           C
ATOM  11563 3C31 POPE  263     116.560 109.310  40.334  1.00  0.00           C
ATOM  11566 4C31 POPE  263     116.870 110.220  41.534  1.00  0.00           C
ATOM  11569 5C31 POPE  263     115.680 110.380  42.484  1.00  0.00           C
ATOM  11572 6C31 POPE  263     115.960 111.350  43.644  1.00  0.00           C
ATOM  11576  NH3 POPE  264      41.860  39.360  60.134  1.00  0.00           N
ATOM  11580  C12 POPE  264      40.430  38.930  60.084  1.00  0.00           C
ATOM  11583  C11 POPE  264      39.630  39.800  59.094  1.00  0.00           C
ATOM  11586  P   POPE  264      39.260  41.810  60.704  1.00  0.00           P
ATOM  11587  O13 POPE  264      37.920  41.300  61.044  1.00  0.00           O
ATOM  11588  O14 POPE  264      40.330  41.700  61.714  1.00  0.00           O
ATOM  11589  O11 POPE  264      39.220  43.350  60.324  1.00  0.00           O
ATOM  11590  O12 POPE  264      39.790  41.190  59.354  1.00  0.00           O
ATOM  11591  C1  POPE  264      38.240  43.820  59.394  1.00  0.00           C
ATOM  11594  C2  POPE  264      38.900  44.820  58.424  1.00  0.00           C
ATOM  11596  O21 POPE  264      37.950  45.220  57.414  1.00  0.00           O
ATOM  11597  C21 POPE  264      37.740  46.510  57.314  1.00  0.00           C
ATOM  11598  O22 POPE  264      37.870  47.340  58.194  1.00  0.00           O
ATOM  11599  C22 POPE  264      37.380  46.880  55.864  1.00  0.00           C
ATOM  11602  C3  POPE  264      40.100  44.170  57.694  1.00  0.00           C
ATOM  11605  O31 POPE  264      40.520  44.880  56.504  1.00  0.00           O
ATOM  11606  C31 POPE  264      41.110  46.040  56.754  1.00  0.00           C
ATOM  11607  O32 POPE  264      41.200  46.580  57.844  1.00  0.00           O
ATOM  11608  C32 POPE  264      41.740  46.550  55.454  1.00  0.00           C
ATOM  11611  C23 POPE  264      37.200  45.670  54.904  1.00  0.00           C
ATOM  11614  C24 POPE  264      37.310  46.050  53.424  1.00  0.00           C
ATOM  11617  C25 POPE  264      35.980  46.110  52.654  1.00  0.00           C
ATOM  11620  C26 POPE  264      36.250  46.080  51.144  1.00  0.00           C
ATOM  11623  C27 POPE  264      35.010  46.180  50.234  1.00  0.00           C
ATOM  11626  C28 POPE  264      34.540  47.630  49.954  1.00  0.00           C
ATOM  11629  C29 POPE  264      33.530  48.170  50.934  1.00  0.00           C
ATOM  11631 0C21 POPE  264      32.310  48.660  50.644  1.00  0.00           C
ATOM  11633 1C21 POPE  264      31.690  48.810  49.274  1.00  0.00           C
ATOM  11636 2C21 POPE  264      30.940  50.140  49.084  1.00  0.00           C
ATOM  11639 3C21 POPE  264      31.770  51.400  49.384  1.00  0.00           C
ATOM  11642 4C21 POPE  264      30.960  52.680  49.144  1.00  0.00           C
ATOM  11645 5C21 POPE  264      31.510  53.920  49.864  1.00  0.00           C
ATOM  11648 6C21 POPE  264      31.350  53.840  51.394  1.00  0.00           C
ATOM  11651 7C21 POPE  264      31.550  55.180  52.104  1.00  0.00           C
ATOM  11654 8C21 POPE  264      31.280  55.110  53.604  1.00  0.00           C
ATOM  11658  C33 POPE  264      41.390  47.990  54.994  1.00  0.00           C
ATOM  11661  C34 POPE  264      41.800  48.210  53.524  1.00  0.00           C
ATOM  11664  C35 POPE  264      40.830  47.570  52.514  1.00  0.00           C
ATOM  11667  C36 POPE  264      41.210  47.820  51.054  1.00  0.00           C
ATOM  11670  C37 POPE  264      40.310  47.030  50.094  1.00  0.00           C
ATOM  11673  C38 POPE  264      40.510  47.450  48.634  1.00  0.00           C
ATOM  11676  C39 POPE  264      39.530  46.760  47.674  1.00  0.00           C
ATOM  11679 0C31 POPE  264      40.070  46.720  46.234  1.00  0.00           C
ATOM  11682 1C31 POPE  264      38.980  46.430  45.204  1.00  0.00           C
ATOM  11685 2C31 POPE  264      39.550  46.060  43.824  1.00  0.00           C
ATOM  11688 3C31 POPE  264      38.460  45.740  42.794  1.00  0.00           C
ATOM  11691 4C31 POPE  264      37.710  46.980  42.294  1.00  0.00           C
ATOM  11694 5C31 POPE  264      36.460  46.620  41.484  1.00  0.00           C
ATOM  11697 6C31 POPE  264      35.650  47.840  41.044  1.00  0.00           C
ATOM  11701  NH3 POPE  265      83.680 121.480  66.874  1.00  0.00           N
ATOM  11705  C12 POPE  265      82.290 120.970  66.634  1.00  0.00           C
ATOM  11708  C11 POPE  265      81.480 120.900  67.934  1.00  0.00           C
ATOM  11711  P   POPE  265      79.280 119.820  68.794  1.00  0.00           P
ATOM  11712  O13 POPE  265      79.800 120.350  70.064  1.00  0.00           O
ATOM  11713  O14 POPE  265      79.170 118.350  68.634  1.00  0.00           O
ATOM  11714  O11 POPE  265      77.890 120.510  68.464  1.00  0.00           O
ATOM  11715  O12 POPE  265      80.220 120.310  67.614  1.00  0.00           O
ATOM  11716  C1  POPE  265      77.840 121.680  67.644  1.00  0.00           C
ATOM  11719  C2  POPE  265      77.540 121.280  66.174  1.00  0.00           C
ATOM  11721  O21 POPE  265      77.720 122.430  65.324  1.00  0.00           O
ATOM  11722  C21 POPE  265      76.800 123.370  65.364  1.00  0.00           C
ATOM  11723  O22 POPE  265      75.770 123.370  65.994  1.00  0.00           O
ATOM  11724  C22 POPE  265      77.230 124.490  64.404  1.00  0.00           C
ATOM  11727  C3  POPE  265      76.150 120.550  66.074  1.00  0.00           C
ATOM  11730  O31 POPE  265      75.640 120.530  64.724  1.00  0.00           O
ATOM  11731  C31 POPE  265      74.350 120.200  64.654  1.00  0.00           C
ATOM  11732  O32 POPE  265      73.650 119.880  65.614  1.00  0.00           O
ATOM  11733  C32 POPE  265      73.870 120.290  63.204  1.00  0.00           C
ATOM  11736  C23 POPE  265      76.110 125.500  64.064  1.00  0.00           C
ATOM  11739  C24 POPE  265      76.490 126.390  62.864  1.00  0.00           C
ATOM  11742  C25 POPE  265      75.520 126.300  61.674  1.00  0.00           C
ATOM  11745  C26 POPE  265      75.420 124.920  61.004  1.00  0.00           C
ATOM  11748  C27 POPE  265      74.330 124.900  59.924  1.00  0.00           C
ATOM  11751  C28 POPE  265      74.080 123.500  59.334  1.00  0.00           C
ATOM  11754  C29 POPE  265      75.200 123.040  58.434  1.00  0.00           C
ATOM  11756 0C21 POPE  265      75.140 122.930  57.094  1.00  0.00           C
ATOM  11758 1C21 POPE  265      73.970 123.330  56.234  1.00  0.00           C
ATOM  11761 2C21 POPE  265      74.380 123.930  54.874  1.00  0.00           C
ATOM  11764 3C21 POPE  265      74.820 122.890  53.834  1.00  0.00           C
ATOM  11767 4C21 POPE  265      73.670 121.990  53.354  1.00  0.00           C
ATOM  11770 5C21 POPE  265      73.430 122.110  51.854  1.00  0.00           C
ATOM  11773 6C21 POPE  265      72.420 121.110  51.254  1.00  0.00           C
ATOM  11776 7C21 POPE  265      71.150 120.850  52.064  1.00  0.00           C
ATOM  11779 8C21 POPE  265      70.110 120.060  51.264  1.00  0.00           C
ATOM  11783  C33 POPE  265      72.370 120.640  63.094  1.00  0.00           C
ATOM  11786  C34 POPE  265      71.850 120.750  61.654  1.00  0.00           C
ATOM  11789  C35 POPE  265      71.780 119.410  60.904  1.00  0.00           C
ATOM  11792  C36 POPE  265      71.490 119.640  59.424  1.00  0.00           C
ATOM  11795  C37 POPE  265      71.620 118.390  58.564  1.00  0.00           C
ATOM  11798  C38 POPE  265      71.120 118.650  57.134  1.00  0.00           C
ATOM  11801  C39 POPE  265      71.310 117.460  56.184  1.00  0.00           C
ATOM  11804 0C31 POPE  265      72.570 117.580  55.324  1.00  0.00           C
ATOM  11807 1C31 POPE  265      72.710 116.360  54.394  1.00  0.00           C
ATOM  11810 2C31 POPE  265      73.930 116.420  53.464  1.00  0.00           C
ATOM  11813 3C31 POPE  265      73.820 117.470  52.354  1.00  0.00           C
ATOM  11816 4C31 POPE  265      74.790 117.140  51.214  1.00  0.00           C
ATOM  11819 5C31 POPE  265      74.740 118.130  50.054  1.00  0.00           C
ATOM  11822 6C31 POPE  265      75.650 117.750  48.884  1.00  0.00           C
ATOM  11826  NH3 POPE  266      79.600 107.410  21.524  1.00  0.00           N
ATOM  11830  C12 POPE  266      80.690 107.310  20.484  1.00  0.00           C
ATOM  11833  C11 POPE  266      80.570 106.040  19.614  1.00  0.00           C
ATOM  11836  P   POPE  266      80.740 103.470  19.574  1.00  0.00           P
ATOM  11837  O13 POPE  266      79.420 103.120  19.024  1.00  0.00           O
ATOM  11838  O14 POPE  266      81.870 103.550  18.604  1.00  0.00           O
ATOM  11839  O11 POPE  266      81.120 102.400  20.674  1.00  0.00           O
ATOM  11840  O12 POPE  266      80.680 104.840  20.384  1.00  0.00           O
ATOM  11841  C1  POPE  266      82.430 102.220  21.204  1.00  0.00           C
ATOM  11844  C2  POPE  266      82.730 100.700  21.464  1.00  0.00           C
ATOM  11846  O21 POPE  266      82.490 100.350  22.844  1.00  0.00           O
ATOM  11847  C21 POPE  266      83.420 100.780  23.704  1.00  0.00           C
ATOM  11848  O22 POPE  266      84.220 101.670  23.474  1.00  0.00           O
ATOM  11849  C22 POPE  266      83.390  99.920  24.974  1.00  0.00           C
ATOM  11852  C3  POPE  266      84.130 100.200  20.954  1.00  0.00           C
ATOM  11855  O31 POPE  266      84.600  99.090  21.734  1.00  0.00           O
ATOM  11856  C31 POPE  266      84.440  97.860  21.304  1.00  0.00           C
ATOM  11857  O32 POPE  266      84.000  97.510  20.214  1.00  0.00           O
ATOM  11858  C32 POPE  266      84.850  96.940  22.454  1.00  0.00           C
ATOM  11861  C23 POPE  266      84.620 100.100  25.904  1.00  0.00           C
ATOM  11864  C24 POPE  266      84.750  98.950  26.924  1.00  0.00           C
ATOM  11867  C25 POPE  266      85.790  99.220  28.034  1.00  0.00           C
ATOM  11870  C26 POPE  266      85.200  99.980  29.234  1.00  0.00           C
ATOM  11873  C27 POPE  266      84.650  99.030  30.314  1.00  0.00           C
ATOM  11876  C28 POPE  266      84.020  99.770  31.504  1.00  0.00           C
ATOM  11879  C29 POPE  266      83.360  98.810  32.454  1.00  0.00           C
ATOM  11881 0C21 POPE  266      83.900  98.300  33.574  1.00  0.00           C
ATOM  11883 1C21 POPE  266      85.270  98.610  34.124  1.00  0.00           C
ATOM  11886 2C21 POPE  266      85.300  98.300  35.624  1.00  0.00           C
ATOM  11889 3C21 POPE  266      86.670  98.520  36.274  1.00  0.00           C
ATOM  11892 4C21 POPE  266      86.650  98.070  37.744  1.00  0.00           C
ATOM  11895 5C21 POPE  266      87.980  98.250  38.464  1.00  0.00           C
ATOM  11898 6C21 POPE  266      87.910  97.750  39.914  1.00  0.00           C
ATOM  11901 7C21 POPE  266      89.280  97.750  40.604  1.00  0.00           C
ATOM  11904 8C21 POPE  266      89.260  97.070  41.974  1.00  0.00           C
ATOM  11908  C33 POPE  266      84.410  95.480  22.274  1.00  0.00           C
ATOM  11911  C34 POPE  266      84.480  94.670  23.584  1.00  0.00           C
ATOM  11914  C35 POPE  266      85.870  94.660  24.214  1.00  0.00           C
ATOM  11917  C36 POPE  266      85.940  94.230  25.694  1.00  0.00           C
ATOM  11920  C37 POPE  266      87.390  94.330  26.164  1.00  0.00           C
ATOM  11923  C38 POPE  266      87.690  93.850  27.584  1.00  0.00           C
ATOM  11926  C39 POPE  266      86.940  94.620  28.654  1.00  0.00           C
ATOM  11929 0C31 POPE  266      87.480  94.330  30.054  1.00  0.00           C
ATOM  11932 1C31 POPE  266      86.790  95.140  31.164  1.00  0.00           C
ATOM  11935 2C31 POPE  266      85.700  94.370  31.924  1.00  0.00           C
ATOM  11938 3C31 POPE  266      84.330  94.350  31.224  1.00  0.00           C
ATOM  11941 4C31 POPE  266      83.300  93.440  31.924  1.00  0.00           C
ATOM  11944 5C31 POPE  266      83.020  93.800  33.394  1.00  0.00           C
ATOM  11947 6C31 POPE  266      82.090  92.790  34.084  1.00  0.00           C
ATOM  11951  NH3 POPE  267       1.070  14.740  20.094  1.00  0.00           N
ATOM  11955  C12 POPE  267       0.600  13.310  20.124  1.00  0.00           C
ATOM  11958  C11 POPE  267       0.830  12.680  21.514  1.00  0.00           C
ATOM  11961  P   POPE  267      -0.950  10.760  21.444  1.00  0.00           P
ATOM  11962  O13 POPE  267      -1.860  11.870  21.114  1.00  0.00           O
ATOM  11963  O14 POPE  267      -1.010   9.560  20.594  1.00  0.00           O
ATOM  11964  O11 POPE  267      -1.270  10.250  22.904  1.00  0.00           O
ATOM  11965  O12 POPE  267       0.540  11.280  21.564  1.00  0.00           O
ATOM  11966  C1  POPE  267      -1.940  11.010  23.914  1.00  0.00           C
ATOM  11969  C2  POPE  267      -0.980  12.010  24.634  1.00  0.00           C
ATOM  11971  O21 POPE  267      -0.750  11.650  26.004  1.00  0.00           O
ATOM  11972  C21 POPE  267      -1.790  11.640  26.824  1.00  0.00           C
ATOM  11973  O22 POPE  267      -2.950  11.790  26.504  1.00  0.00           O
ATOM  11974  C22 POPE  267      -1.260  11.330  28.224  1.00  0.00           C
ATOM  11977  C3  POPE  267      -1.320  13.530  24.474  1.00  0.00           C
ATOM  11980  O31 POPE  267      -0.180  14.350  24.824  1.00  0.00           O
ATOM  11981  C31 POPE  267      -0.140  14.740  26.094  1.00  0.00           C
ATOM  11982  O32 POPE  267      -1.030  14.560  26.914  1.00  0.00           O
ATOM  11983  C32 POPE  267       1.200  15.380  26.444  1.00  0.00           C
ATOM  11986  C23 POPE  267      -1.560  12.430  29.274  1.00  0.00           C
ATOM  11989  C24 POPE  267      -0.330  12.780  30.134  1.00  0.00           C
ATOM  11992  C25 POPE  267      -0.210  11.920  31.394  1.00  0.00           C
ATOM  11995  C26 POPE  267       0.880  12.410  32.354  1.00  0.00           C
ATOM  11998  C27 POPE  267       1.380  11.280  33.284  1.00  0.00           C
[truncated: 1,760,843 more chars]
