# Supplementary material for: Characterizing Membrane Association and Periplasmic Transfer of Bacterial Lipoproteins through Molecular Dynamics Simulations
Source: Structure. 2020 Apr 7;28(4):475–487.e3. doi: 10.1016/j.str.2020.01.012 (PMC7139219; doi:10.1016/j.str.2020.01.012)
Supplement: Data S1. Final Coordinates from Simulations (Y–Z), Related to Figure 3 [file mmc3.zip › Y-Z/YJEI-1-atomistic.pdb]

TITLE     Protein
REMARK    THIS IS A SIMULATION BOX
CRYST1  129.311  129.311  126.647  90.00  90.00  90.00 P 1           1
MODEL        1
ATOM      1  N   CYSTA   1      78.130  79.705  77.038  1.00  0.00           N
ATOM      3  CA  CYSTA   1      76.770  80.146  77.200  1.00  0.00           C
ATOM      5  C   CYSTA   1      76.260  79.755  78.559  1.00  0.00           C
ATOM      6  O   CYSTA   1      77.050  79.556  79.489  1.00  0.00           O
ATOM      7  CB  CYSTA   1      76.801  81.685  77.098  1.00  0.00           C
ATOM     10  SG  CYSTA   1      75.200  82.555  77.059  1.00  0.00           S
ATOM     11  C1  CYSTA   1      76.050  84.165  77.168  1.00  0.00           C
ATOM     14  CA1 CYSTA   1      78.660  79.126  75.958  1.00  0.00           C
ATOM     15  OA1 CYSTA   1      79.870  78.954  75.979  1.00  0.00           O
ATOM     16  CA2 CYSTA   1      77.871  78.535  74.840  1.00  0.00           C
ATOM     19  C11 CYSTA   1      75.971  85.204  75.999  1.00  0.00           C
ATOM     21  O11 CYSTA   1      74.990  84.915  74.968  1.00  0.00           O
ATOM     22  CX1 CYSTA   1      75.380  84.126  73.979  1.00  0.00           C
ATOM     23  OX1 CYSTA   1      75.870  83.016  74.089  1.00  0.00           O
ATOM     24  CX2 CYSTA   1      75.350  84.865  72.619  1.00  0.00           C
ATOM     27  C12 CYSTA   1      77.401  85.546  75.458  1.00  0.00           C
ATOM     30  O12 CYSTA   1      77.340  86.704  74.598  1.00  0.00           O
ATOM     31  CD1 CYSTA   1      78.211  86.726  73.608  1.00  0.00           C
ATOM     32  OD1 CYSTA   1      79.020  85.854  73.348  1.00  0.00           O
ATOM     33  CD2 CYSTA   1      77.931  87.945  72.729  1.00  0.00           C
ATOM     36  CA3 CYSTA   1      77.031  79.546  74.019  1.00  0.00           C
ATOM     39  CA4 CYSTA   1      75.660  78.954  73.648  1.00  0.00           C
ATOM     42  CA5 CYSTA   1      75.611  78.396  72.218  1.00  0.00           C
ATOM     45  CA6 CYSTA   1      76.751  77.425  71.859  1.00  0.00           C
ATOM     48  CA7 CYSTA   1      76.821  77.204  70.349  1.00  0.00           C
ATOM     51  CA8 CYSTA   1      78.090  76.486  69.909  1.00  0.00           C
ATOM     54  CA9 CYSTA   1      78.370  76.576  68.398  1.00  0.00           C
ATOM     57 0CA1 CYSTA   1      77.211  76.156  67.490  1.00  0.00           C
ATOM     60 1CA1 CYSTA   1      76.230  77.285  67.168  1.00  0.00           C
ATOM     63 2CA1 CYSTA   1      75.111  76.855  66.209  1.00  0.00           C
ATOM     66 3CA1 CYSTA   1      73.880  77.774  66.299  1.00  0.00           C
ATOM     69 4CA1 CYSTA   1      73.880  78.954  65.309  1.00  0.00           C
ATOM     72 5CA1 CYSTA   1      73.711  78.506  63.858  1.00  0.00           C
ATOM     75 6CA1 CYSTA   1      73.360  79.655  62.909  1.00  0.00           C
ATOM     79  CD3 CYSTA   1      78.130  87.616  71.240  1.00  0.00           C
ATOM     82  CD4 CYSTA   1      79.600  87.585  70.839  1.00  0.00           C
ATOM     85  CD5 CYSTA   1      79.810  87.215  69.368  1.00  0.00           C
ATOM     88  CD6 CYSTA   1      79.920  88.415  68.418  1.00  0.00           C
ATOM     91  CD7 CYSTA   1      80.931  88.116  67.319  1.00  0.00           C
ATOM     94  CD8 CYSTA   1      81.501  89.275  66.509  1.00  0.00           C
ATOM     97  CD9 CYSTA   1      82.800  88.756  65.889  1.00  0.00           C
ATOM    100 0CD1 CYSTA   1      83.500  89.676  64.879  1.00  0.00           C
ATOM    103 1CD1 CYSTA   1      84.170  88.814  63.799  1.00  0.00           C
ATOM    106 2CD1 CYSTA   1      85.471  89.406  63.249  1.00  0.00           C
ATOM    109 3CD1 CYSTA   1      85.951  88.686  61.989  1.00  0.00           C
ATOM    112 4CD1 CYSTA   1      85.221  89.185  60.729  1.00  0.00           C
ATOM    115 5CD1 CYSTA   1      85.921  88.775  59.429  1.00  0.00           C
ATOM    118 6CD1 CYSTA   1      85.350  89.495  58.208  1.00  0.00           C
ATOM    122  CX3 CYSTA   1      74.100  85.605  72.059  1.00  0.00           C
ATOM    125  CX4 CYSTA   1      74.620  86.875  71.339  1.00  0.00           C
ATOM    128  CX5 CYSTA   1      73.681  87.836  70.589  1.00  0.00           C
ATOM    131  CX6 CYSTA   1      74.391  89.204  70.428  1.00  0.00           C
ATOM    134  CX7 CYSTA   1      73.920  90.106  69.279  1.00  0.00           C
ATOM    137  CX8 CYSTA   1      74.700  91.436  69.149  1.00  0.00           C
ATOM    140  CX9 CYSTA   1      76.200  91.314  69.089  1.00  0.00           C
ATOM    142 0CX1 CYSTA   1      77.001  91.256  68.008  1.00  0.00           C
ATOM    144 1CX1 CYSTA   1      76.630  91.195  66.538  1.00  0.00           C
ATOM    147 2CX1 CYSTA   1      77.370  89.976  65.949  1.00  0.00           C
ATOM    150 3CX1 CYSTA   1      77.270  89.734  64.428  1.00  0.00           C
ATOM    153 4CX1 CYSTA   1      78.151  88.525  64.049  1.00  0.00           C
ATOM    156 5CX1 CYSTA   1      77.641  87.715  62.849  1.00  0.00           C
ATOM    159 6CX1 CYSTA   1      76.660  86.605  63.258  1.00  0.00           C
ATOM    162 7CX1 CYSTA   1      76.130  85.806  62.059  1.00  0.00           C
ATOM    165 8CX1 CYSTA   1      75.151  84.696  62.439  1.00  0.00           C
ATOM    169  N   SER A   2      74.920  79.755  78.729  1.00  0.00           N
ATOM    171  CA  SER A   2      74.160  80.134  79.928  1.00  0.00           C
ATOM    173  CB  SER A   2      72.931  79.226  80.178  1.00  0.00           C
ATOM    176  OG  SER A   2      72.060  79.256  79.049  1.00  0.00           O
ATOM    178  C   SER A   2      74.971  80.366  81.189  1.00  0.00           C
ATOM    179  O   SER A   2      75.461  81.465  81.409  1.00  0.00           O
ATOM    180  N   SER A   3      75.240  79.305  81.999  1.00  0.00           N
ATOM    182  CA  SER A   3      76.330  79.396  82.969  1.00  0.00           C
ATOM    184  CB  SER A   3      75.950  80.215  84.229  1.00  0.00           C
ATOM    187  OG  SER A   3      77.090  80.775  84.879  1.00  0.00           O
ATOM    189  C   SER A   3      76.810  78.006  83.400  1.00  0.00           C
ATOM    190  O   SER A   3      76.790  77.616  84.568  1.00  0.00           O
ATOM    191  N   SER A   4      77.291  77.196  82.428  1.00  0.00           N
ATOM    193  CA  SER A   4      77.651  75.785  82.678  1.00  0.00           C
ATOM    195  CB  SER A   4      77.240  74.814  81.529  1.00  0.00           C
ATOM    198  OG  SER A   4      75.831  74.835  81.278  1.00  0.00           O
ATOM    200  C   SER A   4      79.130  75.516  82.948  1.00  0.00           C
ATOM    201  O   SER A   4      79.571  74.374  82.740  1.00  0.00           O
ATOM    202  N   ASN A   5      79.910  76.535  83.400  1.00  0.00           N
ATOM    204  CA  ASN A   5      81.311  76.524  83.858  1.00  0.00           C
ATOM    206  CB  ASN A   5      81.630  77.355  85.159  1.00  0.00           C
ATOM    209  CG  ASN A   5      80.931  78.695  85.388  1.00  0.00           C
ATOM    210  OD1 ASN A   5      81.591  79.655  85.809  1.00  0.00           O
ATOM    211  ND2 ASN A   5      79.590  78.796  85.209  1.00  0.00           N
ATOM    214  C   ASN A   5      81.920  75.165  84.169  1.00  0.00           C
ATOM    215  O   ASN A   5      81.480  74.516  85.108  1.00  0.00           O
ATOM    216  N   GLU A   6      82.961  74.676  83.489  1.00  0.00           N
ATOM    218  CA  GLU A   6      83.770  75.285  82.460  1.00  0.00           C
ATOM    220  CB  GLU A   6      85.070  74.425  82.288  1.00  0.00           C
ATOM    223  CG  GLU A   6      85.970  74.314  83.559  1.00  0.00           C
ATOM    226  CD  GLU A   6      85.611  73.146  84.479  1.00  0.00           C
ATOM    227  OE1 GLU A   6      86.320  72.105  84.428  1.00  0.00           O
ATOM    228  OE2 GLU A   6      84.610  73.275  85.229  1.00  0.00           O
ATOM    229  C   GLU A   6      83.060  75.406  81.098  1.00  0.00           C
ATOM    230  O   GLU A   6      82.061  76.105  80.900  1.00  0.00           O
ATOM    231  N   LEU A   7      83.551  74.676  80.100  1.00  0.00           N
ATOM    233  CA  LEU A   7      82.791  74.296  78.939  1.00  0.00           C
ATOM    235  CB  LEU A   7      83.680  74.304  77.670  1.00  0.00           C
ATOM    238  CG  LEU A   7      83.391  75.484  76.719  1.00  0.00           C
ATOM    240  CD1 LEU A   7      84.310  75.425  75.498  1.00  0.00           C
ATOM    244  CD2 LEU A   7      83.571  76.846  77.398  1.00  0.00           C
ATOM    248  C   LEU A   7      82.220  72.936  79.258  1.00  0.00           C
ATOM    249  O   LEU A   7      82.861  71.915  79.049  1.00  0.00           O
ATOM    250  N   SER A   8      81.000  72.945  79.819  1.00  0.00           N
ATOM    252  CA  SER A   8      80.160  71.796  80.108  1.00  0.00           C
ATOM    254  CB  SER A   8      80.031  70.785  78.949  1.00  0.00           C
ATOM    257  OG  SER A   8      79.441  71.344  77.779  1.00  0.00           O
ATOM    259  C   SER A   8      80.501  70.995  81.339  1.00  0.00           C
ATOM    260  O   SER A   8      80.980  69.884  81.229  1.00  0.00           O
ATOM    261  N   ALA A   9      80.170  71.476  82.549  1.00  0.00           N
ATOM    263  CA  ALA A   9      80.481  70.696  83.729  1.00  0.00           C
ATOM    265  CB  ALA A   9      82.010  70.686  83.990  1.00  0.00           C
ATOM    269  C   ALA A   9      79.831  71.226  84.979  1.00  0.00           C
ATOM    270  O   ALA A   9      80.410  72.064  85.660  1.00  0.00           O
ATOM    271  N   ALA A  10      78.670  70.696  85.399  1.00  0.00           N
ATOM    273  CA  ALA A  10      78.401  70.686  86.828  1.00  0.00           C
ATOM    275  CB  ALA A  10      78.261  72.076  87.509  1.00  0.00           C
ATOM    279  C   ALA A  10      77.191  69.875  87.189  1.00  0.00           C
ATOM    280  O   ALA A  10      76.190  70.366  87.709  1.00  0.00           O
ATOM    281  N   GLY A  11      77.321  68.556  86.968  1.00  0.00           N
ATOM    283  CA  GLY A  11      76.790  67.576  87.899  1.00  0.00           C
ATOM    286  C   GLY A  11      77.910  67.446  88.889  1.00  0.00           C
ATOM    287  O   GLY A  11      79.050  67.766  88.568  1.00  0.00           O
ATOM    288  N   GLN A  12      77.711  66.976  90.119  1.00  0.00           N
ATOM    290  CA  GLN A  12      76.550  66.305  90.639  1.00  0.00           C
ATOM    292  CB  GLN A  12      77.050  65.116  91.459  1.00  0.00           C
ATOM    295  CG  GLN A  12      76.211  63.844  91.238  1.00  0.00           C
ATOM    298  CD  GLN A  12      76.600  63.064  89.979  1.00  0.00           C
ATOM    299  OE1 GLN A  12      76.181  61.905  89.868  1.00  0.00           O
ATOM    300  NE2 GLN A  12      77.300  63.675  88.990  1.00  0.00           N
ATOM    303  C   GLN A  12      75.730  67.226  91.518  1.00  0.00           C
ATOM    304  O   GLN A  12      75.700  68.426  91.288  1.00  0.00           O
ATOM    305  N   SER A  13      75.031  66.656  92.538  1.00  0.00           N
ATOM    307  CA  SER A  13      74.350  67.406  93.589  1.00  0.00           C
ATOM    309  CB  SER A  13      75.120  68.656  94.118  1.00  0.00           C
ATOM    312  OG  SER A  13      76.471  68.314  94.440  1.00  0.00           O
ATOM    314  C   SER A  13      72.961  67.826  93.169  1.00  0.00           C
ATOM    315  O   SER A  13      72.370  68.756  93.729  1.00  0.00           O
ATOM    316  N   VAL A  14      72.431  67.156  92.130  1.00  0.00           N
ATOM    318  CA  VAL A  14      71.310  67.586  91.309  1.00  0.00           C
ATOM    320  CB  VAL A  14      71.060  66.594  90.189  1.00  0.00           C
ATOM    322  CG1 VAL A  14      70.060  67.156  89.169  1.00  0.00           C
ATOM    326  CG2 VAL A  14      72.391  66.235  89.489  1.00  0.00           C
ATOM    330  C   VAL A  14      70.041  67.844  92.080  1.00  0.00           C
ATOM    331  O   VAL A  14      69.560  67.025  92.859  1.00  0.00           O
ATOM    332  N   ARG A  15      69.431  69.024  91.889  1.00  0.00           N
ATOM    334  CA  ARG A  15      68.200  69.326  92.569  1.00  0.00           C
ATOM    336  CB  ARG A  15      68.130  70.785  93.078  1.00  0.00           C
ATOM    339  CG  ARG A  15      66.941  71.076  94.018  1.00  0.00           C
ATOM    342  CD  ARG A  15      67.011  70.314  95.359  1.00  0.00           C
ATOM    345  NE  ARG A  15      65.840  70.766  96.188  1.00  0.00           N
ATOM    347  CZ  ARG A  15      64.711  70.105  96.328  1.00  0.00           C
ATOM    348  NH1 ARG A  15      64.420  68.995  95.699  1.00  0.00           N
ATOM    351  NH2 ARG A  15      63.841  70.495  97.239  1.00  0.00           N
ATOM    354  C   ARG A  15      67.060  69.006  91.638  1.00  0.00           C
ATOM    355  O   ARG A  15      67.071  69.234  90.438  1.00  0.00           O
ATOM    356  N   ILE A  16      66.031  68.374  92.199  1.00  0.00           N
ATOM    358  CA  ILE A  16      64.790  68.165  91.518  1.00  0.00           C
ATOM    360  CB  ILE A  16      64.080  66.915  92.010  1.00  0.00           C
ATOM    362  CG2 ILE A  16      62.850  66.704  91.108  1.00  0.00           C
ATOM    366  CG1 ILE A  16      65.060  65.726  91.940  1.00  0.00           C
ATOM    369  CD  ILE A  16      64.450  64.465  92.538  1.00  0.00           C
ATOM    373  C   ILE A  16      63.890  69.344  91.719  1.00  0.00           C
ATOM    374  O   ILE A  16      63.600  69.756  92.839  1.00  0.00           O
ATOM    375  N   VAL A  17      63.420  69.906  90.609  1.00  0.00           N
ATOM    377  CA  VAL A  17      62.471  70.965  90.599  1.00  0.00           C
ATOM    379  CB  VAL A  17      63.121  72.186  89.998  1.00  0.00           C
ATOM    381  CG1 VAL A  17      62.090  73.256  89.729  1.00  0.00           C
ATOM    385  CG2 VAL A  17      64.111  72.745  91.020  1.00  0.00           C
ATOM    389  C   VAL A  17      61.231  70.495  89.858  1.00  0.00           C
ATOM    390  O   VAL A  17      61.320  69.735  88.889  1.00  0.00           O
ATOM    391  N   ASP A  18      60.041  70.906  90.318  1.00  0.00           N
ATOM    393  CA  ASP A  18      58.801  70.704  89.589  1.00  0.00           C
ATOM    395  CB  ASP A  18      57.691  70.274  90.578  1.00  0.00           C
ATOM    398  CG  ASP A  18      57.300  71.375  91.549  1.00  0.00           C
ATOM    399  OD1 ASP A  18      58.191  71.976  92.199  1.00  0.00           O
ATOM    400  OD2 ASP A  18      56.071  71.564  91.719  1.00  0.00           O
ATOM    401  C   ASP A  18      58.400  71.984  88.819  1.00  0.00           C
ATOM    402  O   ASP A  18      57.560  71.946  87.919  1.00  0.00           O
ATOM    403  N   GLU A  19      59.001  73.124  89.169  1.00  0.00           N
ATOM    405  CA  GLU A  19      58.670  74.425  88.618  1.00  0.00           C
ATOM    407  CB  GLU A  19      57.500  75.046  89.419  1.00  0.00           C
ATOM    410  CG  GLU A  19      57.721  75.064  90.958  1.00  0.00           C
ATOM    413  CD  GLU A  19      57.840  76.465  91.529  1.00  0.00           C
ATOM    414  OE1 GLU A  19      56.880  77.245  91.319  1.00  0.00           O
ATOM    415  OE2 GLU A  19      58.871  76.775  92.178  1.00  0.00           O
ATOM    416  C   GLU A  19      59.850  75.385  88.629  1.00  0.00           C
ATOM    417  O   GLU A  19      60.470  75.635  89.669  1.00  0.00           O
ATOM    418  N   GLN A  20      60.210  75.976  87.468  1.00  0.00           N
ATOM    420  CA  GLN A  20      61.281  76.954  87.379  1.00  0.00           C
ATOM    422  CB  GLN A  20      62.450  76.405  86.509  1.00  0.00           C
ATOM    425  CG  GLN A  20      63.090  75.125  87.099  1.00  0.00           C
ATOM    428  CD  GLN A  20      64.141  74.525  86.169  1.00  0.00           C
ATOM    429  OE1 GLN A  20      64.590  75.116  85.178  1.00  0.00           O
ATOM    430  NE2 GLN A  20      64.510  73.256  86.459  1.00  0.00           N
ATOM    433  C   GLN A  20      60.930  78.384  86.898  1.00  0.00           C
ATOM    434  O   GLN A  20      61.880  79.035  86.459  1.00  0.00           O
ATOM    435  N   PRO A  21      59.720  78.996  86.898  1.00  0.00           N
ATOM    436  CD  PRO A  21      58.461  78.454  87.439  1.00  0.00           C
ATOM    439  CA  PRO A  21      59.520  80.376  86.439  1.00  0.00           C
ATOM    441  CB  PRO A  21      58.100  80.765  86.870  1.00  0.00           C
ATOM    444  CG  PRO A  21      57.370  79.436  87.019  1.00  0.00           C
ATOM    447  C   PRO A  21      60.501  81.384  86.979  1.00  0.00           C
ATOM    448  O   PRO A  21      60.641  81.496  88.199  1.00  0.00           O
ATOM    449  N   GLY A  22      61.161  82.176  86.118  1.00  0.00           N
ATOM    451  CA  GLY A  22      61.990  83.265  86.589  1.00  0.00           C
ATOM    454  C   GLY A  22      63.420  82.885  86.758  1.00  0.00           C
ATOM    455  O   GLY A  22      64.251  83.706  87.139  1.00  0.00           O
ATOM    456  N   ALA A  23      63.760  81.646  86.409  1.00  0.00           N
ATOM    458  CA  ALA A  23      65.111  81.175  86.369  1.00  0.00           C
ATOM    460  CB  ALA A  23      65.181  79.865  87.159  1.00  0.00           C
ATOM    464  C   ALA A  23      65.470  80.905  84.939  1.00  0.00           C
ATOM    465  O   ALA A  23      64.800  80.116  84.288  1.00  0.00           O
ATOM    466  N   GLU A  24      66.490  81.555  84.359  1.00  0.00           N
ATOM    468  CA  GLU A  24      67.071  81.095  83.120  1.00  0.00           C
ATOM    470  CB  GLU A  24      67.861  82.176  82.329  1.00  0.00           C
ATOM    473  CG  GLU A  24      69.170  82.695  82.958  1.00  0.00           C
ATOM    476  CD  GLU A  24      68.950  83.265  84.349  1.00  0.00           C
ATOM    477  OE1 GLU A  24      68.480  84.436  84.389  1.00  0.00           O
ATOM    478  OE2 GLU A  24      69.270  82.616  85.368  1.00  0.00           O
ATOM    479  C   GLU A  24      67.931  79.855  83.330  1.00  0.00           C
ATOM    480  O   GLU A  24      68.461  79.585  84.410  1.00  0.00           O
ATOM    481  N   CYS A  25      68.060  79.035  82.288  1.00  0.00           N
ATOM    483  CA  CYS A  25      68.770  77.785  82.358  1.00  0.00           C
ATOM    485  CB  CYS A  25      67.940  76.715  83.129  1.00  0.00           C
ATOM    488  SG  CYS A  25      66.211  76.594  82.549  1.00  0.00           S
ATOM    490  C   CYS A  25      69.050  77.344  80.949  1.00  0.00           C
ATOM    491  O   CYS A  25      68.401  77.836  80.009  1.00  0.00           O
ATOM    492  N   GLN A  26      69.990  76.425  80.729  1.00  0.00           N
ATOM    494  CA  GLN A  26      70.190  75.796  79.449  1.00  0.00           C
ATOM    496  CB  GLN A  26      71.690  75.665  79.178  1.00  0.00           C
ATOM    499  CG  GLN A  26      72.011  75.105  77.788  1.00  0.00           C
ATOM    502  CD  GLN A  26      73.500  74.814  77.779  1.00  0.00           C
ATOM    503  OE1 GLN A  26      74.340  75.704  77.678  1.00  0.00           O
ATOM    504  NE2 GLN A  26      73.841  73.514  77.888  1.00  0.00           N
ATOM    507  C   GLN A  26      69.630  74.396  79.458  1.00  0.00           C
ATOM    508  O   GLN A  26      69.861  73.634  80.399  1.00  0.00           O
ATOM    509  N   LEU A  27      68.920  73.986  78.399  1.00  0.00           N
ATOM    511  CA  LEU A  27      68.500  72.616  78.199  1.00  0.00           C
ATOM    513  CB  LEU A  27      67.270  72.625  77.249  1.00  0.00           C
ATOM    516  CG  LEU A  27      66.590  71.265  76.999  1.00  0.00           C
ATOM    518  CD1 LEU A  27      66.050  70.696  78.318  1.00  0.00           C
ATOM    522  CD2 LEU A  27      65.441  71.405  75.999  1.00  0.00           C
ATOM    526  C   LEU A  27      69.620  71.734  77.639  1.00  0.00           C
ATOM    527  O   LEU A  27      70.200  72.025  76.589  1.00  0.00           O
ATOM    528  N   ILE A  28      69.971  70.624  78.329  1.00  0.00           N
ATOM    530  CA  ILE A  28      70.980  69.676  77.829  1.00  0.00           C
ATOM    532  CB  ILE A  28      72.020  69.234  78.909  1.00  0.00           C
ATOM    534  CG2 ILE A  28      72.981  68.135  78.409  1.00  0.00           C
ATOM    538  CG1 ILE A  28      72.871  70.396  79.479  1.00  0.00           C
ATOM    541  CD  ILE A  28      72.100  71.326  80.399  1.00  0.00           C
ATOM    545  C   ILE A  28      70.251  68.485  77.200  1.00  0.00           C
ATOM    546  O   ILE A  28      70.821  67.695  76.449  1.00  0.00           O
ATOM    547  N   GLY A  29      68.910  68.406  77.389  1.00  0.00           N
ATOM    549  CA  GLY A  29      68.060  67.406  76.748  1.00  0.00           C
ATOM    552  C   GLY A  29      67.031  66.796  77.659  1.00  0.00           C
ATOM    553  O   GLY A  29      66.801  67.235  78.788  1.00  0.00           O
ATOM    554  N   THR A  30      66.391  65.704  77.179  1.00  0.00           N
ATOM    556  CA  THR A  30      65.441  64.896  77.949  1.00  0.00           C
ATOM    558  CB  THR A  30      64.361  64.234  77.089  1.00  0.00           C
ATOM    560  OG1 THR A  30      64.911  63.615  75.938  1.00  0.00           O
ATOM    562  CG2 THR A  30      63.381  65.285  76.568  1.00  0.00           C
ATOM    566  C   THR A  30      66.160  63.764  78.660  1.00  0.00           C
ATOM    567  O   THR A  30      67.020  63.106  78.078  1.00  0.00           O
ATOM    568  N   ALA A  31      65.850  63.496  79.928  1.00  0.00           N
ATOM    570  CA  ALA A  31      66.361  62.314  80.588  1.00  0.00           C
ATOM    572  CB  ALA A  31      67.291  62.646  81.770  1.00  0.00           C
ATOM    576  C   ALA A  31      65.191  61.525  81.079  1.00  0.00           C
ATOM    577  O   ALA A  31      64.060  62.015  81.210  1.00  0.00           O
ATOM    578  N   THR A  32      65.461  60.256  81.378  1.00  0.00           N
ATOM    580  CA  THR A  32      64.450  59.346  81.870  1.00  0.00           C
ATOM    582  CB  THR A  32      63.901  58.396  80.818  1.00  0.00           C
ATOM    584  OG1 THR A  32      63.391  59.116  79.718  1.00  0.00           O
ATOM    586  CG2 THR A  32      62.721  57.646  81.428  1.00  0.00           C
ATOM    590  C   THR A  32      65.111  58.516  82.919  1.00  0.00           C
ATOM    591  O   THR A  32      66.221  58.036  82.740  1.00  0.00           O
ATOM    592  N   GLY A  33      64.420  58.314  84.058  1.00  0.00           N
ATOM    594  CA  GLY A  33      64.691  57.206  84.949  1.00  0.00           C
ATOM    597  C   GLY A  33      63.470  56.366  84.988  1.00  0.00           C
ATOM    598  O   GLY A  33      62.350  56.856  84.829  1.00  0.00           O
ATOM    599  N   LYS A  34      63.630  55.065  85.199  1.00  0.00           N
ATOM    601  CA  LYS A  34      62.521  54.156  85.178  1.00  0.00           C
ATOM    603  CB  LYS A  34      62.551  53.176  83.969  1.00  0.00           C
ATOM    606  CG  LYS A  34      62.770  53.715  82.549  1.00  0.00           C
ATOM    609  CD  LYS A  34      61.551  54.405  81.940  1.00  0.00           C
ATOM    612  CE  LYS A  34      61.720  54.746  80.458  1.00  0.00           C
ATOM    615  NZ  LYS A  34      61.600  53.564  79.579  1.00  0.00           N
ATOM    619  C   LYS A  34      62.700  53.285  86.399  1.00  0.00           C
ATOM    620  O   LYS A  34      63.801  53.125  86.940  1.00  0.00           O
ATOM    621  N   GLN A  35      61.641  52.576  86.788  1.00  0.00           N
ATOM    623  CA  GLN A  35      61.801  51.256  87.309  1.00  0.00           C
ATOM    625  CB  GLN A  35      60.881  51.016  88.508  1.00  0.00           C
ATOM    628  CG  GLN A  35      61.271  51.885  89.739  1.00  0.00           C
ATOM    631  CD  GLN A  35      62.670  51.635  90.339  1.00  0.00           C
ATOM    632  OE1 GLN A  35      62.780  51.026  91.409  1.00  0.00           O
ATOM    633  NE2 GLN A  35      63.740  52.146  89.699  1.00  0.00           N
ATOM    636  C   GLN A  35      61.700  50.236  86.199  1.00  0.00           C
ATOM    637  O   GLN A  35      60.811  49.396  86.160  1.00  0.00           O
ATOM    638  N   SER A  36      62.710  50.306  85.289  1.00  0.00           N
ATOM    640  CA  SER A  36      63.111  49.326  84.288  1.00  0.00           C
ATOM    642  CB  SER A  36      63.750  49.986  83.020  1.00  0.00           C
ATOM    645  OG  SER A  36      64.940  50.705  83.349  1.00  0.00           O
ATOM    647  C   SER A  36      64.130  48.405  84.919  1.00  0.00           C
ATOM    648  O   SER A  36      64.490  47.346  84.410  1.00  0.00           O
ATOM    649  N   ASN A  37      64.531  48.815  86.138  1.00  0.00           N
ATOM    651  CA  ASN A  37      65.231  48.115  87.169  1.00  0.00           C
ATOM    653  CB  ASN A  37      66.590  48.815  87.479  1.00  0.00           C
ATOM    656  CG  ASN A  37      66.481  50.275  87.948  1.00  0.00           C
ATOM    657  OD1 ASN A  37      66.481  50.555  89.149  1.00  0.00           O
ATOM    658  ND2 ASN A  37      66.401  51.236  87.010  1.00  0.00           N
ATOM    661  C   ASN A  37      64.301  48.185  88.368  1.00  0.00           C
ATOM    662  O   ASN A  37      63.820  49.256  88.710  1.00  0.00           O
ATOM    663  N   TRP A  38      63.960  47.046  88.998  1.00  0.00           N
ATOM    665  CA  TRP A  38      62.931  46.996  90.049  1.00  0.00           C
ATOM    667  CB  TRP A  38      63.311  47.635  91.409  1.00  0.00           C
ATOM    670  CG  TRP A  38      64.450  46.976  92.108  1.00  0.00           C
ATOM    671  CD1 TRP A  38      64.410  45.956  93.029  1.00  0.00           C
ATOM    673  NE1 TRP A  38      65.700  45.576  93.339  1.00  0.00           N
ATOM    675  CE2 TRP A  38      66.580  46.366  92.659  1.00  0.00           C
ATOM    676  CD2 TRP A  38      65.830  47.276  91.889  1.00  0.00           C
ATOM    677  CE3 TRP A  38      66.471  48.236  91.138  1.00  0.00           C
ATOM    679  CZ3 TRP A  38      67.861  48.314  91.178  1.00  0.00           C
ATOM    681  CZ2 TRP A  38      67.970  46.406  92.668  1.00  0.00           C
ATOM    683  CH2 TRP A  38      68.600  47.425  91.949  1.00  0.00           C
ATOM    685  C   TRP A  38      61.541  47.376  89.568  1.00  0.00           C
ATOM    686  O   TRP A  38      60.700  47.896  90.318  1.00  0.00           O
ATOM    687  N   LEU A  39      61.250  47.056  88.299  1.00  0.00           N
ATOM    689  CA  LEU A  39      59.920  46.916  87.759  1.00  0.00           C
ATOM    691  CB  LEU A  39      59.920  46.516  86.238  1.00  0.00           C
ATOM    694  CG  LEU A  39      61.231  46.474  85.429  1.00  0.00           C
ATOM    696  CD1 LEU A  39      61.950  45.156  85.609  1.00  0.00           C
ATOM    700  CD2 LEU A  39      60.970  46.646  83.918  1.00  0.00           C
ATOM    704  C   LEU A  39      59.071  45.946  88.589  1.00  0.00           C
ATOM    705  O   LEU A  39      59.610  45.086  89.288  1.00  0.00           O
ATOM    706  N   SER A  40      57.731  46.064  88.579  1.00  0.00           N
ATOM    708  CA  SER A  40      56.830  45.146  89.270  1.00  0.00           C
ATOM    710  CB  SER A  40      55.420  45.785  89.510  1.00  0.00           C
ATOM    713  OG  SER A  40      54.510  45.006  90.299  1.00  0.00           O
ATOM    715  C   SER A  40      56.650  43.896  88.428  1.00  0.00           C
ATOM    716  O   SER A  40      55.611  43.766  87.768  1.00  0.00           O
ATOM    717  N   GLY A  41      57.661  42.985  88.380  1.00  0.00           N
ATOM    719  CA  GLY A  41      57.840  41.935  87.368  1.00  0.00           C
ATOM    722  C   GLY A  41      56.770  40.905  87.329  1.00  0.00           C
ATOM    723  O   GLY A  41      56.600  40.116  86.389  1.00  0.00           O
ATOM    724  N   GLN A  42      55.961  40.915  88.368  1.00  0.00           N
ATOM    726  CA  GLN A  42      54.790  40.116  88.428  1.00  0.00           C
ATOM    728  CB  GLN A  42      55.130  38.826  89.179  1.00  0.00           C
ATOM    731  CG  GLN A  42      54.130  37.675  88.939  1.00  0.00           C
ATOM    734  CD  GLN A  42      54.790  36.406  89.428  1.00  0.00           C
ATOM    735  OE1 GLN A  42      55.811  36.455  90.108  1.00  0.00           O
ATOM    736  NE2 GLN A  42      54.211  35.226  89.149  1.00  0.00           N
ATOM    739  C   GLN A  42      53.781  40.946  89.158  1.00  0.00           C
ATOM    740  O   GLN A  42      54.080  41.945  89.809  1.00  0.00           O
ATOM    741  N   HIS A  43      52.510  40.525  89.099  1.00  0.00           N
ATOM    743  CA  HIS A  43      51.481  41.016  90.009  1.00  0.00           C
ATOM    745  CB  HIS A  43      50.130  40.375  89.630  1.00  0.00           C
ATOM    748  ND1 HIS A  43      48.100  41.745  90.079  1.00  0.00           N
ATOM    749  CG  HIS A  43      49.010  40.806  90.508  1.00  0.00           C
ATOM    750  CE1 HIS A  43      47.201  41.815  91.038  1.00  0.00           C
ATOM    752  NE2 HIS A  43      47.481  40.965  92.049  1.00  0.00           N
ATOM    754  CD2 HIS A  43      48.630  40.294  91.708  1.00  0.00           C
ATOM    756  C   HIS A  43      51.830  40.755  91.479  1.00  0.00           C
ATOM    757  O   HIS A  43      51.670  41.605  92.348  1.00  0.00           O
ATOM    758  N   GLY A  44      52.391  39.556  91.779  1.00  0.00           N
ATOM    760  CA  GLY A  44      52.731  39.076  93.129  1.00  0.00           C
ATOM    763  C   GLY A  44      54.020  39.605  93.669  1.00  0.00           C
ATOM    764  O   GLY A  44      54.380  39.315  94.809  1.00  0.00           O
ATOM    765  N   GLU A  45      54.740  40.396  92.859  1.00  0.00           N
ATOM    767  CA  GLU A  45      55.920  41.166  93.239  1.00  0.00           C
ATOM    769  CB  GLU A  45      56.910  41.315  92.059  1.00  0.00           C
ATOM    772  CG  GLU A  45      57.721  40.035  91.739  1.00  0.00           C
ATOM    775  CD  GLU A  45      58.630  40.215  90.529  1.00  0.00           C
ATOM    776  OE1 GLU A  45      59.160  41.344  90.339  1.00  0.00           O
ATOM    777  OE2 GLU A  45      58.830  39.225  89.779  1.00  0.00           O
ATOM    778  C   GLU A  45      55.510  42.556  93.699  1.00  0.00           C
ATOM    779  O   GLU A  45      54.400  43.006  93.400  1.00  0.00           O
ATOM    780  N   GLU A  46      56.401  43.255  94.428  1.00  0.00           N
ATOM    782  CA  GLU A  46      56.221  44.626  94.829  1.00  0.00           C
ATOM    784  CB  GLU A  46      57.401  45.156  95.689  1.00  0.00           C
ATOM    787  CG  GLU A  46      57.621  44.476  97.068  1.00  0.00           C
ATOM    790  CD  GLU A  46      58.031  43.015  96.979  1.00  0.00           C
ATOM    791  OE1 GLU A  46      59.060  42.756  96.309  1.00  0.00           O
ATOM    792  OE2 GLU A  46      57.370  42.155  97.639  1.00  0.00           O
ATOM    793  C   GLU A  46      56.031  45.555  93.629  1.00  0.00           C
ATOM    794  O   GLU A  46      56.700  45.425  92.600  1.00  0.00           O
ATOM    795  N   GLY A  47      55.100  46.535  93.748  1.00  0.00           N
ATOM    797  CA  GLY A  47      54.850  47.594  92.779  1.00  0.00           C
ATOM    800  C   GLY A  47      56.091  48.366  92.419  1.00  0.00           C
ATOM    801  O   GLY A  47      57.050  48.376  93.178  1.00  0.00           O
ATOM    802  N   GLY A  48      56.130  49.065  91.259  1.00  0.00           N
ATOM    804  CA  GLY A  48      57.290  49.884  90.909  1.00  0.00           C
ATOM    807  C   GLY A  48      57.580  50.965  91.928  1.00  0.00           C
ATOM    808  O   GLY A  48      56.681  51.616  92.460  1.00  0.00           O
ATOM    809  N   SER A  49      58.861  51.215  92.229  1.00  0.00           N
ATOM    811  CA  SER A  49      59.251  52.165  93.249  1.00  0.00           C
ATOM    813  CB  SER A  49      60.540  51.656  93.949  1.00  0.00           C
ATOM    816  OG  SER A  49      60.881  52.406  95.108  1.00  0.00           O
ATOM    818  C   SER A  49      59.490  53.556  92.668  1.00  0.00           C
ATOM    819  O   SER A  49      60.470  53.796  91.968  1.00  0.00           O
ATOM    820  N   MET A  50      58.600  54.525  92.979  1.00  0.00           N
ATOM    822  CA  MET A  50      58.620  55.884  92.419  1.00  0.00           C
ATOM    824  CB  MET A  50      57.391  56.735  92.868  1.00  0.00           C
ATOM    827  CG  MET A  50      57.300  57.085  94.370  1.00  0.00           C
ATOM    830  SD  MET A  50      56.071  58.366  94.758  1.00  0.00           S
ATOM    831  CE  MET A  50      57.170  59.735  94.309  1.00  0.00           C
ATOM    835  C   MET A  50      59.891  56.635  92.759  1.00  0.00           C
ATOM    836  O   MET A  50      60.431  57.396  91.968  1.00  0.00           O
ATOM    837  N   ARG A  51      60.420  56.375  93.979  1.00  0.00           N
ATOM    839  CA  ARG A  51      61.711  56.826  94.468  1.00  0.00           C
ATOM    841  CB  ARG A  51      61.880  56.336  95.928  1.00  0.00           C
ATOM    844  CG  ARG A  51      63.191  56.745  96.608  1.00  0.00           C
ATOM    847  CD  ARG A  51      63.441  56.196  98.028  1.00  0.00           C
ATOM    850  NE  ARG A  51      63.801  54.746  97.908  1.00  0.00           N
ATOM    852  CZ  ARG A  51      64.410  54.035  98.858  1.00  0.00           C
ATOM    853  NH1 ARG A  51      64.911  54.546  99.968  1.00  0.00           N
ATOM    856  NH2 ARG A  51      64.470  52.724  98.709  1.00  0.00           N
ATOM    859  C   ARG A  51      62.891  56.344  93.638  1.00  0.00           C
ATOM    860  O   ARG A  51      63.850  57.085  93.419  1.00  0.00           O
ATOM    861  N   GLY A  52      62.861  55.076  93.178  1.00  0.00           N
ATOM    863  CA  GLY A  52      63.911  54.535  92.329  1.00  0.00           C
ATOM    866  C   GLY A  52      63.981  55.236  90.998  1.00  0.00           C
ATOM    867  O   GLY A  52      65.021  55.765  90.639  1.00  0.00           O
ATOM    868  N   ALA A  53      62.840  55.345  90.299  1.00  0.00           N
ATOM    870  CA  ALA A  53      62.751  56.016  89.018  1.00  0.00           C
ATOM    872  CB  ALA A  53      61.301  55.936  88.529  1.00  0.00           C
ATOM    876  C   ALA A  53      63.200  57.476  89.099  1.00  0.00           C
ATOM    877  O   ALA A  53      63.981  57.955  88.279  1.00  0.00           O
ATOM    878  N   ALA A  54      62.751  58.195  90.159  1.00  0.00           N
ATOM    880  CA  ALA A  54      63.170  59.546  90.458  1.00  0.00           C
ATOM    882  CB  ALA A  54      62.370  60.024  91.679  1.00  0.00           C
ATOM    886  C   ALA A  54      64.670  59.696  90.678  1.00  0.00           C
ATOM    887  O   ALA A  54      65.310  60.625  90.178  1.00  0.00           O
ATOM    888  N   ASN A  55      65.280  58.766  91.428  1.00  0.00           N
ATOM    890  CA  ASN A  55      66.731  58.686  91.579  1.00  0.00           C
ATOM    892  CB  ASN A  55      67.130  57.625  92.619  1.00  0.00           C
ATOM    895  CG  ASN A  55      66.611  57.955  94.009  1.00  0.00           C
ATOM    896  OD1 ASN A  55      66.291  59.076  94.389  1.00  0.00           O
ATOM    897  ND2 ASN A  55      66.541  56.885  94.829  1.00  0.00           N
ATOM    900  C   ASN A  55      67.480  58.396  90.299  1.00  0.00           C
ATOM    901  O   ASN A  55      68.441  59.086  89.979  1.00  0.00           O
ATOM    902  N   ASP A  56      67.020  57.416  89.519  1.00  0.00           N
ATOM    904  CA  ASP A  56      67.651  57.035  88.279  1.00  0.00           C
ATOM    906  CB  ASP A  56      67.020  55.726  87.768  1.00  0.00           C
ATOM    909  CG  ASP A  56      67.480  54.585  88.669  1.00  0.00           C
ATOM    910  OD1 ASP A  56      68.711  54.496  88.939  1.00  0.00           O
ATOM    911  OD2 ASP A  56      66.630  53.736  89.029  1.00  0.00           O
ATOM    912  C   ASP A  56      67.641  58.146  87.239  1.00  0.00           C
ATOM    913  O   ASP A  56      68.641  58.384  86.558  1.00  0.00           O
ATOM    914  N   LEU A  57      66.541  58.916  87.150  1.00  0.00           N
ATOM    916  CA  LEU A  57      66.481  60.135  86.369  1.00  0.00           C
ATOM    918  CB  LEU A  57      65.060  60.726  86.509  1.00  0.00           C
ATOM    921  CG  LEU A  57      64.821  62.116  85.868  1.00  0.00           C
ATOM    923  CD1 LEU A  57      65.010  62.064  84.349  1.00  0.00           C
ATOM    927  CD2 LEU A  57      63.430  62.666  86.178  1.00  0.00           C
ATOM    931  C   LEU A  57      67.501  61.175  86.779  1.00  0.00           C
ATOM    932  O   LEU A  57      68.191  61.775  85.949  1.00  0.00           O
ATOM    933  N   ARG A  58      67.651  61.375  88.099  1.00  0.00           N
ATOM    935  CA  ARG A  58      68.630  62.276  88.660  1.00  0.00           C
ATOM    937  CB  ARG A  58      68.480  62.314  90.178  1.00  0.00           C
ATOM    940  CG  ARG A  58      69.121  63.596  90.760  1.00  0.00           C
ATOM    943  CD  ARG A  58      69.231  63.656  92.279  1.00  0.00           C
ATOM    946  NE  ARG A  58      67.910  63.215  92.818  1.00  0.00           N
ATOM    948  CZ  ARG A  58      67.670  61.986  93.260  1.00  0.00           C
ATOM    949  NH1 ARG A  58      68.600  61.166  93.699  1.00  0.00           N
ATOM    952  NH2 ARG A  58      66.440  61.525  93.229  1.00  0.00           N
ATOM    955  C   ARG A  58      70.050  61.896  88.309  1.00  0.00           C
ATOM    956  O   ARG A  58      70.860  62.736  87.929  1.00  0.00           O
ATOM    957  N   ASN A  59      70.371  60.596  88.400  1.00  0.00           N
ATOM    959  CA  ASN A  59      71.641  60.046  87.999  1.00  0.00           C
ATOM    961  CB  ASN A  59      71.681  58.535  88.339  1.00  0.00           C
ATOM    964  CG  ASN A  59      71.501  58.314  89.839  1.00  0.00           C
ATOM    965  OD1 ASN A  59      71.901  59.116  90.678  1.00  0.00           O
ATOM    966  ND2 ASN A  59      70.870  57.165  90.199  1.00  0.00           N
ATOM    969  C   ASN A  59      71.931  60.275  86.509  1.00  0.00           C
ATOM    970  O   ASN A  59      73.031  60.655  86.129  1.00  0.00           O
ATOM    971  N   GLN A  60      70.901  60.105  85.648  1.00  0.00           N
ATOM    973  CA  GLN A  60      71.011  60.326  84.219  1.00  0.00           C
ATOM    975  CB  GLN A  60      69.711  59.884  83.479  1.00  0.00           C
ATOM    978  CG  GLN A  60      69.511  58.345  83.368  1.00  0.00           C
ATOM    981  CD  GLN A  60      70.531  57.576  82.528  1.00  0.00           C
ATOM    982  OE1 GLN A  60      70.670  56.355  82.649  1.00  0.00           O
ATOM    983  NE2 GLN A  60      71.221  58.285  81.618  1.00  0.00           N
ATOM    986  C   GLN A  60      71.380  61.765  83.850  1.00  0.00           C
ATOM    987  O   GLN A  60      72.300  61.976  83.069  1.00  0.00           O
ATOM    988  N   ALA A  61      70.761  62.775  84.479  1.00  0.00           N
ATOM    990  CA  ALA A  61      71.160  64.175  84.370  1.00  0.00           C
ATOM    992  CB  ALA A  61      70.251  65.035  85.229  1.00  0.00           C
ATOM    996  C   ALA A  61      72.560  64.484  84.818  1.00  0.00           C
ATOM    997  O   ALA A  61      73.240  65.376  84.300  1.00  0.00           O
ATOM    998  N   ALA A  62      72.981  63.785  85.868  1.00  0.00           N
ATOM   1000  CA  ALA A  62      74.240  64.006  86.509  1.00  0.00           C
ATOM   1002  CB  ALA A  62      74.090  63.366  87.888  1.00  0.00           C
ATOM   1006  C   ALA A  62      75.410  63.444  85.718  1.00  0.00           C
ATOM   1007  O   ALA A  62      76.510  63.995  85.749  1.00  0.00           O
ATOM   1008  N   ALA A  63      75.151  62.384  84.910  1.00  0.00           N
ATOM   1010  CA  ALA A  63      76.011  61.926  83.819  1.00  0.00           C
ATOM   1012  CB  ALA A  63      75.400  60.715  83.099  1.00  0.00           C
ATOM   1016  C   ALA A  63      76.251  63.006  82.789  1.00  0.00           C
ATOM   1017  O   ALA A  63      77.361  63.226  82.318  1.00  0.00           O
ATOM   1018  N   MET A  64      75.200  63.785  82.479  1.00  0.00           N
ATOM   1020  CA  MET A  64      75.281  64.845  81.509  1.00  0.00           C
ATOM   1022  CB  MET A  64      73.920  65.105  80.858  1.00  0.00           C
ATOM   1025  CG  MET A  64      73.531  64.035  79.840  1.00  0.00           C
ATOM   1028  SD  MET A  64      71.880  64.296  79.208  1.00  0.00           S
ATOM   1029  CE  MET A  64      71.111  63.526  80.639  1.00  0.00           C
ATOM   1033  C   MET A  64      75.781  66.175  82.038  1.00  0.00           C
ATOM   1034  O   MET A  64      75.941  67.146  81.299  1.00  0.00           O
ATOM   1035  N   GLY A  65      76.071  66.245  83.339  1.00  0.00           N
ATOM   1037  CA  GLY A  65      76.600  67.436  83.969  1.00  0.00           C
ATOM   1040  C   GLY A  65      75.551  68.455  84.288  1.00  0.00           C
ATOM   1041  O   GLY A  65      75.870  69.646  84.440  1.00  0.00           O
ATOM   1042  N   GLY A  66      74.281  68.046  84.410  1.00  0.00           N
ATOM   1044  CA  GLY A  66      73.191  68.915  84.809  1.00  0.00           C
ATOM   1047  C   GLY A  66      73.170  69.326  86.259  1.00  0.00           C
ATOM   1048  O   GLY A  66      73.490  68.535  87.150  1.00  0.00           O
ATOM   1049  N   ASN A  67      72.740  70.576  86.549  1.00  0.00           N
ATOM   1051  CA  ASN A  67      72.660  71.025  87.929  1.00  0.00           C
ATOM   1053  CB  ASN A  67      73.181  72.465  88.178  1.00  0.00           C
ATOM   1056  CG  ASN A  67      72.340  73.514  87.460  1.00  0.00           C
ATOM   1057  OD1 ASN A  67      71.580  73.226  86.558  1.00  0.00           O
ATOM   1058  ND2 ASN A  67      72.461  74.785  87.899  1.00  0.00           N
ATOM   1061  C   ASN A  67      71.260  70.896  88.529  1.00  0.00           C
ATOM   1062  O   ASN A  67      71.060  70.906  89.748  1.00  0.00           O
ATOM   1063  N   VAL A  68      70.240  70.766  87.668  1.00  0.00           N
ATOM   1065  CA  VAL A  68      68.861  70.696  88.078  1.00  0.00           C
ATOM   1067  CB  VAL A  68      68.100  72.035  88.069  1.00  0.00           C
ATOM   1069  CG1 VAL A  68      66.830  71.965  88.939  1.00  0.00           C
ATOM   1073  CG2 VAL A  68      68.961  73.186  88.618  1.00  0.00           C
ATOM   1077  C   VAL A  68      68.191  69.745  87.108  1.00  0.00           C
ATOM   1078  O   VAL A  68      68.600  69.616  85.949  1.00  0.00           O
ATOM   1079  N   ILE A  69      67.120  69.064  87.569  1.00  0.00           N
ATOM   1081  CA  ILE A  69      66.151  68.426  86.708  1.00  0.00           C
ATOM   1083  CB  ILE A  69      66.020  66.936  86.959  1.00  0.00           C
ATOM   1085  CG2 ILE A  69      64.870  66.305  86.129  1.00  0.00           C
ATOM   1089  CG1 ILE A  69      67.361  66.274  86.599  1.00  0.00           C
ATOM   1092  CD  ILE A  69      67.250  64.756  86.558  1.00  0.00           C
ATOM   1096  C   ILE A  69      64.821  69.105  86.919  1.00  0.00           C
ATOM   1097  O   ILE A  69      64.380  69.366  88.038  1.00  0.00           O
ATOM   1098  N   TYR A  70      64.111  69.344  85.818  1.00  0.00           N
ATOM   1100  CA  TYR A  70      62.700  69.676  85.799  1.00  0.00           C
ATOM   1102  CB  TYR A  70      62.481  70.656  84.639  1.00  0.00           C
ATOM   1105  CG  TYR A  70      61.100  71.186  84.529  1.00  0.00           C
ATOM   1106  CD1 TYR A  70      60.700  72.296  85.299  1.00  0.00           C
ATOM   1108  CE1 TYR A  70      59.410  72.814  85.139  1.00  0.00           C
ATOM   1110  CZ  TYR A  70      58.521  72.235  84.229  1.00  0.00           C
ATOM   1111  OH  TYR A  70      57.220  72.745  84.149  1.00  0.00           O
ATOM   1113  CD2 TYR A  70      60.221  70.635  83.589  1.00  0.00           C
ATOM   1115  CE2 TYR A  70      58.931  71.156  83.439  1.00  0.00           C
ATOM   1117  C   TYR A  70      61.931  68.374  85.578  1.00  0.00           C
ATOM   1118  O   TYR A  70      61.990  67.774  84.510  1.00  0.00           O
ATOM   1119  N   GLY A  71      61.231  67.876  86.618  1.00  0.00           N
ATOM   1121  CA  GLY A  71      60.450  66.646  86.509  1.00  0.00           C
ATOM   1124  C   GLY A  71      59.090  66.915  85.968  1.00  0.00           C
ATOM   1125  O   GLY A  71      58.230  67.436  86.669  1.00  0.00           O
ATOM   1126  N   ILE A  72      58.841  66.564  84.699  1.00  0.00           N
ATOM   1128  CA  ILE A  72      57.591  66.946  84.068  1.00  0.00           C
ATOM   1130  CB  ILE A  72      57.681  66.906  82.538  1.00  0.00           C
ATOM   1132  CG2 ILE A  72      57.910  65.476  82.049  1.00  0.00           C
ATOM   1136  CG1 ILE A  72      56.450  67.515  81.838  1.00  0.00           C
ATOM   1139  CD  ILE A  72      56.431  69.045  81.800  1.00  0.00           C
ATOM   1143  C   ILE A  72      56.420  66.116  84.608  1.00  0.00           C
ATOM   1144  O   ILE A  72      55.291  66.586  84.589  1.00  0.00           O
ATOM   1145  N   SER A  73      56.660  64.896  85.128  1.00  0.00           N
ATOM   1147  CA  SER A  73      55.621  63.965  85.559  1.00  0.00           C
ATOM   1149  CB  SER A  73      54.310  63.955  84.689  1.00  0.00           C
ATOM   1152  OG  SER A  73      53.451  62.826  84.858  1.00  0.00           O
ATOM   1154  C   SER A  73      56.211  62.576  85.709  1.00  0.00           C
ATOM   1155  O   SER A  73      57.191  62.215  85.059  1.00  0.00           O
ATOM   1156  N   SER A  74      55.650  61.756  86.630  1.00  0.00           N
ATOM   1158  CA  SER A  74      55.930  60.326  86.669  1.00  0.00           C
ATOM   1160  CB  SER A  74      56.571  59.795  87.999  1.00  0.00           C
ATOM   1163  OG  SER A  74      56.110  60.455  89.188  1.00  0.00           O
ATOM   1165  C   SER A  74      54.691  59.505  86.378  1.00  0.00           C
ATOM   1166  O   SER A  74      53.810  59.465  87.229  1.00  0.00           O
ATOM   1167  N   PRO A  75      54.561  58.806  85.248  1.00  0.00           N
ATOM   1168  CD  PRO A  75      55.111  59.256  83.979  1.00  0.00           C
ATOM   1171  CA  PRO A  75      53.461  57.875  85.059  1.00  0.00           C
ATOM   1173  CB  PRO A  75      53.270  57.745  83.549  1.00  0.00           C
ATOM   1176  CG  PRO A  75      54.550  58.306  82.929  1.00  0.00           C
ATOM   1179  C   PRO A  75      53.740  56.516  85.678  1.00  0.00           C
ATOM   1180  O   PRO A  75      54.860  56.016  85.669  1.00  0.00           O
ATOM   1181  N   SER A  76      52.661  55.896  86.189  1.00  0.00           N
ATOM   1183  CA  SER A  76      52.630  54.556  86.749  1.00  0.00           C
ATOM   1185  CB  SER A  76      51.751  54.465  88.029  1.00  0.00           C
ATOM   1188  OG  SER A  76      51.861  53.195  88.678  1.00  0.00           O
ATOM   1190  C   SER A  76      52.090  53.646  85.678  1.00  0.00           C
ATOM   1191  O   SER A  76      50.951  53.205  85.678  1.00  0.00           O
ATOM   1192  N   GLN A  77      52.910  53.426  84.639  1.00  0.00           N
ATOM   1194  CA  GLN A  77      52.500  52.605  83.538  1.00  0.00           C
ATOM   1196  CB  GLN A  77      52.180  53.456  82.270  1.00  0.00           C
ATOM   1199  CG  GLN A  77      53.350  54.175  81.549  1.00  0.00           C
ATOM   1202  CD  GLN A  77      54.111  53.255  80.578  1.00  0.00           C
ATOM   1203  OE1 GLN A  77      53.521  52.565  79.749  1.00  0.00           O
ATOM   1204  NE2 GLN A  77      55.461  53.236  80.678  1.00  0.00           N
ATOM   1207  C   GLN A  77      53.661  51.695  83.318  1.00  0.00           C
ATOM   1208  O   GLN A  77      54.790  52.146  83.218  1.00  0.00           O
ATOM   1209  N   GLY A  78      53.410  50.385  83.279  1.00  0.00           N
ATOM   1211  CA  GLY A  78      54.270  49.496  82.498  1.00  0.00           C
ATOM   1214  C   GLY A  78      53.490  48.396  81.919  1.00  0.00           C
ATOM   1215  O   GLY A  78      54.051  47.425  81.449  1.00  0.00           O
ATOM   1216  N   MET A  79      52.160  48.535  81.859  1.00  0.00           N
ATOM   1218  CA  MET A  79      51.310  47.506  81.299  1.00  0.00           C
ATOM   1220  CB  MET A  79      49.821  47.836  81.599  1.00  0.00           C
ATOM   1223  CG  MET A  79      49.191  48.965  80.749  1.00  0.00           C
ATOM   1226  SD  MET A  79      49.971  50.596  80.928  1.00  0.00           S
ATOM   1227  CE  MET A  79      49.340  50.896  82.600  1.00  0.00           C
ATOM   1231  C   MET A  79      51.520  47.355  79.799  1.00  0.00           C
ATOM   1232  O   MET A  79      51.271  46.296  79.248  1.00  0.00           O
ATOM   1233  N   LEU A  80      52.010  48.396  79.089  1.00  0.00           N
ATOM   1235  CA  LEU A  80      52.500  48.246  77.740  1.00  0.00           C
ATOM   1237  CB  LEU A  80      52.521  49.595  76.958  1.00  0.00           C
ATOM   1240  CG  LEU A  80      52.981  49.455  75.479  1.00  0.00           C
ATOM   1242  CD1 LEU A  80      52.050  48.535  74.700  1.00  0.00           C
ATOM   1246  CD2 LEU A  80      53.100  50.775  74.738  1.00  0.00           C
ATOM   1250  C   LEU A  80      53.890  47.635  77.670  1.00  0.00           C
ATOM   1251  O   LEU A  80      54.260  47.005  76.678  1.00  0.00           O
ATOM   1252  N   SER A  81      54.730  47.836  78.699  1.00  0.00           N
ATOM   1254  CA  SER A  81      56.110  47.384  78.688  1.00  0.00           C
ATOM   1256  CB  SER A  81      56.970  47.936  79.848  1.00  0.00           C
ATOM   1259  OG  SER A  81      58.340  47.495  79.829  1.00  0.00           O
ATOM   1261  C   SER A  81      56.211  45.896  78.608  1.00  0.00           C
ATOM   1262  O   SER A  81      55.420  45.135  79.149  1.00  0.00           O
ATOM   1263  N   SER A  82      57.191  45.415  77.829  1.00  0.00           N
ATOM   1265  CA  SER A  82      57.250  44.025  77.460  1.00  0.00           C
ATOM   1267  CB  SER A  82      58.001  43.925  76.108  1.00  0.00           C
ATOM   1270  OG  SER A  82      59.260  44.595  76.118  1.00  0.00           O
ATOM   1272  C   SER A  82      57.900  43.185  78.538  1.00  0.00           C
ATOM   1273  O   SER A  82      57.751  41.976  78.578  1.00  0.00           O
ATOM   1274  N   PHE A  83      58.591  43.875  79.468  1.00  0.00           N
ATOM   1276  CA  PHE A  83      59.350  43.326  80.559  1.00  0.00           C
ATOM   1278  CB  PHE A  83      60.650  44.156  80.760  1.00  0.00           C
ATOM   1281  CG  PHE A  83      61.580  43.866  79.639  1.00  0.00           C
ATOM   1282  CD1 PHE A  83      61.611  44.655  78.479  1.00  0.00           C
ATOM   1284  CE1 PHE A  83      62.420  44.275  77.398  1.00  0.00           C
ATOM   1286  CZ  PHE A  83      63.211  43.125  77.488  1.00  0.00           C
ATOM   1288  CD2 PHE A  83      62.391  42.724  79.718  1.00  0.00           C
ATOM   1290  CE2 PHE A  83      63.220  42.355  78.660  1.00  0.00           C
ATOM   1292  C   PHE A  83      58.641  43.384  81.879  1.00  0.00           C
ATOM   1293  O   PHE A  83      59.170  42.936  82.888  1.00  0.00           O
ATOM   1294  N   VAL A  84      57.450  43.986  81.979  1.00  0.00           N
ATOM   1296  CA  VAL A  84      56.830  44.165  83.279  1.00  0.00           C
ATOM   1298  CB  VAL A  84      57.500  45.315  84.018  1.00  0.00           C
ATOM   1300  CG1 VAL A  84      57.350  46.656  83.299  1.00  0.00           C
ATOM   1304  CG2 VAL A  84      57.061  45.366  85.479  1.00  0.00           C
ATOM   1308  C   VAL A  84      55.310  44.335  83.199  1.00  0.00           C
ATOM   1309  O   VAL A  84      54.790  44.916  82.248  1.00  0.00           O
ATOM   1310  N   PRO A  85      54.550  43.866  84.188  1.00  0.00           N
ATOM   1311  CD  PRO A  85      54.850  42.565  84.779  1.00  0.00           C
ATOM   1314  CA  PRO A  85      53.141  44.235  84.359  1.00  0.00           C
ATOM   1316  CB  PRO A  85      52.681  43.285  85.479  1.00  0.00           C
ATOM   1319  CG  PRO A  85      53.511  42.025  85.268  1.00  0.00           C
ATOM   1322  C   PRO A  85      52.910  45.685  84.770  1.00  0.00           C
ATOM   1323  O   PRO A  85      51.931  46.285  84.328  1.00  0.00           O
ATOM   1324  N   THR A  86      53.760  46.245  85.648  1.00  0.00           N
ATOM   1326  CA  THR A  86      53.721  47.646  86.029  1.00  0.00           C
ATOM   1328  CB  THR A  86      52.931  47.975  87.288  1.00  0.00           C
ATOM   1330  OG1 THR A  86      51.590  47.506  87.199  1.00  0.00           O
ATOM   1332  CG2 THR A  86      52.791  49.486  87.449  1.00  0.00           C
ATOM   1336  C   THR A  86      55.121  48.195  86.269  1.00  0.00           C
ATOM   1337  O   THR A  86      55.860  47.756  87.139  1.00  0.00           O
ATOM   1338  N   ASP A  87      55.481  49.256  85.529  1.00  0.00           N
ATOM   1340  CA  ASP A  87      56.660  50.076  85.678  1.00  0.00           C
ATOM   1342  CB  ASP A  87      57.250  50.355  84.270  1.00  0.00           C
ATOM   1345  CG  ASP A  87      58.270  51.486  84.089  1.00  0.00           C
ATOM   1346  OD1 ASP A  87      58.130  52.225  83.078  1.00  0.00           O
ATOM   1347  OD2 ASP A  87      59.260  51.525  84.848  1.00  0.00           O
ATOM   1348  C   ASP A  87      56.240  51.336  86.418  1.00  0.00           C
ATOM   1349  O   ASP A  87      55.070  51.646  86.589  1.00  0.00           O
ATOM   1350  N   SER A  88      57.230  52.095  86.870  1.00  0.00           N
ATOM   1352  CA  SER A  88      57.040  53.485  87.229  1.00  0.00           C
ATOM   1354  CB  SER A  88      57.281  53.686  88.748  1.00  0.00           C
ATOM   1357  OG  SER A  88      57.211  55.056  89.158  1.00  0.00           O
ATOM   1359  C   SER A  88      58.100  54.225  86.490  1.00  0.00           C
ATOM   1360  O   SER A  88      59.270  53.896  86.638  1.00  0.00           O
ATOM   1361  N   GLN A  89      57.760  55.245  85.690  1.00  0.00           N
ATOM   1363  CA  GLN A  89      58.801  56.035  85.049  1.00  0.00           C
ATOM   1365  CB  GLN A  89      58.880  55.926  83.508  1.00  0.00           C
ATOM   1368  CG  GLN A  89      57.691  56.516  82.719  1.00  0.00           C
ATOM   1371  CD  GLN A  89      57.950  56.506  81.210  1.00  0.00           C
ATOM   1372  OE1 GLN A  89      59.030  56.805  80.709  1.00  0.00           O
ATOM   1373  NE2 GLN A  89      56.931  56.146  80.408  1.00  0.00           N
ATOM   1376  C   GLN A  89      58.630  57.454  85.469  1.00  0.00           C
ATOM   1377  O   GLN A  89      57.531  57.936  85.739  1.00  0.00           O
ATOM   1378  N   ILE A  90      59.750  58.176  85.520  1.00  0.00           N
ATOM   1380  CA  ILE A  90      59.750  59.616  85.678  1.00  0.00           C
ATOM   1382  CB  ILE A  90      60.441  60.046  86.968  1.00  0.00           C
ATOM   1384  CG2 ILE A  90      61.880  59.525  86.910  1.00  0.00           C
ATOM   1388  CG1 ILE A  90      60.470  61.576  87.239  1.00  0.00           C
ATOM   1391  CD  ILE A  90      59.231  62.134  87.929  1.00  0.00           C
ATOM   1395  C   ILE A  90      60.481  60.105  84.449  1.00  0.00           C
ATOM   1396  O   ILE A  90      61.460  59.505  83.990  1.00  0.00           O
ATOM   1397  N   ILE A  91      60.021  61.204  83.858  1.00  0.00           N
ATOM   1399  CA  ILE A  91      60.770  61.805  82.779  1.00  0.00           C
ATOM   1401  CB  ILE A  91      60.111  61.656  81.418  1.00  0.00           C
ATOM   1403  CG2 ILE A  91      60.260  60.175  80.989  1.00  0.00           C
ATOM   1407  CG1 ILE A  91      58.630  62.035  81.428  1.00  0.00           C
ATOM   1410  CD  ILE A  91      58.090  62.276  80.019  1.00  0.00           C
ATOM   1414  C   ILE A  91      61.011  63.226  83.190  1.00  0.00           C
ATOM   1415  O   ILE A  91      60.280  63.796  83.998  1.00  0.00           O
ATOM   1416  N   GLY A  92      62.100  63.826  82.689  1.00  0.00           N
ATOM   1418  CA  GLY A  92      62.430  65.155  83.109  1.00  0.00           C
ATOM   1421  C   GLY A  92      63.550  65.696  82.309  1.00  0.00           C
ATOM   1422  O   GLY A  92      64.490  65.015  81.910  1.00  0.00           O
ATOM   1423  N   GLN A  93      63.470  67.006  82.049  1.00  0.00           N
ATOM   1425  CA  GLN A  93      64.480  67.704  81.299  1.00  0.00           C
ATOM   1427  CB  GLN A  93      63.920  69.035  80.769  1.00  0.00           C
ATOM   1430  CG  GLN A  93      62.640  68.965  79.910  1.00  0.00           C
ATOM   1433  CD  GLN A  93      62.770  68.226  78.590  1.00  0.00           C
ATOM   1434  OE1 GLN A  93      63.850  67.984  78.038  1.00  0.00           O
ATOM   1435  NE2 GLN A  93      61.600  67.836  78.038  1.00  0.00           N
ATOM   1438  C   GLN A  93      65.621  68.035  82.248  1.00  0.00           C
ATOM   1439  O   GLN A  93      65.410  68.314  83.428  1.00  0.00           O
ATOM   1440  N   VAL A  94      66.840  68.035  81.729  1.00  0.00           N
ATOM   1442  CA  VAL A  94      68.031  68.256  82.519  1.00  0.00           C
ATOM   1444  CB  VAL A  94      69.050  67.146  82.309  1.00  0.00           C
ATOM   1446  CG1 VAL A  94      68.380  65.785  82.569  1.00  0.00           C
ATOM   1450  CG2 VAL A  94      69.541  67.165  80.858  1.00  0.00           C
ATOM   1454  C   VAL A  94      68.581  69.616  82.150  1.00  0.00           C
ATOM   1455  O   VAL A  94      68.490  70.064  80.998  1.00  0.00           O
ATOM   1456  N   TYR A  95      69.150  70.344  83.120  1.00  0.00           N
ATOM   1458  CA  TYR A  95      69.501  71.734  82.919  1.00  0.00           C
ATOM   1460  CB  TYR A  95      68.500  72.695  83.579  1.00  0.00           C
ATOM   1463  CG  TYR A  95      67.200  72.616  82.859  1.00  0.00           C
ATOM   1464  CD1 TYR A  95      66.920  73.415  81.739  1.00  0.00           C
ATOM   1466  CE1 TYR A  95      65.691  73.305  81.068  1.00  0.00           C
ATOM   1468  CZ  TYR A  95      64.730  72.396  81.539  1.00  0.00           C
ATOM   1469  OH  TYR A  95      63.490  72.264  80.880  1.00  0.00           O
ATOM   1471  CD2 TYR A  95      66.240  71.715  83.318  1.00  0.00           C
ATOM   1473  CE2 TYR A  95      65.031  71.605  82.649  1.00  0.00           C
ATOM   1475  C   TYR A  95      70.850  72.046  83.458  1.00  0.00           C
ATOM   1476  O   TYR A  95      71.401  71.296  84.258  1.00  0.00           O
ATOM   1477  N   LYS A  96      71.440  73.175  83.020  1.00  0.00           N
ATOM   1479  CA  LYS A  96      72.641  73.715  83.598  1.00  0.00           C
ATOM   1481  CB  LYS A  96      73.920  72.965  83.139  1.00  0.00           C
ATOM   1484  CG  LYS A  96      75.211  73.396  83.850  1.00  0.00           C
ATOM   1487  CD  LYS A  96      75.231  73.256  85.380  1.00  0.00           C
ATOM   1490  CE  LYS A  96      75.730  74.564  86.020  1.00  0.00           C
ATOM   1493  NZ  LYS A  96      75.880  74.506  87.488  1.00  0.00           N
ATOM   1497  C   LYS A  96      72.700  75.245  83.339  1.00  0.00           C
ATOM   1498  OT1 LYS A  96      72.031  75.745  82.410  1.00  0.00           O
ATOM   1499  OT2 LYS A  96      73.360  75.955  84.149  1.00  0.00           O
ATOM   1500  NH3 POPEB  97      52.700 116.265  76.818  1.00  0.00           N
ATOM   1504  C12 POPEB  97      53.861 115.305  76.859  1.00  0.00           C
ATOM   1507  C11 POPEB  97      53.610 114.185  77.899  1.00  0.00           C
ATOM   1510  P   POPEB  97      54.130 111.595  77.600  1.00  0.00           P
ATOM   1511  O13 POPEB  97      54.891 110.796  78.578  1.00  0.00           O
ATOM   1512  O14 POPEB  97      52.661 111.465  77.718  1.00  0.00           O
ATOM   1513  O11 POPEB  97      54.550 111.124  76.148  1.00  0.00           O
ATOM   1514  O12 POPEB  97      54.540 113.116  77.718  1.00  0.00           O
ATOM   1515  C1  POPEB  97      54.121 111.875  75.008  1.00  0.00           C
ATOM   1518  C2  POPEB  97      55.291 112.076  74.009  1.00  0.00           C
ATOM   1520  O21 POPEB  97      54.730 112.406  72.718  1.00  0.00           O
ATOM   1521  C21 POPEB  97      54.290 113.665  72.678  1.00  0.00           C
ATOM   1522  O22 POPEB  97      54.501 114.515  73.519  1.00  0.00           O
ATOM   1523  C22 POPEB  97      53.420 113.954  71.459  1.00  0.00           C
ATOM   1526  C3  POPEB  97      56.151 110.765  73.968  1.00  0.00           C
ATOM   1529  O31 POPEB  97      56.871 110.605  72.739  1.00  0.00           O
ATOM   1530  C31 POPEB  97      56.161 110.025  71.779  1.00  0.00           C
ATOM   1531  O32 POPEB  97      55.051 109.546  71.899  1.00  0.00           O
ATOM   1532  C32 POPEB  97      56.980 110.106  70.479  1.00  0.00           C
ATOM   1535  C23 POPEB  97      53.420 112.885  70.339  1.00  0.00           C
ATOM   1538  C24 POPEB  97      52.611 113.385  69.149  1.00  0.00           C
ATOM   1541  C25 POPEB  97      52.821 112.555  67.879  1.00  0.00           C
ATOM   1544  C26 POPEB  97      51.920 112.985  66.729  1.00  0.00           C
ATOM   1547  C27 POPEB  97      52.050 112.046  65.519  1.00  0.00           C
ATOM   1550  C28 POPEB  97      51.180 110.786  65.688  1.00  0.00           C
ATOM   1553  C29 POPEB  97      51.460 109.676  64.718  1.00  0.00           C
ATOM   1555 0C21 POPEB  97      50.970 109.576  63.468  1.00  0.00           C
ATOM   1557 1C21 POPEB  97      50.140 110.605  62.738  1.00  0.00           C
ATOM   1560 2C21 POPEB  97      50.520 110.596  61.248  1.00  0.00           C
ATOM   1563 3C21 POPEB  97      49.920 111.766  60.448  1.00  0.00           C
ATOM   1566 4C21 POPEB  97      50.130 111.646  58.928  1.00  0.00           C
ATOM   1569 5C21 POPEB  97      51.600 111.465  58.519  1.00  0.00           C
ATOM   1572 6C21 POPEB  97      51.810 111.506  56.999  1.00  0.00           C
ATOM   1575 7C21 POPEB  97      53.281 111.346  56.589  1.00  0.00           C
ATOM   1578 8C21 POPEB  97      53.550 111.704  55.128  1.00  0.00           C
ATOM   1582  C33 POPEB  97      56.361 109.296  69.329  1.00  0.00           C
ATOM   1585  C34 POPEB  97      57.300 109.116  68.138  1.00  0.00           C
ATOM   1588  C35 POPEB  97      56.670 108.204  67.089  1.00  0.00           C
ATOM   1591  C36 POPEB  97      57.510 108.046  65.809  1.00  0.00           C
ATOM   1594  C37 POPEB  97      56.900 106.995  64.868  1.00  0.00           C
ATOM   1597  C38 POPEB  97      57.731 106.726  63.608  1.00  0.00           C
ATOM   1600  C39 POPEB  97      58.990 105.905  63.878  1.00  0.00           C
ATOM   1603 0C31 POPEB  97      60.280 106.745  63.918  1.00  0.00           C
ATOM   1606 1C31 POPEB  97      61.380 106.095  64.758  1.00  0.00           C
ATOM   1609 2C31 POPEB  97      62.661 106.936  64.799  1.00  0.00           C
ATOM   1612 3C31 POPEB  97      63.490 106.916  63.508  1.00  0.00           C
ATOM   1615 4C31 POPEB  97      64.141 105.555  63.229  1.00  0.00           C
ATOM   1618 5C31 POPEB  97      65.140 105.605  62.069  1.00  0.00           C
ATOM   1621 6C31 POPEB  97      65.850 104.266  61.849  1.00  0.00           C
ATOM   1625  NH3 POPEC  98     103.610  76.866  39.578  1.00  0.00           N
ATOM   1629  C12 POPEC  98     103.591  75.554  40.299  1.00  0.00           C
ATOM   1632  C11 POPEC  98     103.111  74.446  39.368  1.00  0.00           C
ATOM   1635  P   POPEC  98     100.940  73.796  38.108  1.00  0.00           P
ATOM   1636  O13 POPEC  98     100.531  74.076  36.718  1.00  0.00           O
ATOM   1637  O14 POPEC  98     101.581  72.476  38.379  1.00  0.00           O
ATOM   1638  O11 POPEC  98      99.711  73.875  39.078  1.00  0.00           O
ATOM   1639  O12 POPEC  98     101.931  74.866  38.679  1.00  0.00           O
ATOM   1640  C1  POPEC  98      99.170  75.155  39.469  1.00  0.00           C
ATOM   1643  C2  POPEC  98      98.381  74.965  40.779  1.00  0.00           C
ATOM   1645  O21 POPEC  98      97.080  75.585  40.738  1.00  0.00           O
ATOM   1646  C21 POPEC  98      96.880  76.656  41.498  1.00  0.00           C
ATOM   1647  O22 POPEC  98      97.640  77.586  41.628  1.00  0.00           O
ATOM   1648  C22 POPEC  98      95.531  76.555  42.199  1.00  0.00           C
ATOM   1651  C3  POPEC  98      99.291  75.285  41.999  1.00  0.00           C
ATOM   1654  O31 POPEC  98      98.680  74.896  43.249  1.00  0.00           O
ATOM   1655  C31 POPEC  98      99.141  73.765  43.778  1.00  0.00           C
ATOM   1656  O32 POPEC  98     100.070  73.116  43.339  1.00  0.00           O
ATOM   1657  C32 POPEC  98      98.321  73.445  45.028  1.00  0.00           C
ATOM   1660  C23 POPEC  98      95.741  76.846  43.699  1.00  0.00           C
ATOM   1663  C24 POPEC  98      94.440  77.064  44.479  1.00  0.00           C
ATOM   1666  C25 POPEC  98      94.760  77.385  45.938  1.00  0.00           C
ATOM   1669  C26 POPEC  98      94.801  76.125  46.799  1.00  0.00           C
ATOM   1672  C27 POPEC  98      95.340  76.384  48.208  1.00  0.00           C
ATOM   1675  C28 POPEC  98      95.170  75.175  49.138  1.00  0.00           C
ATOM   1678  C29 POPEC  98      93.750  74.954  49.578  1.00  0.00           C
ATOM   1680 0C21 POPEC  98      93.330  74.896  50.858  1.00  0.00           C
ATOM   1682 1C21 POPEC  98      94.251  75.035  52.049  1.00  0.00           C
ATOM   1685 2C21 POPEC  98      93.670  74.506  53.368  1.00  0.00           C
ATOM   1688 3C21 POPEC  98      94.610  74.855  54.529  1.00  0.00           C
ATOM   1691 4C21 POPEC  98      94.330  74.094  55.819  1.00  0.00           C
ATOM   1694 5C21 POPEC  98      95.100  74.705  56.999  1.00  0.00           C
ATOM   1697 6C21 POPEC  98      94.830  73.995  58.319  1.00  0.00           C
ATOM   1700 7C21 POPEC  98      95.270  74.826  59.528  1.00  0.00           C
ATOM   1703 8C21 POPEC  98      94.941  74.156  60.868  1.00  0.00           C
ATOM   1707  C33 POPEC  98      99.160  73.525  46.319  1.00  0.00           C
ATOM   1710  C34 POPEC  98      98.291  73.305  47.558  1.00  0.00           C
ATOM   1713  C35 POPEC  98      99.121  73.196  48.839  1.00  0.00           C
ATOM   1716  C36 POPEC  98      98.270  73.076  50.108  1.00  0.00           C
ATOM   1719  C37 POPEC  98      99.141  72.984  51.369  1.00  0.00           C
ATOM   1722  C38 POPEC  98      98.350  73.116  52.678  1.00  0.00           C
ATOM   1725  C39 POPEC  98      99.300  73.094  53.889  1.00  0.00           C
ATOM   1728 0C31 POPEC  98      98.610  73.305  55.238  1.00  0.00           C
ATOM   1731 1C31 POPEC  98      99.610  73.186  56.399  1.00  0.00           C
ATOM   1734 2C31 POPEC  98      98.971  72.925  57.769  1.00  0.00           C
ATOM   1737 3C31 POPEC  98     100.000  72.446  58.799  1.00  0.00           C
ATOM   1740 4C31 POPEC  98      99.370  71.925  60.098  1.00  0.00           C
ATOM   1743 5C31 POPEC  98     100.420  71.336  61.049  1.00  0.00           C
ATOM   1746 6C31 POPEC  98      99.841  70.734  62.339  1.00  0.00           C
ATOM   1750  NH3 POPED  99     104.900  54.756  33.788  1.00  0.00           N
ATOM   1754  C12 POPED  99     105.921  53.666  33.549  1.00  0.00           C
ATOM   1757  C11 POPED  99     107.350  54.016  34.019  1.00  0.00           C
ATOM   1760  P   POPED  99     109.090  53.766  35.958  1.00  0.00           P
ATOM   1761  O13 POPED  99     109.990  54.356  34.918  1.00  0.00           O
ATOM   1762  O14 POPED  99     109.160  54.426  37.269  1.00  0.00           O
ATOM   1763  O11 POPED  99     109.520  52.256  36.118  1.00  0.00           O
ATOM   1764  O12 POPED  99     107.600  53.736  35.398  1.00  0.00           O
ATOM   1765  C1  POPED  99     108.720  51.296  36.809  1.00  0.00           C
ATOM   1768  C2  POPED  99     109.631  50.375  37.678  1.00  0.00           C
ATOM   1770  O21 POPED  99     108.890  49.884  38.809  1.00  0.00           O
ATOM   1771  C21 POPED  99     108.801  50.565  39.938  1.00  0.00           C
ATOM   1772  O22 POPED  99     109.410  51.565  40.259  1.00  0.00           O
ATOM   1773  C22 POPED  99     107.721  49.906  40.809  1.00  0.00           C
ATOM   1776  C3  POPED  99     110.990  51.076  38.019  1.00  0.00           C
ATOM   1779  O31 POPED  99     111.721  50.466  39.089  1.00  0.00           O
ATOM   1780  C31 POPED  99     112.461  49.435  38.788  1.00  0.00           C
ATOM   1781  O32 POPED  99     112.640  48.974  37.678  1.00  0.00           O
ATOM   1782  C32 POPED  99     113.041  48.815  40.058  1.00  0.00           C
ATOM   1785  C23 POPED  99     107.430  50.676  42.118  1.00  0.00           C
ATOM   1788  C24 POPED  99     106.031  50.396  42.689  1.00  0.00           C
ATOM   1791  C25 POPED  99     105.821  48.974  43.218  1.00  0.00           C
ATOM   1794  C26 POPED  99     104.330  48.675  43.409  1.00  0.00           C
ATOM   1797  C27 POPED  99     103.720  48.065  42.139  1.00  0.00           C
ATOM   1800  C28 POPED  99     102.220  48.355  41.979  1.00  0.00           C
ATOM   1803  C29 POPED  99     101.651  47.376  40.998  1.00  0.00           C
ATOM   1805 0C21 POPED  99     100.520  46.646  41.139  1.00  0.00           C
ATOM   1807 1C21 POPED  99      99.580  46.725  42.309  1.00  0.00           C
ATOM   1810 2C21 POPED  99      99.701  45.495  43.218  1.00  0.00           C
ATOM   1813 3C21 POPED  99      99.130  44.225  42.598  1.00  0.00           C
ATOM   1816 4C21 POPED  99      99.081  43.065  43.589  1.00  0.00           C
ATOM   1819 5C21 POPED  99     100.440  42.565  44.099  1.00  0.00           C
ATOM   1822 6C21 POPED  99     100.240  41.385  45.058  1.00  0.00           C
ATOM   1825 7C21 POPED  99     101.550  40.826  45.609  1.00  0.00           C
ATOM   1828 8C21 POPED  99     101.350  39.634  46.549  1.00  0.00           C
ATOM   1832  C33 POPED  99     112.490  49.385  41.389  1.00  0.00           C
ATOM   1835  C34 POPED  99     113.330  48.945  42.589  1.00  0.00           C
ATOM   1838  C35 POPED  99     112.971  49.626  43.909  1.00  0.00           C
ATOM   1841  C36 POPED  99     111.940  48.844  44.718  1.00  0.00           C
ATOM   1844  C37 POPED  99     112.350  48.745  46.188  1.00  0.00           C
ATOM   1847  C38 POPED  99     111.390  47.855  46.979  1.00  0.00           C
ATOM   1850  C39 POPED  99     111.921  47.416  48.349  1.00  0.00           C
ATOM   1853 0C31 POPED  99     110.850  46.616  49.088  1.00  0.00           C
ATOM   1856 1C31 POPED  99     111.280  46.006  50.419  1.00  0.00           C
ATOM   1859 2C31 POPED  99     110.121  45.236  51.059  1.00  0.00           C
ATOM   1862 3C31 POPED  99     110.511  44.326  52.229  1.00  0.00           C
ATOM   1865 4C31 POPED  99     110.911  45.076  53.508  1.00  0.00           C
ATOM   1868 5C31 POPED  99     111.061  44.105  54.699  1.00  0.00           C
ATOM   1871 6C31 POPED  99     111.390  44.806  56.019  1.00  0.00           C
ATOM   1875  NH3 POPEE 100      50.711  81.745  37.648  1.00  0.00           N
ATOM   1879  C12 POPEE 100      51.770  80.896  38.299  1.00  0.00           C
ATOM   1882  C11 POPEE 100      51.180  79.594  38.858  1.00  0.00           C
ATOM   1885  P   POPEE 100      53.111  77.855  38.679  1.00  0.00           P
ATOM   1886  O13 POPEE 100      52.380  76.616  38.309  1.00  0.00           O
ATOM   1887  O14 POPEE 100      53.760  78.586  37.578  1.00  0.00           O
ATOM   1888  O11 POPEE 100      54.281  77.476  39.688  1.00  0.00           O
ATOM   1889  O12 POPEE 100      52.191  78.846  39.508  1.00  0.00           O
ATOM   1890  C1  POPEE 100      54.130  76.486  40.708  1.00  0.00           C
ATOM   1893  C2  POPEE 100      53.680  77.035  42.099  1.00  0.00           C
ATOM   1895  O21 POPEE 100      52.240  77.014  42.159  1.00  0.00           O
ATOM   1896  C21 POPEE 100      51.751  76.516  43.288  1.00  0.00           C
ATOM   1897  O22 POPEE 100      52.391  76.256  44.289  1.00  0.00           O
ATOM   1898  C22 POPEE 100      50.231  76.305  43.179  1.00  0.00           C
ATOM   1901  C3  POPEE 100      54.251  78.454  42.379  1.00  0.00           C
ATOM   1904  O31 POPEE 100      54.301  78.786  43.788  1.00  0.00           O
ATOM   1905  C31 POPEE 100      55.240  78.156  44.488  1.00  0.00           C
ATOM   1906  O32 POPEE 100      56.050  77.355  44.039  1.00  0.00           O
ATOM   1907  C32 POPEE 100      55.151  78.545  45.958  1.00  0.00           C
ATOM   1910  C23 POPEE 100      49.790  74.925  43.718  1.00  0.00           C
ATOM   1913  C24 POPEE 100      48.270  74.806  43.959  1.00  0.00           C
ATOM   1916  C25 POPEE 100      47.770  75.414  45.279  1.00  0.00           C
ATOM   1919  C26 POPEE 100      48.160  74.605  46.529  1.00  0.00           C
ATOM   1922  C27 POPEE 100      47.471  75.064  47.818  1.00  0.00           C
ATOM   1925  C28 POPEE 100      47.880  74.215  49.049  1.00  0.00           C
ATOM   1928  C29 POPEE 100      46.891  74.266  50.189  1.00  0.00           C
ATOM   1930 0C21 POPEE 100      47.031  74.785  51.428  1.00  0.00           C
ATOM   1932 1C21 POPEE 100      48.230  75.495  51.988  1.00  0.00           C
ATOM   1935 2C21 POPEE 100      48.600  75.094  53.438  1.00  0.00           C
ATOM   1938 3C21 POPEE 100      49.550  76.125  54.079  1.00  0.00           C
ATOM   1941 4C21 POPEE 100      50.041  75.785  55.489  1.00  0.00           C
ATOM   1944 5C21 POPEE 100      51.021  76.855  55.999  1.00  0.00           C
ATOM   1947 6C21 POPEE 100      51.420  76.695  57.479  1.00  0.00           C
ATOM   1950 7C21 POPEE 100      52.551  77.655  57.868  1.00  0.00           C
ATOM   1953 8C21 POPEE 100      52.880  77.616  59.359  1.00  0.00           C
ATOM   1957  C33 POPEE 100      55.520  77.336  46.859  1.00  0.00           C
ATOM   1960  C34 POPEE 100      55.641  77.686  48.349  1.00  0.00           C
ATOM   1963  C35 POPEE 100      56.781  78.665  48.648  1.00  0.00           C
ATOM   1966  C36 POPEE 100      56.961  78.945  50.148  1.00  0.00           C
ATOM   1969  C37 POPEE 100      58.170  79.865  50.399  1.00  0.00           C
ATOM   1972  C38 POPEE 100      58.420  80.165  51.879  1.00  0.00           C
ATOM   1975  C39 POPEE 100      59.191  79.045  52.589  1.00  0.00           C
ATOM   1978 0C31 POPEE 100      59.750  79.375  53.979  1.00  0.00           C
ATOM   1981 1C31 POPEE 100      61.151  80.015  53.928  1.00  0.00           C
ATOM   1984 2C31 POPEE 100      61.810  80.236  55.299  1.00  0.00           C
ATOM   1987 3C31 POPEE 100      63.220  79.615  55.408  1.00  0.00           C
ATOM   1990 4C31 POPEE 100      63.920  79.956  56.739  1.00  0.00           C
ATOM   1993 5C31 POPEE 100      65.301  79.305  56.859  1.00  0.00           C
ATOM   1996 6C31 POPEE 100      66.020  79.646  58.179  1.00  0.00           C
ATOM   2000  NH3 POPEF 101      16.810  16.276  36.218  1.00  0.00           N
ATOM   2004  C12 POPEF 101      16.780  17.556  35.438  1.00  0.00           C
ATOM   2007  C11 POPEF 101      15.330  17.965  35.118  1.00  0.00           C
ATOM   2010  P   POPEF 101      13.380  16.916  36.528  1.00  0.00           P
ATOM   2011  O13 POPEF 101      12.250  17.106  35.598  1.00  0.00           O
ATOM   2012  O14 POPEF 101      14.041  15.606  36.418  1.00  0.00           O
ATOM   2013  O11 POPEF 101      12.930  17.045  38.038  1.00  0.00           O
ATOM   2014  O12 POPEF 101      14.510  17.986  36.288  1.00  0.00           O
ATOM   2015  C1  POPEF 101      13.941  16.916  39.058  1.00  0.00           C
ATOM   2018  C2  POPEF 101      13.781  15.616  39.889  1.00  0.00           C
ATOM   2020  O21 POPEF 101      14.920  15.546  40.749  1.00  0.00           O
ATOM   2021  C21 POPEF 101      14.670  15.196  41.988  1.00  0.00           C
ATOM   2022  O22 POPEF 101      13.560  15.006  42.468  1.00  0.00           O
ATOM   2023  C22 POPEF 101      15.980  14.996  42.698  1.00  0.00           C
ATOM   2026  C3  POPEF 101      13.740  14.286  39.089  1.00  0.00           C
ATOM   2029  O31 POPEF 101      13.460  13.176  39.968  1.00  0.00           O
ATOM   2030  C31 POPEF 101      13.690  11.965  39.488  1.00  0.00           C
ATOM   2031  O32 POPEF 101      14.111  11.715  38.368  1.00  0.00           O
ATOM   2032  C32 POPEF 101      13.180  10.926  40.489  1.00  0.00           C
ATOM   2035  C23 POPEF 101      15.860  13.976  43.839  1.00  0.00           C
ATOM   2038  C24 POPEF 101      17.260  13.656  44.348  1.00  0.00           C
ATOM   2041  C25 POPEF 101      17.910  14.806  45.119  1.00  0.00           C
ATOM   2044  C26 POPEF 101      17.711  14.666  46.628  1.00  0.00           C
ATOM   2047  C27 POPEF 101      18.361  15.845  47.368  1.00  0.00           C
ATOM   2050  C28 POPEF 101      17.880  15.956  48.819  1.00  0.00           C
ATOM   2053  C29 POPEF 101      18.470  14.856  49.659  1.00  0.00           C
ATOM   2055 0C21 POPEF 101      18.941  14.986  50.909  1.00  0.00           C
ATOM   2057 1C21 POPEF 101      18.951  16.236  51.739  1.00  0.00           C
ATOM   2060 2C21 POPEF 101      20.380  16.766  51.899  1.00  0.00           C
ATOM   2063 3C21 POPEF 101      21.000  16.556  53.288  1.00  0.00           C
ATOM   2066 4C21 POPEF 101      21.270  15.086  53.648  1.00  0.00           C
ATOM   2069 5C21 POPEF 101      21.930  14.925  55.019  1.00  0.00           C
ATOM   2072 6C21 POPEF 101      23.310  15.606  55.148  1.00  0.00           C
ATOM   2075 7C21 POPEF 101      23.880  15.456  56.558  1.00  0.00           C
ATOM   2078 8C21 POPEF 101      25.230  16.156  56.768  1.00  0.00           C
ATOM   2082  C33 POPEF 101      14.150  10.606  41.649  1.00  0.00           C
ATOM   2085  C34 POPEF 101      13.531   9.576  42.598  1.00  0.00           C
ATOM   2088  C35 POPEF 101      14.470   9.066  43.699  1.00  0.00           C
ATOM   2091  C36 POPEF 101      13.730   8.226  44.748  1.00  0.00           C
ATOM   2094  C37 POPEF 101      14.610   7.736  45.898  1.00  0.00           C
ATOM   2097  C38 POPEF 101      15.241   6.346  45.688  1.00  0.00           C
ATOM   2100  C39 POPEF 101      14.361   5.216  46.240  1.00  0.00           C
ATOM   2103 0C31 POPEF 101      15.060   3.836  46.240  1.00  0.00           C
ATOM   2106 1C31 POPEF 101      14.060   2.696  46.488  1.00  0.00           C
ATOM   2109 2C31 POPEF 101      14.640   1.286  46.358  1.00  0.00           C
ATOM   2112 3C31 POPEF 101      13.540   0.216  46.418  1.00  0.00           C
ATOM   2115 4C31 POPEF 101      14.020  -1.204  46.129  1.00  0.00           C
ATOM   2118 5C31 POPEF 101      12.880  -2.224  46.168  1.00  0.00           C
ATOM   2121 6C31 POPEF 101      13.260  -3.605  45.639  1.00  0.00           C
ATOM   2125  NH3 POPEG 102      29.700  34.926  35.058  1.00  0.00           N
ATOM   2129  C12 POPEG 102      30.830  35.115  36.019  1.00  0.00           C
ATOM   2132  C11 POPEG 102      32.130  35.386  35.248  1.00  0.00           C
ATOM   2135  P   POPEG 102      33.020  37.845  35.289  1.00  0.00           P
ATOM   2136  O13 POPEG 102      34.360  37.835  34.679  1.00  0.00           O
ATOM   2137  O14 POPEG 102      32.311  39.146  35.269  1.00  0.00           O
ATOM   2138  O11 POPEG 102      33.111  37.356  36.778  1.00  0.00           O
ATOM   2139  O12 POPEG 102      32.111  36.696  34.679  1.00  0.00           O
ATOM   2140  C1  POPEG 102      34.360  37.126  37.438  1.00  0.00           C
ATOM   2143  C2  POPEG 102      34.500  38.176  38.569  1.00  0.00           C
ATOM   2145  O21 POPEG 102      35.510  37.806  39.539  1.00  0.00           O
ATOM   2146  C21 POPEG 102      35.301  36.725  40.279  1.00  0.00           C
ATOM   2147  O22 POPEG 102      34.350  35.965  40.198  1.00  0.00           O
ATOM   2148  C22 POPEG 102      36.510  36.495  41.179  1.00  0.00           C
ATOM   2151  C3  POPEG 102      33.100  38.486  39.199  1.00  0.00           C
ATOM   2154  O31 POPEG 102      33.201  39.265  40.408  1.00  0.00           O
ATOM   2155  C31 POPEG 102      33.441  40.545  40.248  1.00  0.00           C
ATOM   2156  O32 POPEG 102      33.540  41.156  39.188  1.00  0.00           O
ATOM   2157  C32 POPEG 102      33.491  41.126  41.658  1.00  0.00           C
ATOM   2160  C23 POPEG 102      36.150  36.396  42.678  1.00  0.00           C
ATOM   2163  C24 POPEG 102      37.400  36.215  43.549  1.00  0.00           C
ATOM   2166  C25 POPEG 102      37.100  35.846  45.008  1.00  0.00           C
ATOM   2169  C26 POPEG 102      38.361  35.906  45.889  1.00  0.00           C
ATOM   2172  C27 POPEG 102      38.100  35.726  47.398  1.00  0.00           C
ATOM   2175  C28 POPEG 102      39.290  36.195  48.249  1.00  0.00           C
ATOM   2178  C29 POPEG 102      39.161  35.835  49.708  1.00  0.00           C
ATOM   2180 0C21 POPEG 102      39.181  36.686  50.758  1.00  0.00           C
ATOM   2182 1C21 POPEG 102      39.340  38.176  50.679  1.00  0.00           C
ATOM   2185 2C21 POPEG 102      39.700  38.855  52.029  1.00  0.00           C
ATOM   2188 3C21 POPEG 102      41.080  38.465  52.578  1.00  0.00           C
ATOM   2191 4C21 POPEG 102      41.541  39.326  53.769  1.00  0.00           C
ATOM   2194 5C21 POPEG 102      42.271  40.615  53.358  1.00  0.00           C
ATOM   2197 6C21 POPEG 102      43.670  40.355  52.789  1.00  0.00           C
ATOM   2200 7C21 POPEG 102      44.220  41.525  51.968  1.00  0.00           C
ATOM   2203 8C21 POPEG 102      45.291  41.076  50.979  1.00  0.00           C
ATOM   2207  C33 POPEG 102      33.791  42.625  41.719  1.00  0.00           C
ATOM   2210  C34 POPEG 102      33.180  43.275  42.969  1.00  0.00           C
ATOM   2213  C35 POPEG 102      33.731  42.785  44.309  1.00  0.00           C
ATOM   2216  C36 POPEG 102      32.850  43.205  45.499  1.00  0.00           C
ATOM   2219  C37 POPEG 102      33.591  43.076  46.839  1.00  0.00           C
ATOM   2222  C38 POPEG 102      32.680  43.096  48.069  1.00  0.00           C
ATOM   2225  C39 POPEG 102      33.520  42.966  49.348  1.00  0.00           C
ATOM   2228 0C31 POPEG 102      32.701  42.885  50.649  1.00  0.00           C
ATOM   2231 1C31 POPEG 102      33.561  42.376  51.819  1.00  0.00           C
ATOM   2234 2C31 POPEG 102      32.820  42.384  53.159  1.00  0.00           C
ATOM   2237 3C31 POPEG 102      33.570  41.625  54.269  1.00  0.00           C
ATOM   2240 4C31 POPEG 102      34.920  42.235  54.659  1.00  0.00           C
ATOM   2243 5C31 POPEG 102      35.560  41.525  55.868  1.00  0.00           C
ATOM   2246 6C31 POPEG 102      36.760  42.256  56.459  1.00  0.00           C
ATOM   2250  NH3 POPEH 103      81.360   4.146  34.068  1.00  0.00           N
ATOM   2254  C12 POPEH 103      82.651   3.776  34.738  1.00  0.00           C
ATOM   2257  C11 POPEH 103      83.880   4.266  33.918  1.00  0.00           C
ATOM   2260  P   POPEH 103      85.781   2.926  35.149  1.00  0.00           P
ATOM   2261  O13 POPEH 103      87.110   2.776  34.499  1.00  0.00           O
ATOM   2262  O14 POPEH 103      84.841   1.826  34.879  1.00  0.00           O
ATOM   2263  O11 POPEH 103      85.891   3.166  36.708  1.00  0.00           O
ATOM   2264  O12 POPEH 103      85.091   4.256  34.679  1.00  0.00           O
ATOM   2265  C1  POPEH 103      86.031   4.446  37.339  1.00  0.00           C
ATOM   2268  C2  POPEH 103      84.671   5.186  37.608  1.00  0.00           C
ATOM   2270  O21 POPEH 103      84.801   6.566  37.979  1.00  0.00           O
ATOM   2271  C21 POPEH 103      85.471   6.936  39.058  1.00  0.00           C
ATOM   2272  O22 POPEH 103      86.091   6.226  39.808  1.00  0.00           O
ATOM   2273  C22 POPEH 103      85.191   8.416  39.288  1.00  0.00           C
ATOM   2276  C3  POPEH 103      83.621   4.406  38.468  1.00  0.00           C
ATOM   2279  O31 POPEH 103      83.920   4.256  39.878  1.00  0.00           O
ATOM   2280  C31 POPEH 103      83.360   5.166  40.679  1.00  0.00           C
ATOM   2281  O32 POPEH 103      82.780   6.176  40.318  1.00  0.00           O
ATOM   2282  C32 POPEH 103      83.561   4.726  42.129  1.00  0.00           C
ATOM   2285  C23 POPEH 103      86.331   9.135  40.049  1.00  0.00           C
ATOM   2288  C24 POPEH 103      85.841  10.426  40.718  1.00  0.00           C
ATOM   2291  C25 POPEH 103      85.011  10.156  41.988  1.00  0.00           C
ATOM   2294  C26 POPEH 103      85.560  10.876  43.229  1.00  0.00           C
ATOM   2297  C27 POPEH 103      85.011  10.286  44.529  1.00  0.00           C
ATOM   2300  C28 POPEH 103      85.361  11.125  45.769  1.00  0.00           C
ATOM   2303  C29 POPEH 103      84.230  12.036  46.199  1.00  0.00           C
ATOM   2305 0C21 POPEH 103      84.100  12.566  47.418  1.00  0.00           C
ATOM   2307 1C21 POPEH 103      85.060  12.425  48.568  1.00  0.00           C
ATOM   2310 2C21 POPEH 103      85.641  13.786  49.029  1.00  0.00           C
ATOM   2313 3C21 POPEH 103      84.561  14.806  49.399  1.00  0.00           C
ATOM   2316 4C21 POPEH 103      85.100  16.106  49.999  1.00  0.00           C
ATOM   2319 5C21 POPEH 103      83.971  17.125  50.189  1.00  0.00           C
ATOM   2322 6C21 POPEH 103      84.470  18.496  50.659  1.00  0.00           C
ATOM   2325 7C21 POPEH 103      83.370  19.556  50.559  1.00  0.00           C
ATOM   2328 8C21 POPEH 103      83.871  20.976  50.839  1.00  0.00           C
ATOM   2332  C33 POPEH 103      83.381   5.866  43.149  1.00  0.00           C
ATOM   2335  C34 POPEH 103      83.831   5.456  44.559  1.00  0.00           C
ATOM   2338  C35 POPEH 103      83.880   6.626  45.539  1.00  0.00           C
ATOM   2341  C36 POPEH 103      82.520   7.066  46.109  1.00  0.00           C
ATOM   2344  C37 POPEH 103      82.031   6.126  47.218  1.00  0.00           C
ATOM   2347  C38 POPEH 103      80.870   6.706  48.028  1.00  0.00           C
ATOM   2350  C39 POPEH 103      80.501   5.816  49.219  1.00  0.00           C
ATOM   2353 0C31 POPEH 103      79.410   6.446  50.089  1.00  0.00           C
ATOM   2356 1C31 POPEH 103      79.150   5.686  51.398  1.00  0.00           C
ATOM   2359 2C31 POPEH 103      78.090   6.356  52.269  1.00  0.00           C
ATOM   2362 3C31 POPEH 103      78.620   7.586  53.019  1.00  0.00           C
ATOM   2365 4C31 POPEH 103      77.501   8.426  53.639  1.00  0.00           C
ATOM   2368 5C31 POPEH 103      78.040   9.545  54.529  1.00  0.00           C
ATOM   2371 6C31 POPEH 103      76.961  10.496  55.028  1.00  0.00           C
ATOM   2375  NH3 POPEI 104     111.390  74.826  38.679  1.00  0.00           N
ATOM   2379  C12 POPEI 104     110.210  75.484  38.019  1.00  0.00           C
ATOM   2382  C11 POPEI 104     110.560  76.944  37.708  1.00  0.00           C
ATOM   2385  P   POPEI 104     109.480  78.485  39.528  1.00  0.00           P
ATOM   2386  O13 POPEI 104     108.551  78.915  38.449  1.00  0.00           O
ATOM   2387  O14 POPEI 104     108.810  77.704  40.579  1.00  0.00           O
ATOM   2388  O11 POPEI 104     110.170  79.755  40.189  1.00  0.00           O
ATOM   2389  O12 POPEI 104     110.700  77.655  38.938  1.00  0.00           O
ATOM   2390  C1  POPEI 104     110.741  79.745  41.488  1.00  0.00           C
ATOM   2393  C2  POPEI 104     112.211  79.195  41.498  1.00  0.00           C
ATOM   2395  O21 POPEI 104     112.610  78.556  42.729  1.00  0.00           O
ATOM   2396  C21 POPEI 104     112.271  79.156  43.869  1.00  0.00           C
ATOM   2397  O22 POPEI 104     111.940  80.314  43.998  1.00  0.00           O
ATOM   2398  C22 POPEI 104     112.430  78.166  45.028  1.00  0.00           C
ATOM   2401  C3  POPEI 104     113.270  80.236  41.028  1.00  0.00           C
ATOM   2404  O31 POPEI 104     114.281  80.506  42.038  1.00  0.00           O
ATOM   2405  C31 POPEI 104     114.450  81.766  42.418  1.00  0.00           C
ATOM   2406  O32 POPEI 104     113.971  82.736  41.859  1.00  0.00           O
ATOM   2407  C32 POPEI 104     115.331  81.846  43.648  1.00  0.00           C
ATOM   2410  C23 POPEI 104     111.401  78.384  46.159  1.00  0.00           C
ATOM   2413  C24 POPEI 104     111.331  77.165  47.089  1.00  0.00           C
ATOM   2416  C25 POPEI 104     110.110  77.134  48.019  1.00  0.00           C
ATOM   2419  C26 POPEI 104     110.140  78.124  49.179  1.00  0.00           C
ATOM   2422  C27 POPEI 104     110.410  77.476  50.539  1.00  0.00           C
ATOM   2425  C28 POPEI 104     110.020  78.405  51.708  1.00  0.00           C
ATOM   2428  C29 POPEI 104     110.231  77.774  53.059  1.00  0.00           C
ATOM   2430 0C21 POPEI 104     110.450  78.436  54.208  1.00  0.00           C
ATOM   2432 1C21 POPEI 104     110.501  79.945  54.359  1.00  0.00           C
ATOM   2435 2C21 POPEI 104     109.531  80.465  55.438  1.00  0.00           C
ATOM   2438 3C21 POPEI 104     109.410  81.995  55.378  1.00  0.00           C
ATOM   2441 4C21 POPEI 104     108.610  82.616  56.529  1.00  0.00           C
ATOM   2444 5C21 POPEI 104     107.091  82.415  56.418  1.00  0.00           C
ATOM   2447 6C21 POPEI 104     106.350  83.006  57.619  1.00  0.00           C
ATOM   2450 7C21 POPEI 104     104.830  83.046  57.428  1.00  0.00           C
ATOM   2453 8C21 POPEI 104     104.111  83.686  58.618  1.00  0.00           C
ATOM   2457  C33 POPEI 104     114.531  82.406  44.859  1.00  0.00           C
ATOM   2460  C34 POPEI 104     114.470  81.384  45.989  1.00  0.00           C
ATOM   2463  C35 POPEI 104     113.421  81.726  47.049  1.00  0.00           C
ATOM   2466  C36 POPEI 104     113.650  83.085  47.729  1.00  0.00           C
ATOM   2469  C37 POPEI 104     112.891  83.135  49.058  1.00  0.00           C
ATOM   2472  C38 POPEI 104     112.990  84.445  49.839  1.00  0.00           C
ATOM   2475  C39 POPEI 104     112.271  84.385  51.199  1.00  0.00           C
ATOM   2478 0C31 POPEI 104     110.751  84.604  51.089  1.00  0.00           C
ATOM   2481 1C31 POPEI 104     110.060  84.686  52.468  1.00  0.00           C
ATOM   2484 2C31 POPEI 104     108.640  85.295  52.389  1.00  0.00           C
ATOM   2487 3C31 POPEI 104     107.511  84.375  52.868  1.00  0.00           C
ATOM   2490 4C31 POPEI 104     107.311  83.116  52.008  1.00  0.00           C
ATOM   2493 5C31 POPEI 104     106.231  82.196  52.569  1.00  0.00           C
ATOM   2496 6C31 POPEI 104     106.031  80.896  51.778  1.00  0.00           C
ATOM   2500  NH3 POPEJ 105     116.040  99.506  77.188  1.00  0.00           N
ATOM   2504  C12 POPEJ 105     116.560 100.314  78.348  1.00  0.00           C
ATOM   2507  C11 POPEJ 105     115.580 101.426  78.738  1.00  0.00           C
ATOM   2510  P   POPEJ 105     116.821 103.745  78.998  1.00  0.00           P
ATOM   2511  O13 POPEJ 105     118.220 103.455  78.629  1.00  0.00           O
ATOM   2512  O14 POPEJ 105     116.541 104.855  79.949  1.00  0.00           O
ATOM   2513  O11 POPEJ 105     115.961 103.945  77.678  1.00  0.00           O
ATOM   2514  O12 POPEJ 105     116.220 102.395  79.579  1.00  0.00           O
ATOM   2515  C1  POPEJ 105     116.290 104.965  76.729  1.00  0.00           C
ATOM   2518  C2  POPEJ 105     116.541 104.406  75.299  1.00  0.00           C
ATOM   2520  O21 POPEJ 105     115.340 104.375  74.509  1.00  0.00           O
ATOM   2521  C21 POPEJ 105     114.681 103.296  74.208  1.00  0.00           C
ATOM   2522  O22 POPEJ 105     114.591 102.266  74.858  1.00  0.00           O
ATOM   2523  C22 POPEJ 105     114.111 103.446  72.788  1.00  0.00           C
ATOM   2526  C3  POPEJ 105     117.371 103.096  75.318  1.00  0.00           C
ATOM   2529  O31 POPEJ 105     117.581 102.564  73.979  1.00  0.00           O
ATOM   2530  C31 POPEJ 105     117.530 101.245  73.928  1.00  0.00           C
ATOM   2531  O32 POPEJ 105     117.301 100.495  74.868  1.00  0.00           O
ATOM   2532  C32 POPEJ 105     117.971 100.786  72.538  1.00  0.00           C
ATOM   2535  C23 POPEJ 105     115.100 102.876  71.739  1.00  0.00           C
ATOM   2538  C24 POPEJ 105     114.701 103.035  70.259  1.00  0.00           C
ATOM   2541  C25 POPEJ 105     113.411 102.295  69.889  1.00  0.00           C
ATOM   2544  C26 POPEJ 105     113.411 101.715  68.458  1.00  0.00           C
ATOM   2547  C27 POPEJ 105     113.650 102.736  67.339  1.00  0.00           C
ATOM   2550  C28 POPEJ 105     113.090 102.225  65.999  1.00  0.00           C
ATOM   2553  C29 POPEJ 105     113.381 103.125  64.819  1.00  0.00           C
ATOM   2555 0C21 POPEJ 105     113.990 102.795  63.668  1.00  0.00           C
ATOM   2557 1C21 POPEJ 105     114.541 101.436  63.278  1.00  0.00           C
ATOM   2560 2C21 POPEJ 105     116.080 101.445  63.129  1.00  0.00           C
ATOM   2563 3C21 POPEJ 105     116.791 102.085  64.318  1.00  0.00           C
ATOM   2566 4C21 POPEJ 105     118.321 101.975  64.279  1.00  0.00           C
ATOM   2569 5C21 POPEJ 105     118.941 102.506  62.979  1.00  0.00           C
ATOM   2572 6C21 POPEJ 105     120.431 102.785  63.118  1.00  0.00           C
ATOM   2575 7C21 POPEJ 105     121.040 103.354  61.829  1.00  0.00           C
ATOM   2578 8C21 POPEJ 105     122.360 104.086  62.078  1.00  0.00           C
ATOM   2582  C33 POPEJ 105     117.751  99.266  72.358  1.00  0.00           C
ATOM   2585  C34 POPEJ 105     118.350  98.726  71.049  1.00  0.00           C
ATOM   2588  C35 POPEJ 105     117.850  99.465  69.809  1.00  0.00           C
ATOM   2591  C36 POPEJ 105     118.101  98.706  68.508  1.00  0.00           C
ATOM   2594  C37 POPEJ 105     116.861  98.665  67.619  1.00  0.00           C
ATOM   2597  C38 POPEJ 105     117.150  98.146  66.199  1.00  0.00           C
ATOM   2600  C39 POPEJ 105     115.891  98.085  65.329  1.00  0.00           C
ATOM   2603 0C31 POPEJ 105     114.920  96.965  65.718  1.00  0.00           C
ATOM   2606 1C31 POPEJ 105     113.761  96.855  64.718  1.00  0.00           C
ATOM   2609 2C31 POPEJ 105     112.691  95.835  65.128  1.00  0.00           C
ATOM   2612 3C31 POPEJ 105     111.490  95.826  64.169  1.00  0.00           C
ATOM   2615 4C31 POPEJ 105     111.800  95.195  62.808  1.00  0.00           C
ATOM   2618 5C31 POPEJ 105     110.711  95.485  61.779  1.00  0.00           C
ATOM   2621 6C31 POPEJ 105     111.000  94.895  60.399  1.00  0.00           C
ATOM   2625  NH3 POPEK 106      32.510  25.366  41.518  1.00  0.00           N
ATOM   2629  C12 POPEK 106      31.091  24.875  41.498  1.00  0.00           C
ATOM   2632  C11 POPEK 106      31.020  23.656  40.589  1.00  0.00           C
ATOM   2635  P   POPEK 106      29.251  21.906  41.179  1.00  0.00           P
ATOM   2636  O13 POPEK 106      27.770  21.736  41.129  1.00  0.00           O
ATOM   2637  O14 POPEK 106      30.170  20.865  40.668  1.00  0.00           O
ATOM   2638  O11 POPEK 106      29.730  22.306  42.619  1.00  0.00           O
ATOM   2639  O12 POPEK 106      29.660  23.236  40.408  1.00  0.00           O
ATOM   2640  C1  POPEK 106      29.230  21.715  43.808  1.00  0.00           C
ATOM   2643  C2  POPEK 106      30.380  21.035  44.608  1.00  0.00           C
ATOM   2645  O21 POPEK 106      30.020  20.865  45.989  1.00  0.00           O
ATOM   2646  C21 POPEK 106      30.111  21.885  46.829  1.00  0.00           C
ATOM   2647  O22 POPEK 106      30.250  23.066  46.568  1.00  0.00           O
ATOM   2648  C22 POPEK 106      29.981  21.355  48.258  1.00  0.00           C
ATOM   2651  C3  POPEK 106      31.740  21.766  44.418  1.00  0.00           C
ATOM   2654  O31 POPEK 106      32.680  21.436  45.458  1.00  0.00           O
ATOM   2655  C31 POPEK 106      33.610  20.535  45.209  1.00  0.00           C
ATOM   2656  O32 POPEK 106      33.830  20.026  44.118  1.00  0.00           O
ATOM   2657  C32 POPEK 106      34.310  20.205  46.518  1.00  0.00           C
ATOM   2660  C23 POPEK 106      31.260  21.416  49.109  1.00  0.00           C
ATOM   2663  C24 POPEK 106      30.900  21.425  50.609  1.00  0.00           C
ATOM   2666  C25 POPEK 106      32.150  21.316  51.479  1.00  0.00           C
ATOM   2669  C26 POPEK 106      31.830  21.276  52.978  1.00  0.00           C
ATOM   2672  C27 POPEK 106      33.020  20.736  53.788  1.00  0.00           C
ATOM   2675  C28 POPEK 106      32.650  19.496  54.639  1.00  0.00           C
ATOM   2678  C29 POPEK 106      33.861  18.635  54.889  1.00  0.00           C
ATOM   2680 0C21 POPEK 106      34.391  18.276  56.069  1.00  0.00           C
ATOM   2682 1C21 POPEK 106      33.891  18.676  57.439  1.00  0.00           C
ATOM   2685 2C21 POPEK 106      34.961  18.416  58.508  1.00  0.00           C
ATOM   2688 3C21 POPEK 106      34.461  18.695  59.928  1.00  0.00           C
ATOM   2691 4C21 POPEK 106      35.501  18.306  60.999  1.00  0.00           C
ATOM   2694 5C21 POPEK 106      35.031  18.616  62.428  1.00  0.00           C
ATOM   2697 6C21 POPEK 106      35.980  18.045  63.488  1.00  0.00           C
ATOM   2700 7C21 POPEK 106      35.400  18.086  64.898  1.00  0.00           C
ATOM   2703 8C21 POPEK 106      36.281  17.375  65.929  1.00  0.00           C
ATOM   2707  C33 POPEK 106      35.330  19.046  46.409  1.00  0.00           C
ATOM   2710  C34 POPEK 106      36.270  18.995  47.619  1.00  0.00           C
ATOM   2713  C35 POPEK 106      35.731  18.166  48.799  1.00  0.00           C
ATOM   2716  C36 POPEK 106      36.501  18.506  50.078  1.00  0.00           C
ATOM   2719  C37 POPEK 106      36.361  17.476  51.199  1.00  0.00           C
ATOM   2722  C38 POPEK 106      36.891  18.006  52.549  1.00  0.00           C
ATOM   2725  C39 POPEK 106      38.281  18.666  52.479  1.00  0.00           C
ATOM   2728 0C31 POPEK 106      38.691  19.326  53.799  1.00  0.00           C
ATOM   2731 1C31 POPEK 106      39.220  18.366  54.859  1.00  0.00           C
ATOM   2734 2C31 POPEK 106      39.380  19.086  56.208  1.00  0.00           C
ATOM   2737 3C31 POPEK 106      39.850  18.176  57.348  1.00  0.00           C
ATOM   2740 4C31 POPEK 106      39.760  18.906  58.689  1.00  0.00           C
ATOM   2743 5C31 POPEK 106      40.130  18.016  59.889  1.00  0.00           C
ATOM   2746 6C31 POPEK 106      39.860  18.715  61.218  1.00  0.00           C
ATOM   2750  NH3 POPEL 107      10.700  31.566  38.928  1.00  0.00           N
ATOM   2754  C12 POPEL 107      12.151  31.306  39.229  1.00  0.00           C
ATOM   2757  C11 POPEL 107      12.930  32.596  39.528  1.00  0.00           C
ATOM   2760  P   POPEL 107      15.281  31.866  38.718  1.00  0.00           P
ATOM   2761  O13 POPEL 107      15.090  32.765  37.578  1.00  0.00           O
ATOM   2762  O14 POPEL 107      15.111  30.436  38.398  1.00  0.00           O
ATOM   2763  O11 POPEL 107      16.721  32.146  39.319  1.00  0.00           O
ATOM   2764  O12 POPEL 107      14.280  32.266  39.878  1.00  0.00           O
ATOM   2765  C1  POPEL 107      16.951  33.105  40.349  1.00  0.00           C
ATOM   2768  C2  POPEL 107      17.300  32.406  41.699  1.00  0.00           C
ATOM   2770  O21 POPEL 107      18.221  33.156  42.528  1.00  0.00           O
ATOM   2771  C21 POPEL 107      19.471  33.296  42.108  1.00  0.00           C
ATOM   2772  O22 POPEL 107      19.900  33.006  41.008  1.00  0.00           O
ATOM   2773  C22 POPEL 107      20.320  33.916  43.229  1.00  0.00           C
ATOM   2776  C3  POPEL 107      17.770  30.935  41.439  1.00  0.00           C
ATOM   2779  O31 POPEL 107      18.361  30.356  42.608  1.00  0.00           O
ATOM   2780  C31 POPEL 107      17.470  29.896  43.489  1.00  0.00           C
ATOM   2781  O32 POPEL 107      16.260  29.965  43.358  1.00  0.00           O
ATOM   2782  C32 POPEL 107      18.230  29.436  44.708  1.00  0.00           C
ATOM   2785  C23 POPEL 107      21.131  32.866  44.029  1.00  0.00           C
ATOM   2788  C24 POPEL 107      21.911  33.465  45.219  1.00  0.00           C
ATOM   2791  C25 POPEL 107      22.500  32.384  46.139  1.00  0.00           C
ATOM   2794  C26 POPEL 107      24.020  32.346  46.328  1.00  0.00           C
ATOM   2797  C27 POPEL 107      24.470  31.035  47.019  1.00  0.00           C
ATOM   2800  C28 POPEL 107      24.930  31.176  48.479  1.00  0.00           C
ATOM   2803  C29 POPEL 107      26.410  31.376  48.648  1.00  0.00           C
ATOM   2805 0C21 POPEL 107      27.281  30.556  49.258  1.00  0.00           C
ATOM   2807 1C21 POPEL 107      27.010  29.225  49.929  1.00  0.00           C
ATOM   2810 2C21 POPEL 107      26.110  29.306  51.168  1.00  0.00           C
ATOM   2813 3C21 POPEL 107      26.480  28.265  52.229  1.00  0.00           C
ATOM   2816 4C21 POPEL 107      25.600  28.396  53.479  1.00  0.00           C
ATOM   2819 5C21 POPEL 107      26.180  27.705  54.708  1.00  0.00           C
ATOM   2822 6C21 POPEL 107      25.390  28.035  55.979  1.00  0.00           C
ATOM   2825 7C21 POPEL 107      26.080  27.545  57.249  1.00  0.00           C
ATOM   2828 8C21 POPEL 107      25.301  27.866  58.519  1.00  0.00           C
ATOM   2832  C33 POPEL 107      17.461  28.426  45.569  1.00  0.00           C
ATOM   2835  C34 POPEL 107      18.350  27.916  46.699  1.00  0.00           C
ATOM   2838  C35 POPEL 107      17.691  26.796  47.490  1.00  0.00           C
ATOM   2841  C36 POPEL 107      16.680  27.285  48.539  1.00  0.00           C
ATOM   2844  C37 POPEL 107      17.350  27.866  49.778  1.00  0.00           C
ATOM   2847  C38 POPEL 107      16.320  28.116  50.889  1.00  0.00           C
ATOM   2850  C39 POPEL 107      16.941  28.795  52.118  1.00  0.00           C
ATOM   2853 0C31 POPEL 107      15.871  29.296  53.089  1.00  0.00           C
ATOM   2856 1C31 POPEL 107      16.450  30.236  54.138  1.00  0.00           C
ATOM   2859 2C31 POPEL 107      15.340  30.816  55.028  1.00  0.00           C
ATOM   2862 3C31 POPEL 107      15.880  31.546  56.259  1.00  0.00           C
ATOM   2865 4C31 POPEL 107      16.340  30.586  57.358  1.00  0.00           C
ATOM   2868 5C31 POPEL 107      16.810  31.326  58.608  1.00  0.00           C
ATOM   2871 6C31 POPEL 107      17.071  30.396  59.788  1.00  0.00           C
ATOM   2875  NH3 POPEM 108      57.471  53.096  39.019  1.00  0.00           N
ATOM   2879  C12 POPEM 108      58.880  53.596  38.848  1.00  0.00           C
ATOM   2882  C11 POPEM 108      59.200  53.995  37.398  1.00  0.00           C
ATOM   2885  P   POPEM 108      61.460  55.256  37.738  1.00  0.00           P
ATOM   2886  O13 POPEM 108      60.611  56.474  37.778  1.00  0.00           O
ATOM   2887  O14 POPEM 108      62.731  55.355  37.019  1.00  0.00           O
ATOM   2888  O11 POPEM 108      61.801  54.766  39.208  1.00  0.00           O
ATOM   2889  O12 POPEM 108      60.611  54.025  37.218  1.00  0.00           O
ATOM   2890  C1  POPEM 108      61.560  55.525  40.388  1.00  0.00           C
ATOM   2893  C2  POPEM 108      60.891  54.655  41.488  1.00  0.00           C
ATOM   2895  O21 POPEM 108      59.790  55.396  42.038  1.00  0.00           O
ATOM   2896  C21 POPEM 108      58.651  54.776  42.278  1.00  0.00           C
ATOM   2897  O22 POPEM 108      58.350  53.666  41.889  1.00  0.00           O
ATOM   2898  C22 POPEM 108      57.740  55.676  43.129  1.00  0.00           C
ATOM   2901  C3  POPEM 108      61.871  54.346  42.639  1.00  0.00           C
ATOM   2904  O31 POPEM 108      61.551  53.085  43.229  1.00  0.00           O
ATOM   2905  C31 POPEM 108      61.200  53.135  44.488  1.00  0.00           C
ATOM   2906  O32 POPEM 108      61.670  53.866  45.349  1.00  0.00           O
ATOM   2907  C32 POPEM 108      59.971  52.276  44.648  1.00  0.00           C
ATOM   2910  C23 POPEM 108      57.681  55.345  44.639  1.00  0.00           C
ATOM   2913  C24 POPEM 108      56.731  54.186  44.990  1.00  0.00           C
ATOM   2916  C25 POPEM 108      55.340  54.616  45.499  1.00  0.00           C
ATOM   2919  C26 POPEM 108      55.291  54.946  47.008  1.00  0.00           C
ATOM   2922  C27 POPEM 108      53.850  54.906  47.569  1.00  0.00           C
ATOM   2925  C28 POPEM 108      53.750  55.094  49.109  1.00  0.00           C
ATOM   2928  C29 POPEM 108      53.830  56.556  49.519  1.00  0.00           C
ATOM   2930 0C21 POPEM 108      53.391  57.126  50.659  1.00  0.00           C
ATOM   2932 1C21 POPEM 108      52.780  56.495  51.889  1.00  0.00           C
ATOM   2935 2C21 POPEM 108      53.591  56.725  53.188  1.00  0.00           C
ATOM   2938 3C21 POPEM 108      52.981  56.146  54.479  1.00  0.00           C
ATOM   2941 4C21 POPEM 108      53.841  56.495  55.708  1.00  0.00           C
ATOM   2944 5C21 POPEM 108      53.480  55.666  56.958  1.00  0.00           C
ATOM   2947 6C21 POPEM 108      54.340  56.006  58.188  1.00  0.00           C
ATOM   2950 7C21 POPEM 108      54.051  55.065  59.368  1.00  0.00           C
ATOM   2953 8C21 POPEM 108      54.860  55.375  60.629  1.00  0.00           C
ATOM   2957  C33 POPEM 108      60.330  50.876  45.148  1.00  0.00           C
ATOM   2960  C34 POPEM 108      59.041  50.094  45.429  1.00  0.00           C
ATOM   2963  C35 POPEM 108      58.721  50.016  46.918  1.00  0.00           C
ATOM   2966  C36 POPEM 108      58.470  51.336  47.668  1.00  0.00           C
ATOM   2969  C37 POPEM 108      58.791  51.126  49.138  1.00  0.00           C
ATOM   2972  C38 POPEM 108      58.321  52.235  50.089  1.00  0.00           C
ATOM   2975  C39 POPEM 108      58.871  52.025  51.509  1.00  0.00           C
ATOM   2978 0C31 POPEM 108      58.311  50.775  52.218  1.00  0.00           C
ATOM   2981 1C31 POPEM 108      59.350  50.094  53.109  1.00  0.00           C
ATOM   2984 2C31 POPEM 108      58.871  48.715  53.589  1.00  0.00           C
ATOM   2987 3C31 POPEM 108      59.950  47.885  54.299  1.00  0.00           C
ATOM   2990 4C31 POPEM 108      61.021  47.326  53.339  1.00  0.00           C
ATOM   2993 5C31 POPEM 108      61.821  46.175  53.979  1.00  0.00           C
ATOM   2996 6C31 POPEM 108      62.891  45.585  53.059  1.00  0.00           C
ATOM   3000  NH3 POPEN 109       5.950  61.865  77.358  1.00  0.00           N
ATOM   3004  C12 POPEN 109       7.340  62.025  77.949  1.00  0.00           C
ATOM   3007  C11 POPEN 109       8.410  61.086  77.340  1.00  0.00           C
ATOM   3010  P   POPEN 109      10.750  62.295  77.299  1.00  0.00           P
ATOM   3011  O13 POPEN 109      10.520  63.564  78.038  1.00  0.00           O
ATOM   3012  O14 POPEN 109      11.350  61.226  78.129  1.00  0.00           O
ATOM   3013  O11 POPEN 109      11.750  62.616  76.129  1.00  0.00           O
ATOM   3014  O12 POPEN 109       9.400  61.826  76.599  1.00  0.00           O
ATOM   3015  C1  POPEN 109      11.310  63.025  74.828  1.00  0.00           C
ATOM   3018  C2  POPEN 109      11.791  62.046  73.718  1.00  0.00           C
ATOM   3020  O21 POPEN 109      10.990  62.276  72.549  1.00  0.00           O
ATOM   3021  C21 POPEN 109      11.420  62.035  71.319  1.00  0.00           C
ATOM   3022  O22 POPEN 109      10.691  61.725  70.388  1.00  0.00           O
ATOM   3023  C22 POPEN 109      12.930  62.256  71.118  1.00  0.00           C
ATOM   3026  C3  POPEN 109      11.670  60.555  74.178  1.00  0.00           C
ATOM   3029  O31 POPEN 109      11.670  59.634  73.068  1.00  0.00           O
ATOM   3030  C31 POPEN 109      12.820  59.116  72.699  1.00  0.00           C
ATOM   3031  O32 POPEN 109      13.900  59.356  73.208  1.00  0.00           O
ATOM   3032  C32 POPEN 109      12.570  58.236  71.479  1.00  0.00           C
ATOM   3035  C23 POPEN 109      13.371  62.025  69.659  1.00  0.00           C
ATOM   3038  C24 POPEN 109      14.901  62.005  69.549  1.00  0.00           C
ATOM   3041  C25 POPEN 109      15.430  61.196  68.359  1.00  0.00           C
ATOM   3044  C26 POPEN 109      15.710  62.005  67.089  1.00  0.00           C
ATOM   3047  C27 POPEN 109      16.380  61.126  66.029  1.00  0.00           C
ATOM   3050  C28 POPEN 109      17.020  61.905  64.868  1.00  0.00           C
ATOM   3053  C29 POPEN 109      16.040  62.465  63.878  1.00  0.00           C
ATOM   3055 0C21 POPEN 109      15.410  61.756  62.929  1.00  0.00           C
ATOM   3057 1C21 POPEN 109      15.520  60.256  62.738  1.00  0.00           C
ATOM   3060 2C21 POPEN 109      14.130  59.616  62.579  1.00  0.00           C
ATOM   3063 3C21 POPEN 109      13.790  59.305  61.118  1.00  0.00           C
ATOM   3066 4C21 POPEN 109      12.480  58.545  60.979  1.00  0.00           C
ATOM   3069 5C21 POPEN 109      12.250  58.125  59.519  1.00  0.00           C
ATOM   3072 6C21 POPEN 109      10.860  57.535  59.249  1.00  0.00           C
ATOM   3075 7C21 POPEN 109      10.691  56.996  57.818  1.00  0.00           C
ATOM   3078 8C21 POPEN 109       9.410  56.196  57.619  1.00  0.00           C
ATOM   3082  C33 POPEN 109      13.840  57.686  70.799  1.00  0.00           C
ATOM   3085  C34 POPEN 109      13.631  57.486  69.288  1.00  0.00           C
ATOM   3088  C35 POPEN 109      13.911  56.064  68.788  1.00  0.00           C
ATOM   3091  C36 POPEN 109      14.350  56.035  67.328  1.00  0.00           C
ATOM   3094  C37 POPEN 109      13.401  56.686  66.319  1.00  0.00           C
ATOM   3097  C38 POPEN 109      13.770  56.355  64.858  1.00  0.00           C
ATOM   3100  C39 POPEN 109      15.270  56.465  64.519  1.00  0.00           C
ATOM   3103 0C31 POPEN 109      15.571  56.196  63.039  1.00  0.00           C
ATOM   3106 1C31 POPEN 109      17.040  55.845  62.748  1.00  0.00           C
ATOM   3109 2C31 POPEN 109      17.381  56.196  61.288  1.00  0.00           C
ATOM   3112 3C31 POPEN 109      18.650  55.525  60.749  1.00  0.00           C
ATOM   3115 4C31 POPEN 109      18.361  54.416  59.729  1.00  0.00           C
ATOM   3118 5C31 POPEN 109      19.510  54.205  58.748  1.00  0.00           C
ATOM   3121 6C31 POPEN 109      19.200  53.195  57.639  1.00  0.00           C
ATOM   3125  NH3 POPEO 110      81.401  22.646  76.350  1.00  0.00           N
ATOM   3129  C12 POPEO 110      82.161  22.326  77.608  1.00  0.00           C
ATOM   3132  C11 POPEO 110      81.790  23.326  78.718  1.00  0.00           C
ATOM   3135  P   POPEO 110      80.800  25.576  77.748  1.00  0.00           P
ATOM   3136  O13 POPEO 110      80.641  26.766  78.598  1.00  0.00           O
ATOM   3137  O14 POPEO 110      79.651  24.676  77.508  1.00  0.00           O
ATOM   3138  O11 POPEO 110      81.340  26.035  76.350  1.00  0.00           O
ATOM   3139  O12 POPEO 110      81.961  24.696  78.339  1.00  0.00           O
ATOM   3140  C1  POPEO 110      80.950  27.326  75.848  1.00  0.00           C
ATOM   3143  C2  POPEO 110      79.691  27.256  74.960  1.00  0.00           C
ATOM   3145  O21 POPEO 110      79.940  26.566  73.718  1.00  0.00           O
ATOM   3146  C21 POPEO 110      80.590  27.196  72.769  1.00  0.00           C
ATOM   3147  O22 POPEO 110      81.381  28.125  72.888  1.00  0.00           O
ATOM   3148  C22 POPEO 110      80.001  26.686  71.459  1.00  0.00           C
ATOM   3151  C3  POPEO 110      79.060  28.686  74.779  1.00  0.00           C
ATOM   3154  O31 POPEO 110      78.170  28.785  73.639  1.00  0.00           O
ATOM   3155  C31 POPEO 110      76.990  28.195  73.799  1.00  0.00           C
ATOM   3156  O32 POPEO 110      76.611  27.615  74.799  1.00  0.00           O
ATOM   3157  C32 POPEO 110      76.190  28.346  72.519  1.00  0.00           C
ATOM   3160  C23 POPEO 110      80.870  26.836  70.189  1.00  0.00           C
ATOM   3163  C24 POPEO 110      81.840  25.666  69.979  1.00  0.00           C
ATOM   3166  C25 POPEO 110      82.651  25.736  68.669  1.00  0.00           C
ATOM   3169  C26 POPEO 110      81.810  25.765  67.389  1.00  0.00           C
ATOM   3172  C27 POPEO 110      82.651  25.486  66.118  1.00  0.00           C
ATOM   3175  C28 POPEO 110      81.801  25.506  64.839  1.00  0.00           C
ATOM   3178  C29 POPEO 110      82.481  24.896  63.629  1.00  0.00           C
ATOM   3180 0C21 POPEO 110      82.520  25.386  62.368  1.00  0.00           C
ATOM   3182 1C21 POPEO 110      81.891  26.666  61.868  1.00  0.00           C
ATOM   3185 2C21 POPEO 110      80.971  26.525  60.658  1.00  0.00           C
ATOM   3188 3C21 POPEO 110      81.740  26.236  59.359  1.00  0.00           C
ATOM   3191 4C21 POPEO 110      80.850  26.346  58.129  1.00  0.00           C
ATOM   3194 5C21 POPEO 110      79.600  25.456  58.229  1.00  0.00           C
ATOM   3197 6C21 POPEO 110      78.861  25.416  56.899  1.00  0.00           C
ATOM   3200 7C21 POPEO 110      77.670  24.455  56.859  1.00  0.00           C
ATOM   3203 8C21 POPEO 110      77.041  24.406  55.469  1.00  0.00           C
ATOM   3207  C33 POPEO 110      75.971  26.945  71.909  1.00  0.00           C
ATOM   3210  C34 POPEO 110      75.501  27.026  70.458  1.00  0.00           C
ATOM   3213  C35 POPEO 110      76.660  27.066  69.458  1.00  0.00           C
ATOM   3216  C36 POPEO 110      76.790  28.356  68.639  1.00  0.00           C
ATOM   3219  C37 POPEO 110      77.900  28.265  67.578  1.00  0.00           C
ATOM   3222  C38 POPEO 110      78.401  29.626  67.078  1.00  0.00           C
ATOM   3225  C39 POPEO 110      77.300  30.436  66.369  1.00  0.00           C
ATOM   3228 0C31 POPEO 110      76.990  31.756  67.098  1.00  0.00           C
ATOM   3231 1C31 POPEO 110      76.160  32.726  66.248  1.00  0.00           C
ATOM   3234 2C31 POPEO 110      75.770  33.955  67.078  1.00  0.00           C
ATOM   3237 3C31 POPEO 110      75.031  35.056  66.299  1.00  0.00           C
ATOM   3240 4C31 POPEO 110      75.800  35.586  65.089  1.00  0.00           C
ATOM   3243 5C31 POPEO 110      75.260  36.926  64.589  1.00  0.00           C
ATOM   3246 6C31 POPEO 110      76.041  37.496  63.398  1.00  0.00           C
ATOM   3250  NH3 POPEP 111     106.700  61.815  34.898  1.00  0.00           N
ATOM   3254  C12 POPEP 111     107.020  63.116  35.589  1.00  0.00           C
ATOM   3257  C11 POPEP 111     105.860  64.076  35.389  1.00  0.00           C
ATOM   3260  P   POPEP 111     105.300  66.586  35.649  1.00  0.00           P
ATOM   3261  O13 POPEP 111     106.140  67.795  35.629  1.00  0.00           O
ATOM   3262  O14 POPEP 111     104.470  66.336  34.449  1.00  0.00           O
ATOM   3263  O11 POPEP 111     104.421  66.576  36.958  1.00  0.00           O
ATOM   3264  O12 POPEP 111     106.250  65.344  35.889  1.00  0.00           O
ATOM   3265  C1  POPEP 111     105.020  66.965  38.208  1.00  0.00           C
ATOM   3268  C2  POPEP 111     104.610  66.025  39.358  1.00  0.00           C
ATOM   3270  O21 POPEP 111     104.911  66.686  40.618  1.00  0.00           O
ATOM   3271  C21 POPEP 111     103.981  66.576  41.549  1.00  0.00           C
ATOM   3272  O22 POPEP 111     102.821  66.265  41.358  1.00  0.00           O
ATOM   3273  C22 POPEP 111     104.580  66.814  42.929  1.00  0.00           C
ATOM   3276  C3  POPEP 111     105.391  64.686  39.239  1.00  0.00           C
ATOM   3279  O31 POPEP 111     105.160  63.756  40.329  1.00  0.00           O
ATOM   3280  C31 POPEP 111     106.061  63.815  41.308  1.00  0.00           C
ATOM   3281  O32 POPEP 111     106.931  64.656  41.439  1.00  0.00           O
ATOM   3282  C32 POPEP 111     105.781  62.705  42.318  1.00  0.00           C
ATOM   3285  C23 POPEP 111     103.910  65.955  44.029  1.00  0.00           C
ATOM   3288  C24 POPEP 111     104.671  66.014  45.368  1.00  0.00           C
ATOM   3291  C25 POPEP 111     104.030  65.175  46.488  1.00  0.00           C
ATOM   3294  C26 POPEP 111     103.031  65.945  47.359  1.00  0.00           C
ATOM   3297  C27 POPEP 111     102.360  65.055  48.428  1.00  0.00           C
ATOM   3300  C28 POPEP 111     103.281  64.705  49.618  1.00  0.00           C
ATOM   3303  C29 POPEP 111     102.770  63.535  50.429  1.00  0.00           C
ATOM   3305 0C21 POPEP 111     103.060  63.256  51.708  1.00  0.00           C
ATOM   3307 1C21 POPEP 111     103.981  64.016  52.639  1.00  0.00           C
ATOM   3310 2C21 POPEP 111     105.170  63.146  53.129  1.00  0.00           C
ATOM   3313 3C21 POPEP 111     105.881  63.726  54.368  1.00  0.00           C
ATOM   3316 4C21 POPEP 111     107.061  62.845  54.818  1.00  0.00           C
ATOM   3319 5C21 POPEP 111     107.710  63.314  56.129  1.00  0.00           C
ATOM   3322 6C21 POPEP 111     109.030  62.565  56.409  1.00  0.00           C
ATOM   3325 7C21 POPEP 111     109.631  62.855  57.789  1.00  0.00           C
ATOM   3328 8C21 POPEP 111     111.031  62.246  57.979  1.00  0.00           C
ATOM   3332  C33 POPEP 111     106.861  62.686  43.419  1.00  0.00           C
ATOM   3335  C34 POPEP 111     106.401  61.986  44.708  1.00  0.00           C
ATOM   3338  C35 POPEP 111     107.481  62.076  45.788  1.00  0.00           C
ATOM   3341  C36 POPEP 111     106.910  62.056  47.208  1.00  0.00           C
ATOM   3344  C37 POPEP 111     107.850  62.726  48.218  1.00  0.00           C
ATOM   3347  C38 POPEP 111     107.161  63.025  49.559  1.00  0.00           C
ATOM   3350  C39 POPEP 111     107.530  64.396  50.139  1.00  0.00           C
ATOM   3353 0C31 POPEP 111     108.901  64.406  50.839  1.00  0.00           C
ATOM   3356 1C31 POPEP 111     109.190  65.745  51.539  1.00  0.00           C
ATOM   3359 2C31 POPEP 111     110.110  65.594  52.748  1.00  0.00           C
ATOM   3362 3C31 POPEP 111     111.520  65.076  52.418  1.00  0.00           C
ATOM   3365 4C31 POPEP 111     112.321  64.826  53.699  1.00  0.00           C
ATOM   3368 5C31 POPEP 111     113.750  64.314  53.479  1.00  0.00           C
ATOM   3371 6C31 POPEP 111     114.330  63.675  54.739  1.00  0.00           C
ATOM   3375  NH3 POPEQ 112      46.190  56.665  78.329  1.00  0.00           N
ATOM   3379  C12 POPEQ 112      44.850  57.225  78.688  1.00  0.00           C
ATOM   3382  C11 POPEQ 112      43.760  56.344  78.019  1.00  0.00           C
ATOM   3385  P   POPEQ 112      44.251  54.016  79.258  1.00  0.00           P
ATOM   3386  O13 POPEQ 112      45.600  54.476  79.649  1.00  0.00           O
ATOM   3387  O14 POPEQ 112      43.410  53.255  80.219  1.00  0.00           O
ATOM   3388  O11 POPEQ 112      44.321  53.195  77.899  1.00  0.00           O
ATOM   3389  O12 POPEQ 112      43.370  55.205  78.748  1.00  0.00           O
ATOM   3390  C1  POPEQ 112      44.071  51.775  78.099  1.00  0.00           C
ATOM   3393  C2  POPEQ 112      44.260  50.866  76.839  1.00  0.00           C
ATOM   3395  O21 POPEQ 112      45.151  51.366  75.839  1.00  0.00           O
ATOM   3396  C21 POPEQ 112      44.810  52.346  75.038  1.00  0.00           C
ATOM   3397  O22 POPEQ 112      43.830  53.055  75.089  1.00  0.00           O
ATOM   3398  C22 POPEQ 112      45.811  52.365  73.878  1.00  0.00           C
ATOM   3401  C3  POPEQ 112      42.920  50.205  76.328  1.00  0.00           C
ATOM   3404  O31 POPEQ 112      42.191  50.926  75.299  1.00  0.00           O
ATOM   3405  C31 POPEQ 112      42.461  50.445  74.068  1.00  0.00           C
ATOM   3406  O32 POPEQ 112      43.370  49.676  73.819  1.00  0.00           O
ATOM   3407  C32 POPEQ 112      41.481  51.016  73.049  1.00  0.00           C
ATOM   3410  C23 POPEQ 112      46.000  53.756  73.208  1.00  0.00           C
ATOM   3413  C24 POPEQ 112      46.551  53.686  71.769  1.00  0.00           C
ATOM   3416  C25 POPEQ 112      45.590  52.995  70.799  1.00  0.00           C
ATOM   3419  C26 POPEQ 112      46.091  53.025  69.339  1.00  0.00           C
ATOM   3422  C27 POPEQ 112      45.340  52.035  68.429  1.00  0.00           C
ATOM   3425  C28 POPEQ 112      45.970  51.805  67.038  1.00  0.00           C
ATOM   3428  C29 POPEQ 112      45.181  50.765  66.299  1.00  0.00           C
ATOM   3430 0C21 POPEQ 112      45.630  49.795  65.489  1.00  0.00           C
ATOM   3432 1C21 POPEQ 112      47.040  49.556  65.038  1.00  0.00           C
ATOM   3435 2C21 POPEQ 112      47.080  49.315  63.519  1.00  0.00           C
ATOM   3438 3C21 POPEQ 112      48.461  48.836  63.039  1.00  0.00           C
ATOM   3441 4C21 POPEQ 112      48.641  48.945  61.529  1.00  0.00           C
ATOM   3444 5C21 POPEQ 112      49.781  48.076  60.979  1.00  0.00           C
ATOM   3447 6C21 POPEQ 112      49.470  46.576  61.049  1.00  0.00           C
ATOM   3450 7C21 POPEQ 112      50.481  45.695  60.299  1.00  0.00           C
ATOM   3453 8C21 POPEQ 112      50.181  44.195  60.388  1.00  0.00           C
ATOM   3457  C33 POPEQ 112      42.120  51.115  71.649  1.00  0.00           C
ATOM   3460  C34 POPEQ 112      41.100  51.105  70.519  1.00  0.00           C
ATOM   3463  C35 POPEQ 112      41.770  51.045  69.138  1.00  0.00           C
ATOM   3466  C36 POPEQ 112      40.850  50.495  68.049  1.00  0.00           C
ATOM   3469  C37 POPEQ 112      41.611  50.175  66.769  1.00  0.00           C
ATOM   3472  C38 POPEQ 112      40.720  49.686  65.629  1.00  0.00           C
ATOM   3475  C39 POPEQ 112      41.520  49.146  64.428  1.00  0.00           C
ATOM   3478 0C31 POPEQ 112      40.630  48.686  63.269  1.00  0.00           C
ATOM   3481 1C31 POPEQ 112      39.670  49.785  62.799  1.00  0.00           C
ATOM   3484 2C31 POPEQ 112      38.750  49.375  61.649  1.00  0.00           C
ATOM   3487 3C31 POPEQ 112      37.681  50.455  61.448  1.00  0.00           C
ATOM   3490 4C31 POPEQ 112      36.751  50.166  60.269  1.00  0.00           C
ATOM   3493 5C31 POPEQ 112      35.740  51.296  60.058  1.00  0.00           C
ATOM   3496 6C31 POPEQ 112      34.891  51.076  58.808  1.00  0.00           C
ATOM   3500  NH3 POPER 113     110.151  28.416  75.108  1.00  0.00           N
ATOM   3504  C12 POPER 113     110.760  27.056  74.868  1.00  0.00           C
ATOM   3507  C11 POPER 113     110.480  26.506  73.468  1.00  0.00           C
ATOM   3510  P   POPER 113     111.341  24.016  73.559  1.00  0.00           P
ATOM   3511  O13 POPER 113     112.640  23.565  74.118  1.00  0.00           O
ATOM   3512  O14 POPER 113     110.170  23.896  74.449  1.00  0.00           O
ATOM   3513  O11 POPER 113     111.000  23.246  72.238  1.00  0.00           O
ATOM   3514  O12 POPER 113     111.471  25.535  73.149  1.00  0.00           O
ATOM   3515  C1  POPER 113     111.051  23.785  70.918  1.00  0.00           C
ATOM   3518  C2  POPER 113     109.661  23.695  70.229  1.00  0.00           C
ATOM   3520  O21 POPER 113     109.520  24.746  69.248  1.00  0.00           O
ATOM   3521  C21 POPER 113     109.170  25.946  69.659  1.00  0.00           C
ATOM   3522  O22 POPER 113     109.200  26.365  70.799  1.00  0.00           O
ATOM   3523  C22 POPER 113     108.731  26.776  68.458  1.00  0.00           C
ATOM   3526  C3  POPER 113     108.481  23.616  71.258  1.00  0.00           C
ATOM   3529  O31 POPER 113     107.211  23.986  70.699  1.00  0.00           O
ATOM   3530  C31 POPER 113     106.280  23.066  70.589  1.00  0.00           C
ATOM   3531  O32 POPER 113     106.371  21.885  70.879  1.00  0.00           O
ATOM   3532  C32 POPER 113     105.020  23.736  70.049  1.00  0.00           C
ATOM   3535  C23 POPER 113     107.390  27.496  68.729  1.00  0.00           C
ATOM   3538  C24 POPER 113     106.571  27.726  67.449  1.00  0.00           C
ATOM   3541  C25 POPER 113     107.231  28.706  66.459  1.00  0.00           C
ATOM   3544  C26 POPER 113     106.501  28.746  65.119  1.00  0.00           C
ATOM   3547  C27 POPER 113     107.131  29.736  64.138  1.00  0.00           C
ATOM   3550  C28 POPER 113     106.410  29.785  62.789  1.00  0.00           C
ATOM   3553  C29 POPER 113     107.150  30.676  61.829  1.00  0.00           C
ATOM   3555 0C21 POPER 113     107.360  30.475  60.508  1.00  0.00           C
ATOM   3557 1C21 POPER 113     106.851  29.326  59.668  1.00  0.00           C
ATOM   3560 2C21 POPER 113     107.971  28.586  58.899  1.00  0.00           C
ATOM   3563 3C21 POPER 113     108.711  27.526  59.718  1.00  0.00           C
ATOM   3566 4C21 POPER 113     109.681  26.686  58.869  1.00  0.00           C
ATOM   3569 5C21 POPER 113     110.970  27.445  58.508  1.00  0.00           C
ATOM   3572 6C21 POPER 113     111.840  26.715  57.468  1.00  0.00           C
ATOM   3575 7C21 POPER 113     113.041  27.576  57.038  1.00  0.00           C
ATOM   3578 8C21 POPER 113     113.860  26.955  55.898  1.00  0.00           C
ATOM   3582  C33 POPER 113     105.100  24.046  68.529  1.00  0.00           C
ATOM   3585  C34 POPER 113     104.130  25.146  68.079  1.00  0.00           C
ATOM   3588  C35 POPER 113     102.640  24.885  68.359  1.00  0.00           C
ATOM   3591  C36 POPER 113     102.061  25.996  69.248  1.00  0.00           C
ATOM   3594  C37 POPER 113     100.550  25.946  69.508  1.00  0.00           C
ATOM   3597  C38 POPER 113      99.690  26.256  68.269  1.00  0.00           C
ATOM   3600  C39 POPER 113      98.220  26.436  68.639  1.00  0.00           C
ATOM   3603 0C31 POPER 113      97.311  26.646  67.419  1.00  0.00           C
ATOM   3606 1C31 POPER 113      95.870  26.936  67.839  1.00  0.00           C
ATOM   3609 2C31 POPER 113      94.981  27.375  66.669  1.00  0.00           C
ATOM   3612 3C31 POPER 113      94.410  26.236  65.828  1.00  0.00           C
ATOM   3615 4C31 POPER 113      93.640  26.756  64.609  1.00  0.00           C
ATOM   3618 5C31 POPER 113      92.961  25.656  63.799  1.00  0.00           C
ATOM   3621 6C31 POPER 113      92.141  26.215  62.639  1.00  0.00           C
ATOM   3625  NH3 POPES 114      30.401  85.366  33.219  1.00  0.00           N
ATOM   3629  C12 POPES 114      31.840  84.985  33.039  1.00  0.00           C
ATOM   3632  C11 POPES 114      32.590  85.176  34.368  1.00  0.00           C
ATOM   3635  P   POPES 114      33.201  87.225  35.879  1.00  0.00           P
ATOM   3636  O13 POPES 114      34.430  87.686  35.209  1.00  0.00           O
ATOM   3637  O14 POPES 114      32.420  88.315  36.528  1.00  0.00           O
ATOM   3638  O11 POPES 114      33.550  86.086  36.918  1.00  0.00           O
ATOM   3639  O12 POPES 114      32.330  86.506  34.819  1.00  0.00           O
ATOM   3640  C1  POPES 114      33.380  86.326  38.309  1.00  0.00           C
ATOM   3643  C2  POPES 114      33.500  84.985  39.069  1.00  0.00           C
ATOM   3645  O21 POPES 114      32.820  85.046  40.338  1.00  0.00           O
ATOM   3646  C21 POPES 114      33.391  85.786  41.288  1.00  0.00           C
ATOM   3647  O22 POPES 114      34.350  86.516  41.159  1.00  0.00           O
ATOM   3648  C22 POPES 114      32.711  85.445  42.608  1.00  0.00           C
ATOM   3651  C3  POPES 114      34.891  84.285  39.128  1.00  0.00           C
ATOM   3654  O31 POPES 114      34.700  82.906  39.549  1.00  0.00           O
ATOM   3655  C31 POPES 114      34.681  82.704  40.858  1.00  0.00           C
ATOM   3656  O32 POPES 114      35.090  83.484  41.708  1.00  0.00           O
ATOM   3657  C32 POPES 114      33.961  81.396  41.208  1.00  0.00           C
ATOM   3660  C23 POPES 114      33.400  86.076  43.839  1.00  0.00           C
ATOM   3663  C24 POPES 114      33.071  85.274  45.089  1.00  0.00           C
ATOM   3666  C25 POPES 114      33.301  86.025  46.409  1.00  0.00           C
ATOM   3669  C26 POPES 114      34.751  86.454  46.699  1.00  0.00           C
ATOM   3672  C27 POPES 114      35.020  86.496  48.218  1.00  0.00           C
ATOM   3675  C28 POPES 114      36.490  86.796  48.568  1.00  0.00           C
ATOM   3678  C29 POPES 114      36.850  87.036  50.019  1.00  0.00           C
ATOM   3680 0C21 POPES 114      36.501  86.405  51.159  1.00  0.00           C
ATOM   3682 1C21 POPES 114      35.600  85.215  51.348  1.00  0.00           C
ATOM   3685 2C21 POPES 114      36.340  83.866  51.278  1.00  0.00           C
ATOM   3688 3C21 POPES 114      37.240  83.595  52.490  1.00  0.00           C
ATOM   3691 4C21 POPES 114      37.711  82.135  52.519  1.00  0.00           C
ATOM   3694 5C21 POPES 114      38.450  81.735  53.808  1.00  0.00           C
ATOM   3697 6C21 POPES 114      39.920  82.176  53.869  1.00  0.00           C
ATOM   3700 7C21 POPES 114      40.621  81.646  55.128  1.00  0.00           C
ATOM   3703 8C21 POPES 114      42.100  81.296  54.938  1.00  0.00           C
ATOM   3707  C33 POPES 114      33.850  81.165  42.748  1.00  0.00           C
ATOM   3710  C34 POPES 114      33.540  79.686  43.089  1.00  0.00           C
ATOM   3713  C35 POPES 114      33.941  79.195  44.499  1.00  0.00           C
ATOM   3716  C36 POPES 114      33.410  80.015  45.679  1.00  0.00           C
ATOM   3719  C37 POPES 114      34.051  79.556  47.008  1.00  0.00           C
ATOM   3722  C38 POPES 114      35.170  80.435  47.578  1.00  0.00           C
ATOM   3725  C39 POPES 114      36.281  80.865  46.599  1.00  0.00           C
ATOM   3728 0C31 POPES 114      37.391  81.704  47.278  1.00  0.00           C
ATOM   3731 1C31 POPES 114      38.441  82.255  46.299  1.00  0.00           C
ATOM   3734 2C31 POPES 114      39.670  82.866  46.999  1.00  0.00           C
ATOM   3737 3C31 POPES 114      39.340  84.035  47.938  1.00  0.00           C
ATOM   3740 4C31 POPES 114      40.531  84.416  48.828  1.00  0.00           C
ATOM   3743 5C31 POPES 114      40.130  85.236  50.058  1.00  0.00           C
ATOM   3746 6C31 POPES 114      41.301  85.476  51.008  1.00  0.00           C
ATOM   3750  NH3 POPET 115      49.380  13.526  76.799  1.00  0.00           N
ATOM   3754  C12 POPET 115      50.870  13.326  76.809  1.00  0.00           C
ATOM   3757  C11 POPET 115      51.630  14.666  76.708  1.00  0.00           C
ATOM   3760  P   POPET 115      53.830  13.896  75.538  1.00  0.00           P
ATOM   3761  O13 POPET 115      54.771  14.916  75.019  1.00  0.00           O
ATOM   3762  O14 POPET 115      54.361  12.536  75.839  1.00  0.00           O
ATOM   3763  O11 POPET 115      52.691  13.686  74.458  1.00  0.00           O
ATOM   3764  O12 POPET 115      53.031  14.436  76.779  1.00  0.00           O
ATOM   3765  C1  POPET 115      52.920  12.806  73.359  1.00  0.00           C
ATOM   3768  C2  POPET 115      52.531  13.506  72.028  1.00  0.00           C
ATOM   3770  O21 POPET 115      52.900  12.705  70.898  1.00  0.00           O
ATOM   3771  C21 POPET 115      52.290  11.596  70.489  1.00  0.00           C
ATOM   3772  O22 POPET 115      52.801  10.806  69.708  1.00  0.00           O
ATOM   3773  C22 POPET 115      50.870  11.376  70.999  1.00  0.00           C
ATOM   3776  C3  POPET 115      53.270  14.866  71.919  1.00  0.00           C
ATOM   3779  O31 POPET 115      52.600  15.816  71.059  1.00  0.00           O
ATOM   3780  C31 POPET 115      51.571  16.426  71.599  1.00  0.00           C
ATOM   3781  O32 POPET 115      51.161  16.316  72.748  1.00  0.00           O
ATOM   3782  C32 POPET 115      50.970  17.396  70.599  1.00  0.00           C
ATOM   3785  C23 POPET 115      49.850  12.256  70.259  1.00  0.00           C
ATOM   3788  C24 POPET 115      49.200  11.606  69.029  1.00  0.00           C
ATOM   3791  C25 POPET 115      47.981  12.416  68.559  1.00  0.00           C
ATOM   3794  C26 POPET 115      47.391  11.976  67.199  1.00  0.00           C
ATOM   3797  C27 POPET 115      46.950  13.196  66.369  1.00  0.00           C
ATOM   3800  C28 POPET 115      46.310  12.826  65.019  1.00  0.00           C
ATOM   3803  C29 POPET 115      46.200  14.036  64.118  1.00  0.00           C
ATOM   3805 0C21 POPET 115      47.071  14.406  63.158  1.00  0.00           C
ATOM   3807 1C21 POPET 115      48.340  13.686  62.779  1.00  0.00           C
ATOM   3810 2C21 POPET 115      49.620  14.465  63.139  1.00  0.00           C
ATOM   3813 3C21 POPET 115      50.070  15.476  62.069  1.00  0.00           C
ATOM   3816 4C21 POPET 115      51.431  16.086  62.428  1.00  0.00           C
ATOM   3819 5C21 POPET 115      51.910  17.156  61.439  1.00  0.00           C
ATOM   3822 6C21 POPET 115      51.250  18.516  61.679  1.00  0.00           C
ATOM   3825 7C21 POPET 115      51.770  19.626  60.758  1.00  0.00           C
ATOM   3828 8C21 POPET 115      51.141  20.976  61.059  1.00  0.00           C
ATOM   3832  C33 POPET 115      50.730  16.756  69.229  1.00  0.00           C
ATOM   3835  C34 POPET 115      50.420  17.866  68.218  1.00  0.00           C
ATOM   3838  C35 POPET 115      50.361  17.336  66.788  1.00  0.00           C
ATOM   3841  C36 POPET 115      49.461  18.166  65.879  1.00  0.00           C
ATOM   3844  C37 POPET 115      47.981  17.916  66.199  1.00  0.00           C
ATOM   3847  C38 POPET 115      47.090  18.516  65.119  1.00  0.00           C
ATOM   3850  C39 POPET 115      45.650  18.045  65.189  1.00  0.00           C
ATOM   3853 0C31 POPET 115      45.010  18.166  63.799  1.00  0.00           C
ATOM   3856 1C31 POPET 115      43.610  17.576  63.740  1.00  0.00           C
ATOM   3859 2C31 POPET 115      43.160  17.346  62.288  1.00  0.00           C
ATOM   3862 3C31 POPET 115      42.941  15.866  61.958  1.00  0.00           C
ATOM   3865 4C31 POPET 115      41.770  15.226  62.719  1.00  0.00           C
ATOM   3868 5C31 POPET 115      42.020  13.746  63.039  1.00  0.00           C
ATOM   3871 6C31 POPET 115      40.871  13.076  63.788  1.00  0.00           C
ATOM   3875  NH3 POPEU 116       4.720   5.756  34.938  1.00  0.00           N
ATOM   3879  C12 POPEU 116       5.950   6.586  34.819  1.00  0.00           C
ATOM   3882  C11 POPEU 116       7.170   5.716  34.549  1.00  0.00           C
ATOM   3885  P   POPEU 116       9.520   6.206  33.499  1.00  0.00           P
ATOM   3886  O13 POPEU 116       9.370   4.936  32.779  1.00  0.00           O
ATOM   3887  O14 POPEU 116      10.040   7.406  32.818  1.00  0.00           O
ATOM   3888  O11 POPEU 116      10.410   6.076  34.778  1.00  0.00           O
ATOM   3889  O12 POPEU 116       8.170   6.636  34.148  1.00  0.00           O
ATOM   3890  C1  POPEU 116      11.270   4.986  35.069  1.00  0.00           C
ATOM   3893  C2  POPEU 116      10.730   4.196  36.269  1.00  0.00           C
ATOM   3895  O21 POPEU 116      11.430   4.546  37.479  1.00  0.00           O
ATOM   3896  C21 POPEU 116      11.130   5.706  38.038  1.00  0.00           C
ATOM   3897  O22 POPEU 116      10.420   6.586  37.589  1.00  0.00           O
ATOM   3898  C22 POPEU 116      11.840   5.726  39.399  1.00  0.00           C
ATOM   3901  C3  POPEU 116      10.840   2.666  35.999  1.00  0.00           C
ATOM   3904  O31 POPEU 116      10.720   1.866  37.188  1.00  0.00           O
ATOM   3905  C31 POPEU 116       9.510   1.856  37.729  1.00  0.00           C
ATOM   3906  O32 POPEU 116       8.510   2.336  37.249  1.00  0.00           O
ATOM   3907  C32 POPEU 116       9.600   1.216  39.118  1.00  0.00           C
ATOM   3910  C23 POPEU 116      11.230   6.726  40.408  1.00  0.00           C
ATOM   3913  C24 POPEU 116       9.810   6.356  40.879  1.00  0.00           C
ATOM   3916  C25 POPEU 116       9.690   6.276  42.409  1.00  0.00           C
ATOM   3919  C26 POPEU 116      10.080   4.906  42.969  1.00  0.00           C
ATOM   3922  C27 POPEU 116      10.200   4.936  44.499  1.00  0.00           C
ATOM   3925  C28 POPEU 116      10.700   3.626  45.119  1.00  0.00           C
ATOM   3928  C29 POPEU 116       9.640   2.566  45.219  1.00  0.00           C
ATOM   3930 0C21 POPEU 116       9.350   1.836  46.319  1.00  0.00           C
ATOM   3932 1C21 POPEU 116      10.070   1.886  47.648  1.00  0.00           C
ATOM   3935 2C21 POPEU 116      10.140   0.506  48.319  1.00  0.00           C
ATOM   3938 3C21 POPEU 116      10.941   0.516  49.629  1.00  0.00           C
ATOM   3941 4C21 POPEU 116      11.080  -0.894  50.209  1.00  0.00           C
ATOM   3944 5C21 POPEU 116      12.151  -1.004  51.308  1.00  0.00           C
ATOM   3947 6C21 POPEU 116      11.760  -0.314  52.619  1.00  0.00           C
ATOM   3950 7C21 POPEU 116      12.781  -0.604  53.718  1.00  0.00           C
ATOM   3953 8C21 POPEU 116      12.370  -0.134  55.119  1.00  0.00           C
ATOM   3957  C33 POPEU 116       9.180   2.206  40.238  1.00  0.00           C
ATOM   3960  C34 POPEU 116       8.050   1.686  41.139  1.00  0.00           C
ATOM   3963  C35 POPEU 116       8.540   0.596  42.108  1.00  0.00           C
ATOM   3966  C36 POPEU 116       7.470   0.096  43.089  1.00  0.00           C
ATOM   3969  C37 POPEU 116       8.040  -0.934  44.068  1.00  0.00           C
ATOM   3972  C38 POPEU 116       7.130  -1.234  45.268  1.00  0.00           C
ATOM   3975  C39 POPEU 116       7.850  -1.964  46.418  1.00  0.00           C
ATOM   3978 0C31 POPEU 116       8.270  -3.405  46.059  1.00  0.00           C
ATOM   3981 1C31 POPEU 116       9.241  -4.075  47.049  1.00  0.00           C
ATOM   3984 2C31 POPEU 116       8.570  -4.625  48.319  1.00  0.00           C
ATOM   3987 3C31 POPEU 116       8.540  -3.615  49.468  1.00  0.00           C
ATOM   3990 4C31 POPEU 116       7.540  -3.985  50.579  1.00  0.00           C
ATOM   3993 5C31 POPEU 116       7.300  -2.804  51.529  1.00  0.00           C
ATOM   3996 6C31 POPEU 116       6.430  -3.134  52.748  1.00  0.00           C
ATOM   4000  NH3 POPEV 117       3.230  79.906  77.200  1.00  0.00           N
ATOM   4004  C12 POPEV 117       2.550  81.206  77.508  1.00  0.00           C
ATOM   4007  C11 POPEV 117       2.790  81.626  78.968  1.00  0.00           C
ATOM   4010  P   POPEV 117       5.000  82.876  79.799  1.00  0.00           P
ATOM   4011  O13 POPEV 117       4.200  83.826  80.629  1.00  0.00           O
ATOM   4012  O14 POPEV 117       6.350  82.495  80.279  1.00  0.00           O
ATOM   4013  O11 POPEV 117       5.220  83.624  78.418  1.00  0.00           O
ATOM   4014  O12 POPEV 117       4.170  81.616  79.339  1.00  0.00           O
ATOM   4015  C1  POPEV 117       6.460  83.326  77.748  1.00  0.00           C
ATOM   4018  C2  POPEV 117       6.400  83.675  76.238  1.00  0.00           C
ATOM   4020  O21 POPEV 117       6.990  82.625  75.438  1.00  0.00           O
ATOM   4021  C21 POPEV 117       6.260  81.506  75.358  1.00  0.00           C
ATOM   4022  O22 POPEV 117       5.200  81.314  75.929  1.00  0.00           O
ATOM   4023  C22 POPEV 117       6.900  80.485  74.409  1.00  0.00           C
ATOM   4026  C3  POPEV 117       7.170  85.006  76.008  1.00  0.00           C
ATOM   4029  O31 POPEV 117       7.060  85.445  74.639  1.00  0.00           O
ATOM   4030  C31 POPEV 117       8.200  85.704  74.029  1.00  0.00           C
ATOM   4031  O32 POPEV 117       9.300  85.756  74.528  1.00  0.00           O
ATOM   4032  C32 POPEV 117       7.910  85.815  72.529  1.00  0.00           C
ATOM   4035  C23 POPEV 117       5.920  79.366  73.949  1.00  0.00           C
ATOM   4038  C24 POPEV 117       6.370  78.556  72.718  1.00  0.00           C
ATOM   4041  C25 POPEV 117       6.540  79.385  71.428  1.00  0.00           C
ATOM   4044  C26 POPEV 117       7.930  79.314  70.778  1.00  0.00           C
ATOM   4047  C27 POPEV 117       8.180  80.454  69.769  1.00  0.00           C
ATOM   4050  C28 POPEV 117       9.650  80.605  69.349  1.00  0.00           C
ATOM   4053  C29 POPEV 117      10.160  79.515  68.438  1.00  0.00           C
ATOM   4055 0C21 POPEV 117      10.670  79.665  67.199  1.00  0.00           C
ATOM   4057 1C21 POPEV 117      10.840  80.936  66.398  1.00  0.00           C
ATOM   4060 2C21 POPEV 117      12.310  81.396  66.369  1.00  0.00           C
ATOM   4063 3C21 POPEV 117      12.611  82.415  65.259  1.00  0.00           C
ATOM   4066 4C21 POPEV 117      14.050  82.945  65.329  1.00  0.00           C
ATOM   4069 5C21 POPEV 117      14.530  83.656  64.049  1.00  0.00           C
ATOM   4072 6C21 POPEV 117      13.830  84.995  63.759  1.00  0.00           C
ATOM   4075 7C21 POPEV 117      14.480  85.715  62.569  1.00  0.00           C
ATOM   4078 8C21 POPEV 117      13.760  86.975  62.118  1.00  0.00           C
ATOM   4082  C33 POPEV 117       8.720  84.755  71.758  1.00  0.00           C
ATOM   4085  C34 POPEV 117       8.550  84.805  70.229  1.00  0.00           C
ATOM   4088  C35 POPEV 117       7.180  84.346  69.699  1.00  0.00           C
ATOM   4091  C36 POPEV 117       7.310  83.826  68.258  1.00  0.00           C
ATOM   4094  C37 POPEV 117       5.990  83.376  67.628  1.00  0.00           C
ATOM   4097  C38 POPEV 117       6.240  82.655  66.299  1.00  0.00           C
ATOM   4100  C39 POPEV 117       4.950  82.316  65.549  1.00  0.00           C
ATOM   4103 0C31 POPEV 117       5.260  81.605  64.219  1.00  0.00           C
ATOM   4106 1C31 POPEV 117       4.000  81.156  63.468  1.00  0.00           C
ATOM   4109 2C31 POPEV 117       4.330  80.445  62.139  1.00  0.00           C
ATOM   4112 3C31 POPEV 117       5.160  81.275  61.159  1.00  0.00           C
ATOM   4115 4C31 POPEV 117       4.490  82.596  60.749  1.00  0.00           C
ATOM   4118 5C31 POPEV 117       5.140  83.225  59.508  1.00  0.00           C
ATOM   4121 6C31 POPEV 117       4.460  84.536  59.079  1.00  0.00           C
ATOM   4125  NH3 POPEW 118      94.711  95.946  78.508  1.00  0.00           N
ATOM   4129  C12 POPEW 118      94.291  96.245  77.089  1.00  0.00           C
ATOM   4132  C11 POPEW 118      92.940  95.605  76.699  1.00  0.00           C
ATOM   4135  P   POPEW 118      91.420  97.085  78.318  1.00  0.00           P
ATOM   4136  O13 POPEW 118      89.961  97.085  78.549  1.00  0.00           O
ATOM   4137  O14 POPEW 118      92.321  97.355  79.468  1.00  0.00           O
ATOM   4138  O11 POPEW 118      91.730  98.146  77.179  1.00  0.00           O
ATOM   4139  O12 POPEW 118      91.910  95.736  77.670  1.00  0.00           O
ATOM   4140  C1  POPEW 118      91.341  99.515  77.358  1.00  0.00           C
ATOM   4143  C2  POPEW 118      92.231 100.495  76.529  1.00  0.00           C
ATOM   4145  O21 POPEW 118      91.530 101.086  75.428  1.00  0.00           O
ATOM   4146  C21 POPEW 118      91.460 100.485  74.279  1.00  0.00           C
ATOM   4147  O22 POPEW 118      91.581  99.296  74.038  1.00  0.00           O
ATOM   4148  C22 POPEW 118      91.371 101.545  73.178  1.00  0.00           C
ATOM   4151  C3  POPEW 118      93.591  99.836  76.139  1.00  0.00           C
ATOM   4154  O31 POPEW 118      94.401 100.686  75.309  1.00  0.00           O
ATOM   4155  C31 POPEW 118      95.270 100.204  74.388  1.00  0.00           C
ATOM   4156  O32 POPEW 118      96.161 100.896  73.949  1.00  0.00           O
ATOM   4157  C32 POPEW 118      94.981  98.756  73.949  1.00  0.00           C
ATOM   4160  C23 POPEW 118      90.940 100.946  71.829  1.00  0.00           C
ATOM   4163  C24 POPEW 118      90.870 102.006  70.729  1.00  0.00           C
ATOM   4166  C25 POPEW 118      89.440 102.385  70.318  1.00  0.00           C
ATOM   4169  C26 POPEW 118      88.810 101.545  69.188  1.00  0.00           C
ATOM   4172  C27 POPEW 118      89.690 101.445  67.928  1.00  0.00           C
ATOM   4175  C28 POPEW 118      88.890 101.066  66.669  1.00  0.00           C
ATOM   4178  C29 POPEW 118      89.811 100.715  65.519  1.00  0.00           C
ATOM   4180 0C21 POPEW 118      89.591  99.785  64.568  1.00  0.00           C
ATOM   4182 1C21 POPEW 118      88.350  98.936  64.419  1.00  0.00           C
ATOM   4185 2C21 POPEW 118      87.640  99.135  63.069  1.00  0.00           C
ATOM   4188 3C21 POPEW 118      88.381  98.495  61.879  1.00  0.00           C
ATOM   4191 4C21 POPEW 118      87.520  98.484  60.599  1.00  0.00           C
ATOM   4194 5C21 POPEW 118      87.420  97.094  59.949  1.00  0.00           C
ATOM   4197 6C21 POPEW 118      86.310  97.025  58.899  1.00  0.00           C
ATOM   4200 7C21 POPEW 118      85.990  95.596  58.458  1.00  0.00           C
ATOM   4203 8C21 POPEW 118      84.701  95.485  57.639  1.00  0.00           C
ATOM   4207  C33 POPEW 118      95.791  98.175  72.759  1.00  0.00           C
ATOM   4210  C34 POPEW 118      95.921  96.646  72.868  1.00  0.00           C
ATOM   4213  C35 POPEW 118      96.721  95.984  71.729  1.00  0.00           C
ATOM   4216  C36 POPEW 118      95.911  95.036  70.818  1.00  0.00           C
ATOM   4219  C37 POPEW 118      96.840  94.135  69.990  1.00  0.00           C
ATOM   4222  C38 POPEW 118      96.150  93.085  69.089  1.00  0.00           C
ATOM   4225  C39 POPEW 118      95.671  93.665  67.748  1.00  0.00           C
ATOM   4228 0C31 POPEW 118      95.270  92.585  66.729  1.00  0.00           C
ATOM   4231 1C31 POPEW 118      95.291  93.146  65.299  1.00  0.00           C
ATOM   4234 2C31 POPEW 118      94.520  92.316  64.258  1.00  0.00           C
ATOM   4237 3C31 POPEW 118      95.361  91.384  63.379  1.00  0.00           C
ATOM   4240 4C31 POPEW 118      94.610  90.995  62.089  1.00  0.00           C
ATOM   4243 5C31 POPEW 118      95.380  90.025  61.189  1.00  0.00           C
ATOM   4246 6C31 POPEW 118      94.661  89.686  59.879  1.00  0.00           C
ATOM   4250  NH3 POPEX 119      46.751  38.366  79.479  1.00  0.00           N
ATOM   4254  C12 POPEX 119      47.061  37.605  80.739  1.00  0.00           C
ATOM   4257  C11 POPEX 119      46.271  38.125  81.949  1.00  0.00           C
ATOM   4260  P   POPEX 119      44.920  36.176  83.050  1.00  0.00           P
ATOM   4261  O13 POPEX 119      45.301  34.896  83.699  1.00  0.00           O
ATOM   4262  O14 POPEX 119      43.841  36.945  83.699  1.00  0.00           O
ATOM   4263  O11 POPEX 119      44.580  35.995  81.509  1.00  0.00           O
ATOM   4264  O12 POPEX 119      46.200  37.116  82.958  1.00  0.00           O
ATOM   4265  C1  POPEX 119      44.540  34.715  80.868  1.00  0.00           C
ATOM   4268  C2  POPEX 119      43.810  34.846  79.509  1.00  0.00           C
ATOM   4270  O21 POPEX 119      43.971  33.625  78.769  1.00  0.00           O
ATOM   4271  C21 POPEX 119      43.121  33.495  77.769  1.00  0.00           C
ATOM   4272  O22 POPEX 119      42.110  34.155  77.600  1.00  0.00           O
ATOM   4273  C22 POPEX 119      43.630  32.496  76.739  1.00  0.00           C
ATOM   4276  C3  POPEX 119      44.361  36.076  78.710  1.00  0.00           C
ATOM   4279  O31 POPEX 119      43.531  36.495  77.600  1.00  0.00           O
ATOM   4280  C31 POPEX 119      44.181  36.805  76.459  1.00  0.00           C
ATOM   4281  O32 POPEX 119      45.391  36.725  76.309  1.00  0.00           O
ATOM   4282  C32 POPEX 119      43.191  37.314  75.409  1.00  0.00           C
ATOM   4285  C23 POPEX 119      43.901  33.215  75.399  1.00  0.00           C
ATOM   4288  C24 POPEX 119      43.391  32.426  74.188  1.00  0.00           C
ATOM   4291  C25 POPEX 119      44.160  31.135  73.920  1.00  0.00           C
ATOM   4294  C26 POPEX 119      43.771  30.546  72.559  1.00  0.00           C
ATOM   4297  C27 POPEX 119      44.720  29.436  72.089  1.00  0.00           C
ATOM   4300  C28 POPEX 119      44.520  29.056  70.609  1.00  0.00           C
ATOM   4303  C29 POPEX 119      43.220  28.346  70.349  1.00  0.00           C
ATOM   4305 0C21 POPEX 119      43.090  27.096  69.879  1.00  0.00           C
ATOM   4307 1C21 POPEX 119      44.220  26.166  69.519  1.00  0.00           C
ATOM   4310 2C21 POPEX 119      44.831  25.475  70.758  1.00  0.00           C
ATOM   4313 3C21 POPEX 119      43.781  24.785  71.638  1.00  0.00           C
ATOM   4316 4C21 POPEX 119      44.391  23.925  72.748  1.00  0.00           C
ATOM   4319 5C21 POPEX 119      43.300  23.446  73.718  1.00  0.00           C
ATOM   4322 6C21 POPEX 119      42.370  22.416  73.089  1.00  0.00           C
ATOM   4325 7C21 POPEX 119      41.071  22.285  73.869  1.00  0.00           C
ATOM   4328 8C21 POPEX 119      40.170  21.215  73.269  1.00  0.00           C
ATOM   4332  C33 POPEX 119      43.721  37.276  73.959  1.00  0.00           C
ATOM   4335  C34 POPEX 119      42.900  38.185  73.029  1.00  0.00           C
ATOM   4338  C35 POPEX 119      43.211  38.035  71.519  1.00  0.00           C
ATOM   4341  C36 POPEX 119      42.681  36.725  70.909  1.00  0.00           C
ATOM   4344  C37 POPEX 119      42.770  36.686  69.379  1.00  0.00           C
ATOM   4347  C38 POPEX 119      42.170  35.396  68.788  1.00  0.00           C
ATOM   4350  C39 POPEX 119      43.010  34.785  67.678  1.00  0.00           C
ATOM   4353 0C31 POPEX 119      42.240  34.355  66.419  1.00  0.00           C
ATOM   4356 1C31 POPEX 119      43.211  33.695  65.428  1.00  0.00           C
ATOM   4359 2C31 POPEX 119      42.591  33.346  64.068  1.00  0.00           C
ATOM   4362 3C31 POPEX 119      42.290  34.576  63.208  1.00  0.00           C
ATOM   4365 4C31 POPEX 119      42.040  34.175  61.749  1.00  0.00           C
ATOM   4368 5C31 POPEX 119      41.560  35.345  60.879  1.00  0.00           C
ATOM   4371 6C31 POPEX 119      41.401  34.936  59.419  1.00  0.00           C
ATOM   4375  NH3 POPEY 120     102.250 117.596  31.308  1.00  0.00           N
ATOM   4379  C12 POPEY 120     102.050 116.995  29.938  1.00  0.00           C
ATOM   4382  C11 POPEY 120     102.150 115.445  29.879  1.00  0.00           C
ATOM   4385  P   POPEY 120     100.741 114.594  31.898  1.00  0.00           P
ATOM   4386  O13 POPEY 120      99.711 115.345  31.168  1.00  0.00           O
ATOM   4387  O14 POPEY 120     100.531 113.195  32.319  1.00  0.00           O
ATOM   4388  O11 POPEY 120     101.180 115.435  33.148  1.00  0.00           O
ATOM   4389  O12 POPEY 120     102.120 114.766  31.139  1.00  0.00           O
ATOM   4390  C1  POPEY 120     100.310 115.564  34.268  1.00  0.00           C
ATOM   4393  C2  POPEY 120     101.031 116.296  35.429  1.00  0.00           C
ATOM   4395  O21 POPEY 120     100.391 116.165  36.708  1.00  0.00           O
ATOM   4396  C21 POPEY 120     100.291 114.965  37.249  1.00  0.00           C
ATOM   4397  O22 POPEY 120     100.781 113.945  36.769  1.00  0.00           O
ATOM   4398  C22 POPEY 120      99.421 115.055  38.528  1.00  0.00           C
ATOM   4401  C3  POPEY 120     101.130 117.805  35.129  1.00  0.00           C
ATOM   4404  O31 POPEY 120     102.311 118.376  35.719  1.00  0.00           O
ATOM   4405  C31 POPEY 120     102.260 118.555  37.019  1.00  0.00           C
ATOM   4406  O32 POPEY 120     101.280 118.566  37.729  1.00  0.00           O
ATOM   4407  C32 POPEY 120     103.691 118.745  37.499  1.00  0.00           C
ATOM   4410  C23 POPEY 120      99.470 113.835  39.479  1.00  0.00           C
ATOM   4413  C24 POPEY 120      98.370 113.846  40.579  1.00  0.00           C
ATOM   4416  C25 POPEY 120      98.370 115.116  41.448  1.00  0.00           C
ATOM   4419  C26 POPEY 120      97.220 115.176  42.479  1.00  0.00           C
ATOM   4422  C27 POPEY 120      97.041 116.586  43.069  1.00  0.00           C
ATOM   4425  C28 POPEY 120      95.730 116.756  43.858  1.00  0.00           C
ATOM   4428  C29 POPEY 120      95.331 118.204  44.049  1.00  0.00           C
ATOM   4430 0C21 POPEY 120      95.051 118.814  45.219  1.00  0.00           C
ATOM   4432 1C21 POPEY 120      95.121 118.156  46.579  1.00  0.00           C
ATOM   4435 2C21 POPEY 120      93.990 117.146  46.859  1.00  0.00           C
ATOM   4438 3C21 POPEY 120      92.680 117.795  47.339  1.00  0.00           C
ATOM   4441 4C21 POPEY 120      91.700 116.745  47.878  1.00  0.00           C
ATOM   4444 5C21 POPEY 120      90.630 117.355  48.788  1.00  0.00           C
ATOM   4447 6C21 POPEY 120      89.750 116.286  49.458  1.00  0.00           C
ATOM   4450 7C21 POPEY 120      88.600 116.906  50.259  1.00  0.00           C
ATOM   4453 8C21 POPEY 120      87.770 115.876  51.019  1.00  0.00           C
ATOM   4457  C33 POPEY 120     103.711 119.465  38.848  1.00  0.00           C
ATOM   4460  C34 POPEY 120     105.140 119.676  39.348  1.00  0.00           C
ATOM   4463  C35 POPEY 120     105.210 120.656  40.519  1.00  0.00           C
ATOM   4466  C36 POPEY 120     104.211 120.326  41.628  1.00  0.00           C
ATOM   4469  C37 POPEY 120     104.330 121.226  42.868  1.00  0.00           C
ATOM   4472  C38 POPEY 120     104.060 122.704  42.598  1.00  0.00           C
ATOM   4475  C39 POPEY 120     104.141 123.525  43.878  1.00  0.00           C
ATOM   4478 0C31 POPEY 120     104.050 125.036  43.639  1.00  0.00           C
ATOM   4481 1C31 POPEY 120     104.221 125.844  44.929  1.00  0.00           C
ATOM   4484 2C31 POPEY 120     104.011 127.356  44.708  1.00  0.00           C
ATOM   4487 3C31 POPEY 120     103.850 128.126  46.019  1.00  0.00           C
ATOM   4490 4C31 POPEY 120     102.441 127.966  46.618  1.00  0.00           C
ATOM   4493 5C31 POPEY 120     102.301 128.646  47.989  1.00  0.00           C
ATOM   4496 6C31 POPEY 120     100.891 128.526  48.559  1.00  0.00           C
ATOM   4500  NH3 POPEZ 121      87.441  74.285  36.179  1.00  0.00           N
ATOM   4504  C12 POPEZ 121      86.430  74.965  35.289  1.00  0.00           C
ATOM   4507  C11 POPEZ 121      85.461  73.986  34.589  1.00  0.00           C
ATOM   4510  P   POPEZ 121      83.041  73.785  33.598  1.00  0.00           P
ATOM   4511  O13 POPEZ 121      82.581  74.695  32.538  1.00  0.00           O
ATOM   4512  O14 POPEZ 121      83.600  72.476  33.179  1.00  0.00           O
ATOM   4513  O11 POPEZ 121      81.840  73.495  34.609  1.00  0.00           O
ATOM   4514  O12 POPEZ 121      84.111  74.495  34.549  1.00  0.00           O
ATOM   4515  C1  POPEZ 121      81.331  72.156  34.549  1.00  0.00           C
ATOM   4518  C2  POPEZ 121      79.950  71.976  35.238  1.00  0.00           C
ATOM   4520  O21 POPEZ 121      80.151  71.915  36.669  1.00  0.00           O
ATOM   4521  C21 POPEZ 121      79.711  72.976  37.359  1.00  0.00           C
ATOM   4522  O22 POPEZ 121      79.160  73.945  36.918  1.00  0.00           O
ATOM   4523  C22 POPEZ 121      80.041  72.774  38.839  1.00  0.00           C
ATOM   4526  C3  POPEZ 121      79.380  70.635  34.699  1.00  0.00           C
ATOM   4529  O31 POPEZ 121      78.151  70.236  35.328  1.00  0.00           O
ATOM   4530  C31 POPEZ 121      78.291  69.234  36.179  1.00  0.00           C
ATOM   4531  O32 POPEZ 121      79.340  68.855  36.679  1.00  0.00           O
ATOM   4532  C32 POPEZ 121      76.920  68.605  36.428  1.00  0.00           C
ATOM   4535  C23 POPEZ 121      78.891  72.156  39.688  1.00  0.00           C
ATOM   4538  C24 POPEZ 121      78.841  72.855  41.049  1.00  0.00           C
ATOM   4541  C25 POPEZ 121      78.020  72.264  42.208  1.00  0.00           C
ATOM   4544  C26 POPEZ 121      78.531  70.926  42.738  1.00  0.00           C
ATOM   4547  C27 POPEZ 121      77.950  70.624  44.138  1.00  0.00           C
ATOM   4550  C28 POPEZ 121      78.910  69.835  45.038  1.00  0.00           C
ATOM   4553  C29 POPEZ 121      78.251  69.495  46.348  1.00  0.00           C
ATOM   4555 0C21 POPEZ 121      78.740  69.735  47.578  1.00  0.00           C
ATOM   4557 1C21 POPEZ 121      80.080  70.344  47.868  1.00  0.00           C
ATOM   4560 2C21 POPEZ 121      80.630  70.024  49.269  1.00  0.00           C
ATOM   4563 3C21 POPEZ 121      80.941  68.546  49.529  1.00  0.00           C
ATOM   4566 4C21 POPEZ 121      81.600  68.366  50.898  1.00  0.00           C
ATOM   4569 5C21 POPEZ 121      81.801  66.896  51.278  1.00  0.00           C
ATOM   4572 6C21 POPEZ 121      82.640  66.756  52.558  1.00  0.00           C
ATOM   4575 7C21 POPEZ 121      82.971  65.295  52.888  1.00  0.00           C
ATOM   4578 8C21 POPEZ 121      84.421  65.086  53.328  1.00  0.00           C
ATOM   4582  C33 POPEZ 121      76.950  67.446  37.438  1.00  0.00           C
ATOM   4585  C34 POPEZ 121      76.910  67.914  38.898  1.00  0.00           C
ATOM   4588  C35 POPEZ 121      77.020  66.775  39.918  1.00  0.00           C
ATOM   4591  C36 POPEZ 121      77.071  67.264  41.369  1.00  0.00           C
ATOM   4594  C37 POPEZ 121      77.250  66.116  42.368  1.00  0.00           C
ATOM   4597  C38 POPEZ 121      77.001  66.516  43.828  1.00  0.00           C
ATOM   4600  C39 POPEZ 121      77.541  65.465  44.809  1.00  0.00           C
ATOM   4603 0C31 POPEZ 121      77.120  65.715  46.269  1.00  0.00           C
ATOM   4606 1C31 POPEZ 121      77.981  64.925  47.269  1.00  0.00           C
ATOM   4609 2C31 POPEZ 121      78.300  65.715  48.539  1.00  0.00           C
ATOM   4612 3C31 POPEZ 121      77.120  65.915  49.508  1.00  0.00           C
ATOM   4615 4C31 POPEZ 121      77.620  66.506  50.839  1.00  0.00           C
ATOM   4618 5C31 POPEZ 121      76.520  66.844  51.848  1.00  0.00           C
ATOM   4621 6C31 POPEZ 121      77.120  67.314  53.179  1.00  0.00           C
ATOM   4625  NH3 POPEa 122      78.300 101.825  75.999  1.00  0.00           N
ATOM   4629  C12 POPEa 122      78.200 100.326  76.069  1.00  0.00           C
ATOM   4632  C11 POPEa 122      76.740  99.874  75.880  1.00  0.00           C
ATOM   4635  P   POPEa 122      75.281  97.746  75.648  1.00  0.00           P
ATOM   4636  O13 POPEa 122      75.281  96.296  75.938  1.00  0.00           O
ATOM   4637  O14 POPEa 122      74.111  98.475  76.169  1.00  0.00           O
ATOM   4638  O11 POPEa 122      75.310  98.035  74.099  1.00  0.00           O
ATOM   4639  O12 POPEa 122      76.611  98.465  76.108  1.00  0.00           O
ATOM   4640  C1  POPEa 122      75.010  97.065  73.089  1.00  0.00           C
ATOM   4643  C2  POPEa 122      75.560  97.555  71.719  1.00  0.00           C
ATOM   4645  O21 POPEa 122      75.200  96.576  70.729  1.00  0.00           O
ATOM   4646  C21 POPEa 122      75.111  96.995  69.479  1.00  0.00           C
ATOM   4647  O22 POPEa 122      76.031  97.415  68.788  1.00  0.00           O
ATOM   4648  C22 POPEa 122      73.641  97.065  69.099  1.00  0.00           C
ATOM   4651  C3  POPEa 122      77.100  97.766  71.868  1.00  0.00           C
ATOM   4654  O31 POPEa 122      77.840  98.135  70.699  1.00  0.00           O
ATOM   4655  C31 POPEa 122      77.620  99.335  70.178  1.00  0.00           C
ATOM   4656  O32 POPEa 122      76.751 100.116  70.538  1.00  0.00           O
ATOM   4657  C32 POPEa 122      78.690  99.604  69.118  1.00  0.00           C
ATOM   4660  C23 POPEa 122      73.410  97.316  67.599  1.00  0.00           C
ATOM   4663  C24 POPEa 122      71.931  97.485  67.258  1.00  0.00           C
ATOM   4666  C25 POPEa 122      71.641  97.546  65.749  1.00  0.00           C
ATOM   4669  C26 POPEa 122      72.191  96.326  64.990  1.00  0.00           C
ATOM   4672  C27 POPEa 122      71.670  96.215  63.549  1.00  0.00           C
ATOM   4675  C28 POPEa 122      72.450  95.204  62.678  1.00  0.00           C
ATOM   4678  C29 POPEa 122      73.850  95.675  62.368  1.00  0.00           C
ATOM   4680 0C21 POPEa 122      74.450  95.775  61.159  1.00  0.00           C
ATOM   4682 1C21 POPEa 122      73.870  95.406  59.819  1.00  0.00           C
ATOM   4685 2C21 POPEa 122      73.480  96.656  59.009  1.00  0.00           C
ATOM   4688 3C21 POPEa 122      74.670  97.506  58.549  1.00  0.00           C
ATOM   4691 4C21 POPEa 122      74.251  98.896  58.049  1.00  0.00           C
ATOM   4694 5C21 POPEa 122      75.391  99.725  57.439  1.00  0.00           C
ATOM   4697 6C21 POPEa 122      76.560  99.985  58.409  1.00  0.00           C
ATOM   4700 7C21 POPEa 122      77.600 100.946  57.818  1.00  0.00           C
ATOM   4703 8C21 POPEa 122      78.740 101.256  58.788  1.00  0.00           C
ATOM   4707  C33 POPEa 122      78.170 100.236  67.809  1.00  0.00           C
ATOM   4710  C34 POPEa 122      79.270 101.005  67.059  1.00  0.00           C
ATOM   4713  C35 POPEa 122      80.330 100.125  66.378  1.00  0.00           C
ATOM   4716  C36 POPEa 122      81.311 100.965  65.538  1.00  0.00           C
ATOM   4719  C37 POPEa 122      82.500 100.176  64.968  1.00  0.00           C
ATOM   4722  C38 POPEa 122      83.600 101.086  64.379  1.00  0.00           C
ATOM   4725  C39 POPEa 122      83.260 101.675  62.999  1.00  0.00           C
ATOM   4728 0C31 POPEa 122      83.521 100.715  61.838  1.00  0.00           C
ATOM   4731 1C31 POPEa 122      83.251 101.346  60.469  1.00  0.00           C
ATOM   4734 2C31 POPEa 122      83.551 100.376  59.319  1.00  0.00           C
ATOM   4737 3C31 POPEa 122      82.971 100.844  57.969  1.00  0.00           C
ATOM   4740 4C31 POPEa 122      83.241  99.826  56.859  1.00  0.00           C
ATOM   4743 5C31 POPEa 122      82.350 100.036  55.629  1.00  0.00           C
ATOM   4746 6C31 POPEa 122      82.560  98.954  54.569  1.00  0.00           C
ATOM   4750  NH3 POPEb 123     101.331  50.796  75.479  1.00  0.00           N
ATOM   4754  C12 POPEb 123     100.070  50.056  75.818  1.00  0.00           C
ATOM   4757  C11 POPEb 123      99.450  49.356  74.598  1.00  0.00           C
ATOM   4760  P   POPEb 123      97.050  48.666  73.758  1.00  0.00           P
ATOM   4761  O13 POPEb 123      97.691  48.215  72.519  1.00  0.00           O
ATOM   4762  O14 POPEb 123      96.040  47.724  74.318  1.00  0.00           O
ATOM   4763  O11 POPEb 123      96.310  50.024  73.488  1.00  0.00           O
ATOM   4764  O12 POPEb 123      98.101  48.986  74.910  1.00  0.00           O
ATOM   4765  C1  POPEb 123      96.730  51.306  73.959  1.00  0.00           C
ATOM   4768  C2  POPEb 123      96.220  52.384  72.979  1.00  0.00           C
ATOM   4770  O21 POPEb 123      97.150  52.506  71.879  1.00  0.00           O
ATOM   4771  C21 POPEb 123      96.571  52.806  70.739  1.00  0.00           C
ATOM   4772  O22 POPEb 123      95.371  52.885  70.538  1.00  0.00           O
ATOM   4773  C22 POPEb 123      97.621  53.055  69.659  1.00  0.00           C
ATOM   4776  C3  POPEb 123      95.970  53.766  73.659  1.00  0.00           C
ATOM   4779  O31 POPEb 123      94.920  54.535  73.019  1.00  0.00           O
ATOM   4780  C31 POPEb 123      95.331  55.525  72.208  1.00  0.00           C
ATOM   4781  O32 POPEb 123      96.501  55.806  72.019  1.00  0.00           O
ATOM   4782  C32 POPEb 123      94.121  56.245  71.599  1.00  0.00           C
ATOM   4785  C23 POPEb 123      96.980  53.236  68.258  1.00  0.00           C
ATOM   4788  C24 POPEb 123      98.031  53.626  67.218  1.00  0.00           C
ATOM   4791  C25 POPEb 123      97.591  53.446  65.749  1.00  0.00           C
ATOM   4794  C26 POPEb 123      97.470  51.965  65.358  1.00  0.00           C
ATOM   4797  C27 POPEb 123      96.870  51.725  63.969  1.00  0.00           C
ATOM   4800  C28 POPEb 123      96.970  50.256  63.519  1.00  0.00           C
ATOM   4803  C29 POPEb 123      95.781  49.826  62.689  1.00  0.00           C
ATOM   4805 0C21 POPEb 123      95.690  49.855  61.348  1.00  0.00           C
ATOM   4807 1C21 POPEb 123      96.751  50.336  60.399  1.00  0.00           C
ATOM   4810 2C21 POPEb 123      96.201  50.785  59.039  1.00  0.00           C
ATOM   4813 3C21 POPEb 123      97.281  50.695  57.948  1.00  0.00           C
ATOM   4816 4C21 POPEb 123      96.791  51.156  56.579  1.00  0.00           C
ATOM   4819 5C21 POPEb 123      97.600  50.536  55.429  1.00  0.00           C
ATOM   4822 6C21 POPEb 123      96.940  49.275  54.868  1.00  0.00           C
ATOM   4825 7C21 POPEb 123      97.680  48.715  53.648  1.00  0.00           C
ATOM   4828 8C21 POPEb 123      96.761  47.925  52.729  1.00  0.00           C
ATOM   4832  C33 POPEb 123      94.501  57.425  70.669  1.00  0.00           C
ATOM   4835  C34 POPEb 123      95.340  57.035  69.438  1.00  0.00           C
ATOM   4838  C35 POPEb 123      95.531  58.195  68.449  1.00  0.00           C
ATOM   4841  C36 POPEb 123      94.340  58.326  67.490  1.00  0.00           C
ATOM   4844  C37 POPEb 123      94.580  59.315  66.339  1.00  0.00           C
ATOM   4847  C38 POPEb 123      93.780  58.925  65.089  1.00  0.00           C
ATOM   4850  C39 POPEb 123      93.470  60.105  64.159  1.00  0.00           C
ATOM   4853 0C31 POPEb 123      92.281  60.926  64.679  1.00  0.00           C
ATOM   4856 1C31 POPEb 123      91.830  62.035  63.729  1.00  0.00           C
ATOM   4859 2C31 POPEb 123      90.711  62.885  64.349  1.00  0.00           C
ATOM   4862 3C31 POPEb 123      91.250  64.006  65.248  1.00  0.00           C
ATOM   4865 4C31 POPEb 123      91.471  65.285  64.438  1.00  0.00           C
ATOM   4868 5C31 POPEb 123      92.290  66.355  65.159  1.00  0.00           C
ATOM   4871 6C31 POPEb 123      91.970  67.785  64.718  1.00  0.00           C
ATOM   4875  NH3 POPEc 124      84.071  69.906  33.309  1.00  0.00           N
ATOM   4879  C12 POPEc 124      85.210  70.055  34.278  1.00  0.00           C
ATOM   4882  C11 POPEc 124      86.471  70.445  33.488  1.00  0.00           C
ATOM   4885  P   POPEc 124      88.711  69.634  34.578  1.00  0.00           P
ATOM   4886  O13 POPEc 124      88.071  68.415  35.108  1.00  0.00           O
ATOM   4887  O14 POPEc 124      89.501  69.564  33.328  1.00  0.00           O
ATOM   4888  O11 POPEc 124      89.550  70.366  35.688  1.00  0.00           O
ATOM   4889  O12 POPEc 124      87.581  70.715  34.348  1.00  0.00           O
ATOM   4890  C1  POPEc 124      90.020  69.676  36.858  1.00  0.00           C
ATOM   4893  C2  POPEc 124      89.440  70.326  38.149  1.00  0.00           C
ATOM   4895  O21 POPEc 124      89.550  69.406  39.258  1.00  0.00           O
ATOM   4896  C21 POPEc 124      88.521  68.995  39.948  1.00  0.00           C
ATOM   4897  O22 POPEc 124      87.350  68.954  39.589  1.00  0.00           O
ATOM   4898  C22 POPEc 124      88.981  68.506  41.328  1.00  0.00           C
ATOM   4901  C3  POPEc 124      88.041  70.976  37.878  1.00  0.00           C
ATOM   4904  O31 POPEc 124      87.481  71.616  39.049  1.00  0.00           O
ATOM   4905  C31 POPEc 124      86.360  72.245  38.740  1.00  0.00           C
ATOM   4906  O32 POPEc 124      85.931  72.415  37.608  1.00  0.00           O
ATOM   4907  C32 POPEc 124      85.660  72.726  40.008  1.00  0.00           C
ATOM   4910  C23 POPEc 124      87.810  68.476  42.348  1.00  0.00           C
ATOM   4913  C24 POPEc 124      88.111  67.774  43.688  1.00  0.00           C
ATOM   4916  C25 POPEc 124      87.390  66.425  43.808  1.00  0.00           C
ATOM   4919  C26 POPEc 124      87.470  65.766  45.198  1.00  0.00           C
ATOM   4922  C27 POPEc 124      86.380  64.695  45.438  1.00  0.00           C
ATOM   4925  C28 POPEc 124      86.901  63.235  45.539  1.00  0.00           C
ATOM   4928  C29 POPEc 124      87.810  63.015  46.728  1.00  0.00           C
ATOM   4930 0C21 POPEc 124      88.171  61.826  47.248  1.00  0.00           C
ATOM   4932 1C21 POPEc 124      87.751  60.466  46.758  1.00  0.00           C
ATOM   4935 2C21 POPEc 124      87.481  59.486  47.919  1.00  0.00           C
ATOM   4938 3C21 POPEc 124      86.240  59.836  48.769  1.00  0.00           C
ATOM   4941 4C21 POPEc 124      84.911  59.445  48.098  1.00  0.00           C
ATOM   4944 5C21 POPEc 124      84.580  57.955  48.218  1.00  0.00           C
ATOM   4947 6C21 POPEc 124      83.470  57.506  47.269  1.00  0.00           C
ATOM   4950 7C21 POPEc 124      83.200  55.996  47.348  1.00  0.00           C
ATOM   4953 8C21 POPEc 124      82.211  55.485  46.299  1.00  0.00           C
ATOM   4957  C33 POPEc 124      84.240  73.256  39.708  1.00  0.00           C
ATOM   4960  C34 POPEc 124      83.600  73.945  40.919  1.00  0.00           C
ATOM   4963  C35 POPEc 124      83.031  73.006  41.988  1.00  0.00           C
ATOM   4966  C36 POPEc 124      82.271  73.765  43.089  1.00  0.00           C
ATOM   4969  C37 POPEc 124      81.620  72.814  44.088  1.00  0.00           C
ATOM   4972  C38 POPEc 124      81.311  73.426  45.458  1.00  0.00           C
ATOM   4975  C39 POPEc 124      82.581  73.745  46.258  1.00  0.00           C
ATOM   4978 0C31 POPEc 124      82.321  73.925  47.759  1.00  0.00           C
ATOM   4981 1C31 POPEc 124      83.561  74.495  48.458  1.00  0.00           C
ATOM   4984 2C31 POPEc 124      83.531  74.335  49.990  1.00  0.00           C
ATOM   4987 3C31 POPEc 124      83.790  72.906  50.449  1.00  0.00           C
ATOM   4990 4C31 POPEc 124      84.030  72.814  51.958  1.00  0.00           C
ATOM   4993 5C31 POPEc 124      84.321  71.396  52.438  1.00  0.00           C
ATOM   4996 6C31 POPEc 124      84.631  71.336  53.939  1.00  0.00           C
ATOM   5000  NH3 POPEd 125     109.130  -4.505  32.878  1.00  0.00           N
ATOM   5004  C12 POPEd 125     108.761  -3.254  33.629  1.00  0.00           C
ATOM   5007  C11 POPEd 125     107.281  -3.284  34.078  1.00  0.00           C
ATOM   5010  P   POPEd 125     106.191  -1.124  33.018  1.00  0.00           P
ATOM   5011  O13 POPEd 125     106.910  -1.414  31.768  1.00  0.00           O
ATOM   5012  O14 POPEd 125     104.720  -1.264  32.938  1.00  0.00           O
ATOM   5013  O11 POPEd 125     106.571   0.366  33.359  1.00  0.00           O
ATOM   5014  O12 POPEd 125     106.781  -1.954  34.239  1.00  0.00           O
ATOM   5015  C1  POPEd 125     105.651   1.196  34.078  1.00  0.00           C
ATOM   5018  C2  POPEd 125     105.860   1.066  35.608  1.00  0.00           C
ATOM   5020  O21 POPEd 125     104.750   1.726  36.229  1.00  0.00           O
ATOM   5021  C21 POPEd 125     104.221   1.126  37.278  1.00  0.00           C
ATOM   5022  O22 POPEd 125     104.661   0.126  37.819  1.00  0.00           O
ATOM   5023  C22 POPEd 125     103.001   1.896  37.738  1.00  0.00           C
ATOM   5026  C3  POPEd 125     107.190   1.736  36.028  1.00  0.00           C
ATOM   5029  O31 POPEd 125     107.520   1.466  37.409  1.00  0.00           O
ATOM   5030  C31 POPEd 125     107.100   2.346  38.299  1.00  0.00           C
ATOM   5031  O32 POPEd 125     106.501   3.376  38.069  1.00  0.00           O
ATOM   5032  C32 POPEd 125     107.630   1.926  39.659  1.00  0.00           C
ATOM   5035  C23 POPEd 125     103.071   2.046  39.269  1.00  0.00           C
ATOM   5038  C24 POPEd 125     102.141   3.126  39.799  1.00  0.00           C
ATOM   5041  C25 POPEd 125     102.271   3.306  41.308  1.00  0.00           C
ATOM   5044  C26 POPEd 125     101.410   2.276  42.029  1.00  0.00           C
ATOM   5047  C27 POPEd 125     101.880   2.046  43.468  1.00  0.00           C
ATOM   5050  C28 POPEd 125     100.760   1.516  44.379  1.00  0.00           C
ATOM   5053  C29 POPEd 125      99.760   2.596  44.708  1.00  0.00           C
ATOM   5055 0C21 POPEd 125      99.440   3.026  45.938  1.00  0.00           C
ATOM   5057 1C21 POPEd 125      99.990   2.466  47.229  1.00  0.00           C
ATOM   5060 2C21 POPEd 125     101.140   3.296  47.818  1.00  0.00           C
ATOM   5063 3C21 POPEd 125     100.641   4.536  48.559  1.00  0.00           C
ATOM   5066 4C21 POPEd 125     101.761   5.466  49.039  1.00  0.00           C
ATOM   5069 5C21 POPEd 125     102.461   6.176  47.878  1.00  0.00           C
ATOM   5072 6C21 POPEd 125     103.421   7.276  48.358  1.00  0.00           C
ATOM   5075 7C21 POPEd 125     104.281   7.816  47.218  1.00  0.00           C
ATOM   5078 8C21 POPEd 125     104.920   9.176  47.538  1.00  0.00           C
ATOM   5082  C33 POPEd 125     106.690   2.216  40.849  1.00  0.00           C
ATOM   5085  C34 POPEd 125     107.301   1.706  42.159  1.00  0.00           C
ATOM   5088  C35 POPEd 125     106.250   1.156  43.129  1.00  0.00           C
ATOM   5091  C36 POPEd 125     105.420   2.236  43.839  1.00  0.00           C
ATOM   5094  C37 POPEd 125     106.211   3.046  44.868  1.00  0.00           C
ATOM   5097  C38 POPEd 125     105.280   3.866  45.788  1.00  0.00           C
ATOM   5100  C39 POPEd 125     105.811   4.016  47.218  1.00  0.00           C
ATOM   5103 0C31 POPEd 125     105.770   2.696  48.019  1.00  0.00           C
ATOM   5106 1C31 POPEd 125     106.051   2.906  49.508  1.00  0.00           C
ATOM   5109 2C31 POPEd 125     106.331   1.606  50.268  1.00  0.00           C
ATOM   5112 3C31 POPEd 125     105.140   0.636  50.378  1.00  0.00           C
ATOM   5115 4C31 POPEd 125     103.920   1.256  51.078  1.00  0.00           C
ATOM   5118 5C31 POPEd 125     102.980   0.206  51.669  1.00  0.00           C
ATOM   5121 6C31 POPEd 125     101.660   0.786  52.178  1.00  0.00           C
ATOM   5125  NH3 POPEe 126      72.031  17.646  31.669  1.00  0.00           N
ATOM   5129  C12 POPEe 126      71.050  16.906  30.778  1.00  0.00           C
ATOM   5132  C11 POPEe 126      70.050  16.106  31.639  1.00  0.00           C
ATOM   5135  P   POPEe 126      67.591  17.066  31.299  1.00  0.00           P
ATOM   5136  O13 POPEe 126      68.220  18.416  31.469  1.00  0.00           O
ATOM   5137  O14 POPEe 126      66.621  17.006  30.188  1.00  0.00           O
ATOM   5138  O11 POPEe 126      66.861  16.676  32.668  1.00  0.00           O
ATOM   5139  O12 POPEe 126      68.740  16.026  31.069  1.00  0.00           O
ATOM   5140  C1  POPEe 126      67.591  16.806  33.899  1.00  0.00           C
ATOM   5143  C2  POPEe 126      66.810  16.276  35.139  1.00  0.00           C
ATOM   5145  O21 POPEe 126      66.590  17.366  36.069  1.00  0.00           O
ATOM   5146  C21 POPEe 126      67.651  17.726  36.778  1.00  0.00           C
ATOM   5147  O22 POPEe 126      68.810  17.416  36.558  1.00  0.00           O
ATOM   5148  C22 POPEe 126      67.191  18.616  37.929  1.00  0.00           C
ATOM   5151  C3  POPEe 126      67.471  15.036  35.848  1.00  0.00           C
ATOM   5154  O31 POPEe 126      67.141  15.006  37.258  1.00  0.00           O
ATOM   5155  C31 POPEe 126      68.040  14.306  37.958  1.00  0.00           C
ATOM   5156  O32 POPEe 126      68.781  13.466  37.490  1.00  0.00           O
ATOM   5157  C32 POPEe 126      68.111  14.846  39.389  1.00  0.00           C
ATOM   5160  C23 POPEe 126      68.001  18.386  39.229  1.00  0.00           C
ATOM   5163  C24 POPEe 126      68.051  19.656  40.078  1.00  0.00           C
ATOM   5166  C25 POPEe 126      68.961  19.566  41.319  1.00  0.00           C
ATOM   5169  C26 POPEe 126      69.200  20.976  41.879  1.00  0.00           C
ATOM   5172  C27 POPEe 126      70.010  21.076  43.179  1.00  0.00           C
ATOM   5175  C28 POPEe 126      70.420  22.545  43.398  1.00  0.00           C
ATOM   5178  C29 POPEe 126      70.810  22.936  44.809  1.00  0.00           C
ATOM   5180 0C21 POPEe 126      70.100  23.736  45.618  1.00  0.00           C
ATOM   5182 1C21 POPEe 126      68.751  24.336  45.279  1.00  0.00           C
ATOM   5185 2C21 POPEe 126      68.111  25.166  46.409  1.00  0.00           C
ATOM   5188 3C21 POPEe 126      67.961  24.385  47.729  1.00  0.00           C
ATOM   5191 4C21 POPEe 126      67.141  25.146  48.778  1.00  0.00           C
ATOM   5194 5C21 POPEe 126      65.621  25.096  48.549  1.00  0.00           C
ATOM   5197 6C21 POPEe 126      65.041  23.695  48.819  1.00  0.00           C
ATOM   5200 7C21 POPEe 126      63.511  23.676  48.828  1.00  0.00           C
ATOM   5203 8C21 POPEe 126      62.950  22.296  49.199  1.00  0.00           C
ATOM   5207  C33 POPEe 126      68.590  13.836  40.458  1.00  0.00           C
ATOM   5210  C34 POPEe 126      68.841  14.486  41.829  1.00  0.00           C
ATOM   5213  C35 POPEe 126      67.580  15.066  42.490  1.00  0.00           C
ATOM   5216  C36 POPEe 126      66.541  14.026  42.929  1.00  0.00           C
ATOM   5219  C37 POPEe 126      65.461  14.676  43.799  1.00  0.00           C
ATOM   5222  C38 POPEe 126      64.441  13.696  44.409  1.00  0.00           C
ATOM   5225  C39 POPEe 126      63.251  14.406  45.069  1.00  0.00           C
ATOM   5228 0C31 POPEe 126      63.641  15.526  46.049  1.00  0.00           C
ATOM   5231 1C31 POPEe 126      62.411  16.236  46.638  1.00  0.00           C
ATOM   5234 2C31 POPEe 126      62.751  17.406  47.569  1.00  0.00           C
ATOM   5237 3C31 POPEe 126      63.451  16.956  48.858  1.00  0.00           C
ATOM   5240 4C31 POPEe 126      63.890  18.125  49.748  1.00  0.00           C
ATOM   5243 5C31 POPEe 126      64.891  17.686  50.819  1.00  0.00           C
ATOM   5246 6C31 POPEe 126      65.470  18.865  51.599  1.00  0.00           C
ATOM   5250  NH3 POPEf 127      99.270  50.676  33.299  1.00  0.00           N
ATOM   5254  C12 POPEf 127      97.891  51.026  32.859  1.00  0.00           C
ATOM   5257  C11 POPEf 127      97.800  52.546  32.709  1.00  0.00           C
ATOM   5260  P   POPEf 127      95.291  53.255  32.649  1.00  0.00           P
ATOM   5261  O13 POPEf 127      94.610  54.165  31.698  1.00  0.00           O
ATOM   5262  O14 POPEf 127      94.650  51.996  33.078  1.00  0.00           O
ATOM   5263  O11 POPEf 127      95.781  54.044  33.909  1.00  0.00           O
ATOM   5264  O12 POPEf 127      96.651  52.885  31.948  1.00  0.00           O
ATOM   5265  C1  POPEf 127      94.841  54.375  34.938  1.00  0.00           C
ATOM   5268  C2  POPEf 127      95.321  53.906  36.339  1.00  0.00           C
ATOM   5270  O21 POPEf 127      96.170  54.906  36.929  1.00  0.00           O
ATOM   5271  C21 POPEf 127      97.481  54.735  36.979  1.00  0.00           C
ATOM   5272  O22 POPEf 127      98.151  53.906  36.398  1.00  0.00           O
ATOM   5273  C22 POPEf 127      98.060  55.715  38.008  1.00  0.00           C
ATOM   5276  C3  POPEf 127      95.821  52.416  36.368  1.00  0.00           C
ATOM   5279  O31 POPEf 127      96.301  51.986  37.659  1.00  0.00           O
ATOM   5280  C31 POPEf 127      95.401  51.885  38.618  1.00  0.00           C
ATOM   5281  O32 POPEf 127      94.230  52.206  38.549  1.00  0.00           O
ATOM   5282  C32 POPEf 127      96.091  51.336  39.878  1.00  0.00           C
ATOM   5285  C23 POPEf 127      97.591  55.375  39.449  1.00  0.00           C
ATOM   5288  C24 POPEf 127      97.880  56.486  40.478  1.00  0.00           C
ATOM   5291  C25 POPEf 127      99.200  56.336  41.229  1.00  0.00           C
ATOM   5294  C26 POPEf 127      99.100  55.406  42.449  1.00  0.00           C
ATOM   5297  C27 POPEf 127      98.880  56.115  43.799  1.00  0.00           C
ATOM   5300  C28 POPEf 127      98.910  55.125  44.979  1.00  0.00           C
ATOM   5303  C29 POPEf 127      98.750  55.755  46.339  1.00  0.00           C
ATOM   5305 0C21 POPEf 127      99.510  55.565  47.438  1.00  0.00           C
ATOM   5307 1C21 POPEf 127     100.720  54.665  47.578  1.00  0.00           C
ATOM   5310 2C21 POPEf 127     100.660  53.675  48.769  1.00  0.00           C
ATOM   5313 3C21 POPEf 127     100.641  54.356  50.148  1.00  0.00           C
ATOM   5316 4C21 POPEf 127     101.450  53.605  51.218  1.00  0.00           C
ATOM   5319 5C21 POPEf 127     100.760  52.376  51.819  1.00  0.00           C
ATOM   5322 6C21 POPEf 127     101.660  51.605  52.799  1.00  0.00           C
ATOM   5325 7C21 POPEf 127     100.881  50.646  53.708  1.00  0.00           C
ATOM   5328 8C21 POPEf 127     101.751  49.634  54.438  1.00  0.00           C
ATOM   5332  C33 POPEf 127      95.100  51.274  41.068  1.00  0.00           C
ATOM   5335  C34 POPEf 127      95.760  50.915  42.409  1.00  0.00           C
ATOM   5338  C35 POPEf 127      94.771  50.866  43.589  1.00  0.00           C
ATOM   5341  C36 POPEf 127      95.180  51.675  44.828  1.00  0.00           C
ATOM   5344  C37 POPEf 127      96.290  51.035  45.668  1.00  0.00           C
ATOM   5347  C38 POPEf 127      96.870  51.996  46.728  1.00  0.00           C
ATOM   5350  C39 POPEf 127      95.911  52.336  47.878  1.00  0.00           C
ATOM   5353 0C31 POPEf 127      96.420  53.556  48.659  1.00  0.00           C
ATOM   5356 1C31 POPEf 127      95.401  54.116  49.669  1.00  0.00           C
ATOM   5359 2C31 POPEf 127      95.821  55.485  50.229  1.00  0.00           C
ATOM   5362 3C31 POPEf 127      95.711  56.605  49.188  1.00  0.00           C
ATOM   5365 4C31 POPEf 127      96.301  57.955  49.648  1.00  0.00           C
ATOM   5368 5C31 POPEf 127      96.140  59.025  48.559  1.00  0.00           C
ATOM   5371 6C31 POPEf 127      96.791  60.366  48.909  1.00  0.00           C
ATOM   5375  NH3 POPEg 128      56.931  52.406  75.568  1.00  0.00           N
ATOM   5379  C12 POPEg 128      57.261  53.675  74.828  1.00  0.00           C
ATOM   5382  C11 POPEg 128      55.980  54.416  74.369  1.00  0.00           C
ATOM   5385  P   POPEg 128      53.960  54.125  76.059  1.00  0.00           P
ATOM   5386  O13 POPEg 128      54.571  52.936  76.678  1.00  0.00           O
ATOM   5387  O14 POPEg 128      53.211  55.035  76.968  1.00  0.00           O
ATOM   5388  O11 POPEg 128      53.111  53.704  74.788  1.00  0.00           O
ATOM   5389  O12 POPEg 128      55.191  54.925  75.458  1.00  0.00           O
ATOM   5390  C1  POPEg 128      52.691  54.564  73.718  1.00  0.00           C
ATOM   5393  C2  POPEg 128      52.240  53.745  72.459  1.00  0.00           C
ATOM   5395  O21 POPEg 128      52.141  54.634  71.328  1.00  0.00           O
ATOM   5396  C21 POPEg 128      53.281  54.846  70.669  1.00  0.00           C
ATOM   5397  O22 POPEg 128      54.371  54.405  70.988  1.00  0.00           O
ATOM   5398  C22 POPEg 128      53.001  55.715  69.438  1.00  0.00           C
ATOM   5401  C3  POPEg 128      50.870  53.025  72.689  1.00  0.00           C
ATOM   5404  O31 POPEg 128      50.041  52.896  71.519  1.00  0.00           O
ATOM   5405  C31 POPEg 128      50.091  51.905  70.609  1.00  0.00           C
ATOM   5406  O32 POPEg 128      49.391  51.885  69.618  1.00  0.00           O
ATOM   5407  C32 POPEg 128      51.110  50.785  70.879  1.00  0.00           C
ATOM   5410  C23 POPEg 128      53.441  55.065  68.099  1.00  0.00           C
ATOM   5413  C24 POPEg 128      52.840  53.675  67.818  1.00  0.00           C
ATOM   5416  C25 POPEg 128      51.310  53.626  67.729  1.00  0.00           C
ATOM   5419  C26 POPEg 128      50.691  54.286  66.479  1.00  0.00           C
ATOM   5422  C27 POPEg 128      51.021  53.535  65.178  1.00  0.00           C
ATOM   5425  C28 POPEg 128      50.391  54.195  63.939  1.00  0.00           C
ATOM   5428  C29 POPEg 128      50.660  53.396  62.689  1.00  0.00           C
ATOM   5430 0C21 POPEg 128      49.790  53.195  61.679  1.00  0.00           C
ATOM   5432 1C21 POPEg 128      48.410  53.774  61.558  1.00  0.00           C
ATOM   5435 2C21 POPEg 128      47.290  52.736  61.768  1.00  0.00           C
ATOM   5438 3C21 POPEg 128      45.920  53.296  61.358  1.00  0.00           C
ATOM   5441 4C21 POPEg 128      44.740  52.346  61.579  1.00  0.00           C
ATOM   5444 5C21 POPEg 128      44.310  51.576  60.318  1.00  0.00           C
ATOM   5447 6C21 POPEg 128      45.181  50.366  59.990  1.00  0.00           C
ATOM   5450 7C21 POPEg 128      44.691  49.626  58.729  1.00  0.00           C
ATOM   5453 8C21 POPEg 128      45.441  48.314  58.488  1.00  0.00           C
ATOM   5457  C33 POPEg 128      51.271  49.896  69.609  1.00  0.00           C
ATOM   5460  C34 POPEg 128      52.401  48.844  69.648  1.00  0.00           C
ATOM   5463  C35 POPEg 128      53.810  49.435  69.758  1.00  0.00           C
ATOM   5466  C36 POPEg 128      54.631  49.385  68.458  1.00  0.00           C
ATOM   5469  C37 POPEg 128      55.461  48.096  68.318  1.00  0.00           C
ATOM   5472  C38 POPEg 128      56.510  48.155  67.199  1.00  0.00           C
ATOM   5475  C39 POPEg 128      57.850  48.736  67.669  1.00  0.00           C
ATOM   5478 0C31 POPEg 128      58.901  48.796  66.549  1.00  0.00           C
ATOM   5481 1C31 POPEg 128      60.310  49.105  67.059  1.00  0.00           C
ATOM   5484 2C31 POPEg 128      61.301  49.346  65.918  1.00  0.00           C
ATOM   5487 3C31 POPEg 128      62.770  49.165  66.319  1.00  0.00           C
ATOM   5490 4C31 POPEg 128      63.721  49.634  65.218  1.00  0.00           C
ATOM   5493 5C31 POPEg 128      65.181  49.225  65.479  1.00  0.00           C
ATOM   5496 6C31 POPEg 128      66.060  49.375  64.239  1.00  0.00           C
ATOM   5500  NH3 POPEh 129      16.630  13.345  81.849  1.00  0.00           N
ATOM   5504  C12 POPEh 129      15.410  12.456  81.940  1.00  0.00           C
ATOM   5507  C11 POPEh 129      15.670  11.066  81.329  1.00  0.00           C
ATOM   5510  P   POPEh 129      16.900   8.955  82.339  1.00  0.00           P
ATOM   5511  O13 POPEh 129      18.121   8.736  83.148  1.00  0.00           O
ATOM   5512  O14 POPEh 129      15.611   8.506  82.908  1.00  0.00           O
ATOM   5513  O11 POPEh 129      17.110   8.156  80.979  1.00  0.00           O
ATOM   5514  O12 POPEh 129      16.840  10.465  81.870  1.00  0.00           O
ATOM   5515  C1  POPEh 129      15.990   7.786  80.168  1.00  0.00           C
ATOM   5518  C2  POPEh 129      16.281   7.996  78.660  1.00  0.00           C
ATOM   5520  O21 POPEh 129      15.050   7.946  77.909  1.00  0.00           O
ATOM   5521  C21 POPEh 129      14.490   9.135  77.689  1.00  0.00           C
ATOM   5522  O22 POPEh 129      14.850  10.186  78.199  1.00  0.00           O
ATOM   5523  C22 POPEh 129      13.401   8.946  76.649  1.00  0.00           C
ATOM   5526  C3  POPEh 129      17.260   6.946  78.099  1.00  0.00           C
ATOM   5529  O31 POPEh 129      17.781   7.426  76.839  1.00  0.00           O
ATOM   5530  C31 POPEh 129      18.920   8.096  76.939  1.00  0.00           C
ATOM   5531  O32 POPEh 129      19.650   8.136  77.909  1.00  0.00           O
ATOM   5532  C32 POPEh 129      19.130   8.946  75.678  1.00  0.00           C
ATOM   5535  C23 POPEh 129      12.540  10.226  76.449  1.00  0.00           C
ATOM   5538  C24 POPEh 129      11.600  10.126  75.240  1.00  0.00           C
ATOM   5541  C25 POPEh 129      12.320  10.135  73.898  1.00  0.00           C
ATOM   5544  C26 POPEh 129      11.380  10.016  72.699  1.00  0.00           C
ATOM   5547  C27 POPEh 129      12.210   9.946  71.409  1.00  0.00           C
ATOM   5550  C28 POPEh 129      11.430   9.436  70.189  1.00  0.00           C
ATOM   5553  C29 POPEh 129      12.381   9.446  69.009  1.00  0.00           C
ATOM   5555 0C21 POPEh 129      12.650  10.586  68.348  1.00  0.00           C
ATOM   5557 1C21 POPEh 129      13.711  10.786  67.309  1.00  0.00           C
ATOM   5560 2C21 POPEh 129      14.670  11.896  67.809  1.00  0.00           C
ATOM   5563 3C21 POPEh 129      15.520  12.536  66.708  1.00  0.00           C
ATOM   5566 4C21 POPEh 129      16.250  13.766  67.269  1.00  0.00           C
ATOM   5569 5C21 POPEh 129      17.110  14.536  66.248  1.00  0.00           C
ATOM   5572 6C21 POPEh 129      18.531  13.976  66.108  1.00  0.00           C
ATOM   5575 7C21 POPEh 129      19.430  14.286  67.319  1.00  0.00           C
ATOM   5578 8C21 POPEh 129      20.760  13.536  67.299  1.00  0.00           C
ATOM   5582  C33 POPEh 129      19.150   8.146  74.349  1.00  0.00           C
ATOM   5585  C34 POPEh 129      18.141   8.666  73.309  1.00  0.00           C
ATOM   5588  C35 POPEh 129      18.750   9.465  72.159  1.00  0.00           C
ATOM   5591  C36 POPEh 129      17.680   9.886  71.139  1.00  0.00           C
ATOM   5594  C37 POPEh 129      18.281  10.376  69.809  1.00  0.00           C
ATOM   5597  C38 POPEh 129      18.010   9.426  68.629  1.00  0.00           C
ATOM   5600  C39 POPEh 129      18.590   9.966  67.319  1.00  0.00           C
ATOM   5603 0C31 POPEh 129      18.260   9.086  66.098  1.00  0.00           C
ATOM   5606 1C31 POPEh 129      18.691   9.736  64.769  1.00  0.00           C
ATOM   5609 2C31 POPEh 129      18.020   9.106  63.538  1.00  0.00           C
ATOM   5612 3C31 POPEh 129      18.490   7.676  63.208  1.00  0.00           C
ATOM   5615 4C31 POPEh 129      19.881   7.636  62.569  1.00  0.00           C
ATOM   5618 5C31 POPEh 129      20.240   6.246  62.028  1.00  0.00           C
ATOM   5621 6C31 POPEh 129      21.570   6.276  61.278  1.00  0.00           C
ATOM   5625  NH3 POPEi 130      71.401  95.376  35.688  1.00  0.00           N
ATOM   5629  C12 POPEi 130      70.031  95.274  35.069  1.00  0.00           C
ATOM   5632  C11 POPEi 130      69.150  94.175  35.688  1.00  0.00           C
ATOM   5635  P   POPEi 130      67.541  93.665  37.678  1.00  0.00           P
ATOM   5636  O13 POPEi 130      66.230  94.335  37.438  1.00  0.00           O
ATOM   5637  O14 POPEi 130      67.560  92.266  37.249  1.00  0.00           O
ATOM   5638  O11 POPEi 130      67.781  93.686  39.218  1.00  0.00           O
ATOM   5639  O12 POPEi 130      68.740  94.495  37.039  1.00  0.00           O
ATOM   5640  C1  POPEi 130      68.511  94.615  40.019  1.00  0.00           C
ATOM   5643  C2  POPEi 130      67.630  94.945  41.258  1.00  0.00           C
ATOM   5645  O21 POPEi 130      68.111  96.076  42.008  1.00  0.00           O
ATOM   5646  C21 POPEi 130      69.310  95.946  42.569  1.00  0.00           C
ATOM   5647  O22 POPEi 130      69.961  94.925  42.648  1.00  0.00           O
ATOM   5648  C22 POPEi 130      69.770  97.336  43.019  1.00  0.00           C
ATOM   5651  C3  POPEi 130      67.281  93.695  42.129  1.00  0.00           C
ATOM   5654  O31 POPEi 130      65.870  93.695  42.418  1.00  0.00           O
ATOM   5655  C31 POPEi 130      65.321  93.866  43.639  1.00  0.00           C
ATOM   5656  O32 POPEi 130      64.121  93.986  43.799  1.00  0.00           O
ATOM   5657  C32 POPEi 130      66.310  93.926  44.809  1.00  0.00           C
ATOM   5660  C23 POPEi 130      69.670  97.576  44.538  1.00  0.00           C
ATOM   5663  C24 POPEi 130      70.071  99.016  44.859  1.00  0.00           C
ATOM   5666  C25 POPEi 130      69.600  99.495  46.229  1.00  0.00           C
ATOM   5669  C26 POPEi 130      70.400  98.915  47.389  1.00  0.00           C
ATOM   5672  C27 POPEi 130      69.691  99.195  48.718  1.00  0.00           C
ATOM   5675  C28 POPEi 130      70.511  98.745  49.938  1.00  0.00           C
ATOM   5678  C29 POPEi 130      69.750  98.945  51.218  1.00  0.00           C
ATOM   5680 0C21 POPEi 130      69.630 100.106  51.889  1.00  0.00           C
ATOM   5682 1C21 POPEi 130      70.211 101.426  51.459  1.00  0.00           C
ATOM   5685 2C21 POPEi 130      71.630 101.656  52.019  1.00  0.00           C
ATOM   5688 3C21 POPEi 130      71.660 101.796  53.549  1.00  0.00           C
ATOM   5691 4C21 POPEi 130      73.040 102.205  54.068  1.00  0.00           C
ATOM   5694 5C21 POPEi 130      73.141 102.186  55.609  1.00  0.00           C
ATOM   5697 6C21 POPEi 130      72.170 103.146  56.299  1.00  0.00           C
ATOM   5700 7C21 POPEi 130      72.120 102.976  57.829  1.00  0.00           C
ATOM   5703 8C21 POPEi 130      71.031 103.814  58.479  1.00  0.00           C
ATOM   5707  C33 POPEi 130      65.590  93.905  46.188  1.00  0.00           C
ATOM   5710  C34 POPEi 130      66.571  94.016  47.359  1.00  0.00           C
ATOM   5713  C35 POPEi 130      65.970  93.535  48.699  1.00  0.00           C
ATOM   5716  C36 POPEi 130      66.990  93.516  49.848  1.00  0.00           C
ATOM   5719  C37 POPEi 130      66.600  92.596  51.019  1.00  0.00           C
ATOM   5722  C38 POPEi 130      65.200  92.855  51.599  1.00  0.00           C
ATOM   5725  C39 POPEi 130      64.940  91.995  52.838  1.00  0.00           C
ATOM   5728 0C31 POPEi 130      63.500  92.085  53.349  1.00  0.00           C
ATOM   5731 1C31 POPEi 130      63.191  90.995  54.379  1.00  0.00           C
ATOM   5734 2C31 POPEi 130      61.790  91.135  55.008  1.00  0.00           C
ATOM   5737 3C31 POPEi 130      61.580  92.415  55.819  1.00  0.00           C
ATOM   5740 4C31 POPEi 130      62.670  92.646  56.879  1.00  0.00           C
ATOM   5743 5C31 POPEi 130      62.240  93.656  57.938  1.00  0.00           C
ATOM   5746 6C31 POPEi 130      63.251  93.786  59.079  1.00  0.00           C
ATOM   5750  NH3 POPEj 131      77.170  10.146  35.258  1.00  0.00           N
ATOM   5754  C12 POPEj 131      77.740   9.126  34.309  1.00  0.00           C
ATOM   5757  C11 POPEj 131      79.181   9.506  33.889  1.00  0.00           C
ATOM   5760  P   POPEj 131      80.200   7.156  33.319  1.00  0.00           P
ATOM   5761  O13 POPEj 131      79.090   6.436  33.949  1.00  0.00           O
ATOM   5762  O14 POPEj 131      80.860   6.456  32.199  1.00  0.00           O
ATOM   5763  O11 POPEj 131      81.260   7.306  34.479  1.00  0.00           O
ATOM   5764  O12 POPEj 131      79.721   8.606  32.909  1.00  0.00           O
ATOM   5765  C1  POPEj 131      80.840   7.256  35.859  1.00  0.00           C
ATOM   5768  C2  POPEj 131      81.801   8.066  36.758  1.00  0.00           C
ATOM   5770  O21 POPEj 131      81.130   8.686  37.868  1.00  0.00           O
ATOM   5771  C21 POPEj 131      80.551   7.906  38.769  1.00  0.00           C
ATOM   5772  O22 POPEj 131      80.170   6.756  38.598  1.00  0.00           O
ATOM   5773  C22 POPEj 131      80.511   8.675  40.089  1.00  0.00           C
ATOM   5776  C3  POPEj 131      82.551   9.126  35.889  1.00  0.00           C
ATOM   5779  O31 POPEj 131      82.990  10.316  36.569  1.00  0.00           O
ATOM   5780  C31 POPEj 131      82.220  11.396  36.398  1.00  0.00           C
ATOM   5781  O32 POPEj 131      81.111  11.406  35.898  1.00  0.00           O
ATOM   5782  C32 POPEj 131      82.980  12.596  36.958  1.00  0.00           C
ATOM   5785  C23 POPEj 131      79.130   8.786  40.769  1.00  0.00           C
ATOM   5788  C24 POPEj 131      79.330   9.096  42.258  1.00  0.00           C
ATOM   5791  C25 POPEj 131      78.040   9.376  43.049  1.00  0.00           C
ATOM   5794  C26 POPEj 131      78.281   9.286  44.569  1.00  0.00           C
ATOM   5797  C27 POPEj 131      79.071  10.476  45.119  1.00  0.00           C
ATOM   5800  C28 POPEj 131      79.431  10.306  46.599  1.00  0.00           C
ATOM   5803  C29 POPEj 131      80.181  11.496  47.129  1.00  0.00           C
ATOM   5805 0C21 POPEj 131      80.291  11.816  48.428  1.00  0.00           C
ATOM   5807 1C21 POPEj 131      79.740  10.996  49.559  1.00  0.00           C
ATOM   5810 2C21 POPEj 131      80.580  11.096  50.849  1.00  0.00           C
ATOM   5813 3C21 POPEj 131      82.031  10.606  50.688  1.00  0.00           C
ATOM   5816 4C21 POPEj 131      82.630  10.176  52.029  1.00  0.00           C
ATOM   5819 5C21 POPEj 131      84.050   9.626  51.938  1.00  0.00           C
ATOM   5822 6C21 POPEj 131      84.450   8.896  53.229  1.00  0.00           C
ATOM   5825 7C21 POPEj 131      85.860   8.286  53.188  1.00  0.00           C
ATOM   5828 8C21 POPEj 131      86.170   7.446  54.429  1.00  0.00           C
ATOM   5832  C33 POPEj 131      82.071  13.716  37.479  1.00  0.00           C
ATOM   5835  C34 POPEj 131      82.840  14.676  38.379  1.00  0.00           C
ATOM   5838  C35 POPEj 131      83.020  14.116  39.799  1.00  0.00           C
ATOM   5841  C36 POPEj 131      83.971  15.006  40.598  1.00  0.00           C
ATOM   5844  C37 POPEj 131      84.170  14.616  42.069  1.00  0.00           C
ATOM   5847  C38 POPEj 131      85.000  15.676  42.799  1.00  0.00           C
ATOM   5850  C39 POPEj 131      84.970  15.656  44.329  1.00  0.00           C
ATOM   5853 0C31 POPEj 131      85.590  16.956  44.879  1.00  0.00           C
ATOM   5856 1C31 POPEj 131      85.280  17.206  46.358  1.00  0.00           C
ATOM   5859 2C31 POPEj 131      85.620  18.635  46.809  1.00  0.00           C
ATOM   5862 3C31 POPEj 131      87.131  18.936  46.879  1.00  0.00           C
ATOM   5865 4C31 POPEj 131      87.680  18.865  48.299  1.00  0.00           C
ATOM   5868 5C31 POPEj 131      89.190  19.116  48.358  1.00  0.00           C
ATOM   5871 6C31 POPEj 131      89.750  19.086  49.789  1.00  0.00           C
ATOM   5875  NH3 POPEk 132      95.601 132.617  72.979  1.00  0.00           N
ATOM   5879  C12 POPEk 132      96.711 131.607  73.169  1.00  0.00           C
ATOM   5882  C11 POPEk 132      96.250 130.346  73.928  1.00  0.00           C
ATOM   5885  P   POPEk 132      97.360 128.156  74.968  1.00  0.00           P
ATOM   5886  O13 POPEk 132      98.510 128.356  75.868  1.00  0.00           O
ATOM   5887  O14 POPEk 132      96.010 127.977  75.559  1.00  0.00           O
ATOM   5888  O11 POPEk 132      97.540 126.887  74.038  1.00  0.00           O
ATOM   5889  O12 POPEk 132      97.290 129.367  73.939  1.00  0.00           O
ATOM   5890  C1  POPEk 132      96.740 126.797  72.858  1.00  0.00           C
ATOM   5893  C2  POPEk 132      97.530 127.376  71.659  1.00  0.00           C
ATOM   5895  O21 POPEk 132      96.851 127.156  70.409  1.00  0.00           O
ATOM   5896  C21 POPEk 132      95.821 127.966  70.199  1.00  0.00           C
ATOM   5897  O22 POPEk 132      95.231 128.607  71.049  1.00  0.00           O
ATOM   5898  C22 POPEk 132      95.560 128.087  68.699  1.00  0.00           C
ATOM   5901  C3  POPEk 132      98.941 126.736  71.659  1.00  0.00           C
ATOM   5904  O31 POPEk 132      99.650 127.096  70.458  1.00  0.00           O
ATOM   5905  C31 POPEk 132      99.480 126.257  69.458  1.00  0.00           C
ATOM   5906  O32 POPEk 132      98.880 125.196  69.479  1.00  0.00           O
ATOM   5907  C32 POPEk 132     100.251 126.767  68.258  1.00  0.00           C
ATOM   5910  C23 POPEk 132      96.800 128.697  68.008  1.00  0.00           C
ATOM   5913  C24 POPEk 132      96.611 128.996  66.519  1.00  0.00           C
ATOM   5916  C25 POPEk 132      97.850 129.646  65.898  1.00  0.00           C
ATOM   5919  C26 POPEk 132      97.840 129.557  64.368  1.00  0.00           C
ATOM   5922  C27 POPEk 132      99.071 130.227  63.740  1.00  0.00           C
ATOM   5925  C28 POPEk 132      99.151 130.077  62.208  1.00  0.00           C
ATOM   5928  C29 POPEk 132      98.031 130.737  61.448  1.00  0.00           C
ATOM   5930 0C21 POPEk 132      98.011 132.007  61.008  1.00  0.00           C
ATOM   5932 1C21 POPEk 132      99.090 133.047  61.218  1.00  0.00           C
ATOM   5935 2C21 POPEk 132     100.261 132.926  60.219  1.00  0.00           C
ATOM   5938 3C21 POPEk 132     101.320 134.016  60.429  1.00  0.00           C
ATOM   5941 4C21 POPEk 132     102.600 133.797  59.609  1.00  0.00           C
ATOM   5944 5C21 POPEk 132     103.400 132.577  60.079  1.00  0.00           C
ATOM   5947 6C21 POPEk 132     104.701 132.926  60.809  1.00  0.00           C
ATOM   5950 7C21 POPEk 132     105.280 131.686  61.509  1.00  0.00           C
ATOM   5953 8C21 POPEk 132     106.711 131.876  61.999  1.00  0.00           C
ATOM   5957  C33 POPEk 132      99.970 125.855  67.049  1.00  0.00           C
ATOM   5960  C34 POPEk 132     100.410 126.496  65.729  1.00  0.00           C
ATOM   5963  C35 POPEk 132     100.081 125.625  64.519  1.00  0.00           C
ATOM   5966  C36 POPEk 132     100.931 124.355  64.479  1.00  0.00           C
ATOM   5969  C37 POPEk 132     100.770 123.605  63.158  1.00  0.00           C
ATOM   5972  C38 POPEk 132     101.740 122.416  63.039  1.00  0.00           C
ATOM   5975  C39 POPEk 132     102.321 122.285  61.628  1.00  0.00           C
ATOM   5978 0C31 POPEk 132     103.400 123.345  61.358  1.00  0.00           C
ATOM   5981 1C31 POPEk 132     103.960 123.286  59.939  1.00  0.00           C
ATOM   5984 2C31 POPEk 132     105.331 123.965  59.839  1.00  0.00           C
ATOM   5987 3C31 POPEk 132     105.900 123.986  58.418  1.00  0.00           C
ATOM   5990 4C31 POPEk 132     105.371 125.165  57.598  1.00  0.00           C
ATOM   5993 5C31 POPEk 132     105.781 125.105  56.129  1.00  0.00           C
ATOM   5996 6C31 POPEk 132     105.291 126.327  55.359  1.00  0.00           C
ATOM   6000  NH3 POPEl 133       4.080  68.064  32.808  1.00  0.00           N
ATOM   6004  C12 POPEl 133       2.810  68.814  33.018  1.00  0.00           C
ATOM   6007  C11 POPEl 133       2.390  68.915  34.489  1.00  0.00           C
ATOM   6010  P   POPEl 133       0.119  70.226  34.539  1.00  0.00           P
ATOM   6011  O13 POPEl 133      -0.431  71.594  34.618  1.00  0.00           O
ATOM   6012  O14 POPEl 133      -0.251  69.446  33.348  1.00  0.00           O
ATOM   6013  O11 POPEl 133      -0.401  69.476  35.809  1.00  0.00           O
ATOM   6014  O12 POPEl 133       1.680  70.146  34.699  1.00  0.00           O
ATOM   6015  C1  POPEl 133      -0.191  69.965  37.129  1.00  0.00           C
ATOM   6018  C2  POPEl 133       1.069  69.266  37.699  1.00  0.00           C
ATOM   6020  O21 POPEl 133       0.819  68.605  38.949  1.00  0.00           O
ATOM   6021  C21 POPEl 133       0.609  69.406  39.990  1.00  0.00           C
ATOM   6022  O22 POPEl 133       0.369  70.594  39.938  1.00  0.00           O
ATOM   6023  C22 POPEl 133       0.829  68.595  41.258  1.00  0.00           C
ATOM   6026  C3  POPEl 133       2.280  70.236  37.708  1.00  0.00           C
ATOM   6029  O31 POPEl 133       3.460  69.495  38.069  1.00  0.00           O
ATOM   6030  C31 POPEl 133       4.520  70.236  38.389  1.00  0.00           C
ATOM   6031  O32 POPEl 133       5.630  70.064  37.898  1.00  0.00           O
ATOM   6032  C32 POPEl 133       4.210  71.215  39.508  1.00  0.00           C
ATOM   6035  C23 POPEl 133       1.259  69.484  42.438  1.00  0.00           C
ATOM   6038  C24 POPEl 133       1.880  68.665  43.568  1.00  0.00           C
ATOM   6041  C25 POPEl 133       2.680  69.495  44.569  1.00  0.00           C
ATOM   6044  C26 POPEl 133       3.600  68.634  45.438  1.00  0.00           C
ATOM   6047  C27 POPEl 133       4.410  69.484  46.428  1.00  0.00           C
ATOM   6050  C28 POPEl 133       5.090  68.646  47.528  1.00  0.00           C
ATOM   6053  C29 POPEl 133       4.050  68.054  48.449  1.00  0.00           C
ATOM   6055 0C21 POPEl 133       3.760  68.426  49.708  1.00  0.00           C
ATOM   6057 1C21 POPEl 133       4.390  69.546  50.499  1.00  0.00           C
ATOM   6060 2C21 POPEl 133       3.330  70.506  51.068  1.00  0.00           C
ATOM   6063 3C21 POPEl 133       3.900  71.336  52.218  1.00  0.00           C
ATOM   6066 4C21 POPEl 133       2.990  72.495  52.639  1.00  0.00           C
ATOM   6069 5C21 POPEl 133       3.470  73.196  53.909  1.00  0.00           C
ATOM   6072 6C21 POPEl 133       2.630  72.805  55.128  1.00  0.00           C
ATOM   6075 7C21 POPEl 133       3.170  73.374  56.428  1.00  0.00           C
ATOM   6078 8C21 POPEl 133       2.320  72.984  57.639  1.00  0.00           C
ATOM   6082  C33 POPEl 133       5.290  71.156  40.609  1.00  0.00           C
ATOM   6085  C34 POPEl 133       5.220  69.835  41.378  1.00  0.00           C
ATOM   6088  C35 POPEl 133       6.350  69.634  42.389  1.00  0.00           C
ATOM   6091  C36 POPEl 133       7.730  69.595  41.719  1.00  0.00           C
ATOM   6094  C37 POPEl 133       8.860  69.406  42.719  1.00  0.00           C
ATOM   6097  C38 POPEl 133      10.240  69.465  42.059  1.00  0.00           C
ATOM   6100  C39 POPEl 133      10.871  68.076  41.899  1.00  0.00           C
ATOM   6103 0C31 POPEl 133      12.360  68.156  41.529  1.00  0.00           C
ATOM   6106 1C31 POPEl 133      13.060  66.796  41.649  1.00  0.00           C
ATOM   6109 2C31 POPEl 133      14.571  66.896  41.428  1.00  0.00           C
ATOM   6112 3C31 POPEl 133      15.260  65.525  41.549  1.00  0.00           C
ATOM   6115 4C31 POPEl 133      16.770  65.585  41.299  1.00  0.00           C
ATOM   6118 5C31 POPEl 133      17.390  64.186  41.139  1.00  0.00           C
ATOM   6121 6C31 POPEl 133      18.920  64.186  41.019  1.00  0.00           C
ATOM   6125  NH3 POPEm 134      81.891  54.846  77.249  1.00  0.00           N
ATOM   6129  C12 POPEm 134      81.620  55.695  78.458  1.00  0.00           C
ATOM   6132  C11 POPEm 134      81.860  57.165  78.099  1.00  0.00           C
ATOM   6135  P   POPEm 134      81.480  58.815  76.139  1.00  0.00           P
ATOM   6136  O13 POPEm 134      82.861  59.225  76.479  1.00  0.00           O
ATOM   6137  O14 POPEm 134      81.240  58.314  74.770  1.00  0.00           O
ATOM   6138  O11 POPEm 134      80.490  59.986  76.549  1.00  0.00           O
ATOM   6139  O12 POPEm 134      80.990  57.646  77.089  1.00  0.00           O
ATOM   6140  C1  POPEm 134      79.610  60.585  75.599  1.00  0.00           C
ATOM   6143  C2  POPEm 134      80.310  61.675  74.770  1.00  0.00           C
ATOM   6145  O21 POPEm 134      81.251  61.026  73.889  1.00  0.00           O
ATOM   6146  C21 POPEm 134      81.300  61.586  72.709  1.00  0.00           C
ATOM   6147  O22 POPEm 134      80.800  62.654  72.419  1.00  0.00           O
ATOM   6148  C22 POPEm 134      82.271  60.835  71.799  1.00  0.00           C
ATOM   6151  C3  POPEm 134      81.031  62.736  75.648  1.00  0.00           C
ATOM   6154  O31 POPEm 134      81.571  63.844  74.879  1.00  0.00           O
ATOM   6155  C31 POPEm 134      80.611  64.726  74.509  1.00  0.00           C
ATOM   6156  O32 POPEm 134      79.441  64.646  74.788  1.00  0.00           O
ATOM   6157  C32 POPEm 134      81.221  65.805  73.608  1.00  0.00           C
ATOM   6160  C23 POPEm 134      82.420  61.556  70.449  1.00  0.00           C
ATOM   6163  C24 POPEm 134      83.761  61.344  69.758  1.00  0.00           C
ATOM   6166  C25 POPEm 134      83.720  61.986  68.368  1.00  0.00           C
ATOM   6169  C26 POPEm 134      85.060  61.926  67.619  1.00  0.00           C
ATOM   6172  C27 POPEm 134      84.821  62.196  66.129  1.00  0.00           C
ATOM   6175  C28 POPEm 134      86.080  62.605  65.349  1.00  0.00           C
ATOM   6178  C29 POPEm 134      85.620  63.195  64.038  1.00  0.00           C
ATOM   6180 0C21 POPEm 134      85.800  62.715  62.799  1.00  0.00           C
ATOM   6182 1C21 POPEm 134      86.590  61.495  62.389  1.00  0.00           C
ATOM   6185 2C21 POPEm 134      87.810  62.005  61.618  1.00  0.00           C
ATOM   6188 3C21 POPEm 134      88.720  60.876  61.118  1.00  0.00           C
ATOM   6191 4C21 POPEm 134      89.890  61.445  60.318  1.00  0.00           C
ATOM   6194 5C21 POPEm 134      91.040  60.455  60.128  1.00  0.00           C
ATOM   6197 6C21 POPEm 134      92.250  61.126  59.489  1.00  0.00           C
ATOM   6200 7C21 POPEm 134      93.510  60.256  59.569  1.00  0.00           C
ATOM   6203 8C21 POPEm 134      94.720  60.926  58.918  1.00  0.00           C
ATOM   6207  C33 POPEm 134      81.270  65.425  72.118  1.00  0.00           C
ATOM   6210  C34 POPEm 134      81.740  66.545  71.188  1.00  0.00           C
ATOM   6213  C35 POPEm 134      80.621  67.384  70.568  1.00  0.00           C
ATOM   6216  C36 POPEm 134      79.831  66.635  69.479  1.00  0.00           C
ATOM   6219  C37 POPEm 134      79.240  67.594  68.429  1.00  0.00           C
ATOM   6222  C38 POPEm 134      78.620  66.835  67.258  1.00  0.00           C
ATOM   6225  C39 POPEm 134      77.861  67.704  66.258  1.00  0.00           C
ATOM   6228 0C31 POPEm 134      78.770  68.285  65.178  1.00  0.00           C
ATOM   6231 1C31 POPEm 134      77.970  68.855  64.009  1.00  0.00           C
ATOM   6234 2C31 POPEm 134      78.730  68.805  62.668  1.00  0.00           C
ATOM   6237 3C31 POPEm 134      77.791  69.156  61.509  1.00  0.00           C
ATOM   6240 4C31 POPEm 134      78.340  68.735  60.139  1.00  0.00           C
ATOM   6243 5C31 POPEm 134      77.321  68.965  59.019  1.00  0.00           C
ATOM   6246 6C31 POPEm 134      77.760  68.525  57.619  1.00  0.00           C
ATOM   6250  NH3 POPEn 135       8.760 102.845  36.168  1.00  0.00           N
ATOM   6254  C12 POPEn 135       8.091 104.185  35.979  1.00  0.00           C
ATOM   6257  C11 POPEn 135       6.871 104.256  36.909  1.00  0.00           C
ATOM   6260  P   POPEn 135       4.921 105.366  35.549  1.00  0.00           P
ATOM   6261  O13 POPEn 135       4.751 106.665  34.868  1.00  0.00           O
ATOM   6262  O14 POPEn 135       5.110 104.195  34.668  1.00  0.00           O
ATOM   6263  O11 POPEn 135       3.601 104.956  36.309  1.00  0.00           O
ATOM   6264  O12 POPEn 135       6.081 105.406  36.628  1.00  0.00           O
ATOM   6265  C1  POPEn 135       3.560 104.235  37.528  1.00  0.00           C
ATOM   6268  C2  POPEn 135       2.771 105.036  38.569  1.00  0.00           C
ATOM   6270  O21 POPEn 135       3.200 104.546  39.848  1.00  0.00           O
ATOM   6271  C21 POPEn 135       3.191 105.465  40.779  1.00  0.00           C
ATOM   6272  O22 POPEn 135       2.851 106.635  40.659  1.00  0.00           O
ATOM   6273  C22 POPEn 135       3.760 104.865  42.038  1.00  0.00           C
ATOM   6276  C3  POPEn 135       1.249 104.845  38.359  1.00  0.00           C
ATOM   6279  O31 POPEn 135       0.479 105.345  39.469  1.00  0.00           O
ATOM   6280  C31 POPEn 135       0.069 106.605  39.358  1.00  0.00           C
ATOM   6281  O32 POPEn 135       0.110 107.295  38.359  1.00  0.00           O
ATOM   6282  C32 POPEn 135      -0.330 107.085  40.749  1.00  0.00           C
ATOM   6285  C23 POPEn 135       2.851 105.146  43.238  1.00  0.00           C
ATOM   6288  C24 POPEn 135       3.261 104.275  44.418  1.00  0.00           C
ATOM   6291  C25 POPEn 135       2.410 104.594  45.649  1.00  0.00           C
ATOM   6294  C26 POPEn 135       3.250 104.725  46.909  1.00  0.00           C
ATOM   6297  C27 POPEn 135       2.520 105.555  47.969  1.00  0.00           C
ATOM   6300  C28 POPEn 135       3.401 105.885  49.179  1.00  0.00           C
ATOM   6303  C29 POPEn 135       3.640 104.686  50.058  1.00  0.00           C
ATOM   6305 0C21 POPEn 135       3.490 104.646  51.389  1.00  0.00           C
ATOM   6307 1C21 POPEn 135       3.121 105.815  52.278  1.00  0.00           C
ATOM   6310 2C21 POPEn 135       3.910 105.806  53.598  1.00  0.00           C
ATOM   6313 3C21 POPEn 135       3.411 104.766  54.629  1.00  0.00           C
ATOM   6316 4C21 POPEn 135       2.251 105.285  55.489  1.00  0.00           C
ATOM   6319 5C21 POPEn 135       2.041 104.495  56.789  1.00  0.00           C
ATOM   6322 6C21 POPEn 135       1.510 103.075  56.568  1.00  0.00           C
ATOM   6325 7C21 POPEn 135       1.220 102.355  57.899  1.00  0.00           C
ATOM   6328 8C21 POPEn 135       0.640 100.955  57.698  1.00  0.00           C
ATOM   6332  C33 POPEn 135      -1.791 106.846  41.159  1.00  0.00           C
ATOM   6335  C34 POPEn 135      -1.990 107.146  42.659  1.00  0.00           C
ATOM   6338  C35 POPEn 135      -3.430 107.525  43.019  1.00  0.00           C
ATOM   6341  C36 POPEn 135      -3.591 107.704  44.538  1.00  0.00           C
ATOM   6344  C37 POPEn 135      -5.001 108.146  44.938  1.00  0.00           C
ATOM   6347  C38 POPEn 135      -5.181 108.326  46.448  1.00  0.00           C
ATOM   6350  C39 POPEn 135      -6.580 108.846  46.769  1.00  0.00           C
ATOM   6353 0C31 POPEn 135      -6.911 108.786  48.258  1.00  0.00           C
ATOM   6356 1C31 POPEn 135      -8.211 109.546  48.578  1.00  0.00           C
ATOM   6359 2C31 POPEn 135      -9.050 108.875  49.659  1.00  0.00           C
ATOM   6362 3C31 POPEn 135      -8.360 108.665  51.019  1.00  0.00           C
ATOM   6365 4C31 POPEn 135      -8.290 109.925  51.868  1.00  0.00           C
ATOM   6368 5C31 POPEn 135      -8.190 109.565  53.358  1.00  0.00           C
ATOM   6371 6C31 POPEn 135      -8.031 110.775  54.258  1.00  0.00           C
ATOM   6375  NH3 POPEo 136      50.751  94.525  38.979  1.00  0.00           N
ATOM   6379  C12 POPEo 136      51.100  94.156  37.559  1.00  0.00           C
ATOM   6382  C11 POPEo 136      51.310  92.634  37.368  1.00  0.00           C
ATOM   6385  P   POPEo 136      53.240  92.056  39.099  1.00  0.00           P
ATOM   6386  O13 POPEo 136      53.791  90.695  39.288  1.00  0.00           O
ATOM   6387  O14 POPEo 136      54.041  93.035  38.328  1.00  0.00           O
ATOM   6388  O11 POPEo 136      52.920  92.676  40.508  1.00  0.00           O
ATOM   6389  O12 POPEo 136      51.770  91.954  38.528  1.00  0.00           O
ATOM   6390  C1  POPEo 136      52.020  92.015  41.409  1.00  0.00           C
ATOM   6393  C2  POPEo 136      52.420  92.215  42.899  1.00  0.00           C
ATOM   6395  O21 POPEo 136      51.211  92.305  43.679  1.00  0.00           O
ATOM   6396  C21 POPEo 136      51.310  92.036  44.979  1.00  0.00           C
ATOM   6397  O22 POPEo 136      52.300  91.616  45.539  1.00  0.00           O
ATOM   6398  C22 POPEo 136      49.940  92.234  45.668  1.00  0.00           C
ATOM   6401  C3  POPEo 136      53.290  93.495  43.069  1.00  0.00           C
ATOM   6404  O31 POPEo 136      54.010  93.436  44.299  1.00  0.00           O
ATOM   6405  C31 POPEo 136      54.080  94.515  45.038  1.00  0.00           C
ATOM   6406  O32 POPEo 136      53.781  95.646  44.688  1.00  0.00           O
ATOM   6407  C32 POPEo 136      54.660  94.086  46.378  1.00  0.00           C
ATOM   6410  C23 POPEo 136      50.051  92.704  47.148  1.00  0.00           C
ATOM   6413  C24 POPEo 136      48.850  92.305  48.039  1.00  0.00           C
ATOM   6416  C25 POPEo 136      47.591  93.175  47.878  1.00  0.00           C
ATOM   6419  C26 POPEo 136      46.401  92.676  48.718  1.00  0.00           C
ATOM   6422  C27 POPEo 136      46.490  92.976  50.229  1.00  0.00           C
ATOM   6425  C28 POPEo 136      45.270  92.485  51.039  1.00  0.00           C
ATOM   6428  C29 POPEo 136      45.240  90.975  51.179  1.00  0.00           C
ATOM   6430 0C21 POPEo 136      44.701  90.274  52.188  1.00  0.00           C
ATOM   6432 1C21 POPEo 136      43.971  90.844  53.389  1.00  0.00           C
ATOM   6435 2C21 POPEo 136      44.891  90.965  54.618  1.00  0.00           C
ATOM   6438 3C21 POPEo 136      44.160  91.535  55.839  1.00  0.00           C
ATOM   6441 4C21 POPEo 136      45.100  91.704  57.038  1.00  0.00           C
ATOM   6444 5C21 POPEo 136      44.371  91.916  58.379  1.00  0.00           C
ATOM   6447 6C21 POPEo 136      43.670  93.265  58.519  1.00  0.00           C
ATOM   6450 7C21 POPEo 136      42.731  93.275  59.729  1.00  0.00           C
ATOM   6453 8C21 POPEo 136      42.080  94.635  59.998  1.00  0.00           C
ATOM   6457  C33 POPEo 136      54.010  94.826  47.558  1.00  0.00           C
ATOM   6460  C34 POPEo 136      54.270  94.055  48.858  1.00  0.00           C
ATOM   6463  C35 POPEo 136      53.600  94.705  50.069  1.00  0.00           C
ATOM   6466  C36 POPEo 136      52.131  94.285  50.248  1.00  0.00           C
ATOM   6469  C37 POPEo 136      51.510  94.915  51.509  1.00  0.00           C
ATOM   6472  C38 POPEo 136      50.210  94.266  51.979  1.00  0.00           C
ATOM   6475  C39 POPEo 136      50.410  92.876  52.608  1.00  0.00           C
ATOM   6478 0C31 POPEo 136      49.580  92.695  53.889  1.00  0.00           C
ATOM   6481 1C31 POPEo 136      49.610  91.265  54.449  1.00  0.00           C
ATOM   6484 2C31 POPEo 136      48.920  91.135  55.819  1.00  0.00           C
ATOM   6487 3C31 POPEo 136      49.841  91.426  57.008  1.00  0.00           C
ATOM   6490 4C31 POPEo 136      50.740  90.225  57.379  1.00  0.00           C
ATOM   6493 5C31 POPEo 136      51.740  90.525  58.508  1.00  0.00           C
ATOM   6496 6C31 POPEo 136      52.591  89.325  58.918  1.00  0.00           C
ATOM   6500  NH3 POPEp 137      40.720  25.666  40.259  1.00  0.00           N
ATOM   6504  C12 POPEp 137      41.161  27.085  40.058  1.00  0.00           C
ATOM   6507  C11 POPEp 137      41.460  27.836  41.369  1.00  0.00           C
ATOM   6510  P   POPEp 137      42.100  30.406  41.299  1.00  0.00           P
ATOM   6511  O13 POPEp 137      42.861  31.206  40.318  1.00  0.00           O
ATOM   6512  O14 POPEp 137      40.650  30.676  41.398  1.00  0.00           O
ATOM   6513  O11 POPEp 137      42.721  30.625  42.738  1.00  0.00           O
ATOM   6514  O12 POPEp 137      42.380  28.876  41.068  1.00  0.00           O
ATOM   6515  C1  POPEp 137      44.080  31.035  42.868  1.00  0.00           C
ATOM   6518  C2  POPEp 137      45.130  29.885  42.908  1.00  0.00           C
ATOM   6520  O21 POPEp 137      46.161  30.275  43.828  1.00  0.00           O
ATOM   6521  C21 POPEp 137      46.031  30.126  45.148  1.00  0.00           C
ATOM   6522  O22 POPEp 137      46.770  30.666  45.949  1.00  0.00           O
ATOM   6523  C22 POPEp 137      44.860  29.215  45.569  1.00  0.00           C
ATOM   6526  C3  POPEp 137      45.790  29.556  41.539  1.00  0.00           C
ATOM   6529  O31 POPEp 137      47.150  29.086  41.568  1.00  0.00           O
ATOM   6530  C31 POPEp 137      47.651  28.176  42.398  1.00  0.00           C
ATOM   6531  O32 POPEp 137      47.040  27.566  43.269  1.00  0.00           O
ATOM   6532  C32 POPEp 137      49.141  28.006  42.019  1.00  0.00           C
ATOM   6535  C23 POPEp 137      44.800  28.976  47.089  1.00  0.00           C
ATOM   6538  C24 POPEp 137      43.391  28.565  47.528  1.00  0.00           C
ATOM   6541  C25 POPEp 137      43.321  28.076  48.988  1.00  0.00           C
ATOM   6544  C26 POPEp 137      44.330  28.736  49.938  1.00  0.00           C
ATOM   6547  C27 POPEp 137      44.211  28.156  51.358  1.00  0.00           C
ATOM   6550  C28 POPEp 137      45.231  28.736  52.348  1.00  0.00           C
ATOM   6553  C29 POPEp 137      46.630  28.246  52.089  1.00  0.00           C
ATOM   6555 0C21 POPEp 137      47.211  27.185  52.689  1.00  0.00           C
ATOM   6557 1C21 POPEp 137      46.530  26.316  53.718  1.00  0.00           C
ATOM   6560 2C21 POPEp 137      47.510  25.316  54.368  1.00  0.00           C
ATOM   6563 3C21 POPEp 137      46.850  24.246  55.259  1.00  0.00           C
ATOM   6566 4C21 POPEp 137      45.600  24.726  56.008  1.00  0.00           C
ATOM   6569 5C21 POPEp 137      45.000  23.646  56.919  1.00  0.00           C
ATOM   6572 6C21 POPEp 137      43.630  24.066  57.479  1.00  0.00           C
ATOM   6575 7C21 POPEp 137      43.001  22.956  58.328  1.00  0.00           C
ATOM   6578 8C21 POPEp 137      41.711  23.376  59.039  1.00  0.00           C
ATOM   6582  C33 POPEp 137      50.121  27.406  43.059  1.00  0.00           C
ATOM   6585  C34 POPEp 137      51.590  27.806  42.779  1.00  0.00           C
ATOM   6588  C35 POPEp 137      52.141  27.375  41.409  1.00  0.00           C
ATOM   6591  C36 POPEp 137      53.591  27.845  41.129  1.00  0.00           C
ATOM   6594  C37 POPEp 137      54.090  27.366  39.758  1.00  0.00           C
ATOM   6597  C38 POPEp 137      55.510  27.826  39.409  1.00  0.00           C
ATOM   6600  C39 POPEp 137      55.840  27.635  37.919  1.00  0.00           C
ATOM   6603 0C31 POPEp 137      56.130  26.186  37.499  1.00  0.00           C
ATOM   6606 1C31 POPEp 137      57.560  25.736  37.828  1.00  0.00           C
ATOM   6609 2C31 POPEp 137      57.931  24.445  37.098  1.00  0.00           C
ATOM   6612 3C31 POPEp 137      59.301  23.846  37.458  1.00  0.00           C
ATOM   6615 4C31 POPEp 137      59.450  23.476  38.938  1.00  0.00           C
ATOM   6618 5C31 POPEp 137      60.630  22.526  39.188  1.00  0.00           C
ATOM   6621 6C31 POPEp 137      60.790  22.156  40.659  1.00  0.00           C
ATOM   6625  NH3 POPEq 138      21.570  16.746  38.628  1.00  0.00           N
ATOM   6629  C12 POPEq 138      20.990  16.556  40.008  1.00  0.00           C
ATOM   6632  C11 POPEq 138      21.791  15.536  40.868  1.00  0.00           C
ATOM   6635  P   POPEq 138      24.020  16.956  40.749  1.00  0.00           P
ATOM   6636  O13 POPEq 138      24.170  17.286  39.309  1.00  0.00           O
ATOM   6637  O14 POPEq 138      23.281  17.956  41.549  1.00  0.00           O
ATOM   6638  O11 POPEq 138      25.401  16.596  41.418  1.00  0.00           O
ATOM   6639  O12 POPEq 138      23.211  15.616  40.749  1.00  0.00           O
ATOM   6640  C1  POPEq 138      25.460  16.056  42.759  1.00  0.00           C
ATOM   6643  C2  POPEq 138      25.801  17.116  43.869  1.00  0.00           C
ATOM   6645  O21 POPEq 138      26.551  16.476  44.918  1.00  0.00           O
ATOM   6646  C21 POPEq 138      25.910  15.836  45.879  1.00  0.00           C
ATOM   6647  O22 POPEq 138      24.720  15.826  46.098  1.00  0.00           O
ATOM   6648  C22 POPEq 138      26.900  15.076  46.769  1.00  0.00           C
ATOM   6651  C3  POPEq 138      24.560  17.946  44.339  1.00  0.00           C
ATOM   6654  O31 POPEq 138      24.890  18.785  45.458  1.00  0.00           O
ATOM   6655  C31 POPEq 138      23.871  19.225  46.188  1.00  0.00           C
ATOM   6656  O32 POPEq 138      22.691  19.066  45.958  1.00  0.00           O
ATOM   6657  C32 POPEq 138      24.451  20.045  47.348  1.00  0.00           C
ATOM   6660  C23 POPEq 138      27.500  15.876  47.949  1.00  0.00           C
ATOM   6663  C24 POPEq 138      28.190  14.976  48.998  1.00  0.00           C
ATOM   6666  C25 POPEq 138      27.270  13.986  49.729  1.00  0.00           C
ATOM   6669  C26 POPEq 138      28.050  12.965  50.579  1.00  0.00           C
ATOM   6672  C27 POPEq 138      27.130  12.036  51.378  1.00  0.00           C
ATOM   6675  C28 POPEq 138      27.860  11.246  52.490  1.00  0.00           C
ATOM   6678  C29 POPEq 138      28.871  10.276  51.918  1.00  0.00           C
ATOM   6680 0C21 POPEq 138      28.791   8.936  51.899  1.00  0.00           C
ATOM   6682 1C21 POPEq 138      27.680   8.066  52.429  1.00  0.00           C
ATOM   6685 2C21 POPEq 138      28.161   7.096  53.528  1.00  0.00           C
ATOM   6688 3C21 POPEq 138      28.871   7.796  54.699  1.00  0.00           C
ATOM   6691 4C21 POPEq 138      28.871   7.026  56.019  1.00  0.00           C
ATOM   6694 5C21 POPEq 138      27.490   6.996  56.698  1.00  0.00           C
ATOM   6697 6C21 POPEq 138      27.490   6.306  58.069  1.00  0.00           C
ATOM   6700 7C21 POPEq 138      26.080   5.896  58.508  1.00  0.00           C
ATOM   6703 8C21 POPEq 138      26.040   5.066  59.799  1.00  0.00           C
ATOM   6707  C33 POPEq 138      23.591  20.275  48.618  1.00  0.00           C
ATOM   6710  C34 POPEq 138      24.240  21.336  49.529  1.00  0.00           C
ATOM   6713  C35 POPEq 138      23.520  21.595  50.858  1.00  0.00           C
ATOM   6716  C36 POPEq 138      23.961  20.666  52.008  1.00  0.00           C
ATOM   6719  C37 POPEq 138      23.361  21.116  53.358  1.00  0.00           C
ATOM   6722  C38 POPEq 138      23.760  20.266  54.569  1.00  0.00           C
ATOM   6725  C39 POPEq 138      23.031  20.705  55.848  1.00  0.00           C
ATOM   6728 0C31 POPEq 138      23.320  19.856  57.098  1.00  0.00           C
ATOM   6731 1C31 POPEq 138      22.490  20.316  58.309  1.00  0.00           C
ATOM   6734 2C31 POPEq 138      22.580  19.416  59.549  1.00  0.00           C
ATOM   6737 3C31 POPEq 138      22.080  17.965  59.359  1.00  0.00           C
ATOM   6740 4C31 POPEq 138      20.670  17.856  58.769  1.00  0.00           C
ATOM   6743 5C31 POPEq 138      20.191  16.416  58.598  1.00  0.00           C
ATOM   6746 6C31 POPEq 138      18.801  16.156  59.188  1.00  0.00           C
ATOM   6750  NH3 POPEr 139      41.441  52.546  37.118  1.00  0.00           N
ATOM   6754  C12 POPEr 139      41.560  51.885  35.769  1.00  0.00           C
ATOM   6757  C11 POPEr 139      40.350  52.206  34.879  1.00  0.00           C
ATOM   6760  P   POPEr 139      37.911  51.256  35.058  1.00  0.00           P
ATOM   6761  O13 POPEr 139      37.181  51.926  33.979  1.00  0.00           O
ATOM   6762  O14 POPEr 139      38.441  49.916  34.758  1.00  0.00           O
ATOM   6763  O11 POPEr 139      36.900  51.166  36.278  1.00  0.00           O
ATOM   6764  O12 POPEr 139      39.100  52.146  35.598  1.00  0.00           O
ATOM   6765  C1  POPEr 139      37.141  51.745  37.569  1.00  0.00           C
ATOM   6768  C2  POPEr 139      37.230  50.635  38.648  1.00  0.00           C
ATOM   6770  O21 POPEr 139      37.621  51.115  39.948  1.00  0.00           O
ATOM   6771  C21 POPEr 139      37.000  52.095  40.508  1.00  0.00           C
ATOM   6772  O22 POPEr 139      36.040  52.724  40.098  1.00  0.00           O
ATOM   6773  C22 POPEr 139      37.760  52.476  41.769  1.00  0.00           C
ATOM   6776  C3  POPEr 139      38.290  49.585  38.258  1.00  0.00           C
ATOM   6779  O31 POPEr 139      39.621  50.125  38.398  1.00  0.00           O
ATOM   6780  C31 POPEr 139      40.510  49.156  38.238  1.00  0.00           C
ATOM   6781  O32 POPEr 139      40.411  48.215  37.458  1.00  0.00           O
ATOM   6782  C32 POPEr 139      41.621  49.305  39.258  1.00  0.00           C
ATOM   6785  C23 POPEr 139      37.621  51.406  42.859  1.00  0.00           C
ATOM   6788  C24 POPEr 139      38.501  51.735  44.068  1.00  0.00           C
ATOM   6791  C25 POPEr 139      38.580  50.545  45.008  1.00  0.00           C
ATOM   6794  C26 POPEr 139      39.560  50.765  46.159  1.00  0.00           C
ATOM   6797  C27 POPEr 139      39.810  49.455  46.909  1.00  0.00           C
ATOM   6800  C28 POPEr 139      40.920  49.535  47.969  1.00  0.00           C
ATOM   6803  C29 POPEr 139      42.271  49.814  47.348  1.00  0.00           C
ATOM   6805 0C21 POPEr 139      43.200  50.676  47.789  1.00  0.00           C
ATOM   6807 1C21 POPEr 139      43.121  51.576  48.998  1.00  0.00           C
ATOM   6810 2C21 POPEr 139      44.001  51.064  50.148  1.00  0.00           C
ATOM   6813 3C21 POPEr 139      45.450  50.775  49.739  1.00  0.00           C
ATOM   6816 4C21 POPEr 139      46.411  50.536  50.919  1.00  0.00           C
ATOM   6819 5C21 POPEr 139      45.830  49.634  52.008  1.00  0.00           C
ATOM   6822 6C21 POPEr 139      46.880  49.225  53.039  1.00  0.00           C
ATOM   6825 7C21 POPEr 139      46.240  48.496  54.228  1.00  0.00           C
ATOM   6828 8C21 POPEr 139      47.271  47.975  55.229  1.00  0.00           C
ATOM   6832  C33 POPEr 139      41.520  48.146  40.268  1.00  0.00           C
ATOM   6835  C34 POPEr 139      42.290  48.405  41.558  1.00  0.00           C
ATOM   6838  C35 POPEr 139      42.001  47.336  42.628  1.00  0.00           C
ATOM   6841  C36 POPEr 139      42.891  47.495  43.858  1.00  0.00           C
ATOM   6844  C37 POPEr 139      42.651  46.436  44.929  1.00  0.00           C
ATOM   6847  C38 POPEr 139      43.820  46.344  45.909  1.00  0.00           C
ATOM   6850  C39 POPEr 139      43.760  45.125  46.839  1.00  0.00           C
ATOM   6853 0C31 POPEr 139      42.600  45.094  47.838  1.00  0.00           C
ATOM   6856 1C31 POPEr 139      42.760  46.166  48.928  1.00  0.00           C
ATOM   6859 2C31 POPEr 139      41.600  46.105  49.918  1.00  0.00           C
ATOM   6862 3C31 POPEr 139      41.551  47.326  50.858  1.00  0.00           C
ATOM   6865 4C31 POPEr 139      40.100  47.646  51.229  1.00  0.00           C
ATOM   6868 5C31 POPEr 139      39.971  48.844  52.169  1.00  0.00           C
ATOM   6871 6C31 POPEr 139      38.520  49.076  52.619  1.00  0.00           C
ATOM   6875  NH3 POPEs 140      81.980  63.246  79.598  1.00  0.00           N
ATOM   6879  C12 POPEs 140      81.200  63.726  80.779  1.00  0.00           C
ATOM   6882  C11 POPEs 140      79.840  64.285  80.318  1.00  0.00           C
ATOM   6885  P   POPEs 140      80.520  66.186  78.660  1.00  0.00           P
ATOM   6886  O13 POPEs 140      81.630  67.095  78.979  1.00  0.00           O
ATOM   6887  O14 POPEs 140      80.920  65.006  77.858  1.00  0.00           O
ATOM   6888  O11 POPEs 140      79.321  66.984  78.019  1.00  0.00           O
ATOM   6889  O12 POPEs 140      79.910  65.696  80.038  1.00  0.00           O
ATOM   6890  C1  POPEs 140      79.600  67.885  76.958  1.00  0.00           C
ATOM   6893  C2  POPEs 140      78.441  67.976  75.950  1.00  0.00           C
ATOM   6895  O21 POPEs 140      78.230  69.326  75.508  1.00  0.00           O
ATOM   6896  C21 POPEs 140      79.150  69.705  74.639  1.00  0.00           C
ATOM   6897  O22 POPEs 140      80.240  69.186  74.468  1.00  0.00           O
ATOM   6898  C22 POPEs 140      78.630  70.845  73.799  1.00  0.00           C
ATOM   6901  C3  POPEs 140      77.090  67.425  76.498  1.00  0.00           C
ATOM   6904  O31 POPEs 140      75.880  67.766  75.749  1.00  0.00           O
ATOM   6905  C31 POPEs 140      75.840  67.446  74.428  1.00  0.00           C
ATOM   6906  O32 POPEs 140      76.801  67.235  73.718  1.00  0.00           O
ATOM   6907  C32 POPEs 140      74.391  67.515  73.920  1.00  0.00           C
ATOM   6910  C23 POPEs 140      78.541  70.355  72.339  1.00  0.00           C
ATOM   6913  C24 POPEs 140      78.211  71.486  71.369  1.00  0.00           C
ATOM   6916  C25 POPEs 140      78.550  71.095  69.928  1.00  0.00           C
ATOM   6919  C26 POPEs 140      78.060  72.116  68.909  1.00  0.00           C
ATOM   6922  C27 POPEs 140      77.630  71.445  67.599  1.00  0.00           C
ATOM   6925  C28 POPEs 140      77.391  72.446  66.449  1.00  0.00           C
ATOM   6928  C29 POPEs 140      78.700  73.035  65.999  1.00  0.00           C
ATOM   6930 0C21 POPEs 140      79.071  73.374  64.758  1.00  0.00           C
ATOM   6932 1C21 POPEs 140      78.230  73.285  63.499  1.00  0.00           C
ATOM   6935 2C21 POPEs 140      77.591  74.634  63.118  1.00  0.00           C
ATOM   6938 3C21 POPEs 140      78.520  75.855  63.249  1.00  0.00           C
ATOM   6941 4C21 POPEs 140      78.071  77.035  62.379  1.00  0.00           C
ATOM   6944 5C21 POPEs 140      78.651  78.396  62.818  1.00  0.00           C
ATOM   6947 6C21 POPEs 140      77.791  79.064  63.899  1.00  0.00           C
ATOM   6950 7C21 POPEs 140      78.230  80.506  64.208  1.00  0.00           C
ATOM   6953 8C21 POPEs 140      77.240  81.256  65.108  1.00  0.00           C
ATOM   6957  C33 POPEs 140      74.350  67.665  72.379  1.00  0.00           C
ATOM   6960  C34 POPEs 140      72.990  68.135  71.818  1.00  0.00           C
ATOM   6963  C35 POPEs 140      73.060  68.715  70.399  1.00  0.00           C
ATOM   6966  C36 POPEs 140      73.350  67.695  69.279  1.00  0.00           C
ATOM   6969  C37 POPEs 140      73.670  68.374  67.928  1.00  0.00           C
ATOM   6972  C38 POPEs 140      74.010  67.375  66.799  1.00  0.00           C
ATOM   6975  C39 POPEs 140      74.220  68.076  65.458  1.00  0.00           C
ATOM   6978 0C31 POPEs 140      74.330  67.116  64.258  1.00  0.00           C
ATOM   6981 1C31 POPEs 140      73.961  67.814  62.938  1.00  0.00           C
ATOM   6984 2C31 POPEs 140      74.050  66.915  61.708  1.00  0.00           C
ATOM   6987 3C31 POPEs 140      73.441  67.524  60.438  1.00  0.00           C
ATOM   6990 4C31 POPEs 140      71.901  67.586  60.458  1.00  0.00           C
ATOM   6993 5C31 POPEs 140      71.310  68.175  59.179  1.00  0.00           C
ATOM   6996 6C31 POPEs 140      69.821  68.514  59.289  1.00  0.00           C
ATOM   7000  NH3 POPEt 141      53.300 123.415  36.240  1.00  0.00           N
ATOM   7004  C12 POPEt 141      52.531 122.456  35.378  1.00  0.00           C
ATOM   7007  C11 POPEt 141      51.891 121.314  36.198  1.00  0.00           C
ATOM   7010  P   POPEt 141      52.211 119.536  34.299  1.00  0.00           P
ATOM   7011  O13 POPEt 141      51.711 118.175  34.039  1.00  0.00           O
ATOM   7012  O14 POPEt 141      52.360 120.445  33.118  1.00  0.00           O
ATOM   7013  O11 POPEt 141      53.620 119.475  35.028  1.00  0.00           O
ATOM   7014  O12 POPEt 141      51.320 120.274  35.378  1.00  0.00           O
ATOM   7015  C1  POPEt 141      53.911 118.376  35.918  1.00  0.00           C
ATOM   7018  C2  POPEt 141      55.181 118.566  36.819  1.00  0.00           C
ATOM   7020  O21 POPEt 141      54.990 117.995  38.129  1.00  0.00           O
ATOM   7021  C21 POPEt 141      55.021 116.675  38.269  1.00  0.00           C
ATOM   7022  O22 POPEt 141      55.301 115.865  37.409  1.00  0.00           O
ATOM   7023  C22 POPEt 141      54.590 116.375  39.729  1.00  0.00           C
ATOM   7026  C3  POPEt 141      55.660 120.046  36.979  1.00  0.00           C
ATOM   7029  O31 POPEt 141      54.880 120.806  37.958  1.00  0.00           O
ATOM   7030  C31 POPEt 141      55.321 120.686  39.208  1.00  0.00           C
ATOM   7031  O32 POPEt 141      56.411 120.246  39.549  1.00  0.00           O
ATOM   7032  C32 POPEt 141      54.231 121.175  40.159  1.00  0.00           C
ATOM   7035  C23 POPEt 141      55.191 115.146  40.478  1.00  0.00           C
ATOM   7038  C24 POPEt 141      54.561 115.006  41.899  1.00  0.00           C
ATOM   7041  C25 POPEt 141      55.371 114.135  42.868  1.00  0.00           C
ATOM   7044  C26 POPEt 141      54.750 113.866  44.249  1.00  0.00           C
ATOM   7047  C27 POPEt 141      55.700 113.215  45.279  1.00  0.00           C
ATOM   7050  C28 POPEt 141      54.950 112.634  46.498  1.00  0.00           C
ATOM   7053  C29 POPEt 141      55.860 112.205  47.628  1.00  0.00           C
ATOM   7055 0C21 POPEt 141      55.900 111.016  48.249  1.00  0.00           C
ATOM   7057 1C21 POPEt 141      55.041 109.805  47.978  1.00  0.00           C
ATOM   7060 2C21 POPEt 141      55.760 108.765  47.089  1.00  0.00           C
ATOM   7063 3C21 POPEt 141      56.970 108.085  47.748  1.00  0.00           C
ATOM   7066 4C21 POPEt 141      58.001 107.564  46.719  1.00  0.00           C
ATOM   7069 5C21 POPEt 141      58.871 108.686  46.139  1.00  0.00           C
ATOM   7072 6C21 POPEt 141      59.641 108.296  44.868  1.00  0.00           C
ATOM   7075 7C21 POPEt 141      60.560 109.406  44.348  1.00  0.00           C
ATOM   7078 8C21 POPEt 141      61.250 109.045  43.039  1.00  0.00           C
ATOM   7082  C33 POPEt 141      54.670 121.095  41.628  1.00  0.00           C
ATOM   7085  C34 POPEt 141      53.560 121.545  42.589  1.00  0.00           C
ATOM   7088  C35 POPEt 141      53.990 121.516  44.068  1.00  0.00           C
ATOM   7091  C36 POPEt 141      54.391 120.116  44.559  1.00  0.00           C
ATOM   7094  C37 POPEt 141      54.580 120.036  46.078  1.00  0.00           C
ATOM   7097  C38 POPEt 141      55.391 118.796  46.498  1.00  0.00           C
ATOM   7100  C39 POPEt 141      55.811 118.835  47.978  1.00  0.00           C
ATOM   7103 0C31 POPEt 141      54.740 118.354  48.969  1.00  0.00           C
ATOM   7106 1C31 POPEt 141      54.510 116.835  48.909  1.00  0.00           C
ATOM   7109 2C31 POPEt 141      53.700 116.305  50.098  1.00  0.00           C
ATOM   7112 3C31 POPEt 141      53.470 114.785  49.990  1.00  0.00           C
ATOM   7115 4C31 POPEt 141      52.640 114.215  51.148  1.00  0.00           C
ATOM   7118 5C31 POPEt 141      52.031 112.855  50.799  1.00  0.00           C
ATOM   7121 6C31 POPEt 141      50.980 112.385  51.809  1.00  0.00           C
ATOM   7125  NH3 POPEu 142     123.171  14.806  35.248  1.00  0.00           N
ATOM   7129  C12 POPEu 142     122.791  13.446  35.778  1.00  0.00           C
ATOM   7132  C11 POPEu 142     124.041  12.526  35.909  1.00  0.00           C
ATOM   7135  P   POPEu 142     123.440  10.146  35.008  1.00  0.00           P
ATOM   7136  O13 POPEu 142     122.220  10.586  34.289  1.00  0.00           O
ATOM   7137  O14 POPEu 142     124.681  10.126  34.208  1.00  0.00           O
ATOM   7138  O11 POPEu 142     123.241   8.716  35.679  1.00  0.00           O
ATOM   7139  O12 POPEu 142     123.691  11.156  36.229  1.00  0.00           O
ATOM   7140  C1  POPEu 142     123.211   8.516  37.089  1.00  0.00           C
ATOM   7143  C2  POPEu 142     122.891   7.026  37.458  1.00  0.00           C
ATOM   7145  O21 POPEu 142     122.110   6.916  38.668  1.00  0.00           O
ATOM   7146  C21 POPEu 142     122.710   7.326  39.778  1.00  0.00           C
ATOM   7147  O22 POPEu 142     123.750   7.976  39.828  1.00  0.00           O
ATOM   7148  C22 POPEu 142     121.931   6.826  40.989  1.00  0.00           C
ATOM   7151  C3  POPEu 142     124.130   6.076  37.479  1.00  0.00           C
ATOM   7154  O31 POPEu 142     123.790   4.686  37.758  1.00  0.00           O
ATOM   7155  C31 POPEu 142     124.071   4.216  38.979  1.00  0.00           C
ATOM   7156  O32 POPEu 142     124.421   4.876  39.938  1.00  0.00           O
ATOM   7157  C32 POPEu 142     124.071   2.686  38.938  1.00  0.00           C
ATOM   7160  C23 POPEu 142     120.471   7.356  41.028  1.00  0.00           C
ATOM   7163  C24 POPEu 142     119.801   7.256  42.409  1.00  0.00           C
ATOM   7166  C25 POPEu 142     120.601   7.976  43.508  1.00  0.00           C
ATOM   7169  C26 POPEu 142     119.731   8.606  44.599  1.00  0.00           C
ATOM   7172  C27 POPEu 142     120.560   9.116  45.788  1.00  0.00           C
ATOM   7175  C28 POPEu 142     121.031   8.016  46.758  1.00  0.00           C
ATOM   7178  C29 POPEu 142     119.900   7.526  47.628  1.00  0.00           C
ATOM   7180 0C21 POPEu 142     119.941   7.326  48.959  1.00  0.00           C
ATOM   7182 1C21 POPEu 142     121.140   7.526  49.848  1.00  0.00           C
ATOM   7185 2C21 POPEu 142     120.791   7.926  51.299  1.00  0.00           C
ATOM   7188 3C21 POPEu 142     122.071   8.176  52.108  1.00  0.00           C
ATOM   7191 4C21 POPEu 142     121.840   8.606  53.559  1.00  0.00           C
ATOM   7194 5C21 POPEu 142     121.450   7.456  54.499  1.00  0.00           C
ATOM   7197 6C21 POPEu 142     121.550   7.886  55.968  1.00  0.00           C
ATOM   7200 7C21 POPEu 142     121.450   6.726  56.968  1.00  0.00           C
ATOM   7203 8C21 POPEu 142     121.560   7.186  58.429  1.00  0.00           C
ATOM   7207  C33 POPEu 142     123.470   2.006  40.189  1.00  0.00           C
ATOM   7210  C34 POPEu 142     121.950   1.816  40.128  1.00  0.00           C
ATOM   7213  C35 POPEu 142     121.350   1.356  41.459  1.00  0.00           C
ATOM   7216  C36 POPEu 142     121.161   2.526  42.429  1.00  0.00           C
ATOM   7219  C37 POPEu 142     120.511   2.126  43.758  1.00  0.00           C
ATOM   7222  C38 POPEu 142     120.070   3.366  44.559  1.00  0.00           C
ATOM   7225  C39 POPEu 142     119.401   3.006  45.889  1.00  0.00           C
ATOM   7228 0C31 POPEu 142     118.890   4.256  46.618  1.00  0.00           C
ATOM   7231 1C31 POPEu 142     117.800   3.956  47.668  1.00  0.00           C
ATOM   7234 2C31 POPEu 142     118.281   3.156  48.878  1.00  0.00           C
ATOM   7237 3C31 POPEu 142     118.850   4.016  50.008  1.00  0.00           C
ATOM   7240 4C31 POPEu 142     119.190   3.196  51.269  1.00  0.00           C
ATOM   7243 5C31 POPEu 142     119.760   4.046  52.409  1.00  0.00           C
ATOM   7246 6C31 POPEu 142     120.081   3.216  53.659  1.00  0.00           C
ATOM   7250  NH3 POPEv 143     120.881  64.094  78.418  1.00  0.00           N
ATOM   7254  C12 POPEv 143     122.380  63.976  78.569  1.00  0.00           C
ATOM   7257  C11 POPEv 143     123.101  63.514  77.279  1.00  0.00           C
ATOM   7260  P   POPEv 143     125.720  62.925  77.118  1.00  0.00           P
ATOM   7261  O13 POPEv 143     126.901  63.815  76.989  1.00  0.00           O
ATOM   7262  O14 POPEv 143     125.811  61.935  78.208  1.00  0.00           O
ATOM   7263  O11 POPEv 143     125.401  62.196  75.749  1.00  0.00           O
ATOM   7264  O12 POPEv 143     124.470  63.855  77.379  1.00  0.00           O
ATOM   7265  C1  POPEv 143     126.371  61.315  75.178  1.00  0.00           C
ATOM   7268  C2  POPEv 143     125.741  60.366  74.099  1.00  0.00           C
ATOM   7270  O21 POPEv 143     126.380  60.475  72.829  1.00  0.00           O
ATOM   7271  C21 POPEv 143     127.651  60.156  72.718  1.00  0.00           C
ATOM   7272  O22 POPEv 143     128.370  59.725  73.598  1.00  0.00           O
ATOM   7273  C22 POPEv 143     128.080  60.406  71.269  1.00  0.00           C
ATOM   7276  C3  POPEv 143     124.230  60.676  73.909  1.00  0.00           C
ATOM   7279  O31 POPEv 143     123.531  59.725  73.068  1.00  0.00           O
ATOM   7280  C31 POPEv 143     123.260  59.884  71.758  1.00  0.00           C
ATOM   7281  O32 POPEv 143     122.360  59.256  71.209  1.00  0.00           O
ATOM   7282  C32 POPEv 143     124.141  60.876  70.999  1.00  0.00           C
ATOM   7285  C23 POPEv 143     129.170  61.495  71.089  1.00  0.00           C
ATOM   7288  C24 POPEv 143     128.941  62.266  69.779  1.00  0.00           C
ATOM   7291  C25 POPEv 143     129.850  63.496  69.549  1.00  0.00           C
ATOM   7294  C26 POPEv 143     131.161  63.215  68.799  1.00  0.00           C
ATOM   7297  C27 POPEv 143     131.821  64.535  68.359  1.00  0.00           C
ATOM   7300  C28 POPEv 143     133.272  64.454  67.858  1.00  0.00           C
ATOM   7303  C29 POPEv 143     133.481  63.785  66.519  1.00  0.00           C
ATOM   7305 0C21 POPEv 143     133.351  64.335  65.309  1.00  0.00           C
ATOM   7307 1C21 POPEv 143     132.892  65.734  65.008  1.00  0.00           C
ATOM   7310 2C21 POPEv 143     131.582  65.665  64.219  1.00  0.00           C
ATOM   7313 3C21 POPEv 143     130.951  67.046  63.988  1.00  0.00           C
ATOM   7316 4C21 POPEv 143     129.850  66.976  62.929  1.00  0.00           C
ATOM   7319 5C21 POPEv 143     129.230  68.336  62.589  1.00  0.00           C
ATOM   7322 6C21 POPEv 143     128.251  68.226  61.418  1.00  0.00           C
ATOM   7325 7C21 POPEv 143     127.570  69.546  61.059  1.00  0.00           C
ATOM   7328 8C21 POPEv 143     126.410  69.366  60.079  1.00  0.00           C
ATOM   7332  C33 POPEv 143     123.451  61.455  69.738  1.00  0.00           C
ATOM   7335  C34 POPEv 143     124.370  62.376  68.949  1.00  0.00           C
ATOM   7338  C35 POPEv 143     125.300  61.616  68.008  1.00  0.00           C
ATOM   7341  C36 POPEv 143     126.231  62.546  67.229  1.00  0.00           C
ATOM   7344  C37 POPEv 143     126.711  61.875  65.949  1.00  0.00           C
ATOM   7347  C38 POPEv 143     127.640  62.756  65.119  1.00  0.00           C
ATOM   7350  C39 POPEv 143     127.670  62.246  63.689  1.00  0.00           C
ATOM   7353 0C31 POPEv 143     128.820  62.836  62.888  1.00  0.00           C
ATOM   7356 1C31 POPEv 143     128.630  62.586  61.399  1.00  0.00           C
ATOM   7359 2C31 POPEv 143     129.760  63.186  60.588  1.00  0.00           C
ATOM   7362 3C31 POPEv 143     131.061  62.355  60.599  1.00  0.00           C
ATOM   7365 4C31 POPEv 143     130.991  61.204  59.589  1.00  0.00           C
ATOM   7368 5C31 POPEv 143     132.272  60.375  59.549  1.00  0.00           C
ATOM   7371 6C31 POPEv 143     132.211  59.256  58.508  1.00  0.00           C
ATOM   7375  NH3 POPEw 144      86.000  46.146  75.839  1.00  0.00           N
ATOM   7379  C12 POPEw 144      85.270  46.215  77.139  1.00  0.00           C
ATOM   7382  C11 POPEw 144      83.850  46.506  76.729  1.00  0.00           C
ATOM   7385  P   POPEw 144      81.521  47.076  77.449  1.00  0.00           P
ATOM   7386  O13 POPEw 144      80.560  46.076  77.928  1.00  0.00           O
ATOM   7387  O14 POPEw 144      81.270  48.456  77.928  1.00  0.00           O
ATOM   7388  O11 POPEw 144      81.550  47.095  75.868  1.00  0.00           O
ATOM   7389  O12 POPEw 144      82.980  46.605  77.858  1.00  0.00           O
ATOM   7390  C1  POPEw 144      80.580  46.516  75.019  1.00  0.00           C
ATOM   7393  C2  POPEw 144      80.910  46.955  73.578  1.00  0.00           C
ATOM   7395  O21 POPEw 144      79.920  46.416  72.669  1.00  0.00           O
ATOM   7396  C21 POPEw 144      79.800  47.134  71.559  1.00  0.00           C
ATOM   7397  O22 POPEw 144      80.251  48.246  71.349  1.00  0.00           O
ATOM   7398  C22 POPEw 144      79.060  46.296  70.519  1.00  0.00           C
ATOM   7401  C3  POPEw 144      82.321  46.436  73.169  1.00  0.00           C
ATOM   7404  O31 POPEw 144      82.800  47.126  72.019  1.00  0.00           O
ATOM   7405  C31 POPEw 144      83.540  46.465  71.159  1.00  0.00           C
ATOM   7406  O32 POPEw 144      83.901  45.294  71.248  1.00  0.00           O
ATOM   7407  C32 POPEw 144      83.780  47.406  69.968  1.00  0.00           C
ATOM   7410  C23 POPEw 144      78.620  47.134  69.288  1.00  0.00           C
ATOM   7413  C24 POPEw 144      78.830  46.385  67.979  1.00  0.00           C
ATOM   7416  C25 POPEw 144      78.090  47.046  66.809  1.00  0.00           C
ATOM   7419  C26 POPEw 144      78.340  46.326  65.489  1.00  0.00           C
ATOM   7422  C27 POPEw 144      77.321  46.695  64.409  1.00  0.00           C
ATOM   7425  C28 POPEw 144      77.440  45.806  63.158  1.00  0.00           C
ATOM   7428  C29 POPEw 144      76.230  45.926  62.278  1.00  0.00           C
ATOM   7430 0C21 POPEw 144      76.190  46.215  60.968  1.00  0.00           C
ATOM   7432 1C21 POPEw 144      77.361  46.495  60.058  1.00  0.00           C
ATOM   7435 2C21 POPEw 144      77.081  47.705  59.138  1.00  0.00           C
ATOM   7438 3C21 POPEw 144      78.151  47.896  58.069  1.00  0.00           C
ATOM   7441 4C21 POPEw 144      77.910  49.156  57.238  1.00  0.00           C
ATOM   7444 5C21 POPEw 144      78.730  49.245  55.949  1.00  0.00           C
ATOM   7447 6C21 POPEw 144      80.211  49.564  56.189  1.00  0.00           C
ATOM   7450 7C21 POPEw 144      80.980  49.715  54.868  1.00  0.00           C
ATOM   7453 8C21 POPEw 144      82.321  50.436  55.019  1.00  0.00           C
ATOM   7457  C33 POPEw 144      82.920  47.056  68.729  1.00  0.00           C
ATOM   7460  C34 POPEw 144      83.020  48.125  67.639  1.00  0.00           C
ATOM   7463  C35 POPEw 144      82.660  47.576  66.248  1.00  0.00           C
ATOM   7466  C36 POPEw 144      82.910  48.596  65.139  1.00  0.00           C
ATOM   7469  C37 POPEw 144      82.950  47.985  63.729  1.00  0.00           C
ATOM   7472  C38 POPEw 144      83.591  48.925  62.689  1.00  0.00           C
ATOM   7475  C39 POPEw 144      82.950  50.315  62.598  1.00  0.00           C
ATOM   7478 0C31 POPEw 144      81.501  50.306  62.098  1.00  0.00           C
ATOM   7481 1C31 POPEw 144      80.920  51.725  62.059  1.00  0.00           C
ATOM   7484 2C31 POPEw 144      79.461  51.775  61.609  1.00  0.00           C
ATOM   7487 3C31 POPEw 144      78.870  53.195  61.688  1.00  0.00           C
ATOM   7490 4C31 POPEw 144      77.611  53.335  60.839  1.00  0.00           C
ATOM   7493 5C31 POPEw 144      77.031  54.746  60.769  1.00  0.00           C
ATOM   7496 6C31 POPEw 144      75.791  54.836  59.879  1.00  0.00           C
ATOM   7500  NH3 POPEx 145      10.191 115.955  78.008  1.00  0.00           N
ATOM   7504  C12 POPEx 145      10.871 114.626  78.169  1.00  0.00           C
ATOM   7507  C11 POPEx 145      11.580 114.156  76.909  1.00  0.00           C
ATOM   7510  P   POPEx 145      13.060 111.965  76.549  1.00  0.00           P
ATOM   7511  O13 POPEx 145      13.640 110.995  77.508  1.00  0.00           O
ATOM   7512  O14 POPEx 145      12.020 111.445  75.648  1.00  0.00           O
ATOM   7513  O11 POPEx 145      14.270 112.546  75.699  1.00  0.00           O
ATOM   7514  O12 POPEx 145      12.590 113.236  77.319  1.00  0.00           O
ATOM   7515  C1  POPEx 145      14.060 113.656  74.819  1.00  0.00           C
ATOM   7518  C2  POPEx 145      15.270 113.875  73.869  1.00  0.00           C
ATOM   7520  O21 POPEx 145      14.840 113.954  72.498  1.00  0.00           O
ATOM   7521  C21 POPEx 145      14.200 115.085  72.218  1.00  0.00           C
ATOM   7522  O22 POPEx 145      14.111 116.045  72.969  1.00  0.00           O
ATOM   7523  C22 POPEx 145      13.570 114.995  70.839  1.00  0.00           C
ATOM   7526  C3  POPEx 145      16.310 112.725  73.998  1.00  0.00           C
ATOM   7529  O31 POPEx 145      17.410 112.925  73.099  1.00  0.00           O
ATOM   7530  C31 POPEx 145      18.380 113.715  73.529  1.00  0.00           C
ATOM   7531  O32 POPEx 145      18.610 114.016  74.700  1.00  0.00           O
ATOM   7532  C32 POPEx 145      19.191 114.204  72.339  1.00  0.00           C
ATOM   7535  C23 POPEx 145      14.330 115.796  69.749  1.00  0.00           C
ATOM   7538  C24 POPEx 145      13.911 115.295  68.359  1.00  0.00           C
ATOM   7541  C25 POPEx 145      14.540 116.045  67.179  1.00  0.00           C
ATOM   7544  C26 POPEx 145      14.221 115.285  65.889  1.00  0.00           C
ATOM   7547  C27 POPEx 145      14.750 115.896  64.589  1.00  0.00           C
ATOM   7550  C28 POPEx 145      14.790 114.795  63.519  1.00  0.00           C
ATOM   7553  C29 POPEx 145      14.980 115.236  62.098  1.00  0.00           C
ATOM   7555 0C21 POPEx 145      14.680 114.475  61.028  1.00  0.00           C
ATOM   7557 1C21 POPEx 145      14.111 113.075  61.098  1.00  0.00           C
ATOM   7560 2C21 POPEx 145      13.071 112.774  60.019  1.00  0.00           C
ATOM   7563 3C21 POPEx 145      13.701 112.436  58.659  1.00  0.00           C
ATOM   7566 4C21 POPEx 145      12.680 111.875  57.649  1.00  0.00           C
ATOM   7569 5C21 POPEx 145      11.680 112.896  57.089  1.00  0.00           C
ATOM   7572 6C21 POPEx 145      12.340 114.105  56.399  1.00  0.00           C
ATOM   7575 7C21 POPEx 145      11.420 114.766  55.368  1.00  0.00           C
ATOM   7578 8C21 POPEx 145      12.071 115.936  54.618  1.00  0.00           C
ATOM   7582  C33 POPEx 145      18.390 114.366  71.029  1.00  0.00           C
ATOM   7585  C34 POPEx 145      19.100 115.336  70.078  1.00  0.00           C
ATOM   7588  C35 POPEx 145      18.340 115.465  68.758  1.00  0.00           C
ATOM   7591  C36 POPEx 145      19.191 116.045  67.619  1.00  0.00           C
ATOM   7594  C37 POPEx 145      18.531 115.775  66.269  1.00  0.00           C
ATOM   7597  C38 POPEx 145      19.461 115.984  65.069  1.00  0.00           C
ATOM   7600  C39 POPEx 145      18.711 115.695  63.759  1.00  0.00           C
ATOM   7603 0C31 POPEx 145      19.541 115.965  62.498  1.00  0.00           C
ATOM   7606 1C31 POPEx 145      18.711 115.704  61.240  1.00  0.00           C
ATOM   7609 2C31 POPEx 145      19.361 116.256  59.968  1.00  0.00           C
ATOM   7612 3C31 POPEx 145      18.680 115.756  58.689  1.00  0.00           C
ATOM   7615 4C31 POPEx 145      17.230 116.235  58.499  1.00  0.00           C
ATOM   7618 5C31 POPEx 145      16.531 115.516  57.339  1.00  0.00           C
ATOM   7621 6C31 POPEx 145      15.250 116.206  56.868  1.00  0.00           C
ATOM   7625  NH3 POPEy 146      41.001  37.256  79.248  1.00  0.00           N
ATOM   7629  C12 POPEy 146      40.790  38.736  79.449  1.00  0.00           C
ATOM   7632  C11 POPEy 146      41.720  39.295  80.550  1.00  0.00           C
ATOM   7635  P   POPEy 146      43.711  40.585  79.449  1.00  0.00           P
ATOM   7636  O13 POPEy 146      44.750  41.105  80.349  1.00  0.00           O
ATOM   7637  O14 POPEy 146      43.990  39.265  78.828  1.00  0.00           O
ATOM   7638  O11 POPEy 146      43.470  41.675  78.318  1.00  0.00           O
ATOM   7639  O12 POPEy 146      42.290  40.555  80.159  1.00  0.00           O
ATOM   7640  C1  POPEy 146      44.571  41.955  77.449  1.00  0.00           C
ATOM   7643  C2  POPEy 146      44.111  42.785  76.229  1.00  0.00           C
ATOM   7645  O21 POPEy 146      44.961  42.594  75.078  1.00  0.00           O
ATOM   7646  C21 POPEy 146      46.260  42.476  75.269  1.00  0.00           C
ATOM   7647  O22 POPEy 146      46.900  42.855  76.238  1.00  0.00           O
ATOM   7648  C22 POPEy 146      46.871  41.695  74.089  1.00  0.00           C
ATOM   7651  C3  POPEy 146      43.810  44.286  76.589  1.00  0.00           C
ATOM   7654  O31 POPEy 146      44.841  45.195  76.169  1.00  0.00           O
ATOM   7655  C31 POPEy 146      44.571  45.896  75.059  1.00  0.00           C
ATOM   7656  O32 POPEy 146      43.581  45.796  74.379  1.00  0.00           O
ATOM   7657  C32 POPEy 146      45.700  46.875  74.799  1.00  0.00           C
ATOM   7660  C23 POPEy 146      48.300  42.155  73.740  1.00  0.00           C
ATOM   7663  C24 POPEy 146      48.941  41.425  72.538  1.00  0.00           C
ATOM   7666  C25 POPEy 146      48.340  41.745  71.159  1.00  0.00           C
ATOM   7669  C26 POPEy 146      47.150  40.866  70.758  1.00  0.00           C
ATOM   7672  C27 POPEy 146      46.830  40.956  69.258  1.00  0.00           C
ATOM   7675  C28 POPEy 146      45.611  40.094  68.858  1.00  0.00           C
ATOM   7678  C29 POPEy 146      44.290  40.775  69.149  1.00  0.00           C
ATOM   7680 0C21 POPEy 146      43.260  40.936  68.299  1.00  0.00           C
ATOM   7682 1C21 POPEy 146      43.211  40.475  66.859  1.00  0.00           C
ATOM   7685 2C21 POPEy 146      42.261  41.326  65.979  1.00  0.00           C
ATOM   7688 3C21 POPEy 146      42.760  42.766  65.778  1.00  0.00           C
ATOM   7691 4C21 POPEy 146      41.840  43.675  64.938  1.00  0.00           C
ATOM   7694 5C21 POPEy 146      41.530  43.146  63.538  1.00  0.00           C
ATOM   7697 6C21 POPEy 146      41.040  44.265  62.598  1.00  0.00           C
ATOM   7700 7C21 POPEy 146      40.560  43.726  61.248  1.00  0.00           C
ATOM   7703 8C21 POPEy 146      40.170  44.826  60.259  1.00  0.00           C
ATOM   7707  C33 POPEy 146      45.980  47.015  73.288  1.00  0.00           C
ATOM   7710  C34 POPEy 146      47.391  47.556  73.029  1.00  0.00           C
ATOM   7713  C35 POPEy 146      47.751  47.476  71.538  1.00  0.00           C
ATOM   7716  C36 POPEy 146      48.240  46.096  71.069  1.00  0.00           C
ATOM   7719  C37 POPEy 146      48.810  46.146  69.648  1.00  0.00           C
ATOM   7722  C38 POPEy 146      49.691  44.925  69.339  1.00  0.00           C
ATOM   7725  C39 POPEy 146      50.830  45.275  68.368  1.00  0.00           C
ATOM   7728 0C31 POPEy 146      50.350  45.606  66.949  1.00  0.00           C
ATOM   7731 1C31 POPEy 146      51.481  46.204  66.108  1.00  0.00           C
ATOM   7734 2C31 POPEy 146      51.110  46.344  64.629  1.00  0.00           C
ATOM   7737 3C31 POPEy 146      52.240  46.916  63.759  1.00  0.00           C
ATOM   7740 4C31 POPEy 146      52.481  48.415  63.959  1.00  0.00           C
ATOM   7743 5C31 POPEy 146      53.571  48.955  63.018  1.00  0.00           C
ATOM   7746 6C31 POPEy 146      53.920  50.425  63.269  1.00  0.00           C
ATOM   7750  NH3 POPEz 147      30.310  11.786  79.700  1.00  0.00           N
ATOM   7754  C12 POPEz 147      30.680  12.906  80.620  1.00  0.00           C
ATOM   7757  C11 POPEz 147      32.090  12.666  81.199  1.00  0.00           C
ATOM   7760  P   POPEz 147      32.590  10.036  81.218  1.00  0.00           P
ATOM   7761  O13 POPEz 147      33.500   9.226  82.049  1.00  0.00           O
ATOM   7762  O14 POPEz 147      31.330   9.426  80.739  1.00  0.00           O
ATOM   7763  O11 POPEz 147      33.310  10.506  79.898  1.00  0.00           O
ATOM   7764  O12 POPEz 147      32.200  11.416  81.910  1.00  0.00           O
ATOM   7765  C1  POPEz 147      34.720  10.726  79.809  1.00  0.00           C
ATOM   7768  C2  POPEz 147      35.301  10.156  78.488  1.00  0.00           C
ATOM   7770  O21 POPEz 147      34.461  10.616  77.428  1.00  0.00           O
ATOM   7771  C21 POPEz 147      34.981  10.756  76.229  1.00  0.00           C
ATOM   7772  O22 POPEz 147      36.150  10.616  75.938  1.00  0.00           O
ATOM   7773  C22 POPEz 147      33.830  11.066  75.269  1.00  0.00           C
ATOM   7776  C3  POPEz 147      35.301   8.596  78.559  1.00  0.00           C
ATOM   7779  O31 POPEz 147      36.221   7.976  77.619  1.00  0.00           O
ATOM   7780  C31 POPEz 147      35.661   7.546  76.479  1.00  0.00           C
ATOM   7781  O32 POPEz 147      34.470   7.636  76.210  1.00  0.00           O
ATOM   7782  C32 POPEz 147      36.720   6.956  75.559  1.00  0.00           C
ATOM   7785  C23 POPEz 147      34.141  12.156  74.219  1.00  0.00           C
ATOM   7788  C24 POPEz 147      32.831  12.796  73.729  1.00  0.00           C
ATOM   7791  C25 POPEz 147      32.931  13.416  72.328  1.00  0.00           C
ATOM   7794  C26 POPEz 147      33.701  14.746  72.269  1.00  0.00           C
ATOM   7797  C27 POPEz 147      34.540  14.896  70.988  1.00  0.00           C
ATOM   7800  C28 POPEz 147      33.780  15.416  69.749  1.00  0.00           C
ATOM   7803  C29 POPEz 147      32.760  14.456  69.188  1.00  0.00           C
ATOM   7805 0C21 POPEz 147      32.211  14.496  67.969  1.00  0.00           C
ATOM   7807 1C21 POPEz 147      32.481  15.526  66.899  1.00  0.00           C
ATOM   7810 2C21 POPEz 147      31.250  16.416  66.638  1.00  0.00           C
ATOM   7813 3C21 POPEz 147      31.391  17.246  65.358  1.00  0.00           C
ATOM   7816 4C21 POPEz 147      30.170  18.146  65.108  1.00  0.00           C
ATOM   7819 5C21 POPEz 147      30.390  19.156  63.959  1.00  0.00           C
ATOM   7822 6C21 POPEz 147      30.460  18.516  62.569  1.00  0.00           C
ATOM   7825 7C21 POPEz 147      30.611  19.566  61.459  1.00  0.00           C
ATOM   7828 8C21 POPEz 147      30.420  19.006  60.049  1.00  0.00           C
ATOM   7832  C33 POPEz 147      36.211   5.766  74.688  1.00  0.00           C
ATOM   7835  C34 POPEz 147      35.630   6.196  73.328  1.00  0.00           C
ATOM   7838  C35 POPEz 147      35.281   5.006  72.409  1.00  0.00           C
ATOM   7841  C36 POPEz 147      35.060   5.386  70.929  1.00  0.00           C
ATOM   7844  C37 POPEz 147      34.700   4.166  70.059  1.00  0.00           C
ATOM   7847  C38 POPEz 147      34.051   4.476  68.699  1.00  0.00           C
ATOM   7850  C39 POPEz 147      34.950   5.156  67.659  1.00  0.00           C
ATOM   7853 0C31 POPEz 147      34.200   5.346  66.328  1.00  0.00           C
ATOM   7856 1C31 POPEz 147      35.010   6.046  65.229  1.00  0.00           C
ATOM   7859 2C31 POPEz 147      34.200   6.296  63.948  1.00  0.00           C
ATOM   7862 3C31 POPEz 147      33.830   5.006  63.188  1.00  0.00           C
ATOM   7865 4C31 POPEz 147      32.931   5.266  61.979  1.00  0.00           C
ATOM   7868 5C31 POPEz 147      32.871   4.076  61.008  1.00  0.00           C
ATOM   7871 6C31 POPEz 147      31.751   4.186  59.979  1.00  0.00           C
ATOM   7875  NH3 POPE0 148      98.190 124.204  34.648  1.00  0.00           N
ATOM   7879  C12 POPE0 148      98.470 122.915  33.938  1.00  0.00           C
ATOM   7882  C11 POPE0 148      99.970 122.725  33.688  1.00  0.00           C
ATOM   7885  P   POPE0 148     101.331 124.985  33.479  1.00  0.00           P
ATOM   7886  O13 POPE0 148     102.470 125.326  32.598  1.00  0.00           O
ATOM   7887  O14 POPE0 148     100.371 126.087  33.729  1.00  0.00           O
ATOM   7888  O11 POPE0 148     101.851 124.436  34.858  1.00  0.00           O
ATOM   7889  O12 POPE0 148     100.511 123.786  32.889  1.00  0.00           O
ATOM   7890  C1  POPE0 148     102.630 125.256  35.729  1.00  0.00           C
ATOM   7893  C2  POPE0 148     102.490 124.865  37.238  1.00  0.00           C
ATOM   7895  O21 POPE0 148     103.621 125.415  37.929  1.00  0.00           O
ATOM   7896  C21 POPE0 148     103.461 125.616  39.229  1.00  0.00           C
ATOM   7897  O22 POPE0 148     102.411 125.616  39.828  1.00  0.00           O
ATOM   7898  C22 POPE0 148     104.850 125.756  39.868  1.00  0.00           C
ATOM   7901  C3  POPE0 148     102.451 123.326  37.448  1.00  0.00           C
ATOM   7904  O31 POPE0 148     101.980 122.995  38.778  1.00  0.00           O
ATOM   7905  C31 POPE0 148     100.651 123.016  38.889  1.00  0.00           C
ATOM   7906  O32 POPE0 148      99.880 123.055  37.949  1.00  0.00           O
ATOM   7907  C32 POPE0 148     100.261 123.236  40.359  1.00  0.00           C
ATOM   7910  C23 POPE0 148     105.180 127.176  40.359  1.00  0.00           C
ATOM   7913  C24 POPE0 148     106.690 127.356  40.598  1.00  0.00           C
ATOM   7916  C25 POPE0 148     107.231 126.417  41.679  1.00  0.00           C
ATOM   7919  C26 POPE0 148     108.731 126.576  41.918  1.00  0.00           C
ATOM   7922  C27 POPE0 148     109.151 125.946  43.258  1.00  0.00           C
ATOM   7925  C28 POPE0 148     109.911 126.907  44.199  1.00  0.00           C
ATOM   7928  C29 POPE0 148     109.130 128.156  44.538  1.00  0.00           C
ATOM   7930 0C21 POPE0 148     108.470 128.406  45.688  1.00  0.00           C
ATOM   7932 1C21 POPE0 148     108.341 127.466  46.848  1.00  0.00           C
ATOM   7935 2C21 POPE0 148     109.610 127.426  47.729  1.00  0.00           C
ATOM   7938 3C21 POPE0 148     109.531 126.316  48.788  1.00  0.00           C
ATOM   7941 4C21 POPE0 148     110.830 126.146  49.589  1.00  0.00           C
ATOM   7944 5C21 POPE0 148     111.240 127.366  50.449  1.00  0.00           C
ATOM   7947 6C21 POPE0 148     110.151 127.877  51.398  1.00  0.00           C
ATOM   7950 7C21 POPE0 148     110.700 128.877  52.418  1.00  0.00           C
ATOM   7953 8C21 POPE0 148     109.620 129.635  53.199  1.00  0.00           C
ATOM   7957  C33 POPE0 148      99.571 122.025  41.019  1.00  0.00           C
ATOM   7960  C34 POPE0 148     100.571 120.896  41.319  1.00  0.00           C
ATOM   7963  C35 POPE0 148      99.961 119.655  41.999  1.00  0.00           C
ATOM   7966  C36 POPE0 148      99.491 119.865  43.449  1.00  0.00           C
ATOM   7969  C37 POPE0 148     100.611 120.366  44.389  1.00  0.00           C
ATOM   7972  C38 POPE0 148     100.200 120.445  45.858  1.00  0.00           C
ATOM   7975  C39 POPE0 148     101.360 120.905  46.749  1.00  0.00           C
ATOM   7978 0C31 POPE0 148     100.970 121.314  48.168  1.00  0.00           C
ATOM   7981 1C31 POPE0 148     100.280 120.215  48.979  1.00  0.00           C
ATOM   7984 2C31 POPE0 148     100.210 120.555  50.469  1.00  0.00           C
ATOM   7987 3C31 POPE0 148      99.661 119.385  51.308  1.00  0.00           C
ATOM   7990 4C31 POPE0 148      99.871 119.594  52.818  1.00  0.00           C
ATOM   7993 5C31 POPE0 148      99.440 118.365  53.629  1.00  0.00           C
ATOM   7996 6C31 POPE0 148      99.671 118.535  55.139  1.00  0.00           C
ATOM   8000  NH3 POPE1 149      31.270  30.066  39.589  1.00  0.00           N
ATOM   8004  C12 POPE1 149      31.610  29.156  38.438  1.00  0.00           C
ATOM   8007  C11 POPE1 149      30.460  29.156  37.429  1.00  0.00           C
ATOM   8010  P   POPE1 149      29.151  30.846  35.938  1.00  0.00           P
ATOM   8011  O13 POPE1 149      28.640  29.646  35.238  1.00  0.00           O
ATOM   8012  O14 POPE1 149      29.461  32.056  35.149  1.00  0.00           O
ATOM   8013  O11 POPE1 149      28.141  31.236  37.069  1.00  0.00           O
ATOM   8014  O12 POPE1 149      30.441  30.416  36.749  1.00  0.00           O
ATOM   8015  C1  POPE1 149      27.451  32.486  37.039  1.00  0.00           C
ATOM   8018  C2  POPE1 149      26.920  32.886  38.438  1.00  0.00           C
ATOM   8020  O21 POPE1 149      27.850  33.686  39.199  1.00  0.00           O
ATOM   8021  C21 POPE1 149      28.941  33.116  39.679  1.00  0.00           C
ATOM   8022  O22 POPE1 149      29.391  32.015  39.429  1.00  0.00           O
ATOM   8023  C22 POPE1 149      29.600  34.066  40.688  1.00  0.00           C
ATOM   8026  C3  POPE1 149      26.430  31.636  39.208  1.00  0.00           C
ATOM   8029  O31 POPE1 149      26.191  31.896  40.598  1.00  0.00           O
ATOM   8030  C31 POPE1 149      25.020  32.445  40.858  1.00  0.00           C
ATOM   8031  O32 POPE1 149      24.210  32.866  40.049  1.00  0.00           O
ATOM   8032  C32 POPE1 149      24.850  32.416  42.368  1.00  0.00           C
ATOM   8035  C23 POPE1 149      30.871  33.406  41.278  1.00  0.00           C
ATOM   8038  C24 POPE1 149      31.461  34.095  42.519  1.00  0.00           C
ATOM   8041  C25 POPE1 149      30.501  34.105  43.718  1.00  0.00           C
ATOM   8044  C26 POPE1 149      31.221  34.015  45.069  1.00  0.00           C
ATOM   8047  C27 POPE1 149      30.240  33.976  46.258  1.00  0.00           C
ATOM   8050  C28 POPE1 149      30.930  34.056  47.628  1.00  0.00           C
ATOM   8053  C29 POPE1 149      29.971  33.836  48.769  1.00  0.00           C
ATOM   8055 0C21 POPE1 149      29.770  34.626  49.839  1.00  0.00           C
ATOM   8057 1C21 POPE1 149      30.490  35.906  50.148  1.00  0.00           C
ATOM   8060 2C21 POPE1 149      30.450  36.256  51.649  1.00  0.00           C
ATOM   8063 3C21 POPE1 149      31.091  35.186  52.558  1.00  0.00           C
ATOM   8066 4C21 POPE1 149      31.380  35.715  53.969  1.00  0.00           C
ATOM   8069 5C21 POPE1 149      32.211  34.745  54.828  1.00  0.00           C
ATOM   8072 6C21 POPE1 149      33.031  35.446  55.918  1.00  0.00           C
ATOM   8075 7C21 POPE1 149      34.260  36.186  55.368  1.00  0.00           C
ATOM   8078 8C21 POPE1 149      35.051  36.965  56.418  1.00  0.00           C
ATOM   8082  C33 POPE1 149      25.250  33.736  43.039  1.00  0.00           C
ATOM   8085  C34 POPE1 149      26.640  33.676  43.688  1.00  0.00           C
ATOM   8088  C35 POPE1 149      26.961  34.956  44.458  1.00  0.00           C
ATOM   8091  C36 POPE1 149      26.240  35.035  45.809  1.00  0.00           C
ATOM   8094  C37 POPE1 149      26.610  36.276  46.649  1.00  0.00           C
ATOM   8097  C38 POPE1 149      25.840  36.336  47.978  1.00  0.00           C
ATOM   8100  C39 POPE1 149      26.371  35.355  49.039  1.00  0.00           C
ATOM   8103 0C31 POPE1 149      25.301  34.996  50.069  1.00  0.00           C
ATOM   8106 1C31 POPE1 149      25.801  34.105  51.218  1.00  0.00           C
ATOM   8109 2C31 POPE1 149      24.641  33.616  52.089  1.00  0.00           C
ATOM   8112 3C31 POPE1 149      25.080  33.105  53.458  1.00  0.00           C
ATOM   8115 4C31 POPE1 149      23.900  32.835  54.399  1.00  0.00           C
ATOM   8118 5C31 POPE1 149      24.300  32.826  55.879  1.00  0.00           C
ATOM   8121 6C31 POPE1 149      23.111  32.675  56.829  1.00  0.00           C
ATOM   8125  NH3 POPE2 150     121.180  48.596  77.578  1.00  0.00           N
ATOM   8129  C12 POPE2 150     122.091  47.775  76.688  1.00  0.00           C
ATOM   8132  C11 POPE2 150     122.910  46.756  77.519  1.00  0.00           C
ATOM   8135  P   POPE2 150     125.070  45.306  76.999  1.00  0.00           P
ATOM   8136  O13 POPE2 150     125.231  43.906  76.568  1.00  0.00           O
ATOM   8137  O14 POPE2 150     125.450  45.646  78.389  1.00  0.00           O
ATOM   8138  O11 POPE2 150     125.961  46.256  76.139  1.00  0.00           O
ATOM   8139  O12 POPE2 150     123.621  45.855  76.659  1.00  0.00           O
ATOM   8140  C1  POPE2 150     126.051  46.076  74.718  1.00  0.00           C
ATOM   8143  C2  POPE2 150     125.321  47.206  73.968  1.00  0.00           C
ATOM   8145  O21 POPE2 150     125.431  46.926  72.549  1.00  0.00           O
ATOM   8146  C21 POPE2 150     126.520  47.235  71.888  1.00  0.00           C
ATOM   8147  O22 POPE2 150     127.430  47.945  72.249  1.00  0.00           O
ATOM   8148  C22 POPE2 150     126.530  46.425  70.589  1.00  0.00           C
ATOM   8151  C3  POPE2 150     125.841  48.586  74.489  1.00  0.00           C
ATOM   8154  O31 POPE2 150     125.420  49.725  73.709  1.00  0.00           O
ATOM   8155  C31 POPE2 150     125.751  50.896  74.269  1.00  0.00           C
ATOM   8156  O32 POPE2 150     124.961  51.605  74.879  1.00  0.00           O
ATOM   8157  C32 POPE2 150     127.220  51.226  74.019  1.00  0.00           C
ATOM   8160  C23 POPE2 150     126.471  47.306  69.329  1.00  0.00           C
ATOM   8163  C24 POPE2 150     126.560  46.486  68.038  1.00  0.00           C
ATOM   8166  C25 POPE2 150     127.931  45.826  67.788  1.00  0.00           C
ATOM   8169  C26 POPE2 150     129.030  46.856  67.468  1.00  0.00           C
ATOM   8172  C27 POPE2 150     130.341  46.215  66.989  1.00  0.00           C
ATOM   8175  C28 POPE2 150     131.061  47.155  65.988  1.00  0.00           C
ATOM   8178  C29 POPE2 150     132.351  46.675  65.388  1.00  0.00           C
ATOM   8180 0C21 POPE2 150     132.502  45.606  64.589  1.00  0.00           C
ATOM   8182 1C21 POPE2 150     131.421  44.646  64.159  1.00  0.00           C
ATOM   8185 2C21 POPE2 150     131.421  44.356  62.649  1.00  0.00           C
ATOM   8188 3C21 POPE2 150     130.361  43.306  62.299  1.00  0.00           C
ATOM   8191 4C21 POPE2 150     130.180  43.146  60.799  1.00  0.00           C
ATOM   8194 5C21 POPE2 150     129.130  42.076  60.448  1.00  0.00           C
ATOM   8197 6C21 POPE2 150     129.011  41.905  58.939  1.00  0.00           C
ATOM   8200 7C21 POPE2 150     128.220  40.655  58.538  1.00  0.00           C
ATOM   8203 8C21 POPE2 150     128.400  40.326  57.059  1.00  0.00           C
ATOM   8207  C33 POPE2 150     127.461  51.795  72.599  1.00  0.00           C
ATOM   8210  C34 POPE2 150     128.950  51.846  72.218  1.00  0.00           C
ATOM   8213  C35 POPE2 150     129.181  51.846  70.699  1.00  0.00           C
ATOM   8216  C36 POPE2 150     128.950  50.475  70.029  1.00  0.00           C
ATOM   8219  C37 POPE2 150     128.451  50.606  68.589  1.00  0.00           C
ATOM   8222  C38 POPE2 150     129.520  51.006  67.569  1.00  0.00           C
ATOM   8225  C39 POPE2 150     128.880  51.474  66.248  1.00  0.00           C
ATOM   8228 0C31 POPE2 150     129.821  51.425  65.038  1.00  0.00           C
ATOM   8231 1C31 POPE2 150     129.531  50.215  64.149  1.00  0.00           C
ATOM   8234 2C31 POPE2 150     130.450  50.076  62.929  1.00  0.00           C
ATOM   8237 3C31 POPE2 150     130.151  51.096  61.829  1.00  0.00           C
ATOM   8240 4C31 POPE2 150     130.781  50.726  60.479  1.00  0.00           C
ATOM   8243 5C31 POPE2 150     130.050  51.385  59.299  1.00  0.00           C
ATOM   8246 6C31 POPE2 150     130.662  51.064  57.929  1.00  0.00           C
ATOM   8250  NH3 POPE3 151      76.510  70.105  77.839  1.00  0.00           N
ATOM   8254  C12 POPE3 151      76.440  71.516  77.340  1.00  0.00           C
ATOM   8257  C11 POPE3 151      76.711  72.535  78.468  1.00  0.00           C
ATOM   8260  P   POPE3 151      78.020  74.436  77.118  1.00  0.00           P
ATOM   8261  O13 POPE3 151      79.281  74.064  77.788  1.00  0.00           O
ATOM   8262  O14 POPE3 151      77.850  75.884  76.879  1.00  0.00           O
ATOM   8263  O11 POPE3 151      77.900  73.634  75.769  1.00  0.00           O
ATOM   8264  O12 POPE3 151      76.801  73.866  77.969  1.00  0.00           O
ATOM   8265  C1  POPE3 151      77.170  74.215  74.679  1.00  0.00           C
ATOM   8268  C2  POPE3 151      75.630  74.024  74.828  1.00  0.00           C
ATOM   8270  O21 POPE3 151      75.151  72.914  74.029  1.00  0.00           O
ATOM   8271  C21 POPE3 151      75.091  73.196  72.729  1.00  0.00           C
ATOM   8272  O22 POPE3 151      75.691  74.076  72.159  1.00  0.00           O
ATOM   8273  C22 POPE3 151      74.130  72.235  72.028  1.00  0.00           C
ATOM   8276  C3  POPE3 151      74.810  75.326  74.609  1.00  0.00           C
ATOM   8279  O31 POPE3 151      73.401  75.024  74.479  1.00  0.00           O
ATOM   8280  C31 POPE3 151      72.681  76.085  74.149  1.00  0.00           C
ATOM   8281  O32 POPE3 151      73.080  77.235  74.149  1.00  0.00           O
ATOM   8282  C32 POPE3 151      71.260  75.675  73.809  1.00  0.00           C
ATOM   8285  C23 POPE3 151      73.151  73.035  71.139  1.00  0.00           C
ATOM   8288  C24 POPE3 151      72.651  72.215  69.949  1.00  0.00           C
ATOM   8291  C25 POPE3 151      72.160  73.105  68.788  1.00  0.00           C
ATOM   8294  C26 POPE3 151      71.910  72.264  67.538  1.00  0.00           C
ATOM   8297  C27 POPE3 151      71.560  73.124  66.319  1.00  0.00           C
ATOM   8300  C28 POPE3 151      71.370  72.285  65.049  1.00  0.00           C
ATOM   8303  C29 POPE3 151      72.670  71.715  64.528  1.00  0.00           C
ATOM   8305 0C21 POPE3 151      72.850  71.274  63.278  1.00  0.00           C
ATOM   8307 1C21 POPE3 151      71.781  71.256  62.218  1.00  0.00           C
ATOM   8310 2C21 POPE3 151      71.931  72.415  61.229  1.00  0.00           C
ATOM   8313 3C21 POPE3 151      73.060  72.176  60.229  1.00  0.00           C
ATOM   8316 4C21 POPE3 151      73.251  73.326  59.229  1.00  0.00           C
ATOM   8319 5C21 POPE3 151      74.130  72.914  58.029  1.00  0.00           C
ATOM   8322 6C21 POPE3 151      73.370  72.006  57.069  1.00  0.00           C
ATOM   8325 7C21 POPE3 151      74.150  71.626  55.809  1.00  0.00           C
ATOM   8328 8C21 POPE3 151      73.300  70.766  54.879  1.00  0.00           C
ATOM   8332  C33 POPE3 151      70.761  76.415  72.549  1.00  0.00           C
ATOM   8335  C34 POPE3 151      69.450  75.836  72.019  1.00  0.00           C
ATOM   8338  C35 POPE3 151      69.560  74.396  71.519  1.00  0.00           C
ATOM   8341  C36 POPE3 151      68.340  73.965  70.699  1.00  0.00           C
ATOM   8344  C37 POPE3 151      68.410  72.465  70.409  1.00  0.00           C
ATOM   8347  C38 POPE3 151      67.291  71.965  69.499  1.00  0.00           C
ATOM   8350  C39 POPE3 151      67.721  70.726  68.709  1.00  0.00           C
ATOM   8353 0C31 POPE3 151      68.130  69.525  69.568  1.00  0.00           C
ATOM   8356 1C31 POPE3 151      69.231  68.704  68.869  1.00  0.00           C
ATOM   8359 2C31 POPE3 151      69.391  67.275  69.379  1.00  0.00           C
ATOM   8362 3C31 POPE3 151      68.220  66.366  68.968  1.00  0.00           C
ATOM   8365 4C31 POPE3 151      68.571  64.866  68.959  1.00  0.00           C
ATOM   8368 5C31 POPE3 151      67.401  64.016  68.449  1.00  0.00           C
ATOM   8371 6C31 POPE3 151      67.641  62.506  68.508  1.00  0.00           C
ATOM   8375  NH3 POPE4 152      52.120 104.486  75.599  1.00  0.00           N
ATOM   8379  C12 POPE4 152      51.891 105.025  76.989  1.00  0.00           C
ATOM   8382  C11 POPE4 152      52.670 104.185  78.019  1.00  0.00           C
ATOM   8385  P   POPE4 152      51.200 102.085  78.648  1.00  0.00           P
ATOM   8386  O13 POPE4 152      51.840 101.486  79.848  1.00  0.00           O
ATOM   8387  O14 POPE4 152      50.130 103.105  78.788  1.00  0.00           O
ATOM   8388  O11 POPE4 152      50.720 100.995  77.608  1.00  0.00           O
ATOM   8389  O12 POPE4 152      52.380 102.795  77.849  1.00  0.00           O
ATOM   8390  C1  POPE4 152      51.281 100.765  76.319  1.00  0.00           C
ATOM   8393  C2  POPE4 152      50.270 101.076  75.170  1.00  0.00           C
ATOM   8395  O21 POPE4 152      50.970 101.796  74.118  1.00  0.00           O
ATOM   8396  C21 POPE4 152      50.520 101.506  72.888  1.00  0.00           C
ATOM   8397  O22 POPE4 152      49.691 100.666  72.608  1.00  0.00           O
ATOM   8398  C22 POPE4 152      51.260 102.365  71.849  1.00  0.00           C
ATOM   8401  C3  POPE4 152      49.071 101.916  75.718  1.00  0.00           C
ATOM   8404  O31 POPE4 152      48.290 102.536  74.688  1.00  0.00           O
ATOM   8405  C31 POPE4 152      48.630 103.775  74.369  1.00  0.00           C
ATOM   8406  O32 POPE4 152      49.531 104.416  74.898  1.00  0.00           O
ATOM   8407  C32 POPE4 152      47.770 104.245  73.229  1.00  0.00           C
ATOM   8410  C23 POPE4 152      50.410 102.795  70.618  1.00  0.00           C
ATOM   8413  C24 POPE4 152      51.091 103.965  69.879  1.00  0.00           C
ATOM   8416  C25 POPE4 152      50.291 104.626  68.740  1.00  0.00           C
ATOM   8419  C26 POPE4 152      50.181 103.814  67.438  1.00  0.00           C
ATOM   8422  C27 POPE4 152      49.600 104.655  66.279  1.00  0.00           C
ATOM   8425  C28 POPE4 152      49.150 103.846  65.049  1.00  0.00           C
ATOM   8428  C29 POPE4 152      50.291 103.105  64.388  1.00  0.00           C
ATOM   8430 0C21 POPE4 152      50.881 103.396  63.218  1.00  0.00           C
ATOM   8432 1C21 POPE4 152      50.560 104.556  62.299  1.00  0.00           C
ATOM   8435 2C21 POPE4 152      51.551 105.715  62.498  1.00  0.00           C
ATOM   8438 3C21 POPE4 152      52.981 105.396  62.028  1.00  0.00           C
ATOM   8441 4C21 POPE4 152      54.020 106.445  62.458  1.00  0.00           C
ATOM   8444 5C21 POPE4 152      53.971 107.756  61.659  1.00  0.00           C
ATOM   8447 6C21 POPE4 152      55.151 108.686  61.989  1.00  0.00           C
ATOM   8450 7C21 POPE4 152      54.981 110.116  61.459  1.00  0.00           C
ATOM   8453 8C21 POPE4 152      56.231 110.975  61.659  1.00  0.00           C
ATOM   8457  C33 POPE4 152      46.980 105.506  73.608  1.00  0.00           C
ATOM   8460  C34 POPE4 152      45.821 105.765  72.659  1.00  0.00           C
ATOM   8463  C35 POPE4 152      44.610 104.874  72.928  1.00  0.00           C
ATOM   8466  C36 POPE4 152      43.540 105.025  71.859  1.00  0.00           C
ATOM   8469  C37 POPE4 152      43.130 106.486  71.618  1.00  0.00           C
ATOM   8472  C38 POPE4 152      41.840 106.576  70.809  1.00  0.00           C
ATOM   8475  C39 POPE4 152      41.720 107.855  69.968  1.00  0.00           C
ATOM   8478 0C31 POPE4 152      42.471 107.715  68.639  1.00  0.00           C
ATOM   8481 1C31 POPE4 152      42.521 109.016  67.839  1.00  0.00           C
ATOM   8484 2C31 POPE4 152      43.430 108.926  66.599  1.00  0.00           C
ATOM   8487 3C31 POPE4 152      42.941 107.965  65.508  1.00  0.00           C
ATOM   8490 4C31 POPE4 152      41.891 108.545  64.549  1.00  0.00           C
ATOM   8493 5C31 POPE4 152      41.681 107.606  63.348  1.00  0.00           C
ATOM   8496 6C31 POPE4 152      40.630 108.096  62.348  1.00  0.00           C
ATOM   8500  NH3 POPE5 153      20.801 102.385  80.448  1.00  0.00           N
ATOM   8504  C12 POPE5 153      19.981 103.225  79.499  1.00  0.00           C
ATOM   8507  C11 POPE5 153      19.910 104.696  79.988  1.00  0.00           C
ATOM   8510  P   POPE5 153      18.221 106.715  79.919  1.00  0.00           P
ATOM   8511  O13 POPE5 153      17.060 107.126  79.099  1.00  0.00           O
ATOM   8512  O14 POPE5 153      17.950 106.465  81.358  1.00  0.00           O
ATOM   8513  O11 POPE5 153      19.371 107.814  79.788  1.00  0.00           O
ATOM   8514  O12 POPE5 153      18.900 105.425  79.269  1.00  0.00           O
ATOM   8515  C1  POPE5 153      20.201 108.055  78.648  1.00  0.00           C
ATOM   8518  C2  POPE5 153      19.461 108.595  77.389  1.00  0.00           C
ATOM   8520  O21 POPE5 153      18.840 107.476  76.769  1.00  0.00           O
ATOM   8521  C21 POPE5 153      17.711 107.704  76.148  1.00  0.00           C
ATOM   8522  O22 POPE5 153      17.080 108.765  76.108  1.00  0.00           O
ATOM   8523  C22 POPE5 153      17.310 106.396  75.498  1.00  0.00           C
ATOM   8526  C3  POPE5 153      20.441 109.235  76.350  1.00  0.00           C
ATOM   8529  O31 POPE5 153      19.951 109.116  74.998  1.00  0.00           O
ATOM   8530  C31 POPE5 153      19.781 110.204  74.258  1.00  0.00           C
ATOM   8531  O32 POPE5 153      19.970 111.356  74.618  1.00  0.00           O
ATOM   8532  C32 POPE5 153      19.230 109.775  72.879  1.00  0.00           C
ATOM   8535  C23 POPE5 153      15.990 106.545  74.749  1.00  0.00           C
ATOM   8538  C24 POPE5 153      16.110 107.196  73.379  1.00  0.00           C
ATOM   8541  C25 POPE5 153      16.541 106.175  72.348  1.00  0.00           C
ATOM   8544  C26 POPE5 153      16.541 106.775  70.958  1.00  0.00           C
ATOM   8547  C27 POPE5 153      16.951 105.704  69.949  1.00  0.00           C
ATOM   8550  C28 POPE5 153      17.030 106.275  68.529  1.00  0.00           C
ATOM   8553  C29 POPE5 153      17.781 105.314  67.659  1.00  0.00           C
ATOM   8555 0C21 POPE5 153      18.260 105.596  66.439  1.00  0.00           C
ATOM   8557 1C21 POPE5 153      18.041 106.896  65.718  1.00  0.00           C
ATOM   8560 2C21 POPE5 153      17.360 106.626  64.368  1.00  0.00           C
ATOM   8563 3C21 POPE5 153      16.941 107.915  63.659  1.00  0.00           C
ATOM   8566 4C21 POPE5 153      16.151 107.665  62.368  1.00  0.00           C
ATOM   8569 5C21 POPE5 153      16.951 106.906  61.299  1.00  0.00           C
ATOM   8572 6C21 POPE5 153      16.140 106.715  60.009  1.00  0.00           C
ATOM   8575 7C21 POPE5 153      16.900 105.915  58.948  1.00  0.00           C
ATOM   8578 8C21 POPE5 153      16.131 105.796  57.639  1.00  0.00           C
ATOM   8582  C33 POPE5 153      20.140 110.146  71.678  1.00  0.00           C
ATOM   8585  C34 POPE5 153      19.640 109.515  70.368  1.00  0.00           C
ATOM   8588  C35 POPE5 153      20.490 109.865  69.129  1.00  0.00           C
ATOM   8591  C36 POPE5 153      21.821 109.095  69.049  1.00  0.00           C
ATOM   8594  C37 POPE5 153      22.530 109.226  67.678  1.00  0.00           C
ATOM   8597  C38 POPE5 153      23.061 110.646  67.398  1.00  0.00           C
ATOM   8600  C39 POPE5 153      23.391 110.915  65.918  1.00  0.00           C
ATOM   8603 0C31 POPE5 153      24.730 110.385  65.409  1.00  0.00           C
ATOM   8606 1C31 POPE5 153      24.841 110.585  63.899  1.00  0.00           C
ATOM   8609 2C31 POPE5 153      26.161 110.146  63.258  1.00  0.00           C
ATOM   8612 3C31 POPE5 153      27.341 111.086  63.549  1.00  0.00           C
ATOM   8615 4C31 POPE5 153      28.510 110.796  62.608  1.00  0.00           C
ATOM   8618 5C31 POPE5 153      29.630 111.855  62.619  1.00  0.00           C
ATOM   8621 6C31 POPE5 153      30.731 111.535  61.609  1.00  0.00           C
ATOM   8625  NH3 POPE6 154      64.600  53.726  37.508  1.00  0.00           N
ATOM   8629  C12 POPE6 154      64.490  52.285  37.938  1.00  0.00           C
ATOM   8632  C11 POPE6 154      63.230  52.015  38.778  1.00  0.00           C
ATOM   8635  P   POPE6 154      61.850  50.195  39.968  1.00  0.00           P
ATOM   8636  O13 POPE6 154      61.471  51.215  40.958  1.00  0.00           O
ATOM   8637  O14 POPE6 154      60.900  49.814  38.909  1.00  0.00           O
ATOM   8638  O11 POPE6 154      62.290  48.844  40.649  1.00  0.00           O
ATOM   8639  O12 POPE6 154      63.200  50.655  39.239  1.00  0.00           O
ATOM   8640  C1  POPE6 154      62.080  48.596  42.038  1.00  0.00           C
ATOM   8643  C2  POPE6 154      62.740  47.246  42.458  1.00  0.00           C
ATOM   8645  O21 POPE6 154      63.071  47.285  43.878  1.00  0.00           O
ATOM   8646  C21 POPE6 154      62.001  47.064  44.659  1.00  0.00           C
ATOM   8647  O22 POPE6 154      60.881  46.805  44.258  1.00  0.00           O
ATOM   8648  C22 POPE6 154      62.430  47.176  46.118  1.00  0.00           C
ATOM   8651  C3  POPE6 154      64.001  46.935  41.558  1.00  0.00           C
ATOM   8654  O31 POPE6 154      65.231  46.665  42.239  1.00  0.00           O
ATOM   8655  C31 POPE6 154      65.361  45.515  42.868  1.00  0.00           C
ATOM   8656  O32 POPE6 154      64.501  44.665  42.999  1.00  0.00           O
ATOM   8657  C32 POPE6 154      66.781  45.466  43.479  1.00  0.00           C
ATOM   8660  C23 POPE6 154      61.250  47.126  47.108  1.00  0.00           C
ATOM   8663  C24 POPE6 154      61.650  47.396  48.578  1.00  0.00           C
ATOM   8666  C25 POPE6 154      62.250  48.785  48.828  1.00  0.00           C
ATOM   8669  C26 POPE6 154      62.331  49.135  50.318  1.00  0.00           C
ATOM   8672  C27 POPE6 154      63.060  50.466  50.579  1.00  0.00           C
ATOM   8675  C28 POPE6 154      63.360  50.726  52.069  1.00  0.00           C
ATOM   8678  C29 POPE6 154      64.240  51.935  52.248  1.00  0.00           C
ATOM   8680 0C21 POPE6 154      63.830  53.176  52.589  1.00  0.00           C
ATOM   8682 1C21 POPE6 154      62.411  53.605  52.849  1.00  0.00           C
ATOM   8685 2C21 POPE6 154      62.090  53.634  54.359  1.00  0.00           C
ATOM   8688 3C21 POPE6 154      60.600  53.885  54.629  1.00  0.00           C
ATOM   8691 4C21 POPE6 154      60.170  53.456  56.028  1.00  0.00           C
ATOM   8694 5C21 POPE6 154      58.661  53.656  56.269  1.00  0.00           C
ATOM   8697 6C21 POPE6 154      58.121  52.975  57.538  1.00  0.00           C
ATOM   8700 7C21 POPE6 154      58.360  51.455  57.569  1.00  0.00           C
ATOM   8703 8C21 POPE6 154      57.471  50.726  58.578  1.00  0.00           C
ATOM   8707  C33 POPE6 154      66.880  44.655  44.789  1.00  0.00           C
ATOM   8710  C34 POPE6 154      68.040  45.146  45.688  1.00  0.00           C
ATOM   8713  C35 POPE6 154      67.891  44.846  47.188  1.00  0.00           C
ATOM   8716  C36 POPE6 154      66.740  45.596  47.878  1.00  0.00           C
ATOM   8719  C37 POPE6 154      66.861  45.685  49.409  1.00  0.00           C
ATOM   8722  C38 POPE6 154      65.600  46.266  50.069  1.00  0.00           C
ATOM   8725  C39 POPE6 154      65.840  47.476  50.989  1.00  0.00           C
ATOM   8728 0C31 POPE6 154      66.711  47.186  52.218  1.00  0.00           C
ATOM   8731 1C31 POPE6 154      66.770  48.405  53.159  1.00  0.00           C
ATOM   8734 2C31 POPE6 154      67.731  48.195  54.339  1.00  0.00           C
ATOM   8737 3C31 POPE6 154      68.060  49.505  55.089  1.00  0.00           C
ATOM   8740 4C31 POPE6 154      66.910  50.056  55.938  1.00  0.00           C
ATOM   8743 5C31 POPE6 154      67.211  51.445  56.509  1.00  0.00           C
ATOM   8746 6C31 POPE6 154      66.100  51.996  57.398  1.00  0.00           C
ATOM   8750  NH3 POPE7 155      35.380  65.024  78.729  1.00  0.00           N
ATOM   8754  C12 POPE7 155      34.461  66.204  78.590  1.00  0.00           C
ATOM   8757  C11 POPE7 155      33.290  65.874  77.659  1.00  0.00           C
ATOM   8760  P   POPE7 155      30.970  66.826  78.458  1.00  0.00           P
ATOM   8761  O13 POPE7 155      30.390  65.465  78.380  1.00  0.00           O
ATOM   8762  O14 POPE7 155      31.170  67.384  79.819  1.00  0.00           O
ATOM   8763  O11 POPE7 155      29.990  67.795  77.699  1.00  0.00           O
ATOM   8764  O12 POPE7 155      32.341  66.946  77.659  1.00  0.00           O
ATOM   8765  C1  POPE7 155      29.990  67.855  76.269  1.00  0.00           C
ATOM   8768  C2  POPE7 155      28.561  68.186  75.749  1.00  0.00           C
ATOM   8770  O21 POPE7 155      28.310  67.866  74.369  1.00  0.00           O
ATOM   8771  C21 POPE7 155      29.191  68.215  73.449  1.00  0.00           C
ATOM   8772  O22 POPE7 155      30.340  68.576  73.618  1.00  0.00           O
ATOM   8773  C22 POPE7 155      28.540  68.204  72.068  1.00  0.00           C
ATOM   8776  C3  POPE7 155      28.111  69.646  76.069  1.00  0.00           C
ATOM   8779  O31 POPE7 155      26.710  69.866  75.749  1.00  0.00           O
ATOM   8780  C31 POPE7 155      26.510  70.344  74.519  1.00  0.00           C
ATOM   8781  O32 POPE7 155      27.371  70.554  73.688  1.00  0.00           O
ATOM   8782  C32 POPE7 155      25.020  70.506  74.229  1.00  0.00           C
ATOM   8785  C23 POPE7 155      29.140  67.124  71.148  1.00  0.00           C
ATOM   8788  C24 POPE7 155      28.350  66.915  69.848  1.00  0.00           C
ATOM   8791  C25 POPE7 155      27.860  68.204  69.169  1.00  0.00           C
ATOM   8794  C26 POPE7 155      28.990  69.175  68.799  1.00  0.00           C
ATOM   8797  C27 POPE7 155      28.500  70.605  68.559  1.00  0.00           C
ATOM   8800  C28 POPE7 155      27.451  70.704  67.438  1.00  0.00           C
ATOM   8803  C29 POPE7 155      28.001  70.295  66.098  1.00  0.00           C
ATOM   8805 0C21 POPE7 155      28.290  71.125  65.089  1.00  0.00           C
ATOM   8807 1C21 POPE7 155      28.071  72.616  65.148  1.00  0.00           C
ATOM   8810 2C21 POPE7 155      28.020  73.384  63.829  1.00  0.00           C
ATOM   8813 3C21 POPE7 155      29.411  73.826  63.339  1.00  0.00           C
ATOM   8816 4C21 POPE7 155      29.291  74.925  62.269  1.00  0.00           C
ATOM   8819 5C21 POPE7 155      30.641  75.484  61.819  1.00  0.00           C
ATOM   8822 6C21 POPE7 155      31.301  76.405  62.868  1.00  0.00           C
ATOM   8825 7C21 POPE7 155      32.530  77.134  62.319  1.00  0.00           C
ATOM   8828 8C21 POPE7 155      33.010  78.264  63.239  1.00  0.00           C
ATOM   8832  C33 POPE7 155      24.760  71.025  72.788  1.00  0.00           C
ATOM   8835  C34 POPE7 155      23.260  71.146  72.479  1.00  0.00           C
ATOM   8838  C35 POPE7 155      22.941  71.885  71.169  1.00  0.00           C
ATOM   8841  C36 POPE7 155      23.020  71.014  69.909  1.00  0.00           C
ATOM   8844  C37 POPE7 155      22.941  71.855  68.618  1.00  0.00           C
ATOM   8847  C38 POPE7 155      23.320  71.076  67.348  1.00  0.00           C
ATOM   8850  C39 POPE7 155      24.181  71.885  66.369  1.00  0.00           C
ATOM   8853 0C31 POPE7 155      23.491  73.124  65.769  1.00  0.00           C
ATOM   8856 1C31 POPE7 155      24.490  74.094  65.108  1.00  0.00           C
ATOM   8859 2C31 POPE7 155      23.801  75.245  64.368  1.00  0.00           C
ATOM   8862 3C31 POPE7 155      24.790  76.204  63.668  1.00  0.00           C
ATOM   8865 4C31 POPE7 155      25.471  77.196  64.629  1.00  0.00           C
ATOM   8868 5C31 POPE7 155      26.461  78.116  63.889  1.00  0.00           C
ATOM   8871 6C31 POPE7 155      27.111  79.175  64.779  1.00  0.00           C
ATOM   8875  NH3 POPE8 156      10.541  35.335  31.288  1.00  0.00           N
ATOM   8879  C12 POPE8 156       9.080  34.956  31.249  1.00  0.00           C
ATOM   8882  C11 POPE8 156       8.310  35.546  32.438  1.00  0.00           C
ATOM   8885  P   POPE8 156       5.840  34.675  32.139  1.00  0.00           P
ATOM   8886  O13 POPE8 156       4.870  34.926  31.059  1.00  0.00           O
ATOM   8887  O14 POPE8 156       6.510  33.366  32.139  1.00  0.00           O
ATOM   8888  O11 POPE8 156       5.120  34.986  33.528  1.00  0.00           O
ATOM   8889  O12 POPE8 156       6.960  35.796  32.039  1.00  0.00           O
ATOM   8890  C1  POPE8 156       4.980  36.355  33.899  1.00  0.00           C
ATOM   8893  C2  POPE8 156       4.080  36.515  35.149  1.00  0.00           C
ATOM   8895  O21 POPE8 156       3.910  37.905  35.438  1.00  0.00           O
ATOM   8896  C21 POPE8 156       4.770  38.596  36.168  1.00  0.00           C
ATOM   8897  O22 POPE8 156       5.850  38.265  36.589  1.00  0.00           O
ATOM   8898  C22 POPE8 156       4.080  39.946  36.358  1.00  0.00           C
ATOM   8901  C3  POPE8 156       4.560  35.656  36.348  1.00  0.00           C
ATOM   8904  O31 POPE8 156       3.990  36.134  37.589  1.00  0.00           O
ATOM   8905  C31 POPE8 156       4.520  35.546  38.648  1.00  0.00           C
ATOM   8906  O32 POPE8 156       5.200  34.535  38.639  1.00  0.00           O
ATOM   8907  C32 POPE8 156       4.170  36.375  39.878  1.00  0.00           C
ATOM   8910  C23 POPE8 156       4.850  41.045  37.118  1.00  0.00           C
ATOM   8913  C24 POPE8 156       4.190  42.416  36.879  1.00  0.00           C
ATOM   8916  C25 POPE8 156       4.620  43.545  37.819  1.00  0.00           C
ATOM   8919  C26 POPE8 156       3.800  43.596  39.109  1.00  0.00           C
ATOM   8922  C27 POPE8 156       3.860  44.976  39.789  1.00  0.00           C
ATOM   8925  C28 POPE8 156       2.780  45.156  40.868  1.00  0.00           C
ATOM   8928  C29 POPE8 156       3.130  44.385  42.118  1.00  0.00           C
ATOM   8930 0C21 POPE8 156       3.530  44.936  43.279  1.00  0.00           C
ATOM   8932 1C21 POPE8 156       3.660  46.425  43.519  1.00  0.00           C
ATOM   8935 2C21 POPE8 156       3.980  46.775  44.990  1.00  0.00           C
ATOM   8938 3C21 POPE8 156       5.470  46.595  45.318  1.00  0.00           C
ATOM   8941 4C21 POPE8 156       5.760  46.455  46.819  1.00  0.00           C
ATOM   8944 5C21 POPE8 156       5.440  47.666  47.689  1.00  0.00           C
ATOM   8947 6C21 POPE8 156       6.090  47.535  49.079  1.00  0.00           C
ATOM   8950 7C21 POPE8 156       5.710  48.666  50.049  1.00  0.00           C
ATOM   8953 8C21 POPE8 156       6.490  48.626  51.369  1.00  0.00           C
ATOM   8957  C33 POPE8 156       5.390  37.196  40.359  1.00  0.00           C
ATOM   8960  C34 POPE8 156       5.010  38.376  41.269  1.00  0.00           C
ATOM   8963  C35 POPE8 156       5.640  38.296  42.668  1.00  0.00           C
ATOM   8966  C36 POPE8 156       4.890  37.336  43.598  1.00  0.00           C
ATOM   8969  C37 POPE8 156       5.380  37.454  45.049  1.00  0.00           C
ATOM   8972  C38 POPE8 156       4.520  36.665  46.049  1.00  0.00           C
ATOM   8975  C39 POPE8 156       4.730  37.126  47.499  1.00  0.00           C
ATOM   8978 0C31 POPE8 156       6.190  37.196  47.949  1.00  0.00           C
ATOM   8981 1C31 POPE8 156       6.330  37.715  49.389  1.00  0.00           C
ATOM   8984 2C31 POPE8 156       7.720  38.276  49.729  1.00  0.00           C
ATOM   8987 3C31 POPE8 156       8.840  37.226  49.778  1.00  0.00           C
ATOM   8990 4C31 POPE8 156       9.571  37.015  48.438  1.00  0.00           C
ATOM   8993 5C31 POPE8 156      10.960  36.396  48.629  1.00  0.00           C
ATOM   8996 6C31 POPE8 156      11.750  36.256  47.328  1.00  0.00           C
ATOM   9000  NH3 POPE9 157      64.510  37.436  78.828  1.00  0.00           N
ATOM   9004  C12 POPE9 157      63.160  38.096  79.019  1.00  0.00           C
ATOM   9007  C11 POPE9 157      62.020  37.076  78.828  1.00  0.00           C
ATOM   9010  P   POPE9 157      60.051  38.844  78.968  1.00  0.00           P
ATOM   9011  O13 POPE9 157      58.600  38.646  79.108  1.00  0.00           O
ATOM   9012  O14 POPE9 157      60.681  39.965  79.708  1.00  0.00           O
ATOM   9013  O11 POPE9 157      60.431  39.006  77.449  1.00  0.00           O
ATOM   9014  O12 POPE9 157      60.800  37.535  79.388  1.00  0.00           O
ATOM   9015  C1  POPE9 157      59.771  38.195  76.468  1.00  0.00           C
ATOM   9018  C2  POPE9 157      60.240  38.556  75.030  1.00  0.00           C
ATOM   9020  O21 POPE9 157      61.621  38.166  74.858  1.00  0.00           O
ATOM   9021  C21 POPE9 157      61.970  38.086  73.578  1.00  0.00           C
ATOM   9022  O22 POPE9 157      62.500  38.974  72.938  1.00  0.00           O
ATOM   9023  C22 POPE9 157      61.580  36.725  73.008  1.00  0.00           C
ATOM   9026  C3  POPE9 157      60.000  40.076  74.738  1.00  0.00           C
ATOM   9029  O31 POPE9 157      60.310  40.536  73.398  1.00  0.00           O
ATOM   9030  C31 POPE9 157      59.490  40.166  72.438  1.00  0.00           C
ATOM   9031  O32 POPE9 157      58.600  39.335  72.549  1.00  0.00           O
ATOM   9032  C32 POPE9 157      59.831  40.946  71.159  1.00  0.00           C
ATOM   9035  C23 POPE9 157      61.691  36.616  71.479  1.00  0.00           C
ATOM   9038  C24 POPE9 157      61.231  35.265  70.929  1.00  0.00           C
ATOM   9041  C25 POPE9 157      62.271  34.146  71.059  1.00  0.00           C
ATOM   9044  C26 POPE9 157      61.670  32.765  70.749  1.00  0.00           C
ATOM   9047  C27 POPE9 157      62.401  31.936  69.688  1.00  0.00           C
ATOM   9050  C28 POPE9 157      61.691  30.576  69.519  1.00  0.00           C
ATOM   9053  C29 POPE9 157      62.220  29.756  68.379  1.00  0.00           C
ATOM   9055 0C21 POPE9 157      61.810  29.836  67.109  1.00  0.00           C
ATOM   9057 1C21 POPE9 157      60.781  30.816  66.579  1.00  0.00           C
ATOM   9060 2C21 POPE9 157      61.341  31.616  65.388  1.00  0.00           C
ATOM   9063 3C21 POPE9 157      61.571  30.765  64.129  1.00  0.00           C
ATOM   9066 4C21 POPE9 157      60.881  31.336  62.888  1.00  0.00           C
ATOM   9069 5C21 POPE9 157      61.260  30.546  61.628  1.00  0.00           C
ATOM   9072 6C21 POPE9 157      60.630  31.096  60.349  1.00  0.00           C
ATOM   9075 7C21 POPE9 157      61.330  30.556  59.099  1.00  0.00           C
ATOM   9078 8C21 POPE9 157      60.670  31.016  57.799  1.00  0.00           C
ATOM   9082  C33 POPE9 157      59.100  40.425  69.898  1.00  0.00           C
ATOM   9085  C34 POPE9 157      59.660  40.985  68.569  1.00  0.00           C
ATOM   9088  C35 POPE9 157      58.781  40.555  67.389  1.00  0.00           C
ATOM   9091  C36 POPE9 157      59.350  40.835  65.988  1.00  0.00           C
ATOM   9094  C37 POPE9 157      58.391  40.326  64.898  1.00  0.00           C
ATOM   9097  C38 POPE9 157      58.871  40.506  63.449  1.00  0.00           C
ATOM   9100  C39 POPE9 157      58.960  41.965  62.999  1.00  0.00           C
ATOM   9103 0C31 POPE9 157      59.501  42.155  61.568  1.00  0.00           C
ATOM   9106 1C31 POPE9 157      58.511  41.756  60.458  1.00  0.00           C
ATOM   9109 2C31 POPE9 157      59.160  41.716  59.058  1.00  0.00           C
ATOM   9112 3C31 POPE9 157      59.400  43.085  58.398  1.00  0.00           C
ATOM   9115 4C31 POPE9 157      58.150  43.666  57.738  1.00  0.00           C
ATOM   9118 5C31 POPE9 157      58.461  44.855  56.819  1.00  0.00           C
ATOM   9121 6C31 POPE9 157      57.220  45.396  56.089  1.00  0.00           C
ATOM   9125  NH3 POPE  158     128.770  58.766  78.229  1.00  0.00           N
ATOM   9129  C12 POPE  158     127.610  57.966  78.748  1.00  0.00           C
ATOM   9132  C11 POPE  158     128.020  56.525  79.079  1.00  0.00           C
ATOM   9135  P   POPE  158     125.811  55.125  78.758  1.00  0.00           P
ATOM   9136  O13 POPE  158     124.480  55.525  79.269  1.00  0.00           O
ATOM   9137  O14 POPE  158     126.121  53.686  78.688  1.00  0.00           O
ATOM   9138  O11 POPE  158     126.040  55.806  77.358  1.00  0.00           O
ATOM   9139  O12 POPE  158     126.910  55.835  79.639  1.00  0.00           O
ATOM   9140  C1  POPE  158     126.611  55.086  76.269  1.00  0.00           C
ATOM   9143  C2  POPE  158     125.490  54.814  75.248  1.00  0.00           C
ATOM   9145  O21 POPE  158     126.010  54.576  73.928  1.00  0.00           O
ATOM   9146  C21 POPE  158     126.401  55.676  73.278  1.00  0.00           C
ATOM   9147  O22 POPE  158     126.810  56.705  73.788  1.00  0.00           O
ATOM   9148  C22 POPE  158     126.140  55.536  71.788  1.00  0.00           C
ATOM   9151  C3  POPE  158     124.391  55.926  75.248  1.00  0.00           C
ATOM   9154  O31 POPE  158     123.591  55.814  74.049  1.00  0.00           O
ATOM   9155  C31 POPE  158     122.530  55.046  74.149  1.00  0.00           C
ATOM   9156  O32 POPE  158     121.611  55.224  74.938  1.00  0.00           O
ATOM   9157  C32 POPE  158     122.700  53.855  73.188  1.00  0.00           C
ATOM   9160  C23 POPE  158     125.331  56.756  71.269  1.00  0.00           C
ATOM   9163  C24 POPE  158     124.771  56.586  69.858  1.00  0.00           C
ATOM   9166  C25 POPE  158     125.700  57.126  68.758  1.00  0.00           C
ATOM   9169  C26 POPE  158     125.100  56.976  67.358  1.00  0.00           C
ATOM   9172  C27 POPE  158     125.931  57.705  66.279  1.00  0.00           C
ATOM   9175  C28 POPE  158     127.380  57.215  66.108  1.00  0.00           C
ATOM   9178  C29 POPE  158     127.470  55.814  65.538  1.00  0.00           C
ATOM   9180 0C21 POPE  158     128.270  55.415  64.528  1.00  0.00           C
ATOM   9182 1C21 POPE  158     129.291  56.274  63.819  1.00  0.00           C
ATOM   9185 2C21 POPE  158     128.711  57.126  62.668  1.00  0.00           C
ATOM   9188 3C21 POPE  158     128.160  56.306  61.498  1.00  0.00           C
ATOM   9191 4C21 POPE  158     127.651  57.196  60.339  1.00  0.00           C
ATOM   9194 5C21 POPE  158     126.830  56.436  59.289  1.00  0.00           C
ATOM   9197 6C21 POPE  158     127.581  55.285  58.598  1.00  0.00           C
ATOM   9200 7C21 POPE  158     126.670  54.486  57.659  1.00  0.00           C
ATOM   9203 8C21 POPE  158     127.341  53.226  57.098  1.00  0.00           C
ATOM   9207  C33 POPE  158     121.651  53.774  72.059  1.00  0.00           C
ATOM   9210  C34 POPE  158     121.991  52.695  71.008  1.00  0.00           C
ATOM   9213  C35 POPE  158     123.160  53.106  70.099  1.00  0.00           C
ATOM   9216  C36 POPE  158     123.510  52.116  68.989  1.00  0.00           C
ATOM   9219  C37 POPE  158     124.781  52.565  68.239  1.00  0.00           C
ATOM   9222  C38 POPE  158     124.990  51.926  66.859  1.00  0.00           C
ATOM   9225  C39 POPE  158     124.060  52.476  65.769  1.00  0.00           C
ATOM   9228 0C31 POPE  158     124.690  52.376  64.368  1.00  0.00           C
ATOM   9231 1C31 POPE  158     123.801  52.906  63.229  1.00  0.00           C
ATOM   9234 2C31 POPE  158     124.580  53.025  61.919  1.00  0.00           C
ATOM   9237 3C31 POPE  158     123.731  53.376  60.688  1.00  0.00           C
ATOM   9240 4C31 POPE  158     123.171  54.806  60.669  1.00  0.00           C
ATOM   9243 5C31 POPE  158     122.630  55.205  59.289  1.00  0.00           C
ATOM   9246 6C31 POPE  158     121.910  56.556  59.258  1.00  0.00           C
ATOM   9250  NH3 POPE  159      65.431  33.425  32.098  1.00  0.00           N
ATOM   9254  C12 POPE  159      65.280  34.916  32.208  1.00  0.00           C
ATOM   9257  C11 POPE  159      65.711  35.596  30.898  1.00  0.00           C
ATOM   9260  P   POPE  159      63.931  37.524  30.749  1.00  0.00           P
ATOM   9261  O13 POPE  159      63.960  38.815  30.058  1.00  0.00           O
ATOM   9262  O14 POPE  159      63.121  36.465  30.089  1.00  0.00           O
ATOM   9263  O11 POPE  159      63.461  37.686  32.278  1.00  0.00           O
ATOM   9264  O12 POPE  159      65.410  36.996  30.919  1.00  0.00           O
ATOM   9265  C1  POPE  159      63.781  38.925  32.929  1.00  0.00           C
ATOM   9268  C2  POPE  159      63.290  39.076  34.409  1.00  0.00           C
ATOM   9270  O21 POPE  159      64.290  38.796  35.419  1.00  0.00           O
ATOM   9271  C21 POPE  159      64.580  37.556  35.719  1.00  0.00           C
ATOM   9272  O22 POPE  159      64.200  36.535  35.168  1.00  0.00           O
ATOM   9273  C22 POPE  159      65.481  37.535  36.958  1.00  0.00           C
ATOM   9276  C3  POPE  159      61.900  38.476  34.769  1.00  0.00           C
ATOM   9279  O31 POPE  159      61.590  38.855  36.139  1.00  0.00           O
ATOM   9280  C31 POPE  159      61.190  37.985  37.069  1.00  0.00           C
ATOM   9281  O32 POPE  159      61.471  38.166  38.258  1.00  0.00           O
ATOM   9282  C32 POPE  159      60.391  36.785  36.528  1.00  0.00           C
ATOM   9285  C23 POPE  159      64.730  37.126  38.258  1.00  0.00           C
ATOM   9288  C24 POPE  159      65.681  36.965  39.449  1.00  0.00           C
ATOM   9291  C25 POPE  159      64.990  36.465  40.729  1.00  0.00           C
ATOM   9294  C26 POPE  159      65.951  36.346  41.918  1.00  0.00           C
ATOM   9297  C27 POPE  159      65.371  35.475  43.039  1.00  0.00           C
ATOM   9300  C28 POPE  159      66.151  35.546  44.368  1.00  0.00           C
ATOM   9303  C29 POPE  159      67.560  35.035  44.258  1.00  0.00           C
ATOM   9305 0C21 POPE  159      68.520  35.156  45.189  1.00  0.00           C
ATOM   9307 1C21 POPE  159      68.391  35.776  46.549  1.00  0.00           C
ATOM   9310 2C21 POPE  159      69.100  34.926  47.628  1.00  0.00           C
ATOM   9313 3C21 POPE  159      68.350  33.634  47.999  1.00  0.00           C
ATOM   9316 4C21 POPE  159      69.281  32.506  48.468  1.00  0.00           C
ATOM   9319 5C21 POPE  159      70.091  32.785  49.739  1.00  0.00           C
ATOM   9322 6C21 POPE  159      71.170  31.715  49.938  1.00  0.00           C
ATOM   9325 7C21 POPE  159      72.261  32.085  50.949  1.00  0.00           C
ATOM   9328 8C21 POPE  159      73.420  31.086  50.928  1.00  0.00           C
ATOM   9332  C33 POPE  159      61.170  35.456  36.358  1.00  0.00           C
ATOM   9335  C34 POPE  159      60.231  34.256  36.128  1.00  0.00           C
ATOM   9338  C35 POPE  159      60.941  32.896  36.168  1.00  0.00           C
ATOM   9341  C36 POPE  159      59.971  31.715  36.328  1.00  0.00           C
ATOM   9344  C37 POPE  159      60.481  30.635  37.299  1.00  0.00           C
ATOM   9347  C38 POPE  159      59.450  29.545  37.618  1.00  0.00           C
ATOM   9350  C39 POPE  159      59.860  28.686  38.839  1.00  0.00           C
ATOM   9353 0C31 POPE  159      59.580  29.346  40.198  1.00  0.00           C
ATOM   9356 1C31 POPE  159      59.990  28.456  41.378  1.00  0.00           C
ATOM   9359 2C31 POPE  159      59.550  29.016  42.748  1.00  0.00           C
ATOM   9362 3C31 POPE  159      58.051  28.826  43.039  1.00  0.00           C
ATOM   9365 4C31 POPE  159      57.591  29.466  44.359  1.00  0.00           C
ATOM   9368 5C31 POPE  159      58.381  29.036  45.598  1.00  0.00           C
ATOM   9371 6C31 POPE  159      57.791  29.576  46.909  1.00  0.00           C
ATOM   9375  NH3 POPE  160      79.501  76.314  35.349  1.00  0.00           N
ATOM   9379  C12 POPE  160      80.781  77.006  35.749  1.00  0.00           C
ATOM   9382  C11 POPE  160      81.370  77.885  34.629  1.00  0.00           C
ATOM   9385  P   POPE  160      82.940  79.945  35.248  1.00  0.00           P
ATOM   9386  O13 POPE  160      84.310  80.055  35.799  1.00  0.00           O
ATOM   9387  O14 POPE  160      82.660  80.704  34.008  1.00  0.00           O
ATOM   9388  O11 POPE  160      81.941  80.355  36.398  1.00  0.00           O
ATOM   9389  O12 POPE  160      82.651  78.396  35.038  1.00  0.00           O
ATOM   9390  C1  POPE  160      82.181  79.906  37.738  1.00  0.00           C
ATOM   9393  C2  POPE  160      81.160  80.546  38.729  1.00  0.00           C
ATOM   9395  O21 POPE  160      80.980  79.755  39.918  1.00  0.00           O
ATOM   9396  C21 POPE  160      81.831  79.976  40.898  1.00  0.00           C
ATOM   9397  O22 POPE  160      82.871  80.596  40.809  1.00  0.00           O
ATOM   9398  C22 POPE  160      81.260  79.396  42.199  1.00  0.00           C
ATOM   9401  C3  POPE  160      79.761  80.756  38.079  1.00  0.00           C
ATOM   9404  O31 POPE  160      78.931  81.635  38.868  1.00  0.00           O
ATOM   9405  C31 POPE  160      78.200  81.025  39.799  1.00  0.00           C
ATOM   9406  O32 POPE  160      78.011  79.836  39.898  1.00  0.00           O
ATOM   9407  C32 POPE  160      77.751  82.065  40.828  1.00  0.00           C
ATOM   9410  C23 POPE  160      82.290  79.346  43.358  1.00  0.00           C
ATOM   9413  C24 POPE  160      82.010  78.215  44.348  1.00  0.00           C
ATOM   9416  C25 POPE  160      80.850  78.495  45.318  1.00  0.00           C
ATOM   9419  C26 POPE  160      81.321  79.135  46.618  1.00  0.00           C
ATOM   9422  C27 POPE  160      80.200  79.275  47.659  1.00  0.00           C
ATOM   9425  C28 POPE  160      80.751  79.305  49.099  1.00  0.00           C
ATOM   9428  C29 POPE  160      81.300  77.965  49.529  1.00  0.00           C
ATOM   9430 0C21 POPE  160      81.461  77.576  50.799  1.00  0.00           C
ATOM   9432 1C21 POPE  160      81.151  78.396  52.019  1.00  0.00           C
ATOM   9435 2C21 POPE  160      79.931  77.836  52.759  1.00  0.00           C
ATOM   9438 3C21 POPE  160      79.610  78.695  53.979  1.00  0.00           C
ATOM   9441 4C21 POPE  160      78.310  78.264  54.678  1.00  0.00           C
ATOM   9444 5C21 POPE  160      77.900  79.275  55.758  1.00  0.00           C
ATOM   9447 6C21 POPE  160      76.531  78.965  56.358  1.00  0.00           C
ATOM   9450 7C21 POPE  160      75.950  80.155  57.118  1.00  0.00           C
ATOM   9453 8C21 POPE  160      74.531  79.895  57.649  1.00  0.00           C
ATOM   9457  C33 POPE  160      77.011  81.436  42.038  1.00  0.00           C
ATOM   9460  C34 POPE  160      77.120  82.255  43.328  1.00  0.00           C
ATOM   9463  C35 POPE  160      76.120  83.415  43.428  1.00  0.00           C
ATOM   9466  C36 POPE  160      75.950  83.915  44.868  1.00  0.00           C
ATOM   9469  C37 POPE  160      74.931  85.055  45.008  1.00  0.00           C
ATOM   9472  C38 POPE  160      74.420  85.215  46.448  1.00  0.00           C
ATOM   9475  C39 POPE  160      73.160  84.396  46.749  1.00  0.00           C
ATOM   9478 0C31 POPE  160      72.630  84.646  48.168  1.00  0.00           C
ATOM   9481 1C31 POPE  160      71.291  83.965  48.468  1.00  0.00           C
ATOM   9484 2C31 POPE  160      70.740  84.396  49.848  1.00  0.00           C
ATOM   9487 3C31 POPE  160      69.371  83.796  50.238  1.00  0.00           C
ATOM   9490 4C31 POPE  160      68.310  83.866  49.138  1.00  0.00           C
ATOM   9493 5C31 POPE  160      68.170  82.546  48.368  1.00  0.00           C
ATOM   9496 6C31 POPE  160      67.580  82.746  46.979  1.00  0.00           C
ATOM   9500  NH3 POPE  161      12.920 101.135  80.469  1.00  0.00           N
ATOM   9504  C12 POPE  161      14.371 101.005  80.079  1.00  0.00           C
ATOM   9507  C11 POPE  161      15.281 100.555  81.238  1.00  0.00           C
ATOM   9510  P   POPE  161      17.770  99.826  81.698  1.00  0.00           P
ATOM   9511  O13 POPE  161      18.371 101.076  82.208  1.00  0.00           O
ATOM   9512  O14 POPE  161      17.270  98.846  82.689  1.00  0.00           O
ATOM   9513  O11 POPE  161      18.830  99.126  80.739  1.00  0.00           O
ATOM   9514  O12 POPE  161      16.570 100.204  80.739  1.00  0.00           O
ATOM   9515  C1  POPE  161      18.951  99.515  79.359  1.00  0.00           C
ATOM   9518  C2  POPE  161      18.580  98.344  78.429  1.00  0.00           C
ATOM   9520  O21 POPE  161      18.531  98.786  77.068  1.00  0.00           O
ATOM   9521  C21 POPE  161      17.570  99.585  76.669  1.00  0.00           C
ATOM   9522  O22 POPE  161      16.710 100.116  77.358  1.00  0.00           O
ATOM   9523  C22 POPE  161      17.620  99.676  75.148  1.00  0.00           C
ATOM   9526  C3  POPE  161      17.281  97.616  78.878  1.00  0.00           C
ATOM   9529  O31 POPE  161      16.670  96.835  77.829  1.00  0.00           O
ATOM   9530  C31 POPE  161      17.250  95.646  77.659  1.00  0.00           C
ATOM   9531  O32 POPE  161      18.060  95.146  78.418  1.00  0.00           O
ATOM   9532  C32 POPE  161      16.750  94.995  76.378  1.00  0.00           C
ATOM   9535  C23 POPE  161      16.250 100.055  74.559  1.00  0.00           C
ATOM   9538  C24 POPE  161      16.160  99.766  73.059  1.00  0.00           C
ATOM   9541  C25 POPE  161      17.281 100.425  72.238  1.00  0.00           C
ATOM   9544  C26 POPE  161      17.090 100.186  70.739  1.00  0.00           C
ATOM   9547  C27 POPE  161      18.191 100.844  69.898  1.00  0.00           C
ATOM   9550  C28 POPE  161      17.820 100.946  68.398  1.00  0.00           C
ATOM   9553  C29 POPE  161      16.700 101.936  68.208  1.00  0.00           C
ATOM   9555 0C21 POPE  161      15.990 102.135  67.089  1.00  0.00           C
ATOM   9557 1C21 POPE  161      16.131 101.405  65.778  1.00  0.00           C
ATOM   9560 2C21 POPE  161      14.770 101.145  65.108  1.00  0.00           C
ATOM   9563 3C21 POPE  161      14.920 100.806  63.629  1.00  0.00           C
ATOM   9566 4C21 POPE  161      13.600 100.385  62.969  1.00  0.00           C
ATOM   9569 5C21 POPE  161      13.750 100.036  61.479  1.00  0.00           C
ATOM   9572 6C21 POPE  161      14.031 101.265  60.609  1.00  0.00           C
ATOM   9575 7C21 POPE  161      14.100 100.926  59.118  1.00  0.00           C
ATOM   9578 8C21 POPE  161      14.090 102.176  58.229  1.00  0.00           C
ATOM   9582  C33 POPE  161      16.850  95.946  75.159  1.00  0.00           C
ATOM   9585  C34 POPE  161      16.310  95.305  73.869  1.00  0.00           C
ATOM   9588  C35 POPE  161      17.360  94.536  73.068  1.00  0.00           C
ATOM   9591  C36 POPE  161      16.770  93.875  71.818  1.00  0.00           C
ATOM   9594  C37 POPE  161      17.840  93.354  70.839  1.00  0.00           C
ATOM   9597  C38 POPE  161      17.290  92.326  69.839  1.00  0.00           C
ATOM   9600  C39 POPE  161      18.350  91.825  68.839  1.00  0.00           C
ATOM   9603 0C31 POPE  161      19.350  90.854  69.489  1.00  0.00           C
ATOM   9606 1C31 POPE  161      20.490  90.425  68.569  1.00  0.00           C
ATOM   9609 2C31 POPE  161      21.590  89.646  69.299  1.00  0.00           C
ATOM   9612 3C31 POPE  161      21.131  88.326  69.928  1.00  0.00           C
ATOM   9615 4C31 POPE  161      20.981  87.186  68.919  1.00  0.00           C
ATOM   9618 5C31 POPE  161      20.211  85.995  69.489  1.00  0.00           C
ATOM   9621 6C31 POPE  161      20.450  84.686  68.740  1.00  0.00           C
ATOM   9625  NH3 POPE  162      31.380  51.656  78.249  1.00  0.00           N
ATOM   9629  C12 POPE  162      32.850  51.905  78.458  1.00  0.00           C
ATOM   9632  C11 POPE  162      33.710  51.105  77.479  1.00  0.00           C
ATOM   9635  P   POPE  162      34.000  48.836  76.299  1.00  0.00           P
ATOM   9636  O13 POPE  162      34.251  47.666  77.168  1.00  0.00           O
ATOM   9637  O14 POPE  162      35.201  49.505  75.739  1.00  0.00           O
ATOM   9638  O11 POPE  162      33.090  48.314  75.139  1.00  0.00           O
ATOM   9639  O12 POPE  162      33.080  49.876  77.068  1.00  0.00           O
ATOM   9640  C1  POPE  162      32.390  48.995  74.108  1.00  0.00           C
ATOM   9643  C2  POPE  162      33.330  49.435  72.928  1.00  0.00           C
ATOM   9645  O21 POPE  162      32.680  49.776  71.678  1.00  0.00           O
ATOM   9646  C21 POPE  162      31.670  50.615  71.629  1.00  0.00           C
ATOM   9647  O22 POPE  162      30.970  50.985  72.538  1.00  0.00           O
ATOM   9648  C22 POPE  162      31.551  51.126  70.169  1.00  0.00           C
ATOM   9651  C3  POPE  162      34.391  48.345  72.628  1.00  0.00           C
ATOM   9654  O31 POPE  162      33.760  47.126  72.208  1.00  0.00           O
ATOM   9655  C31 POPE  162      33.801  46.064  72.989  1.00  0.00           C
ATOM   9656  O32 POPE  162      34.441  45.956  74.029  1.00  0.00           O
ATOM   9657  C32 POPE  162      33.100  44.916  72.269  1.00  0.00           C
ATOM   9660  C23 POPE  162      30.490  52.246  69.979  1.00  0.00           C
ATOM   9663  C24 POPE  162      30.410  52.836  68.559  1.00  0.00           C
ATOM   9666  C25 POPE  162      31.640  53.675  68.149  1.00  0.00           C
ATOM   9669  C26 POPE  162      31.400  54.556  66.909  1.00  0.00           C
ATOM   9672  C27 POPE  162      32.670  55.326  66.489  1.00  0.00           C
ATOM   9675  C28 POPE  162      32.460  56.355  65.358  1.00  0.00           C
ATOM   9678  C29 POPE  162      31.881  57.666  65.848  1.00  0.00           C
ATOM   9680 0C21 POPE  162      32.211  58.906  65.438  1.00  0.00           C
ATOM   9682 1C21 POPE  162      33.170  59.265  64.329  1.00  0.00           C
ATOM   9685 2C21 POPE  162      32.701  60.475  63.479  1.00  0.00           C
ATOM   9688 3C21 POPE  162      32.920  61.846  64.169  1.00  0.00           C
ATOM   9691 4C21 POPE  162      32.191  63.015  63.479  1.00  0.00           C
ATOM   9694 5C21 POPE  162      32.931  63.646  62.288  1.00  0.00           C
ATOM   9697 6C21 POPE  162      32.090  64.726  61.589  1.00  0.00           C
ATOM   9700 7C21 POPE  162      32.910  65.564  60.588  1.00  0.00           C
ATOM   9703 8C21 POPE  162      32.070  66.486  59.688  1.00  0.00           C
ATOM   9707  C33 POPE  162      31.811  45.306  71.498  1.00  0.00           C
ATOM   9710  C34 POPE  162      32.000  45.896  70.099  1.00  0.00           C
ATOM   9713  C35 POPE  162      32.790  45.046  69.079  1.00  0.00           C
ATOM   9716  C36 POPE  162      31.900  44.445  67.979  1.00  0.00           C
ATOM   9719  C37 POPE  162      32.680  44.076  66.719  1.00  0.00           C
ATOM   9722  C38 POPE  162      31.800  44.025  65.469  1.00  0.00           C
ATOM   9725  C39 POPE  162      32.571  43.556  64.229  1.00  0.00           C
ATOM   9728 0C31 POPE  162      32.121  44.275  62.948  1.00  0.00           C
ATOM   9731 1C31 POPE  162      32.840  43.745  61.708  1.00  0.00           C
ATOM   9734 2C31 POPE  162      32.950  44.776  60.579  1.00  0.00           C
ATOM   9737 3C31 POPE  162      31.610  45.406  60.168  1.00  0.00           C
ATOM   9740 4C31 POPE  162      31.710  46.204  58.869  1.00  0.00           C
ATOM   9743 5C31 POPE  162      30.371  46.815  58.429  1.00  0.00           C
ATOM   9746 6C31 POPE  162      30.250  46.945  56.908  1.00  0.00           C
ATOM   9750  NH3 POPE  163      44.340  95.745  38.528  1.00  0.00           N
ATOM   9754  C12 POPE  163      45.560  96.335  37.868  1.00  0.00           C
ATOM   9757  C11 POPE  163      46.240  97.365  38.788  1.00  0.00           C
ATOM   9760  P   POPE  163      48.571  97.555  37.528  1.00  0.00           P
ATOM   9761  O13 POPE  163      48.540  97.646  36.058  1.00  0.00           O
ATOM   9762  O14 POPE  163      48.880  96.245  38.168  1.00  0.00           O
ATOM   9763  O11 POPE  163      49.610  98.624  38.069  1.00  0.00           O
ATOM   9764  O12 POPE  163      47.211  98.146  38.098  1.00  0.00           O
ATOM   9765  C1  POPE  163      49.781  98.915  39.458  1.00  0.00           C
ATOM   9768  C2  POPE  163      51.071  98.236  39.999  1.00  0.00           C
ATOM   9770  O21 POPE  163      51.170  98.335  41.439  1.00  0.00           O
ATOM   9771  C21 POPE  163      50.380  97.495  42.118  1.00  0.00           C
ATOM   9772  O22 POPE  163      49.620  96.704  41.599  1.00  0.00           O
ATOM   9773  C22 POPE  163      50.681  97.646  43.618  1.00  0.00           C
ATOM   9776  C3  POPE  163      52.331  98.875  39.329  1.00  0.00           C
ATOM   9779  O31 POPE  163      53.591  98.344  39.808  1.00  0.00           O
ATOM   9780  C31 POPE  163      53.890  97.135  39.348  1.00  0.00           C
ATOM   9781  O32 POPE  163      53.130  96.405  38.729  1.00  0.00           O
ATOM   9782  C32 POPE  163      55.350  96.814  39.648  1.00  0.00           C
ATOM   9785  C23 POPE  163      49.620  97.056  44.569  1.00  0.00           C
ATOM   9788  C24 POPE  163      50.111  96.906  46.019  1.00  0.00           C
ATOM   9791  C25 POPE  163      50.630  98.195  46.679  1.00  0.00           C
ATOM   9794  C26 POPE  163      50.980  97.976  48.168  1.00  0.00           C
ATOM   9797  C27 POPE  163      52.211  98.756  48.648  1.00  0.00           C
ATOM   9800  C28 POPE  163      52.580  98.385  50.098  1.00  0.00           C
ATOM   9803  C29 POPE  163      51.801  99.105  51.159  1.00  0.00           C
ATOM   9805 0C21 POPE  163      52.290  99.925  52.118  1.00  0.00           C
ATOM   9807 1C21 POPE  163      53.731 100.305  52.348  1.00  0.00           C
ATOM   9810 2C21 POPE  163      54.080 101.675  51.728  1.00  0.00           C
ATOM   9813 3C21 POPE  163      53.290 102.845  52.339  1.00  0.00           C
ATOM   9816 4C21 POPE  163      54.051 104.185  52.328  1.00  0.00           C
ATOM   9819 5C21 POPE  163      54.281 104.805  50.938  1.00  0.00           C
ATOM   9822 6C21 POPE  163      53.010 105.355  50.279  1.00  0.00           C
ATOM   9825 7C21 POPE  163      53.321 106.384  49.169  1.00  0.00           C
ATOM   9828 8C21 POPE  163      52.080 107.015  48.539  1.00  0.00           C
ATOM   9832  C33 POPE  163      55.540  95.675  40.688  1.00  0.00           C
ATOM   9835  C34 POPE  163      56.810  95.826  41.539  1.00  0.00           C
ATOM   9838  C35 POPE  163      56.790  97.115  42.379  1.00  0.00           C
ATOM   9841  C36 POPE  163      57.541  96.995  43.708  1.00  0.00           C
ATOM   9844  C37 POPE  163      57.391  98.265  44.549  1.00  0.00           C
ATOM   9847  C38 POPE  163      58.071  98.166  45.919  1.00  0.00           C
ATOM   9850  C39 POPE  163      57.420  97.165  46.879  1.00  0.00           C
ATOM   9853 0C31 POPE  163      58.001  97.326  48.288  1.00  0.00           C
ATOM   9856 1C31 POPE  163      57.250  96.475  49.319  1.00  0.00           C
ATOM   9859 2C31 POPE  163      57.490  96.925  50.769  1.00  0.00           C
ATOM   9862 3C31 POPE  163      56.420  96.356  51.699  1.00  0.00           C
ATOM   9865 4C31 POPE  163      56.380  96.986  53.089  1.00  0.00           C
ATOM   9868 5C31 POPE  163      55.200  96.415  53.878  1.00  0.00           C
ATOM   9871 6C31 POPE  163      55.070  96.975  55.299  1.00  0.00           C
ATOM   9875  NH3 POPE  164      89.081  16.046  72.288  1.00  0.00           N
ATOM   9879  C12 POPE  164      87.691  15.656  72.648  1.00  0.00           C
ATOM   9882  C11 POPE  164      87.190  14.606  71.659  1.00  0.00           C
ATOM   9885  P   POPE  164      85.340  13.486  73.089  1.00  0.00           P
ATOM   9886  O13 POPE  164      86.471  12.616  73.499  1.00  0.00           O
ATOM   9887  O14 POPE  164      84.690  14.296  74.138  1.00  0.00           O
ATOM   9888  O11 POPE  164      84.270  12.616  72.368  1.00  0.00           O
ATOM   9889  O12 POPE  164      85.800  14.416  71.899  1.00  0.00           O
ATOM   9890  C1  POPE  164      84.661  11.606  71.428  1.00  0.00           C
ATOM   9893  C2  POPE  164      83.810  11.776  70.159  1.00  0.00           C
ATOM   9895  O21 POPE  164      83.680  10.516  69.489  1.00  0.00           O
ATOM   9896  C21 POPE  164      82.581   9.866  69.909  1.00  0.00           C
ATOM   9897  O22 POPE  164      82.150   9.875  71.038  1.00  0.00           O
ATOM   9898  C22 POPE  164      81.831   9.406  68.669  1.00  0.00           C
ATOM   9901  C3  POPE  164      84.391  12.846  69.199  1.00  0.00           C
ATOM   9904  O31 POPE  164      83.701  12.826  67.928  1.00  0.00           O
ATOM   9905  C31 POPE  164      84.330  12.236  66.919  1.00  0.00           C
ATOM   9906  O32 POPE  164      85.480  11.816  66.938  1.00  0.00           O
ATOM   9907  C32 POPE  164      83.421  12.276  65.688  1.00  0.00           C
ATOM   9910  C23 POPE  164      81.031   8.096  68.819  1.00  0.00           C
ATOM   9913  C24 POPE  164      80.120   7.866  67.608  1.00  0.00           C
ATOM   9916  C25 POPE  164      80.891   7.586  66.299  1.00  0.00           C
ATOM   9919  C26 POPE  164      80.111   7.936  65.029  1.00  0.00           C
ATOM   9922  C27 POPE  164      80.891   7.466  63.788  1.00  0.00           C
ATOM   9925  C28 POPE  164      80.190   7.796  62.458  1.00  0.00           C
ATOM   9928  C29 POPE  164      80.850   7.046  61.329  1.00  0.00           C
ATOM   9930 0C21 POPE  164      80.391   5.936  60.729  1.00  0.00           C
ATOM   9932 1C21 POPE  164      79.100   5.196  61.038  1.00  0.00           C
ATOM   9935 2C21 POPE  164      78.111   5.256  59.858  1.00  0.00           C
ATOM   9938 3C21 POPE  164      77.620   6.676  59.569  1.00  0.00           C
ATOM   9941 4C21 POPE  164      76.490   6.726  58.528  1.00  0.00           C
ATOM   9944 5C21 POPE  164      75.891   8.126  58.368  1.00  0.00           C
ATOM   9947 6C21 POPE  164      74.880   8.466  59.479  1.00  0.00           C
ATOM   9950 7C21 POPE  164      74.541   9.956  59.538  1.00  0.00           C
ATOM   9953 8C21 POPE  164      73.450  10.316  60.539  1.00  0.00           C
ATOM   9957  C33 POPE  164      83.720  11.175  64.639  1.00  0.00           C
ATOM   9960  C34 POPE  164      83.381  11.656  63.218  1.00  0.00           C
ATOM   9963  C35 POPE  164      83.871  10.746  62.089  1.00  0.00           C
ATOM   9966  C36 POPE  164      83.761  11.455  60.739  1.00  0.00           C
ATOM   9969  C37 POPE  164      84.480  10.756  59.578  1.00  0.00           C
ATOM   9972  C38 POPE  164      84.461  11.635  58.319  1.00  0.00           C
ATOM   9975  C39 POPE  164      85.440  11.196  57.229  1.00  0.00           C
ATOM   9978 0C31 POPE  164      85.550  12.246  56.108  1.00  0.00           C
ATOM   9981 1C31 POPE  164      86.791  12.076  55.229  1.00  0.00           C
ATOM   9984 2C31 POPE  164      86.891  13.166  54.138  1.00  0.00           C
ATOM   9987 3C31 POPE  164      88.260  13.206  53.428  1.00  0.00           C
ATOM   9990 4C31 POPE  164      88.621  11.906  52.709  1.00  0.00           C
ATOM   9993 5C31 POPE  164      90.000  11.956  52.049  1.00  0.00           C
ATOM   9996 6C31 POPE  164      90.431  10.636  51.418  1.00  0.00           C
ATOM  10000  NH3 POPE  165      40.160  84.976  78.068  1.00  0.00           N
ATOM  10004  C12 POPE  165      40.191  86.366  77.498  1.00  0.00           C
ATOM  10007  C11 POPE  165      38.830  87.094  77.670  1.00  0.00           C
ATOM  10010  P   POPE  165      36.441  86.045  78.148  1.00  0.00           P
ATOM  10011  O13 POPE  165      36.130  84.594  78.199  1.00  0.00           O
ATOM  10012  O14 POPE  165      36.531  86.814  79.409  1.00  0.00           O
ATOM  10013  O11 POPE  165      35.251  86.685  77.319  1.00  0.00           O
ATOM  10014  O12 POPE  165      37.740  86.265  77.270  1.00  0.00           O
ATOM  10015  C1  POPE  165      35.220  86.796  75.909  1.00  0.00           C
ATOM  10018  C2  POPE  165      33.810  86.454  75.349  1.00  0.00           C
ATOM  10020  O21 POPE  165      33.941  85.495  74.279  1.00  0.00           O
ATOM  10021  C21 POPE  165      32.950  84.585  74.239  1.00  0.00           C
ATOM  10022  O22 POPE  165      32.220  84.346  75.178  1.00  0.00           O
ATOM  10023  C22 POPE  165      32.950  83.945  72.839  1.00  0.00           C
ATOM  10026  C3  POPE  165      33.031  87.715  74.840  1.00  0.00           C
ATOM  10029  O31 POPE  165      31.760  87.305  74.288  1.00  0.00           O
ATOM  10030  C31 POPE  165      31.361  87.954  73.199  1.00  0.00           C
ATOM  10031  O32 POPE  165      31.840  88.996  72.788  1.00  0.00           O
ATOM  10032  C32 POPE  165      30.281  87.115  72.519  1.00  0.00           C
ATOM  10035  C23 POPE  165      31.630  83.225  72.449  1.00  0.00           C
ATOM  10038  C24 POPE  165      31.730  82.374  71.159  1.00  0.00           C
ATOM  10041  C25 POPE  165      32.250  83.085  69.898  1.00  0.00           C
ATOM  10044  C26 POPE  165      31.881  82.345  68.608  1.00  0.00           C
ATOM  10047  C27 POPE  165      32.621  82.836  67.348  1.00  0.00           C
ATOM  10050  C28 POPE  165      32.191  82.115  66.049  1.00  0.00           C
ATOM  10053  C29 POPE  165      30.830  82.576  65.568  1.00  0.00           C
ATOM  10055 0C21 POPE  165      30.501  83.085  64.368  1.00  0.00           C
ATOM  10057 1C21 POPE  165      31.420  83.315  63.188  1.00  0.00           C
ATOM  10060 2C21 POPE  165      31.330  82.186  62.129  1.00  0.00           C
ATOM  10063 3C21 POPE  165      29.960  82.094  61.428  1.00  0.00           C
ATOM  10066 4C21 POPE  165      29.451  80.646  61.288  1.00  0.00           C
ATOM  10069 5C21 POPE  165      30.240  79.766  60.308  1.00  0.00           C
ATOM  10072 6C21 POPE  165      30.160  80.266  58.858  1.00  0.00           C
ATOM  10075 7C21 POPE  165      30.701  79.256  57.829  1.00  0.00           C
ATOM  10078 8C21 POPE  165      30.310  79.615  56.389  1.00  0.00           C
ATOM  10082  C33 POPE  165      30.111  87.436  71.019  1.00  0.00           C
ATOM  10085  C34 POPE  165      29.200  86.426  70.299  1.00  0.00           C
ATOM  10088  C35 POPE  165      28.510  87.025  69.068  1.00  0.00           C
ATOM  10091  C36 POPE  165      29.381  87.126  67.799  1.00  0.00           C
ATOM  10094  C37 POPE  165      28.721  88.025  66.739  1.00  0.00           C
ATOM  10097  C38 POPE  165      29.391  87.976  65.358  1.00  0.00           C
ATOM  10100  C39 POPE  165      28.780  89.024  64.419  1.00  0.00           C
ATOM  10103 0C31 POPE  165      29.251  88.915  62.958  1.00  0.00           C
ATOM  10106 1C31 POPE  165      28.610  90.006  62.089  1.00  0.00           C
ATOM  10109 2C31 POPE  165      28.880  89.836  60.588  1.00  0.00           C
ATOM  10112 3C31 POPE  165      28.420  91.055  59.758  1.00  0.00           C
ATOM  10115 4C31 POPE  165      26.930  91.396  59.879  1.00  0.00           C
ATOM  10118 5C31 POPE  165      26.570  92.665  59.089  1.00  0.00           C
ATOM  10121 6C31 POPE  165      25.160  93.186  59.379  1.00  0.00           C
ATOM  10125  NH3 POPE  166      85.321  87.896  36.039  1.00  0.00           N
ATOM  10129  C12 POPE  166      86.000  88.814  35.049  1.00  0.00           C
ATOM  10132  C11 POPE  166      87.390  89.296  35.539  1.00  0.00           C
ATOM  10135  P   POPE  166      88.801  91.384  36.328  1.00  0.00           P
ATOM  10136  O13 POPE  166      89.631  91.906  35.209  1.00  0.00           O
ATOM  10137  O14 POPE  166      88.461  92.345  37.398  1.00  0.00           O
ATOM  10138  O11 POPE  166      89.580  90.165  36.979  1.00  0.00           O
ATOM  10139  O12 POPE  166      87.451  90.715  35.789  1.00  0.00           O
ATOM  10140  C1  POPE  166      91.000  90.236  37.188  1.00  0.00           C
ATOM  10143  C2  POPE  166      91.401  89.925  38.659  1.00  0.00           C
ATOM  10145  O21 POPE  166      92.800  89.556  38.758  1.00  0.00           O
ATOM  10146  C21 POPE  166      93.160  88.326  38.359  1.00  0.00           C
ATOM  10147  O22 POPE  166      92.461  87.495  37.839  1.00  0.00           O
ATOM  10148  C22 POPE  166      94.631  88.135  38.698  1.00  0.00           C
ATOM  10151  C3  POPE  166      90.440  88.915  39.348  1.00  0.00           C
ATOM  10154  O31 POPE  166      90.931  88.576  40.679  1.00  0.00           O
ATOM  10155  C31 POPE  166      90.781  87.295  41.028  1.00  0.00           C
ATOM  10156  O32 POPE  166      90.340  86.415  40.308  1.00  0.00           O
ATOM  10157  C32 POPE  166      91.240  87.146  42.468  1.00  0.00           C
ATOM  10160  C23 POPE  166      94.860  88.055  40.229  1.00  0.00           C
ATOM  10163  C24 POPE  166      96.331  87.805  40.598  1.00  0.00           C
ATOM  10166  C25 POPE  166      96.481  86.965  41.879  1.00  0.00           C
ATOM  10169  C26 POPE  166      95.791  87.525  43.139  1.00  0.00           C
ATOM  10172  C27 POPE  166      96.761  88.204  44.109  1.00  0.00           C
ATOM  10175  C28 POPE  166      96.130  88.516  45.489  1.00  0.00           C
ATOM  10178  C29 POPE  166      95.720  87.255  46.208  1.00  0.00           C
ATOM  10180 0C21 POPE  166      96.191  86.766  47.368  1.00  0.00           C
ATOM  10182 1C21 POPE  166      97.211  87.385  48.288  1.00  0.00           C
ATOM  10185 2C21 POPE  166      96.621  87.655  49.678  1.00  0.00           C
ATOM  10188 3C21 POPE  166      97.551  88.495  50.549  1.00  0.00           C
ATOM  10191 4C21 POPE  166      96.880  88.975  51.848  1.00  0.00           C
ATOM  10194 5C21 POPE  166      97.710  90.025  52.578  1.00  0.00           C
ATOM  10197 6C21 POPE  166      97.020  90.535  53.858  1.00  0.00           C
ATOM  10200 7C21 POPE  166      97.821  91.635  54.569  1.00  0.00           C
ATOM  10203 8C21 POPE  166      97.181  92.076  55.889  1.00  0.00           C
ATOM  10207  C33 POPE  166      91.651  85.695  42.838  1.00  0.00           C
ATOM  10210  C34 POPE  166      91.290  85.345  44.289  1.00  0.00           C
ATOM  10213  C35 POPE  166      92.020  86.175  45.359  1.00  0.00           C
ATOM  10216  C36 POPE  166      91.371  85.965  46.739  1.00  0.00           C
ATOM  10219  C37 POPE  166      92.181  86.506  47.919  1.00  0.00           C
ATOM  10222  C38 POPE  166      91.641  85.955  49.249  1.00  0.00           C
ATOM  10225  C39 POPE  166      92.281  86.586  50.489  1.00  0.00           C
ATOM  10228 0C31 POPE  166      91.891  85.854  51.778  1.00  0.00           C
ATOM  10231 1C31 POPE  166      92.530  86.486  53.019  1.00  0.00           C
ATOM  10234 2C31 POPE  166      92.250  85.704  54.319  1.00  0.00           C
ATOM  10237 3C31 POPE  166      90.800  85.806  54.809  1.00  0.00           C
ATOM  10240 4C31 POPE  166      90.580  85.036  56.118  1.00  0.00           C
ATOM  10243 5C31 POPE  166      89.211  85.326  56.758  1.00  0.00           C
ATOM  10246 6C31 POPE  166      89.060  84.705  58.149  1.00  0.00           C
ATOM  10250  NH3 POPE  167     127.400  89.506  36.078  1.00  0.00           N
ATOM  10254  C12 POPE  167     128.841  89.885  36.299  1.00  0.00           C
ATOM  10257  C11 POPE  167     128.981  91.025  37.328  1.00  0.00           C
ATOM  10260  P   POPE  167     126.910  92.665  37.499  1.00  0.00           P
ATOM  10261  O13 POPE  167     126.301  93.624  36.569  1.00  0.00           O
ATOM  10262  O14 POPE  167     126.211  91.384  37.729  1.00  0.00           O
ATOM  10263  O11 POPE  167     127.311  93.335  38.868  1.00  0.00           O
ATOM  10264  O12 POPE  167     128.341  92.245  36.918  1.00  0.00           O
ATOM  10265  C1  POPE  167     127.380  92.634  40.119  1.00  0.00           C
ATOM  10268  C2  POPE  167     128.011  93.586  41.179  1.00  0.00           C
ATOM  10270  O21 POPE  167     127.880  93.096  42.528  1.00  0.00           O
ATOM  10271  C21 POPE  167     126.690  93.186  43.109  1.00  0.00           C
ATOM  10272  O22 POPE  167     125.660  93.566  42.578  1.00  0.00           O
ATOM  10273  C22 POPE  167     126.751  92.746  44.569  1.00  0.00           C
ATOM  10276  C3  POPE  167     127.490  95.036  40.949  1.00  0.00           C
ATOM  10279  O31 POPE  167     127.670  95.915  42.089  1.00  0.00           O
ATOM  10280  C31 POPE  167     128.920  96.265  42.348  1.00  0.00           C
ATOM  10281  O32 POPE  167     129.911  95.926  41.739  1.00  0.00           O
ATOM  10282  C32 POPE  167     128.810  97.245  43.528  1.00  0.00           C
ATOM  10285  C23 POPE  167     126.481  93.915  45.539  1.00  0.00           C
ATOM  10288  C24 POPE  167     126.590  93.484  47.008  1.00  0.00           C
ATOM  10291  C25 POPE  167     126.080  94.546  48.008  1.00  0.00           C
ATOM  10294  C26 POPE  167     127.020  95.756  48.149  1.00  0.00           C
ATOM  10297  C27 POPE  167     126.420  96.846  49.058  1.00  0.00           C
ATOM  10300  C28 POPE  167     127.220  98.156  49.079  1.00  0.00           C
ATOM  10303  C29 POPE  167     128.500  98.064  49.868  1.00  0.00           C
ATOM  10305 0C21 POPE  167     128.930  98.945  50.779  1.00  0.00           C
ATOM  10307 1C21 POPE  167     128.251 100.225  51.199  1.00  0.00           C
ATOM  10310 2C21 POPE  167     127.441 100.064  52.499  1.00  0.00           C
ATOM  10313 3C21 POPE  167     127.211 101.384  53.258  1.00  0.00           C
ATOM  10316 4C21 POPE  167     126.061 101.245  54.258  1.00  0.00           C
ATOM  10319 5C21 POPE  167     126.031 102.285  55.388  1.00  0.00           C
ATOM  10322 6C21 POPE  167     124.731 102.186  56.178  1.00  0.00           C
ATOM  10325 7C21 POPE  167     124.711 102.995  57.479  1.00  0.00           C
ATOM  10328 8C21 POPE  167     123.350 102.906  58.188  1.00  0.00           C
ATOM  10332  C33 POPE  167     130.091  97.845  44.158  1.00  0.00           C
ATOM  10335  C34 POPE  167     129.620  98.986  45.078  1.00  0.00           C
ATOM  10338  C35 POPE  167     130.671  99.646  45.958  1.00  0.00           C
ATOM  10341  C36 POPE  167     131.241  98.726  47.038  1.00  0.00           C
ATOM  10344  C37 POPE  167     131.961  99.506  48.139  1.00  0.00           C
ATOM  10347  C38 POPE  167     132.582  98.615  49.219  1.00  0.00           C
ATOM  10350  C39 POPE  167     133.412  99.406  50.238  1.00  0.00           C
ATOM  10353 0C31 POPE  167     132.761  99.515  51.628  1.00  0.00           C
ATOM  10356 1C31 POPE  167     133.621 100.385  52.558  1.00  0.00           C
ATOM  10359 2C31 POPE  167     133.211 100.305  54.039  1.00  0.00           C
ATOM  10362 3C31 POPE  167     134.112 101.206  54.898  1.00  0.00           C
ATOM  10365 4C31 POPE  167     134.022 100.905  56.399  1.00  0.00           C
ATOM  10368 5C31 POPE  167     134.731 101.975  57.238  1.00  0.00           C
ATOM  10371 6C31 POPE  167     134.892 101.576  58.708  1.00  0.00           C
ATOM  10375  NH3 POPE  168       3.670 102.006  35.129  1.00  0.00           N
ATOM  10379  C12 POPE  168       4.910 101.245  34.758  1.00  0.00           C
ATOM  10382  C11 POPE  168       4.890  99.915  35.518  1.00  0.00           C
ATOM  10385  P   POPE  168       5.950 100.396  37.839  1.00  0.00           P
ATOM  10386  O13 POPE  168       6.200  99.235  38.708  1.00  0.00           O
ATOM  10387  O14 POPE  168       7.071 100.926  37.019  1.00  0.00           O
ATOM  10388  O11 POPE  168       5.420 101.616  38.688  1.00  0.00           O
ATOM  10389  O12 POPE  168       4.700 100.134  36.909  1.00  0.00           O
ATOM  10390  C1  POPE  168       4.910 101.384  40.008  1.00  0.00           C
ATOM  10393  C2  POPE  168       6.070 101.275  41.028  1.00  0.00           C
ATOM  10395  O21 POPE  168       5.600 101.305  42.389  1.00  0.00           O
ATOM  10396  C21 POPE  168       5.150 100.146  42.829  1.00  0.00           C
ATOM  10397  O22 POPE  168       5.000  99.135  42.169  1.00  0.00           O
ATOM  10398  C22 POPE  168       4.870 100.246  44.319  1.00  0.00           C
ATOM  10401  C3  POPE  168       7.040 102.465  40.849  1.00  0.00           C
ATOM  10404  O31 POPE  168       8.110 102.395  41.819  1.00  0.00           O
ATOM  10405  C31 POPE  168       8.180 103.215  42.878  1.00  0.00           C
ATOM  10406  O32 POPE  168       8.860 102.985  43.869  1.00  0.00           O
ATOM  10407  C32 POPE  168       7.460 104.546  42.709  1.00  0.00           C
ATOM  10410  C23 POPE  168       6.100 100.656  45.168  1.00  0.00           C
ATOM  10413  C24 POPE  168       5.840 101.945  45.968  1.00  0.00           C
ATOM  10416  C25 POPE  168       6.990 102.316  46.918  1.00  0.00           C
ATOM  10419  C26 POPE  168       7.240 101.275  48.019  1.00  0.00           C
ATOM  10422  C27 POPE  168       7.330 101.906  49.418  1.00  0.00           C
ATOM  10425  C28 POPE  168       7.760 100.915  50.519  1.00  0.00           C
ATOM  10428  C29 POPE  168       9.160 100.345  50.458  1.00  0.00           C
ATOM  10430 0C21 POPE  168      10.300 101.055  50.528  1.00  0.00           C
ATOM  10432 1C21 POPE  168      10.380 102.555  50.659  1.00  0.00           C
ATOM  10435 2C21 POPE  168      11.730 103.105  51.139  1.00  0.00           C
ATOM  10438 3C21 POPE  168      11.691 104.635  51.249  1.00  0.00           C
ATOM  10441 4C21 POPE  168      12.941 105.256  51.899  1.00  0.00           C
ATOM  10444 5C21 POPE  168      12.920 106.796  51.938  1.00  0.00           C
ATOM  10447 6C21 POPE  168      11.630 107.425  52.490  1.00  0.00           C
ATOM  10450 7C21 POPE  168      11.670 108.954  52.429  1.00  0.00           C
ATOM  10453 8C21 POPE  168      10.390 109.655  52.908  1.00  0.00           C
ATOM  10457  C33 POPE  168       7.890 105.616  43.729  1.00  0.00           C
ATOM  10460  C34 POPE  168       6.941 106.825  43.679  1.00  0.00           C
ATOM  10463  C35 POPE  168       7.010 107.676  44.938  1.00  0.00           C
ATOM  10466  C36 POPE  168       6.300 107.015  46.129  1.00  0.00           C
ATOM  10469  C37 POPE  168       6.710 107.585  47.479  1.00  0.00           C
ATOM  10472  C38 POPE  168       5.850 108.756  47.969  1.00  0.00           C
ATOM  10475  C39 POPE  168       6.290 109.156  49.379  1.00  0.00           C
ATOM  10478 0C31 POPE  168       5.440 110.215  50.069  1.00  0.00           C
ATOM  10481 1C31 POPE  168       6.040 110.516  51.448  1.00  0.00           C
ATOM  10484 2C31 POPE  168       5.340 111.635  52.229  1.00  0.00           C
ATOM  10487 3C31 POPE  168       6.200 112.146  53.389  1.00  0.00           C
ATOM  10490 4C31 POPE  168       6.570 111.076  54.429  1.00  0.00           C
ATOM  10493 5C31 POPE  168       7.430 111.626  55.569  1.00  0.00           C
ATOM  10496 6C31 POPE  168       7.680 110.625  56.688  1.00  0.00           C
ATOM  10500  NH3 POPE  169      70.050  25.175  29.088  1.00  0.00           N
ATOM  10504  C12 POPE  169      69.361  25.926  27.979  1.00  0.00           C
ATOM  10507  C11 POPE  169      68.111  26.686  28.499  1.00  0.00           C
ATOM  10510  P   POPE  169      66.670  24.945  29.778  1.00  0.00           P
ATOM  10511  O13 POPE  169      67.760  25.236  30.729  1.00  0.00           O
ATOM  10512  O14 POPE  169      66.670  23.535  29.289  1.00  0.00           O
ATOM  10513  O11 POPE  169      65.251  25.366  30.359  1.00  0.00           O
ATOM  10514  O12 POPE  169      66.941  25.856  28.519  1.00  0.00           O
ATOM  10515  C1  POPE  169      65.091  26.086  31.588  1.00  0.00           C
ATOM  10518  C2  POPE  169      64.260  25.266  32.608  1.00  0.00           C
ATOM  10520  O21 POPE  169      64.590  25.676  33.959  1.00  0.00           O
ATOM  10521  C21 POPE  169      63.581  26.276  34.598  1.00  0.00           C
ATOM  10522  O22 POPE  169      62.570  26.706  34.068  1.00  0.00           O
ATOM  10523  C22 POPE  169      63.810  26.206  36.098  1.00  0.00           C
ATOM  10526  C3  POPE  169      64.501  23.715  32.458  1.00  0.00           C
ATOM  10529  O31 POPE  169      64.380  22.956  33.688  1.00  0.00           O
ATOM  10530  C31 POPE  169      63.111  22.856  34.109  1.00  0.00           C
ATOM  10531  O32 POPE  169      62.170  23.406  33.578  1.00  0.00           O
ATOM  10532  C32 POPE  169      63.020  21.906  35.308  1.00  0.00           C
ATOM  10535  C23 POPE  169      62.510  26.536  36.858  1.00  0.00           C
ATOM  10538  C24 POPE  169      62.450  25.946  38.269  1.00  0.00           C
ATOM  10541  C25 POPE  169      63.260  26.725  39.299  1.00  0.00           C
ATOM  10544  C26 POPE  169      63.060  26.176  40.718  1.00  0.00           C
ATOM  10547  C27 POPE  169      63.690  27.066  41.799  1.00  0.00           C
ATOM  10550  C28 POPE  169      63.571  26.506  43.218  1.00  0.00           C
ATOM  10553  C29 POPE  169      62.150  26.406  43.740  1.00  0.00           C
ATOM  10555 0C21 POPE  169      61.770  26.536  45.019  1.00  0.00           C
ATOM  10557 1C21 POPE  169      62.691  26.796  46.188  1.00  0.00           C
ATOM  10560 2C21 POPE  169      62.360  28.116  46.918  1.00  0.00           C
ATOM  10563 3C21 POPE  169      61.291  27.916  47.999  1.00  0.00           C
ATOM  10566 4C21 POPE  169      61.081  29.156  48.878  1.00  0.00           C
ATOM  10569 5C21 POPE  169      60.611  28.785  50.289  1.00  0.00           C
ATOM  10572 6C21 POPE  169      59.240  28.105  50.338  1.00  0.00           C
ATOM  10575 7C21 POPE  169      59.041  27.306  51.628  1.00  0.00           C
ATOM  10578 8C21 POPE  169      57.691  26.595  51.679  1.00  0.00           C
ATOM  10582  C33 POPE  169      63.960  22.185  36.498  1.00  0.00           C
ATOM  10585  C34 POPE  169      63.850  21.065  37.549  1.00  0.00           C
ATOM  10588  C35 POPE  169      64.850  21.156  38.708  1.00  0.00           C
ATOM  10591  C36 POPE  169      64.520  22.226  39.758  1.00  0.00           C
ATOM  10594  C37 POPE  169      65.361  22.085  41.039  1.00  0.00           C
ATOM  10597  C38 POPE  169      64.961  23.066  42.148  1.00  0.00           C
ATOM  10600  C39 POPE  169      65.650  22.775  43.498  1.00  0.00           C
ATOM  10603 0C31 POPE  169      65.121  21.525  44.219  1.00  0.00           C
ATOM  10606 1C31 POPE  169      66.251  20.666  44.809  1.00  0.00           C
ATOM  10609 2C31 POPE  169      65.740  19.416  45.539  1.00  0.00           C
ATOM  10612 3C31 POPE  169      66.840  18.646  46.288  1.00  0.00           C
ATOM  10615 4C31 POPE  169      67.940  18.096  45.378  1.00  0.00           C
ATOM  10618 5C31 POPE  169      69.080  17.406  46.148  1.00  0.00           C
ATOM  10621 6C31 POPE  169      70.281  17.076  45.248  1.00  0.00           C
ATOM  10625  NH3 POPE  170     121.700  50.676  35.398  1.00  0.00           N
ATOM  10629  C12 POPE  170     121.921  52.076  34.868  1.00  0.00           C
ATOM  10632  C11 POPE  170     121.651  52.134  33.348  1.00  0.00           C
ATOM  10635  P   POPE  170     119.580  53.576  32.699  1.00  0.00           P
ATOM  10636  O13 POPE  170     119.781  53.844  31.258  1.00  0.00           O
ATOM  10637  O14 POPE  170     118.181  53.556  33.139  1.00  0.00           O
ATOM  10638  O11 POPE  170     120.401  54.585  33.608  1.00  0.00           O
ATOM  10639  O12 POPE  170     120.240  52.186  33.078  1.00  0.00           O
ATOM  10640  C1  POPE  170     119.690  55.306  34.618  1.00  0.00           C
ATOM  10643  C2  POPE  170     120.651  55.985  35.618  1.00  0.00           C
ATOM  10645  O21 POPE  170     119.821  56.835  36.438  1.00  0.00           O
ATOM  10646  C21 POPE  170     120.100  56.875  37.738  1.00  0.00           C
ATOM  10647  O22 POPE  170     121.051  56.315  38.258  1.00  0.00           O
ATOM  10648  C22 POPE  170     119.041  57.675  38.499  1.00  0.00           C
ATOM  10651  C3  POPE  170     121.730  56.815  34.868  1.00  0.00           C
ATOM  10654  O31 POPE  170     122.660  57.436  35.789  1.00  0.00           O
ATOM  10655  C31 POPE  170     123.661  56.656  36.168  1.00  0.00           C
ATOM  10656  O32 POPE  170     123.871  55.525  35.758  1.00  0.00           O
ATOM  10657  C32 POPE  170     124.541  57.376  37.188  1.00  0.00           C
ATOM  10660  C23 POPE  170     119.610  58.855  39.319  1.00  0.00           C
ATOM  10663  C24 POPE  170     119.711  58.656  40.839  1.00  0.00           C
ATOM  10666  C25 POPE  170     120.450  59.865  41.448  1.00  0.00           C
ATOM  10669  C26 POPE  170     121.121  59.646  42.818  1.00  0.00           C
ATOM  10672  C27 POPE  170     120.160  59.256  43.939  1.00  0.00           C
ATOM  10675  C28 POPE  170     120.751  59.476  45.338  1.00  0.00           C
ATOM  10678  C29 POPE  170     119.701  59.305  46.409  1.00  0.00           C
ATOM  10680 0C21 POPE  170     119.571  60.046  47.528  1.00  0.00           C
ATOM  10682 1C21 POPE  170     120.461  61.166  47.999  1.00  0.00           C
ATOM  10685 2C21 POPE  170     121.110  60.806  49.348  1.00  0.00           C
ATOM  10688 3C21 POPE  170     121.880  61.965  49.999  1.00  0.00           C
ATOM  10691 4C21 POPE  170     122.600  61.506  51.278  1.00  0.00           C
ATOM  10694 5C21 POPE  170     123.391  62.594  52.029  1.00  0.00           C
ATOM  10697 6C21 POPE  170     122.511  63.615  52.779  1.00  0.00           C
ATOM  10700 7C21 POPE  170     123.341  64.436  53.778  1.00  0.00           C
ATOM  10703 8C21 POPE  170     122.520  65.425  54.608  1.00  0.00           C
ATOM  10707  C33 POPE  170     124.961  56.396  38.309  1.00  0.00           C
ATOM  10710  C34 POPE  170     125.440  57.116  39.569  1.00  0.00           C
ATOM  10713  C35 POPE  170     125.270  56.256  40.839  1.00  0.00           C
ATOM  10716  C36 POPE  170     125.231  57.116  42.099  1.00  0.00           C
ATOM  10719  C37 POPE  170     125.310  56.306  43.398  1.00  0.00           C
ATOM  10722  C38 POPE  170     125.040  57.206  44.608  1.00  0.00           C
ATOM  10725  C39 POPE  170     125.081  56.486  45.958  1.00  0.00           C
ATOM  10728 0C31 POPE  170     124.591  57.416  47.078  1.00  0.00           C
ATOM  10731 1C31 POPE  170     124.620  56.805  48.489  1.00  0.00           C
ATOM  10734 2C31 POPE  170     126.031  56.686  49.068  1.00  0.00           C
ATOM  10737 3C31 POPE  170     126.080  56.256  50.539  1.00  0.00           C
ATOM  10740 4C31 POPE  170     125.300  57.196  51.469  1.00  0.00           C
ATOM  10743 5C31 POPE  170     125.751  57.146  52.938  1.00  0.00           C
ATOM  10746 6C31 POPE  170     125.651  55.755  53.589  1.00  0.00           C
ATOM  10750  NH3 POPE  171     114.160  69.936  76.968  1.00  0.00           N
ATOM  10754  C12 POPE  171     114.591  69.385  78.299  1.00  0.00           C
ATOM  10757  C11 POPE  171     116.040  68.925  78.269  1.00  0.00           C
ATOM  10760  P   POPE  171     117.940  68.774  79.998  1.00  0.00           P
ATOM  10761  O13 POPE  171     118.291  70.175  80.349  1.00  0.00           O
ATOM  10762  O14 POPE  171     118.251  67.715  80.979  1.00  0.00           O
ATOM  10763  O11 POPE  171     118.610  68.406  78.618  1.00  0.00           O
ATOM  10764  O12 POPE  171     116.420  68.715  79.630  1.00  0.00           O
ATOM  10765  C1  POPE  171     119.951  68.774  78.318  1.00  0.00           C
ATOM  10768  C2  POPE  171     119.970  70.015  77.389  1.00  0.00           C
ATOM  10770  O21 POPE  171     121.071  69.866  76.468  1.00  0.00           O
ATOM  10771  C21 POPE  171     120.730  69.796  75.178  1.00  0.00           C
ATOM  10772  O22 POPE  171     119.600  69.726  74.738  1.00  0.00           O
ATOM  10773  C22 POPE  171     122.050  69.806  74.398  1.00  0.00           C
ATOM  10776  C3  POPE  171     120.100  71.344  78.199  1.00  0.00           C
ATOM  10779  O31 POPE  171     121.270  72.146  77.909  1.00  0.00           O
ATOM  10780  C31 POPE  171     121.170  72.814  76.748  1.00  0.00           C
ATOM  10781  O32 POPE  171     120.180  72.885  76.069  1.00  0.00           O
ATOM  10782  C32 POPE  171     122.530  73.436  76.468  1.00  0.00           C
ATOM  10785  C23 POPE  171     121.880  69.936  72.868  1.00  0.00           C
ATOM  10788  C24 POPE  171     123.220  70.204  72.159  1.00  0.00           C
ATOM  10791  C25 POPE  171     123.001  70.656  70.699  1.00  0.00           C
ATOM  10794  C26 POPE  171     124.261  71.226  70.029  1.00  0.00           C
ATOM  10797  C27 POPE  171     125.030  70.175  69.219  1.00  0.00           C
ATOM  10800  C28 POPE  171     126.310  70.715  68.559  1.00  0.00           C
ATOM  10803  C29 POPE  171     126.091  71.695  67.428  1.00  0.00           C
ATOM  10805 0C21 POPE  171     126.730  71.704  66.248  1.00  0.00           C
ATOM  10807 1C21 POPE  171     127.791  70.745  65.758  1.00  0.00           C
ATOM  10810 2C21 POPE  171     129.200  71.355  65.599  1.00  0.00           C
ATOM  10813 3C21 POPE  171     129.961  71.586  66.919  1.00  0.00           C
ATOM  10816 4C21 POPE  171     131.451  71.906  66.688  1.00  0.00           C
ATOM  10819 5C21 POPE  171     132.302  71.954  67.958  1.00  0.00           C
ATOM  10822 6C21 POPE  171     133.642  72.686  67.748  1.00  0.00           C
ATOM  10825 7C21 POPE  171     134.541  72.655  68.979  1.00  0.00           C
ATOM  10828 8C21 POPE  171     135.991  73.076  68.709  1.00  0.00           C
ATOM  10832  C33 POPE  171     122.490  74.646  75.508  1.00  0.00           C
ATOM  10835  C34 POPE  171     123.930  74.995  75.128  1.00  0.00           C
ATOM  10838  C35 POPE  171     124.190  75.726  73.799  1.00  0.00           C
ATOM  10841  C36 POPE  171     125.711  75.915  73.678  1.00  0.00           C
ATOM  10844  C37 POPE  171     126.170  76.635  72.409  1.00  0.00           C
ATOM  10847  C38 POPE  171     127.621  77.126  72.569  1.00  0.00           C
ATOM  10850  C39 POPE  171     128.171  77.914  71.378  1.00  0.00           C
ATOM  10853 0C31 POPE  171     129.561  77.414  70.979  1.00  0.00           C
ATOM  10856 1C31 POPE  171     130.180  78.204  69.819  1.00  0.00           C
ATOM  10859 2C31 POPE  171     131.642  77.805  69.559  1.00  0.00           C
ATOM  10862 3C31 POPE  171     132.272  78.615  68.418  1.00  0.00           C
ATOM  10865 4C31 POPE  171     133.671  78.105  68.068  1.00  0.00           C
ATOM  10868 5C31 POPE  171     134.421  79.064  67.148  1.00  0.00           C
ATOM  10871 6C31 POPE  171     135.751  78.506  66.638  1.00  0.00           C
ATOM  10875  NH3 POPE  172      86.660 134.266  74.858  1.00  0.00           N
ATOM  10879  C12 POPE  172      87.360 133.867  73.578  1.00  0.00           C
ATOM  10882  C11 POPE  172      86.770 132.577  72.989  1.00  0.00           C
ATOM  10885  P   POPE  172      85.951 130.936  74.889  1.00  0.00           P
ATOM  10886  O13 POPE  172      86.670 130.477  76.090  1.00  0.00           O
ATOM  10887  O14 POPE  172      85.030 132.046  75.199  1.00  0.00           O
ATOM  10888  O11 POPE  172      85.151 129.727  74.239  1.00  0.00           O
ATOM  10889  O12 POPE  172      87.010 131.447  73.828  1.00  0.00           O
ATOM  10890  C1  POPE  172      84.020 129.926  73.409  1.00  0.00           C
ATOM  10893  C2  POPE  172      84.200 129.286  72.008  1.00  0.00           C
ATOM  10895  O21 POPE  172      85.371 129.837  71.369  1.00  0.00           O
ATOM  10896  C21 POPE  172      86.280 129.096  70.699  1.00  0.00           C
ATOM  10897  O22 POPE  172      87.231 129.606  70.128  1.00  0.00           O
ATOM  10898  C22 POPE  172      86.040 127.577  70.638  1.00  0.00           C
ATOM  10901  C3  POPE  172      82.920 129.557  71.159  1.00  0.00           C
ATOM  10904  O31 POPE  172      83.251 129.807  69.779  1.00  0.00           O
ATOM  10905  C31 POPE  172      82.260 129.617  68.919  1.00  0.00           C
ATOM  10906  O32 POPE  172      81.090 129.417  69.239  1.00  0.00           O
ATOM  10907  C32 POPE  172      82.751 129.667  67.479  1.00  0.00           C
ATOM  10910  C23 POPE  172      86.821 126.816  69.528  1.00  0.00           C
ATOM  10913  C24 POPE  172      86.410 125.336  69.458  1.00  0.00           C
ATOM  10916  C25 POPE  172      86.851 124.595  68.178  1.00  0.00           C
ATOM  10919  C26 POPE  172      85.781 124.585  67.068  1.00  0.00           C
ATOM  10922  C27 POPE  172      86.191 123.736  65.839  1.00  0.00           C
ATOM  10925  C28 POPE  172      85.020 123.405  64.889  1.00  0.00           C
ATOM  10928  C29 POPE  172      85.240 122.146  64.089  1.00  0.00           C
ATOM  10930 0C21 POPE  172      84.911 121.896  62.799  1.00  0.00           C
ATOM  10932 1C21 POPE  172      84.221 122.805  61.829  1.00  0.00           C
ATOM  10935 2C21 POPE  172      84.600 122.585  60.339  1.00  0.00           C
ATOM  10938 3C21 POPE  172      83.400 122.805  59.379  1.00  0.00           C
ATOM  10941 4C21 POPE  172      83.711 122.715  57.878  1.00  0.00           C
ATOM  10944 5C21 POPE  172      84.401 123.975  57.339  1.00  0.00           C
ATOM  10947 6C21 POPE  172      84.941 123.826  55.898  1.00  0.00           C
ATOM  10950 7C21 POPE  172      85.590 125.116  55.378  1.00  0.00           C
ATOM  10953 8C21 POPE  172      86.450 124.906  54.118  1.00  0.00           C
ATOM  10957  C33 POPE  172      82.751 128.277  66.788  1.00  0.00           C
ATOM  10960  C34 POPE  172      83.360 128.286  65.379  1.00  0.00           C
ATOM  10963  C35 POPE  172      82.821 129.417  64.508  1.00  0.00           C
ATOM  10966  C36 POPE  172      81.300 129.426  64.388  1.00  0.00           C
ATOM  10969  C37 POPE  172      80.880 130.176  63.139  1.00  0.00           C
ATOM  10972  C38 POPE  172      79.450 129.887  62.698  1.00  0.00           C
ATOM  10975  C39 POPE  172      79.321 130.197  61.208  1.00  0.00           C
ATOM  10978 0C31 POPE  172      77.900 130.146  60.669  1.00  0.00           C
ATOM  10981 1C31 POPE  172      77.920 130.386  59.159  1.00  0.00           C
ATOM  10984 2C31 POPE  172      76.541 130.277  58.519  1.00  0.00           C
ATOM  10987 3C31 POPE  172      76.590 130.117  56.989  1.00  0.00           C
ATOM  10990 4C31 POPE  172      77.350 131.247  56.288  1.00  0.00           C
ATOM  10993 5C31 POPE  172      77.361 131.107  54.769  1.00  0.00           C
ATOM  10996 6C31 POPE  172      78.281 132.117  54.088  1.00  0.00           C
ATOM  11000  NH3 POPE  173     114.711  24.936  75.449  1.00  0.00           N
ATOM  11004  C12 POPE  173     115.060  25.816  74.269  1.00  0.00           C
ATOM  11007  C11 POPE  173     115.340  27.285  74.668  1.00  0.00           C
ATOM  11010  P   POPE  173     113.981  29.416  75.329  1.00  0.00           P
ATOM  11011  O13 POPE  173     112.610  29.706  75.839  1.00  0.00           O
ATOM  11012  O14 POPE  173     115.100  30.115  75.999  1.00  0.00           O
ATOM  11013  O11 POPE  173     113.941  29.706  73.788  1.00  0.00           O
ATOM  11014  O12 POPE  173     114.221  27.836  75.358  1.00  0.00           O
ATOM  11015  C1  POPE  173     112.821  29.215  73.029  1.00  0.00           C
ATOM  11018  C2  POPE  173     113.011  29.476  71.529  1.00  0.00           C
ATOM  11020  O21 POPE  173     113.960  28.486  71.098  1.00  0.00           O
ATOM  11021  C21 POPE  173     113.831  28.076  69.868  1.00  0.00           C
ATOM  11022  O22 POPE  173     113.071  28.526  69.029  1.00  0.00           O
ATOM  11023  C22 POPE  173     114.760  26.875  69.668  1.00  0.00           C
ATOM  11026  C3  POPE  173     113.521  30.935  71.319  1.00  0.00           C
ATOM  11029  O31 POPE  173     113.871  31.276  69.959  1.00  0.00           O
ATOM  11030  C31 POPE  173     114.351  32.515  69.868  1.00  0.00           C
ATOM  11031  O32 POPE  173     114.291  33.355  70.739  1.00  0.00           O
ATOM  11032  C32 POPE  173     115.130  32.675  68.578  1.00  0.00           C
ATOM  11035  C23 POPE  173     114.720  26.316  68.229  1.00  0.00           C
ATOM  11038  C24 POPE  173     113.470  25.475  67.958  1.00  0.00           C
ATOM  11041  C25 POPE  173     113.711  23.955  68.019  1.00  0.00           C
ATOM  11044  C26 POPE  173     112.511  23.166  67.490  1.00  0.00           C
ATOM  11047  C27 POPE  173     112.581  21.646  67.759  1.00  0.00           C
ATOM  11050  C28 POPE  173     111.420  20.795  67.179  1.00  0.00           C
ATOM  11053  C29 POPE  173     110.781  21.326  65.918  1.00  0.00           C
ATOM  11055 0C21 POPE  173     110.490  20.676  64.779  1.00  0.00           C
ATOM  11057 1C21 POPE  173     110.781  19.236  64.438  1.00  0.00           C
ATOM  11060 2C21 POPE  173     110.970  19.046  62.929  1.00  0.00           C
ATOM  11063 3C21 POPE  173     111.430  17.626  62.549  1.00  0.00           C
ATOM  11066 4C21 POPE  173     111.560  17.476  61.028  1.00  0.00           C
ATOM  11069 5C21 POPE  173     112.281  16.186  60.599  1.00  0.00           C
ATOM  11072 6C21 POPE  173     112.470  16.135  59.079  1.00  0.00           C
ATOM  11075 7C21 POPE  173     113.381  15.006  58.618  1.00  0.00           C
ATOM  11078 8C21 POPE  173     113.621  15.026  57.109  1.00  0.00           C
ATOM  11082  C33 POPE  173     114.591  31.926  67.348  1.00  0.00           C
ATOM  11085  C34 POPE  173     115.751  31.686  66.378  1.00  0.00           C
ATOM  11088  C35 POPE  173     115.331  31.376  64.949  1.00  0.00           C
ATOM  11091  C36 POPE  173     114.911  29.936  64.688  1.00  0.00           C
ATOM  11094  C37 POPE  173     115.040  29.626  63.188  1.00  0.00           C
ATOM  11097  C38 POPE  173     114.410  28.286  62.808  1.00  0.00           C
ATOM  11100  C39 POPE  173     114.681  27.886  61.348  1.00  0.00           C
ATOM  11103 0C31 POPE  173     116.140  27.506  61.059  1.00  0.00           C
ATOM  11106 1C31 POPE  173     116.280  26.836  59.679  1.00  0.00           C
ATOM  11109 2C31 POPE  173     117.651  26.206  59.419  1.00  0.00           C
ATOM  11112 3C31 POPE  173     117.700  25.406  58.099  1.00  0.00           C
ATOM  11115 4C31 POPE  173     117.551  26.265  56.829  1.00  0.00           C
ATOM  11118 5C31 POPE  173     117.400  25.416  55.559  1.00  0.00           C
ATOM  11121 6C31 POPE  173     117.271  26.215  54.269  1.00  0.00           C
ATOM  11125  NH3 POPE  174      33.930  19.656  40.629  1.00  0.00           N
ATOM  11129  C12 POPE  174      32.820  18.715  41.049  1.00  0.00           C
ATOM  11132  C11 POPE  174      32.941  17.315  40.399  1.00  0.00           C
ATOM  11135  P   POPE  174      35.400  16.416  40.589  1.00  0.00           P
ATOM  11136  O13 POPE  174      35.510  15.686  39.309  1.00  0.00           O
ATOM  11137  O14 POPE  174      36.001  17.776  40.659  1.00  0.00           O
ATOM  11138  O11 POPE  174      36.080  15.526  41.699  1.00  0.00           O
ATOM  11139  O12 POPE  174      33.910  16.506  41.059  1.00  0.00           O
ATOM  11140  C1  POPE  174      35.630  15.596  43.059  1.00  0.00           C
ATOM  11143  C2  POPE  174      36.610  14.786  43.939  1.00  0.00           C
ATOM  11145  O21 POPE  174      36.141  14.336  45.219  1.00  0.00           O
ATOM  11146  C21 POPE  174      35.150  14.886  45.889  1.00  0.00           C
ATOM  11147  O22 POPE  174      34.490  15.856  45.589  1.00  0.00           O
ATOM  11148  C22 POPE  174      35.071  14.076  47.188  1.00  0.00           C
ATOM  11151  C3  POPE  174      37.981  15.486  44.099  1.00  0.00           C
ATOM  11154  O31 POPE  174      38.850  14.656  44.898  1.00  0.00           O
ATOM  11155  C31 POPE  174      38.891  14.946  46.188  1.00  0.00           C
ATOM  11156  O32 POPE  174      38.560  16.006  46.699  1.00  0.00           O
ATOM  11157  C32 POPE  174      39.560  13.806  46.968  1.00  0.00           C
ATOM  11160  C23 POPE  174      33.920  14.416  48.159  1.00  0.00           C
ATOM  11163  C24 POPE  174      34.121  13.625  49.458  1.00  0.00           C
ATOM  11166  C25 POPE  174      32.920  13.646  50.408  1.00  0.00           C
ATOM  11169  C26 POPE  174      32.691  14.996  51.098  1.00  0.00           C
ATOM  11172  C27 POPE  174      31.520  14.916  52.078  1.00  0.00           C
ATOM  11175  C28 POPE  174      31.260  16.226  52.829  1.00  0.00           C
ATOM  11178  C29 POPE  174      30.010  16.086  53.659  1.00  0.00           C
ATOM  11180 0C21 POPE  174      28.941  16.906  53.629  1.00  0.00           C
ATOM  11182 1C21 POPE  174      28.791  18.186  52.849  1.00  0.00           C
ATOM  11185 2C21 POPE  174      27.901  19.196  53.589  1.00  0.00           C
ATOM  11188 3C21 POPE  174      28.520  19.736  54.889  1.00  0.00           C
ATOM  11191 4C21 POPE  174      27.551  20.586  55.718  1.00  0.00           C
ATOM  11194 5C21 POPE  174      28.250  21.306  56.879  1.00  0.00           C
ATOM  11197 6C21 POPE  174      28.170  22.836  56.768  1.00  0.00           C
ATOM  11200 7C21 POPE  174      29.221  23.546  57.639  1.00  0.00           C
ATOM  11203 8C21 POPE  174      29.090  25.066  57.649  1.00  0.00           C
ATOM  11207  C33 POPE  174      38.711  13.396  48.188  1.00  0.00           C
ATOM  11210  C34 POPE  174      39.400  12.366  49.079  1.00  0.00           C
ATOM  11213  C35 POPE  174      39.080  12.536  50.569  1.00  0.00           C
ATOM  11216  C36 POPE  174      37.590  12.476  50.928  1.00  0.00           C
ATOM  11219  C37 POPE  174      37.380  12.576  52.449  1.00  0.00           C
ATOM  11222  C38 POPE  174      36.150  13.406  52.868  1.00  0.00           C
ATOM  11225  C39 POPE  174      36.161  13.696  54.368  1.00  0.00           C
ATOM  11228 0C31 POPE  174      34.860  14.336  54.879  1.00  0.00           C
ATOM  11231 1C31 POPE  174      34.850  14.456  56.418  1.00  0.00           C
ATOM  11234 2C31 POPE  174      33.461  14.646  57.028  1.00  0.00           C
ATOM  11237 3C31 POPE  174      33.470  14.416  58.549  1.00  0.00           C
ATOM  11240 4C31 POPE  174      32.111  14.646  59.229  1.00  0.00           C
ATOM  11243 5C31 POPE  174      32.130  14.186  60.699  1.00  0.00           C
ATOM  11246 6C31 POPE  174      30.891  14.576  61.498  1.00  0.00           C
ATOM  11250  NH3 POPE  175      26.850 113.996  78.699  1.00  0.00           N
ATOM  11254  C12 POPE  175      26.600 115.476  78.520  1.00  0.00           C
ATOM  11257  C11 POPE  175      26.811 116.235  79.840  1.00  0.00           C
ATOM  11260  P   POPE  175      29.200 115.704  80.839  1.00  0.00           P
ATOM  11261  O13 POPE  175      30.471 116.436  81.008  1.00  0.00           O
ATOM  11262  O14 POPE  175      28.591 115.085  82.038  1.00  0.00           O
ATOM  11263  O11 POPE  175      29.361 114.585  79.738  1.00  0.00           O
ATOM  11264  O12 POPE  175      28.150 116.616  80.108  1.00  0.00           O
ATOM  11265  C1  POPE  175      30.401 113.624  79.858  1.00  0.00           C
ATOM  11268  C2  POPE  175      30.840 113.006  78.488  1.00  0.00           C
ATOM  11270  O21 POPE  175      30.141 113.656  77.398  1.00  0.00           O
ATOM  11271  C21 POPE  175      30.920 114.064  76.398  1.00  0.00           C
ATOM  11272  O22 POPE  175      32.130 114.076  76.409  1.00  0.00           O
ATOM  11273  C22 POPE  175      30.080 114.525  75.229  1.00  0.00           C
ATOM  11276  C3  POPE  175      30.550 111.475  78.479  1.00  0.00           C
ATOM  11279  O31 POPE  175      31.000 110.844  77.258  1.00  0.00           O
ATOM  11280  C31 POPE  175      30.071 110.806  76.319  1.00  0.00           C
ATOM  11281  O32 POPE  175      28.920 111.215  76.439  1.00  0.00           O
ATOM  11282  C32 POPE  175      30.670 110.246  75.030  1.00  0.00           C
ATOM  11285  C23 POPE  175      31.000 115.085  74.118  1.00  0.00           C
ATOM  11288  C24 POPE  175      30.220 115.535  72.879  1.00  0.00           C
ATOM  11291  C25 POPE  175      29.800 114.375  71.968  1.00  0.00           C
ATOM  11294  C26 POPE  175      28.910 114.865  70.818  1.00  0.00           C
ATOM  11297  C27 POPE  175      28.710 113.796  69.738  1.00  0.00           C
ATOM  11300  C28 POPE  175      27.871 114.285  68.538  1.00  0.00           C
ATOM  11303  C29 POPE  175      28.600 115.345  67.739  1.00  0.00           C
ATOM  11305 0C21 POPE  175      28.750 115.396  66.409  1.00  0.00           C
ATOM  11307 1C21 POPE  175      28.170 114.406  65.419  1.00  0.00           C
ATOM  11310 2C21 POPE  175      26.640 114.525  65.279  1.00  0.00           C
ATOM  11313 3C21 POPE  175      26.150 115.885  64.749  1.00  0.00           C
ATOM  11316 4C21 POPE  175      25.480 115.806  63.368  1.00  0.00           C
ATOM  11319 5C21 POPE  175      26.480 115.575  62.218  1.00  0.00           C
ATOM  11322 6C21 POPE  175      26.091 114.416  61.308  1.00  0.00           C
ATOM  11325 7C21 POPE  175      26.920 114.375  60.028  1.00  0.00           C
ATOM  11328 8C21 POPE  175      26.630 113.156  59.159  1.00  0.00           C
ATOM  11332  C33 POPE  175      29.800 110.635  73.819  1.00  0.00           C
ATOM  11335  C34 POPE  175      30.310 110.036  72.508  1.00  0.00           C
ATOM  11338  C35 POPE  175      29.600 110.605  71.279  1.00  0.00           C
ATOM  11341  C36 POPE  175      29.820 109.755  70.019  1.00  0.00           C
ATOM  11344  C37 POPE  175      29.560 110.525  68.718  1.00  0.00           C
ATOM  11347  C38 POPE  175      29.930 109.725  67.459  1.00  0.00           C
ATOM  11350  C39 POPE  175      29.070 108.475  67.238  1.00  0.00           C
ATOM  11353 0C31 POPE  175      29.291 107.836  65.859  1.00  0.00           C
ATOM  11356 1C31 POPE  175      28.430 106.576  65.688  1.00  0.00           C
ATOM  11359 2C31 POPE  175      28.840 105.704  64.499  1.00  0.00           C
ATOM  11362 3C31 POPE  175      28.540 106.366  63.149  1.00  0.00           C
ATOM  11365 4C31 POPE  175      28.500 105.345  62.008  1.00  0.00           C
ATOM  11368 5C31 POPE  175      27.720 105.835  60.788  1.00  0.00           C
ATOM  11371 6C31 POPE  175      27.770 104.865  59.618  1.00  0.00           C
ATOM  11375  NH3 POPE  176      85.841  92.406  37.758  1.00  0.00           N
ATOM  11379  C12 POPE  176      85.490  93.846  37.758  1.00  0.00           C
ATOM  11382  C11 POPE  176      84.090  93.975  38.319  1.00  0.00           C
ATOM  11385  P   POPE  176      82.871  95.786  36.949  1.00  0.00           P
ATOM  11386  O13 POPE  176      83.770  95.736  35.778  1.00  0.00           O
ATOM  11387  O14 POPE  176      81.580  95.076  36.848  1.00  0.00           O
ATOM  11388  O11 POPE  176      82.591  97.275  37.429  1.00  0.00           O
ATOM  11389  O12 POPE  176      83.661  95.305  38.229  1.00  0.00           O
ATOM  11390  C1  POPE  176      81.840  97.406  38.648  1.00  0.00           C
ATOM  11393  C2  POPE  176      82.150  98.726  39.409  1.00  0.00           C
ATOM  11395  O21 POPE  176      81.031  99.035  40.248  1.00  0.00           O
ATOM  11396  C21 POPE  176      80.910  98.275  41.319  1.00  0.00           C
ATOM  11397  O22 POPE  176      81.751  97.506  41.758  1.00  0.00           O
ATOM  11398  C22 POPE  176      79.520  98.484  41.909  1.00  0.00           C
ATOM  11401  C3  POPE  176      82.380  99.915  38.438  1.00  0.00           C
ATOM  11404  O31 POPE  176      82.581 101.145  39.169  1.00  0.00           O
ATOM  11405  C31 POPE  176      81.580 102.036  39.179  1.00  0.00           C
ATOM  11406  O32 POPE  176      80.511 101.906  38.609  1.00  0.00           O
ATOM  11407  C32 POPE  176      82.010 103.245  40.019  1.00  0.00           C
ATOM  11410  C23 POPE  176      79.100  97.305  42.808  1.00  0.00           C
ATOM  11413  C24 POPE  176      77.641  97.415  43.258  1.00  0.00           C
ATOM  11416  C25 POPE  176      77.380  98.595  44.199  1.00  0.00           C
ATOM  11419  C26 POPE  176      78.080  98.385  45.549  1.00  0.00           C
ATOM  11422  C27 POPE  176      77.961  99.576  46.498  1.00  0.00           C
ATOM  11425  C28 POPE  176      78.251  99.175  47.958  1.00  0.00           C
ATOM  11428  C29 POPE  176      79.560  98.455  48.129  1.00  0.00           C
ATOM  11430 0C21 POPE  176      80.071  98.096  49.319  1.00  0.00           C
ATOM  11432 1C21 POPE  176      79.401  98.405  50.618  1.00  0.00           C
ATOM  11435 2C21 POPE  176      79.281  97.225  51.588  1.00  0.00           C
ATOM  11438 3C21 POPE  176      78.531  95.984  51.109  1.00  0.00           C
ATOM  11441 4C21 POPE  176      78.600  94.865  52.169  1.00  0.00           C
ATOM  11444 5C21 POPE  176      78.011  93.535  51.708  1.00  0.00           C
ATOM  11447 6C21 POPE  176      78.090  92.445  52.789  1.00  0.00           C
ATOM  11450 7C21 POPE  176      77.740  91.055  52.258  1.00  0.00           C
ATOM  11453 8C21 POPE  176      77.830  89.956  53.319  1.00  0.00           C
ATOM  11457  C33 POPE  176      81.071 103.595  41.199  1.00  0.00           C
ATOM  11460  C34 POPE  176      81.751 104.585  42.148  1.00  0.00           C
ATOM  11463  C35 POPE  176      80.840 105.155  43.249  1.00  0.00           C
ATOM  11466  C36 POPE  176      79.821 106.175  42.709  1.00  0.00           C
ATOM  11469  C37 POPE  176      78.940 106.785  43.808  1.00  0.00           C
ATOM  11472  C38 POPE  176      78.200 108.055  43.368  1.00  0.00           C
ATOM  11475  C39 POPE  176      77.321 107.855  42.118  1.00  0.00           C
ATOM  11478 0C31 POPE  176      76.450 109.095  41.839  1.00  0.00           C
ATOM  11481 1C31 POPE  176      75.511 108.926  40.639  1.00  0.00           C
ATOM  11484 2C31 POPE  176      74.431 110.015  40.569  1.00  0.00           C
ATOM  11487 3C31 POPE  176      73.350 109.855  41.649  1.00  0.00           C
ATOM  11490 4C31 POPE  176      72.321 110.984  41.679  1.00  0.00           C
ATOM  11493 5C31 POPE  176      71.050 110.575  42.438  1.00  0.00           C
ATOM  11496 6C31 POPE  176      70.091 111.726  42.738  1.00  0.00           C
ATOM  11500  NH3 POPE  177      81.501  37.166  74.618  1.00  0.00           N
ATOM  11504  C12 POPE  177      81.081  38.255  75.589  1.00  0.00           C
ATOM  11507  C11 POPE  177      80.791  39.646  74.988  1.00  0.00           C
ATOM  11510  P   POPE  177      79.901  42.005  75.788  1.00  0.00           P
ATOM  11511  O13 POPE  177      78.810  42.476  76.688  1.00  0.00           O
ATOM  11512  O14 POPE  177      81.181  42.736  75.799  1.00  0.00           O
ATOM  11513  O11 POPE  177      79.330  42.025  74.309  1.00  0.00           O
ATOM  11514  O12 POPE  177      80.071  40.436  75.968  1.00  0.00           O
ATOM  11515  C1  POPE  177      80.151  42.586  73.288  1.00  0.00           C
ATOM  11518  C2  POPE  177      79.620  42.155  71.909  1.00  0.00           C
ATOM  11520  O21 POPE  177      80.240  42.896  70.839  1.00  0.00           O
ATOM  11521  C21 POPE  177      81.531  42.695  70.649  1.00  0.00           C
ATOM  11522  O22 POPE  177      82.281  42.015  71.328  1.00  0.00           O
ATOM  11523  C22 POPE  177      81.971  43.506  69.438  1.00  0.00           C
ATOM  11526  C3  POPE  177      78.090  42.376  71.868  1.00  0.00           C
ATOM  11529  O31 POPE  177      77.541  42.015  70.589  1.00  0.00           O
ATOM  11530  C31 POPE  177      76.720  42.866  69.998  1.00  0.00           C
ATOM  11531  O32 POPE  177      76.341  43.945  70.458  1.00  0.00           O
ATOM  11532  C32 POPE  177      76.270  42.246  68.688  1.00  0.00           C
ATOM  11535  C23 POPE  177      81.300  43.096  68.118  1.00  0.00           C
ATOM  11538  C24 POPE  177      81.910  43.844  66.928  1.00  0.00           C
ATOM  11541  C25 POPE  177      81.381  43.405  65.568  1.00  0.00           C
ATOM  11544  C26 POPE  177      82.260  43.936  64.419  1.00  0.00           C
ATOM  11547  C27 POPE  177      81.451  44.455  63.218  1.00  0.00           C
ATOM  11550  C28 POPE  177      82.350  44.826  62.019  1.00  0.00           C
ATOM  11553  C29 POPE  177      81.600  45.615  60.979  1.00  0.00           C
ATOM  11555 0C21 POPE  177      81.700  45.525  59.639  1.00  0.00           C
ATOM  11557 1C21 POPE  177      82.621  44.616  58.848  1.00  0.00           C
ATOM  11560 2C21 POPE  177      83.680  45.406  58.059  1.00  0.00           C
ATOM  11563 3C21 POPE  177      83.120  46.134  56.819  1.00  0.00           C
ATOM  11566 4C21 POPE  177      84.111  47.126  56.189  1.00  0.00           C
ATOM  11569 5C21 POPE  177      85.401  46.465  55.658  1.00  0.00           C
ATOM  11572 6C21 POPE  177      86.471  47.495  55.279  1.00  0.00           C
ATOM  11575 7C21 POPE  177      87.740  46.826  54.748  1.00  0.00           C
ATOM  11578 8C21 POPE  177      88.880  47.806  54.479  1.00  0.00           C
ATOM  11582  C33 POPE  177      75.330  43.146  67.879  1.00  0.00           C
ATOM  11585  C34 POPE  177      75.100  42.576  66.479  1.00  0.00           C
ATOM  11588  C35 POPE  177      74.220  43.506  65.629  1.00  0.00           C
ATOM  11591  C36 POPE  177      73.630  42.815  64.399  1.00  0.00           C
ATOM  11594  C37 POPE  177      72.450  43.615  63.829  1.00  0.00           C
ATOM  11597  C38 POPE  177      71.580  42.806  62.868  1.00  0.00           C
ATOM  11600  C39 POPE  177      70.371  43.615  62.389  1.00  0.00           C
ATOM  11603 0C31 POPE  177      69.461  42.866  61.418  1.00  0.00           C
ATOM  11606 1C31 POPE  177      68.360  43.796  60.879  1.00  0.00           C
ATOM  11609 2C31 POPE  177      67.370  43.115  59.918  1.00  0.00           C
ATOM  11612 3C31 POPE  177      66.391  44.146  59.338  1.00  0.00           C
ATOM  11615 4C31 POPE  177      65.270  43.545  58.488  1.00  0.00           C
ATOM  11618 5C31 POPE  177      64.321  44.634  57.969  1.00  0.00           C
ATOM  11621 6C31 POPE  177      63.200  44.116  57.059  1.00  0.00           C
ATOM  11625  NH3 POPE  178       4.780  43.226  78.688  1.00  0.00           N
ATOM  11629  C12 POPE  178       4.820  44.356  79.689  1.00  0.00           C
ATOM  11632  C11 POPE  178       4.180  45.666  79.199  1.00  0.00           C
ATOM  11635  P   POPE  178       1.830  46.805  79.379  1.00  0.00           P
ATOM  11636  O13 POPE  178       2.650  48.045  79.499  1.00  0.00           O
ATOM  11637  O14 POPE  178       0.809  46.516  80.408  1.00  0.00           O
ATOM  11638  O11 POPE  178       0.999  46.786  78.029  1.00  0.00           O
ATOM  11639  O12 POPE  178       2.760  45.536  79.208  1.00  0.00           O
ATOM  11640  C1  POPE  178       1.109  47.736  76.979  1.00  0.00           C
ATOM  11643  C2  POPE  178       1.550  47.064  75.648  1.00  0.00           C
ATOM  11645  O21 POPE  178       0.469  46.315  75.038  1.00  0.00           O
ATOM  11646  C21 POPE  178       0.619  46.236  73.709  1.00  0.00           C
ATOM  11647  O22 POPE  178       1.259  47.025  73.029  1.00  0.00           O
ATOM  11648  C22 POPE  178      -0.021  44.965  73.129  1.00  0.00           C
ATOM  11651  C3  POPE  178       2.750  46.126  75.918  1.00  0.00           C
ATOM  11654  O31 POPE  178       3.120  45.366  74.758  1.00  0.00           O
ATOM  11655  C31 POPE  178       3.930  44.356  75.038  1.00  0.00           C
ATOM  11656  O32 POPE  178       4.660  44.305  76.020  1.00  0.00           O
ATOM  11657  C32 POPE  178       3.890  43.366  73.889  1.00  0.00           C
ATOM  11660  C23 POPE  178       0.609  44.595  71.758  1.00  0.00           C
ATOM  11663  C24 POPE  178       0.299  43.166  71.279  1.00  0.00           C
ATOM  11666  C25 POPE  178       1.480  42.486  70.568  1.00  0.00           C
ATOM  11669  C26 POPE  178       2.020  43.195  69.309  1.00  0.00           C
ATOM  11672  C27 POPE  178       3.150  42.365  68.678  1.00  0.00           C
ATOM  11675  C28 POPE  178       3.980  43.065  67.578  1.00  0.00           C
ATOM  11678  C29 POPE  178       5.260  42.295  67.358  1.00  0.00           C
ATOM  11680 0C21 POPE  178       5.980  42.165  66.229  1.00  0.00           C
ATOM  11682 1C21 POPE  178       5.750  42.826  64.898  1.00  0.00           C
ATOM  11685 2C21 POPE  178       7.060  43.485  64.419  1.00  0.00           C
ATOM  11688 3C21 POPE  178       6.890  44.245  63.099  1.00  0.00           C
ATOM  11691 4C21 POPE  178       8.210  44.756  62.509  1.00  0.00           C
ATOM  11694 5C21 POPE  178       8.990  45.676  63.468  1.00  0.00           C
ATOM  11697 6C21 POPE  178      10.130  46.416  62.759  1.00  0.00           C
ATOM  11700 7C21 POPE  178      11.030  47.225  63.708  1.00  0.00           C
ATOM  11703 8C21 POPE  178      11.941  48.226  62.989  1.00  0.00           C
ATOM  11707  C33 POPE  178       4.990  43.646  72.839  1.00  0.00           C
ATOM  11710  C34 POPE  178       5.160  45.116  72.468  1.00  0.00           C
ATOM  11713  C35 POPE  178       6.310  45.306  71.468  1.00  0.00           C
ATOM  11716  C36 POPE  178       5.850  45.086  70.029  1.00  0.00           C
ATOM  11719  C37 POPE  178       6.970  45.315  69.009  1.00  0.00           C
ATOM  11722  C38 POPE  178       8.050  44.225  69.019  1.00  0.00           C
ATOM  11725  C39 POPE  178       9.180  44.486  68.008  1.00  0.00           C
ATOM  11728 0C31 POPE  178      10.010  45.746  68.299  1.00  0.00           C
ATOM  11731 1C31 POPE  178      10.781  45.666  69.618  1.00  0.00           C
ATOM  11734 2C31 POPE  178      11.560  46.926  69.979  1.00  0.00           C
ATOM  11737 3C31 POPE  178      12.600  47.306  68.928  1.00  0.00           C
ATOM  11740 4C31 POPE  178      13.750  48.115  69.528  1.00  0.00           C
ATOM  11743 5C31 POPE  178      14.701  48.656  68.449  1.00  0.00           C
ATOM  11746 6C31 POPE  178      15.191  47.594  67.459  1.00  0.00           C
ATOM  11750  NH3 POPE  179     119.001  94.086  37.799  1.00  0.00           N
ATOM  11754  C12 POPE  179     119.090  93.896  36.309  1.00  0.00           C
ATOM  11757  C11 POPE  179     117.800  93.296  35.758  1.00  0.00           C
ATOM  11760  P   POPE  179     115.270  93.495  35.799  1.00  0.00           P
ATOM  11761  O13 POPE  179     115.200  93.566  34.329  1.00  0.00           O
ATOM  11762  O14 POPE  179     114.941  92.205  36.458  1.00  0.00           O
ATOM  11763  O11 POPE  179     114.291  94.585  36.358  1.00  0.00           O
ATOM  11764  O12 POPE  179     116.681  94.045  36.240  1.00  0.00           O
ATOM  11765  C1  POPE  179     114.661  95.704  37.159  1.00  0.00           C
ATOM  11768  C2  POPE  179     113.841  95.725  38.468  1.00  0.00           C
ATOM  11770  O21 POPE  179     114.121  96.936  39.179  1.00  0.00           O
ATOM  11771  C21 POPE  179     113.610  98.035  38.679  1.00  0.00           C
ATOM  11772  O22 POPE  179     112.831  98.116  37.738  1.00  0.00           O
ATOM  11773  C22 POPE  179     114.221  99.195  39.479  1.00  0.00           C
ATOM  11776  C3  POPE  179     114.251  94.536  39.358  1.00  0.00           C
ATOM  11779  O31 POPE  179     113.720  94.655  40.699  1.00  0.00           O
ATOM  11780  C31 POPE  179     114.580  95.036  41.638  1.00  0.00           C
ATOM  11781  O32 POPE  179     115.791  95.015  41.549  1.00  0.00           O
ATOM  11782  C32 POPE  179     113.780  95.445  42.868  1.00  0.00           C
ATOM  11785  C23 POPE  179     113.440  99.546  40.769  1.00  0.00           C
ATOM  11788  C24 POPE  179     114.330  99.734  42.019  1.00  0.00           C
ATOM  11791  C25 POPE  179     113.470  99.855  43.288  1.00  0.00           C
ATOM  11794  C26 POPE  179     114.190 100.326  44.569  1.00  0.00           C
ATOM  11797  C27 POPE  179     113.270 101.245  45.399  1.00  0.00           C
ATOM  11800  C28 POPE  179     113.871 101.675  46.749  1.00  0.00           C
ATOM  11803  C29 POPE  179     113.740 100.596  47.799  1.00  0.00           C
ATOM  11805 0C21 POPE  179     113.780 100.796  49.128  1.00  0.00           C
ATOM  11807 1C21 POPE  179     114.041 102.104  49.828  1.00  0.00           C
ATOM  11810 2C21 POPE  179     112.761 102.855  50.259  1.00  0.00           C
ATOM  11813 3C21 POPE  179     111.800 102.006  51.098  1.00  0.00           C
ATOM  11816 4C21 POPE  179     110.860 102.826  51.999  1.00  0.00           C
ATOM  11819 5C21 POPE  179     111.590 103.426  53.218  1.00  0.00           C
ATOM  11822 6C21 POPE  179     110.651 104.006  54.269  1.00  0.00           C
ATOM  11825 7C21 POPE  179     111.401 104.454  55.528  1.00  0.00           C
ATOM  11828 8C21 POPE  179     110.480 105.046  56.609  1.00  0.00           C
ATOM  11832  C33 POPE  179     114.671  95.946  44.018  1.00  0.00           C
ATOM  11835  C34 POPE  179     113.871  96.346  45.259  1.00  0.00           C
ATOM  11838  C35 POPE  179     114.690  96.475  46.549  1.00  0.00           C
ATOM  11841  C36 POPE  179     114.801  95.134  47.269  1.00  0.00           C
ATOM  11844  C37 POPE  179     115.240  95.236  48.729  1.00  0.00           C
ATOM  11847  C38 POPE  179     115.121  93.875  49.438  1.00  0.00           C
ATOM  11850  C39 POPE  179     115.300  93.996  50.958  1.00  0.00           C
ATOM  11853 0C31 POPE  179     114.071  93.516  51.739  1.00  0.00           C
ATOM  11856 1C31 POPE  179     114.230  93.756  53.238  1.00  0.00           C
ATOM  11859 2C31 POPE  179     112.980  93.385  54.039  1.00  0.00           C
ATOM  11862 3C31 POPE  179     113.160  93.545  55.559  1.00  0.00           C
ATOM  11865 4C31 POPE  179     113.321  95.006  55.988  1.00  0.00           C
ATOM  11868 5C31 POPE  179     113.481  95.155  57.509  1.00  0.00           C
ATOM  11871 6C31 POPE  179     113.481  96.616  57.969  1.00  0.00           C
ATOM  11875  NH3 POPE  180     124.251  78.915  38.708  1.00  0.00           N
ATOM  11879  C12 POPE  180     123.200  79.945  39.019  1.00  0.00           C
ATOM  11882  C11 POPE  180     123.680  81.384  38.788  1.00  0.00           C
ATOM  11885  P   POPE  180     121.560  82.576  39.769  1.00  0.00           P
ATOM  11886  O13 POPE  180     120.860  83.814  39.368  1.00  0.00           O
ATOM  11887  O14 POPE  180     120.720  81.366  39.979  1.00  0.00           O
ATOM  11888  O11 POPE  180     122.551  82.746  40.979  1.00  0.00           O
ATOM  11889  O12 POPE  180     122.560  82.245  38.589  1.00  0.00           O
ATOM  11890  C1  POPE  180     122.050  82.596  42.309  1.00  0.00           C
ATOM  11893  C2  POPE  180     123.190  82.374  43.349  1.00  0.00           C
ATOM  11895  O21 POPE  180     123.300  83.525  44.179  1.00  0.00           O
ATOM  11896  C21 POPE  180     123.370  83.315  45.469  1.00  0.00           C
ATOM  11897  O22 POPE  180     123.270  82.225  46.028  1.00  0.00           O
ATOM  11898  C22 POPE  180     123.561  84.655  46.179  1.00  0.00           C
ATOM  11901  C3  POPE  180     124.591  82.146  42.719  1.00  0.00           C
ATOM  11904  O31 POPE  180     125.580  81.954  43.758  1.00  0.00           O
ATOM  11905  C31 POPE  180     125.931  80.715  44.068  1.00  0.00           C
ATOM  11906  O32 POPE  180     125.690  79.725  43.409  1.00  0.00           O
ATOM  11907  C32 POPE  180     126.681  80.736  45.408  1.00  0.00           C
ATOM  11910  C23 POPE  180     123.141  84.615  47.668  1.00  0.00           C
ATOM  11913  C24 POPE  180     123.041  86.005  48.309  1.00  0.00           C
ATOM  11916  C25 POPE  180     123.981  86.175  49.508  1.00  0.00           C
ATOM  11919  C26 POPE  180     123.281  86.555  50.809  1.00  0.00           C
ATOM  11922  C27 POPE  180     124.211  86.384  52.029  1.00  0.00           C
ATOM  11925  C28 POPE  180     123.440  86.175  53.349  1.00  0.00           C
ATOM  11928  C29 POPE  180     122.810  84.805  53.409  1.00  0.00           C
ATOM  11930 0C21 POPE  180     122.660  84.055  54.519  1.00  0.00           C
ATOM  11932 1C21 POPE  180     123.020  84.475  55.918  1.00  0.00           C
ATOM  11935 2C21 POPE  180     124.270  83.756  56.448  1.00  0.00           C
ATOM  11938 3C21 POPE  180     124.681  84.335  57.808  1.00  0.00           C
ATOM  11941 4C21 POPE  180     125.940  83.675  58.409  1.00  0.00           C
ATOM  11944 5C21 POPE  180     126.520  84.546  59.538  1.00  0.00           C
ATOM  11947 6C21 POPE  180     127.651  83.896  60.339  1.00  0.00           C
ATOM  11950 7C21 POPE  180     128.790  83.306  59.499  1.00  0.00           C
ATOM  11953 8C21 POPE  180     129.911  82.725  60.368  1.00  0.00           C
ATOM  11957  C33 POPE  180     126.681  79.396  46.188  1.00  0.00           C
ATOM  11960  C34 POPE  180     127.031  79.604  47.668  1.00  0.00           C
ATOM  11963  C35 POPE  180     125.830  80.006  48.539  1.00  0.00           C
ATOM  11966  C36 POPE  180     126.250  80.425  49.958  1.00  0.00           C
ATOM  11969  C37 POPE  180     125.121  80.366  51.008  1.00  0.00           C
ATOM  11972  C38 POPE  180     125.711  80.495  52.418  1.00  0.00           C
ATOM  11975  C39 POPE  180     124.750  80.195  53.589  1.00  0.00           C
ATOM  11978 0C31 POPE  180     125.550  80.036  54.889  1.00  0.00           C
ATOM  11981 1C31 POPE  180     124.890  79.195  55.988  1.00  0.00           C
ATOM  11984 2C31 POPE  180     125.870  78.846  57.118  1.00  0.00           C
ATOM  11987 3C31 POPE  180     126.940  77.814  56.719  1.00  0.00           C
ATOM  11990 4C31 POPE  180     128.071  77.646  57.738  1.00  0.00           C
ATOM  11993 5C31 POPE  180     129.121  76.646  57.249  1.00  0.00           C
ATOM  11996 6C31 POPE  180     130.200  76.314  58.278  1.00  0.00           C
ATOM  12000  NH3 POPE  181      53.010  17.276  30.089  1.00  0.00           N
ATOM  12004  C12 POPE  181      52.801  16.026  29.289  1.00  0.00           C
ATOM  12007  C11 POPE  181      53.400  16.116  27.889  1.00  0.00           C
ATOM  12010  P   POPE  181      55.310  17.986  27.719  1.00  0.00           P
ATOM  12011  O13 POPE  181      56.660  17.836  27.169  1.00  0.00           O
ATOM  12012  O14 POPE  181      54.321  18.806  26.999  1.00  0.00           O
ATOM  12013  O11 POPE  181      55.391  18.536  29.208  1.00  0.00           O
ATOM  12014  O12 POPE  181      54.771  16.506  27.899  1.00  0.00           O
ATOM  12015  C1  POPE  181      56.501  19.366  29.639  1.00  0.00           C
ATOM  12018  C2  POPE  181      57.040  18.906  31.028  1.00  0.00           C
ATOM  12020  O21 POPE  181      56.081  19.256  32.059  1.00  0.00           O
ATOM  12021  C21 POPE  181      55.301  18.276  32.458  1.00  0.00           C
ATOM  12022  O22 POPE  181      55.091  17.236  31.848  1.00  0.00           O
ATOM  12023  C22 POPE  181      54.821  18.576  33.889  1.00  0.00           C
ATOM  12026  C3  POPE  181      58.400  19.506  31.498  1.00  0.00           C
ATOM  12029  O31 POPE  181      58.651  19.025  32.839  1.00  0.00           O
ATOM  12030  C31 POPE  181      59.790  19.336  33.449  1.00  0.00           C
ATOM  12031  O32 POPE  181      60.711  19.976  32.958  1.00  0.00           O
ATOM  12032  C32 POPE  181      59.761  18.676  34.819  1.00  0.00           C
ATOM  12035  C23 POPE  181      55.600  19.715  34.609  1.00  0.00           C
ATOM  12038  C24 POPE  181      55.310  19.806  36.109  1.00  0.00           C
ATOM  12041  C25 POPE  181      56.341  20.666  36.858  1.00  0.00           C
ATOM  12044  C26 POPE  181      56.190  20.695  38.389  1.00  0.00           C
ATOM  12047  C27 POPE  181      54.901  21.396  38.868  1.00  0.00           C
ATOM  12050  C28 POPE  181      54.990  21.896  40.329  1.00  0.00           C
ATOM  12053  C29 POPE  181      55.301  23.365  40.408  1.00  0.00           C
ATOM  12055 0C21 POPE  181      55.580  24.106  41.498  1.00  0.00           C
ATOM  12057 1C21 POPE  181      55.621  23.656  42.938  1.00  0.00           C
ATOM  12060 2C21 POPE  181      55.330  24.846  43.878  1.00  0.00           C
ATOM  12063 3C21 POPE  181      55.840  24.656  45.318  1.00  0.00           C
ATOM  12066 4C21 POPE  181      55.990  25.986  46.089  1.00  0.00           C
ATOM  12069 5C21 POPE  181      54.711  26.826  46.179  1.00  0.00           C
ATOM  12072 6C21 POPE  181      53.690  26.306  47.199  1.00  0.00           C
ATOM  12075 7C21 POPE  181      52.341  27.026  47.059  1.00  0.00           C
ATOM  12078 8C21 POPE  181      51.390  26.766  48.218  1.00  0.00           C
ATOM  12082  C33 POPE  181      60.420  19.476  35.958  1.00  0.00           C
ATOM  12085  C34 POPE  181      60.551  18.625  37.229  1.00  0.00           C
ATOM  12088  C35 POPE  181      59.200  18.106  37.758  1.00  0.00           C
ATOM  12091  C36 POPE  181      59.361  17.056  38.868  1.00  0.00           C
ATOM  12094  C37 POPE  181      58.001  16.606  39.399  1.00  0.00           C
ATOM  12097  C38 POPE  181      58.100  15.476  40.429  1.00  0.00           C
ATOM  12100  C39 POPE  181      58.791  15.926  41.719  1.00  0.00           C
ATOM  12103 0C31 POPE  181      58.721  14.866  42.808  1.00  0.00           C
ATOM  12106 1C31 POPE  181      59.121  15.406  44.179  1.00  0.00           C
ATOM  12109 2C31 POPE  181      59.130  14.296  45.229  1.00  0.00           C
ATOM  12112 3C31 POPE  181      58.880  14.796  46.649  1.00  0.00           C
ATOM  12115 4C31 POPE  181      58.850  13.636  47.648  1.00  0.00           C
ATOM  12118 5C31 POPE  181      58.711  14.126  49.088  1.00  0.00           C
ATOM  12121 6C31 POPE  181      58.591  12.986  50.098  1.00  0.00           C
ATOM  12125  NH3 POPE  182      10.630   8.766  35.199  1.00  0.00           N
ATOM  12129  C12 POPE  182       9.340   9.296  35.778  1.00  0.00           C
ATOM  12132  C11 POPE  182       8.580  10.196  34.778  1.00  0.00           C
ATOM  12135  P   POPE  182       8.050  12.566  35.778  1.00  0.00           P
ATOM  12136  O13 POPE  182       9.500  12.796  35.508  1.00  0.00           O
ATOM  12137  O14 POPE  182       7.071  13.486  35.168  1.00  0.00           O
ATOM  12138  O11 POPE  182       7.840  12.606  37.359  1.00  0.00           O
ATOM  12139  O12 POPE  182       7.690  11.066  35.468  1.00  0.00           O
ATOM  12140  C1  POPE  182       7.540  13.896  37.938  1.00  0.00           C
ATOM  12143  C2  POPE  182       7.200  13.836  39.449  1.00  0.00           C
ATOM  12145  O21 POPE  182       6.900  15.176  39.868  1.00  0.00           O
ATOM  12146  C21 POPE  182       6.290  15.276  41.049  1.00  0.00           C
ATOM  12147  O22 POPE  182       5.680  14.386  41.618  1.00  0.00           O
ATOM  12148  C22 POPE  182       6.421  16.696  41.588  1.00  0.00           C
ATOM  12151  C3  POPE  182       8.410  13.286  40.248  1.00  0.00           C
ATOM  12154  O31 POPE  182       8.080  12.926  41.599  1.00  0.00           O
ATOM  12155  C31 POPE  182       7.470  11.776  41.758  1.00  0.00           C
ATOM  12156  O32 POPE  182       7.180  10.986  40.868  1.00  0.00           O
ATOM  12157  C32 POPE  182       7.270  11.505  43.249  1.00  0.00           C
ATOM  12160  C23 POPE  182       6.220  16.795  43.118  1.00  0.00           C
ATOM  12163  C24 POPE  182       7.470  16.496  43.979  1.00  0.00           C
ATOM  12166  C25 POPE  182       7.620  15.006  44.359  1.00  0.00           C
ATOM  12169  C26 POPE  182       8.680  14.736  45.449  1.00  0.00           C
ATOM  12172  C27 POPE  182      10.121  14.736  44.898  1.00  0.00           C
ATOM  12175  C28 POPE  182      11.220  14.406  45.919  1.00  0.00           C
ATOM  12178  C29 POPE  182      11.170  12.976  46.409  1.00  0.00           C
ATOM  12180 0C21 POPE  182      12.191  12.276  46.929  1.00  0.00           C
ATOM  12182 1C21 POPE  182      13.590  12.786  47.208  1.00  0.00           C
ATOM  12185 2C21 POPE  182      14.170  12.286  48.549  1.00  0.00           C
ATOM  12188 3C21 POPE  182      13.810  13.126  49.799  1.00  0.00           C
ATOM  12191 4C21 POPE  182      12.310  13.316  50.038  1.00  0.00           C
ATOM  12194 5C21 POPE  182      11.980  13.976  51.389  1.00  0.00           C
ATOM  12197 6C21 POPE  182      12.060  13.006  52.578  1.00  0.00           C
ATOM  12200 7C21 POPE  182      11.670  13.656  53.909  1.00  0.00           C
ATOM  12203 8C21 POPE  182      11.850  12.726  55.108  1.00  0.00           C
ATOM  12207  C33 POPE  182       6.890  10.026  43.508  1.00  0.00           C
ATOM  12210  C34 POPE  182       7.280   9.545  44.909  1.00  0.00           C
ATOM  12213  C35 POPE  182       8.790   9.376  45.119  1.00  0.00           C
ATOM  12216  C36 POPE  182       9.090   8.426  46.288  1.00  0.00           C
ATOM  12219  C37 POPE  182      10.600   8.166  46.448  1.00  0.00           C
ATOM  12222  C38 POPE  182      10.920   7.026  47.418  1.00  0.00           C
ATOM  12225  C39 POPE  182      10.821   7.446  48.898  1.00  0.00           C
ATOM  12228 0C31 POPE  182      12.060   8.206  49.389  1.00  0.00           C
ATOM  12231 1C31 POPE  182      11.900   8.675  50.839  1.00  0.00           C
ATOM  12234 2C31 POPE  182      13.230   8.666  51.599  1.00  0.00           C
ATOM  12237 3C31 POPE  182      13.050   8.876  53.109  1.00  0.00           C
ATOM  12240 4C31 POPE  182      14.280   8.426  53.898  1.00  0.00           C
ATOM  12243 5C31 POPE  182      14.020   8.316  55.408  1.00  0.00           C
ATOM  12246 6C31 POPE  182      15.220   7.766  56.178  1.00  0.00           C
ATOM  12250  NH3 POPE  183      77.090  41.274  78.359  1.00  0.00           N
ATOM  12254  C12 POPE  183      77.350  40.046  77.538  1.00  0.00           C
ATOM  12257  C11 POPE  183      76.270  38.974  77.678  1.00  0.00           C
ATOM  12260  P   POPE  183      76.891  36.525  77.059  1.00  0.00           P
ATOM  12261  O13 POPE  183      78.261  36.346  76.538  1.00  0.00           O
ATOM  12262  O14 POPE  183      76.650  36.336  78.508  1.00  0.00           O
ATOM  12263  O11 POPE  183      75.791  35.785  76.218  1.00  0.00           O
ATOM  12264  O12 POPE  183      76.481  38.006  76.649  1.00  0.00           O
ATOM  12265  C1  POPE  183      76.000  34.916  75.108  1.00  0.00           C
ATOM  12268  C2  POPE  183      75.120  35.355  73.909  1.00  0.00           C
ATOM  12270  O21 POPE  183      75.130  34.296  72.949  1.00  0.00           O
ATOM  12271  C21 POPE  183      74.121  33.456  73.059  1.00  0.00           C
ATOM  12272  O22 POPE  183      73.111  33.606  73.740  1.00  0.00           O
ATOM  12273  C22 POPE  183      74.401  32.266  72.148  1.00  0.00           C
ATOM  12276  C3  POPE  183      75.700  36.636  73.229  1.00  0.00           C
ATOM  12279  O31 POPE  183      75.141  36.916  71.919  1.00  0.00           O
ATOM  12280  C31 POPE  183      75.711  37.956  71.319  1.00  0.00           C
ATOM  12281  O32 POPE  183      76.431  38.756  71.909  1.00  0.00           O
ATOM  12282  C32 POPE  183      75.361  37.965  69.819  1.00  0.00           C
ATOM  12285  C23 POPE  183      73.490  32.276  70.909  1.00  0.00           C
ATOM  12288  C24 POPE  183      73.920  31.186  69.928  1.00  0.00           C
ATOM  12291  C25 POPE  183      72.920  30.986  68.788  1.00  0.00           C
ATOM  12294  C26 POPE  183      73.380  29.885  67.829  1.00  0.00           C
ATOM  12297  C27 POPE  183      72.331  29.526  66.779  1.00  0.00           C
ATOM  12300  C28 POPE  183      72.861  28.556  65.699  1.00  0.00           C
ATOM  12303  C29 POPE  183      73.950  29.215  64.898  1.00  0.00           C
ATOM  12305 0C21 POPE  183      74.980  28.616  64.279  1.00  0.00           C
ATOM  12307 1C21 POPE  183      75.221  27.136  64.199  1.00  0.00           C
ATOM  12310 2C21 POPE  183      75.880  26.725  62.868  1.00  0.00           C
ATOM  12313 3C21 POPE  183      74.990  26.986  61.649  1.00  0.00           C
ATOM  12316 4C21 POPE  183      75.630  26.476  60.349  1.00  0.00           C
ATOM  12319 5C21 POPE  183      74.681  26.586  59.149  1.00  0.00           C
ATOM  12322 6C21 POPE  183      74.450  28.016  58.659  1.00  0.00           C
ATOM  12325 7C21 POPE  183      73.331  28.096  57.619  1.00  0.00           C
ATOM  12328 8C21 POPE  183      73.141  29.496  57.028  1.00  0.00           C
ATOM  12332  C33 POPE  183      73.880  38.335  69.489  1.00  0.00           C
ATOM  12335  C34 POPE  183      73.651  38.646  67.989  1.00  0.00           C
ATOM  12338  C35 POPE  183      72.170  38.516  67.569  1.00  0.00           C
ATOM  12341  C36 POPE  183      71.871  38.925  66.108  1.00  0.00           C
ATOM  12344  C37 POPE  183      70.481  38.446  65.638  1.00  0.00           C
ATOM  12347  C38 POPE  183      69.681  39.476  64.819  1.00  0.00           C
ATOM  12350  C39 POPE  183      68.200  39.105  64.639  1.00  0.00           C
ATOM  12353 0C31 POPE  183      67.900  38.105  63.508  1.00  0.00           C
ATOM  12356 1C31 POPE  183      66.401  37.806  63.379  1.00  0.00           C
ATOM  12359 2C31 POPE  183      66.050  36.935  62.159  1.00  0.00           C
ATOM  12362 3C31 POPE  183      64.561  36.566  62.069  1.00  0.00           C
ATOM  12365 4C31 POPE  183      64.191  35.986  60.688  1.00  0.00           C
ATOM  12368 5C31 POPE  183      62.810  35.326  60.639  1.00  0.00           C
ATOM  12371 6C31 POPE  183      62.541  34.636  59.299  1.00  0.00           C
ATOM  12375  NH3 POPE  184      25.900  54.235  36.379  1.00  0.00           N
ATOM  12379  C12 POPE  184      26.540  55.065  35.308  1.00  0.00           C
ATOM  12382  C11 POPE  184      26.651  56.516  35.789  1.00  0.00           C
ATOM  12385  P   POPE  184      27.360  57.966  37.808  1.00  0.00           P
ATOM  12386  O13 POPE  184      28.710  58.516  37.559  1.00  0.00           O
ATOM  12387  O14 POPE  184      26.161  58.774  37.519  1.00  0.00           O
ATOM  12388  O11 POPE  184      27.341  57.416  39.288  1.00  0.00           O
ATOM  12389  O12 POPE  184      27.350  56.576  37.039  1.00  0.00           O
ATOM  12390  C1  POPE  184      27.460  58.306  40.408  1.00  0.00           C
ATOM  12393  C2  POPE  184      28.361  57.715  41.539  1.00  0.00           C
ATOM  12395  O21 POPE  184      28.580  58.736  42.519  1.00  0.00           O
ATOM  12396  C21 POPE  184      27.831  58.666  43.589  1.00  0.00           C
ATOM  12397  O22 POPE  184      26.930  57.866  43.778  1.00  0.00           O
ATOM  12398  C22 POPE  184      28.340  59.686  44.608  1.00  0.00           C
ATOM  12401  C3  POPE  184      29.760  57.285  41.028  1.00  0.00           C
ATOM  12404  O31 POPE  184      30.290  56.056  41.588  1.00  0.00           O
ATOM  12405  C31 POPE  184      30.561  56.026  42.899  1.00  0.00           C
ATOM  12406  O32 POPE  184      30.520  56.976  43.659  1.00  0.00           O
ATOM  12407  C32 POPE  184      31.000  54.616  43.269  1.00  0.00           C
ATOM  12410  C23 POPE  184      27.260  60.726  44.979  1.00  0.00           C
ATOM  12413  C24 POPE  184      27.650  61.595  46.179  1.00  0.00           C
ATOM  12416  C25 POPE  184      27.901  60.775  47.449  1.00  0.00           C
ATOM  12419  C26 POPE  184      27.290  61.416  48.708  1.00  0.00           C
ATOM  12422  C27 POPE  184      27.451  60.536  49.958  1.00  0.00           C
ATOM  12425  C28 POPE  184      26.150  60.355  50.769  1.00  0.00           C
ATOM  12428  C29 POPE  184      25.121  59.525  50.049  1.00  0.00           C
ATOM  12430 0C21 POPE  184      23.930  59.125  50.549  1.00  0.00           C
ATOM  12432 1C21 POPE  184      23.420  59.416  51.938  1.00  0.00           C
ATOM  12435 2C21 POPE  184      23.250  58.135  52.789  1.00  0.00           C
ATOM  12438 3C21 POPE  184      21.990  57.314  52.458  1.00  0.00           C
ATOM  12441 4C21 POPE  184      21.930  56.016  53.279  1.00  0.00           C
ATOM  12444 5C21 POPE  184      20.510  55.455  53.449  1.00  0.00           C
ATOM  12447 6C21 POPE  184      19.850  54.995  52.139  1.00  0.00           C
ATOM  12450 7C21 POPE  184      18.470  54.375  52.389  1.00  0.00           C
ATOM  12453 8C21 POPE  184      17.781  53.945  51.109  1.00  0.00           C
ATOM  12457  C33 POPE  184      31.231  54.455  44.789  1.00  0.00           C
ATOM  12460  C34 POPE  184      31.900  53.125  45.168  1.00  0.00           C
ATOM  12463  C35 POPE  184      31.191  52.396  46.328  1.00  0.00           C
ATOM  12466  C36 POPE  184      31.210  53.166  47.659  1.00  0.00           C
ATOM  12469  C37 POPE  184      30.401  52.436  48.740  1.00  0.00           C
ATOM  12472  C38 POPE  184      30.420  53.106  50.119  1.00  0.00           C
ATOM  12475  C39 POPE  184      31.751  52.975  50.868  1.00  0.00           C
ATOM  12478 0C31 POPE  184      31.721  53.596  52.278  1.00  0.00           C
ATOM  12481 1C31 POPE  184      33.050  53.475  53.019  1.00  0.00           C
ATOM  12484 2C31 POPE  184      33.260  54.505  54.149  1.00  0.00           C
ATOM  12487 3C31 POPE  184      32.200  54.515  55.248  1.00  0.00           C
ATOM  12490 4C31 POPE  184      32.270  53.335  56.240  1.00  0.00           C
ATOM  12493 5C31 POPE  184      31.240  53.496  57.368  1.00  0.00           C
ATOM  12496 6C31 POPE  184      31.310  52.446  58.479  1.00  0.00           C
ATOM  12500  NH3 POPE  185      12.451 124.635  78.148  1.00  0.00           N
ATOM  12504  C12 POPE  185      13.770 125.085  77.589  1.00  0.00           C
ATOM  12507  C11 POPE  185      14.781 125.445  78.688  1.00  0.00           C
ATOM  12510  P   POPE  185      16.660 123.656  79.129  1.00  0.00           P
[truncated: 1,700,645 more chars]
