# Supplementary material for: Characterizing Membrane Association and Periplasmic Transfer of Bacterial Lipoproteins through Molecular Dynamics Simulations
Source: Structure. 2020 Apr 7;28(4):475–487.e3. doi: 10.1016/j.str.2020.01.012 (PMC7139219; doi:10.1016/j.str.2020.01.012)
Supplement: Data S1. Final Coordinates from Simulations (Y–Z), Related to Figure 3 [file mmc3.zip › Y-Z/YJEI-2-atomistic.pdb]

TITLE     Protein
REMARK    THIS IS A SIMULATION BOX
CRYST1  129.390  129.390  126.484  90.00  90.00  90.00 P 1           1
MODEL        1
ATOM      1  N   CYSTA   1      75.160  77.935  76.742  1.00  0.00           N
ATOM      3  CA  CYSTA   1      75.800  76.845  76.002  1.00  0.00           C
ATOM      5  C   CYSTA   1      74.920  75.635  75.722  1.00  0.00           C
ATOM      6  O   CYSTA   1      74.510  75.345  74.602  1.00  0.00           O
ATOM      7  CB  CYSTA   1      76.650  77.275  74.772  1.00  0.00           C
ATOM     10  SG  CYSTA   1      78.370  77.635  75.252  1.00  0.00           S
ATOM     11  C1  CYSTA   1      78.260  79.415  75.402  1.00  0.00           C
ATOM     14  CA1 CYSTA   1      74.010  78.535  76.452  1.00  0.00           C
ATOM     15  OA1 CYSTA   1      73.400  79.065  77.372  1.00  0.00           O
ATOM     16  CA2 CYSTA   1      73.450  78.645  75.072  1.00  0.00           C
ATOM     19  C11 CYSTA   1      78.590  80.255  74.132  1.00  0.00           C
ATOM     21  O11 CYSTA   1      77.480  80.175  73.222  1.00  0.00           O
ATOM     22  CX1 CYSTA   1      77.410  81.215  72.412  1.00  0.00           C
ATOM     23  OX1 CYSTA   1      78.250  82.095  72.312  1.00  0.00           O
ATOM     24  CX2 CYSTA   1      76.130  81.185  71.612  1.00  0.00           C
ATOM     27  C12 CYSTA   1      79.970  79.955  73.462  1.00  0.00           C
ATOM     30  O12 CYSTA   1      80.100  78.635  72.912  1.00  0.00           O
ATOM     31  CD1 CYSTA   1      79.560  78.305  71.732  1.00  0.00           C
ATOM     32  OD1 CYSTA   1      79.040  77.245  71.492  1.00  0.00           O
ATOM     33  CD2 CYSTA   1      79.900  79.345  70.652  1.00  0.00           C
ATOM     36  CA3 CYSTA   1      71.960  79.035  75.142  1.00  0.00           C
ATOM     39  CA4 CYSTA   1      71.270  78.935  73.782  1.00  0.00           C
ATOM     42  CA5 CYSTA   1      71.190  77.485  73.292  1.00  0.00           C
ATOM     45  CA6 CYSTA   1      72.030  77.225  72.032  1.00  0.00           C
ATOM     48  CA7 CYSTA   1      71.450  77.955  70.822  1.00  0.00           C
ATOM     51  CA8 CYSTA   1      72.280  77.775  69.552  1.00  0.00           C
ATOM     54  CA9 CYSTA   1      71.780  78.685  68.442  1.00  0.00           C
ATOM     57 0CA1 CYSTA   1      70.750  78.055  67.502  1.00  0.00           C
ATOM     60 1CA1 CYSTA   1      69.340  78.535  67.842  1.00  0.00           C
ATOM     63 2CA1 CYSTA   1      68.380  78.415  66.652  1.00  0.00           C
ATOM     66 3CA1 CYSTA   1      67.010  79.035  66.972  1.00  0.00           C
ATOM     69 4CA1 CYSTA   1      66.180  78.215  67.962  1.00  0.00           C
ATOM     72 5CA1 CYSTA   1      65.690  76.895  67.362  1.00  0.00           C
ATOM     75 6CA1 CYSTA   1      64.690  76.175  68.262  1.00  0.00           C
ATOM     79  CD3 CYSTA   1      79.640  78.805  69.232  1.00  0.00           C
ATOM     82  CD4 CYSTA   1      80.580  77.645  68.842  1.00  0.00           C
ATOM     85  CD5 CYSTA   1      80.680  77.465  67.322  1.00  0.00           C
ATOM     88  CD6 CYSTA   1      79.340  77.195  66.642  1.00  0.00           C
ATOM     91  CD7 CYSTA   1      79.530  76.955  65.142  1.00  0.00           C
ATOM     94  CD8 CYSTA   1      78.200  76.875  64.372  1.00  0.00           C
ATOM     97  CD9 CYSTA   1      78.390  76.615  62.872  1.00  0.00           C
ATOM    100 0CD1 CYSTA   1      79.050  77.785  62.132  1.00  0.00           C
ATOM    103 1CD1 CYSTA   1      78.110  78.465  61.122  1.00  0.00           C
ATOM    106 2CD1 CYSTA   1      78.760  79.715  60.522  1.00  0.00           C
ATOM    109 3CD1 CYSTA   1      77.910  80.325  59.402  1.00  0.00           C
ATOM    112 4CD1 CYSTA   1      78.430  81.695  58.952  1.00  0.00           C
ATOM    115 5CD1 CYSTA   1      79.890  81.685  58.502  1.00  0.00           C
ATOM    118 6CD1 CYSTA   1      80.340  83.075  58.122  1.00  0.00           C
ATOM    122  CX3 CYSTA   1      76.440  80.955  70.132  1.00  0.00           C
ATOM    125  CX4 CYSTA   1      75.220  81.195  69.252  1.00  0.00           C
ATOM    128  CX5 CYSTA   1      75.410  80.625  67.852  1.00  0.00           C
ATOM    131  CX6 CYSTA   1      76.220  81.455  66.862  1.00  0.00           C
ATOM    134  CX7 CYSTA   1      76.020  81.005  65.402  1.00  0.00           C
ATOM    137  CX8 CYSTA   1      77.010  81.655  64.412  1.00  0.00           C
ATOM    140  CX9 CYSTA   1      76.880  83.155  64.412  1.00  0.00           C
ATOM    142 0CX1 CYSTA   1      76.700  83.955  63.362  1.00  0.00           C
ATOM    144 1CX1 CYSTA   1      76.590  83.545  61.912  1.00  0.00           C
ATOM    147 2CX1 CYSTA   1      76.100  84.745  61.092  1.00  0.00           C
ATOM    150 3CX1 CYSTA   1      75.850  84.415  59.612  1.00  0.00           C
ATOM    153 4CX1 CYSTA   1      75.300  85.645  58.872  1.00  0.00           C
ATOM    156 5CX1 CYSTA   1      75.300  85.485  57.342  1.00  0.00           C
ATOM    159 6CX1 CYSTA   1      75.040  86.805  56.612  1.00  0.00           C
ATOM    162 7CX1 CYSTA   1      75.020  86.615  55.092  1.00  0.00           C
ATOM    165 8CX1 CYSTA   1      74.790  87.905  54.302  1.00  0.00           C
ATOM    169  N   SER A   2      74.610  74.905  76.802  1.00  0.00           N
ATOM    171  CA  SER A   2      75.380  73.755  77.272  1.00  0.00           C
ATOM    173  CB  SER A   2      76.200  72.955  76.202  1.00  0.00           C
ATOM    176  OG  SER A   2      75.380  72.185  75.322  1.00  0.00           O
ATOM    178  C   SER A   2      76.290  74.145  78.422  1.00  0.00           C
ATOM    179  O   SER A   2      77.410  74.605  78.222  1.00  0.00           O
ATOM    180  N   SER A   3      75.840  74.005  79.682  1.00  0.00           N
ATOM    182  CA  SER A   3      76.660  74.265  80.872  1.00  0.00           C
ATOM    184  CB  SER A   3      75.840  74.355  82.202  1.00  0.00           C
ATOM    187  OG  SER A   3      75.270  75.635  82.422  1.00  0.00           O
ATOM    189  C   SER A   3      77.800  73.275  81.122  1.00  0.00           C
ATOM    190  O   SER A   3      77.570  72.075  81.222  1.00  0.00           O
ATOM    191  N   SER A   4      79.050  73.775  81.262  1.00  0.00           N
ATOM    193  CA  SER A   4      80.260  72.955  81.242  1.00  0.00           C
ATOM    195  CB  SER A   4      81.250  73.405  80.122  1.00  0.00           C
ATOM    198  OG  SER A   4      80.890  72.885  78.852  1.00  0.00           O
ATOM    200  C   SER A   4      81.060  72.955  82.542  1.00  0.00           C
ATOM    201  O   SER A   4      81.180  73.955  83.222  1.00  0.00           O
ATOM    202  N   ASN A   5      81.670  71.795  82.872  1.00  0.00           N
ATOM    204  CA  ASN A   5      82.760  71.595  83.822  1.00  0.00           C
ATOM    206  CB  ASN A   5      84.130  72.135  83.292  1.00  0.00           C
ATOM    209  CG  ASN A   5      84.680  73.415  83.912  1.00  0.00           C
ATOM    210  OD1 ASN A   5      85.840  73.465  84.302  1.00  0.00           O
ATOM    211  ND2 ASN A   5      83.840  74.455  84.092  1.00  0.00           N
ATOM    214  C   ASN A   5      82.500  71.775  85.332  1.00  0.00           C
ATOM    215  O   ASN A   5      82.010  72.795  85.822  1.00  0.00           O
ATOM    216  N   GLU A   6      82.870  70.795  86.182  1.00  0.00           N
ATOM    218  CA  GLU A   6      82.290  69.465  86.172  1.00  0.00           C
ATOM    220  CB  GLU A   6      83.150  68.425  85.402  1.00  0.00           C
ATOM    223  CG  GLU A   6      84.350  67.815  86.172  1.00  0.00           C
ATOM    226  CD  GLU A   6      85.330  68.825  86.772  1.00  0.00           C
ATOM    227  OE1 GLU A   6      85.710  68.645  87.952  1.00  0.00           O
ATOM    228  OE2 GLU A   6      85.780  69.745  86.052  1.00  0.00           O
ATOM    229  C   GLU A   6      82.140  69.005  87.632  1.00  0.00           C
ATOM    230  O   GLU A   6      82.770  69.535  88.542  1.00  0.00           O
ATOM    231  N   LEU A   7      81.260  68.015  87.912  1.00  0.00           N
ATOM    233  CA  LEU A   7      80.070  67.695  87.162  1.00  0.00           C
ATOM    235  CB  LEU A   7      79.630  66.225  87.362  1.00  0.00           C
ATOM    238  CG  LEU A   7      78.440  65.785  86.472  1.00  0.00           C
ATOM    240  CD1 LEU A   7      78.100  64.305  86.702  1.00  0.00           C
ATOM    244  CD2 LEU A   7      78.730  66.035  84.982  1.00  0.00           C
ATOM    248  C   LEU A   7      78.940  68.605  87.592  1.00  0.00           C
ATOM    249  O   LEU A   7      78.320  69.255  86.762  1.00  0.00           O
ATOM    250  N   SER A   8      78.680  68.675  88.912  1.00  0.00           N
ATOM    252  CA  SER A   8      77.410  69.155  89.452  1.00  0.00           C
ATOM    254  CB  SER A   8      76.170  68.495  88.772  1.00  0.00           C
ATOM    257  OG  SER A   8      74.920  68.905  89.332  1.00  0.00           O
ATOM    259  C   SER A   8      77.370  68.825  90.942  1.00  0.00           C
ATOM    260  O   SER A   8      76.960  67.755  91.372  1.00  0.00           O
ATOM    261  N   ALA A   9      77.790  69.725  91.842  1.00  0.00           N
ATOM    263  CA  ALA A   9      78.830  70.705  91.622  1.00  0.00           C
ATOM    265  CB  ALA A   9      78.400  72.065  92.202  1.00  0.00           C
ATOM    269  C   ALA A   9      80.100  70.195  92.282  1.00  0.00           C
ATOM    270  O   ALA A   9      80.080  69.595  93.362  1.00  0.00           O
ATOM    271  N   ALA A  10      81.270  70.365  91.682  1.00  0.00           N
ATOM    273  CA  ALA A  10      82.120  71.455  92.132  1.00  0.00           C
ATOM    275  CB  ALA A  10      83.580  71.075  91.802  1.00  0.00           C
ATOM    279  C   ALA A  10      81.840  72.805  91.502  1.00  0.00           C
ATOM    280  O   ALA A  10      81.750  73.815  92.192  1.00  0.00           O
ATOM    281  N   GLY A  11      81.770  72.845  90.162  1.00  0.00           N
ATOM    283  CA  GLY A  11      81.880  74.075  89.402  1.00  0.00           C
ATOM    286  C   GLY A  11      80.570  74.555  88.892  1.00  0.00           C
ATOM    287  O   GLY A  11      79.740  75.125  89.592  1.00  0.00           O
ATOM    288  N   GLN A  12      80.370  74.335  87.582  1.00  0.00           N
ATOM    290  CA  GLN A  12      79.100  74.505  86.922  1.00  0.00           C
ATOM    292  CB  GLN A  12      79.340  74.675  85.392  1.00  0.00           C
ATOM    295  CG  GLN A  12      78.520  75.825  84.762  1.00  0.00           C
ATOM    298  CD  GLN A  12      79.100  77.235  85.002  1.00  0.00           C
ATOM    299  OE1 GLN A  12      78.510  78.235  84.592  1.00  0.00           O
ATOM    300  NE2 GLN A  12      80.300  77.285  85.632  1.00  0.00           N
ATOM    303  C   GLN A  12      78.250  73.275  87.192  1.00  0.00           C
ATOM    304  O   GLN A  12      78.230  72.685  88.262  1.00  0.00           O
ATOM    305  N   SER A  13      77.490  72.845  86.182  1.00  0.00           N
ATOM    307  CA  SER A  13      76.550  71.765  86.312  1.00  0.00           C
ATOM    309  CB  SER A  13      76.480  70.925  84.992  1.00  0.00           C
ATOM    312  OG  SER A  13      76.250  71.755  83.852  1.00  0.00           O
ATOM    314  C   SER A  13      75.250  72.395  86.702  1.00  0.00           C
ATOM    315  O   SER A  13      75.160  73.185  87.642  1.00  0.00           O
ATOM    316  N   VAL A  14      74.180  72.085  85.972  1.00  0.00           N
ATOM    318  CA  VAL A  14      72.840  72.475  86.332  1.00  0.00           C
ATOM    320  CB  VAL A  14      71.870  71.945  85.302  1.00  0.00           C
ATOM    322  CG1 VAL A  14      70.460  72.445  85.592  1.00  0.00           C
ATOM    326  CG2 VAL A  14      72.320  72.365  83.892  1.00  0.00           C
ATOM    330  C   VAL A  14      72.490  71.965  87.732  1.00  0.00           C
ATOM    331  O   VAL A  14      72.460  70.765  87.982  1.00  0.00           O
ATOM    332  N   ARG A  15      72.250  72.855  88.712  1.00  0.00           N
ATOM    334  CA  ARG A  15      71.980  72.395  90.062  1.00  0.00           C
ATOM    336  CB  ARG A  15      72.490  73.385  91.132  1.00  0.00           C
ATOM    339  CG  ARG A  15      72.530  72.825  92.582  1.00  0.00           C
ATOM    342  CD  ARG A  15      73.560  71.695  92.792  1.00  0.00           C
ATOM    345  NE  ARG A  15      73.490  71.255  94.222  1.00  0.00           N
ATOM    347  CZ  ARG A  15      72.680  70.315  94.712  1.00  0.00           C
ATOM    348  NH1 ARG A  15      71.810  69.655  93.992  1.00  0.00           N
ATOM    351  NH2 ARG A  15      72.600  70.115  96.012  1.00  0.00           N
ATOM    354  C   ARG A  15      70.490  72.145  90.212  1.00  0.00           C
ATOM    355  O   ARG A  15      69.670  72.935  89.762  1.00  0.00           O
ATOM    356  N   ILE A  16      70.090  71.015  90.812  1.00  0.00           N
ATOM    358  CA  ILE A  16      68.680  70.805  91.122  1.00  0.00           C
ATOM    360  CB  ILE A  16      68.260  69.345  91.232  1.00  0.00           C
ATOM    362  CG2 ILE A  16      66.720  69.295  91.252  1.00  0.00           C
ATOM    366  CG1 ILE A  16      68.830  68.525  90.052  1.00  0.00           C
ATOM    369  CD  ILE A  16      68.550  67.025  90.172  1.00  0.00           C
ATOM    373  C   ILE A  16      68.370  71.505  92.432  1.00  0.00           C
ATOM    374  O   ILE A  16      69.050  71.255  93.432  1.00  0.00           O
ATOM    375  N   VAL A  17      67.380  72.395  92.432  1.00  0.00           N
ATOM    377  CA  VAL A  17      66.940  73.095  93.622  1.00  0.00           C
ATOM    379  CB  VAL A  17      67.200  74.585  93.472  1.00  0.00           C
ATOM    381  CG1 VAL A  17      66.560  75.365  94.622  1.00  0.00           C
ATOM    385  CG2 VAL A  17      68.720  74.825  93.502  1.00  0.00           C
ATOM    389  C   VAL A  17      65.480  72.745  93.772  1.00  0.00           C
ATOM    390  O   VAL A  17      64.790  72.565  92.772  1.00  0.00           O
ATOM    391  N   ASP A  18      64.980  72.585  95.022  1.00  0.00           N
ATOM    393  CA  ASP A  18      63.570  72.315  95.232  1.00  0.00           C
ATOM    395  CB  ASP A  18      63.440  71.035  96.132  1.00  0.00           C
ATOM    398  CG  ASP A  18      63.590  71.235  97.622  1.00  0.00           C
ATOM    399  OD1 ASP A  18      64.500  72.005  98.022  1.00  0.00           O
ATOM    400  OD2 ASP A  18      62.880  70.505  98.372  1.00  0.00           O
ATOM    401  C   ASP A  18      62.850  73.575  95.752  1.00  0.00           C
ATOM    402  O   ASP A  18      61.620  73.675  95.652  1.00  0.00           O
ATOM    403  N   GLU A  19      63.590  74.595  96.232  1.00  0.00           N
ATOM    405  CA  GLU A  19      63.030  75.865  96.672  1.00  0.00           C
ATOM    407  CB  GLU A  19      62.800  75.825  98.212  1.00  0.00           C
ATOM    410  CG  GLU A  19      64.050  75.555  99.092  1.00  0.00           C
ATOM    413  CD  GLU A  19      64.520  76.785  99.872  1.00  0.00           C
ATOM    414  OE1 GLU A  19      63.710  77.375 100.622  1.00  0.00           O
ATOM    415  OE2 GLU A  19      65.710  77.155  99.722  1.00  0.00           O
ATOM    416  C   GLU A  19      63.890  77.065  96.262  1.00  0.00           C
ATOM    417  O   GLU A  19      65.070  77.125  96.562  1.00  0.00           O
ATOM    418  N   GLN A  20      63.340  78.065  95.532  1.00  0.00           N
ATOM    420  CA  GLN A  20      64.120  79.265  95.202  1.00  0.00           C
ATOM    422  CB  GLN A  20      64.340  79.385  93.662  1.00  0.00           C
ATOM    425  CG  GLN A  20      65.210  78.235  93.082  1.00  0.00           C
ATOM    428  CD  GLN A  20      65.550  78.445  91.612  1.00  0.00           C
ATOM    429  OE1 GLN A  20      65.770  79.555  91.122  1.00  0.00           O
ATOM    430  NE2 GLN A  20      65.630  77.335  90.842  1.00  0.00           N
ATOM    433  C   GLN A  20      63.650  80.625  95.792  1.00  0.00           C
ATOM    434  O   GLN A  20      64.000  81.635  95.172  1.00  0.00           O
ATOM    435  N   PRO A  21      62.910  80.845  96.902  1.00  0.00           N
ATOM    436  CD  PRO A  21      62.440  79.815  97.832  1.00  0.00           C
ATOM    439  CA  PRO A  21      62.750  82.175  97.502  1.00  0.00           C
ATOM    441  CB  PRO A  21      62.140  81.935  98.892  1.00  0.00           C
ATOM    444  CG  PRO A  21      61.480  80.565  98.762  1.00  0.00           C
ATOM    447  C   PRO A  21      63.980  83.065  97.632  1.00  0.00           C
ATOM    448  O   PRO A  21      65.030  82.635  98.122  1.00  0.00           O
ATOM    449  N   GLY A  22      63.880  84.345  97.232  1.00  0.00           N
ATOM    451  CA  GLY A  22      64.950  85.315  97.412  1.00  0.00           C
ATOM    454  C   GLY A  22      66.050  85.225  96.392  1.00  0.00           C
ATOM    455  O   GLY A  22      67.070  85.905  96.532  1.00  0.00           O
ATOM    456  N   ALA A  23      65.880  84.455  95.302  1.00  0.00           N
ATOM    458  CA  ALA A  23      66.750  84.525  94.142  1.00  0.00           C
ATOM    460  CB  ALA A  23      67.500  83.215  93.852  1.00  0.00           C
ATOM    464  C   ALA A  23      65.930  84.875  92.932  1.00  0.00           C
ATOM    465  O   ALA A  23      64.830  84.365  92.722  1.00  0.00           O
ATOM    466  N   GLU A  24      66.430  85.805  92.132  1.00  0.00           N
ATOM    468  CA  GLU A  24      65.900  86.185  90.862  1.00  0.00           C
ATOM    470  CB  GLU A  24      66.210  87.675  90.592  1.00  0.00           C
ATOM    473  CG  GLU A  24      67.710  88.045  90.472  1.00  0.00           C
ATOM    476  CD  GLU A  24      68.550  87.745  91.722  1.00  0.00           C
ATOM    477  OE1 GLU A  24      68.180  88.265  92.812  1.00  0.00           O
ATOM    478  OE2 GLU A  24      69.530  86.965  91.642  1.00  0.00           O
ATOM    479  C   GLU A  24      66.510  85.295  89.792  1.00  0.00           C
ATOM    480  O   GLU A  24      67.640  84.805  89.912  1.00  0.00           O
ATOM    481  N   CYS A  25      65.760  85.005  88.732  1.00  0.00           N
ATOM    483  CA  CYS A  25      66.180  84.055  87.732  1.00  0.00           C
ATOM    485  CB  CYS A  25      66.200  82.595  88.262  1.00  0.00           C
ATOM    488  SG  CYS A  25      64.690  82.095  89.172  1.00  0.00           S
ATOM    490  C   CYS A  25      65.260  84.205  86.552  1.00  0.00           C
ATOM    491  O   CYS A  25      64.110  84.615  86.712  1.00  0.00           O
ATOM    492  N   GLN A  26      65.730  83.865  85.352  1.00  0.00           N
ATOM    494  CA  GLN A  26      65.000  83.885  84.102  1.00  0.00           C
ATOM    496  CB  GLN A  26      65.960  84.175  82.922  1.00  0.00           C
ATOM    499  CG  GLN A  26      65.310  84.005  81.522  1.00  0.00           C
ATOM    502  CD  GLN A  26      66.300  84.325  80.402  1.00  0.00           C
ATOM    503  OE1 GLN A  26      67.070  85.275  80.472  1.00  0.00           O
ATOM    504  NE2 GLN A  26      66.260  83.535  79.312  1.00  0.00           N
ATOM    507  C   GLN A  26      64.350  82.545  83.882  1.00  0.00           C
ATOM    508  O   GLN A  26      65.010  81.525  84.042  1.00  0.00           O
ATOM    509  N   LEU A  27      63.080  82.485  83.472  1.00  0.00           N
ATOM    511  CA  LEU A  27      62.480  81.235  83.052  1.00  0.00           C
ATOM    513  CB  LEU A  27      60.960  81.265  83.372  1.00  0.00           C
ATOM    516  CG  LEU A  27      60.150  79.985  83.052  1.00  0.00           C
ATOM    518  CD1 LEU A  27      60.730  78.725  83.712  1.00  0.00           C
ATOM    522  CD2 LEU A  27      58.700  80.165  83.532  1.00  0.00           C
ATOM    526  C   LEU A  27      62.770  80.985  81.582  1.00  0.00           C
ATOM    527  O   LEU A  27      62.570  81.845  80.722  1.00  0.00           O
ATOM    528  N   ILE A  28      63.310  79.785  81.262  1.00  0.00           N
ATOM    530  CA  ILE A  28      63.600  79.365  79.892  1.00  0.00           C
ATOM    532  CB  ILE A  28      65.090  78.985  79.662  1.00  0.00           C
ATOM    534  CG2 ILE A  28      65.390  78.485  78.222  1.00  0.00           C
ATOM    538  CG1 ILE A  28      66.040  80.195  79.882  1.00  0.00           C
ATOM    541  CD  ILE A  28      66.400  80.455  81.342  1.00  0.00           C
ATOM    545  C   ILE A  28      62.610  78.245  79.542  1.00  0.00           C
ATOM    546  O   ILE A  28      62.760  77.505  78.582  1.00  0.00           O
ATOM    547  N   GLY A  29      61.520  78.105  80.332  1.00  0.00           N
ATOM    549  CA  GLY A  29      60.410  77.215  80.032  1.00  0.00           C
ATOM    552  C   GLY A  29      60.420  75.975  80.862  1.00  0.00           C
ATOM    553  O   GLY A  29      61.140  75.825  81.852  1.00  0.00           O
ATOM    554  N   THR A  30      59.530  75.045  80.492  1.00  0.00           N
ATOM    556  CA  THR A  30      59.490  73.725  81.082  1.00  0.00           C
ATOM    558  CB  THR A  30      58.120  73.035  81.022  1.00  0.00           C
ATOM    560  OG1 THR A  30      57.380  73.395  79.872  1.00  0.00           O
ATOM    562  CG2 THR A  30      57.290  73.585  82.182  1.00  0.00           C
ATOM    566  C   THR A  30      60.570  72.815  80.542  1.00  0.00           C
ATOM    567  O   THR A  30      61.030  72.915  79.402  1.00  0.00           O
ATOM    568  N   ALA A  31      60.980  71.855  81.382  1.00  0.00           N
ATOM    570  CA  ALA A  31      61.630  70.675  80.892  1.00  0.00           C
ATOM    572  CB  ALA A  31      63.160  70.705  81.092  1.00  0.00           C
ATOM    576  C   ALA A  31      61.030  69.495  81.622  1.00  0.00           C
ATOM    577  O   ALA A  31      60.490  69.615  82.732  1.00  0.00           O
ATOM    578  N   THR A  32      61.120  68.325  81.002  1.00  0.00           N
ATOM    580  CA  THR A  32      60.580  67.095  81.552  1.00  0.00           C
ATOM    582  CB  THR A  32      59.330  66.595  80.852  1.00  0.00           C
ATOM    584  OG1 THR A  32      58.270  67.515  81.002  1.00  0.00           O
ATOM    586  CG2 THR A  32      58.850  65.285  81.482  1.00  0.00           C
ATOM    590  C   THR A  32      61.650  66.065  81.402  1.00  0.00           C
ATOM    591  O   THR A  32      62.280  65.975  80.342  1.00  0.00           O
ATOM    592  N   GLY A  33      61.890  65.255  82.452  1.00  0.00           N
ATOM    594  CA  GLY A  33      62.630  64.005  82.332  1.00  0.00           C
ATOM    597  C   GLY A  33      61.760  62.865  82.732  1.00  0.00           C
ATOM    598  O   GLY A  33      60.840  62.995  83.542  1.00  0.00           O
ATOM    599  N   LYS A  34      62.020  61.705  82.132  1.00  0.00           N
ATOM    601  CA  LYS A  34      61.140  60.595  82.292  1.00  0.00           C
ATOM    603  CB  LYS A  34      60.290  60.315  81.022  1.00  0.00           C
ATOM    606  CG  LYS A  34      59.490  61.455  80.392  1.00  0.00           C
ATOM    609  CD  LYS A  34      58.260  61.855  81.212  1.00  0.00           C
ATOM    612  CE  LYS A  34      57.190  62.555  80.382  1.00  0.00           C
ATOM    615  NZ  LYS A  34      56.520  61.575  79.502  1.00  0.00           N
ATOM    619  C   LYS A  34      62.040  59.415  82.442  1.00  0.00           C
ATOM    620  O   LYS A  34      63.170  59.385  81.952  1.00  0.00           O
ATOM    621  N   GLN A  35      61.500  58.345  83.002  1.00  0.00           N
ATOM    623  CA  GLN A  35      61.900  57.035  82.562  1.00  0.00           C
ATOM    625  CB  GLN A  35      61.980  56.075  83.752  1.00  0.00           C
ATOM    628  CG  GLN A  35      63.110  56.475  84.732  1.00  0.00           C
ATOM    631  CD  GLN A  35      64.530  56.285  84.172  1.00  0.00           C
ATOM    632  OE1 GLN A  35      65.160  55.275  84.462  1.00  0.00           O
ATOM    633  NE2 GLN A  35      65.080  57.265  83.422  1.00  0.00           N
ATOM    636  C   GLN A  35      60.980  56.595  81.452  1.00  0.00           C
ATOM    637  O   GLN A  35      60.280  55.605  81.572  1.00  0.00           O
ATOM    638  N   SER A  36      61.030  57.365  80.322  1.00  0.00           N
ATOM    640  CA  SER A  36      60.590  57.005  78.982  1.00  0.00           C
ATOM    642  CB  SER A  36      60.140  58.205  78.082  1.00  0.00           C
ATOM    645  OG  SER A  36      61.120  59.225  77.912  1.00  0.00           O
ATOM    647  C   SER A  36      61.700  56.255  78.292  1.00  0.00           C
ATOM    648  O   SER A  36      61.500  55.545  77.302  1.00  0.00           O
ATOM    649  N   ASN A  37      62.910  56.295  78.902  1.00  0.00           N
ATOM    651  CA  ASN A  37      64.010  55.385  78.712  1.00  0.00           C
ATOM    653  CB  ASN A  37      65.300  56.145  78.232  1.00  0.00           C
ATOM    656  CG  ASN A  37      65.850  57.275  79.122  1.00  0.00           C
ATOM    657  OD1 ASN A  37      66.990  57.185  79.582  1.00  0.00           O
ATOM    658  ND2 ASN A  37      65.100  58.385  79.302  1.00  0.00           N
ATOM    661  C   ASN A  37      64.170  54.655  80.062  1.00  0.00           C
ATOM    662  O   ASN A  37      64.180  55.295  81.102  1.00  0.00           O
ATOM    663  N   TRP A  38      64.210  53.305  80.092  1.00  0.00           N
ATOM    665  CA  TRP A  38      64.230  52.515  81.332  1.00  0.00           C
ATOM    667  CB  TRP A  38      65.520  52.545  82.192  1.00  0.00           C
ATOM    670  CG  TRP A  38      66.730  52.005  81.492  1.00  0.00           C
ATOM    671  CD1 TRP A  38      67.220  50.725  81.432  1.00  0.00           C
ATOM    673  NE1 TRP A  38      68.440  50.735  80.772  1.00  0.00           N
ATOM    675  CE2 TRP A  38      68.730  52.015  80.412  1.00  0.00           C
ATOM    676  CD2 TRP A  38      67.670  52.845  80.822  1.00  0.00           C
ATOM    677  CE3 TRP A  38      67.700  54.205  80.552  1.00  0.00           C
ATOM    679  CZ3 TRP A  38      68.800  54.705  79.862  1.00  0.00           C
ATOM    681  CZ2 TRP A  38      69.840  52.535  79.752  1.00  0.00           C
ATOM    683  CH2 TRP A  38      69.850  53.895  79.482  1.00  0.00           C
ATOM    685  C   TRP A  38      62.990  52.625  82.212  1.00  0.00           C
ATOM    686  O   TRP A  38      62.990  52.555  83.442  1.00  0.00           O
ATOM    687  N   LEU A  39      61.850  52.735  81.532  1.00  0.00           N
ATOM    689  CA  LEU A  39      60.550  52.415  82.042  1.00  0.00           C
ATOM    691  CB  LEU A  39      59.450  52.685  80.982  1.00  0.00           C
ATOM    694  CG  LEU A  39      59.830  53.345  79.632  1.00  0.00           C
ATOM    696  CD1 LEU A  39      60.350  52.315  78.622  1.00  0.00           C
ATOM    700  CD2 LEU A  39      58.600  54.065  79.072  1.00  0.00           C
ATOM    704  C   LEU A  39      60.470  50.965  82.542  1.00  0.00           C
ATOM    705  O   LEU A  39      61.100  50.075  81.972  1.00  0.00           O
ATOM    706  N   SER A  40      59.670  50.695  83.582  1.00  0.00           N
ATOM    708  CA  SER A  40      59.380  49.345  84.062  1.00  0.00           C
ATOM    710  CB  SER A  40      58.710  49.435  85.452  1.00  0.00           C
ATOM    713  OG  SER A  40      58.670  48.185  86.132  1.00  0.00           O
ATOM    715  C   SER A  40      58.430  48.665  83.092  1.00  0.00           C
ATOM    716  O   SER A  40      57.210  48.735  83.252  1.00  0.00           O
ATOM    717  N   GLY A  41      58.970  48.045  82.012  1.00  0.00           N
ATOM    719  CA  GLY A  41      58.240  47.685  80.802  1.00  0.00           C
ATOM    722  C   GLY A  41      57.330  46.515  80.982  1.00  0.00           C
ATOM    723  O   GLY A  41      56.420  46.285  80.192  1.00  0.00           O
ATOM    724  N   GLN A  42      57.540  45.795  82.082  1.00  0.00           N
ATOM    726  CA  GLN A  42      56.740  44.695  82.522  1.00  0.00           C
ATOM    728  CB  GLN A  42      57.380  43.355  82.042  1.00  0.00           C
ATOM    731  CG  GLN A  42      56.440  42.135  82.152  1.00  0.00           C
ATOM    734  CD  GLN A  42      57.070  40.875  81.562  1.00  0.00           C
ATOM    735  OE1 GLN A  42      58.200  40.905  81.082  1.00  0.00           O
ATOM    736  NE2 GLN A  42      56.360  39.725  81.592  1.00  0.00           N
ATOM    739  C   GLN A  42      56.710  44.745  84.042  1.00  0.00           C
ATOM    740  O   GLN A  42      57.560  45.345  84.682  1.00  0.00           O
ATOM    741  N   HIS A  43      55.740  44.065  84.672  1.00  0.00           N
ATOM    743  CA  HIS A  43      55.650  43.895  86.122  1.00  0.00           C
ATOM    745  CB  HIS A  43      54.360  43.095  86.472  1.00  0.00           C
ATOM    748  ND1 HIS A  43      53.130  43.605  88.592  1.00  0.00           N
ATOM    749  CG  HIS A  43      54.120  42.885  87.942  1.00  0.00           C
ATOM    750  CE1 HIS A  43      53.250  43.275  89.862  1.00  0.00           C
ATOM    752  NE2 HIS A  43      54.230  42.365  90.052  1.00  0.00           N
ATOM    754  CD2 HIS A  43      54.780  42.095  88.822  1.00  0.00           C
ATOM    756  C   HIS A  43      56.880  43.225  86.702  1.00  0.00           C
ATOM    757  O   HIS A  43      57.330  43.545  87.802  1.00  0.00           O
ATOM    758  N   GLY A  44      57.440  42.265  85.932  1.00  0.00           N
ATOM    760  CA  GLY A  44      58.660  41.535  86.272  1.00  0.00           C
ATOM    763  C   GLY A  44      59.930  42.345  86.142  1.00  0.00           C
ATOM    764  O   GLY A  44      60.890  42.095  86.872  1.00  0.00           O
ATOM    765  N   GLU A  45      59.960  43.345  85.232  1.00  0.00           N
ATOM    767  CA  GLU A  45      61.060  44.265  85.062  1.00  0.00           C
ATOM    769  CB  GLU A  45      60.880  45.175  83.822  1.00  0.00           C
ATOM    772  CG  GLU A  45      61.110  44.445  82.482  1.00  0.00           C
ATOM    775  CD  GLU A  45      60.900  45.385  81.312  1.00  0.00           C
ATOM    776  OE1 GLU A  45      61.330  46.565  81.412  1.00  0.00           O
ATOM    777  OE2 GLU A  45      60.270  44.975  80.302  1.00  0.00           O
ATOM    778  C   GLU A  45      61.300  45.145  86.282  1.00  0.00           C
ATOM    779  O   GLU A  45      60.390  45.405  87.072  1.00  0.00           O
ATOM    780  N   GLU A  46      62.550  45.605  86.532  1.00  0.00           N
ATOM    782  CA  GLU A  46      62.810  46.605  87.552  1.00  0.00           C
ATOM    784  CB  GLU A  46      64.300  46.985  87.692  1.00  0.00           C
ATOM    787  CG  GLU A  46      65.230  45.915  88.332  1.00  0.00           C
ATOM    790  CD  GLU A  46      65.150  44.535  87.702  1.00  0.00           C
ATOM    791  OE1 GLU A  46      65.210  44.425  86.452  1.00  0.00           O
ATOM    792  OE2 GLU A  46      65.060  43.535  88.452  1.00  0.00           O
ATOM    793  C   GLU A  46      61.980  47.885  87.402  1.00  0.00           C
ATOM    794  O   GLU A  46      61.820  48.435  86.312  1.00  0.00           O
ATOM    795  N   GLY A  47      61.420  48.355  88.542  1.00  0.00           N
ATOM    797  CA  GLY A  47      60.650  49.585  88.612  1.00  0.00           C
ATOM    800  C   GLY A  47      61.370  50.785  88.082  1.00  0.00           C
ATOM    801  O   GLY A  47      62.580  50.885  88.262  1.00  0.00           O
ATOM    802  N   GLY A  48      60.640  51.765  87.512  1.00  0.00           N
ATOM    804  CA  GLY A  48      61.210  53.025  87.002  1.00  0.00           C
ATOM    807  C   GLY A  48      62.200  53.685  87.932  1.00  0.00           C
ATOM    808  O   GLY A  48      61.970  53.745  89.132  1.00  0.00           O
ATOM    809  N   SER A  49      63.340  54.185  87.442  1.00  0.00           N
ATOM    811  CA  SER A  49      64.370  54.765  88.292  1.00  0.00           C
ATOM    813  CB  SER A  49      65.770  54.415  87.732  1.00  0.00           C
ATOM    816  OG  SER A  49      66.870  55.005  88.432  1.00  0.00           O
ATOM    818  C   SER A  49      64.250  56.275  88.422  1.00  0.00           C
ATOM    819  O   SER A  49      64.510  57.025  87.482  1.00  0.00           O
ATOM    820  N   MET A  50      63.910  56.785  89.632  1.00  0.00           N
ATOM    822  CA  MET A  50      63.770  58.205  89.892  1.00  0.00           C
ATOM    824  CB  MET A  50      63.330  58.505  91.342  1.00  0.00           C
ATOM    827  CG  MET A  50      64.290  58.085  92.482  1.00  0.00           C
ATOM    830  SD  MET A  50      63.750  58.705  94.082  1.00  0.00           S
ATOM    831  CE  MET A  50      64.260  60.405  93.732  1.00  0.00           C
ATOM    835  C   MET A  50      65.030  59.005  89.632  1.00  0.00           C
ATOM    836  O   MET A  50      65.010  60.135  89.142  1.00  0.00           O
ATOM    837  N   ARG A  51      66.190  58.385  89.922  1.00  0.00           N
ATOM    839  CA  ARG A  51      67.500  58.905  89.632  1.00  0.00           C
ATOM    841  CB  ARG A  51      68.600  57.905  90.112  1.00  0.00           C
ATOM    844  CG  ARG A  51      70.040  58.455  89.932  1.00  0.00           C
ATOM    847  CD  ARG A  51      71.190  57.485  90.192  1.00  0.00           C
ATOM    850  NE  ARG A  51      71.220  56.465  89.092  1.00  0.00           N
ATOM    852  CZ  ARG A  51      72.180  55.565  88.962  1.00  0.00           C
ATOM    853  NH1 ARG A  51      73.290  55.585  89.672  1.00  0.00           N
ATOM    856  NH2 ARG A  51      72.060  54.565  88.112  1.00  0.00           N
ATOM    859  C   ARG A  51      67.690  59.155  88.152  1.00  0.00           C
ATOM    860  O   ARG A  51      68.180  60.215  87.772  1.00  0.00           O
ATOM    861  N   GLY A  52      67.270  58.215  87.282  1.00  0.00           N
ATOM    863  CA  GLY A  52      67.360  58.365  85.842  1.00  0.00           C
ATOM    866  C   GLY A  52      66.540  59.505  85.322  1.00  0.00           C
ATOM    867  O   GLY A  52      67.040  60.365  84.612  1.00  0.00           O
ATOM    868  N   ALA A  53      65.260  59.595  85.742  1.00  0.00           N
ATOM    870  CA  ALA A  53      64.380  60.665  85.312  1.00  0.00           C
ATOM    872  CB  ALA A  53      62.980  60.445  85.912  1.00  0.00           C
ATOM    876  C   ALA A  53      64.880  62.045  85.712  1.00  0.00           C
ATOM    877  O   ALA A  53      64.870  62.985  84.922  1.00  0.00           O
ATOM    878  N   ALA A  54      65.390  62.155  86.972  1.00  0.00           N
ATOM    880  CA  ALA A  54      66.040  63.335  87.502  1.00  0.00           C
ATOM    882  CB  ALA A  54      66.450  63.075  88.962  1.00  0.00           C
ATOM    886  C   ALA A  54      67.240  63.765  86.692  1.00  0.00           C
ATOM    887  O   ALA A  54      67.430  64.955  86.402  1.00  0.00           O
ATOM    888  N   ASN A  55      68.080  62.805  86.282  1.00  0.00           N
ATOM    890  CA  ASN A  55      69.200  63.045  85.392  1.00  0.00           C
ATOM    892  CB  ASN A  55      70.020  61.765  85.182  1.00  0.00           C
ATOM    895  CG  ASN A  55      70.590  61.305  86.522  1.00  0.00           C
ATOM    896  OD1 ASN A  55      70.750  62.085  87.472  1.00  0.00           O
ATOM    897  ND2 ASN A  55      70.920  59.995  86.592  1.00  0.00           N
ATOM    900  C   ASN A  55      68.810  63.565  84.042  1.00  0.00           C
ATOM    901  O   ASN A  55      69.350  64.585  83.612  1.00  0.00           O
ATOM    902  N   ASP A  56      67.860  62.925  83.372  1.00  0.00           N
ATOM    904  CA  ASP A  56      67.430  63.285  82.042  1.00  0.00           C
ATOM    906  CB  ASP A  56      66.400  62.245  81.552  1.00  0.00           C
ATOM    909  CG  ASP A  56      67.030  60.855  81.442  1.00  0.00           C
ATOM    910  OD1 ASP A  56      68.280  60.725  81.352  1.00  0.00           O
ATOM    911  OD2 ASP A  56      66.210  59.905  81.392  1.00  0.00           O
ATOM    912  C   ASP A  56      66.890  64.715  81.992  1.00  0.00           C
ATOM    913  O   ASP A  56      67.260  65.525  81.142  1.00  0.00           O
ATOM    914  N   LEU A  57      66.090  65.105  83.022  1.00  0.00           N
ATOM    916  CA  LEU A  57      65.600  66.455  83.202  1.00  0.00           C
ATOM    918  CB  LEU A  57      64.700  66.505  84.462  1.00  0.00           C
ATOM    921  CG  LEU A  57      64.190  67.895  84.892  1.00  0.00           C
ATOM    923  CD1 LEU A  57      63.260  68.525  83.862  1.00  0.00           C
ATOM    927  CD2 LEU A  57      63.470  67.845  86.232  1.00  0.00           C
ATOM    931  C   LEU A  57      66.700  67.505  83.302  1.00  0.00           C
ATOM    932  O   LEU A  57      66.640  68.575  82.692  1.00  0.00           O
ATOM    933  N   ARG A  58      67.760  67.195  84.062  1.00  0.00           N
ATOM    935  CA  ARG A  58      68.950  68.025  84.132  1.00  0.00           C
ATOM    937  CB  ARG A  58      69.920  67.365  85.132  1.00  0.00           C
ATOM    940  CG  ARG A  58      70.890  68.365  85.762  1.00  0.00           C
ATOM    943  CD  ARG A  58      71.980  67.735  86.642  1.00  0.00           C
ATOM    946  NE  ARG A  58      71.290  66.775  87.572  1.00  0.00           N
ATOM    948  CZ  ARG A  58      71.370  65.455  87.482  1.00  0.00           C
ATOM    949  NH1 ARG A  58      72.180  64.815  86.672  1.00  0.00           N
ATOM    952  NH2 ARG A  58      70.580  64.705  88.222  1.00  0.00           N
ATOM    955  C   ARG A  58      69.650  68.215  82.782  1.00  0.00           C
ATOM    956  O   ARG A  58      70.030  69.325  82.402  1.00  0.00           O
ATOM    957  N   ASN A  59      69.780  67.125  82.002  1.00  0.00           N
ATOM    959  CA  ASN A  59      70.360  67.125  80.672  1.00  0.00           C
ATOM    961  CB  ASN A  59      70.630  65.665  80.212  1.00  0.00           C
ATOM    964  CG  ASN A  59      71.510  64.885  81.222  1.00  0.00           C
ATOM    965  OD1 ASN A  59      72.270  65.415  82.042  1.00  0.00           O
ATOM    966  ND2 ASN A  59      71.350  63.545  81.192  1.00  0.00           N
ATOM    969  C   ASN A  59      69.520  67.945  79.662  1.00  0.00           C
ATOM    970  O   ASN A  59      70.060  68.695  78.852  1.00  0.00           O
ATOM    971  N   GLN A  60      68.170  67.885  79.732  1.00  0.00           N
ATOM    973  CA  GLN A  60      67.280  68.785  78.992  1.00  0.00           C
ATOM    975  CB  GLN A  60      65.800  68.415  79.222  1.00  0.00           C
ATOM    978  CG  GLN A  60      65.350  67.155  78.462  1.00  0.00           C
ATOM    981  CD  GLN A  60      65.310  67.235  76.932  1.00  0.00           C
ATOM    982  OE1 GLN A  60      65.500  66.225  76.262  1.00  0.00           O
ATOM    983  NE2 GLN A  60      64.960  68.405  76.352  1.00  0.00           N
ATOM    986  C   GLN A  60      67.440  70.265  79.272  1.00  0.00           C
ATOM    987  O   GLN A  60      67.420  71.085  78.352  1.00  0.00           O
ATOM    988  N   ALA A  61      67.600  70.675  80.542  1.00  0.00           N
ATOM    990  CA  ALA A  61      67.950  72.045  80.882  1.00  0.00           C
ATOM    992  CB  ALA A  61      67.960  72.255  82.402  1.00  0.00           C
ATOM    996  C   ALA A  61      69.280  72.485  80.342  1.00  0.00           C
ATOM    997  O   ALA A  61      69.430  73.605  79.872  1.00  0.00           O
ATOM    998  N   ALA A  62      70.280  71.575  80.372  1.00  0.00           N
ATOM   1000  CA  ALA A  62      71.580  71.815  79.782  1.00  0.00           C
ATOM   1002  CB  ALA A  62      72.510  70.625  80.072  1.00  0.00           C
ATOM   1006  C   ALA A  62      71.520  72.125  78.292  1.00  0.00           C
ATOM   1007  O   ALA A  62      72.180  73.065  77.832  1.00  0.00           O
ATOM   1008  N   ALA A  63      70.640  71.445  77.532  1.00  0.00           N
ATOM   1010  CA  ALA A  63      70.370  71.745  76.142  1.00  0.00           C
ATOM   1012  CB  ALA A  63      69.420  70.665  75.562  1.00  0.00           C
ATOM   1016  C   ALA A  63      69.760  73.135  75.872  1.00  0.00           C
ATOM   1017  O   ALA A  63      69.880  73.675  74.772  1.00  0.00           O
ATOM   1018  N   MET A  64      69.100  73.745  76.872  1.00  0.00           N
ATOM   1020  CA  MET A  64      68.560  75.085  76.782  1.00  0.00           C
ATOM   1022  CB  MET A  64      67.190  75.155  77.482  1.00  0.00           C
ATOM   1025  CG  MET A  64      66.070  74.515  76.652  1.00  0.00           C
ATOM   1028  SD  MET A  64      64.430  74.715  77.412  1.00  0.00           S
ATOM   1029  CE  MET A  64      64.550  73.385  78.632  1.00  0.00           C
ATOM   1033  C   MET A  64      69.460  76.145  77.382  1.00  0.00           C
ATOM   1034  O   MET A  64      69.140  77.335  77.342  1.00  0.00           O
ATOM   1035  N   GLY A  65      70.630  75.735  77.922  1.00  0.00           N
ATOM   1037  CA  GLY A  65      71.600  76.605  78.552  1.00  0.00           C
ATOM   1040  C   GLY A  65      71.310  76.945  79.982  1.00  0.00           C
ATOM   1041  O   GLY A  65      71.760  77.965  80.482  1.00  0.00           O
ATOM   1042  N   GLY A  66      70.550  76.115  80.712  1.00  0.00           N
ATOM   1044  CA  GLY A  66      70.230  76.395  82.112  1.00  0.00           C
ATOM   1047  C   GLY A  66      71.390  76.325  83.082  1.00  0.00           C
ATOM   1048  O   GLY A  66      72.370  75.615  82.862  1.00  0.00           O
ATOM   1049  N   ASN A  67      71.270  77.045  84.222  1.00  0.00           N
ATOM   1051  CA  ASN A  67      72.220  76.935  85.322  1.00  0.00           C
ATOM   1053  CB  ASN A  67      72.800  78.335  85.732  1.00  0.00           C
ATOM   1056  CG  ASN A  67      71.790  79.315  86.342  1.00  0.00           C
ATOM   1057  OD1 ASN A  67      70.590  79.115  86.312  1.00  0.00           O
ATOM   1058  ND2 ASN A  67      72.300  80.405  86.972  1.00  0.00           N
ATOM   1061  C   ASN A  67      71.590  76.215  86.512  1.00  0.00           C
ATOM   1062  O   ASN A  67      72.290  75.595  87.312  1.00  0.00           O
ATOM   1063  N   VAL A  68      70.260  76.205  86.602  1.00  0.00           N
ATOM   1065  CA  VAL A  68      69.570  75.615  87.732  1.00  0.00           C
ATOM   1067  CB  VAL A  68      69.210  76.605  88.862  1.00  0.00           C
ATOM   1069  CG1 VAL A  68      68.750  75.875  90.142  1.00  0.00           C
ATOM   1073  CG2 VAL A  68      70.420  77.475  89.262  1.00  0.00           C
ATOM   1077  C   VAL A  68      68.290  75.015  87.192  1.00  0.00           C
ATOM   1078  O   VAL A  68      67.700  75.525  86.242  1.00  0.00           O
ATOM   1079  N   ILE A  69      67.790  73.915  87.802  1.00  0.00           N
ATOM   1081  CA  ILE A  69      66.420  73.495  87.612  1.00  0.00           C
ATOM   1083  CB  ILE A  69      66.290  72.055  87.122  1.00  0.00           C
ATOM   1085  CG2 ILE A  69      64.830  71.525  87.172  1.00  0.00           C
ATOM   1089  CG1 ILE A  69      66.830  72.005  85.692  1.00  0.00           C
ATOM   1092  CD  ILE A  69      66.650  70.645  85.052  1.00  0.00           C
ATOM   1096  C   ILE A  69      65.670  73.675  88.912  1.00  0.00           C
ATOM   1097  O   ILE A  69      66.150  73.315  89.982  1.00  0.00           O
ATOM   1098  N   TYR A  70      64.450  74.215  88.822  1.00  0.00           N
ATOM   1100  CA  TYR A  70      63.500  74.115  89.892  1.00  0.00           C
ATOM   1102  CB  TYR A  70      62.570  75.335  89.902  1.00  0.00           C
ATOM   1105  CG  TYR A  70      61.640  75.345  91.062  1.00  0.00           C
ATOM   1106  CD1 TYR A  70      62.080  75.815  92.302  1.00  0.00           C
ATOM   1108  CE1 TYR A  70      61.180  75.965  93.362  1.00  0.00           C
ATOM   1110  CZ  TYR A  70      59.850  75.605  93.192  1.00  0.00           C
ATOM   1111  OH  TYR A  70      58.930  75.785  94.242  1.00  0.00           O
ATOM   1113  CD2 TYR A  70      60.290  74.965  90.902  1.00  0.00           C
ATOM   1115  CE2 TYR A  70      59.400  75.095  91.982  1.00  0.00           C
ATOM   1117  C   TYR A  70      62.680  72.855  89.652  1.00  0.00           C
ATOM   1118  O   TYR A  70      61.870  72.775  88.722  1.00  0.00           O
ATOM   1119  N   GLY A  71      62.930  71.825  90.472  1.00  0.00           N
ATOM   1121  CA  GLY A  71      62.130  70.615  90.462  1.00  0.00           C
ATOM   1124  C   GLY A  71      60.830  70.825  91.132  1.00  0.00           C
ATOM   1125  O   GLY A  71      60.790  71.075  92.332  1.00  0.00           O
ATOM   1126  N   ILE A  72      59.710  70.745  90.392  1.00  0.00           N
ATOM   1128  CA  ILE A  72      58.410  70.975  90.992  1.00  0.00           C
ATOM   1130  CB  ILE A  72      57.400  71.555  89.982  1.00  0.00           C
ATOM   1132  CG2 ILE A  72      57.070  70.545  88.862  1.00  0.00           C
ATOM   1136  CG1 ILE A  72      56.080  72.035  90.632  1.00  0.00           C
ATOM   1139  CD  ILE A  72      56.280  73.245  91.562  1.00  0.00           C
ATOM   1143  C   ILE A  72      57.880  69.735  91.692  1.00  0.00           C
ATOM   1144  O   ILE A  72      57.190  69.835  92.702  1.00  0.00           O
ATOM   1145  N   SER A  73      58.250  68.525  91.202  1.00  0.00           N
ATOM   1147  CA  SER A  73      57.680  67.265  91.642  1.00  0.00           C
ATOM   1149  CB  SER A  73      56.140  67.245  91.812  1.00  0.00           C
ATOM   1152  OG  SER A  73      55.680  65.955  92.172  1.00  0.00           O
ATOM   1154  C   SER A  73      58.100  66.115  90.722  1.00  0.00           C
ATOM   1155  O   SER A  73      58.320  66.295  89.522  1.00  0.00           O
ATOM   1156  N   SER A  74      58.270  64.895  91.292  1.00  0.00           N
ATOM   1158  CA  SER A  74      58.310  63.635  90.572  1.00  0.00           C
ATOM   1160  CB  SER A  74      59.610  62.805  90.842  1.00  0.00           C
ATOM   1163  OG  SER A  74      59.980  62.785  92.232  1.00  0.00           O
ATOM   1165  C   SER A  74      57.120  62.725  90.882  1.00  0.00           C
ATOM   1166  O   SER A  74      57.190  61.935  91.832  1.00  0.00           O
ATOM   1167  N   PRO A  75      56.010  62.705  90.142  1.00  0.00           N
ATOM   1168  CD  PRO A  75      55.730  63.565  88.992  1.00  0.00           C
ATOM   1171  CA  PRO A  75      55.070  61.595  90.222  1.00  0.00           C
ATOM   1173  CB  PRO A  75      53.920  62.005  89.302  1.00  0.00           C
ATOM   1176  CG  PRO A  75      54.640  62.815  88.222  1.00  0.00           C
ATOM   1179  C   PRO A  75      55.650  60.255  89.822  1.00  0.00           C
ATOM   1180  O   PRO A  75      56.610  60.165  89.052  1.00  0.00           O
ATOM   1181  N   SER A  76      55.040  59.195  90.372  1.00  0.00           N
ATOM   1183  CA  SER A  76      55.390  57.825  90.092  1.00  0.00           C
ATOM   1185  CB  SER A  76      55.540  57.105  91.442  1.00  0.00           C
ATOM   1188  OG  SER A  76      56.350  55.945  91.312  1.00  0.00           O
ATOM   1190  C   SER A  76      54.260  57.205  89.292  1.00  0.00           C
ATOM   1191  O   SER A  76      53.550  56.325  89.772  1.00  0.00           O
ATOM   1192  N   GLN A  77      53.990  57.695  88.062  1.00  0.00           N
ATOM   1194  CA  GLN A  77      52.870  57.245  87.232  1.00  0.00           C
ATOM   1196  CB  GLN A  77      51.760  58.325  86.982  1.00  0.00           C
ATOM   1199  CG  GLN A  77      52.160  59.685  86.312  1.00  0.00           C
ATOM   1202  CD  GLN A  77      52.020  59.745  84.772  1.00  0.00           C
ATOM   1203  OE1 GLN A  77      50.920  59.785  84.212  1.00  0.00           O
ATOM   1204  NE2 GLN A  77      53.170  59.825  84.072  1.00  0.00           N
ATOM   1207  C   GLN A  77      53.360  56.775  85.892  1.00  0.00           C
ATOM   1208  O   GLN A  77      54.090  57.475  85.212  1.00  0.00           O
ATOM   1209  N   GLY A  78      52.930  55.585  85.432  1.00  0.00           N
ATOM   1211  CA  GLY A  78      52.920  55.365  83.992  1.00  0.00           C
ATOM   1214  C   GLY A  78      51.810  54.485  83.612  1.00  0.00           C
ATOM   1215  O   GLY A  78      51.830  53.935  82.532  1.00  0.00           O
ATOM   1216  N   MET A  79      50.790  54.345  84.472  1.00  0.00           N
ATOM   1218  CA  MET A  79      49.740  53.385  84.242  1.00  0.00           C
ATOM   1220  CB  MET A  79      48.950  53.185  85.572  1.00  0.00           C
ATOM   1223  CG  MET A  79      48.060  54.335  86.082  1.00  0.00           C
ATOM   1226  SD  MET A  79      48.890  55.865  86.592  1.00  0.00           S
ATOM   1227  CE  MET A  79      49.640  55.235  88.122  1.00  0.00           C
ATOM   1231  C   MET A  79      48.850  53.855  83.082  1.00  0.00           C
ATOM   1232  O   MET A  79      48.210  53.075  82.392  1.00  0.00           O
ATOM   1233  N   LEU A  80      48.830  55.175  82.822  1.00  0.00           N
ATOM   1235  CA  LEU A  80      48.250  55.735  81.622  1.00  0.00           C
ATOM   1237  CB  LEU A  80      47.860  57.185  81.982  1.00  0.00           C
ATOM   1240  CG  LEU A  80      47.110  57.965  80.892  1.00  0.00           C
ATOM   1242  CD1 LEU A  80      45.750  57.345  80.572  1.00  0.00           C
ATOM   1246  CD2 LEU A  80      46.950  59.425  81.322  1.00  0.00           C
ATOM   1250  C   LEU A  80      49.190  55.755  80.412  1.00  0.00           C
ATOM   1251  O   LEU A  80      48.770  55.855  79.262  1.00  0.00           O
ATOM   1252  N   SER A  81      50.510  55.675  80.642  1.00  0.00           N
ATOM   1254  CA  SER A  81      51.530  55.795  79.602  1.00  0.00           C
ATOM   1256  CB  SER A  81      52.930  56.075  80.212  1.00  0.00           C
ATOM   1259  OG  SER A  81      53.870  56.625  79.272  1.00  0.00           O
ATOM   1261  C   SER A  81      51.550  54.515  78.782  1.00  0.00           C
ATOM   1262  O   SER A  81      51.550  53.405  79.312  1.00  0.00           O
ATOM   1263  N   SER A  82      51.530  54.615  77.442  1.00  0.00           N
ATOM   1265  CA  SER A  82      51.080  53.495  76.632  1.00  0.00           C
ATOM   1267  CB  SER A  82      50.270  53.965  75.402  1.00  0.00           C
ATOM   1270  OG  SER A  82      50.920  55.025  74.712  1.00  0.00           O
ATOM   1272  C   SER A  82      52.220  52.595  76.212  1.00  0.00           C
ATOM   1273  O   SER A  82      52.010  51.605  75.532  1.00  0.00           O
ATOM   1274  N   PHE A  83      53.450  52.875  76.652  1.00  0.00           N
ATOM   1276  CA  PHE A  83      54.600  52.025  76.412  1.00  0.00           C
ATOM   1278  CB  PHE A  83      55.810  52.875  75.932  1.00  0.00           C
ATOM   1281  CG  PHE A  83      55.580  53.325  74.512  1.00  0.00           C
ATOM   1282  CD1 PHE A  83      54.670  54.355  74.202  1.00  0.00           C
ATOM   1284  CE1 PHE A  83      54.460  54.765  72.882  1.00  0.00           C
ATOM   1286  CZ  PHE A  83      55.180  54.155  71.842  1.00  0.00           C
ATOM   1288  CD2 PHE A  83      56.300  52.735  73.452  1.00  0.00           C
ATOM   1290  CE2 PHE A  83      56.100  53.145  72.132  1.00  0.00           C
ATOM   1292  C   PHE A  83      54.990  51.225  77.642  1.00  0.00           C
ATOM   1293  O   PHE A  83      55.930  50.435  77.602  1.00  0.00           O
ATOM   1294  N   VAL A  84      54.290  51.415  78.772  1.00  0.00           N
ATOM   1296  CA  VAL A  84      54.830  50.955  80.022  1.00  0.00           C
ATOM   1298  CB  VAL A  84      55.880  51.925  80.552  1.00  0.00           C
ATOM   1300  CG1 VAL A  84      55.320  53.305  80.922  1.00  0.00           C
ATOM   1304  CG2 VAL A  84      56.670  51.295  81.702  1.00  0.00           C
ATOM   1308  C   VAL A  84      53.710  50.755  81.032  1.00  0.00           C
ATOM   1309  O   VAL A  84      52.710  51.465  81.052  1.00  0.00           O
ATOM   1310  N   PRO A  85      53.840  49.795  81.922  1.00  0.00           N
ATOM   1311  CD  PRO A  85      54.330  48.475  81.522  1.00  0.00           C
ATOM   1314  CA  PRO A  85      52.990  49.735  83.102  1.00  0.00           C
ATOM   1316  CB  PRO A  85      53.370  48.365  83.672  1.00  0.00           C
ATOM   1319  CG  PRO A  85      53.640  47.505  82.442  1.00  0.00           C
ATOM   1322  C   PRO A  85      53.300  50.845  84.092  1.00  0.00           C
ATOM   1323  O   PRO A  85      52.380  51.445  84.652  1.00  0.00           O
ATOM   1324  N   THR A  86      54.590  51.115  84.342  1.00  0.00           N
ATOM   1326  CA  THR A  86      55.020  52.105  85.302  1.00  0.00           C
ATOM   1328  CB  THR A  86      55.340  51.465  86.632  1.00  0.00           C
ATOM   1330  OG1 THR A  86      54.190  50.825  87.152  1.00  0.00           O
ATOM   1332  CG2 THR A  86      55.710  52.545  87.622  1.00  0.00           C
ATOM   1336  C   THR A  86      56.200  52.955  84.832  1.00  0.00           C
ATOM   1337  O   THR A  86      57.320  52.485  84.642  1.00  0.00           O
ATOM   1338  N   ASP A  87      55.940  54.275  84.702  1.00  0.00           N
ATOM   1340  CA  ASP A  87      56.870  55.335  84.382  1.00  0.00           C
ATOM   1342  CB  ASP A  87      56.310  56.295  83.252  1.00  0.00           C
ATOM   1345  CG  ASP A  87      56.990  57.665  83.142  1.00  0.00           C
ATOM   1346  OD1 ASP A  87      56.260  58.695  83.132  1.00  0.00           O
ATOM   1347  OD2 ASP A  87      58.240  57.685  83.052  1.00  0.00           O
ATOM   1348  C   ASP A  87      57.200  56.045  85.692  1.00  0.00           C
ATOM   1349  O   ASP A  87      56.430  56.025  86.652  1.00  0.00           O
ATOM   1350  N   SER A  88      58.370  56.675  85.742  1.00  0.00           N
ATOM   1352  CA  SER A  88      58.740  57.535  86.852  1.00  0.00           C
ATOM   1354  CB  SER A  88      59.970  57.015  87.672  1.00  0.00           C
ATOM   1357  OG  SER A  88      60.150  57.675  88.932  1.00  0.00           O
ATOM   1359  C   SER A  88      59.120  58.785  86.132  1.00  0.00           C
ATOM   1360  O   SER A  88      59.990  58.755  85.272  1.00  0.00           O
ATOM   1361  N   GLN A  89      58.500  59.945  86.432  1.00  0.00           N
ATOM   1363  CA  GLN A  89      58.900  61.155  85.732  1.00  0.00           C
ATOM   1365  CB  GLN A  89      57.890  61.715  84.692  1.00  0.00           C
ATOM   1368  CG  GLN A  89      56.610  62.375  85.242  1.00  0.00           C
ATOM   1371  CD  GLN A  89      55.810  63.045  84.112  1.00  0.00           C
ATOM   1372  OE1 GLN A  89      56.310  63.855  83.332  1.00  0.00           O
ATOM   1373  NE2 GLN A  89      54.510  62.705  84.032  1.00  0.00           N
ATOM   1376  C   GLN A  89      59.210  62.195  86.762  1.00  0.00           C
ATOM   1377  O   GLN A  89      58.840  62.095  87.932  1.00  0.00           O
ATOM   1378  N   ILE A  90      59.970  63.195  86.332  1.00  0.00           N
ATOM   1380  CA  ILE A  90      60.260  64.365  87.102  1.00  0.00           C
ATOM   1382  CB  ILE A  90      61.710  64.415  87.572  1.00  0.00           C
ATOM   1384  CG2 ILE A  90      62.610  64.345  86.332  1.00  0.00           C
ATOM   1388  CG1 ILE A  90      62.080  65.665  88.402  1.00  0.00           C
ATOM   1391  CD  ILE A  90      61.640  65.595  89.852  1.00  0.00           C
ATOM   1395  C   ILE A  90      59.930  65.485  86.162  1.00  0.00           C
ATOM   1396  O   ILE A  90      60.190  65.425  84.962  1.00  0.00           O
ATOM   1397  N   ILE A  91      59.330  66.565  86.652  1.00  0.00           N
ATOM   1399  CA  ILE A  91      59.130  67.715  85.812  1.00  0.00           C
ATOM   1401  CB  ILE A  91      57.670  67.945  85.442  1.00  0.00           C
ATOM   1403  CG2 ILE A  91      57.310  66.965  84.312  1.00  0.00           C
ATOM   1407  CG1 ILE A  91      56.750  67.715  86.652  1.00  0.00           C
ATOM   1410  CD  ILE A  91      55.370  68.315  86.402  1.00  0.00           C
ATOM   1414  C   ILE A  91      59.740  68.885  86.502  1.00  0.00           C
ATOM   1415  O   ILE A  91      59.880  68.935  87.722  1.00  0.00           O
ATOM   1416  N   GLY A  92      60.180  69.885  85.722  1.00  0.00           N
ATOM   1418  CA  GLY A  92      60.740  71.065  86.312  1.00  0.00           C
ATOM   1421  C   GLY A  92      60.660  72.225  85.382  1.00  0.00           C
ATOM   1422  O   GLY A  92      60.210  72.145  84.242  1.00  0.00           O
ATOM   1423  N   GLN A  93      61.150  73.355  85.892  1.00  0.00           N
ATOM   1425  CA  GLN A  93      61.230  74.615  85.202  1.00  0.00           C
ATOM   1427  CB  GLN A  93      60.530  75.705  86.052  1.00  0.00           C
ATOM   1430  CG  GLN A  93      59.050  75.465  86.422  1.00  0.00           C
ATOM   1433  CD  GLN A  93      58.150  75.425  85.192  1.00  0.00           C
ATOM   1434  OE1 GLN A  93      58.550  75.775  84.082  1.00  0.00           O
ATOM   1435  NE2 GLN A  93      56.860  75.065  85.382  1.00  0.00           N
ATOM   1438  C   GLN A  93      62.710  74.925  85.102  1.00  0.00           C
ATOM   1439  O   GLN A  93      63.450  74.655  86.052  1.00  0.00           O
ATOM   1440  N   VAL A  94      63.190  75.465  83.972  1.00  0.00           N
ATOM   1442  CA  VAL A  94      64.610  75.645  83.732  1.00  0.00           C
ATOM   1444  CB  VAL A  94      65.070  75.035  82.412  1.00  0.00           C
ATOM   1446  CG1 VAL A  94      64.770  73.525  82.432  1.00  0.00           C
ATOM   1450  CG2 VAL A  94      64.370  75.675  81.202  1.00  0.00           C
ATOM   1454  C   VAL A  94      64.980  77.115  83.832  1.00  0.00           C
ATOM   1455  O   VAL A  94      64.200  77.995  83.442  1.00  0.00           O
ATOM   1456  N   TYR A  95      66.170  77.435  84.402  1.00  0.00           N
ATOM   1458  CA  TYR A  95      66.500  78.795  84.772  1.00  0.00           C
ATOM   1460  CB  TYR A  95      66.390  79.035  86.292  1.00  0.00           C
ATOM   1463  CG  TYR A  95      64.950  78.925  86.692  1.00  0.00           C
ATOM   1464  CD1 TYR A  95      64.070  80.015  86.572  1.00  0.00           C
ATOM   1466  CE1 TYR A  95      62.700  79.865  86.822  1.00  0.00           C
ATOM   1468  CZ  TYR A  95      62.210  78.625  87.232  1.00  0.00           C
ATOM   1469  OH  TYR A  95      60.840  78.475  87.552  1.00  0.00           O
ATOM   1471  CD2 TYR A  95      64.450  77.705  87.122  1.00  0.00           C
ATOM   1473  CE2 TYR A  95      63.090  77.555  87.382  1.00  0.00           C
ATOM   1475  C   TYR A  95      67.880  79.205  84.352  1.00  0.00           C
ATOM   1476  O   TYR A  95      68.760  78.365  84.142  1.00  0.00           O
ATOM   1477  N   LYS A  96      68.090  80.535  84.242  1.00  0.00           N
ATOM   1479  CA  LYS A  96      69.370  81.165  84.152  1.00  0.00           C
ATOM   1481  CB  LYS A  96      69.770  81.405  82.672  1.00  0.00           C
ATOM   1484  CG  LYS A  96      71.190  81.955  82.472  1.00  0.00           C
ATOM   1487  CD  LYS A  96      72.310  81.095  83.072  1.00  0.00           C
ATOM   1490  CE  LYS A  96      73.690  81.775  82.952  1.00  0.00           C
ATOM   1493  NZ  LYS A  96      74.780  80.885  83.422  1.00  0.00           N
ATOM   1497  C   LYS A  96      69.330  82.505  84.932  1.00  0.00           C
ATOM   1498  OT1 LYS A  96      68.210  83.025  85.142  1.00  0.00           O
ATOM   1499  OT2 LYS A  96      70.400  83.035  85.352  1.00  0.00           O
ATOM   1500  NH3 POPEB  97       8.500  77.295  74.932  1.00  0.00           N
ATOM   1504  C12 POPEB  97       7.560  76.115  74.842  1.00  0.00           C
ATOM   1507  C11 POPEB  97       8.020  74.905  75.682  1.00  0.00           C
ATOM   1510  P   POPEB  97       7.280  72.425  76.142  1.00  0.00           P
ATOM   1511  O13 POPEB  97       8.670  71.975  76.272  1.00  0.00           O
ATOM   1512  O14 POPEB  97       6.480  72.445  77.372  1.00  0.00           O
ATOM   1513  O11 POPEB  97       6.550  71.485  75.082  1.00  0.00           O
ATOM   1514  O12 POPEB  97       7.180  73.815  75.392  1.00  0.00           O
ATOM   1515  C1  POPEB  97       7.200  70.985  73.902  1.00  0.00           C
ATOM   1518  C2  POPEB  97       7.770  72.075  72.932  1.00  0.00           C
ATOM   1520  O21 POPEB  97       7.250  71.855  71.612  1.00  0.00           O
ATOM   1521  C21 POPEB  97       7.330  72.925  70.822  1.00  0.00           C
ATOM   1522  O22 POPEB  97       7.640  74.045  71.172  1.00  0.00           O
ATOM   1523  C22 POPEB  97       7.120  72.505  69.362  1.00  0.00           C
ATOM   1526  C3  POPEB  97       9.350  72.075  72.992  1.00  0.00           C
ATOM   1529  O31 POPEB  97      10.040  71.985  71.722  1.00  0.00           O
ATOM   1530  C31 POPEB  97      10.210  70.745  71.282  1.00  0.00           C
ATOM   1531  O32 POPEB  97       9.660  69.755  71.712  1.00  0.00           O
ATOM   1532  C32 POPEB  97      11.280  70.745  70.182  1.00  0.00           C
ATOM   1535  C23 POPEB  97       8.320  72.935  68.472  1.00  0.00           C
ATOM   1538  C24 POPEB  97       8.650  71.925  67.362  1.00  0.00           C
ATOM   1541  C25 POPEB  97       7.790  72.055  66.092  1.00  0.00           C
ATOM   1544  C26 POPEB  97       8.020  70.855  65.152  1.00  0.00           C
ATOM   1547  C27 POPEB  97       7.410  71.035  63.762  1.00  0.00           C
ATOM   1550  C28 POPEB  97       7.480  69.725  62.942  1.00  0.00           C
ATOM   1553  C29 POPEB  97       7.300  69.935  61.452  1.00  0.00           C
ATOM   1555 0C21 POPEB  97       6.160  69.865  60.752  1.00  0.00           C
ATOM   1557 1C21 POPEB  97       4.790  69.565  61.302  1.00  0.00           C
ATOM   1560 2C21 POPEB  97       3.790  69.085  60.232  1.00  0.00           C
ATOM   1563 3C21 POPEB  97       4.160  67.735  59.602  1.00  0.00           C
ATOM   1566 4C21 POPEB  97       3.030  67.145  58.752  1.00  0.00           C
ATOM   1569 5C21 POPEB  97       3.410  65.785  58.132  1.00  0.00           C
ATOM   1572 6C21 POPEB  97       2.180  65.065  57.552  1.00  0.00           C
ATOM   1575 7C21 POPEB  97       2.470  63.645  57.052  1.00  0.00           C
ATOM   1578 8C21 POPEB  97       1.280  62.705  57.242  1.00  0.00           C
ATOM   1582  C33 POPEB  97      12.150  69.475  70.332  1.00  0.00           C
ATOM   1585  C34 POPEB  97      13.450  69.485  69.512  1.00  0.00           C
ATOM   1588  C35 POPEB  97      13.410  68.475  68.362  1.00  0.00           C
ATOM   1591  C36 POPEB  97      14.780  68.245  67.722  1.00  0.00           C
ATOM   1594  C37 POPEB  97      14.660  67.435  66.432  1.00  0.00           C
ATOM   1597  C38 POPEB  97      15.980  66.845  65.952  1.00  0.00           C
ATOM   1600  C39 POPEB  97      17.100  67.865  65.692  1.00  0.00           C
ATOM   1603 0C31 POPEB  97      16.770  68.875  64.582  1.00  0.00           C
ATOM   1606 1C31 POPEB  97      17.900  69.885  64.352  1.00  0.00           C
ATOM   1609 2C31 POPEB  97      17.520  70.985  63.362  1.00  0.00           C
ATOM   1612 3C31 POPEB  97      17.290  70.505  61.922  1.00  0.00           C
ATOM   1615 4C31 POPEB  97      18.510  69.785  61.332  1.00  0.00           C
ATOM   1618 5C31 POPEB  97      18.460  69.685  59.802  1.00  0.00           C
ATOM   1621 6C31 POPEB  97      19.690  68.985  59.212  1.00  0.00           C
ATOM   1625  NH3 POPEC  98     119.070 105.045  39.422  1.00  0.00           N
ATOM   1629  C12 POPEC  98     119.530 104.615  38.072  1.00  0.00           C
ATOM   1632  C11 POPEC  98     119.040 105.615  37.032  1.00  0.00           C
ATOM   1635  P   POPEC  98     119.230 108.165  37.782  1.00  0.00           P
ATOM   1636  O13 POPEC  98     120.120 109.235  37.312  1.00  0.00           O
ATOM   1637  O14 POPEC  98     117.810 108.305  37.412  1.00  0.00           O
ATOM   1638  O11 POPEC  98     119.370 107.865  39.322  1.00  0.00           O
ATOM   1639  O12 POPEC  98     119.780 106.815  37.172  1.00  0.00           O
ATOM   1640  C1  POPEC  98     120.610 108.175  39.972  1.00  0.00           C
ATOM   1643  C2  POPEC  98     120.500 107.715  41.432  1.00  0.00           C
ATOM   1645  O21 POPEC  98     120.390 106.295  41.422  1.00  0.00           O
ATOM   1646  C21 POPEC  98     120.540 105.605  42.552  1.00  0.00           C
ATOM   1647  O22 POPEC  98     119.740 104.765  42.922  1.00  0.00           O
ATOM   1648  C22 POPEC  98     121.890 105.845  43.232  1.00  0.00           C
ATOM   1651  C3  POPEC  98     119.230 108.355  42.052  1.00  0.00           C
ATOM   1654  O31 POPEC  98     119.020 108.015  43.432  1.00  0.00           O
ATOM   1655  C31 POPEC  98     119.730 108.785  44.262  1.00  0.00           C
ATOM   1656  O32 POPEC  98     120.580 109.585  43.912  1.00  0.00           O
ATOM   1657  C32 POPEC  98     119.280 108.575  45.692  1.00  0.00           C
ATOM   1660  C23 POPEC  98     122.160 104.715  44.262  1.00  0.00           C
ATOM   1663  C24 POPEC  98     123.580 104.745  44.852  1.00  0.00           C
ATOM   1666  C25 POPEC  98     123.670 105.405  46.232  1.00  0.00           C
ATOM   1669  C26 POPEC  98     123.290 104.425  47.362  1.00  0.00           C
ATOM   1672  C27 POPEC  98     123.220 105.045  48.772  1.00  0.00           C
ATOM   1675  C28 POPEC  98     124.500 104.945  49.632  1.00  0.00           C
ATOM   1678  C29 POPEC  98     125.610 105.885  49.222  1.00  0.00           C
ATOM   1680 0C21 POPEC  98     126.370 106.635  50.042  1.00  0.00           C
ATOM   1682 1C21 POPEC  98     126.330 106.655  51.552  1.00  0.00           C
ATOM   1685 2C21 POPEC  98     127.730 106.505  52.182  1.00  0.00           C
ATOM   1688 3C21 POPEC  98     128.460 105.205  51.772  1.00  0.00           C
ATOM   1691 4C21 POPEC  98     129.770 104.975  52.542  1.00  0.00           C
ATOM   1694 5C21 POPEC  98     129.550 104.345  53.922  1.00  0.00           C
ATOM   1697 6C21 POPEC  98     130.850 104.085  54.682  1.00  0.00           C
ATOM   1700 7C21 POPEC  98     130.630 103.325  56.002  1.00  0.00           C
ATOM   1703 8C21 POPEC  98     131.920 103.035  56.762  1.00  0.00           C
ATOM   1707  C33 POPEC  98     119.380 109.905  46.462  1.00  0.00           C
ATOM   1710  C34 POPEC  98     119.500 109.725  47.972  1.00  0.00           C
ATOM   1713  C35 POPEC  98     118.180 109.305  48.632  1.00  0.00           C
ATOM   1716  C36 POPEC  98     118.260 109.475  50.152  1.00  0.00           C
ATOM   1719  C37 POPEC  98     116.880 109.745  50.782  1.00  0.00           C
ATOM   1722  C38 POPEC  98     116.950 110.065  52.272  1.00  0.00           C
ATOM   1725  C39 POPEC  98     117.590 111.435  52.512  1.00  0.00           C
ATOM   1728 0C31 POPEC  98     117.350 111.965  53.922  1.00  0.00           C
ATOM   1731 1C31 POPEC  98     118.040 113.315  54.142  1.00  0.00           C
ATOM   1734 2C31 POPEC  98     117.420 114.155  55.262  1.00  0.00           C
ATOM   1737 3C31 POPEC  98     116.020 114.655  54.892  1.00  0.00           C
ATOM   1740 4C31 POPEC  98     115.430 115.635  55.902  1.00  0.00           C
ATOM   1743 5C31 POPEC  98     114.000 116.035  55.512  1.00  0.00           C
ATOM   1746 6C31 POPEC  98     113.440 117.165  56.362  1.00  0.00           C
ATOM   1750  NH3 POPED  99      88.560   9.395  36.042  1.00  0.00           N
ATOM   1754  C12 POPED  99      89.760   9.695  35.182  1.00  0.00           C
ATOM   1757  C11 POPED  99      90.780   8.555  35.142  1.00  0.00           C
ATOM   1760  P   POPED  99      93.340   9.155  35.422  1.00  0.00           P
ATOM   1761  O13 POPED  99      93.860   7.775  35.542  1.00  0.00           O
ATOM   1762  O14 POPED  99      94.230  10.155  34.802  1.00  0.00           O
ATOM   1763  O11 POPED  99      92.880   9.655  36.852  1.00  0.00           O
ATOM   1764  O12 POPED  99      91.990   9.075  34.602  1.00  0.00           O
ATOM   1765  C1  POPED  99      93.100   8.875  38.032  1.00  0.00           C
ATOM   1768  C2  POPED  99      92.500   9.635  39.252  1.00  0.00           C
ATOM   1770  O21 POPED  99      93.060   9.115  40.462  1.00  0.00           O
ATOM   1771  C21 POPED  99      93.280   9.825  41.582  1.00  0.00           C
ATOM   1772  O22 POPED  99      93.550   9.305  42.652  1.00  0.00           O
ATOM   1773  C22 POPED  99      93.200  11.355  41.442  1.00  0.00           C
ATOM   1776  C3  POPED  99      90.950   9.475  39.232  1.00  0.00           C
ATOM   1779  O31 POPED  99      90.280  10.405  40.102  1.00  0.00           O
ATOM   1780  C31 POPED  99      89.820  10.105  41.322  1.00  0.00           C
ATOM   1781  O32 POPED  99      89.300  10.935  42.042  1.00  0.00           O
ATOM   1782  C32 POPED  99      90.080   8.675  41.772  1.00  0.00           C
ATOM   1785  C23 POPED  99      93.290  12.105  42.792  1.00  0.00           C
ATOM   1788  C24 POPED  99      91.950  12.105  43.542  1.00  0.00           C
ATOM   1791  C25 POPED  99      91.850  13.175  44.632  1.00  0.00           C
ATOM   1794  C26 POPED  99      92.680  12.905  45.892  1.00  0.00           C
ATOM   1797  C27 POPED  99      92.360  13.925  46.992  1.00  0.00           C
ATOM   1800  C28 POPED  99      92.950  13.565  48.372  1.00  0.00           C
ATOM   1803  C29 POPED  99      94.430  13.845  48.482  1.00  0.00           C
ATOM   1805 0C21 POPED  99      95.080  14.155  49.622  1.00  0.00           C
ATOM   1807 1C21 POPED  99      94.480  14.235  51.002  1.00  0.00           C
ATOM   1810 2C21 POPED  99      94.350  15.675  51.552  1.00  0.00           C
ATOM   1813 3C21 POPED  99      93.460  16.585  50.692  1.00  0.00           C
ATOM   1816 4C21 POPED  99      93.120  17.925  51.372  1.00  0.00           C
ATOM   1819 5C21 POPED  99      92.020  17.775  52.442  1.00  0.00           C
ATOM   1822 6C21 POPED  99      91.530  19.105  53.012  1.00  0.00           C
ATOM   1825 7C21 POPED  99      90.500  18.895  54.122  1.00  0.00           C
ATOM   1828 8C21 POPED  99      89.940  20.175  54.732  1.00  0.00           C
ATOM   1832  C33 POPED  99      89.670   8.485  43.242  1.00  0.00           C
ATOM   1835  C34 POPED  99      90.460   7.375  43.932  1.00  0.00           C
ATOM   1838  C35 POPED  99      90.120   7.355  45.412  1.00  0.00           C
ATOM   1841  C36 POPED  99      90.940   6.415  46.282  1.00  0.00           C
ATOM   1844  C37 POPED  99      90.470   6.545  47.742  1.00  0.00           C
ATOM   1847  C38 POPED  99      91.150   5.545  48.672  1.00  0.00           C
ATOM   1850  C39 POPED  99      90.290   5.205  49.892  1.00  0.00           C
ATOM   1853 0C31 POPED  99      90.280   6.275  51.002  1.00  0.00           C
ATOM   1856 1C31 POPED  99      89.360   5.855  52.152  1.00  0.00           C
ATOM   1859 2C31 POPED  99      89.650   6.535  53.502  1.00  0.00           C
ATOM   1862 3C31 POPED  99      89.480   8.055  53.512  1.00  0.00           C
ATOM   1865 4C31 POPED  99      89.670   8.625  54.922  1.00  0.00           C
ATOM   1868 5C31 POPED  99      89.430  10.135  55.022  1.00  0.00           C
ATOM   1871 6C31 POPED  99      89.610  10.675  56.442  1.00  0.00           C
ATOM   1875  NH3 POPEE 100      78.940 107.365  38.102  1.00  0.00           N
ATOM   1879  C12 POPEE 100      77.670 106.815  38.702  1.00  0.00           C
ATOM   1882  C11 POPEE 100      76.540 107.855  38.802  1.00  0.00           C
ATOM   1885  P   POPEE 100      74.050 108.015  39.582  1.00  0.00           P
ATOM   1886  O13 POPEE 100      74.220 109.495  39.502  1.00  0.00           O
ATOM   1887  O14 POPEE 100      73.160 107.395  38.592  1.00  0.00           O
ATOM   1888  O11 POPEE 100      73.620 107.635  41.072  1.00  0.00           O
ATOM   1889  O12 POPEE 100      75.460 107.285  39.512  1.00  0.00           O
ATOM   1890  C1  POPEE 100      74.160 108.375  42.182  1.00  0.00           C
ATOM   1893  C2  POPEE 100      74.420 107.475  43.432  1.00  0.00           C
ATOM   1895  O21 POPEE 100      74.930 108.285  44.512  1.00  0.00           O
ATOM   1896  C21 POPEE 100      74.040 108.985  45.192  1.00  0.00           C
ATOM   1897  O22 POPEE 100      72.830 108.945  45.052  1.00  0.00           O
ATOM   1898  C22 POPEE 100      74.830 109.855  46.192  1.00  0.00           C
ATOM   1901  C3  POPEE 100      75.420 106.325  43.092  1.00  0.00           C
ATOM   1904  O31 POPEE 100      76.050 105.725  44.262  1.00  0.00           O
ATOM   1905  C31 POPEE 100      77.320 106.095  44.482  1.00  0.00           C
ATOM   1906  O32 POPEE 100      77.930 106.915  43.832  1.00  0.00           O
ATOM   1907  C32 POPEE 100      77.920 105.325  45.662  1.00  0.00           C
ATOM   1910  C23 POPEE 100      73.990 110.545  47.292  1.00  0.00           C
ATOM   1913  C24 POPEE 100      74.880 111.425  48.182  1.00  0.00           C
ATOM   1916  C25 POPEE 100      74.150 112.505  49.002  1.00  0.00           C
ATOM   1919  C26 POPEE 100      73.680 112.075  50.402  1.00  0.00           C
ATOM   1922  C27 POPEE 100      73.500 113.295  51.332  1.00  0.00           C
ATOM   1925  C28 POPEE 100      72.780 112.995  52.662  1.00  0.00           C
ATOM   1928  C29 POPEE 100      72.530 114.255  53.462  1.00  0.00           C
ATOM   1930 0C21 POPEE 100      72.790 114.485  54.762  1.00  0.00           C
ATOM   1932 1C21 POPEE 100      73.390 113.525  55.762  1.00  0.00           C
ATOM   1935 2C21 POPEE 100      74.850 113.835  56.162  1.00  0.00           C
ATOM   1938 3C21 POPEE 100      75.020 114.765  57.382  1.00  0.00           C
ATOM   1941 4C21 POPEE 100      76.440 114.675  57.952  1.00  0.00           C
ATOM   1944 5C21 POPEE 100      76.780 115.755  58.992  1.00  0.00           C
ATOM   1947 6C21 POPEE 100      78.220 115.595  59.522  1.00  0.00           C
ATOM   1950 7C21 POPEE 100      78.690 116.765  60.402  1.00  0.00           C
ATOM   1953 8C21 POPEE 100      80.140 116.605  60.872  1.00  0.00           C
ATOM   1957  C33 POPEE 100      78.010 106.135  46.972  1.00  0.00           C
ATOM   1960  C34 POPEE 100      79.150 105.665  47.902  1.00  0.00           C
ATOM   1963  C35 POPEE 100      79.110 104.165  48.252  1.00  0.00           C
ATOM   1966  C36 POPEE 100      80.170 103.775  49.292  1.00  0.00           C
ATOM   1969  C37 POPEE 100      80.430 102.265  49.372  1.00  0.00           C
ATOM   1972  C38 POPEE 100      81.180 101.825  50.642  1.00  0.00           C
ATOM   1975  C39 POPEE 100      82.540 102.495  50.852  1.00  0.00           C
ATOM   1978 0C31 POPEE 100      83.350 101.875  52.012  1.00  0.00           C
ATOM   1981 1C31 POPEE 100      84.830 102.285  52.002  1.00  0.00           C
ATOM   1984 2C31 POPEE 100      85.780 101.285  52.692  1.00  0.00           C
ATOM   1987 3C31 POPEE 100      85.600 101.175  54.222  1.00  0.00           C
ATOM   1990 4C31 POPEE 100      86.670 100.285  54.872  1.00  0.00           C
ATOM   1993 5C31 POPEE 100      86.580 100.235  56.402  1.00  0.00           C
ATOM   1996 6C31 POPEE 100      87.700  99.425  57.052  1.00  0.00           C
ATOM   2000  NH3 POPEF 101      91.400  74.545  32.592  1.00  0.00           N
ATOM   2004  C12 POPEF 101      92.380  73.435  32.782  1.00  0.00           C
ATOM   2007  C11 POPEF 101      91.740  72.035  32.742  1.00  0.00           C
ATOM   2010  P   POPEF 101      93.860  70.565  32.292  1.00  0.00           P
ATOM   2011  O13 POPEF 101      93.860  69.105  32.012  1.00  0.00           O
ATOM   2012  O14 POPEF 101      93.990  71.475  31.132  1.00  0.00           O
ATOM   2013  O11 POPEF 101      95.120  70.805  33.212  1.00  0.00           O
ATOM   2014  O12 POPEF 101      92.670  71.045  33.212  1.00  0.00           O
ATOM   2015  C1  POPEF 101      95.520  72.095  33.652  1.00  0.00           C
ATOM   2018  C2  POPEF 101      95.100  72.335  35.122  1.00  0.00           C
ATOM   2020  O21 POPEF 101      95.390  73.715  35.452  1.00  0.00           O
ATOM   2021  C21 POPEF 101      94.600  74.175  36.432  1.00  0.00           C
ATOM   2022  O22 POPEF 101      93.610  73.615  36.852  1.00  0.00           O
ATOM   2023  C22 POPEF 101      95.130  75.515  36.942  1.00  0.00           C
ATOM   2026  C3  POPEF 101      95.850  71.335  36.072  1.00  0.00           C
ATOM   2029  O31 POPEF 101      96.420  71.935  37.252  1.00  0.00           O
ATOM   2030  C31 POPEF 101      97.580  72.565  37.052  1.00  0.00           C
ATOM   2031  O32 POPEF 101      98.130  72.675  35.962  1.00  0.00           O
ATOM   2032  C32 POPEF 101      98.090  73.085  38.402  1.00  0.00           C
ATOM   2035  C23 POPEF 101      94.560  75.875  38.332  1.00  0.00           C
ATOM   2038  C24 POPEF 101      95.190  77.145  38.932  1.00  0.00           C
ATOM   2041  C25 POPEF 101      94.570  77.555  40.282  1.00  0.00           C
ATOM   2044  C26 POPEF 101      94.940  76.635  41.462  1.00  0.00           C
ATOM   2047  C27 POPEF 101      94.080  76.915  42.712  1.00  0.00           C
ATOM   2050  C28 POPEF 101      94.600  76.235  43.992  1.00  0.00           C
ATOM   2053  C29 POPEF 101      93.720  76.545  45.182  1.00  0.00           C
ATOM   2055 0C21 POPEF 101      93.560  75.795  46.292  1.00  0.00           C
ATOM   2057 1C21 POPEF 101      94.270  74.505  46.622  1.00  0.00           C
ATOM   2060 2C21 POPEF 101      93.350  73.275  46.602  1.00  0.00           C
ATOM   2063 3C21 POPEF 101      92.980  72.805  45.182  1.00  0.00           C
ATOM   2066 4C21 POPEF 101      92.200  71.475  45.172  1.00  0.00           C
ATOM   2069 5C21 POPEF 101      90.680  71.635  45.302  1.00  0.00           C
ATOM   2072 6C21 POPEF 101      90.020  72.005  43.962  1.00  0.00           C
ATOM   2075 7C21 POPEF 101      88.490  72.125  44.052  1.00  0.00           C
ATOM   2078 8C21 POPEF 101      87.840  72.435  42.692  1.00  0.00           C
ATOM   2082  C33 POPEF 101      98.840  74.445  38.362  1.00  0.00           C
ATOM   2085  C34 POPEF 101      99.490  74.845  39.692  1.00  0.00           C
ATOM   2088  C35 POPEF 101      98.560  74.665  40.892  1.00  0.00           C
ATOM   2091  C36 POPEF 101      99.190  75.135  42.202  1.00  0.00           C
ATOM   2094  C37 POPEF 101      98.260  74.795  43.372  1.00  0.00           C
ATOM   2097  C38 POPEF 101      98.780  75.275  44.732  1.00  0.00           C
ATOM   2100  C39 POPEF 101     100.050  74.545  45.202  1.00  0.00           C
ATOM   2103 0C31 POPEF 101     100.320  74.835  46.682  1.00  0.00           C
ATOM   2106 1C31 POPEF 101     101.570  74.135  47.242  1.00  0.00           C
ATOM   2109 2C31 POPEF 101     101.470  73.965  48.762  1.00  0.00           C
ATOM   2112 3C31 POPEF 101     102.780  73.485  49.392  1.00  0.00           C
ATOM   2115 4C31 POPEF 101     102.590  72.955  50.822  1.00  0.00           C
ATOM   2118 5C31 POPEF 101     103.920  72.655  51.532  1.00  0.00           C
ATOM   2121 6C31 POPEF 101     103.750  72.075  52.932  1.00  0.00           C
ATOM   2125  NH3 POPEG 102      16.550  58.535  32.532  1.00  0.00           N
ATOM   2129  C12 POPEG 102      16.680  60.025  32.762  1.00  0.00           C
ATOM   2132  C11 POPEG 102      17.800  60.605  31.882  1.00  0.00           C
ATOM   2135  P   POPEG 102      16.970  63.025  31.252  1.00  0.00           P
ATOM   2136  O13 POPEG 102      17.690  64.275  30.922  1.00  0.00           O
ATOM   2137  O14 POPEG 102      16.290  62.305  30.152  1.00  0.00           O
ATOM   2138  O11 POPEG 102      15.860  63.295  32.352  1.00  0.00           O
ATOM   2139  O12 POPEG 102      17.950  62.025  31.992  1.00  0.00           O
ATOM   2140  C1  POPEG 102      16.270  63.475  33.712  1.00  0.00           C
ATOM   2143  C2  POPEG 102      15.050  63.495  34.682  1.00  0.00           C
ATOM   2145  O21 POPEG 102      15.430  62.855  35.902  1.00  0.00           O
ATOM   2146  C21 POPEG 102      16.200  63.555  36.692  1.00  0.00           C
ATOM   2147  O22 POPEG 102      16.690  64.645  36.472  1.00  0.00           O
ATOM   2148  C22 POPEG 102      16.260  62.825  38.022  1.00  0.00           C
ATOM   2151  C3  POPEG 102      13.800  62.755  34.152  1.00  0.00           C
ATOM   2154  O31 POPEG 102      12.810  62.555  35.192  1.00  0.00           O
ATOM   2155  C31 POPEG 102      12.870  61.375  35.812  1.00  0.00           C
ATOM   2156  O32 POPEG 102      13.650  60.475  35.562  1.00  0.00           O
ATOM   2157  C32 POPEG 102      11.720  61.265  36.832  1.00  0.00           C
ATOM   2160  C23 POPEG 102      15.160  63.375  38.952  1.00  0.00           C
ATOM   2163  C24 POPEG 102      14.980  62.555  40.232  1.00  0.00           C
ATOM   2166  C25 POPEG 102      16.270  62.355  41.012  1.00  0.00           C
ATOM   2169  C26 POPEG 102      15.990  61.875  42.442  1.00  0.00           C
ATOM   2172  C27 POPEG 102      17.250  61.555  43.242  1.00  0.00           C
ATOM   2175  C28 POPEG 102      16.900  61.325  44.722  1.00  0.00           C
ATOM   2178  C29 POPEG 102      18.100  60.985  45.562  1.00  0.00           C
ATOM   2180 0C21 POPEG 102      18.160  60.035  46.512  1.00  0.00           C
ATOM   2182 1C21 POPEG 102      17.040  59.125  46.952  1.00  0.00           C
ATOM   2185 2C21 POPEG 102      16.810  59.105  48.472  1.00  0.00           C
ATOM   2188 3C21 POPEG 102      18.020  58.615  49.282  1.00  0.00           C
ATOM   2191 4C21 POPEG 102      17.650  58.265  50.732  1.00  0.00           C
ATOM   2194 5C21 POPEG 102      18.850  57.875  51.592  1.00  0.00           C
ATOM   2197 6C21 POPEG 102      18.430  57.405  53.002  1.00  0.00           C
ATOM   2200 7C21 POPEG 102      19.610  56.815  53.792  1.00  0.00           C
ATOM   2203 8C21 POPEG 102      19.190  56.115  55.082  1.00  0.00           C
ATOM   2207  C33 POPEG 102      12.230  60.935  38.252  1.00  0.00           C
ATOM   2210  C34 POPEG 102      11.110  60.415  39.172  1.00  0.00           C
ATOM   2213  C35 POPEG 102      11.630  60.155  40.592  1.00  0.00           C
ATOM   2216  C36 POPEG 102      11.580  61.385  41.502  1.00  0.00           C
ATOM   2219  C37 POPEG 102      12.190  61.115  42.892  1.00  0.00           C
ATOM   2222  C38 POPEG 102      12.090  62.335  43.802  1.00  0.00           C
ATOM   2225  C39 POPEG 102      12.920  62.255  45.102  1.00  0.00           C
ATOM   2228 0C31 POPEG 102      12.380  61.275  46.162  1.00  0.00           C
ATOM   2231 1C31 POPEG 102      12.780  61.725  47.572  1.00  0.00           C
ATOM   2234 2C31 POPEG 102      12.290  60.785  48.682  1.00  0.00           C
ATOM   2237 3C31 POPEG 102      12.290  61.465  50.052  1.00  0.00           C
ATOM   2240 4C31 POPEG 102      11.820  60.535  51.172  1.00  0.00           C
ATOM   2243 5C31 POPEG 102      11.710  61.235  52.532  1.00  0.00           C
ATOM   2246 6C31 POPEG 102      11.270  60.275  53.632  1.00  0.00           C
ATOM   2250  NH3 POPEH 103      79.300  40.925  33.122  1.00  0.00           N
ATOM   2254  C12 POPEH 103      79.880  42.145  32.452  1.00  0.00           C
ATOM   2257  C11 POPEH 103      79.320  43.405  33.092  1.00  0.00           C
ATOM   2260  P   POPEH 103      81.030  45.275  32.422  1.00  0.00           P
ATOM   2261  O13 POPEH 103      82.050  44.625  31.572  1.00  0.00           O
ATOM   2262  O14 POPEH 103      80.780  46.725  32.312  1.00  0.00           O
ATOM   2263  O11 POPEH 103      81.430  44.995  33.932  1.00  0.00           O
ATOM   2264  O12 POPEH 103      79.640  44.535  32.282  1.00  0.00           O
ATOM   2265  C1  POPEH 103      80.940  45.905  34.932  1.00  0.00           C
ATOM   2268  C2  POPEH 103      81.440  45.475  36.332  1.00  0.00           C
ATOM   2270  O21 POPEH 103      80.770  46.165  37.402  1.00  0.00           O
ATOM   2271  C21 POPEH 103      79.490  45.925  37.572  1.00  0.00           C
ATOM   2272  O22 POPEH 103      78.590  46.305  36.832  1.00  0.00           O
ATOM   2273  C22 POPEH 103      79.300  45.135  38.862  1.00  0.00           C
ATOM   2276  C3  POPEH 103      82.970  45.705  36.492  1.00  0.00           C
ATOM   2279  O31 POPEH 103      83.650  44.605  37.122  1.00  0.00           O
ATOM   2280  C31 POPEH 103      83.590  44.565  38.442  1.00  0.00           C
ATOM   2281  O32 POPEH 103      82.840  45.215  39.152  1.00  0.00           O
ATOM   2282  C32 POPEH 103      84.560  43.505  38.942  1.00  0.00           C
ATOM   2285  C23 POPEH 103      78.520  45.925  39.932  1.00  0.00           C
ATOM   2288  C24 POPEH 103      78.470  45.165  41.262  1.00  0.00           C
ATOM   2291  C25 POPEH 103      77.560  45.825  42.302  1.00  0.00           C
ATOM   2294  C26 POPEH 103      78.020  47.185  42.832  1.00  0.00           C
ATOM   2297  C27 POPEH 103      77.110  47.625  44.002  1.00  0.00           C
ATOM   2300  C28 POPEH 103      77.200  49.115  44.382  1.00  0.00           C
ATOM   2303  C29 POPEH 103      78.560  49.475  44.922  1.00  0.00           C
ATOM   2305 0C21 POPEH 103      78.860  50.605  45.582  1.00  0.00           C
ATOM   2307 1C21 POPEH 103      77.930  51.745  45.932  1.00  0.00           C
ATOM   2310 2C21 POPEH 103      78.280  52.375  47.292  1.00  0.00           C
ATOM   2313 3C21 POPEH 103      77.840  51.535  48.502  1.00  0.00           C
ATOM   2316 4C21 POPEH 103      78.500  52.025  49.802  1.00  0.00           C
ATOM   2319 5C21 POPEH 103      77.880  51.485  51.102  1.00  0.00           C
ATOM   2322 6C21 POPEH 103      76.460  52.005  51.342  1.00  0.00           C
ATOM   2325 7C21 POPEH 103      75.980  51.825  52.782  1.00  0.00           C
ATOM   2328 8C21 POPEH 103      74.540  52.295  53.012  1.00  0.00           C
ATOM   2332  C33 POPEH 103      84.310  43.085  40.402  1.00  0.00           C
ATOM   2335  C34 POPEH 103      85.550  42.425  40.992  1.00  0.00           C
ATOM   2338  C35 POPEH 103      85.370  41.875  42.422  1.00  0.00           C
ATOM   2341  C36 POPEH 103      84.790  42.895  43.402  1.00  0.00           C
ATOM   2344  C37 POPEH 103      84.980  42.455  44.852  1.00  0.00           C
ATOM   2347  C38 POPEH 103      84.410  43.455  45.862  1.00  0.00           C
ATOM   2350  C39 POPEH 103      84.690  43.075  47.322  1.00  0.00           C
ATOM   2353 0C31 POPEH 103      86.190  43.165  47.682  1.00  0.00           C
ATOM   2356 1C31 POPEH 103      86.480  42.875  49.162  1.00  0.00           C
ATOM   2359 2C31 POPEH 103      86.620  44.125  50.042  1.00  0.00           C
ATOM   2362 3C31 POPEH 103      85.370  45.005  50.062  1.00  0.00           C
ATOM   2365 4C31 POPEH 103      85.520  46.255  50.932  1.00  0.00           C
ATOM   2368 5C31 POPEH 103      84.440  47.285  50.602  1.00  0.00           C
ATOM   2371 6C31 POPEH 103      84.680  48.645  51.242  1.00  0.00           C
ATOM   2375  NH3 POPEI 104      82.470  62.485  32.562  1.00  0.00           N
ATOM   2379  C12 POPEI 104      83.650  62.015  33.372  1.00  0.00           C
ATOM   2382  C11 POPEI 104      84.560  61.005  32.642  1.00  0.00           C
ATOM   2385  P   POPEI 104      87.050  61.535  33.412  1.00  0.00           P
ATOM   2386  O13 POPEI 104      87.990  61.035  32.372  1.00  0.00           O
ATOM   2387  O14 POPEI 104      86.670  62.955  33.312  1.00  0.00           O
ATOM   2388  O11 POPEI 104      87.690  61.275  34.832  1.00  0.00           O
ATOM   2389  O12 POPEI 104      85.720  60.675  33.412  1.00  0.00           O
ATOM   2390  C1  POPEI 104      86.990  60.545  35.832  1.00  0.00           C
ATOM   2393  C2  POPEI 104      87.200  61.175  37.222  1.00  0.00           C
ATOM   2395  O21 POPEI 104      86.080  60.805  38.032  1.00  0.00           O
ATOM   2396  C21 POPEI 104      86.400  60.445  39.252  1.00  0.00           C
ATOM   2397  O22 POPEI 104      87.520  60.295  39.702  1.00  0.00           O
ATOM   2398  C22 POPEI 104      85.130  60.335  40.072  1.00  0.00           C
ATOM   2401  C3  POPEI 104      87.270  62.725  37.192  1.00  0.00           C
ATOM   2404  O31 POPEI 104      87.490  63.215  38.532  1.00  0.00           O
ATOM   2405  C31 POPEI 104      86.940  64.375  38.792  1.00  0.00           C
ATOM   2406  O32 POPEI 104      86.380  65.085  37.972  1.00  0.00           O
ATOM   2407  C32 POPEI 104      87.140  64.735  40.272  1.00  0.00           C
ATOM   2410  C23 POPEI 104      85.390  59.685  41.452  1.00  0.00           C
ATOM   2413  C24 POPEI 104      84.090  59.555  42.252  1.00  0.00           C
ATOM   2416  C25 POPEI 104      84.290  58.885  43.612  1.00  0.00           C
ATOM   2419  C26 POPEI 104      82.950  58.595  44.282  1.00  0.00           C
ATOM   2422  C27 POPEI 104      83.120  58.015  45.692  1.00  0.00           C
ATOM   2425  C28 POPEI 104      81.780  57.585  46.312  1.00  0.00           C
ATOM   2428  C29 POPEI 104      82.010  57.025  47.692  1.00  0.00           C
ATOM   2430 0C21 POPEI 104      81.090  56.805  48.632  1.00  0.00           C
ATOM   2432 1C21 POPEI 104      79.590  56.965  48.482  1.00  0.00           C
ATOM   2435 2C21 POPEI 104      78.850  56.145  49.552  1.00  0.00           C
ATOM   2438 3C21 POPEI 104      78.970  56.755  50.962  1.00  0.00           C
ATOM   2441 4C21 POPEI 104      78.480  55.805  52.072  1.00  0.00           C
ATOM   2444 5C21 POPEI 104      78.910  56.255  53.482  1.00  0.00           C
ATOM   2447 6C21 POPEI 104      80.420  56.115  53.732  1.00  0.00           C
ATOM   2450 7C21 POPEI 104      80.850  56.555  55.142  1.00  0.00           C
ATOM   2453 8C21 POPEI 104      82.370  56.565  55.322  1.00  0.00           C
ATOM   2457  C33 POPEI 104      86.600  63.675  41.262  1.00  0.00           C
ATOM   2460  C34 POPEI 104      86.640  64.185  42.712  1.00  0.00           C
ATOM   2463  C35 POPEI 104      86.080  63.145  43.682  1.00  0.00           C
ATOM   2466  C36 POPEI 104      85.960  63.645  45.132  1.00  0.00           C
ATOM   2469  C37 POPEI 104      85.380  62.555  46.042  1.00  0.00           C
ATOM   2472  C38 POPEI 104      85.430  62.865  47.542  1.00  0.00           C
ATOM   2475  C39 POPEI 104      84.680  64.145  47.952  1.00  0.00           C
ATOM   2478 0C31 POPEI 104      84.570  64.245  49.482  1.00  0.00           C
ATOM   2481 1C31 POPEI 104      83.980  65.565  49.972  1.00  0.00           C
ATOM   2484 2C31 POPEI 104      83.500  65.495  51.432  1.00  0.00           C
ATOM   2487 3C31 POPEI 104      84.570  65.055  52.442  1.00  0.00           C
ATOM   2490 4C31 POPEI 104      85.630  66.135  52.722  1.00  0.00           C
ATOM   2493 5C31 POPEI 104      86.650  65.705  53.782  1.00  0.00           C
ATOM   2496 6C31 POPEI 104      87.590  66.825  54.222  1.00  0.00           C
ATOM   2500  NH3 POPEJ 105      72.460  89.645  82.632  1.00  0.00           N
ATOM   2504  C12 POPEJ 105      73.490  89.125  83.612  1.00  0.00           C
ATOM   2507  C11 POPEJ 105      73.800  87.645  83.332  1.00  0.00           C
ATOM   2510  P   POPEJ 105      74.750  86.165  81.382  1.00  0.00           P
ATOM   2511  O13 POPEJ 105      74.210  84.935  81.982  1.00  0.00           O
ATOM   2512  O14 POPEJ 105      76.220  86.375  81.412  1.00  0.00           O
ATOM   2513  O11 POPEJ 105      74.410  86.165  79.832  1.00  0.00           O
ATOM   2514  O12 POPEJ 105      74.020  87.445  81.942  1.00  0.00           O
ATOM   2515  C1  POPEJ 105      74.330  87.455  79.202  1.00  0.00           C
ATOM   2518  C2  POPEJ 105      74.080  87.345  77.682  1.00  0.00           C
ATOM   2520  O21 POPEJ 105      74.790  88.385  76.992  1.00  0.00           O
ATOM   2521  C21 POPEJ 105      76.080  88.205  76.862  1.00  0.00           C
ATOM   2522  O22 POPEJ 105      76.710  87.205  77.182  1.00  0.00           O
ATOM   2523  C22 POPEJ 105      76.690  89.475  76.262  1.00  0.00           C
ATOM   2526  C3  POPEJ 105      72.560  87.455  77.352  1.00  0.00           C
ATOM   2529  O31 POPEJ 105      72.370  87.315  75.942  1.00  0.00           O
ATOM   2530  C31 POPEJ 105      71.410  88.035  75.362  1.00  0.00           C
ATOM   2531  O32 POPEJ 105      70.570  88.695  75.942  1.00  0.00           O
ATOM   2532  C32 POPEJ 105      71.560  87.885  73.852  1.00  0.00           C
ATOM   2535  C23 POPEJ 105      77.970  89.225  75.442  1.00  0.00           C
ATOM   2538  C24 POPEJ 105      77.720  88.815  73.992  1.00  0.00           C
ATOM   2541  C25 POPEJ 105      77.640  87.295  73.782  1.00  0.00           C
ATOM   2544  C26 POPEJ 105      77.540  86.935  72.292  1.00  0.00           C
ATOM   2547  C27 POPEJ 105      77.630  85.435  72.032  1.00  0.00           C
ATOM   2550  C28 POPEJ 105      77.250  85.045  70.592  1.00  0.00           C
ATOM   2553  C29 POPEJ 105      78.090  85.755  69.562  1.00  0.00           C
ATOM   2555 0C21 POPEJ 105      77.710  86.115  68.322  1.00  0.00           C
ATOM   2557 1C21 POPEJ 105      76.370  85.845  67.692  1.00  0.00           C
ATOM   2560 2C21 POPEJ 105      75.780  87.065  66.972  1.00  0.00           C
ATOM   2563 3C21 POPEJ 105      76.400  87.305  65.602  1.00  0.00           C
ATOM   2566 4C21 POPEJ 105      75.790  88.515  64.902  1.00  0.00           C
ATOM   2569 5C21 POPEJ 105      76.430  88.765  63.542  1.00  0.00           C
ATOM   2572 6C21 POPEJ 105      75.790  89.955  62.822  1.00  0.00           C
ATOM   2575 7C21 POPEJ 105      76.370  90.115  61.422  1.00  0.00           C
ATOM   2578 8C21 POPEJ 105      75.760  91.265  60.632  1.00  0.00           C
ATOM   2582  C33 POPEJ 105      73.050  87.795  73.412  1.00  0.00           C
ATOM   2585  C34 POPEJ 105      73.260  87.955  71.902  1.00  0.00           C
ATOM   2588  C35 POPEJ 105      73.440  89.425  71.512  1.00  0.00           C
ATOM   2591  C36 POPEJ 105      73.710  89.695  70.022  1.00  0.00           C
ATOM   2594  C37 POPEJ 105      74.090  91.165  69.762  1.00  0.00           C
ATOM   2597  C38 POPEJ 105      74.400  91.475  68.282  1.00  0.00           C
ATOM   2600  C39 POPEJ 105      75.270  92.725  68.122  1.00  0.00           C
ATOM   2603 0C31 POPEJ 105      74.670  93.995  68.772  1.00  0.00           C
ATOM   2606 1C31 POPEJ 105      75.680  95.145  68.832  1.00  0.00           C
ATOM   2609 2C31 POPEJ 105      75.100  96.415  69.482  1.00  0.00           C
ATOM   2612 3C31 POPEJ 105      74.030  97.155  68.662  1.00  0.00           C
ATOM   2615 4C31 POPEJ 105      74.510  97.555  67.252  1.00  0.00           C
ATOM   2618 5C31 POPEJ 105      73.480  98.405  66.502  1.00  0.00           C
ATOM   2621 6C31 POPEJ 105      73.770  98.495  65.002  1.00  0.00           C
ATOM   2625  NH3 POPEK 106      38.140 109.635  30.542  1.00  0.00           N
ATOM   2629  C12 POPEK 106      39.290 109.955  31.462  1.00  0.00           C
ATOM   2632  C11 POPEK 106      39.350 111.455  31.832  1.00  0.00           C
ATOM   2635  P   POPEK 106      41.760 112.245  32.632  1.00  0.00           P
ATOM   2636  O13 POPEK 106      42.330 111.435  31.532  1.00  0.00           O
ATOM   2637  O14 POPEK 106      41.710 113.695  32.462  1.00  0.00           O
ATOM   2638  O11 POPEK 106      42.500 111.885  34.012  1.00  0.00           O
ATOM   2639  O12 POPEK 106      40.280 111.705  32.892  1.00  0.00           O
ATOM   2640  C1  POPEK 106      41.790 111.795  35.252  1.00  0.00           C
ATOM   2643  C2  POPEK 106      41.950 113.045  36.202  1.00  0.00           C
ATOM   2645  O21 POPEK 106      43.260 113.175  36.782  1.00  0.00           O
ATOM   2646  C21 POPEK 106      43.790 112.175  37.472  1.00  0.00           C
ATOM   2647  O22 POPEK 106      43.220 111.135  37.772  1.00  0.00           O
ATOM   2648  C22 POPEK 106      45.240 112.515  37.822  1.00  0.00           C
ATOM   2651  C3  POPEK 106      40.810 113.045  37.272  1.00  0.00           C
ATOM   2654  O31 POPEK 106      40.750 114.225  38.112  1.00  0.00           O
ATOM   2655  C31 POPEK 106      39.980 115.225  37.652  1.00  0.00           C
ATOM   2656  O32 POPEK 106      39.440 115.255  36.562  1.00  0.00           O
ATOM   2657  C32 POPEK 106      39.800 116.285  38.752  1.00  0.00           C
ATOM   2660  C23 POPEK 106      45.490 112.525  39.342  1.00  0.00           C
ATOM   2663  C24 POPEK 106      46.960 112.315  39.742  1.00  0.00           C
ATOM   2666  C25 POPEK 106      47.210 112.425  41.262  1.00  0.00           C
ATOM   2669  C26 POPEK 106      46.180 111.655  42.112  1.00  0.00           C
ATOM   2672  C27 POPEK 106      46.250 111.935  43.612  1.00  0.00           C
ATOM   2675  C28 POPEK 106      44.900 111.635  44.322  1.00  0.00           C
ATOM   2678  C29 POPEK 106      43.860 112.705  44.042  1.00  0.00           C
ATOM   2680 0C21 POPEK 106      43.120 113.375  44.942  1.00  0.00           C
ATOM   2682 1C21 POPEK 106      43.140 113.205  46.432  1.00  0.00           C
ATOM   2685 2C21 POPEK 106      41.950 112.345  46.882  1.00  0.00           C
ATOM   2688 3C21 POPEK 106      41.920 112.105  48.402  1.00  0.00           C
ATOM   2691 4C21 POPEK 106      40.700 111.275  48.832  1.00  0.00           C
ATOM   2694 5C21 POPEK 106      40.550 111.175  50.362  1.00  0.00           C
ATOM   2697 6C21 POPEK 106      39.110 110.825  50.782  1.00  0.00           C
ATOM   2700 7C21 POPEK 106      38.890 110.895  52.292  1.00  0.00           C
ATOM   2703 8C21 POPEK 106      37.420 110.765  52.692  1.00  0.00           C
ATOM   2707  C33 POPEK 106      39.070 117.565  38.282  1.00  0.00           C
ATOM   2710  C34 POPEK 106      38.740 118.525  39.442  1.00  0.00           C
ATOM   2713  C35 POPEK 106      37.550 118.085  40.312  1.00  0.00           C
ATOM   2716  C36 POPEK 106      37.850 118.125  41.812  1.00  0.00           C
ATOM   2719  C37 POPEK 106      36.610 117.865  42.682  1.00  0.00           C
ATOM   2722  C38 POPEK 106      36.940 117.825  44.172  1.00  0.00           C
ATOM   2725  C39 POPEK 106      35.720 117.905  45.102  1.00  0.00           C
ATOM   2728 0C31 POPEK 106      34.740 116.725  44.942  1.00  0.00           C
ATOM   2731 1C31 POPEK 106      33.510 116.845  45.862  1.00  0.00           C
ATOM   2734 2C31 POPEK 106      33.830 116.585  47.342  1.00  0.00           C
ATOM   2737 3C31 POPEK 106      32.700 116.965  48.312  1.00  0.00           C
ATOM   2740 4C31 POPEK 106      31.370 116.245  48.052  1.00  0.00           C
ATOM   2743 5C31 POPEK 106      30.260 116.755  48.972  1.00  0.00           C
ATOM   2746 6C31 POPEK 106      28.870 116.185  48.662  1.00  0.00           C
ATOM   2750  NH3 POPEL 107      80.750  86.035  34.292  1.00  0.00           N
ATOM   2754  C12 POPEL 107      81.550  86.865  33.342  1.00  0.00           C
ATOM   2757  C11 POPEL 107      82.410  87.865  34.112  1.00  0.00           C
ATOM   2760  P   POPEL 107      84.680  87.975  35.322  1.00  0.00           P
ATOM   2761  O13 POPEL 107      85.940  87.505  34.692  1.00  0.00           O
ATOM   2762  O14 POPEL 107      84.350  89.415  35.222  1.00  0.00           O
ATOM   2763  O11 POPEL 107      84.720  87.565  36.842  1.00  0.00           O
ATOM   2764  O12 POPEL 107      83.470  87.145  34.732  1.00  0.00           O
ATOM   2765  C1  POPEL 107      85.500  88.275  37.812  1.00  0.00           C
ATOM   2768  C2  POPEL 107      86.490  87.315  38.562  1.00  0.00           C
ATOM   2770  O21 POPEL 107      85.930  86.665  39.722  1.00  0.00           O
ATOM   2771  C21 POPEL 107      85.680  87.455  40.772  1.00  0.00           C
ATOM   2772  O22 POPEL 107      85.670  88.675  40.762  1.00  0.00           O
ATOM   2773  C22 POPEL 107      85.370  86.605  42.002  1.00  0.00           C
ATOM   2776  C3  POPEL 107      87.890  87.935  38.852  1.00  0.00           C
ATOM   2779  O31 POPEL 107      88.770  86.935  39.422  1.00  0.00           O
ATOM   2780  C31 POPEL 107      90.010  86.895  38.932  1.00  0.00           C
ATOM   2781  O32 POPEL 107      90.380  87.515  37.962  1.00  0.00           O
ATOM   2782  C32 POPEL 107      90.890  86.015  39.802  1.00  0.00           C
ATOM   2785  C23 POPEL 107      85.840  87.225  43.342  1.00  0.00           C
ATOM   2788  C24 POPEL 107      85.370  86.385  44.542  1.00  0.00           C
ATOM   2791  C25 POPEL 107      86.140  86.615  45.862  1.00  0.00           C
ATOM   2794  C26 POPEL 107      85.830  87.945  46.562  1.00  0.00           C
ATOM   2797  C27 POPEL 107      86.380  87.985  48.002  1.00  0.00           C
ATOM   2800  C28 POPEL 107      85.960  89.245  48.792  1.00  0.00           C
ATOM   2803  C29 POPEL 107      86.390  89.225  50.242  1.00  0.00           C
ATOM   2805 0C21 POPEL 107      85.860  88.455  51.222  1.00  0.00           C
ATOM   2807 1C21 POPEL 107      84.740  87.465  51.042  1.00  0.00           C
ATOM   2810 2C21 POPEL 107      83.580  87.585  52.042  1.00  0.00           C
ATOM   2813 3C21 POPEL 107      83.920  87.095  53.462  1.00  0.00           C
ATOM   2816 4C21 POPEL 107      82.680  86.925  54.352  1.00  0.00           C
ATOM   2819 5C21 POPEL 107      81.880  88.215  54.522  1.00  0.00           C
ATOM   2822 6C21 POPEL 107      80.730  88.095  55.522  1.00  0.00           C
ATOM   2825 7C21 POPEL 107      79.980  89.425  55.652  1.00  0.00           C
ATOM   2828 8C21 POPEL 107      78.870  89.405  56.702  1.00  0.00           C
ATOM   2832  C33 POPEL 107      90.900  86.485  41.282  1.00  0.00           C
ATOM   2835  C34 POPEL 107      91.280  85.365  42.252  1.00  0.00           C
ATOM   2838  C35 POPEL 107      91.130  85.835  43.702  1.00  0.00           C
ATOM   2841  C36 POPEL 107      91.360  84.725  44.732  1.00  0.00           C
ATOM   2844  C37 POPEL 107      91.160  85.265  46.152  1.00  0.00           C
ATOM   2847  C38 POPEL 107      91.470  84.235  47.242  1.00  0.00           C
ATOM   2850  C39 POPEL 107      91.350  84.855  48.642  1.00  0.00           C
ATOM   2853 0C31 POPEL 107      91.640  83.855  49.762  1.00  0.00           C
ATOM   2856 1C31 POPEL 107      91.410  84.435  51.172  1.00  0.00           C
ATOM   2859 2C31 POPEL 107      91.860  83.455  52.262  1.00  0.00           C
ATOM   2862 3C31 POPEL 107      91.720  83.985  53.702  1.00  0.00           C
ATOM   2865 4C31 POPEL 107      90.260  84.225  54.132  1.00  0.00           C
ATOM   2868 5C31 POPEL 107      90.120  84.445  55.642  1.00  0.00           C
ATOM   2871 6C31 POPEL 107      88.710  84.855  56.062  1.00  0.00           C
ATOM   2875  NH3 POPEM 108      81.280  57.015  31.822  1.00  0.00           N
ATOM   2879  C12 POPEM 108      82.760  57.085  32.072  1.00  0.00           C
ATOM   2882  C11 POPEM 108      83.500  57.395  30.742  1.00  0.00           C
ATOM   2885  P   POPEM 108      85.900  56.615  31.532  1.00  0.00           P
ATOM   2886  O13 POPEM 108      85.530  55.255  31.082  1.00  0.00           O
ATOM   2887  O14 POPEM 108      87.270  57.075  31.232  1.00  0.00           O
ATOM   2888  O11 POPEM 108      85.560  56.745  33.082  1.00  0.00           O
ATOM   2889  O12 POPEM 108      84.880  57.685  30.922  1.00  0.00           O
ATOM   2890  C1  POPEM 108      86.210  55.975  34.082  1.00  0.00           C
ATOM   2893  C2  POPEM 108      85.850  56.525  35.482  1.00  0.00           C
ATOM   2895  O21 POPEM 108      86.610  55.785  36.472  1.00  0.00           O
ATOM   2896  C21 POPEM 108      86.820  56.495  37.572  1.00  0.00           C
ATOM   2897  O22 POPEM 108      86.520  57.665  37.742  1.00  0.00           O
ATOM   2898  C22 POPEM 108      87.530  55.635  38.612  1.00  0.00           C
ATOM   2901  C3  POPEM 108      84.300  56.455  35.772  1.00  0.00           C
ATOM   2904  O31 POPEM 108      83.980  56.375  37.182  1.00  0.00           O
ATOM   2905  C31 POPEM 108      82.870  57.005  37.532  1.00  0.00           C
ATOM   2906  O32 POPEM 108      82.090  57.545  36.772  1.00  0.00           O
ATOM   2907  C32 POPEM 108      82.720  57.055  39.062  1.00  0.00           C
ATOM   2910  C23 POPEM 108      88.610  56.445  39.372  1.00  0.00           C
ATOM   2913  C24 POPEM 108      89.220  55.705  40.562  1.00  0.00           C
ATOM   2916  C25 POPEM 108      88.210  55.405  41.672  1.00  0.00           C
ATOM   2919  C26 POPEM 108      88.890  54.955  42.972  1.00  0.00           C
ATOM   2922  C27 POPEM 108      87.860  54.585  44.062  1.00  0.00           C
ATOM   2925  C28 POPEM 108      88.490  54.365  45.452  1.00  0.00           C
ATOM   2928  C29 POPEM 108      88.960  55.655  46.082  1.00  0.00           C
ATOM   2930 0C21 POPEM 108      88.790  56.035  47.352  1.00  0.00           C
ATOM   2932 1C21 POPEM 108      88.060  55.255  48.422  1.00  0.00           C
ATOM   2935 2C21 POPEM 108      87.490  56.175  49.522  1.00  0.00           C
ATOM   2938 3C21 POPEM 108      86.470  57.195  48.992  1.00  0.00           C
ATOM   2941 4C21 POPEM 108      85.750  57.975  50.092  1.00  0.00           C
ATOM   2944 5C21 POPEM 108      84.780  59.015  49.522  1.00  0.00           C
ATOM   2947 6C21 POPEM 108      83.830  59.615  50.562  1.00  0.00           C
ATOM   2950 7C21 POPEM 108      82.640  60.325  49.902  1.00  0.00           C
ATOM   2953 8C21 POPEM 108      81.640  60.895  50.912  1.00  0.00           C
ATOM   2957  C33 POPEM 108      83.030  55.735  39.802  1.00  0.00           C
ATOM   2960  C34 POPEM 108      83.090  55.905  41.332  1.00  0.00           C
ATOM   2963  C35 POPEM 108      83.260  54.555  42.042  1.00  0.00           C
ATOM   2966  C36 POPEM 108      83.810  54.625  43.482  1.00  0.00           C
ATOM   2969  C37 POPEM 108      83.940  53.225  44.092  1.00  0.00           C
ATOM   2972  C38 POPEM 108      84.630  53.115  45.462  1.00  0.00           C
ATOM   2975  C39 POPEM 108      83.950  53.915  46.572  1.00  0.00           C
ATOM   2978 0C31 POPEM 108      84.150  53.285  47.962  1.00  0.00           C
ATOM   2981 1C31 POPEM 108      83.550  54.145  49.082  1.00  0.00           C
ATOM   2984 2C31 POPEM 108      83.680  53.525  50.482  1.00  0.00           C
ATOM   2987 3C31 POPEM 108      82.720  52.345  50.712  1.00  0.00           C
ATOM   2990 4C31 POPEM 108      82.740  51.885  52.172  1.00  0.00           C
ATOM   2993 5C31 POPEM 108      81.730  50.765  52.462  1.00  0.00           C
ATOM   2996 6C31 POPEM 108      81.750  50.315  53.932  1.00  0.00           C
ATOM   3000  NH3 POPEN 109     126.640  81.895  78.272  1.00  0.00           N
ATOM   3004  C12 POPEN 109     125.370  81.155  78.622  1.00  0.00           C
ATOM   3007  C11 POPEN 109     124.170  81.555  77.752  1.00  0.00           C
ATOM   3010  P   POPEN 109     121.890  80.545  78.602  1.00  0.00           P
ATOM   3011  O13 POPEN 109     121.330  79.175  78.672  1.00  0.00           O
ATOM   3012  O14 POPEN 109     122.160  81.235  79.872  1.00  0.00           O
ATOM   3013  O11 POPEN 109     120.990  81.475  77.692  1.00  0.00           O
ATOM   3014  O12 POPEN 109     123.220  80.495  77.772  1.00  0.00           O
ATOM   3015  C1  POPEN 109     119.850  80.935  77.022  1.00  0.00           C
ATOM   3018  C2  POPEN 109     119.060  82.095  76.382  1.00  0.00           C
ATOM   3020  O21 POPEN 109     117.850  81.565  75.792  1.00  0.00           O
ATOM   3021  C21 POPEN 109     116.860  82.445  75.732  1.00  0.00           C
ATOM   3022  O22 POPEN 109     116.850  83.535  76.272  1.00  0.00           O
ATOM   3023  C22 POPEN 109     115.790  81.885  74.802  1.00  0.00           C
ATOM   3026  C3  POPEN 109     119.900  82.795  75.282  1.00  0.00           C
ATOM   3029  O31 POPEN 109     119.280  84.025  74.892  1.00  0.00           O
ATOM   3030  C31 POPEN 109     119.110  84.455  73.632  1.00  0.00           C
ATOM   3031  O32 POPEN 109     118.420  85.425  73.332  1.00  0.00           O
ATOM   3032  C32 POPEN 109     119.970  83.745  72.602  1.00  0.00           C
ATOM   3035  C23 POPEN 109     114.690  82.935  74.502  1.00  0.00           C
ATOM   3038  C24 POPEN 109     115.170  84.005  73.522  1.00  0.00           C
ATOM   3041  C25 POPEN 109     115.360  83.415  72.122  1.00  0.00           C
ATOM   3044  C26 POPEN 109     115.820  84.435  71.102  1.00  0.00           C
ATOM   3047  C27 POPEN 109     115.960  83.755  69.742  1.00  0.00           C
ATOM   3050  C28 POPEN 109     116.520  84.675  68.652  1.00  0.00           C
ATOM   3053  C29 POPEN 109     117.960  85.075  68.902  1.00  0.00           C
ATOM   3055 0C21 POPEN 109     118.960  84.935  68.012  1.00  0.00           C
ATOM   3057 1C21 POPEN 109     118.780  84.455  66.592  1.00  0.00           C
ATOM   3060 2C21 POPEN 109     119.770  85.135  65.652  1.00  0.00           C
ATOM   3063 3C21 POPEN 109     119.330  85.095  64.182  1.00  0.00           C
ATOM   3066 4C21 POPEN 109     120.250  85.995  63.342  1.00  0.00           C
ATOM   3069 5C21 POPEN 109     119.720  86.305  61.932  1.00  0.00           C
ATOM   3072 6C21 POPEN 109     119.900  87.795  61.602  1.00  0.00           C
ATOM   3075 7C21 POPEN 109     119.680  88.145  60.132  1.00  0.00           C
ATOM   3078 8C21 POPEN 109     119.770  89.655  59.872  1.00  0.00           C
ATOM   3082  C33 POPEN 109     119.200  82.675  71.802  1.00  0.00           C
ATOM   3085  C34 POPEN 109     120.150  81.885  70.902  1.00  0.00           C
ATOM   3088  C35 POPEN 109     119.410  81.195  69.752  1.00  0.00           C
ATOM   3091  C36 POPEN 109     120.390  80.445  68.842  1.00  0.00           C
ATOM   3094  C37 POPEN 109     119.750  79.925  67.552  1.00  0.00           C
ATOM   3097  C38 POPEN 109     119.350  78.445  67.622  1.00  0.00           C
ATOM   3100  C39 POPEN 109     118.220  78.115  68.612  1.00  0.00           C
ATOM   3103 0C31 POPEN 109     117.800  76.645  68.492  1.00  0.00           C
ATOM   3106 1C31 POPEN 109     116.690  76.255  69.472  1.00  0.00           C
ATOM   3109 2C31 POPEN 109     116.270  74.785  69.342  1.00  0.00           C
ATOM   3112 3C31 POPEN 109     117.220  73.805  70.052  1.00  0.00           C
ATOM   3115 4C31 POPEN 109     116.960  72.335  69.682  1.00  0.00           C
ATOM   3118 5C31 POPEN 109     115.620  71.795  70.182  1.00  0.00           C
ATOM   3121 6C31 POPEN 109     115.310  70.355  69.752  1.00  0.00           C
ATOM   3125  NH3 POPEO 110     118.470  76.635  79.952  1.00  0.00           N
ATOM   3129  C12 POPEO 110     117.110  77.245  80.152  1.00  0.00           C
ATOM   3132  C11 POPEO 110     116.580  77.965  78.892  1.00  0.00           C
ATOM   3135  P   POPEO 110     114.660  76.595  77.722  1.00  0.00           P
ATOM   3136  O13 POPEO 110     114.410  75.575  78.752  1.00  0.00           O
ATOM   3137  O14 POPEO 110     113.730  77.745  77.602  1.00  0.00           O
ATOM   3138  O11 POPEO 110     114.600  75.845  76.322  1.00  0.00           O
ATOM   3139  O12 POPEO 110     116.170  77.075  77.842  1.00  0.00           O
ATOM   3140  C1  POPEO 110     113.330  75.825  75.642  1.00  0.00           C
ATOM   3143  C2  POPEO 110     113.440  76.235  74.162  1.00  0.00           C
ATOM   3145  O21 POPEO 110     113.570  75.105  73.292  1.00  0.00           O
ATOM   3146  C21 POPEO 110     112.540  74.255  73.282  1.00  0.00           C
ATOM   3147  O22 POPEO 110     111.450  74.445  73.832  1.00  0.00           O
ATOM   3148  C22 POPEO 110     112.950  73.015  72.492  1.00  0.00           C
ATOM   3151  C3  POPEO 110     114.640  77.225  74.032  1.00  0.00           C
ATOM   3154  O31 POPEO 110     114.820  77.775  72.712  1.00  0.00           O
ATOM   3155  C31 POPEO 110     113.930  78.705  72.422  1.00  0.00           C
ATOM   3156  O32 POPEO 110     112.930  78.975  73.062  1.00  0.00           O
ATOM   3157  C32 POPEO 110     114.420  79.455  71.192  1.00  0.00           C
ATOM   3160  C23 POPEO 110     111.820  72.405  71.632  1.00  0.00           C
ATOM   3163  C24 POPEO 110     111.230  73.365  70.592  1.00  0.00           C
ATOM   3166  C25 POPEO 110     112.270  73.945  69.622  1.00  0.00           C
ATOM   3169  C26 POPEO 110     111.690  74.975  68.642  1.00  0.00           C
ATOM   3172  C27 POPEO 110     112.810  75.675  67.852  1.00  0.00           C
ATOM   3175  C28 POPEO 110     112.310  76.415  66.592  1.00  0.00           C
ATOM   3178  C29 POPEO 110     111.950  75.455  65.482  1.00  0.00           C
ATOM   3180 0C21 POPEO 110     112.480  75.435  64.252  1.00  0.00           C
ATOM   3182 1C21 POPEO 110     113.500  76.395  63.702  1.00  0.00           C
ATOM   3185 2C21 POPEO 110     114.930  75.845  63.872  1.00  0.00           C
ATOM   3188 3C21 POPEO 110     116.000  76.805  63.312  1.00  0.00           C
ATOM   3191 4C21 POPEO 110     117.410  76.205  63.352  1.00  0.00           C
ATOM   3194 5C21 POPEO 110     117.630  75.075  62.332  1.00  0.00           C
ATOM   3197 6C21 POPEO 110     118.890  74.245  62.612  1.00  0.00           C
ATOM   3200 7C21 POPEO 110     118.940  72.965  61.752  1.00  0.00           C
ATOM   3203 8C21 POPEO 110     120.090  72.035  62.122  1.00  0.00           C
ATOM   3207  C33 POPEO 110     113.270  79.855  70.242  1.00  0.00           C
ATOM   3210  C34 POPEO 110     113.750  80.895  69.232  1.00  0.00           C
ATOM   3213  C35 POPEO 110     114.340  80.305  67.942  1.00  0.00           C
ATOM   3216  C36 POPEO 110     115.210  81.335  67.212  1.00  0.00           C
ATOM   3219  C37 POPEO 110     115.540  80.925  65.782  1.00  0.00           C
ATOM   3222  C38 POPEO 110     116.470  81.935  65.092  1.00  0.00           C
ATOM   3225  C39 POPEO 110     116.380  81.905  63.562  1.00  0.00           C
ATOM   3228 0C31 POPEO 110     117.030  80.685  62.902  1.00  0.00           C
ATOM   3231 1C31 POPEO 110     116.670  80.535  61.422  1.00  0.00           C
ATOM   3234 2C31 POPEO 110     117.130  81.725  60.562  1.00  0.00           C
ATOM   3237 3C31 POPEO 110     116.650  81.665  59.102  1.00  0.00           C
ATOM   3240 4C31 POPEO 110     115.180  82.095  58.942  1.00  0.00           C
ATOM   3243 5C31 POPEO 110     114.780  82.305  57.472  1.00  0.00           C
ATOM   3246 6C31 POPEO 110     113.350  82.815  57.292  1.00  0.00           C
ATOM   3250  NH3 POPEP 111     116.150  40.695  33.662  1.00  0.00           N
ATOM   3254  C12 POPEP 111     114.780  40.045  33.542  1.00  0.00           C
ATOM   3257  C11 POPEP 111     114.810  38.495  33.492  1.00  0.00           C
ATOM   3260  P   POPEP 111     113.010  36.605  34.102  1.00  0.00           P
ATOM   3261  O13 POPEP 111     112.300  35.865  33.032  1.00  0.00           O
ATOM   3262  O14 POPEP 111     114.170  35.935  34.732  1.00  0.00           O
ATOM   3263  O11 POPEP 111     111.990  37.015  35.242  1.00  0.00           O
ATOM   3264  O12 POPEP 111     113.470  38.005  33.552  1.00  0.00           O
ATOM   3265  C1  POPEP 111     112.400  37.805  36.362  1.00  0.00           C
ATOM   3268  C2  POPEP 111     112.260  36.995  37.692  1.00  0.00           C
ATOM   3270  O21 POPEP 111     111.870  37.815  38.822  1.00  0.00           O
ATOM   3271  C21 POPEP 111     112.730  38.755  39.152  1.00  0.00           C
ATOM   3272  O22 POPEP 111     113.650  39.165  38.462  1.00  0.00           O
ATOM   3273  C22 POPEP 111     112.440  39.285  40.562  1.00  0.00           C
ATOM   3276  C3  POPEP 111     113.520  36.135  38.012  1.00  0.00           C
ATOM   3279  O31 POPEP 111     113.430  35.545  39.332  1.00  0.00           O
ATOM   3280  C31 POPEP 111     114.350  35.905  40.222  1.00  0.00           C
ATOM   3281  O32 POPEP 111     115.210  36.765  40.062  1.00  0.00           O
ATOM   3282  C32 POPEP 111     114.160  35.105  41.502  1.00  0.00           C
ATOM   3285  C23 POPEP 111     113.680  39.995  41.132  1.00  0.00           C
ATOM   3288  C24 POPEP 111     113.400  41.155  42.102  1.00  0.00           C
ATOM   3291  C25 POPEP 111     112.800  40.765  43.452  1.00  0.00           C
ATOM   3294  C26 POPEP 111     112.760  41.985  44.372  1.00  0.00           C
ATOM   3297  C27 POPEP 111     112.040  41.745  45.702  1.00  0.00           C
ATOM   3300  C28 POPEP 111     111.860  43.055  46.492  1.00  0.00           C
ATOM   3303  C29 POPEP 111     111.110  42.855  47.782  1.00  0.00           C
ATOM   3305 0C21 POPEP 111     111.650  42.405  48.932  1.00  0.00           C
ATOM   3307 1C21 POPEP 111     113.090  42.025  49.122  1.00  0.00           C
ATOM   3310 2C21 POPEP 111     113.520  41.905  50.592  1.00  0.00           C
ATOM   3313 3C21 POPEP 111     113.000  40.635  51.292  1.00  0.00           C
ATOM   3316 4C21 POPEP 111     113.690  40.415  52.642  1.00  0.00           C
ATOM   3319 5C21 POPEP 111     113.330  39.085  53.312  1.00  0.00           C
ATOM   3322 6C21 POPEP 111     114.200  38.795  54.552  1.00  0.00           C
ATOM   3325 7C21 POPEP 111     113.910  37.455  55.232  1.00  0.00           C
ATOM   3328 8C21 POPEP 111     114.870  37.175  56.392  1.00  0.00           C
ATOM   3332  C33 POPEP 111     115.220  35.375  42.592  1.00  0.00           C
ATOM   3335  C34 POPEP 111     114.920  34.475  43.792  1.00  0.00           C
ATOM   3338  C35 POPEP 111     115.790  34.755  45.022  1.00  0.00           C
ATOM   3341  C36 POPEP 111     115.420  33.845  46.202  1.00  0.00           C
ATOM   3344  C37 POPEP 111     116.110  34.245  47.512  1.00  0.00           C
ATOM   3347  C38 POPEP 111     115.970  33.195  48.632  1.00  0.00           C
ATOM   3350  C39 POPEP 111     114.560  33.055  49.232  1.00  0.00           C
ATOM   3353 0C31 POPEP 111     114.100  34.305  50.012  1.00  0.00           C
ATOM   3356 1C31 POPEP 111     112.740  34.125  50.712  1.00  0.00           C
ATOM   3359 2C31 POPEP 111     112.830  33.975  52.242  1.00  0.00           C
ATOM   3362 3C31 POPEP 111     113.340  32.615  52.722  1.00  0.00           C
ATOM   3365 4C31 POPEP 111     113.330  32.495  54.252  1.00  0.00           C
ATOM   3368 5C31 POPEP 111     113.590  31.065  54.762  1.00  0.00           C
ATOM   3371 6C31 POPEP 111     113.520  30.945  56.282  1.00  0.00           C
ATOM   3375  NH3 POPEQ 112     102.430   3.265  79.662  1.00  0.00           N
ATOM   3379  C12 POPEQ 112     101.610   4.525  79.682  1.00  0.00           C
ATOM   3382  C11 POPEQ 112     100.110   4.275  79.862  1.00  0.00           C
ATOM   3385  P   POPEQ 112      98.140   2.815  79.142  1.00  0.00           P
ATOM   3386  O13 POPEQ 112      97.810   1.715  78.202  1.00  0.00           O
ATOM   3387  O14 POPEQ 112      97.860   2.565  80.562  1.00  0.00           O
ATOM   3388  O11 POPEQ 112      97.360   4.135  78.722  1.00  0.00           O
ATOM   3389  O12 POPEQ 112      99.660   3.245  78.982  1.00  0.00           O
ATOM   3390  C1  POPEQ 112      96.270   4.055  77.802  1.00  0.00           C
ATOM   3393  C2  POPEQ 112      96.590   4.795  76.472  1.00  0.00           C
ATOM   3395  O21 POPEQ 112      95.830   4.125  75.462  1.00  0.00           O
ATOM   3396  C21 POPEQ 112      95.240   4.715  74.442  1.00  0.00           C
ATOM   3397  O22 POPEQ 112      94.930   4.125  73.412  1.00  0.00           O
ATOM   3398  C22 POPEQ 112      94.890   6.185  74.692  1.00  0.00           C
ATOM   3401  C3  POPEQ 112      98.110   4.755  76.102  1.00  0.00           C
ATOM   3404  O31 POPEQ 112      98.350   5.525  74.902  1.00  0.00           O
ATOM   3405  C31 POPEQ 112      99.600   5.515  74.452  1.00  0.00           C
ATOM   3406  O32 POPEQ 112     100.560   4.975  74.972  1.00  0.00           O
ATOM   3407  C32 POPEQ 112      99.640   6.335  73.172  1.00  0.00           C
ATOM   3410  C23 POPEQ 112      94.100   6.815  73.512  1.00  0.00           C
ATOM   3413  C24 POPEQ 112      95.040   7.275  72.392  1.00  0.00           C
ATOM   3416  C25 POPEQ 112      94.330   7.945  71.202  1.00  0.00           C
ATOM   3419  C26 POPEQ 112      95.330   8.715  70.322  1.00  0.00           C
ATOM   3422  C27 POPEQ 112      94.740   9.245  69.002  1.00  0.00           C
ATOM   3425  C28 POPEQ 112      95.750   9.965  68.082  1.00  0.00           C
ATOM   3428  C29 POPEQ 112      96.340  11.195  68.722  1.00  0.00           C
ATOM   3430 0C21 POPEQ 112      96.330  12.455  68.272  1.00  0.00           C
ATOM   3432 1C21 POPEQ 112      95.780  12.935  66.962  1.00  0.00           C
ATOM   3435 2C21 POPEQ 112      96.780  12.635  65.842  1.00  0.00           C
ATOM   3438 3C21 POPEQ 112      98.170  13.235  66.102  1.00  0.00           C
ATOM   3441 4C21 POPEQ 112      99.140  13.115  64.932  1.00  0.00           C
ATOM   3444 5C21 POPEQ 112      99.720  11.705  64.772  1.00  0.00           C
ATOM   3447 6C21 POPEQ 112     100.810  11.625  63.692  1.00  0.00           C
ATOM   3450 7C21 POPEQ 112     102.150  11.095  64.222  1.00  0.00           C
ATOM   3453 8C21 POPEQ 112     103.260  11.105  63.172  1.00  0.00           C
ATOM   3457  C33 POPEQ 112      98.750   5.715  72.082  1.00  0.00           C
ATOM   3460  C34 POPEQ 112      98.760   6.515  70.782  1.00  0.00           C
ATOM   3463  C35 POPEQ 112      98.070   5.745  69.652  1.00  0.00           C
ATOM   3466  C36 POPEQ 112      98.140   6.515  68.332  1.00  0.00           C
ATOM   3469  C37 POPEQ 112      97.880   5.645  67.112  1.00  0.00           C
ATOM   3472  C38 POPEQ 112      97.940   6.425  65.792  1.00  0.00           C
ATOM   3475  C39 POPEQ 112      99.240   7.225  65.622  1.00  0.00           C
ATOM   3478 0C31 POPEQ 112      99.410   7.865  64.232  1.00  0.00           C
ATOM   3481 1C31 POPEQ 112      99.630   6.825  63.122  1.00  0.00           C
ATOM   3484 2C31 POPEQ 112      99.890   7.465  61.752  1.00  0.00           C
ATOM   3487 3C31 POPEQ 112     101.340   7.905  61.542  1.00  0.00           C
ATOM   3490 4C31 POPEQ 112     101.560   8.475  60.132  1.00  0.00           C
ATOM   3493 5C31 POPEQ 112     103.030   8.675  59.762  1.00  0.00           C
ATOM   3496 6C31 POPEQ 112     103.200   9.295  58.372  1.00  0.00           C
ATOM   3500  NH3 POPER 113      94.600  91.815  80.012  1.00  0.00           N
ATOM   3504  C12 POPER 113      95.420  91.415  78.822  1.00  0.00           C
ATOM   3507  C11 POPER 113      96.670  92.275  78.772  1.00  0.00           C
ATOM   3510  P   POPER 113      98.790  92.815  80.112  1.00  0.00           P
ATOM   3511  O13 POPER 113      98.520  94.225  79.752  1.00  0.00           O
ATOM   3512  O14 POPER 113      99.340  92.515  81.452  1.00  0.00           O
ATOM   3513  O11 POPER 113      99.710  92.105  79.042  1.00  0.00           O
ATOM   3514  O12 POPER 113      97.410  92.055  79.972  1.00  0.00           O
ATOM   3515  C1  POPER 113      99.670  90.665  78.982  1.00  0.00           C
ATOM   3518  C2  POPER 113     100.870  90.065  78.202  1.00  0.00           C
ATOM   3520  O21 POPER 113     101.260  90.805  77.032  1.00  0.00           O
ATOM   3521  C21 POPER 113     100.370  91.035  76.092  1.00  0.00           C
ATOM   3522  O22 POPER 113      99.170  90.795  76.132  1.00  0.00           O
ATOM   3523  C22 POPER 113     101.060  91.705  74.902  1.00  0.00           C
ATOM   3526  C3  POPER 113     100.640  88.545  77.902  1.00  0.00           C
ATOM   3529  O31 POPER 113     101.760  87.975  77.202  1.00  0.00           O
ATOM   3530  C31 POPER 113     101.510  86.775  76.682  1.00  0.00           C
ATOM   3531  O32 POPER 113     100.480  86.135  76.842  1.00  0.00           O
ATOM   3532  C32 POPER 113     102.720  86.325  75.872  1.00  0.00           C
ATOM   3535  C23 POPER 113     100.980  90.905  73.582  1.00  0.00           C
ATOM   3538  C24 POPER 113     101.370  91.795  72.392  1.00  0.00           C
ATOM   3541  C25 POPER 113     101.520  91.085  71.032  1.00  0.00           C
ATOM   3544  C26 POPER 113     101.820  92.105  69.932  1.00  0.00           C
ATOM   3547  C27 POPER 113     102.390  91.525  68.622  1.00  0.00           C
ATOM   3550  C28 POPER 113     102.620  92.595  67.512  1.00  0.00           C
ATOM   3553  C29 POPER 113     103.500  93.755  67.942  1.00  0.00           C
ATOM   3555 0C21 POPER 113     104.410  94.425  67.222  1.00  0.00           C
ATOM   3557 1C21 POPER 113     104.760  94.265  65.762  1.00  0.00           C
ATOM   3560 2C21 POPER 113     104.670  95.625  65.042  1.00  0.00           C
ATOM   3563 3C21 POPER 113     105.290  95.625  63.632  1.00  0.00           C
ATOM   3566 4C21 POPER 113     105.040  96.935  62.872  1.00  0.00           C
ATOM   3569 5C21 POPER 113     106.020  97.135  61.702  1.00  0.00           C
ATOM   3572 6C21 POPER 113     105.690  98.345  60.812  1.00  0.00           C
ATOM   3575 7C21 POPER 113     106.850  98.705  59.862  1.00  0.00           C
ATOM   3578 8C21 POPER 113     106.660 100.005  59.072  1.00  0.00           C
ATOM   3582  C33 POPER 113     102.330  85.335  74.752  1.00  0.00           C
ATOM   3585  C34 POPER 113     101.640  85.995  73.552  1.00  0.00           C
ATOM   3588  C35 POPER 113     102.610  86.915  72.782  1.00  0.00           C
ATOM   3591  C36 POPER 113     102.180  87.185  71.332  1.00  0.00           C
ATOM   3594  C37 POPER 113     103.370  87.515  70.422  1.00  0.00           C
ATOM   3597  C38 POPER 113     102.950  87.635  68.942  1.00  0.00           C
ATOM   3600  C39 POPER 113     104.120  87.795  67.972  1.00  0.00           C
ATOM   3603 0C31 POPER 113     103.630  87.915  66.522  1.00  0.00           C
ATOM   3606 1C31 POPER 113     104.760  88.045  65.492  1.00  0.00           C
ATOM   3609 2C31 POPER 113     104.230  88.015  64.042  1.00  0.00           C
ATOM   3612 3C31 POPER 113     105.250  88.495  63.002  1.00  0.00           C
ATOM   3615 4C31 POPER 113     105.390  90.025  62.952  1.00  0.00           C
ATOM   3618 5C31 POPER 113     106.330  90.505  61.832  1.00  0.00           C
ATOM   3621 6C31 POPER 113     106.420  92.025  61.732  1.00  0.00           C
ATOM   3625  NH3 POPES 114      87.050 104.355  36.702  1.00  0.00           N
ATOM   3629  C12 POPES 114      85.550 104.535  36.752  1.00  0.00           C
ATOM   3632  C11 POPES 114      85.180 105.535  37.872  1.00  0.00           C
ATOM   3635  P   POPES 114      82.720 105.435  38.772  1.00  0.00           P
ATOM   3636  O13 POPES 114      81.580 106.375  38.732  1.00  0.00           O
ATOM   3637  O14 POPES 114      82.490 104.005  38.472  1.00  0.00           O
ATOM   3638  O11 POPES 114      83.440 105.625  40.142  1.00  0.00           O
ATOM   3639  O12 POPES 114      83.820 105.975  37.772  1.00  0.00           O
ATOM   3640  C1  POPES 114      83.760 104.575  41.042  1.00  0.00           C
ATOM   3643  C2  POPES 114      82.870 104.725  42.292  1.00  0.00           C
ATOM   3645  O21 POPES 114      83.590 104.395  43.492  1.00  0.00           O
ATOM   3646  C21 POPES 114      83.960 103.135  43.652  1.00  0.00           C
ATOM   3647  O22 POPES 114      83.790 102.225  42.852  1.00  0.00           O
ATOM   3648  C22 POPES 114      84.630 103.015  45.012  1.00  0.00           C
ATOM   3651  C3  POPES 114      81.480 104.025  42.182  1.00  0.00           C
ATOM   3654  O31 POPES 114      80.720 104.215  43.392  1.00  0.00           O
ATOM   3655  C31 POPES 114      80.630 103.175  44.232  1.00  0.00           C
ATOM   3656  O32 POPES 114      81.000 103.185  45.392  1.00  0.00           O
ATOM   3657  C32 POPES 114      79.840 102.025  43.592  1.00  0.00           C
ATOM   3660  C23 POPES 114      84.840 101.545  45.432  1.00  0.00           C
ATOM   3663  C24 POPES 114      85.610 101.435  46.752  1.00  0.00           C
ATOM   3666  C25 POPES 114      85.630 100.015  47.332  1.00  0.00           C
ATOM   3669  C26 POPES 114      84.440  99.745  48.262  1.00  0.00           C
ATOM   3672  C27 POPES 114      84.490  98.375  48.932  1.00  0.00           C
ATOM   3675  C28 POPES 114      83.530  98.325  50.132  1.00  0.00           C
ATOM   3678  C29 POPES 114      83.410  96.955  50.762  1.00  0.00           C
ATOM   3680 0C21 POPES 114      83.770  96.625  52.012  1.00  0.00           C
ATOM   3682 1C21 POPES 114      84.370  97.525  53.052  1.00  0.00           C
ATOM   3685 2C21 POPES 114      84.290  96.895  54.452  1.00  0.00           C
ATOM   3688 3C21 POPES 114      82.850  96.745  54.972  1.00  0.00           C
ATOM   3691 4C21 POPES 114      82.820  96.105  56.362  1.00  0.00           C
ATOM   3694 5C21 POPES 114      81.400  95.975  56.932  1.00  0.00           C
ATOM   3697 6C21 POPES 114      81.210  96.695  58.282  1.00  0.00           C
ATOM   3700 7C21 POPES 114      79.740  96.935  58.662  1.00  0.00           C
ATOM   3703 8C21 POPES 114      79.580  97.755  59.942  1.00  0.00           C
ATOM   3707  C33 POPES 114      80.680 100.735  43.562  1.00  0.00           C
ATOM   3710  C34 POPES 114      79.860  99.525  43.082  1.00  0.00           C
ATOM   3713  C35 POPES 114      80.690  98.235  42.992  1.00  0.00           C
ATOM   3716  C36 POPES 114      81.270  97.805  44.342  1.00  0.00           C
ATOM   3719  C37 POPES 114      82.020  96.475  44.282  1.00  0.00           C
ATOM   3722  C38 POPES 114      82.670  96.035  45.612  1.00  0.00           C
ATOM   3725  C39 POPES 114      81.690  95.445  46.642  1.00  0.00           C
ATOM   3728 0C31 POPES 114      81.050  96.485  47.562  1.00  0.00           C
ATOM   3731 1C31 POPES 114      80.270  95.855  48.722  1.00  0.00           C
ATOM   3734 2C31 POPES 114      79.770  96.915  49.712  1.00  0.00           C
ATOM   3737 3C31 POPES 114      78.900  96.345  50.842  1.00  0.00           C
ATOM   3740 4C31 POPES 114      79.630  95.315  51.712  1.00  0.00           C
ATOM   3743 5C31 POPES 114      78.850  94.975  52.982  1.00  0.00           C
ATOM   3746 6C31 POPES 114      79.510  93.865  53.802  1.00  0.00           C
ATOM   3750  NH3 POPET 115       3.260  97.465  79.422  1.00  0.00           N
ATOM   3754  C12 POPET 115       3.480  97.005  80.832  1.00  0.00           C
ATOM   3757  C11 POPET 115       4.350  95.745  80.822  1.00  0.00           C
ATOM   3760  P   POPET 115       6.670  96.865  80.122  1.00  0.00           P
ATOM   3761  O13 POPET 115       6.720  98.275  80.582  1.00  0.00           O
ATOM   3762  O14 POPET 115       7.940  96.135  79.992  1.00  0.00           O
ATOM   3763  O11 POPET 115       5.900  96.895  78.712  1.00  0.00           O
ATOM   3764  O12 POPET 115       5.710  96.075  81.072  1.00  0.00           O
ATOM   3765  C1  POPET 115       6.780  97.175  77.602  1.00  0.00           C
ATOM   3768  C2  POPET 115       6.070  97.335  76.212  1.00  0.00           C
ATOM   3770  O21 POPET 115       5.690  98.675  75.872  1.00  0.00           O
ATOM   3771  C21 POPET 115       4.830  99.345  76.602  1.00  0.00           C
ATOM   3772  O22 POPET 115       4.540  99.145  77.772  1.00  0.00           O
ATOM   3773  C22 POPET 115       4.060 100.325  75.722  1.00  0.00           C
ATOM   3776  C3  POPET 115       4.910  96.345  75.952  1.00  0.00           C
ATOM   3779  O31 POPET 115       4.330  96.575  74.642  1.00  0.00           O
ATOM   3780  C31 POPET 115       5.020  95.985  73.652  1.00  0.00           C
ATOM   3781  O32 POPET 115       5.840  95.095  73.802  1.00  0.00           O
ATOM   3782  C32 POPET 115       4.790  96.755  72.332  1.00  0.00           C
ATOM   3785  C23 POPET 115       4.550 100.565  74.262  1.00  0.00           C
ATOM   3788  C24 POPET 115       3.380 100.905  73.322  1.00  0.00           C
ATOM   3791  C25 POPET 115       3.790 101.415  71.932  1.00  0.00           C
ATOM   3794  C26 POPET 115       4.690 100.455  71.142  1.00  0.00           C
ATOM   3797  C27 POPET 115       5.020 100.965  69.722  1.00  0.00           C
ATOM   3800  C28 POPET 115       5.820  99.945  68.882  1.00  0.00           C
ATOM   3803  C29 POPET 115       7.050 100.545  68.242  1.00  0.00           C
ATOM   3805 0C21 POPET 115       7.370 100.645  66.942  1.00  0.00           C
ATOM   3807 1C21 POPET 115       6.580 100.175  65.752  1.00  0.00           C
ATOM   3810 2C21 POPET 115       7.290  98.995  65.092  1.00  0.00           C
ATOM   3813 3C21 POPET 115       6.590  98.545  63.802  1.00  0.00           C
ATOM   3816 4C21 POPET 115       7.000  97.135  63.392  1.00  0.00           C
ATOM   3819 5C21 POPET 115       6.540  96.755  61.982  1.00  0.00           C
ATOM   3822 6C21 POPET 115       7.490  97.295  60.902  1.00  0.00           C
ATOM   3825 7C21 POPET 115       7.150  96.765  59.512  1.00  0.00           C
ATOM   3828 8C21 POPET 115       8.190  97.135  58.462  1.00  0.00           C
ATOM   3832  C33 POPET 115       4.120  95.905  71.222  1.00  0.00           C
ATOM   3835  C34 POPET 115       4.280  96.495  69.802  1.00  0.00           C
ATOM   3838  C35 POPET 115       3.440  95.765  68.732  1.00  0.00           C
ATOM   3841  C36 POPET 115       3.640  94.245  68.732  1.00  0.00           C
ATOM   3844  C37 POPET 115       2.750  93.475  67.742  1.00  0.00           C
ATOM   3847  C38 POPET 115       3.330  93.295  66.332  1.00  0.00           C
ATOM   3850  C39 POPET 115       2.900  94.345  65.312  1.00  0.00           C
ATOM   3853 0C31 POPET 115       3.240  93.915  63.872  1.00  0.00           C
ATOM   3856 1C31 POPET 115       2.920  95.015  62.862  1.00  0.00           C
ATOM   3859 2C31 POPET 115       2.600  94.515  61.442  1.00  0.00           C
ATOM   3862 3C31 POPET 115       3.750  93.875  60.652  1.00  0.00           C
ATOM   3865 4C31 POPET 115       3.250  93.475  59.252  1.00  0.00           C
ATOM   3868 5C31 POPET 115       4.290  92.765  58.382  1.00  0.00           C
ATOM   3871 6C31 POPET 115       3.730  92.355  57.022  1.00  0.00           C
ATOM   3875  NH3 POPEU 116      34.310  80.465  35.282  1.00  0.00           N
ATOM   3879  C12 POPEU 116      34.290  79.425  34.202  1.00  0.00           C
ATOM   3882  C11 POPEU 116      33.480  78.215  34.672  1.00  0.00           C
ATOM   3885  P   POPEU 116      30.980  77.535  34.962  1.00  0.00           P
ATOM   3886  O13 POPEU 116      29.680  78.215  35.062  1.00  0.00           O
ATOM   3887  O14 POPEU 116      31.150  76.595  33.832  1.00  0.00           O
ATOM   3888  O11 POPEU 116      31.190  76.675  36.262  1.00  0.00           O
ATOM   3889  O12 POPEU 116      32.140  78.615  34.942  1.00  0.00           O
ATOM   3890  C1  POPEU 116      31.560  77.355  37.462  1.00  0.00           C
ATOM   3893  C2  POPEU 116      31.470  76.425  38.692  1.00  0.00           C
ATOM   3895  O21 POPEU 116      32.250  77.085  39.692  1.00  0.00           O
ATOM   3896  C21 POPEU 116      31.870  76.945  40.932  1.00  0.00           C
ATOM   3897  O22 POPEU 116      30.970  76.235  41.342  1.00  0.00           O
ATOM   3898  C22 POPEU 116      32.710  77.885  41.802  1.00  0.00           C
ATOM   3901  C3  POPEU 116      32.050  75.005  38.382  1.00  0.00           C
ATOM   3904  O31 POPEU 116      31.790  74.055  39.432  1.00  0.00           O
ATOM   3905  C31 POPEU 116      32.770  73.795  40.282  1.00  0.00           C
ATOM   3906  O32 POPEU 116      33.920  74.205  40.192  1.00  0.00           O
ATOM   3907  C32 POPEU 116      32.250  72.855  41.372  1.00  0.00           C
ATOM   3910  C23 POPEU 116      31.840  78.685  42.802  1.00  0.00           C
ATOM   3913  C24 POPEU 116      32.560  79.945  43.312  1.00  0.00           C
ATOM   3916  C25 POPEU 116      33.720  79.665  44.282  1.00  0.00           C
ATOM   3919  C26 POPEU 116      33.220  79.185  45.652  1.00  0.00           C
ATOM   3922  C27 POPEU 116      34.200  79.495  46.792  1.00  0.00           C
ATOM   3925  C28 POPEU 116      33.620  79.125  48.172  1.00  0.00           C
ATOM   3928  C29 POPEU 116      34.520  79.515  49.322  1.00  0.00           C
ATOM   3930 0C21 POPEU 116      35.610  78.845  49.722  1.00  0.00           C
ATOM   3932 1C21 POPEU 116      36.200  77.615  49.082  1.00  0.00           C
ATOM   3935 2C21 POPEU 116      37.660  77.835  48.622  1.00  0.00           C
ATOM   3938 3C21 POPEU 116      37.810  78.955  47.582  1.00  0.00           C
ATOM   3941 4C21 POPEU 116      39.260  79.325  47.262  1.00  0.00           C
ATOM   3944 5C21 POPEU 116      39.490  80.845  47.162  1.00  0.00           C
ATOM   3947 6C21 POPEU 116      38.680  81.535  46.062  1.00  0.00           C
ATOM   3950 7C21 POPEU 116      38.680  83.055  46.192  1.00  0.00           C
ATOM   3953 8C21 POPEU 116      37.850  83.725  45.102  1.00  0.00           C
ATOM   3957  C33 POPEU 116      32.890  73.105  42.762  1.00  0.00           C
ATOM   3960  C34 POPEU 116      32.040  74.025  43.662  1.00  0.00           C
ATOM   3963  C35 POPEU 116      32.630  74.165  45.072  1.00  0.00           C
ATOM   3966  C36 POPEU 116      31.700  74.905  46.042  1.00  0.00           C
ATOM   3969  C37 POPEU 116      32.260  74.945  47.472  1.00  0.00           C
ATOM   3972  C38 POPEU 116      31.270  75.535  48.502  1.00  0.00           C
ATOM   3975  C39 POPEU 116      31.080  74.655  49.742  1.00  0.00           C
ATOM   3978 0C31 POPEU 116      30.220  73.405  49.482  1.00  0.00           C
ATOM   3981 1C31 POPEU 116      30.240  72.375  50.622  1.00  0.00           C
ATOM   3984 2C31 POPEU 116      29.310  72.655  51.822  1.00  0.00           C
ATOM   3987 3C31 POPEU 116      29.790  73.755  52.782  1.00  0.00           C
ATOM   3990 4C31 POPEU 116      29.190  73.605  54.202  1.00  0.00           C
ATOM   3993 5C31 POPEU 116      29.600  74.745  55.152  1.00  0.00           C
ATOM   3996 6C31 POPEU 116      29.090  74.545  56.582  1.00  0.00           C
ATOM   4000  NH3 POPEV 117     108.820  39.795  72.452  1.00  0.00           N
ATOM   4004  C12 POPEV 117     108.850  39.755  70.942  1.00  0.00           C
ATOM   4007  C11 POPEV 117     107.590  39.165  70.292  1.00  0.00           C
ATOM   4010  P   POPEV 117     105.560  39.775  71.792  1.00  0.00           P
ATOM   4011  O13 POPEV 117     105.610  38.355  72.172  1.00  0.00           O
ATOM   4012  O14 POPEV 117     106.000  40.635  72.912  1.00  0.00           O
ATOM   4013  O11 POPEV 117     104.100  40.085  71.252  1.00  0.00           O
ATOM   4014  O12 POPEV 117     106.470  40.015  70.522  1.00  0.00           O
ATOM   4015  C1  POPEV 117     103.740  39.345  70.072  1.00  0.00           C
ATOM   4018  C2  POPEV 117     102.330  39.745  69.562  1.00  0.00           C
ATOM   4020  O21 POPEV 117     102.250  39.375  68.162  1.00  0.00           O
ATOM   4021  C21 POPEV 117     101.990  38.105  67.932  1.00  0.00           C
ATOM   4022  O22 POPEV 117     101.740  37.255  68.782  1.00  0.00           O
ATOM   4023  C22 POPEV 117     102.060  37.805  66.432  1.00  0.00           C
ATOM   4026  C3  POPEV 117     102.140  41.285  69.732  1.00  0.00           C
ATOM   4029  O31 POPEV 117     100.980  41.785  69.042  1.00  0.00           O
ATOM   4030  C31 POPEV 117     101.160  42.035  67.752  1.00  0.00           C
ATOM   4031  O32 POPEV 117     102.240  42.115  67.182  1.00  0.00           O
ATOM   4032  C32 POPEV 117      99.800  42.095  67.072  1.00  0.00           C
ATOM   4035  C23 POPEV 117     100.970  36.835  65.932  1.00  0.00           C
ATOM   4038  C24 POPEV 117     101.240  36.225  64.542  1.00  0.00           C
ATOM   4041  C25 POPEV 117     100.010  35.495  63.962  1.00  0.00           C
ATOM   4044  C26 POPEV 117     100.180  35.075  62.492  1.00  0.00           C
ATOM   4047  C27 POPEV 117      98.930  34.355  61.942  1.00  0.00           C
ATOM   4050  C28 POPEV 117      99.090  33.845  60.492  1.00  0.00           C
ATOM   4053  C29 POPEV 117     100.130  32.755  60.342  1.00  0.00           C
ATOM   4055 0C21 POPEV 117      99.910  31.495  59.912  1.00  0.00           C
ATOM   4057 1C21 POPEV 117      98.570  30.935  59.502  1.00  0.00           C
ATOM   4060 2C21 POPEV 117      98.590  29.425  59.142  1.00  0.00           C
ATOM   4063 3C21 POPEV 117      98.880  28.505  60.342  1.00  0.00           C
ATOM   4066 4C21 POPEV 117      98.760  27.015  59.972  1.00  0.00           C
ATOM   4069 5C21 POPEV 117      99.100  26.085  61.152  1.00  0.00           C
ATOM   4072 6C21 POPEV 117      99.160  24.595  60.742  1.00  0.00           C
ATOM   4075 7C21 POPEV 117      99.560  23.665  61.902  1.00  0.00           C
ATOM   4078 8C21 POPEV 117      99.630  22.185  61.502  1.00  0.00           C
ATOM   4082  C33 POPEV 117      99.620  40.885  66.132  1.00  0.00           C
ATOM   4085  C34 POPEV 117      98.150  40.695  65.722  1.00  0.00           C
ATOM   4088  C35 POPEV 117      97.490  41.975  65.212  1.00  0.00           C
ATOM   4091  C36 POPEV 117      96.210  41.655  64.442  1.00  0.00           C
ATOM   4094  C37 POPEV 117      95.410  42.905  64.072  1.00  0.00           C
ATOM   4097  C38 POPEV 117      94.260  42.545  63.132  1.00  0.00           C
ATOM   4100  C39 POPEV 117      93.490  43.755  62.632  1.00  0.00           C
ATOM   4103 0C31 POPEV 117      92.440  43.325  61.602  1.00  0.00           C
ATOM   4106 1C31 POPEV 117      91.370  44.395  61.372  1.00  0.00           C
ATOM   4109 2C31 POPEV 117      90.160  43.825  60.612  1.00  0.00           C
ATOM   4112 3C31 POPEV 117      90.410  43.595  59.112  1.00  0.00           C
ATOM   4115 4C31 POPEV 117      90.480  42.115  58.742  1.00  0.00           C
ATOM   4118 5C31 POPEV 117      90.490  41.875  57.222  1.00  0.00           C
ATOM   4121 6C31 POPEV 117      90.340  40.405  56.852  1.00  0.00           C
ATOM   4125  NH3 POPEW 118     101.660 102.575  80.432  1.00  0.00           N
ATOM   4129  C12 POPEW 118     101.420 102.765  81.902  1.00  0.00           C
ATOM   4132  C11 POPEW 118     100.350 101.795  82.442  1.00  0.00           C
ATOM   4135  P   POPEW 118      99.960  99.325  81.612  1.00  0.00           P
ATOM   4136  O13 POPEW 118     100.790  98.245  81.052  1.00  0.00           O
ATOM   4137  O14 POPEW 118      98.800  98.895  82.412  1.00  0.00           O
ATOM   4138  O11 POPEW 118      99.390 100.135  80.382  1.00  0.00           O
ATOM   4139  O12 POPEW 118     100.810 100.435  82.372  1.00  0.00           O
ATOM   4140  C1  POPEW 118      98.480  99.485  79.472  1.00  0.00           C
ATOM   4143  C2  POPEW 118      98.820  99.895  78.022  1.00  0.00           C
ATOM   4145  O21 POPEW 118      97.930  99.285  77.072  1.00  0.00           O
ATOM   4146  C21 POPEW 118      98.060  97.995  76.812  1.00  0.00           C
ATOM   4147  O22 POPEW 118      98.650  97.175  77.492  1.00  0.00           O
ATOM   4148  C22 POPEW 118      97.480  97.755  75.402  1.00  0.00           C
ATOM   4151  C3  POPEW 118     100.320  99.675  77.672  1.00  0.00           C
ATOM   4154  O31 POPEW 118     100.890 100.835  77.042  1.00  0.00           O
ATOM   4155  C31 POPEW 118     100.600 101.015  75.762  1.00  0.00           C
ATOM   4156  O32 POPEW 118      99.790 100.405  75.092  1.00  0.00           O
ATOM   4157  C32 POPEW 118     101.620 102.005  75.212  1.00  0.00           C
ATOM   4160  C23 POPEW 118      97.670  96.335  74.792  1.00  0.00           C
ATOM   4163  C24 POPEW 118      97.520  96.365  73.252  1.00  0.00           C
ATOM   4166  C25 POPEW 118      97.740  95.005  72.542  1.00  0.00           C
ATOM   4169  C26 POPEW 118      97.840  95.175  71.022  1.00  0.00           C
ATOM   4172  C27 POPEW 118      98.020  93.865  70.222  1.00  0.00           C
ATOM   4175  C28 POPEW 118      96.740  93.035  70.002  1.00  0.00           C
ATOM   4178  C29 POPEW 118      95.670  93.755  69.222  1.00  0.00           C
ATOM   4180 0C21 POPEW 118      95.360  93.605  67.922  1.00  0.00           C
ATOM   4182 1C21 POPEW 118      96.040  92.675  66.932  1.00  0.00           C
ATOM   4185 2C21 POPEW 118      95.290  91.345  66.792  1.00  0.00           C
ATOM   4188 3C21 POPEW 118      95.980  90.305  65.902  1.00  0.00           C
ATOM   4191 4C21 POPEW 118      95.890  90.585  64.382  1.00  0.00           C
ATOM   4194 5C21 POPEW 118      97.100  91.305  63.762  1.00  0.00           C
ATOM   4197 6C21 POPEW 118      98.410  90.505  63.842  1.00  0.00           C
ATOM   4200 7C21 POPEW 118      99.590  91.215  63.152  1.00  0.00           C
ATOM   4203 8C21 POPEW 118     100.940  90.565  63.462  1.00  0.00           C
ATOM   4207  C33 POPEW 118     103.040 101.415  75.272  1.00  0.00           C
ATOM   4210  C34 POPEW 118     103.860 101.795  74.042  1.00  0.00           C
ATOM   4213  C35 POPEW 118     104.230 103.275  73.992  1.00  0.00           C
ATOM   4216  C36 POPEW 118     104.940 103.595  72.672  1.00  0.00           C
ATOM   4219  C37 POPEW 118     105.020 105.095  72.372  1.00  0.00           C
ATOM   4222  C38 POPEW 118     105.230 105.365  70.882  1.00  0.00           C
ATOM   4225  C39 POPEW 118     106.660 105.105  70.392  1.00  0.00           C
ATOM   4228 0C31 POPEW 118     106.720 104.985  68.862  1.00  0.00           C
ATOM   4231 1C31 POPEW 118     108.140 105.015  68.282  1.00  0.00           C
ATOM   4234 2C31 POPEW 118     108.110 105.075  66.752  1.00  0.00           C
ATOM   4237 3C31 POPEW 118     109.490 105.265  66.112  1.00  0.00           C
ATOM   4240 4C31 POPEW 118     110.170 103.945  65.712  1.00  0.00           C
ATOM   4243 5C31 POPEW 118     111.480 104.175  64.952  1.00  0.00           C
ATOM   4246 6C31 POPEW 118     112.080 102.885  64.382  1.00  0.00           C
ATOM   4250  NH3 POPEX 119      27.390  77.645  77.242  1.00  0.00           N
ATOM   4254  C12 POPEX 119      27.360  76.695  78.412  1.00  0.00           C
ATOM   4257  C11 POPEX 119      27.640  75.245  77.942  1.00  0.00           C
ATOM   4260  P   POPEX 119      30.210  75.355  77.662  1.00  0.00           P
ATOM   4261  O13 POPEX 119      30.400  76.805  77.812  1.00  0.00           O
ATOM   4262  O14 POPEX 119      30.380  74.555  78.882  1.00  0.00           O
ATOM   4263  O11 POPEX 119      31.110  74.875  76.462  1.00  0.00           O
ATOM   4264  O12 POPEX 119      28.770  75.165  77.082  1.00  0.00           O
ATOM   4265  C1  POPEX 119      31.160  73.515  76.032  1.00  0.00           C
ATOM   4268  C2  POPEX 119      31.730  73.455  74.582  1.00  0.00           C
ATOM   4270  O21 POPEX 119      31.320  72.255  73.912  1.00  0.00           O
ATOM   4271  C21 POPEX 119      32.100  71.205  73.812  1.00  0.00           C
ATOM   4272  O22 POPEX 119      33.140  70.985  74.412  1.00  0.00           O
ATOM   4273  C22 POPEX 119      31.490  70.255  72.772  1.00  0.00           C
ATOM   4276  C3  POPEX 119      33.230  73.855  74.492  1.00  0.00           C
ATOM   4279  O31 POPEX 119      33.690  73.915  73.122  1.00  0.00           O
ATOM   4280  C31 POPEX 119      33.470  75.075  72.502  1.00  0.00           C
ATOM   4281  O32 POPEX 119      32.770  75.985  72.922  1.00  0.00           O
ATOM   4282  C32 POPEX 119      34.280  75.115  71.202  1.00  0.00           C
ATOM   4285  C23 POPEX 119      32.250  70.355  71.432  1.00  0.00           C
ATOM   4288  C24 POPEX 119      31.690  69.515  70.282  1.00  0.00           C
ATOM   4291  C25 POPEX 119      32.500  69.695  68.972  1.00  0.00           C
ATOM   4294  C26 POPEX 119      31.870  68.985  67.762  1.00  0.00           C
ATOM   4297  C27 POPEX 119      32.880  68.245  66.862  1.00  0.00           C
ATOM   4300  C28 POPEX 119      33.650  69.125  65.862  1.00  0.00           C
ATOM   4303  C29 POPEX 119      33.200  68.985  64.422  1.00  0.00           C
ATOM   4305 0C21 POPEX 119      33.960  68.555  63.392  1.00  0.00           C
ATOM   4307 1C21 POPEX 119      35.410  68.145  63.492  1.00  0.00           C
ATOM   4310 2C21 POPEX 119      36.040  67.775  62.142  1.00  0.00           C
ATOM   4313 3C21 POPEX 119      36.340  68.985  61.242  1.00  0.00           C
ATOM   4316 4C21 POPEX 119      37.830  69.365  61.212  1.00  0.00           C
ATOM   4319 5C21 POPEX 119      38.310  70.075  62.462  1.00  0.00           C
ATOM   4322 6C21 POPEX 119      39.810  70.385  62.412  1.00  0.00           C
ATOM   4325 7C21 POPEX 119      40.250  71.045  63.702  1.00  0.00           C
ATOM   4328 8C21 POPEX 119      41.570  71.785  63.592  1.00  0.00           C
ATOM   4332  C33 POPEX 119      33.530  75.685  69.972  1.00  0.00           C
ATOM   4335  C34 POPEX 119      32.430  74.745  69.412  1.00  0.00           C
ATOM   4338  C35 POPEX 119      32.410  74.705  67.872  1.00  0.00           C
ATOM   4341  C36 POPEX 119      32.250  76.075  67.202  1.00  0.00           C
ATOM   4344  C37 POPEX 119      32.580  76.015  65.712  1.00  0.00           C
ATOM   4347  C38 POPEX 119      32.520  77.385  65.022  1.00  0.00           C
ATOM   4350  C39 POPEX 119      33.070  77.345  63.592  1.00  0.00           C
ATOM   4353 0C31 POPEX 119      33.050  78.705  62.872  1.00  0.00           C
ATOM   4356 1C31 POPEX 119      34.340  78.935  62.082  1.00  0.00           C
ATOM   4359 2C31 POPEX 119      34.320  80.235  61.262  1.00  0.00           C
ATOM   4362 3C31 POPEX 119      35.640  80.515  60.542  1.00  0.00           C
ATOM   4365 4C31 POPEX 119      36.810  80.765  61.502  1.00  0.00           C
ATOM   4368 5C31 POPEX 119      38.090  81.195  60.782  1.00  0.00           C
ATOM   4371 6C31 POPEX 119      39.250  81.515  61.722  1.00  0.00           C
ATOM   4375  NH3 POPEY 120      23.760  96.255  29.902  1.00  0.00           N
ATOM   4379  C12 POPEY 120      22.400  96.665  29.442  1.00  0.00           C
ATOM   4382  C11 POPEY 120      21.540  96.985  30.652  1.00  0.00           C
ATOM   4385  P   POPEY 120      19.170  97.855  31.052  1.00  0.00           P
ATOM   4386  O13 POPEY 120      19.360  99.285  30.682  1.00  0.00           O
ATOM   4387  O14 POPEY 120      17.840  97.235  30.882  1.00  0.00           O
ATOM   4388  O11 POPEY 120      19.660  97.645  32.542  1.00  0.00           O
ATOM   4389  O12 POPEY 120      20.190  97.015  30.212  1.00  0.00           O
ATOM   4390  C1  POPEY 120      19.280  96.535  33.332  1.00  0.00           C
ATOM   4393  C2  POPEY 120      18.170  96.925  34.322  1.00  0.00           C
ATOM   4395  O21 POPEY 120      16.920  97.095  33.632  1.00  0.00           O
ATOM   4396  C21 POPEY 120      15.860  96.975  34.412  1.00  0.00           C
ATOM   4397  O22 POPEY 120      15.830  96.415  35.502  1.00  0.00           O
ATOM   4398  C22 POPEY 120      14.640  97.555  33.712  1.00  0.00           C
ATOM   4401  C3  POPEY 120      18.530  98.255  35.032  1.00  0.00           C
ATOM   4404  O31 POPEY 120      17.990  98.275  36.362  1.00  0.00           O
ATOM   4405  C31 POPEY 120      17.630  99.475  36.812  1.00  0.00           C
ATOM   4406  O32 POPEY 120      17.720 100.525  36.212  1.00  0.00           O
ATOM   4407  C32 POPEY 120      17.300  99.345  38.292  1.00  0.00           C
ATOM   4410  C23 POPEY 120      13.350  96.995  34.332  1.00  0.00           C
ATOM   4413  C24 POPEY 120      12.060  97.575  33.752  1.00  0.00           C
ATOM   4416  C25 POPEY 120      10.810  96.805  34.232  1.00  0.00           C
ATOM   4419  C26 POPEY 120      10.260  97.235  35.592  1.00  0.00           C
ATOM   4422  C27 POPEY 120       8.990  96.465  35.982  1.00  0.00           C
ATOM   4425  C28 POPEY 120       8.380  96.965  37.302  1.00  0.00           C
ATOM   4428  C29 POPEY 120       7.400  95.995  37.902  1.00  0.00           C
ATOM   4430 0C21 POPEY 120       6.060  96.065  37.802  1.00  0.00           C
ATOM   4432 1C21 POPEY 120       5.270  97.105  37.052  1.00  0.00           C
ATOM   4435 2C21 POPEY 120       3.870  97.325  37.672  1.00  0.00           C
ATOM   4438 3C21 POPEY 120       3.860  98.085  39.002  1.00  0.00           C
ATOM   4441 4C21 POPEY 120       2.460  98.065  39.632  1.00  0.00           C
ATOM   4444 5C21 POPEY 120       2.160  99.225  40.592  1.00  0.00           C
ATOM   4447 6C21 POPEY 120       2.870  99.155  41.942  1.00  0.00           C
ATOM   4450 7C21 POPEY 120       2.370 100.245  42.892  1.00  0.00           C
ATOM   4453 8C21 POPEY 120       3.080 100.255  44.242  1.00  0.00           C
ATOM   4457  C33 POPEY 120      18.580  99.565  39.112  1.00  0.00           C
ATOM   4460  C34 POPEY 120      18.350  99.235  40.582  1.00  0.00           C
ATOM   4463  C35 POPEY 120      19.620  99.325  41.432  1.00  0.00           C
ATOM   4466  C36 POPEY 120      19.280  99.015  42.892  1.00  0.00           C
ATOM   4469  C37 POPEY 120      20.490  99.005  43.842  1.00  0.00           C
ATOM   4472  C38 POPEY 120      20.050  98.985  45.312  1.00  0.00           C
ATOM   4475  C39 POPEY 120      19.080  97.835  45.652  1.00  0.00           C
ATOM   4478 0C31 POPEY 120      18.620  97.825  47.122  1.00  0.00           C
ATOM   4481 1C31 POPEY 120      17.610  98.925  47.482  1.00  0.00           C
ATOM   4484 2C31 POPEY 120      16.910  98.645  48.822  1.00  0.00           C
ATOM   4487 3C31 POPEY 120      16.010  99.795  49.302  1.00  0.00           C
ATOM   4490 4C31 POPEY 120      15.250  99.445  50.592  1.00  0.00           C
ATOM   4493 5C31 POPEY 120      14.610 100.675  51.252  1.00  0.00           C
ATOM   4496 6C31 POPEY 120      13.810 100.335  52.522  1.00  0.00           C
ATOM   4500  NH3 POPEZ 121      94.900  65.705  32.972  1.00  0.00           N
ATOM   4504  C12 POPEZ 121      93.420  66.015  33.052  1.00  0.00           C
ATOM   4507  C11 POPEZ 121      92.620  64.845  33.662  1.00  0.00           C
ATOM   4510  P   POPEZ 121      90.090  64.295  34.342  1.00  0.00           P
ATOM   4511  O13 POPEZ 121      88.870  65.145  34.292  1.00  0.00           O
ATOM   4512  O14 POPEZ 121      90.190  63.165  33.382  1.00  0.00           O
ATOM   4513  O11 POPEZ 121      90.240  63.725  35.802  1.00  0.00           O
ATOM   4514  O12 POPEZ 121      91.320  65.275  34.072  1.00  0.00           O
ATOM   4515  C1  POPEZ 121      91.460  63.635  36.522  1.00  0.00           C
ATOM   4518  C2  POPEZ 121      91.870  64.995  37.122  1.00  0.00           C
ATOM   4520  O21 POPEZ 121      92.860  64.795  38.132  1.00  0.00           O
ATOM   4521  C21 POPEZ 121      94.020  65.415  37.962  1.00  0.00           C
ATOM   4522  O22 POPEZ 121      94.340  66.095  37.012  1.00  0.00           O
ATOM   4523  C22 POPEZ 121      94.860  65.195  39.222  1.00  0.00           C
ATOM   4526  C3  POPEZ 121      90.640  65.685  37.762  1.00  0.00           C
ATOM   4529  O31 POPEZ 121      90.820  67.105  37.792  1.00  0.00           O
ATOM   4530  C31 POPEZ 121      91.020  67.825  38.902  1.00  0.00           C
ATOM   4531  O32 POPEZ 121      91.050  69.035  38.912  1.00  0.00           O
ATOM   4532  C32 POPEZ 121      91.160  66.975  40.182  1.00  0.00           C
ATOM   4535  C23 POPEZ 121      95.300  66.525  39.872  1.00  0.00           C
ATOM   4538  C24 POPEZ 121      96.200  66.285  41.092  1.00  0.00           C
ATOM   4541  C25 POPEZ 121      95.450  65.945  42.392  1.00  0.00           C
ATOM   4544  C26 POPEZ 121      96.430  65.485  43.482  1.00  0.00           C
ATOM   4547  C27 POPEZ 121      95.750  65.135  44.822  1.00  0.00           C
ATOM   4550  C28 POPEZ 121      95.230  66.375  45.582  1.00  0.00           C
ATOM   4553  C29 POPEZ 121      94.670  65.995  46.922  1.00  0.00           C
ATOM   4555 0C21 POPEZ 121      94.010  66.815  47.752  1.00  0.00           C
ATOM   4557 1C21 POPEZ 121      93.740  68.285  47.522  1.00  0.00           C
ATOM   4560 2C21 POPEZ 121      94.040  69.115  48.782  1.00  0.00           C
ATOM   4563 3C21 POPEZ 121      95.540  69.315  49.062  1.00  0.00           C
ATOM   4566 4C21 POPEZ 121      95.780  69.945  50.442  1.00  0.00           C
ATOM   4569 5C21 POPEZ 121      97.220  70.425  50.672  1.00  0.00           C
ATOM   4572 6C21 POPEZ 121      97.450  70.825  52.132  1.00  0.00           C
ATOM   4575 7C21 POPEZ 121      98.840  71.425  52.402  1.00  0.00           C
ATOM   4578 8C21 POPEZ 121      99.280  71.245  53.852  1.00  0.00           C
ATOM   4582  C33 POPEZ 121      91.620  67.825  41.382  1.00  0.00           C
ATOM   4585  C34 POPEZ 121      91.940  66.955  42.612  1.00  0.00           C
ATOM   4588  C35 POPEZ 121      90.690  66.435  43.322  1.00  0.00           C
ATOM   4591  C36 POPEZ 121      91.030  65.405  44.412  1.00  0.00           C
ATOM   4594  C37 POPEZ 121      89.790  64.905  45.162  1.00  0.00           C
ATOM   4597  C38 POPEZ 121      89.970  64.895  46.692  1.00  0.00           C
ATOM   4600  C39 POPEZ 121      90.050  66.305  47.292  1.00  0.00           C
ATOM   4603 0C31 POPEZ 121      90.130  66.285  48.822  1.00  0.00           C
ATOM   4606 1C31 POPEZ 121      90.160  67.695  49.422  1.00  0.00           C
ATOM   4609 2C31 POPEZ 121      90.150  67.685  50.952  1.00  0.00           C
ATOM   4612 3C31 POPEZ 121      89.950  69.075  51.572  1.00  0.00           C
ATOM   4615 4C31 POPEZ 121      91.110  70.065  51.352  1.00  0.00           C
ATOM   4618 5C31 POPEZ 121      90.910  71.015  50.162  1.00  0.00           C
ATOM   4621 6C31 POPEZ 121      91.900  72.185  50.172  1.00  0.00           C
ATOM   4625  NH3 POPEa 122      97.990  24.855  76.052  1.00  0.00           N
ATOM   4629  C12 POPEa 122      97.390  24.955  74.672  1.00  0.00           C
ATOM   4632  C11 POPEa 122      95.870  24.735  74.742  1.00  0.00           C
ATOM   4635  P   POPEa 122      94.590  26.885  75.622  1.00  0.00           P
ATOM   4636  O13 POPEa 122      93.140  26.695  75.882  1.00  0.00           O
ATOM   4637  O14 POPEa 122      95.300  27.925  76.402  1.00  0.00           O
ATOM   4638  O11 POPEa 122      94.760  27.245  74.102  1.00  0.00           O
ATOM   4639  O12 POPEa 122      95.320  25.505  75.802  1.00  0.00           O
ATOM   4640  C1  POPEa 122      94.810  28.625  73.712  1.00  0.00           C
ATOM   4643  C2  POPEa 122      95.430  28.805  72.292  1.00  0.00           C
ATOM   4645  O21 POPEa 122      94.550  28.345  71.242  1.00  0.00           O
ATOM   4646  C21 POPEa 122      93.550  29.165  70.942  1.00  0.00           C
ATOM   4647  O22 POPEa 122      93.010  29.955  71.692  1.00  0.00           O
ATOM   4648  C22 POPEa 122      93.300  29.105  69.442  1.00  0.00           C
ATOM   4651  C3  POPEa 122      96.810  28.085  72.202  1.00  0.00           C
ATOM   4654  O31 POPEa 122      97.160  27.755  70.832  1.00  0.00           O
ATOM   4655  C31 POPEa 122      97.130  26.455  70.532  1.00  0.00           C
ATOM   4656  O32 POPEa 122      96.970  25.545  71.312  1.00  0.00           O
ATOM   4657  C32 POPEa 122      97.340  26.295  69.022  1.00  0.00           C
ATOM   4660  C23 POPEa 122      93.440  30.525  68.862  1.00  0.00           C
ATOM   4663  C24 POPEa 122      93.260  30.645  67.332  1.00  0.00           C
ATOM   4666  C25 POPEa 122      91.840  30.325  66.872  1.00  0.00           C
ATOM   4669  C26 POPEa 122      91.580  30.575  65.372  1.00  0.00           C
ATOM   4672  C27 POPEa 122      90.160  30.135  64.992  1.00  0.00           C
ATOM   4675  C28 POPEa 122      89.730  30.495  63.562  1.00  0.00           C
ATOM   4678  C29 POPEa 122      88.320  30.075  63.202  1.00  0.00           C
ATOM   4680 0C21 POPEa 122      87.480  29.385  64.002  1.00  0.00           C
ATOM   4682 1C21 POPEa 122      86.070  29.005  63.662  1.00  0.00           C
ATOM   4685 2C21 POPEa 122      85.080  29.395  64.782  1.00  0.00           C
ATOM   4688 3C21 POPEa 122      84.810  30.895  64.882  1.00  0.00           C
ATOM   4691 4C21 POPEa 122      83.870  31.215  66.062  1.00  0.00           C
ATOM   4694 5C21 POPEa 122      83.460  32.695  66.112  1.00  0.00           C
ATOM   4697 6C21 POPEa 122      82.310  33.005  65.142  1.00  0.00           C
ATOM   4700 7C21 POPEa 122      81.780  34.435  65.282  1.00  0.00           C
ATOM   4703 8C21 POPEa 122      80.500  34.685  64.482  1.00  0.00           C
ATOM   4707  C33 POPEa 122      97.840  24.895  68.582  1.00  0.00           C
ATOM   4710  C34 POPEa 122      97.690  24.665  67.072  1.00  0.00           C
ATOM   4713  C35 POPEa 122      98.170  23.275  66.602  1.00  0.00           C
ATOM   4716  C36 POPEa 122      99.690  23.155  66.452  1.00  0.00           C
ATOM   4719  C37 POPEa 122     100.130  21.785  65.912  1.00  0.00           C
ATOM   4722  C38 POPEa 122     101.640  21.655  65.662  1.00  0.00           C
ATOM   4725  C39 POPEa 122     102.320  20.655  66.602  1.00  0.00           C
ATOM   4728 0C31 POPEa 122     103.820  20.465  66.352  1.00  0.00           C
ATOM   4731 1C31 POPEa 122     104.440  19.365  67.232  1.00  0.00           C
ATOM   4734 2C31 POPEa 122     105.930  19.145  66.932  1.00  0.00           C
ATOM   4737 3C31 POPEa 122     106.520  17.885  67.572  1.00  0.00           C
ATOM   4740 4C31 POPEa 122     106.500  17.875  69.112  1.00  0.00           C
ATOM   4743 5C31 POPEa 122     107.370  16.755  69.702  1.00  0.00           C
ATOM   4746 6C31 POPEa 122     107.480  16.795  71.222  1.00  0.00           C
ATOM   4750  NH3 POPEb 123     120.410  50.945  74.182  1.00  0.00           N
ATOM   4754  C12 POPEb 123     121.420  50.975  75.302  1.00  0.00           C
ATOM   4757  C11 POPEb 123     122.550  52.005  75.032  1.00  0.00           C
ATOM   4760  P   POPEb 123     124.890  50.975  75.482  1.00  0.00           P
ATOM   4761  O13 POPEb 123     125.570  51.695  74.402  1.00  0.00           O
ATOM   4762  O14 POPEb 123     125.810  50.575  76.582  1.00  0.00           O
ATOM   4763  O11 POPEb 123     124.130  49.725  74.892  1.00  0.00           O
ATOM   4764  O12 POPEb 123     123.650  51.865  75.962  1.00  0.00           O
ATOM   4765  C1  POPEb 123     124.780  48.745  74.092  1.00  0.00           C
ATOM   4768  C2  POPEb 123     123.930  48.455  72.812  1.00  0.00           C
ATOM   4770  O21 POPEb 123     124.530  47.495  71.922  1.00  0.00           O
ATOM   4771  C21 POPEb 123     125.560  47.955  71.212  1.00  0.00           C
ATOM   4772  O22 POPEb 123     126.290  48.865  71.512  1.00  0.00           O
ATOM   4773  C22 POPEb 123     125.590  47.225  69.872  1.00  0.00           C
ATOM   4776  C3  POPEb 123     123.530  49.765  72.062  1.00  0.00           C
ATOM   4779  O31 POPEb 123     123.080  49.525  70.702  1.00  0.00           O
ATOM   4780  C31 POPEb 123     121.990  50.175  70.332  1.00  0.00           C
ATOM   4781  O32 POPEb 123     121.270  50.825  71.072  1.00  0.00           O
ATOM   4782  C32 POPEb 123     121.730  49.935  68.852  1.00  0.00           C
ATOM   4785  C23 POPEb 123     126.610  47.845  68.902  1.00  0.00           C
ATOM   4788  C24 POPEb 123     126.590  47.175  67.542  1.00  0.00           C
ATOM   4791  C25 POPEb 123     127.830  47.515  66.692  1.00  0.00           C
ATOM   4794  C26 POPEb 123     128.000  46.495  65.572  1.00  0.00           C
ATOM   4797  C27 POPEb 123     128.990  46.895  64.462  1.00  0.00           C
ATOM   4800  C28 POPEb 123     129.660  45.675  63.782  1.00  0.00           C
ATOM   4803  C29 POPEb 123     128.670  44.665  63.252  1.00  0.00           C
ATOM   4805 0C21 POPEb 123     128.890  43.775  62.272  1.00  0.00           C
ATOM   4807 1C21 POPEb 123     130.180  43.615  61.502  1.00  0.00           C
ATOM   4810 2C21 POPEb 123     130.010  42.735  60.252  1.00  0.00           C
ATOM   4813 3C21 POPEb 123     129.010  43.265  59.202  1.00  0.00           C
ATOM   4816 4C21 POPEb 123     129.440  44.585  58.552  1.00  0.00           C
ATOM   4819 5C21 POPEb 123     128.430  45.115  57.512  1.00  0.00           C
ATOM   4822 6C21 POPEb 123     128.910  46.425  56.882  1.00  0.00           C
ATOM   4825 7C21 POPEb 123     127.940  47.105  55.912  1.00  0.00           C
ATOM   4828 8C21 POPEb 123     128.520  48.405  55.362  1.00  0.00           C
ATOM   4832  C33 POPEb 123     120.760  50.995  68.272  1.00  0.00           C
ATOM   4835  C34 POPEb 123     120.260  50.665  66.862  1.00  0.00           C
ATOM   4838  C35 POPEb 123     121.370  50.595  65.802  1.00  0.00           C
ATOM   4841  C36 POPEb 123     120.800  50.175  64.442  1.00  0.00           C
ATOM   4844  C37 POPEb 123     121.840  50.215  63.312  1.00  0.00           C
ATOM   4847  C38 POPEb 123     121.310  49.605  62.012  1.00  0.00           C
ATOM   4850  C39 POPEb 123     120.150  50.405  61.402  1.00  0.00           C
ATOM   4853 0C31 POPEb 123     119.210  49.565  60.522  1.00  0.00           C
ATOM   4856 1C31 POPEb 123     117.820  50.205  60.462  1.00  0.00           C
ATOM   4859 2C31 POPEb 123     116.850  49.525  59.502  1.00  0.00           C
ATOM   4862 3C31 POPEb 123     115.490  50.235  59.502  1.00  0.00           C
ATOM   4865 4C31 POPEb 123     114.390  49.495  58.732  1.00  0.00           C
ATOM   4868 5C31 POPEb 123     113.000  49.895  59.242  1.00  0.00           C
ATOM   4871 6C31 POPEb 123     111.850  49.105  58.602  1.00  0.00           C
ATOM   4875  NH3 POPEc 124      10.960  28.925  33.922  1.00  0.00           N
ATOM   4879  C12 POPEc 124      12.350  29.375  33.612  1.00  0.00           C
ATOM   4882  C11 POPEc 124      12.330  30.375  32.452  1.00  0.00           C
ATOM   4885  P   POPEc 124      14.280  31.915  31.752  1.00  0.00           P
ATOM   4886  O13 POPEc 124      13.450  32.685  30.782  1.00  0.00           O
ATOM   4887  O14 POPEc 124      15.730  31.805  31.442  1.00  0.00           O
ATOM   4888  O11 POPEc 124      14.060  32.525  33.192  1.00  0.00           O
ATOM   4889  O12 POPEc 124      13.640  30.475  31.872  1.00  0.00           O
ATOM   4890  C1  POPEc 124      15.060  32.815  34.152  1.00  0.00           C
ATOM   4893  C2  POPEc 124      14.910  31.975  35.472  1.00  0.00           C
ATOM   4895  O21 POPEc 124      13.630  32.115  36.092  1.00  0.00           O
ATOM   4896  C21 POPEc 124      13.370  33.255  36.702  1.00  0.00           C
ATOM   4897  O22 POPEc 124      14.030  34.275  36.612  1.00  0.00           O
ATOM   4898  C22 POPEc 124      12.180  33.065  37.632  1.00  0.00           C
ATOM   4901  C3  POPEc 124      16.110  32.235  36.452  1.00  0.00           C
ATOM   4904  O31 POPEc 124      15.900  31.825  37.832  1.00  0.00           O
ATOM   4905  C31 POPEc 124      16.080  30.525  38.062  1.00  0.00           C
ATOM   4906  O32 POPEc 124      16.140  29.675  37.192  1.00  0.00           O
ATOM   4907  C32 POPEc 124      16.360  30.245  39.552  1.00  0.00           C
ATOM   4910  C23 POPEc 124      11.660  34.425  38.172  1.00  0.00           C
ATOM   4913  C24 POPEc 124      10.660  34.315  39.332  1.00  0.00           C
ATOM   4916  C25 POPEc 124      11.250  33.545  40.522  1.00  0.00           C
ATOM   4919  C26 POPEc 124      10.910  34.125  41.902  1.00  0.00           C
ATOM   4922  C27 POPEc 124      11.720  33.395  42.992  1.00  0.00           C
ATOM   4925  C28 POPEc 124      11.250  33.655  44.432  1.00  0.00           C
ATOM   4928  C29 POPEc 124      11.430  35.085  44.872  1.00  0.00           C
ATOM   4930 0C21 POPEc 124      11.050  35.565  46.072  1.00  0.00           C
ATOM   4932 1C21 POPEc 124      10.440  34.725  47.172  1.00  0.00           C
ATOM   4935 2C21 POPEc 124      10.380  35.455  48.532  1.00  0.00           C
ATOM   4938 3C21 POPEc 124      11.760  35.915  49.022  1.00  0.00           C
ATOM   4941 4C21 POPEc 124      11.840  36.165  50.542  1.00  0.00           C
ATOM   4944 5C21 POPEc 124      11.840  34.865  51.362  1.00  0.00           C
ATOM   4947 6C21 POPEc 124      12.280  35.075  52.822  1.00  0.00           C
ATOM   4950 7C21 POPEc 124      12.300  33.775  53.622  1.00  0.00           C
ATOM   4953 8C21 POPEc 124      12.660  33.985  55.102  1.00  0.00           C
ATOM   4957  C33 POPEc 124      15.090  29.865  40.362  1.00  0.00           C
ATOM   4960  C34 POPEc 124      15.310  29.665  41.872  1.00  0.00           C
ATOM   4963  C35 POPEc 124      14.950  30.885  42.742  1.00  0.00           C
ATOM   4966  C36 POPEc 124      15.250  30.685  44.242  1.00  0.00           C
ATOM   4969  C37 POPEc 124      14.670  31.845  45.082  1.00  0.00           C
ATOM   4972  C38 POPEc 124      14.770  31.715  46.612  1.00  0.00           C
ATOM   4975  C39 POPEc 124      13.710  30.785  47.232  1.00  0.00           C
ATOM   4978 0C31 POPEc 124      13.630  30.845  48.762  1.00  0.00           C
ATOM   4981 1C31 POPEc 124      12.460  29.995  49.282  1.00  0.00           C
ATOM   4984 2C31 POPEc 124      12.200  30.105  50.792  1.00  0.00           C
ATOM   4987 3C31 POPEc 124      13.340  29.585  51.662  1.00  0.00           C
ATOM   4990 4C31 POPEc 124      12.860  29.115  53.042  1.00  0.00           C
ATOM   4993 5C31 POPEc 124      13.990  28.625  53.942  1.00  0.00           C
ATOM   4996 6C31 POPEc 124      13.490  27.855  55.172  1.00  0.00           C
ATOM   5000  NH3 POPEd 125      64.620  84.805  36.162  1.00  0.00           N
ATOM   5004  C12 POPEd 125      63.560  83.775  36.482  1.00  0.00           C
ATOM   5007  C11 POPEd 125      63.900  82.415  35.832  1.00  0.00           C
ATOM   5010  P   POPEd 125      62.910  80.025  35.462  1.00  0.00           P
ATOM   5011  O13 POPEd 125      62.660  80.435  34.062  1.00  0.00           O
ATOM   5012  O14 POPEd 125      64.040  79.095  35.732  1.00  0.00           O
ATOM   5013  O11 POPEd 125      61.550  79.415  36.002  1.00  0.00           O
ATOM   5014  O12 POPEd 125      63.070  81.355  36.332  1.00  0.00           O
ATOM   5015  C1  POPEd 125      61.220  79.385  37.402  1.00  0.00           C
ATOM   5018  C2  POPEd 125      60.830  77.945  37.832  1.00  0.00           C
ATOM   5020  O21 POPEd 125      60.630  77.905  39.252  1.00  0.00           O
ATOM   5021  C21 POPEd 125      59.430  78.175  39.712  1.00  0.00           C
ATOM   5022  O22 POPEd 125      58.460  78.535  39.052  1.00  0.00           O
ATOM   5023  C22 POPEd 125      59.450  77.995  41.232  1.00  0.00           C
ATOM   5026  C3  POPEd 125      61.940  76.915  37.472  1.00  0.00           C
ATOM   5029  O31 POPEd 125      61.510  75.565  37.742  1.00  0.00           O
ATOM   5030  C31 POPEd 125      62.440  74.655  37.452  1.00  0.00           C
ATOM   5031  O32 POPEd 125      63.580  74.915  37.092  1.00  0.00           O
ATOM   5032  C32 POPEd 125      61.890  73.225  37.622  1.00  0.00           C
ATOM   5035  C23 POPEd 125      58.070  77.705  41.882  1.00  0.00           C
ATOM   5038  C24 POPEd 125      58.240  77.405  43.382  1.00  0.00           C
ATOM   5041  C25 POPEd 125      57.000  76.905  44.112  1.00  0.00           C
ATOM   5044  C26 POPEd 125      57.200  76.615  45.612  1.00  0.00           C
ATOM   5047  C27 POPEd 125      55.890  76.145  46.272  1.00  0.00           C
ATOM   5050  C28 POPEd 125      56.010  75.735  47.752  1.00  0.00           C
ATOM   5053  C29 POPEd 125      56.360  76.885  48.662  1.00  0.00           C
ATOM   5055 0C21 POPEd 125      55.610  77.405  49.662  1.00  0.00           C
ATOM   5057 1C21 POPEd 125      54.250  76.935  50.122  1.00  0.00           C
ATOM   5060 2C21 POPEd 125      53.960  77.295  51.592  1.00  0.00           C
ATOM   5063 3C21 POPEd 125      54.910  76.635  52.602  1.00  0.00           C
ATOM   5066 4C21 POPEd 125      54.220  76.135  53.882  1.00  0.00           C
ATOM   5069 5C21 POPEd 125      53.580  77.245  54.722  1.00  0.00           C
ATOM   5072 6C21 POPEd 125      52.810  76.685  55.932  1.00  0.00           C
ATOM   5075 7C21 POPEd 125      52.030  77.765  56.682  1.00  0.00           C
ATOM   5078 8C21 POPEd 125      51.150  77.215  57.812  1.00  0.00           C
ATOM   5082  C33 POPEd 125      60.740  73.075  38.652  1.00  0.00           C
ATOM   5085  C34 POPEd 125      60.070  71.705  38.532  1.00  0.00           C
ATOM   5088  C35 POPEd 125      59.470  71.205  39.862  1.00  0.00           C
ATOM   5091  C36 POPEd 125      58.260  72.025  40.302  1.00  0.00           C
ATOM   5094  C37 POPEd 125      57.660  71.605  41.642  1.00  0.00           C
ATOM   5097  C38 POPEd 125      57.640  72.745  42.682  1.00  0.00           C
ATOM   5100  C39 POPEd 125      59.040  73.235  43.082  1.00  0.00           C
ATOM   5103 0C31 POPEd 125      59.230  73.305  44.602  1.00  0.00           C
ATOM   5106 1C31 POPEd 125      60.490  74.085  45.002  1.00  0.00           C
ATOM   5109 2C31 POPEd 125      60.540  74.465  46.492  1.00  0.00           C
ATOM   5112 3C31 POPEd 125      61.400  73.545  47.372  1.00  0.00           C
ATOM   5115 4C31 POPEd 125      60.740  72.225  47.772  1.00  0.00           C
ATOM   5118 5C31 POPEd 125      61.290  71.715  49.112  1.00  0.00           C
ATOM   5121 6C31 POPEd 125      60.770  70.335  49.512  1.00  0.00           C
ATOM   5125  NH3 POPEe 126       2.420 112.815  31.162  1.00  0.00           N
ATOM   5129  C12 POPEe 126       3.750 113.495  31.162  1.00  0.00           C
ATOM   5132  C11 POPEe 126       4.770 112.725  30.322  1.00  0.00           C
ATOM   5135  P   POPEe 126       7.140 113.545  31.082  1.00  0.00           P
ATOM   5136  O13 POPEe 126       8.150 112.655  30.462  1.00  0.00           O
ATOM   5137  O14 POPEe 126       7.570 114.935  31.382  1.00  0.00           O
ATOM   5138  O11 POPEe 126       6.560 112.875  32.412  1.00  0.00           O
ATOM   5139  O12 POPEe 126       5.900 113.575  30.102  1.00  0.00           O
ATOM   5140  C1  POPEe 126       6.490 113.535  33.682  1.00  0.00           C
ATOM   5143  C2  POPEe 126       7.540 112.955  34.692  1.00  0.00           C
ATOM   5145  O21 POPEe 126       7.420 113.535  36.012  1.00  0.00           O
ATOM   5146  C21 POPEe 126       7.840 114.775  36.212  1.00  0.00           C
ATOM   5147  O22 POPEe 126       8.060 115.615  35.352  1.00  0.00           O
ATOM   5148  C22 POPEe 126       8.170 114.945  37.702  1.00  0.00           C
ATOM   5151  C3  POPEe 126       9.010 112.975  34.142  1.00  0.00           C
ATOM   5154  O31 POPEe 126      10.030 112.865  35.162  1.00  0.00           O
ATOM   5155  C31 POPEe 126      10.050 111.745  35.882  1.00  0.00           C
ATOM   5156  O32 POPEe 126       9.400 110.735  35.672  1.00  0.00           O
ATOM   5157  C32 POPEe 126      10.970 111.965  37.092  1.00  0.00           C
ATOM   5160  C23 POPEe 126       7.800 116.315  38.342  1.00  0.00           C
ATOM   5163  C24 POPEe 126       8.090 116.415  39.852  1.00  0.00           C
ATOM   5166  C25 POPEe 126       7.240 115.495  40.742  1.00  0.00           C
ATOM   5169  C26 POPEe 126       7.330 115.855  42.232  1.00  0.00           C
ATOM   5172  C27 POPEe 126       6.420 114.995  43.132  1.00  0.00           C
ATOM   5175  C28 POPEe 126       6.270 115.605  44.542  1.00  0.00           C
ATOM   5178  C29 POPEe 126       5.330 114.825  45.432  1.00  0.00           C
ATOM   5180 0C21 POPEe 126       5.660 114.055  46.482  1.00  0.00           C
ATOM   5182 1C21 POPEe 126       7.040 113.805  47.012  1.00  0.00           C
ATOM   5185 2C21 POPEe 126       7.130 113.765  48.542  1.00  0.00           C
ATOM   5188 3C21 POPEe 126       6.690 115.075  49.232  1.00  0.00           C
ATOM   5191 4C21 POPEe 126       6.810 115.015  50.762  1.00  0.00           C
ATOM   5194 5C21 POPEe 126       8.260 115.065  51.262  1.00  0.00           C
ATOM   5197 6C21 POPEe 126       8.330 115.105  52.792  1.00  0.00           C
ATOM   5200 7C21 POPEe 126       9.770 115.165  53.332  1.00  0.00           C
ATOM   5203 8C21 POPEe 126       9.830 115.135  54.852  1.00  0.00           C
ATOM   5207  C33 POPEe 126      10.510 111.175  38.342  1.00  0.00           C
ATOM   5210  C34 POPEe 126      11.510 111.225  39.522  1.00  0.00           C
ATOM   5213  C35 POPEe 126      10.900 110.725  40.842  1.00  0.00           C
ATOM   5216  C36 POPEe 126      11.620 111.205  42.112  1.00  0.00           C
ATOM   5219  C37 POPEe 126      13.060 110.715  42.252  1.00  0.00           C
ATOM   5222  C38 POPEe 126      13.760 111.065  43.572  1.00  0.00           C
ATOM   5225  C39 POPEe 126      14.100 112.555  43.672  1.00  0.00           C
ATOM   5228 0C31 POPEe 126      14.930 112.945  44.902  1.00  0.00           C
ATOM   5231 1C31 POPEe 126      15.260 114.445  44.882  1.00  0.00           C
ATOM   5234 2C31 POPEe 126      15.870 114.965  46.192  1.00  0.00           C
ATOM   5237 3C31 POPEe 126      16.250 116.455  46.132  1.00  0.00           C
ATOM   5240 4C31 POPEe 126      15.070 117.405  45.892  1.00  0.00           C
ATOM   5243 5C31 POPEe 126      15.520 118.845  45.642  1.00  0.00           C
ATOM   5246 6C31 POPEe 126      14.360 119.795  45.312  1.00  0.00           C
ATOM   5250  NH3 POPEf 127       4.510  62.385  32.502  1.00  0.00           N
ATOM   5254  C12 POPEf 127       4.790  62.085  31.062  1.00  0.00           C
ATOM   5257  C11 POPEf 127       5.740  63.115  30.452  1.00  0.00           C
ATOM   5260  P   POPEf 127       5.660  65.705  30.692  1.00  0.00           P
ATOM   5261  O13 POPEf 127       6.970  65.935  30.042  1.00  0.00           O
ATOM   5262  O14 POPEf 127       4.580  66.705  30.572  1.00  0.00           O
ATOM   5263  O11 POPEf 127       5.870  65.345  32.212  1.00  0.00           O
ATOM   5264  O12 POPEf 127       5.070  64.345  30.182  1.00  0.00           O
ATOM   5265  C1  POPEf 127       6.470  66.245  33.152  1.00  0.00           C
ATOM   5268  C2  POPEf 127       7.840  65.715  33.642  1.00  0.00           C
ATOM   5270  O21 POPEf 127       7.800  65.385  35.062  1.00  0.00           O
ATOM   5271  C21 POPEf 127       7.200  64.225  35.312  1.00  0.00           C
ATOM   5272  O22 POPEf 127       6.730  63.465  34.472  1.00  0.00           O
ATOM   5273  C22 POPEf 127       7.260  63.915  36.812  1.00  0.00           C
ATOM   5276  C3  POPEf 127       8.960  66.755  33.372  1.00  0.00           C
ATOM   5279  O31 POPEf 127      10.190  66.335  33.982  1.00  0.00           O
ATOM   5280  C31 POPEf 127      11.260  67.065  33.692  1.00  0.00           C
ATOM   5281  O32 POPEf 127      11.300  68.005  32.912  1.00  0.00           O
ATOM   5282  C32 POPEf 127      12.380  66.615  34.632  1.00  0.00           C
ATOM   5285  C23 POPEf 127       6.420  62.685  37.212  1.00  0.00           C
ATOM   5288  C24 POPEf 127       6.710  62.145  38.632  1.00  0.00           C
ATOM   5291  C25 POPEf 127       6.240  63.065  39.762  1.00  0.00           C
ATOM   5294  C26 POPEf 127       6.490  62.465  41.162  1.00  0.00           C
ATOM   5297  C27 POPEf 127       6.390  63.495  42.292  1.00  0.00           C
ATOM   5300  C28 POPEf 127       6.540  62.925  43.722  1.00  0.00           C
ATOM   5303  C29 POPEf 127       7.920  62.395  44.012  1.00  0.00           C
ATOM   5305 0C21 POPEf 127       8.260  61.545  45.002  1.00  0.00           C
ATOM   5307 1C21 POPEf 127       7.370  60.955  46.072  1.00  0.00           C
ATOM   5310 2C21 POPEf 127       7.970  61.255  47.452  1.00  0.00           C
ATOM   5313 3C21 POPEf 127       7.210  60.565  48.592  1.00  0.00           C
ATOM   5316 4C21 POPEf 127       7.770  60.945  49.972  1.00  0.00           C
ATOM   5319 5C21 POPEf 127       7.040  60.255  51.132  1.00  0.00           C
ATOM   5322 6C21 POPEf 127       7.240  58.735  51.172  1.00  0.00           C
ATOM   5325 7C21 POPEf 127       6.450  58.095  52.322  1.00  0.00           C
ATOM   5328 8C21 POPEf 127       6.570  56.575  52.452  1.00  0.00           C
ATOM   5332  C33 POPEf 127      12.000  66.685  36.142  1.00  0.00           C
ATOM   5335  C34 POPEf 127      12.170  65.335  36.872  1.00  0.00           C
ATOM   5338  C35 POPEf 127      11.790  65.405  38.362  1.00  0.00           C
ATOM   5341  C36 POPEf 127      12.810  66.105  39.272  1.00  0.00           C
ATOM   5344  C37 POPEf 127      12.510  65.865  40.762  1.00  0.00           C
ATOM   5347  C38 POPEf 127      13.650  66.295  41.712  1.00  0.00           C
ATOM   5350  C39 POPEf 127      13.220  66.235  43.182  1.00  0.00           C
ATOM   5353 0C31 POPEf 127      14.350  66.385  44.212  1.00  0.00           C
ATOM   5356 1C31 POPEf 127      13.770  66.345  45.632  1.00  0.00           C
ATOM   5359 2C31 POPEf 127      14.800  66.355  46.782  1.00  0.00           C
ATOM   5362 3C31 POPEf 127      14.120  65.955  48.092  1.00  0.00           C
ATOM   5365 4C31 POPEf 127      14.980  66.115  49.352  1.00  0.00           C
ATOM   5368 5C31 POPEf 127      14.220  65.635  50.602  1.00  0.00           C
ATOM   5371 6C31 POPEf 127      14.960  65.865  51.922  1.00  0.00           C
ATOM   5375  NH3 POPEg 128      49.360   7.865  77.742  1.00  0.00           N
ATOM   5379  C12 POPEg 128      48.240   8.375  76.862  1.00  0.00           C
ATOM   5382  C11 POPEg 128      47.700   9.735  77.352  1.00  0.00           C
ATOM   5385  P   POPEg 128      45.480  11.085  77.062  1.00  0.00           P
ATOM   5386  O13 POPEg 128      44.600  10.245  77.912  1.00  0.00           O
ATOM   5387  O14 POPEg 128      46.080  12.305  77.652  1.00  0.00           O
ATOM   5388  O11 POPEg 128      44.740  11.485  75.722  1.00  0.00           O
ATOM   5389  O12 POPEg 128      46.660  10.195  76.482  1.00  0.00           O
ATOM   5390  C1  POPEg 128      45.030  12.715  75.042  1.00  0.00           C
ATOM   5393  C2  POPEg 128      44.890  12.565  73.502  1.00  0.00           C
ATOM   5395  O21 POPEg 128      43.590  12.075  73.122  1.00  0.00           O
ATOM   5396  C21 POPEg 128      42.570  12.895  73.322  1.00  0.00           C
ATOM   5397  O22 POPEg 128      42.640  14.055  73.682  1.00  0.00           O
ATOM   5398  C22 POPEg 128      41.270  12.125  73.032  1.00  0.00           C
ATOM   5401  C3  POPEg 128      46.010  11.645  72.922  1.00  0.00           C
ATOM   5404  O31 POPEg 128      45.700  11.195  71.582  1.00  0.00           O
ATOM   5405  C31 POPEg 128      45.740  12.145  70.662  1.00  0.00           C
ATOM   5406  O32 POPEg 128      46.340  13.195  70.752  1.00  0.00           O
ATOM   5407  C32 POPEg 128      44.800  11.765  69.532  1.00  0.00           C
ATOM   5410  C23 POPEg 128      40.460  12.665  71.832  1.00  0.00           C
ATOM   5413  C24 POPEg 128      39.280  11.745  71.472  1.00  0.00           C
ATOM   5416  C25 POPEg 128      39.710  10.485  70.692  1.00  0.00           C
ATOM   5419  C26 POPEg 128      39.480  10.595  69.182  1.00  0.00           C
ATOM   5422  C27 POPEg 128      38.010  10.415  68.802  1.00  0.00           C
ATOM   5425  C28 POPEg 128      37.780  10.545  67.292  1.00  0.00           C
ATOM   5428  C29 POPEg 128      36.390  10.095  66.912  1.00  0.00           C
ATOM   5430 0C21 POPEg 128      35.930   9.975  65.652  1.00  0.00           C
ATOM   5432 1C21 POPEg 128      36.690  10.345  64.402  1.00  0.00           C
ATOM   5435 2C21 POPEg 128      37.450   9.145  63.832  1.00  0.00           C
ATOM   5438 3C21 POPEg 128      38.150   9.445  62.492  1.00  0.00           C
ATOM   5441 4C21 POPEg 128      38.970   8.245  61.992  1.00  0.00           C
ATOM   5444 5C21 POPEg 128      40.030   8.625  60.942  1.00  0.00           C
ATOM   5447 6C21 POPEg 128      39.460   9.115  59.612  1.00  0.00           C
ATOM   5450 7C21 POPEg 128      40.550   9.695  58.692  1.00  0.00           C
ATOM   5453 8C21 POPEg 128      40.000  10.215  57.362  1.00  0.00           C
ATOM   5457  C33 POPEg 128      43.870  12.955  69.212  1.00  0.00           C
ATOM   5460  C34 POPEg 128      42.760  12.605  68.222  1.00  0.00           C
ATOM   5463  C35 POPEg 128      43.290  12.135  66.862  1.00  0.00           C
ATOM   5466  C36 POPEg 128      42.220  12.235  65.772  1.00  0.00           C
ATOM   5469  C37 POPEg 128      42.730  11.835  64.382  1.00  0.00           C
ATOM   5472  C38 POPEg 128      41.610  11.895  63.332  1.00  0.00           C
ATOM   5475  C39 POPEg 128      41.270  13.315  62.852  1.00  0.00           C
ATOM   5478 0C31 POPEg 128      42.000  13.715  61.562  1.00  0.00           C
ATOM   5481 1C31 POPEg 128      41.350  14.895  60.812  1.00  0.00           C
ATOM   5484 2C31 POPEg 128      40.340  14.485  59.722  1.00  0.00           C
ATOM   5487 3C31 POPEg 128      39.110  13.725  60.242  1.00  0.00           C
ATOM   5490 4C31 POPEg 128      38.120  13.355  59.142  1.00  0.00           C
ATOM   5493 5C31 POPEg 128      37.020  12.425  59.662  1.00  0.00           C
ATOM   5496 6C31 POPEg 128      36.160  11.795  58.562  1.00  0.00           C
ATOM   5500  NH3 POPEh 129      85.090  74.675  72.972  1.00  0.00           N
ATOM   5504  C12 POPEh 129      83.750  75.335  73.142  1.00  0.00           C
ATOM   5507  C11 POPEh 129      82.630  74.305  73.352  1.00  0.00           C
ATOM   5510  P   POPEh 129      80.280  74.505  74.442  1.00  0.00           P
ATOM   5511  O13 POPEh 129      80.220  73.035  74.472  1.00  0.00           O
ATOM   5512  O14 POPEh 129      80.540  75.195  75.732  1.00  0.00           O
ATOM   5513  O11 POPEh 129      78.960  74.995  73.772  1.00  0.00           O
ATOM   5514  O12 POPEh 129      81.390  74.985  73.402  1.00  0.00           O
ATOM   5515  C1  POPEh 129      78.040  74.125  73.102  1.00  0.00           C
ATOM   5518  C2  POPEh 129      78.290  74.015  71.572  1.00  0.00           C
ATOM   5520  O21 POPEh 129      77.060  73.705  70.902  1.00  0.00           O
ATOM   5521  C21 POPEh 129      76.280  74.745  70.612  1.00  0.00           C
ATOM   5522  O22 POPEh 129      76.410  75.885  71.002  1.00  0.00           O
ATOM   5523  C22 POPEh 129      75.230  74.275  69.602  1.00  0.00           C
ATOM   5526  C3  POPEh 129      79.340  72.925  71.192  1.00  0.00           C
ATOM   5529  O31 POPEh 129      79.030  72.225  69.962  1.00  0.00           O
ATOM   5530  C31 POPEh 129      79.100  72.915  68.832  1.00  0.00           C
ATOM   5531  O32 POPEh 129      79.600  74.025  68.702  1.00  0.00           O
ATOM   5532  C32 POPEh 129      78.590  72.035  67.682  1.00  0.00           C
ATOM   5535  C23 POPEh 129      74.870  75.335  68.532  1.00  0.00           C
ATOM   5538  C24 POPEh 129      75.710  75.245  67.242  1.00  0.00           C
ATOM   5541  C25 POPEh 129      74.920  74.925  65.942  1.00  0.00           C
ATOM   5544  C26 POPEh 129      73.840  75.915  65.482  1.00  0.00           C
ATOM   5547  C27 POPEh 129      73.260  75.635  64.092  1.00  0.00           C
ATOM   5550  C28 POPEh 129      72.140  76.635  63.742  1.00  0.00           C
ATOM   5553  C29 POPEh 129      71.610  76.375  62.352  1.00  0.00           C
ATOM   5555 0C21 POPEh 129      70.330  76.415  61.962  1.00  0.00           C
ATOM   5557 1C21 POPEh 129      69.140  76.815  62.802  1.00  0.00           C
ATOM   5560 2C21 POPEh 129      67.950  77.165  61.892  1.00  0.00           C
ATOM   5563 3C21 POPEh 129      66.680  77.555  62.662  1.00  0.00           C
ATOM   5566 4C21 POPEh 129      65.520  77.945  61.732  1.00  0.00           C
ATOM   5569 5C21 POPEh 129      65.040  76.815  60.812  1.00  0.00           C
ATOM   5572 6C21 POPEh 129      63.820  77.195  59.962  1.00  0.00           C
ATOM   5575 7C21 POPEh 129      63.390  76.055  59.022  1.00  0.00           C
ATOM   5578 8C21 POPEh 129      62.210  76.395  58.122  1.00  0.00           C
ATOM   5582  C33 POPEh 129      79.340  72.295  66.342  1.00  0.00           C
ATOM   5585  C34 POPEh 129      78.680  73.355  65.452  1.00  0.00           C
ATOM   5588  C35 POPEh 129      77.440  72.815  64.722  1.00  0.00           C
ATOM   5591  C36 POPEh 129      77.730  71.925  63.522  1.00  0.00           C
ATOM   5594  C37 POPEh 129      76.430  71.365  62.932  1.00  0.00           C
ATOM   5597  C38 POPEh 129      76.520  71.015  61.442  1.00  0.00           C
ATOM   5600  C39 POPEh 129      76.360  72.255  60.542  1.00  0.00           C
ATOM   5603 0C31 POPEh 129      76.500  71.915  59.062  1.00  0.00           C
ATOM   5606 1C31 POPEh 129      75.890  72.985  58.152  1.00  0.00           C
ATOM   5609 2C31 POPEh 129      76.100  72.655  56.662  1.00  0.00           C
ATOM   5612 3C31 POPEh 129      75.220  73.485  55.722  1.00  0.00           C
ATOM   5615 4C31 POPEh 129      73.730  73.165  55.842  1.00  0.00           C
ATOM   5618 5C31 POPEh 129      72.920  73.765  54.692  1.00  0.00           C
ATOM   5621 6C31 POPEh 129      71.490  73.275  54.732  1.00  0.00           C
ATOM   5625  NH3 POPEi 130      20.530  20.645  33.812  1.00  0.00           N
ATOM   5629  C12 POPEi 130      20.310  22.075  33.382  1.00  0.00           C
ATOM   5632  C11 POPEi 130      18.880  22.585  33.622  1.00  0.00           C
ATOM   5635  P   POPEi 130      17.080  20.685  33.522  1.00  0.00           P
ATOM   5636  O13 POPEi 130      15.740  21.165  33.872  1.00  0.00           O
ATOM   5637  O14 POPEi 130      17.200  19.475  32.692  1.00  0.00           O
ATOM   5638  O11 POPEi 130      17.960  20.425  34.822  1.00  0.00           O
ATOM   5639  O12 POPEi 130      17.890  21.865  32.862  1.00  0.00           O
ATOM   5640  C1  POPEi 130      17.380  19.715  35.922  1.00  0.00           C
ATOM   5643  C2  POPEi 130      18.070  20.105  37.252  1.00  0.00           C
ATOM   5645  O21 POPEi 130      17.680  19.205  38.302  1.00  0.00           O
ATOM   5646  C21 POPEi 130      16.430  19.225  38.692  1.00  0.00           C
ATOM   5647  O22 POPEi 130      15.550  19.985  38.302  1.00  0.00           O
ATOM   5648  C22 POPEi 130      16.280  18.125  39.742  1.00  0.00           C
ATOM   5651  C3  POPEi 130      17.890  21.605  37.642  1.00  0.00           C
ATOM   5654  O31 POPEi 130      18.040  21.885  39.052  1.00  0.00           O
ATOM   5655  C31 POPEi 130      19.270  21.775  39.532  1.00  0.00           C
ATOM   5656  O32 POPEi 130      20.220  21.305  38.932  1.00  0.00           O
ATOM   5657  C32 POPEi 130      19.340  22.345  40.942  1.00  0.00           C
ATOM   5660  C23 POPEi 130      17.090  18.485  40.992  1.00  0.00           C
ATOM   5663  C24 POPEi 130      17.350  17.335  41.962  1.00  0.00           C
ATOM   5666  C25 POPEi 130      17.850  17.905  43.292  1.00  0.00           C
ATOM   5669  C26 POPEi 130      18.150  16.905  44.402  1.00  0.00           C
ATOM   5672  C27 POPEi 130      18.230  17.595  45.772  1.00  0.00           C
ATOM   5675  C28 POPEi 130      18.600  16.625  46.892  1.00  0.00           C
ATOM   5678  C29 POPEi 130      18.580  17.285  48.252  1.00  0.00           C
ATOM   5680 0C21 POPEi 130      17.540  17.245  49.112  1.00  0.00           C
ATOM   5682 1C21 POPEi 130      16.220  16.585  48.862  1.00  0.00           C
ATOM   5685 2C21 POPEi 130      16.170  15.095  49.292  1.00  0.00           C
ATOM   5688 3C21 POPEi 130      16.180  14.855  50.812  1.00  0.00           C
ATOM   5691 4C21 POPEi 130      17.560  14.895  51.502  1.00  0.00           C
ATOM   5694 5C21 POPEi 130      18.570  13.915  50.882  1.00  0.00           C
ATOM   5697 6C21 POPEi 130      19.630  13.395  51.872  1.00  0.00           C
ATOM   5700 7C21 POPEi 130      20.260  12.075  51.392  1.00  0.00           C
ATOM   5703 8C21 POPEi 130      21.300  11.515  52.362  1.00  0.00           C
ATOM   5707  C33 POPEi 130      18.360  21.655  41.912  1.00  0.00           C
ATOM   5710  C34 POPEi 130      18.480  22.205  43.342  1.00  0.00           C
ATOM   5713  C35 POPEi 130      17.370  21.635  44.232  1.00  0.00           C
ATOM   5716  C36 POPEi 130      17.260  22.355  45.582  1.00  0.00           C
ATOM   5719  C37 POPEi 130      16.340  21.585  46.532  1.00  0.00           C
ATOM   5722  C38 POPEi 130      16.160  22.255  47.902  1.00  0.00           C
ATOM   5725  C39 POPEi 130      17.470  22.425  48.672  1.00  0.00           C
ATOM   5728 0C31 POPEi 130      18.180  21.105  49.012  1.00  0.00           C
ATOM   5731 1C31 POPEi 130      19.240  21.325  50.102  1.00  0.00           C
ATOM   5734 2C31 POPEi 130      19.830  20.015  50.632  1.00  0.00           C
ATOM   5737 3C31 POPEi 130      20.560  20.205  51.962  1.00  0.00           C
ATOM   5740 4C31 POPEi 130      20.920  18.865  52.612  1.00  0.00           C
ATOM   5743 5C31 POPEi 130      21.460  19.035  54.032  1.00  0.00           C
ATOM   5746 6C31 POPEi 130      21.780  17.705  54.722  1.00  0.00           C
ATOM   5750  NH3 POPEj 131      97.990  94.475  36.322  1.00  0.00           N
ATOM   5754  C12 POPEj 131      98.870  95.595  36.822  1.00  0.00           C
ATOM   5757  C11 POPEj 131      99.690  96.235  35.692  1.00  0.00           C
ATOM   5760  P   POPEj 131     102.090  96.885  36.472  1.00  0.00           P
ATOM   5761  O13 POPEj 131     102.650  96.305  35.232  1.00  0.00           O
ATOM   5762  O14 POPEj 131     102.700  98.155  36.922  1.00  0.00           O
ATOM   5763  O11 POPEj 131     102.100  95.765  37.572  1.00  0.00           O
ATOM   5764  O12 POPEj 131     100.580  97.205  36.222  1.00  0.00           O
ATOM   5765  C1  POPEj 131     101.880  96.085  38.952  1.00  0.00           C
ATOM   5768  C2  POPEj 131     103.220  95.975  39.722  1.00  0.00           C
ATOM   5770  O21 POPEj 131     103.010  95.535  41.072  1.00  0.00           O
ATOM   5771  C21 POPEj 131     102.460  96.395  41.892  1.00  0.00           C
ATOM   5772  O22 POPEj 131     101.950  97.475  41.602  1.00  0.00           O
ATOM   5773  C22 POPEj 131     102.720  95.905  43.322  1.00  0.00           C
ATOM   5776  C3  POPEj 131     104.120  97.255  39.612  1.00  0.00           C
ATOM   5779  O31 POPEj 131     105.230  97.265  40.542  1.00  0.00           O
ATOM   5780  C31 POPEj 131     106.260  96.495  40.192  1.00  0.00           C
ATOM   5781  O32 POPEj 131     106.300  95.795  39.192  1.00  0.00           O
ATOM   5782  C32 POPEj 131     107.400  96.615  41.202  1.00  0.00           C
ATOM   5785  C23 POPEj 131     103.860  96.695  44.002  1.00  0.00           C
ATOM   5788  C24 POPEj 131     104.350  96.025  45.292  1.00  0.00           C
ATOM   5791  C25 POPEj 131     105.230  96.935  46.152  1.00  0.00           C
ATOM   5794  C26 POPEj 131     105.810  96.205  47.372  1.00  0.00           C
ATOM   5797  C27 POPEj 131     106.560  97.145  48.332  1.00  0.00           C
ATOM   5800  C28 POPEj 131     107.260  96.455  49.512  1.00  0.00           C
ATOM   5803  C29 POPEj 131     108.430  95.595  49.092  1.00  0.00           C
ATOM   5805 0C21 POPEj 131     109.620  95.495  49.712  1.00  0.00           C
ATOM   5807 1C21 POPEj 131     110.040  96.185  50.982  1.00  0.00           C
ATOM   5810 2C21 POPEj 131     110.610  95.195  52.022  1.00  0.00           C
ATOM   5813 3C21 POPEj 131     109.600  94.135  52.482  1.00  0.00           C
ATOM   5816 4C21 POPEj 131     110.040  93.465  53.782  1.00  0.00           C
ATOM   5819 5C21 POPEj 131     109.090  92.355  54.262  1.00  0.00           C
ATOM   5822 6C21 POPEj 131     109.450  91.925  55.692  1.00  0.00           C
ATOM   5825 7C21 POPEj 131     108.600  90.785  56.242  1.00  0.00           C
ATOM   5828 8C21 POPEj 131     108.980  90.455  57.682  1.00  0.00           C
ATOM   5832  C33 POPEj 131     107.380  97.925  42.012  1.00  0.00           C
ATOM   5835  C34 POPEj 131     107.690  99.155  41.142  1.00  0.00           C
ATOM   5838  C35 POPEj 131     106.980 100.425  41.632  1.00  0.00           C
ATOM   5841  C36 POPEj 131     107.170 100.745  43.132  1.00  0.00           C
ATOM   5844  C37 POPEj 131     105.870 100.685  43.952  1.00  0.00           C
ATOM   5847  C38 POPEj 131     106.140 100.915  45.442  1.00  0.00           C
ATOM   5850  C39 POPEj 131     104.890 100.965  46.332  1.00  0.00           C
ATOM   5853 0C31 POPEj 131     105.280 100.895  47.812  1.00  0.00           C
ATOM   5856 1C31 POPEj 131     104.390 101.695  48.782  1.00  0.00           C
ATOM   5859 2C31 POPEj 131     102.950 101.155  48.912  1.00  0.00           C
ATOM   5862 3C31 POPEj 131     102.200 101.785  50.092  1.00  0.00           C
ATOM   5865 4C31 POPEj 131     100.710 101.415  50.142  1.00  0.00           C
ATOM   5868 5C31 POPEj 131     100.190 101.225  51.582  1.00  0.00           C
ATOM   5871 6C31 POPEj 131      98.720 100.815  51.662  1.00  0.00           C
ATOM   5875  NH3 POPEk 132      32.440 113.035  77.652  1.00  0.00           N
ATOM   5879  C12 POPEk 132      30.940 112.965  77.562  1.00  0.00           C
ATOM   5882  C11 POPEk 132      30.430 111.515  77.622  1.00  0.00           C
ATOM   5885  P   POPEk 132      31.700 109.435  76.662  1.00  0.00           P
ATOM   5886  O13 POPEk 132      32.550 109.245  75.472  1.00  0.00           O
ATOM   5887  O14 POPEk 132      32.360 109.445  77.982  1.00  0.00           O
ATOM   5888  O11 POPEk 132      30.550 108.365  76.622  1.00  0.00           O
ATOM   5889  O12 POPEk 132      30.920 110.805  76.492  1.00  0.00           O
ATOM   5890  C1  POPEk 132      30.110 107.735  75.422  1.00  0.00           C
ATOM   5893  C2  POPEk 132      29.080 108.595  74.612  1.00  0.00           C
ATOM   5895  O21 POPEk 132      28.090 107.835  73.872  1.00  0.00           O
ATOM   5896  C21 POPEk 132      28.490 106.835  73.082  1.00  0.00           C
ATOM   5897  O22 POPEk 132      29.590 106.325  73.062  1.00  0.00           O
ATOM   5898  C22 POPEk 132      27.380 106.485  72.092  1.00  0.00           C
ATOM   5901  C3  POPEk 132      29.680 109.755  73.742  1.00  0.00           C
ATOM   5904  O31 POPEk 132      29.640 109.505  72.332  1.00  0.00           O
ATOM   5905  C31 POPEk 132      30.680 109.145  71.572  1.00  0.00           C
ATOM   5906  O32 POPEk 132      30.570 108.925  70.372  1.00  0.00           O
ATOM   5907  C32 POPEk 132      32.000 108.965  72.332  1.00  0.00           C
ATOM   5910  C23 POPEk 132      27.820 106.905  70.672  1.00  0.00           C
ATOM   5913  C24 POPEk 132      26.670 107.015  69.672  1.00  0.00           C
ATOM   5916  C25 POPEk 132      27.210 107.025  68.242  1.00  0.00           C
ATOM   5919  C26 POPEk 132      26.120 107.065  67.162  1.00  0.00           C
ATOM   5922  C27 POPEk 132      26.570 106.345  65.892  1.00  0.00           C
ATOM   5925  C28 POPEk 132      25.590 106.475  64.712  1.00  0.00           C
ATOM   5928  C29 POPEk 132      25.800 107.775  63.972  1.00  0.00           C
ATOM   5930 0C21 POPEk 132      26.360 107.915  62.752  1.00  0.00           C
ATOM   5932 1C21 POPEk 132      26.840 106.815  61.832  1.00  0.00           C
ATOM   5935 2C21 POPEk 132      26.460 107.055  60.352  1.00  0.00           C
ATOM   5938 3C21 POPEk 132      24.950 107.235  60.112  1.00  0.00           C
ATOM   5941 4C21 POPEk 132      24.620 107.375  58.622  1.00  0.00           C
ATOM   5944 5C21 POPEk 132      23.180 107.845  58.332  1.00  0.00           C
ATOM   5947 6C21 POPEk 132      22.930 109.295  58.762  1.00  0.00           C
ATOM   5950 7C21 POPEk 132      21.530 109.795  58.372  1.00  0.00           C
ATOM   5953 8C21 POPEk 132      21.140 111.105  59.062  1.00  0.00           C
ATOM   5957  C33 POPEk 132      33.150 108.485  71.412  1.00  0.00           C
ATOM   5960  C34 POPEk 132      34.280 107.835  72.232  1.00  0.00           C
ATOM   5963  C35 POPEk 132      35.430 107.275  71.372  1.00  0.00           C
ATOM   5966  C36 POPEk 132      35.000 106.375  70.202  1.00  0.00           C
ATOM   5969  C37 POPEk 132      36.200 105.645  69.572  1.00  0.00           C
ATOM   5972  C38 POPEk 132      35.830 104.835  68.322  1.00  0.00           C
ATOM   5975  C39 POPEk 132      35.790 105.705  67.052  1.00  0.00           C
ATOM   5978 0C31 POPEk 132      35.450 104.915  65.792  1.00  0.00           C
ATOM   5981 1C31 POPEk 132      35.500 105.795  64.542  1.00  0.00           C
ATOM   5984 2C31 POPEk 132      35.220 105.025  63.242  1.00  0.00           C
ATOM   5987 3C31 POPEk 132      36.490 104.435  62.612  1.00  0.00           C
ATOM   5990 4C31 POPEk 132      36.180 103.425  61.512  1.00  0.00           C
ATOM   5993 5C31 POPEk 132      37.430 102.735  60.962  1.00  0.00           C
ATOM   5996 6C31 POPEk 132      37.130 101.455  60.172  1.00  0.00           C
ATOM   6000  NH3 POPEl 133      98.020 119.295  37.162  1.00  0.00           N
ATOM   6004  C12 POPEl 133      97.040 120.365  36.742  1.00  0.00           C
ATOM   6007  C11 POPEl 133      97.160 120.675  35.232  1.00  0.00           C
ATOM   6010  P   POPEl 133      96.960 123.275  34.732  1.00  0.00           P
ATOM   6011  O13 POPEl 133      97.660 123.435  33.432  1.00  0.00           O
ATOM   6012  O14 POPEl 133      95.930 124.275  35.092  1.00  0.00           O
ATOM   6013  O11 POPEl 133      98.030 123.185  35.872  1.00  0.00           O
ATOM   6014  O12 POPEl 133      96.360 121.805  34.862  1.00  0.00           O
ATOM   6015  C1  POPEl 133      98.970 124.205  36.152  1.00  0.00           C
ATOM   6018  C2  POPEl 133      99.570 123.875  37.542  1.00  0.00           C
ATOM   6020  O21 POPEl 133     100.340 124.985  38.002  1.00  0.00           O
ATOM   6021  C21 POPEl 133     101.560 124.945  38.522  1.00  0.00           C
ATOM   6022  O22 POPEl 133     102.360 124.015  38.482  1.00  0.00           O
ATOM   6023  C22 POPEl 133     101.790 126.225  39.322  1.00  0.00           C
ATOM   6026  C3  POPEl 133     100.210 122.465  37.562  1.00  0.00           C
ATOM   6029  O31 POPEl 133     100.390 122.035  38.932  1.00  0.00           O
ATOM   6030  C31 POPEl 133     100.780 120.775  39.072  1.00  0.00           C
ATOM   6031  O32 POPEl 133     100.920 119.975  38.162  1.00  0.00           O
ATOM   6032  C32 POPEl 133     100.780 120.435  40.562  1.00  0.00           C
ATOM   6035  C23 POPEl 133     102.380 125.915  40.702  1.00  0.00           C
ATOM   6038  C24 POPEl 133     101.850 126.785  41.832  1.00  0.00           C
ATOM   6041  C25 POPEl 133     102.340 126.245  43.182  1.00  0.00           C
ATOM   6044  C26 POPEl 133     101.430 126.635  44.342  1.00  0.00           C
ATOM   6047  C27 POPEl 133     102.030 126.225  45.692  1.00  0.00           C
ATOM   6050  C28 POPEl 133     101.050 126.505  46.842  1.00  0.00           C
ATOM   6053  C29 POPEl 133     101.770 126.655  48.162  1.00  0.00           C
ATOM   6055 0C21 POPEl 133     101.330 126.275  49.372  1.00  0.00           C
ATOM   6057 1C21 POPEl 133     100.010 125.625  49.722  1.00  0.00           C
ATOM   6060 2C21 POPEl 133      99.160 126.425  50.742  1.00  0.00           C
ATOM   6063 3C21 POPEl 133      99.880 126.795  52.052  1.00  0.00           C
ATOM   6066 4C21 POPEl 133     100.450 128.225  52.052  1.00  0.00           C
ATOM   6069 5C21 POPEl 133     101.150 128.595  53.362  1.00  0.00           C
ATOM   6072 6C21 POPEl 133     101.800 129.985  53.332  1.00  0.00           C
ATOM   6075 7C21 POPEl 133     102.480 130.355  54.652  1.00  0.00           C
ATOM   6078 8C21 POPEl 133     103.180 131.725  54.592  1.00  0.00           C
ATOM   6082  C33 POPEl 133     102.140 120.345  41.272  1.00  0.00           C
ATOM   6085  C34 POPEl 133     101.960 120.885  42.702  1.00  0.00           C
ATOM   6088  C35 POPEl 133     103.220 120.885  43.552  1.00  0.00           C
ATOM   6091  C36 POPEl 133     103.050 121.755  44.802  1.00  0.00           C
ATOM   6094  C37 POPEl 133     104.350 121.805  45.602  1.00  0.00           C
ATOM   6097  C38 POPEl 133     104.310 122.715  46.832  1.00  0.00           C
ATOM   6100  C39 POPEl 133     103.530 122.095  48.002  1.00  0.00           C
ATOM   6103 0C31 POPEl 133     103.590 122.955  49.282  1.00  0.00           C
ATOM   6106 1C31 POPEl 133     102.710 122.375  50.402  1.00  0.00           C
ATOM   6109 2C31 POPEl 133     102.580 123.285  51.632  1.00  0.00           C
ATOM   6112 3C31 POPEl 133     103.880 123.445  52.442  1.00  0.00           C
ATOM   6115 4C31 POPEl 133     103.670 124.305  53.692  1.00  0.00           C
ATOM   6118 5C31 POPEl 133     104.900 124.335  54.612  1.00  0.00           C
ATOM   6121 6C31 POPEl 133     104.720 125.235  55.842  1.00  0.00           C
ATOM   6125  NH3 POPEm 134      -2.490  92.435  77.522  1.00  0.00           N
ATOM   6129  C12 POPEm 134      -2.880  93.525  78.472  1.00  0.00           C
ATOM   6132  C11 POPEm 134      -1.700  93.945  79.372  1.00  0.00           C
ATOM   6135  P   POPEm 134       0.660  94.985  79.362  1.00  0.00           P
ATOM   6136  O13 POPEm 134       0.290  96.325  79.842  1.00  0.00           O
ATOM   6137  O14 POPEm 134       1.180  94.055  80.372  1.00  0.00           O
ATOM   6138  O11 POPEm 134       1.770  95.235  78.232  1.00  0.00           O
ATOM   6139  O12 POPEm 134      -0.570  94.335  78.592  1.00  0.00           O
ATOM   6140  C1  POPEm 134       1.390  95.315  76.842  1.00  0.00           C
ATOM   6143  C2  POPEm 134       2.130  94.275  75.942  1.00  0.00           C
ATOM   6145  O21 POPEm 134       1.940  94.615  74.552  1.00  0.00           O
ATOM   6146  C21 POPEm 134       0.750  94.335  74.022  1.00  0.00           C
ATOM   6147  O22 POPEm 134      -0.210  93.905  74.622  1.00  0.00           O
ATOM   6148  C22 POPEm 134       0.770  94.705  72.532  1.00  0.00           C
ATOM   6151  C3  POPEm 134       1.850  92.785  76.272  1.00  0.00           C
ATOM   6154  O31 POPEm 134       2.210  91.935  75.152  1.00  0.00           O
ATOM   6155  C31 POPEm 134       3.490  91.585  75.082  1.00  0.00           C
ATOM   6156  O32 POPEm 134       4.350  91.855  75.902  1.00  0.00           O
ATOM   6157  C32 POPEm 134       3.720  90.895  73.732  1.00  0.00           C
ATOM   6160  C23 POPEm 134      -0.570  94.395  71.822  1.00  0.00           C
ATOM   6163  C24 POPEm 134      -0.500  94.605  70.292  1.00  0.00           C
ATOM   6166  C25 POPEm 134      -1.730  94.055  69.552  1.00  0.00           C
ATOM   6169  C26 POPEm 134      -1.700  94.315  68.032  1.00  0.00           C
ATOM   6172  C27 POPEm 134      -2.730  93.445  67.282  1.00  0.00           C
ATOM   6175  C28 POPEm 134      -3.020  93.905  65.842  1.00  0.00           C
ATOM   6178  C29 POPEm 134      -1.840  93.825  64.902  1.00  0.00           C
ATOM   6180 0C21 POPEm 134      -1.240  94.855  64.272  1.00  0.00           C
ATOM   6182 1C21 POPEm 134      -1.580  96.325  64.432  1.00  0.00           C
ATOM   6185 2C21 POPEm 134      -2.500  96.895  63.332  1.00  0.00           C
ATOM   6188 3C21 POPEm 134      -2.930  98.335  63.672  1.00  0.00           C
ATOM   6191 4C21 POPEm 134      -3.980  98.945  62.722  1.00  0.00           C
ATOM   6194 5C21 POPEm 134      -3.390  99.545  61.442  1.00  0.00           C
ATOM   6197 6C21 POPEm 134      -4.420 100.365  60.642  1.00  0.00           C
ATOM   6200 7C21 POPEm 134      -3.830 101.085  59.432  1.00  0.00           C
ATOM   6203 8C21 POPEm 134      -4.850 101.895  58.632  1.00  0.00           C
ATOM   6207  C33 POPEm 134       2.890  89.595  73.562  1.00  0.00           C
ATOM   6210  C34 POPEm 134       2.660  89.135  72.102  1.00  0.00           C
ATOM   6213  C35 POPEm 134       1.920  90.145  71.212  1.00  0.00           C
ATOM   6216  C36 POPEm 134       1.210  89.465  70.022  1.00  0.00           C
ATOM   6219  C37 POPEm 134       1.050  90.385  68.792  1.00  0.00           C
ATOM   6222  C38 POPEm 134      -0.100  89.985  67.842  1.00  0.00           C
ATOM   6225  C39 POPEm 134       0.010  90.545  66.412  1.00  0.00           C
ATOM   6228 0C31 POPEm 134       1.170  89.985  65.562  1.00  0.00           C
ATOM   6231 1C31 POPEm 134       1.050  90.385  64.082  1.00  0.00           C
ATOM   6234 2C31 POPEm 134       2.170  89.825  63.192  1.00  0.00           C
ATOM   6237 3C31 POPEm 134       1.850  89.975  61.692  1.00  0.00           C
ATOM   6240 4C31 POPEm 134       2.830  89.235  60.772  1.00  0.00           C
ATOM   6243 5C31 POPEm 134       2.330  89.175  59.322  1.00  0.00           C
ATOM   6246 6C31 POPEm 134       3.240  88.385  58.382  1.00  0.00           C
ATOM   6250  NH3 POPEn 135     113.850  74.565  35.122  1.00  0.00           N
ATOM   6254  C12 POPEn 135     113.180  75.485  34.132  1.00  0.00           C
ATOM   6257  C11 POPEn 135     111.720  75.775  34.512  1.00  0.00           C
ATOM   6260  P   POPEn 135     109.550  76.905  33.722  1.00  0.00           P
ATOM   6261  O13 POPEn 135     109.130  78.175  33.082  1.00  0.00           O
ATOM   6262  O14 POPEn 135     108.840  75.695  33.232  1.00  0.00           O
ATOM   6263  O11 POPEn 135     109.360  77.045  35.272  1.00  0.00           O
ATOM   6264  O12 POPEn 135     111.110  76.655  33.552  1.00  0.00           O
ATOM   6265  C1  POPEn 135     108.900  75.975  36.092  1.00  0.00           C
ATOM   6268  C2  POPEn 135     108.770  76.475  37.542  1.00  0.00           C
ATOM   6270  O21 POPEn 135     108.240  75.395  38.332  1.00  0.00           O
ATOM   6271  C21 POPEn 135     107.030  75.335  38.852  1.00  0.00           C
ATOM   6272  O22 POPEn 135     106.140  76.165  38.742  1.00  0.00           O
ATOM   6273  C22 POPEn 135     106.910  74.015  39.622  1.00  0.00           C
ATOM   6276  C3  POPEn 135     108.030  77.845  37.542  1.00  0.00           C
ATOM   6279  O31 POPEn 135     107.860  78.375  38.862  1.00  0.00           O
ATOM   6280  C31 POPEn 135     107.020  79.405  38.872  1.00  0.00           C
ATOM   6281  O32 POPEn 135     106.580  79.985  37.892  1.00  0.00           O
ATOM   6282  C32 POPEn 135     106.650  79.695  40.322  1.00  0.00           C
ATOM   6285  C23 POPEn 135     106.190  74.125  40.992  1.00  0.00           C
ATOM   6288  C24 POPEn 135     105.400  72.865  41.342  1.00  0.00           C
ATOM   6291  C25 POPEn 135     104.780  72.955  42.742  1.00  0.00           C
ATOM   6294  C26 POPEn 135     104.030  71.695  43.182  1.00  0.00           C
ATOM   6297  C27 POPEn 135     103.610  71.765  44.652  1.00  0.00           C
ATOM   6300  C28 POPEn 135     103.230  70.405  45.262  1.00  0.00           C
ATOM   6303  C29 POPEn 135     103.260  70.465  46.762  1.00  0.00           C
ATOM   6305 0C21 POPEn 135     102.470  69.815  47.642  1.00  0.00           C
ATOM   6307 1C21 POPEn 135     101.410  68.805  47.322  1.00  0.00           C
ATOM   6310 2C21 POPEn 135     101.530  67.585  48.262  1.00  0.00           C
ATOM   6313 3C21 POPEn 135     100.440  66.515  48.012  1.00  0.00           C
ATOM   6316 4C21 POPEn 135     100.460  65.365  49.042  1.00  0.00           C
ATOM   6319 5C21 POPEn 135      99.990  65.765  50.452  1.00  0.00           C
ATOM   6322 6C21 POPEn 135      98.510  66.135  50.582  1.00  0.00           C
ATOM   6325 7C21 POPEn 135      97.570  64.925  50.442  1.00  0.00           C
ATOM   6328 8C21 POPEn 135      96.110  65.245  50.772  1.00  0.00           C
ATOM   6332  C33 POPEn 135     105.420  80.615  40.452  1.00  0.00           C
ATOM   6335  C34 POPEn 135     104.840  80.585  41.872  1.00  0.00           C
ATOM   6338  C35 POPEn 135     105.630  81.395  42.902  1.00  0.00           C
ATOM   6341  C36 POPEn 135     105.120  81.125  44.332  1.00  0.00           C
ATOM   6344  C37 POPEn 135     105.610  82.165  45.342  1.00  0.00           C
ATOM   6347  C38 POPEn 135     105.310  81.725  46.792  1.00  0.00           C
ATOM   6350  C39 POPEn 135     105.650  82.725  47.912  1.00  0.00           C
ATOM   6353 0C31 POPEn 135     105.210  84.155  47.602  1.00  0.00           C
ATOM   6356 1C31 POPEn 135     105.400  85.085  48.802  1.00  0.00           C
ATOM   6359 2C31 POPEn 135     104.950  86.525  48.522  1.00  0.00           C
ATOM   6362 3C31 POPEn 135     105.800  87.585  49.232  1.00  0.00           C
ATOM   6365 4C31 POPEn 135     105.950  87.355  50.742  1.00  0.00           C
ATOM   6368 5C31 POPEn 135     106.780  88.455  51.422  1.00  0.00           C
ATOM   6371 6C31 POPEn 135     107.230  88.075  52.832  1.00  0.00           C
ATOM   6375  NH3 POPEo 136      50.980  35.935  31.452  1.00  0.00           N
ATOM   6379  C12 POPEo 136      50.010  34.885  31.932  1.00  0.00           C
ATOM   6382  C11 POPEo 136      50.760  33.605  32.322  1.00  0.00           C
ATOM   6385  P   POPEo 136      49.740  31.455  31.112  1.00  0.00           P
ATOM   6386  O13 POPEo 136      48.550  31.795  30.302  1.00  0.00           O
ATOM   6387  O14 POPEo 136      51.010  31.305  30.382  1.00  0.00           O
ATOM   6388  O11 POPEo 136      49.550  30.125  32.002  1.00  0.00           O
ATOM   6389  O12 POPEo 136      49.870  32.515  32.282  1.00  0.00           O
ATOM   6390  C1  POPEo 136      50.540  29.905  33.042  1.00  0.00           C
ATOM   6393  C2  POPEo 136      50.060  30.455  34.412  1.00  0.00           C
ATOM   6395  O21 POPEo 136      50.740  29.855  35.532  1.00  0.00           O
ATOM   6396  C21 POPEo 136      52.000  30.125  35.722  1.00  0.00           C
ATOM   6397  O22 POPEo 136      52.760  30.625  34.922  1.00  0.00           O
ATOM   6398  C22 POPEo 136      52.360  29.635  37.132  1.00  0.00           C
ATOM   6401  C3  POPEo 136      48.560  30.175  34.622  1.00  0.00           C
ATOM   6404  O31 POPEo 136      48.180  30.585  35.952  1.00  0.00           O
ATOM   6405  C31 POPEo 136      48.220  29.695  36.922  1.00  0.00           C
ATOM   6406  O32 POPEo 136      48.240  28.475  36.802  1.00  0.00           O
ATOM   6407  C32 POPEo 136      48.460  30.545  38.182  1.00  0.00           C
ATOM   6410  C23 POPEo 136      52.560  30.755  38.172  1.00  0.00           C
ATOM   6413  C24 POPEo 136      52.910  30.165  39.552  1.00  0.00           C
ATOM   6416  C25 POPEo 136      53.480  31.215  40.492  1.00  0.00           C
ATOM   6419  C26 POPEo 136      53.820  30.755  41.902  1.00  0.00           C
ATOM   6422  C27 POPEo 136      54.310  31.955  42.742  1.00  0.00           C
ATOM   6425  C28 POPEo 136      54.670  31.575  44.182  1.00  0.00           C
ATOM   6428  C29 POPEo 136      53.440  31.055  44.892  1.00  0.00           C
ATOM   6430 0C21 POPEo 136      53.360  30.785  46.202  1.00  0.00           C
ATOM   6432 1C21 POPEo 136      54.470  30.985  47.202  1.00  0.00           C
ATOM   6435 2C21 POPEo 136      53.870  30.915  48.612  1.00  0.00           C
ATOM   6438 3C21 POPEo 136      54.830  31.395  49.692  1.00  0.00           C
ATOM   6441 4C21 POPEo 136      54.170  31.315  51.072  1.00  0.00           C
ATOM   6444 5C21 POPEo 136      55.070  31.815  52.202  1.00  0.00           C
ATOM   6447 6C21 POPEo 136      54.520  31.405  53.572  1.00  0.00           C
ATOM   6450 7C21 POPEo 136      55.430  31.785  54.732  1.00  0.00           C
ATOM   6453 8C21 POPEo 136      54.910  31.265  56.072  1.00  0.00           C
ATOM   6457  C33 POPEo 136      47.960  29.965  39.522  1.00  0.00           C
ATOM   6460  C34 POPEo 136      48.420  30.855  40.682  1.00  0.00           C
ATOM   6463  C35 POPEo 136      47.570  30.725  41.962  1.00  0.00           C
ATOM   6466  C36 POPEo 136      48.170  31.525  43.132  1.00  0.00           C
ATOM   6469  C37 POPEo 136      47.170  31.885  44.232  1.00  0.00           C
ATOM   6472  C38 POPEo 136      47.680  33.045  45.102  1.00  0.00           C
ATOM   6475  C39 POPEo 136      46.700  33.485  46.202  1.00  0.00           C
ATOM   6478 0C31 POPEo 136      47.080  34.845  46.802  1.00  0.00           C
ATOM   6481 1C31 POPEo 136      46.150  35.305  47.932  1.00  0.00           C
ATOM   6484 2C31 POPEo 136      46.600  36.625  48.562  1.00  0.00           C
ATOM   6487 3C31 POPEo 136      45.530  37.265  49.462  1.00  0.00           C
ATOM   6490 4C31 POPEo 136      46.070  38.485  50.222  1.00  0.00           C
ATOM   6493 5C31 POPEo 136      44.980  39.245  50.982  1.00  0.00           C
ATOM   6496 6C31 POPEo 136      45.530  40.395  51.822  1.00  0.00           C
ATOM   6500  NH3 POPEp 137      80.370 121.535  38.062  1.00  0.00           N
ATOM   6504  C12 POPEp 137      79.400 122.385  37.292  1.00  0.00           C
ATOM   6507  C11 POPEp 137      79.480 123.855  37.732  1.00  0.00           C
ATOM   6510  P   POPEp 137      77.050 124.675  37.132  1.00  0.00           P
ATOM   6511  O13 POPEp 137      76.440 124.565  35.792  1.00  0.00           O
ATOM   6512  O14 POPEp 137      76.690 123.595  38.082  1.00  0.00           O
ATOM   6513  O11 POPEp 137      76.670 126.055  37.832  1.00  0.00           O
ATOM   6514  O12 POPEp 137      78.620 124.675  36.962  1.00  0.00           O
ATOM   6515  C1  POPEp 137      75.310 126.245  38.282  1.00  0.00           C
ATOM   6518  C2  POPEp 137      75.170 127.525  39.162  1.00  0.00           C
ATOM   6520  O21 POPEp 137      75.850 127.455  40.442  1.00  0.00           O
ATOM   6521  C21 POPEp 137      75.360 126.615  41.342  1.00  0.00           C
ATOM   6522  O22 POPEp 137      74.380 125.915  41.192  1.00  0.00           O
ATOM   6523  C22 POPEp 137      76.160 126.695  42.652  1.00  0.00           C
ATOM   6526  C3  POPEp 137      73.720 128.065  39.312  1.00  0.00           C
ATOM   6529  O31 POPEp 137      73.760 129.385  39.882  1.00  0.00           O
ATOM   6530  C31 POPEp 137      73.290 129.745  41.082  1.00  0.00           C
ATOM   6531  O32 POPEp 137      73.430 130.865  41.562  1.00  0.00           O
ATOM   6532  C32 POPEp 137      72.570 128.655  41.852  1.00  0.00           C
ATOM   6535  C23 POPEp 137      75.470 125.915  43.792  1.00  0.00           C
ATOM   6538  C24 POPEp 137      76.420 125.565  44.952  1.00  0.00           C
ATOM   6541  C25 POPEp 137      76.950 126.765  45.732  1.00  0.00           C
ATOM   6544  C26 POPEp 137      78.040 126.385  46.752  1.00  0.00           C
ATOM   6547  C27 POPEp 137      78.700 127.635  47.352  1.00  0.00           C
ATOM   6550  C28 POPEp 137      80.010 127.365  48.132  1.00  0.00           C
ATOM   6553  C29 POPEp 137      80.690 128.685  48.412  1.00  0.00           C
ATOM   6555 0C21 POPEp 137      81.820 128.885  49.102  1.00  0.00           C
ATOM   6557 1C21 POPEp 137      82.640 127.825  49.802  1.00  0.00           C
ATOM   6560 2C21 POPEp 137      82.990 128.235  51.242  1.00  0.00           C
ATOM   6563 3C21 POPEp 137      83.800 127.155  51.972  1.00  0.00           C
ATOM   6566 4C21 POPEp 137      84.140 127.585  53.402  1.00  0.00           C
ATOM   6569 5C21 POPEp 137      85.040 126.585  54.142  1.00  0.00           C
ATOM   6572 6C21 POPEp 137      84.340 125.265  54.492  1.00  0.00           C
ATOM   6575 7C21 POPEp 137      85.210 124.345  55.352  1.00  0.00           C
ATOM   6578 8C21 POPEp 137      84.490 123.065  55.782  1.00  0.00           C
ATOM   6582  C33 POPEp 137      71.850 129.235  43.072  1.00  0.00           C
ATOM   6585  C34 POPEp 137      71.280 128.125  43.952  1.00  0.00           C
ATOM   6588  C35 POPEp 137      70.240 128.685  44.922  1.00  0.00           C
ATOM   6591  C36 POPEp 137      69.740 127.605  45.882  1.00  0.00           C
ATOM   6594  C37 POPEp 137      68.610 128.085  46.782  1.00  0.00           C
ATOM   6597  C38 POPEp 137      68.130 126.955  47.702  1.00  0.00           C
ATOM   6600  C39 POPEp 137      67.120 127.435  48.742  1.00  0.00           C
ATOM   6603 0C31 POPEp 137      66.510 126.255  49.512  1.00  0.00           C
ATOM   6606 1C31 POPEp 137      66.310 126.575  50.992  1.00  0.00           C
ATOM   6609 2C31 POPEp 137      65.880 125.355  51.812  1.00  0.00           C
ATOM   6612 3C31 POPEp 137      64.560 124.705  51.342  1.00  0.00           C
ATOM   6615 4C31 POPEp 137      63.400 125.695  51.252  1.00  0.00           C
ATOM   6618 5C31 POPEp 137      62.030 125.005  51.262  1.00  0.00           C
ATOM   6621 6C31 POPEp 137      60.850 125.955  51.042  1.00  0.00           C
ATOM   6625  NH3 POPEq 138      28.970  20.965  35.852  1.00  0.00           N
ATOM   6629  C12 POPEq 138      27.800  20.975  34.892  1.00  0.00           C
ATOM   6632  C11 POPEq 138      26.760  19.875  35.262  1.00  0.00           C
ATOM   6635  P   POPEq 138      24.540  21.105  34.312  1.00  0.00           P
ATOM   6636  O13 POPEq 138      24.930  21.605  32.982  1.00  0.00           O
ATOM   6637  O14 POPEq 138      23.120  20.715  34.542  1.00  0.00           O
ATOM   6638  O11 POPEq 138      24.990  22.145  35.432  1.00  0.00           O
ATOM   6639  O12 POPEq 138      25.530  19.905  34.522  1.00  0.00           O
ATOM   6640  C1  POPEq 138      24.790  21.905  36.832  1.00  0.00           C
ATOM   6643  C2  POPEq 138      25.980  22.495  37.672  1.00  0.00           C
ATOM   6645  O21 POPEq 138      26.030  21.875  38.982  1.00  0.00           O
ATOM   6646  C21 POPEq 138      27.140  21.155  39.222  1.00  0.00           C
ATOM   6647  O22 POPEq 138      28.020  20.975  38.402  1.00  0.00           O
ATOM   6648  C22 POPEq 138      27.120  20.585  40.652  1.00  0.00           C
ATOM   6651  C3  POPEq 138      25.860  24.025  37.842  1.00  0.00           C
ATOM   6654  O31 POPEq 138      26.660  24.505  38.942  1.00  0.00           O
ATOM   6655  C31 POPEq 138      26.180  24.845  40.142  1.00  0.00           C
ATOM   6656  O32 POPEq 138      26.880  25.115  41.102  1.00  0.00           O
ATOM   6657  C32 POPEq 138      24.650  24.875  40.242  1.00  0.00           C
ATOM   6660  C23 POPEq 138      27.920  19.265  40.812  1.00  0.00           C
ATOM   6663  C24 POPEq 138      27.580  18.475  42.092  1.00  0.00           C
ATOM   6666  C25 POPEq 138      28.630  18.625  43.192  1.00  0.00           C
ATOM   6669  C26 POPEq 138      29.840  17.695  42.982  1.00  0.00           C
ATOM   6672  C27 POPEq 138      30.930  17.885  44.042  1.00  0.00           C
ATOM   6675  C28 POPEq 138      32.080  16.855  43.992  1.00  0.00           C
ATOM   6678  C29 POPEq 138      31.660  15.485  44.462  1.00  0.00           C
ATOM   6680 0C21 POPEq 138      31.850  14.975  45.692  1.00  0.00           C
ATOM   6682 1C21 POPEq 138      32.490  15.665  46.872  1.00  0.00           C
ATOM   6685 2C21 POPEq 138      33.910  15.145  47.172  1.00  0.00           C
ATOM   6688 3C21 POPEq 138      34.360  15.405  48.612  1.00  0.00           C
ATOM   6691 4C21 POPEq 138      34.730  14.135  49.392  1.00  0.00           C
ATOM   6694 5C21 POPEq 138      35.900  13.345  48.782  1.00  0.00           C
ATOM   6697 6C21 POPEq 138      36.560  12.395  49.792  1.00  0.00           C
ATOM   6700 7C21 POPEq 138      37.600  11.455  49.172  1.00  0.00           C
ATOM   6703 8C21 POPEq 138      38.290  10.575  50.212  1.00  0.00           C
ATOM   6707  C33 POPEq 138      24.100  25.385  41.582  1.00  0.00           C
ATOM   6710  C34 POPEq 138      22.590  25.145  41.682  1.00  0.00           C
ATOM   6713  C35 POPEq 138      21.930  25.745  42.922  1.00  0.00           C
ATOM   6716  C36 POPEq 138      22.190  24.935  44.192  1.00  0.00           C
ATOM   6719  C37 POPEq 138      21.650  25.665  45.422  1.00  0.00           C
ATOM   6722  C38 POPEq 138      22.000  24.995  46.752  1.00  0.00           C
ATOM   6725  C39 POPEq 138      23.510  24.955  47.042  1.00  0.00           C
ATOM   6728 0C31 POPEq 138      23.780  24.655  48.522  1.00  0.00           C
ATOM   6731 1C31 POPEq 138      25.270  24.555  48.882  1.00  0.00           C
ATOM   6734 2C31 POPEq 138      25.520  23.955  50.282  1.00  0.00           C
ATOM   6737 3C31 POPEq 138      24.780  24.665  51.422  1.00  0.00           C
ATOM   6740 4C31 POPEq 138      24.890  23.925  52.762  1.00  0.00           C
ATOM   6743 5C31 POPEq 138      24.030  24.575  53.862  1.00  0.00           C
ATOM   6746 6C31 POPEq 138      23.990  23.755  55.152  1.00  0.00           C
ATOM   6750  NH3 POPEr 139      46.530   3.135  34.452  1.00  0.00           N
ATOM   6754  C12 POPEr 139      45.880   4.495  34.572  1.00  0.00           C
ATOM   6757  C11 POPEr 139      45.090   4.865  33.302  1.00  0.00           C
ATOM   6760  P   POPEr 139      45.520   7.425  33.222  1.00  0.00           P
ATOM   6761  O13 POPEr 139      46.610   7.085  32.272  1.00  0.00           O
ATOM   6762  O14 POPEr 139      44.750   8.645  32.912  1.00  0.00           O
ATOM   6763  O11 POPEr 139      46.130   7.565  34.682  1.00  0.00           O
ATOM   6764  O12 POPEr 139      44.560   6.195  33.372  1.00  0.00           O
ATOM   6765  C1  POPEr 139      45.150   7.785  35.712  1.00  0.00           C
ATOM   6768  C2  POPEr 139      45.790   7.725  37.112  1.00  0.00           C
ATOM   6770  O21 POPEr 139      44.760   7.995  38.082  1.00  0.00           O
ATOM   6771  C21 POPEr 139      43.980   6.945  38.362  1.00  0.00           C
ATOM   6772  O22 POPEr 139      44.100   5.835  37.882  1.00  0.00           O
ATOM   6773  C22 POPEr 139      42.870   7.385  39.302  1.00  0.00           C
ATOM   6776  C3  POPEr 139      46.940   8.775  37.232  1.00  0.00           C
ATOM   6779  O31 POPEr 139      47.170   9.165  38.602  1.00  0.00           O
ATOM   6780  C31 POPEr 139      48.420   9.225  39.032  1.00  0.00           C
ATOM   6781  O32 POPEr 139      49.420   9.145  38.322  1.00  0.00           O
ATOM   6782  C32 POPEr 139      48.470   9.395  40.542  1.00  0.00           C
ATOM   6785  C23 POPEr 139      42.720   6.475  40.542  1.00  0.00           C
ATOM   6788  C24 POPEr 139      41.580   6.985  41.432  1.00  0.00           C
ATOM   6791  C25 POPEr 139      41.180   6.005  42.542  1.00  0.00           C
ATOM   6794  C26 POPEr 139      42.250   5.815  43.622  1.00  0.00           C
ATOM   6797  C27 POPEr 139      41.770   4.865  44.732  1.00  0.00           C
ATOM   6800  C28 POPEr 139      42.310   5.235  46.132  1.00  0.00           C
ATOM   6803  C29 POPEr 139      41.920   4.175  47.132  1.00  0.00           C
ATOM   6805 0C21 POPEr 139      41.310   4.345  48.322  1.00  0.00           C
ATOM   6807 1C21 POPEr 139      40.890   5.645  48.952  1.00  0.00           C
ATOM   6810 2C21 POPEr 139      41.540   5.855  50.342  1.00  0.00           C
ATOM   6813 3C21 POPEr 139      43.070   5.915  50.312  1.00  0.00           C
ATOM   6816 4C21 POPEr 139      43.700   6.345  51.652  1.00  0.00           C
ATOM   6819 5C21 POPEr 139      43.390   5.375  52.802  1.00  0.00           C
ATOM   6822 6C21 POPEr 139      44.030   5.795  54.142  1.00  0.00           C
ATOM   6825 7C21 POPEr 139      43.730   4.805  55.272  1.00  0.00           C
ATOM   6828 8C21 POPEr 139      44.260   5.255  56.642  1.00  0.00           C
ATOM   6832  C33 POPEr 139      49.390   8.325  41.162  1.00  0.00           C
ATOM   6835  C34 POPEr 139      49.520   8.465  42.682  1.00  0.00           C
ATOM   6838  C35 POPEr 139      48.300   8.005  43.482  1.00  0.00           C
ATOM   6841  C36 POPEr 139      48.480   8.255  44.992  1.00  0.00           C
ATOM   6844  C37 POPEr 139      47.200   8.135  45.832  1.00  0.00           C
ATOM   6847  C38 POPEr 139      47.410   8.555  47.302  1.00  0.00           C
ATOM   6850  C39 POPEr 139      47.450  10.075  47.512  1.00  0.00           C
ATOM   6853 0C31 POPEr 139      47.890  10.435  48.942  1.00  0.00           C
ATOM   6856 1C31 POPEr 139      47.750  11.925  49.322  1.00  0.00           C
ATOM   6859 2C31 POPEr 139      48.220  12.145  50.772  1.00  0.00           C
ATOM   6862 3C31 POPEr 139      48.140  13.595  51.292  1.00  0.00           C
ATOM   6865 4C31 POPEr 139      46.710  14.145  51.392  1.00  0.00           C
ATOM   6868 5C31 POPEr 139      46.640  15.385  52.302  1.00  0.00           C
ATOM   6871 6C31 POPEr 139      45.250  16.035  52.342  1.00  0.00           C
ATOM   6875  NH3 POPEs 140      69.720  85.035  78.832  1.00  0.00           N
ATOM   6879  C12 POPEs 140      70.200  84.765  80.232  1.00  0.00           C
ATOM   6882  C11 POPEs 140      71.360  85.695  80.612  1.00  0.00           C
ATOM   6885  P   POPEs 140      70.120  88.055  80.522  1.00  0.00           P
ATOM   6886  O13 POPEs 140      70.690  89.415  80.462  1.00  0.00           O
ATOM   6887  O14 POPEs 140      69.490  87.665  81.792  1.00  0.00           O
ATOM   6888  O11 POPEs 140      69.130  87.755  79.342  1.00  0.00           O
ATOM   6889  O12 POPEs 140      71.240  87.025  80.132  1.00  0.00           O
ATOM   6890  C1  POPEs 140      68.290  88.845  78.962  1.00  0.00           C
ATOM   6893  C2  POPEs 140      67.410  88.395  77.782  1.00  0.00           C
ATOM   6895  O21 POPEs 140      66.420  89.415  77.622  1.00  0.00           O
ATOM   6896  C21 POPEs 140      65.910  89.685  76.432  1.00  0.00           C
ATOM   6897  O22 POPEs 140      64.830  90.235  76.282  1.00  0.00           O
ATOM   6898  C22 POPEs 140      66.780  89.275  75.252  1.00  0.00           C
ATOM   6901  C3  POPEs 140      66.690  87.045  78.022  1.00  0.00           C
ATOM   6904  O31 POPEs 140      65.970  86.625  76.842  1.00  0.00           O
ATOM   6905  C31 POPEs 140      66.240  85.415  76.362  1.00  0.00           C
ATOM   6906  O32 POPEs 140      67.090  84.645  76.782  1.00  0.00           O
ATOM   6907  C32 POPEs 140      65.320  85.125  75.182  1.00  0.00           C
ATOM   6910  C23 POPEs 140      66.140  89.655  73.912  1.00  0.00           C
ATOM   6913  C24 POPEs 140      67.220  89.975  72.892  1.00  0.00           C
ATOM   6916  C25 POPEs 140      66.600  90.285  71.532  1.00  0.00           C
ATOM   6919  C26 POPEs 140      67.640  90.795  70.542  1.00  0.00           C
ATOM   6922  C27 POPEs 140      66.990  91.285  69.242  1.00  0.00           C
ATOM   6925  C28 POPEs 140      68.010  91.985  68.332  1.00  0.00           C
ATOM   6928  C29 POPEs 140      67.310  92.635  67.182  1.00  0.00           C
ATOM   6930 0C21 POPEs 140      67.620  92.535  65.882  1.00  0.00           C
ATOM   6932 1C21 POPEs 140      68.740  91.725  65.282  1.00  0.00           C
ATOM   6935 2C21 POPEs 140      68.340  91.065  63.952  1.00  0.00           C
ATOM   6938 3C21 POPEs 140      68.060  92.075  62.822  1.00  0.00           C
ATOM   6941 4C21 POPEs 140      67.690  91.405  61.492  1.00  0.00           C
ATOM   6944 5C21 POPEs 140      68.850  90.645  60.852  1.00  0.00           C
ATOM   6947 6C21 POPEs 140      68.400  89.925  59.572  1.00  0.00           C
ATOM   6950 7C21 POPEs 140      69.530  89.125  58.932  1.00  0.00           C
ATOM   6953 8C21 POPEs 140      69.040  88.315  57.732  1.00  0.00           C
ATOM   6957  C33 POPEs 140      64.060  84.415  75.712  1.00  0.00           C
ATOM   6960  C34 POPEs 140      62.980  84.155  74.652  1.00  0.00           C
ATOM   6963  C35 POPEs 140      62.200  85.395  74.202  1.00  0.00           C
ATOM   6966  C36 POPEs 140      60.830  85.075  73.562  1.00  0.00           C
ATOM   6969  C37 POPEs 140      60.900  84.505  72.142  1.00  0.00           C
ATOM   6972  C38 POPEs 140      59.520  84.525  71.452  1.00  0.00           C
ATOM   6975  C39 POPEs 140      59.570  84.915  69.972  1.00  0.00           C
ATOM   6978 0C31 POPEs 140      60.030  83.785  69.032  1.00  0.00           C
ATOM   6981 1C31 POPEs 140      60.080  84.265  67.572  1.00  0.00           C
ATOM   6984 2C31 POPEs 140      60.450  83.185  66.542  1.00  0.00           C
ATOM   6987 3C31 POPEs 140      59.390  82.075  66.342  1.00  0.00           C
ATOM   6990 4C31 POPEs 140      58.000  82.615  65.972  1.00  0.00           C
ATOM   6993 5C31 POPEs 140      57.050  81.565  65.372  1.00  0.00           C
ATOM   6996 6C31 POPEs 140      55.690  82.165  64.992  1.00  0.00           C
ATOM   7000  NH3 POPEt 141       9.660   9.865  35.292  1.00  0.00           N
ATOM   7004  C12 POPEt 141       8.780  11.025  34.862  1.00  0.00           C
ATOM   7007  C11 POPEt 141       9.430  12.395  35.072  1.00  0.00           C
ATOM   7010  P   POPEt 141       8.960  14.875  34.462  1.00  0.00           P
ATOM   7011  O13 POPEt 141       7.800  15.795  34.352  1.00  0.00           O
ATOM   7012  O14 POPEt 141       9.970  14.885  33.372  1.00  0.00           O
ATOM   7013  O11 POPEt 141       9.670  15.135  35.862  1.00  0.00           O
ATOM   7014  O12 POPEt 141       8.470  13.375  34.672  1.00  0.00           O
ATOM   7015  C1  POPEt 141       8.890  15.065  37.062  1.00  0.00           C
ATOM   7018  C2  POPEt 141       9.730  15.295  38.352  1.00  0.00           C
ATOM   7020  O21 POPEt 141      10.610  16.405  38.122  1.00  0.00           O
ATOM   7021  C21 POPEt 141      10.500  17.395  38.962  1.00  0.00           C
ATOM   7022  O22 POPEt 141       9.690  17.495  39.872  1.00  0.00           O
ATOM   7023  C22 POPEt 141      11.540  18.445  38.582  1.00  0.00           C
ATOM   7026  C3  POPEt 141      10.630  14.115  38.802  1.00  0.00           C
ATOM   7029  O31 POPEt 141      10.930  14.265  40.222  1.00  0.00           O
ATOM   7030  C31 POPEt 141      10.220  13.475  41.022  1.00  0.00           C
ATOM   7031  O32 POPEt 141       9.630  12.485  40.662  1.00  0.00           O
ATOM   7032  C32 POPEt 141      10.130  14.045  42.452  1.00  0.00           C
ATOM   7035  C23 POPEt 141      12.790  18.355  39.462  1.00  0.00           C
ATOM   7038  C24 POPEt 141      12.670  18.855  40.902  1.00  0.00           C
ATOM   7041  C25 POPEt 141      12.150  17.805  41.902  1.00  0.00           C
ATOM   7044  C26 POPEt 141      13.020  17.735  43.162  1.00  0.00           C
ATOM   7047  C27 POPEt 141      12.470  16.805  44.252  1.00  0.00           C
ATOM   7050  C28 POPEt 141      12.480  17.395  45.682  1.00  0.00           C
ATOM   7053  C29 POPEt 141      11.750  18.715  45.752  1.00  0.00           C
ATOM   7055 0C21 POPEt 141      11.990  19.705  46.632  1.00  0.00           C
ATOM   7057 1C21 POPEt 141      13.000  19.695  47.742  1.00  0.00           C
ATOM   7060 2C21 POPEt 141      12.340  19.345  49.082  1.00  0.00           C
ATOM   7063 3C21 POPEt 141      13.280  19.545  50.272  1.00  0.00           C
ATOM   7066 4C21 POPEt 141      12.610  19.075  51.562  1.00  0.00           C
ATOM   7069 5C21 POPEt 141      13.480  19.275  52.812  1.00  0.00           C
ATOM   7072 6C21 POPEt 141      12.750  18.765  54.062  1.00  0.00           C
ATOM   7075 7C21 POPEt 141      13.560  18.955  55.352  1.00  0.00           C
ATOM   7078 8C21 POPEt 141      12.810  18.455  56.592  1.00  0.00           C
ATOM   7082  C33 POPEt 141       9.640  13.005  43.492  1.00  0.00           C
ATOM   7085  C34 POPEt 141      10.760  12.105  44.042  1.00  0.00           C
ATOM   7088  C35 POPEt 141      11.750  12.825  44.982  1.00  0.00           C
ATOM   7091  C36 POPEt 141      11.070  13.375  46.242  1.00  0.00           C
ATOM   7094  C37 POPEt 141      12.050  13.715  47.372  1.00  0.00           C
ATOM   7097  C38 POPEt 141      11.320  13.795  48.722  1.00  0.00           C
ATOM   7100  C39 POPEt 141      12.210  14.225  49.892  1.00  0.00           C
ATOM   7103 0C31 POPEt 141      11.540  13.865  51.222  1.00  0.00           C
ATOM   7106 1C31 POPEt 141      12.260  14.415  52.462  1.00  0.00           C
ATOM   7109 2C31 POPEt 141      11.880  13.625  53.722  1.00  0.00           C
ATOM   7112 3C31 POPEt 141      12.490  14.185  55.002  1.00  0.00           C
ATOM   7115 4C31 POPEt 141      12.420  13.185  56.162  1.00  0.00           C
ATOM   7118 5C31 POPEt 141      13.040  13.705  57.462  1.00  0.00           C
ATOM   7121 6C31 POPEt 141      13.110  12.635  58.552  1.00  0.00           C
ATOM   7125  NH3 POPEu 142      67.120  59.315  32.562  1.00  0.00           N
ATOM   7129  C12 POPEu 142      66.650  58.135  31.752  1.00  0.00           C
ATOM   7132  C11 POPEu 142      67.440  57.955  30.432  1.00  0.00           C
ATOM   7135  P   POPEu 142      68.590  55.725  29.602  1.00  0.00           P
ATOM   7136  O13 POPEu 142      68.120  54.375  29.252  1.00  0.00           O
ATOM   7137  O14 POPEu 142      69.370  56.505  28.602  1.00  0.00           O
ATOM   7138  O11 POPEu 142      69.410  55.685  30.982  1.00  0.00           O
ATOM   7139  O12 POPEu 142      67.320  56.605  29.972  1.00  0.00           O
ATOM   7140  C1  POPEu 142      68.730  55.455  32.232  1.00  0.00           C
ATOM   7143  C2  POPEu 142      69.260  54.245  33.062  1.00  0.00           C
ATOM   7145  O21 POPEu 142      69.270  54.555  34.472  1.00  0.00           O
ATOM   7146  C21 POPEu 142      68.090  54.555  35.062  1.00  0.00           C
ATOM   7147  O22 POPEu 142      67.010  54.565  34.482  1.00  0.00           O
ATOM   7148  C22 POPEu 142      68.270  54.485  36.582  1.00  0.00           C
ATOM   7151  C3  POPEu 142      70.690  53.785  32.662  1.00  0.00           C
ATOM   7154  O31 POPEu 142      71.270  52.985  33.722  1.00  0.00           O
ATOM   7155  C31 POPEu 142      72.280  53.545  34.372  1.00  0.00           C
ATOM   7156  O32 POPEu 142      72.980  54.445  33.932  1.00  0.00           O
ATOM   7157  C32 POPEu 142      72.270  53.095  35.842  1.00  0.00           C
ATOM   7160  C23 POPEu 142      68.390  55.855  37.322  1.00  0.00           C
ATOM   7163  C24 POPEu 142      69.800  56.215  37.822  1.00  0.00           C
ATOM   7166  C25 POPEu 142      70.370  55.265  38.902  1.00  0.00           C
ATOM   7169  C26 POPEu 142      69.610  55.285  40.242  1.00  0.00           C
ATOM   7172  C27 POPEu 142      70.170  54.245  41.232  1.00  0.00           C
ATOM   7175  C28 POPEu 142      69.490  54.225  42.622  1.00  0.00           C
ATOM   7178  C29 POPEu 142      68.120  53.605  42.602  1.00  0.00           C
ATOM   7180 0C21 POPEu 142      67.540  52.935  43.612  1.00  0.00           C
ATOM   7182 1C21 POPEu 142      68.130  52.715  44.982  1.00  0.00           C
ATOM   7185 2C21 POPEu 142      68.650  51.275  45.182  1.00  0.00           C
ATOM   7188 3C21 POPEu 142      67.530  50.225  45.162  1.00  0.00           C
ATOM   7191 4C21 POPEu 142      68.010  48.805  45.482  1.00  0.00           C
ATOM   7194 5C21 POPEu 142      66.830  47.835  45.632  1.00  0.00           C
ATOM   7197 6C21 POPEu 142      67.220  46.395  45.942  1.00  0.00           C
ATOM   7200 7C21 POPEu 142      65.990  45.495  46.112  1.00  0.00           C
ATOM   7203 8C21 POPEu 142      66.310  44.065  46.532  1.00  0.00           C
ATOM   7207  C33 POPEu 142      72.590  51.605  36.122  1.00  0.00           C
ATOM   7210  C34 POPEu 142      72.670  51.355  37.642  1.00  0.00           C
ATOM   7213  C35 POPEu 142      73.390  50.075  38.082  1.00  0.00           C
ATOM   7216  C36 POPEu 142      74.930  50.205  38.062  1.00  0.00           C
ATOM   7219  C37 POPEu 142      75.680  49.335  39.092  1.00  0.00           C
ATOM   7222  C38 POPEu 142      75.350  49.605  40.582  1.00  0.00           C
ATOM   7225  C39 POPEu 142      75.420  51.075  41.032  1.00  0.00           C
ATOM   7228 0C31 POPEu 142      76.830  51.675  41.042  1.00  0.00           C
ATOM   7231 1C31 POPEu 142      76.850  53.095  41.652  1.00  0.00           C
ATOM   7234 2C31 POPEu 142      78.280  53.525  41.992  1.00  0.00           C
ATOM   7237 3C31 POPEu 142      78.410  54.865  42.742  1.00  0.00           C
ATOM   7240 4C31 POPEu 142      78.030  56.095  41.902  1.00  0.00           C
ATOM   7243 5C31 POPEu 142      78.230  57.405  42.672  1.00  0.00           C
ATOM   7246 6C31 POPEu 142      77.670  58.615  41.922  1.00  0.00           C
ATOM   7250  NH3 POPEv 143       1.200  43.745  74.612  1.00  0.00           N
ATOM   7254  C12 POPEv 143       0.580  42.795  75.612  1.00  0.00           C
ATOM   7257  C11 POPEv 143      -0.880  42.365  75.322  1.00  0.00           C
ATOM   7260  P   POPEv 143      -0.980  39.765  74.872  1.00  0.00           P
ATOM   7261  O13 POPEv 143      -0.550  38.615  75.712  1.00  0.00           O
ATOM   7262  O14 POPEv 143      -2.150  39.545  73.992  1.00  0.00           O
ATOM   7263  O11 POPEv 143       0.230  40.265  73.982  1.00  0.00           O
ATOM   7264  O12 POPEv 143      -1.180  41.045  75.792  1.00  0.00           O
ATOM   7265  C1  POPEv 143       0.600  39.615  72.772  1.00  0.00           C
ATOM   7268  C2  POPEv 143       0.470  40.535  71.512  1.00  0.00           C
ATOM   7270  O21 POPEv 143       1.740  40.905  70.932  1.00  0.00           O
ATOM   7271  C21 POPEv 143       2.210  42.135  71.112  1.00  0.00           C
ATOM   7272  O22 POPEv 143       1.970  42.865  72.072  1.00  0.00           O
ATOM   7273  C22 POPEv 143       3.020  42.595  69.882  1.00  0.00           C
ATOM   7276  C3  POPEv 143      -0.560  41.675  71.642  1.00  0.00           C
ATOM   7279  O31 POPEv 143      -0.630  42.345  70.372  1.00  0.00           O
ATOM   7280  C31 POPEv 143      -1.190  43.545  70.432  1.00  0.00           C
ATOM   7281  O32 POPEv 143      -1.510  44.135  71.442  1.00  0.00           O
ATOM   7282  C32 POPEv 143      -1.430  44.015  69.012  1.00  0.00           C
ATOM   7285  C23 POPEv 143       2.680  41.915  68.532  1.00  0.00           C
ATOM   7288  C24 POPEv 143       3.280  42.625  67.302  1.00  0.00           C
ATOM   7291  C25 POPEv 143       3.150  41.765  66.032  1.00  0.00           C
ATOM   7294  C26 POPEv 143       3.850  42.305  64.772  1.00  0.00           C
ATOM   7297  C27 POPEv 143       3.690  41.295  63.612  1.00  0.00           C
ATOM   7300  C28 POPEv 143       4.220  41.715  62.222  1.00  0.00           C
ATOM   7303  C29 POPEv 143       3.790  40.655  61.232  1.00  0.00           C
ATOM   7305 0C21 POPEv 143       4.350  40.325  60.052  1.00  0.00           C
ATOM   7307 1C21 POPEv 143       5.510  41.005  59.372  1.00  0.00           C
ATOM   7310 2C21 POPEv 143       5.020  41.645  58.062  1.00  0.00           C
ATOM   7313 3C21 POPEv 143       6.130  42.305  57.242  1.00  0.00           C
ATOM   7316 4C21 POPEv 143       5.660  43.615  56.602  1.00  0.00           C
ATOM   7319 5C21 POPEv 143       6.580  44.095  55.472  1.00  0.00           C
ATOM   7322 6C21 POPEv 143       6.160  45.475  54.942  1.00  0.00           C
ATOM   7325 7C21 POPEv 143       7.020  45.915  53.762  1.00  0.00           C
ATOM   7328 8C21 POPEv 143       6.700  47.335  53.292  1.00  0.00           C
ATOM   7332  C33 POPEv 143      -2.330  42.995  68.292  1.00  0.00           C
ATOM   7335  C34 POPEv 143      -2.370  43.135  66.772  1.00  0.00           C
ATOM   7338  C35 POPEv 143      -2.830  41.805  66.172  1.00  0.00           C
ATOM   7341  C36 POPEv 143      -3.020  41.815  64.652  1.00  0.00           C
ATOM   7344  C37 POPEv 143      -4.260  42.605  64.222  1.00  0.00           C
ATOM   7347  C38 POPEv 143      -4.540  42.525  62.712  1.00  0.00           C
ATOM   7350  C39 POPEv 143      -4.810  41.105  62.202  1.00  0.00           C
ATOM   7353 0C31 POPEv 143      -4.920  41.045  60.672  1.00  0.00           C
ATOM   7356 1C31 POPEv 143      -4.760  39.615  60.162  1.00  0.00           C
ATOM   7359 2C31 POPEv 143      -4.520  39.525  58.642  1.00  0.00           C
ATOM   7362 3C31 POPEv 143      -4.390  38.065  58.162  1.00  0.00           C
ATOM   7365 4C31 POPEv 143      -3.060  37.415  58.562  1.00  0.00           C
ATOM   7368 5C31 POPEv 143      -3.040  35.895  58.332  1.00  0.00           C
ATOM   7371 6C31 POPEv 143      -1.710  35.245  58.712  1.00  0.00           C
ATOM   7375  NH3 POPEw 144      23.550  67.405  72.952  1.00  0.00           N
ATOM   7379  C12 POPEw 144      22.730  67.965  74.082  1.00  0.00           C
ATOM   7382  C11 POPEw 144      21.330  68.385  73.592  1.00  0.00           C
ATOM   7385  P   POPEw 144      18.980  68.845  74.592  1.00  0.00           P
ATOM   7386  O13 POPEw 144      18.250  68.595  75.852  1.00  0.00           O
ATOM   7387  O14 POPEw 144      19.250  70.265  74.282  1.00  0.00           O
ATOM   7388  O11 POPEw 144      18.140  68.205  73.382  1.00  0.00           O
ATOM   7389  O12 POPEw 144      20.370  68.095  74.612  1.00  0.00           O
ATOM   7390  C1  POPEw 144      17.410  69.155  72.582  1.00  0.00           C
ATOM   7393  C2  POPEw 144      18.260  69.595  71.372  1.00  0.00           C
ATOM   7395  O21 POPEw 144      17.400  70.335  70.492  1.00  0.00           O
ATOM   7396  C21 POPEw 144      17.900  71.445  69.982  1.00  0.00           C
ATOM   7397  O22 POPEw 144      18.990  71.915  70.222  1.00  0.00           O
ATOM   7398  C22 POPEw 144      16.870  71.975  68.972  1.00  0.00           C
ATOM   7401  C3  POPEw 144      18.840  68.375  70.602  1.00  0.00           C
ATOM   7404  O31 POPEw 144      20.200  68.615  70.182  1.00  0.00           O
ATOM   7405  C31 POPEw 144      20.340  69.115  68.962  1.00  0.00           C
ATOM   7406  O32 POPEw 144      19.440  69.365  68.182  1.00  0.00           O
ATOM   7407  C32 POPEw 144      21.830  69.275  68.672  1.00  0.00           C
ATOM   7410  C23 POPEw 144      16.270  73.335  69.392  1.00  0.00           C
ATOM   7413  C24 POPEw 144      15.510  74.035  68.252  1.00  0.00           C
ATOM   7416  C25 POPEw 144      14.260  73.305  67.752  1.00  0.00           C
ATOM   7419  C26 POPEw 144      13.780  73.875  66.402  1.00  0.00           C
ATOM   7422  C27 POPEw 144      12.590  73.105  65.802  1.00  0.00           C
ATOM   7425  C28 POPEw 144      12.330  73.505  64.332  1.00  0.00           C
ATOM   7428  C29 POPEw 144      11.170  72.765  63.722  1.00  0.00           C
ATOM   7430 0C21 POPEw 144      11.060  72.295  62.462  1.00  0.00           C
ATOM   7432 1C21 POPEw 144      12.100  72.355  61.362  1.00  0.00           C
ATOM   7435 2C21 POPEw 144      12.370  70.955  60.762  1.00  0.00           C
ATOM   7438 3C21 POPEw 144      13.630  70.915  59.882  1.00  0.00           C
ATOM   7441 4C21 POPEw 144      14.000  69.495  59.432  1.00  0.00           C
ATOM   7444 5C21 POPEw 144      13.120  68.945  58.302  1.00  0.00           C
ATOM   7447 6C21 POPEw 144      13.450  67.505  57.912  1.00  0.00           C
ATOM   7450 7C21 POPEw 144      12.690  67.055  56.662  1.00  0.00           C
ATOM   7453 8C21 POPEw 144      12.960  65.595  56.272  1.00  0.00           C
ATOM   7457  C33 POPEw 144      22.220  68.525  67.382  1.00  0.00           C
ATOM   7460  C34 POPEw 144      23.730  68.505  67.172  1.00  0.00           C
ATOM   7463  C35 POPEw 144      24.170  67.765  65.902  1.00  0.00           C
ATOM   7466  C36 POPEw 144      23.730  68.465  64.612  1.00  0.00           C
ATOM   7469  C37 POPEw 144      24.280  67.765  63.362  1.00  0.00           C
ATOM   7472  C38 POPEw 144      23.900  68.475  62.052  1.00  0.00           C
ATOM   7475  C39 POPEw 144      25.130  68.985  61.282  1.00  0.00           C
ATOM   7478 0C31 POPEw 144      24.800  69.605  59.922  1.00  0.00           C
ATOM   7481 1C31 POPEw 144      26.040  70.055  59.032  1.00  0.00           C
ATOM   7484 2C31 POPEw 144      27.630  69.965  59.162  1.00  0.00           C
ATOM   7487 3C31 POPEw 144      28.170  69.185  60.372  1.00  0.00           C
ATOM   7490 4C31 POPEw 144      29.710  69.185  60.432  1.00  0.00           C
ATOM   7493 5C31 POPEw 144      30.270  68.595  61.732  1.00  0.00           C
ATOM   7496 6C31 POPEw 144      29.900  67.125  61.992  1.00  0.00           C
ATOM   7500  NH3 POPEx 145      46.160  65.625  77.282  1.00  0.00           N
ATOM   7504  C12 POPEx 145      46.880  66.415  78.352  1.00  0.00           C
ATOM   7507  C11 POPEx 145      48.390  66.335  78.142  1.00  0.00           C
ATOM   7510  P   POPEx 145      50.380  67.945  78.642  1.00  0.00           P
ATOM   7511  O13 POPEx 145      50.890  68.715  79.802  1.00  0.00           O
ATOM   7512  O14 POPEx 145      51.280  66.925  78.042  1.00  0.00           O
ATOM   7513  O11 POPEx 145      49.910  68.955  77.522  1.00  0.00           O
ATOM   7514  O12 POPEx 145      49.050  67.215  79.062  1.00  0.00           O
ATOM   7515  C1  POPEx 145      50.620  68.905  76.282  1.00  0.00           C
ATOM   7518  C2  POPEx 145      50.330  70.165  75.432  1.00  0.00           C
ATOM   7520  O21 POPEx 145      49.090  70.195  74.752  1.00  0.00           O
ATOM   7521  C21 POPEx 145      48.030  69.485  74.932  1.00  0.00           C
ATOM   7522  O22 POPEx 145      47.800  68.575  75.712  1.00  0.00           O
ATOM   7523  C22 POPEx 145      47.050  70.005  73.892  1.00  0.00           C
ATOM   7526  C3  POPEx 145      51.390  70.435  74.342  1.00  0.00           C
ATOM   7529  O31 POPEx 145      51.070  71.665  73.672  1.00  0.00           O
ATOM   7530  C31 POPEx 145      50.930  71.765  72.342  1.00  0.00           C
ATOM   7531  O32 POPEx 145      50.270  72.635  71.802  1.00  0.00           O
ATOM   7532  C32 POPEx 145      51.750  70.725  71.542  1.00  0.00           C
ATOM   7535  C23 POPEx 145      47.420  69.625  72.432  1.00  0.00           C
ATOM   7538  C24 POPEx 145      46.930  70.675  71.422  1.00  0.00           C
ATOM   7541  C25 POPEx 145      45.460  71.005  71.692  1.00  0.00           C
ATOM   7544  C26 POPEx 145      44.640  71.555  70.522  1.00  0.00           C
ATOM   7547  C27 POPEx 145      45.030  72.975  70.092  1.00  0.00           C
ATOM   7550  C28 POPEx 145      44.400  73.405  68.752  1.00  0.00           C
ATOM   7553  C29 POPEx 145      42.890  73.435  68.752  1.00  0.00           C
ATOM   7555 0C21 POPEx 145      42.090  74.485  68.492  1.00  0.00           C
ATOM   7557 1C21 POPEx 145      42.490  75.905  68.192  1.00  0.00           C
ATOM   7560 2C21 POPEx 145      41.830  76.545  66.942  1.00  0.00           C
ATOM   7563 3C21 POPEx 145      40.300  76.705  67.052  1.00  0.00           C
ATOM   7566 4C21 POPEx 145      39.700  77.755  66.082  1.00  0.00           C
ATOM   7569 5C21 POPEx 145      39.980  77.535  64.582  1.00  0.00           C
ATOM   7572 6C21 POPEx 145      39.410  76.205  64.082  1.00  0.00           C
ATOM   7575 7C21 POPEx 145      39.510  75.955  62.572  1.00  0.00           C
ATOM   7578 8C21 POPEx 145      38.640  74.785  62.072  1.00  0.00           C
ATOM   7582  C33 POPEx 145      52.070  71.185  70.092  1.00  0.00           C
ATOM   7585  C34 POPEx 145      50.940  70.965  69.072  1.00  0.00           C
ATOM   7588  C35 POPEx 145      50.710  69.485  68.732  1.00  0.00           C
ATOM   7591  C36 POPEx 145      49.610  69.225  67.692  1.00  0.00           C
ATOM   7594  C37 POPEx 145      49.320  67.725  67.542  1.00  0.00           C
ATOM   7597  C38 POPEx 145      48.110  67.345  66.672  1.00  0.00           C
ATOM   7600  C39 POPEx 145      48.450  66.935  65.232  1.00  0.00           C
ATOM   7603 0C31 POPEx 145      48.480  68.085  64.222  1.00  0.00           C
ATOM   7606 1C31 POPEx 145      48.660  67.615  62.772  1.00  0.00           C
ATOM   7609 2C31 POPEx 145      48.400  68.755  61.772  1.00  0.00           C
ATOM   7612 3C31 POPEx 145      48.430  68.325  60.292  1.00  0.00           C
ATOM   7615 4C31 POPEx 145      49.820  67.905  59.792  1.00  0.00           C
ATOM   7618 5C31 POPEx 145      49.900  67.905  58.262  1.00  0.00           C
ATOM   7621 6C31 POPEx 145      51.300  67.605  57.732  1.00  0.00           C
ATOM   7625  NH3 POPEy 146     109.240  73.705  75.422  1.00  0.00           N
ATOM   7629  C12 POPEy 146     108.090  74.635  75.672  1.00  0.00           C
ATOM   7632  C11 POPEy 146     107.700  75.405  74.382  1.00  0.00           C
ATOM   7635  P   POPEy 146     107.690  77.805  75.382  1.00  0.00           P
ATOM   7636  O13 POPEy 146     107.320  77.755  76.812  1.00  0.00           O
ATOM   7637  O14 POPEy 146     109.140  77.755  75.062  1.00  0.00           O
ATOM   7638  O11 POPEy 146     107.010  79.055  74.712  1.00  0.00           O
ATOM   7639  O12 POPEy 146     106.940  76.585  74.672  1.00  0.00           O
ATOM   7640  C1  POPEy 146     106.660  79.075  73.332  1.00  0.00           C
ATOM   7643  C2  POPEy 146     106.670  80.525  72.812  1.00  0.00           C
ATOM   7645  O21 POPEy 146     108.000  81.025  72.672  1.00  0.00           O
ATOM   7646  C21 POPEy 146     108.950  80.405  71.992  1.00  0.00           C
ATOM   7647  O22 POPEy 146     110.140  80.505  72.262  1.00  0.00           O
ATOM   7648  C22 POPEy 146     108.470  79.685  70.722  1.00  0.00           C
ATOM   7651  C3  POPEy 146     105.890  81.455  73.772  1.00  0.00           C
ATOM   7654  O31 POPEy 146     105.530  82.685  73.122  1.00  0.00           O
ATOM   7655  C31 POPEy 146     104.370  82.905  72.502  1.00  0.00           C
ATOM   7656  O32 POPEy 146     104.140  83.945  71.912  1.00  0.00           O
ATOM   7657  C32 POPEy 146     103.340  81.765  72.612  1.00  0.00           C
ATOM   7660  C23 POPEy 146     109.440  79.945  69.542  1.00  0.00           C
ATOM   7663  C24 POPEy 146     109.120  79.145  68.282  1.00  0.00           C
ATOM   7666  C25 POPEy 146     110.140  79.375  67.142  1.00  0.00           C
ATOM   7669  C26 POPEy 146     110.040  80.755  66.472  1.00  0.00           C
ATOM   7672  C27 POPEy 146     110.880  80.835  65.182  1.00  0.00           C
ATOM   7675  C28 POPEy 146     110.530  82.065  64.332  1.00  0.00           C
ATOM   7678  C29 POPEy 146     111.400  82.225  63.102  1.00  0.00           C
ATOM   7680 0C21 POPEy 146     112.290  83.215  62.872  1.00  0.00           C
ATOM   7682 1C21 POPEy 146     112.600  84.355  63.812  1.00  0.00           C
ATOM   7685 2C21 POPEy 146     114.030  84.915  63.722  1.00  0.00           C
ATOM   7688 3C21 POPEy 146     114.300  85.705  62.442  1.00  0.00           C
ATOM   7691 4C21 POPEy 146     115.690  86.355  62.432  1.00  0.00           C
ATOM   7694 5C21 POPEy 146     115.920  87.235  61.192  1.00  0.00           C
ATOM   7697 6C21 POPEy 146     115.400  88.675  61.342  1.00  0.00           C
ATOM   7700 7C21 POPEy 146     115.740  89.515  60.102  1.00  0.00           C
ATOM   7703 8C21 POPEy 146     115.380  91.005  60.232  1.00  0.00           C
ATOM   7707  C33 POPEy 146     102.030  82.055  71.832  1.00  0.00           C
ATOM   7710  C34 POPEy 146     101.020  80.895  71.912  1.00  0.00           C
ATOM   7713  C35 POPEy 146     101.140  79.875  70.762  1.00  0.00           C
ATOM   7716  C36 POPEy 146     102.020  78.655  71.082  1.00  0.00           C
ATOM   7719  C37 POPEy 146     102.110  77.715  69.882  1.00  0.00           C
ATOM   7722  C38 POPEy 146     103.100  76.545  70.052  1.00  0.00           C
ATOM   7725  C39 POPEy 146     102.960  75.485  68.952  1.00  0.00           C
ATOM   7728 0C31 POPEy 146     103.280  75.995  67.532  1.00  0.00           C
ATOM   7731 1C31 POPEy 146     102.900  74.975  66.452  1.00  0.00           C
ATOM   7734 2C31 POPEy 146     103.020  75.515  65.022  1.00  0.00           C
ATOM   7737 3C31 POPEy 146     102.330  74.625  63.972  1.00  0.00           C
ATOM   7740 4C31 POPEy 146     102.990  73.255  63.782  1.00  0.00           C
ATOM   7743 5C31 POPEy 146     102.260  72.405  62.732  1.00  0.00           C
ATOM   7746 6C31 POPEy 146     102.860  71.015  62.552  1.00  0.00           C
ATOM   7750  NH3 POPEz 147      83.680  57.145  72.912  1.00  0.00           N
ATOM   7754  C12 POPEz 147      84.660  56.245  73.632  1.00  0.00           C
ATOM   7757  C11 POPEz 147      86.010  56.155  72.892  1.00  0.00           C
ATOM   7760  P   POPEz 147      86.720  58.615  73.252  1.00  0.00           P
ATOM   7761  O13 POPEz 147      85.520  59.455  73.112  1.00  0.00           O
ATOM   7762  O14 POPEz 147      87.010  58.075  74.602  1.00  0.00           O
ATOM   7763  O11 POPEz 147      88.030  59.255  72.632  1.00  0.00           O
ATOM   7764  O12 POPEz 147      86.440  57.385  72.312  1.00  0.00           O
ATOM   7765  C1  POPEz 147      89.110  58.365  72.272  1.00  0.00           C
ATOM   7768  C2  POPEz 147      90.210  59.115  71.482  1.00  0.00           C
ATOM   7770  O21 POPEz 147      91.060  58.145  70.822  1.00  0.00           O
ATOM   7771  C21 POPEz 147      91.970  58.615  69.982  1.00  0.00           C
ATOM   7772  O22 POPEz 147      93.170  58.485  70.112  1.00  0.00           O
ATOM   7773  C22 POPEz 147      91.280  59.185  68.722  1.00  0.00           C
ATOM   7776  C3  POPEz 147      91.020  60.075  72.392  1.00  0.00           C
ATOM   7779  O31 POPEz 147      91.970  60.845  71.652  1.00  0.00           O
ATOM   7780  C31 POPEz 147      91.810  62.155  71.552  1.00  0.00           C
ATOM   7781  O32 POPEz 147      90.940  62.825  72.072  1.00  0.00           O
ATOM   7782  C32 POPEz 147      92.970  62.695  70.722  1.00  0.00           C
ATOM   7785  C23 POPEz 147      92.330  59.495  67.632  1.00  0.00           C
ATOM   7788  C24 POPEz 147      91.730  59.865  66.272  1.00  0.00           C
ATOM   7791  C25 POPEz 147      92.850  60.145  65.272  1.00  0.00           C
ATOM   7794  C26 POPEz 147      92.410  60.265  63.812  1.00  0.00           C
ATOM   7797  C27 POPEz 147      93.610  60.295  62.852  1.00  0.00           C
ATOM   7800  C28 POPEz 147      93.240  60.065  61.382  1.00  0.00           C
ATOM   7803  C29 POPEz 147      92.400  61.185  60.802  1.00  0.00           C
ATOM   7805 0C21 POPEz 147      92.570  61.815  59.632  1.00  0.00           C
ATOM   7807 1C21 POPEz 147      93.640  61.565  58.602  1.00  0.00           C
ATOM   7810 2C21 POPEz 147      94.520  62.815  58.412  1.00  0.00           C
ATOM   7813 3C21 POPEz 147      95.490  62.635  57.242  1.00  0.00           C
ATOM   7816 4C21 POPEz 147      96.240  63.915  56.872  1.00  0.00           C
ATOM   7819 5C21 POPEz 147      97.240  63.675  55.732  1.00  0.00           C
ATOM   7822 6C21 POPEz 147      98.000  64.945  55.332  1.00  0.00           C
ATOM   7825 7C21 POPEz 147      99.140  64.655  54.352  1.00  0.00           C
ATOM   7828 8C21 POPEz 147     100.030  65.865  54.112  1.00  0.00           C
ATOM   7832  C33 POPEz 147      92.600  64.045  70.082  1.00  0.00           C
ATOM   7835  C34 POPEz 147      93.830  64.775  69.552  1.00  0.00           C
ATOM   7838  C35 POPEz 147      94.590  63.975  68.492  1.00  0.00           C
ATOM   7841  C36 POPEz 147      95.790  64.755  67.972  1.00  0.00           C
ATOM   7844  C37 POPEz 147      96.530  64.005  66.862  1.00  0.00           C
ATOM   7847  C38 POPEz 147      97.760  64.805  66.442  1.00  0.00           C
ATOM   7850  C39 POPEz 147      98.560  64.175  65.302  1.00  0.00           C
ATOM   7853 0C31 POPEz 147      97.920  64.245  63.922  1.00  0.00           C
ATOM   7856 1C31 POPEz 147      98.990  64.045  62.832  1.00  0.00           C
ATOM   7859 2C31 POPEz 147      98.470  64.125  61.392  1.00  0.00           C
ATOM   7862 3C31 POPEz 147      97.500  63.015  61.002  1.00  0.00           C
ATOM   7865 4C31 POPEz 147      98.100  61.605  61.052  1.00  0.00           C
ATOM   7868 5C31 POPEz 147      97.100  60.545  60.562  1.00  0.00           C
ATOM   7871 6C31 POPEz 147      97.620  59.115  60.632  1.00  0.00           C
ATOM   7875  NH3 POPE0 148      11.770  83.565  33.702  1.00  0.00           N
ATOM   7879  C12 POPE0 148      10.760  82.505  34.082  1.00  0.00           C
ATOM   7882  C11 POPE0 148      11.290  81.085  33.802  1.00  0.00           C
ATOM   7885  P   POPE0 148      10.180  79.355  35.492  1.00  0.00           P
ATOM   7886  O13 POPE0 148       8.790  79.585  35.972  1.00  0.00           O
ATOM   7887  O14 POPE0 148      10.620  77.965  35.262  1.00  0.00           O
ATOM   7888  O11 POPE0 148      11.290  80.025  36.372  1.00  0.00           O
ATOM   7889  O12 POPE0 148      10.290  80.125  34.122  1.00  0.00           O
ATOM   7890  C1  POPE0 148      11.130  81.105  37.262  1.00  0.00           C
ATOM   7893  C2  POPE0 148      12.000  80.875  38.532  1.00  0.00           C
ATOM   7895  O21 POPE0 148      11.140  80.645  39.672  1.00  0.00           O
ATOM   7896  C21 POPE0 148      10.420  81.655  40.082  1.00  0.00           C
ATOM   7897  O22 POPE0 148      10.460  82.805  39.662  1.00  0.00           O
ATOM   7898  C22 POPE0 148       9.430  81.105  41.112  1.00  0.00           C
ATOM   7901  C3  POPE0 148      13.050  82.025  38.712  1.00  0.00           C
ATOM   7904  O31 POPE0 148      13.420  82.195  40.092  1.00  0.00           O
ATOM   7905  C31 POPE0 148      13.590  83.455  40.462  1.00  0.00           C
ATOM   7906  O32 POPE0 148      13.850  84.385  39.722  1.00  0.00           O
ATOM   7907  C32 POPE0 148      13.420  83.545  41.972  1.00  0.00           C
ATOM   7910  C23 POPE0 148       8.440  82.155  41.642  1.00  0.00           C
ATOM   7913  C24 POPE0 148       9.000  82.955  42.822  1.00  0.00           C
ATOM   7916  C25 POPE0 148       8.150  84.185  43.152  1.00  0.00           C
ATOM   7919  C26 POPE0 148       8.430  84.725  44.552  1.00  0.00           C
ATOM   7922  C27 POPE0 148       7.420  84.205  45.592  1.00  0.00           C
ATOM   7925  C28 POPE0 148       7.710  84.705  47.022  1.00  0.00           C
ATOM   7928  C29 POPE0 148       8.860  83.975  47.652  1.00  0.00           C
ATOM   7930 0C21 POPE0 148       8.970  83.585  48.932  1.00  0.00           C
ATOM   7932 1C21 POPE0 148       7.960  83.805  50.042  1.00  0.00           C
ATOM   7935 2C21 POPE0 148       7.800  82.585  50.972  1.00  0.00           C
ATOM   7938 3C21 POPE0 148       9.130  82.155  51.602  1.00  0.00           C
ATOM   7941 4C21 POPE0 148       8.990  81.145  52.742  1.00  0.00           C
ATOM   7944 5C21 POPE0 148      10.320  80.425  53.022  1.00  0.00           C
ATOM   7947 6C21 POPE0 148      11.560  81.345  52.982  1.00  0.00           C
ATOM   7950 7C21 POPE0 148      12.820  80.605  53.452  1.00  0.00           C
ATOM   7953 8C21 POPE0 148      14.150  81.305  53.212  1.00  0.00           C
ATOM   7957  C33 POPE0 148      13.050  84.965  42.462  1.00  0.00           C
ATOM   7960  C34 POPE0 148      13.110  84.985  43.982  1.00  0.00           C
ATOM   7963  C35 POPE0 148      12.220  86.035  44.662  1.00  0.00           C
ATOM   7966  C36 POPE0 148      12.340  85.865  46.172  1.00  0.00           C
ATOM   7969  C37 POPE0 148      11.360  86.695  46.992  1.00  0.00           C
ATOM   7972  C38 POPE0 148      11.690  86.555  48.482  1.00  0.00           C
ATOM   7975  C39 POPE0 148      10.580  87.005  49.442  1.00  0.00           C
ATOM   7978 0C31 POPE0 148       9.940  88.345  49.082  1.00  0.00           C
ATOM   7981 1C31 POPE0 148       9.380  89.025  50.332  1.00  0.00           C
ATOM   7984 2C31 POPE0 148       8.610  90.315  50.052  1.00  0.00           C
ATOM   7987 3C31 POPE0 148       8.110  90.985  51.342  1.00  0.00           C
ATOM   7990 4C31 POPE0 148       9.230  91.455  52.282  1.00  0.00           C
ATOM   7993 5C31 POPE0 148       8.710  92.005  53.612  1.00  0.00           C
ATOM   7996 6C31 POPE0 148       9.840  92.365  54.582  1.00  0.00           C
ATOM   8000  NH3 POPE1 149      11.320 126.425  35.162  1.00  0.00           N
ATOM   8004  C12 POPE1 149      10.420 125.545  34.352  1.00  0.00           C
ATOM   8007  C11 POPE1 149      10.250 124.165  35.012  1.00  0.00           C
ATOM   8010  P   POPE1 149       7.930 123.565  33.972  1.00  0.00           P
ATOM   8011  O13 POPE1 149       7.860 124.355  32.722  1.00  0.00           O
ATOM   8012  O14 POPE1 149       7.130 122.325  34.032  1.00  0.00           O
ATOM   8013  O11 POPE1 149       7.580 124.555  35.152  1.00  0.00           O
ATOM   8014  O12 POPE1 149       9.470 123.275  34.212  1.00  0.00           O
ATOM   8015  C1  POPE1 149       6.410 124.375  35.962  1.00  0.00           C
ATOM   8018  C2  POPE1 149       6.840 123.815  37.342  1.00  0.00           C
ATOM   8020  O21 POPE1 149       6.960 122.385  37.332  1.00  0.00           O
ATOM   8021  C21 POPE1 149       5.840 121.695  37.182  1.00  0.00           C
ATOM   8022  O22 POPE1 149       4.710 122.175  37.162  1.00  0.00           O
ATOM   8023  C22 POPE1 149       6.170 120.205  37.132  1.00  0.00           C
ATOM   8026  C3  POPE1 149       6.070 124.385  38.562  1.00  0.00           C
ATOM   8029  O31 POPE1 149       7.020 124.695  39.602  1.00  0.00           O
ATOM   8030  C31 POPE1 149       6.990 123.975  40.702  1.00  0.00           C
ATOM   8031  O32 POPE1 149       6.190 123.115  41.012  1.00  0.00           O
ATOM   8032  C32 POPE1 149       8.130 124.485  41.602  1.00  0.00           C
ATOM   8035  C23 POPE1 149       5.440 119.445  38.262  1.00  0.00           C
ATOM   8038  C24 POPE1 149       5.880 119.895  39.662  1.00  0.00           C
ATOM   8041  C25 POPE1 149       5.110 119.225  40.802  1.00  0.00           C
ATOM   8044  C26 POPE1 149       5.570 119.775  42.162  1.00  0.00           C
ATOM   8047  C27 POPE1 149       4.690 119.325  43.332  1.00  0.00           C
ATOM   8050  C28 POPE1 149       5.120 119.925  44.682  1.00  0.00           C
ATOM   8053  C29 POPE1 149       6.440 119.345  45.132  1.00  0.00           C
ATOM   8055 0C21 POPE1 149       6.730 118.855  46.342  1.00  0.00           C
ATOM   8057 1C21 POPE1 149       5.850 118.835  47.562  1.00  0.00           C
ATOM   8060 2C21 POPE1 149       6.690 119.145  48.812  1.00  0.00           C
ATOM   8063 3C21 POPE1 149       5.880 119.045  50.122  1.00  0.00           C
ATOM   8066 4C21 POPE1 149       6.780 118.755  51.332  1.00  0.00           C
ATOM   8069 5C21 POPE1 149       7.780 119.875  51.632  1.00  0.00           C
ATOM   8072 6C21 POPE1 149       8.750 119.465  52.752  1.00  0.00           C
ATOM   8075 7C21 POPE1 149       9.840 120.505  52.982  1.00  0.00           C
ATOM   8078 8C21 POPE1 149      10.860 120.035  54.012  1.00  0.00           C
ATOM   8082  C33 POPE1 149       7.980 123.955  43.032  1.00  0.00           C
ATOM   8085  C34 POPE1 149       9.020 124.515  44.012  1.00  0.00           C
ATOM   8088  C35 POPE1 149       8.990 123.785  45.362  1.00  0.00           C
ATOM   8091  C36 POPE1 149       7.690 124.005  46.162  1.00  0.00           C
ATOM   8094  C37 POPE1 149       7.430 122.885  47.182  1.00  0.00           C
ATOM   8097  C38 POPE1 149       6.210 123.155  48.082  1.00  0.00           C
ATOM   8100  C39 POPE1 149       6.440 124.345  49.032  1.00  0.00           C
ATOM   8103 0C31 POPE1 149       5.430 124.375  50.182  1.00  0.00           C
ATOM   8106 1C31 POPE1 149       5.710 125.535  51.152  1.00  0.00           C
ATOM   8109 2C31 POPE1 149       5.340 125.225  52.612  1.00  0.00           C
ATOM   8112 3C31 POPE1 149       6.210 124.145  53.252  1.00  0.00           C
ATOM   8115 4C31 POPE1 149       6.280 124.285  54.772  1.00  0.00           C
ATOM   8118 5C31 POPE1 149       7.140 123.205  55.432  1.00  0.00           C
ATOM   8121 6C31 POPE1 149       7.340 123.445  56.932  1.00  0.00           C
ATOM   8125  NH3 POPE2 150      52.880  65.175  76.982  1.00  0.00           N
ATOM   8129  C12 POPE2 150      52.190  63.945  76.462  1.00  0.00           C
ATOM   8132  C11 POPE2 150      50.690  64.015  76.722  1.00  0.00           C
ATOM   8135  P   POPE2 150      48.600  62.775  75.772  1.00  0.00           P
ATOM   8136  O13 POPE2 150      48.080  61.395  75.872  1.00  0.00           O
ATOM   8137  O14 POPE2 150      47.830  63.835  76.442  1.00  0.00           O
ATOM   8138  O11 POPE2 150      48.720  63.195  74.252  1.00  0.00           O
ATOM   8139  O12 POPE2 150      50.090  62.825  76.252  1.00  0.00           O
ATOM   8140  C1  POPE2 150      49.610  62.415  73.452  1.00  0.00           C
ATOM   8143  C2  POPE2 150      49.970  63.205  72.172  1.00  0.00           C
ATOM   8145  O21 POPE2 150      50.470  62.325  71.162  1.00  0.00           O
ATOM   8146  C21 POPE2 150      51.660  61.765  71.332  1.00  0.00           C
ATOM   8147  O22 POPE2 150      52.360  61.815  72.332  1.00  0.00           O
ATOM   8148  C22 POPE2 150      51.970  60.995  70.052  1.00  0.00           C
ATOM   8151  C3  POPE2 150      50.900  64.415  72.452  1.00  0.00           C
ATOM   8154  O31 POPE2 150      51.570  64.835  71.252  1.00  0.00           O
ATOM   8155  C31 POPE2 150      50.920  65.635  70.442  1.00  0.00           C
ATOM   8156  O32 POPE2 150      49.780  66.055  70.582  1.00  0.00           O
ATOM   8157  C32 POPE2 150      51.840  65.935  69.252  1.00  0.00           C
ATOM   8160  C23 POPE2 150      53.400  60.415  69.952  1.00  0.00           C
ATOM   8163  C24 POPE2 150      53.490  59.375  68.822  1.00  0.00           C
ATOM   8166  C25 POPE2 150      52.890  59.885  67.502  1.00  0.00           C
ATOM   8169  C26 POPE2 150      53.010  58.915  66.332  1.00  0.00           C
ATOM   8172  C27 POPE2 150      51.910  59.185  65.302  1.00  0.00           C
ATOM   8175  C28 POPE2 150      52.110  58.405  64.002  1.00  0.00           C
ATOM   8178  C29 POPE2 150      51.100  58.875  62.982  1.00  0.00           C
ATOM   8180 0C21 POPE2 150      51.360  59.495  61.822  1.00  0.00           C
ATOM   8182 1C21 POPE2 150      52.700  59.835  61.222  1.00  0.00           C
ATOM   8185 2C21 POPE2 150      52.880  59.235  59.822  1.00  0.00           C
ATOM   8188 3C21 POPE2 150      54.330  59.355  59.342  1.00  0.00           C
ATOM   8191 4C21 POPE2 150      54.520  59.085  57.842  1.00  0.00           C
ATOM   8194 5C21 POPE2 150      55.970  58.805  57.432  1.00  0.00           C
ATOM   8197 6C21 POPE2 150      57.000  59.795  57.992  1.00  0.00           C
ATOM   8200 7C21 POPE2 150      58.440  59.415  57.622  1.00  0.00           C
ATOM   8203 8C21 POPE2 150      59.490  60.375  58.192  1.00  0.00           C
ATOM   8207  C33 POPE2 150      51.800  64.885  68.122  1.00  0.00           C
ATOM   8210  C34 POPE2 150      53.130  64.895  67.342  1.00  0.00           C
ATOM   8213  C35 POPE2 150      53.200  63.805  66.262  1.00  0.00           C
ATOM   8216  C36 POPE2 150      52.700  64.265  64.892  1.00  0.00           C
ATOM   8219  C37 POPE2 150      52.800  63.125  63.872  1.00  0.00           C
ATOM   8222  C38 POPE2 150      52.370  63.555  62.452  1.00  0.00           C
ATOM   8225  C39 POPE2 150      53.580  63.795  61.532  1.00  0.00           C
ATOM   8228 0C31 POPE2 150      53.160  64.175  60.102  1.00  0.00           C
ATOM   8231 1C31 POPE2 150      54.340  64.125  59.122  1.00  0.00           C
ATOM   8234 2C31 POPE2 150      54.010  64.745  57.762  1.00  0.00           C
ATOM   8237 3C31 POPE2 150      55.180  64.675  56.762  1.00  0.00           C
ATOM   8240 4C31 POPE2 150      55.360  63.285  56.132  1.00  0.00           C
ATOM   8243 5C31 POPE2 150      56.630  63.175  55.282  1.00  0.00           C
ATOM   8246 6C31 POPE2 150      56.790  61.835  54.572  1.00  0.00           C
ATOM   8250  NH3 POPE3 151      84.610  93.075  79.712  1.00  0.00           N
ATOM   8254  C12 POPE3 151      83.610  92.005  79.382  1.00  0.00           C
ATOM   8257  C11 POPE3 151      84.310  90.675  79.102  1.00  0.00           C
ATOM   8260  P   POPE3 151      82.810  88.495  79.452  1.00  0.00           P
ATOM   8261  O13 POPE3 151      82.880  88.705  80.902  1.00  0.00           O
ATOM   8262  O14 POPE3 151      83.540  87.305  78.962  1.00  0.00           O
ATOM   8263  O11 POPE3 151      81.310  88.375  78.992  1.00  0.00           O
ATOM   8264  O12 POPE3 151      83.360  89.725  78.652  1.00  0.00           O
ATOM   8265  C1  POPE3 151      80.870  88.685  77.672  1.00  0.00           C
ATOM   8268  C2  POPE3 151      81.510  87.735  76.612  1.00  0.00           C
ATOM   8270  O21 POPE3 151      81.080  88.125  75.292  1.00  0.00           O
ATOM   8271  C21 POPE3 151      82.000  87.925  74.352  1.00  0.00           C
ATOM   8272  O22 POPE3 151      83.120  87.485  74.562  1.00  0.00           O
ATOM   8273  C22 POPE3 151      81.590  88.485  73.002  1.00  0.00           C
ATOM   8276  C3  POPE3 151      81.120  86.265  76.942  1.00  0.00           C
ATOM   8279  O31 POPE3 151      81.450  85.325  75.902  1.00  0.00           O
ATOM   8280  C31 POPE3 151      82.670  84.835  75.842  1.00  0.00           C
ATOM   8281  O32 POPE3 151      83.610  85.085  76.572  1.00  0.00           O
ATOM   8282  C32 POPE3 151      82.670  83.755  74.742  1.00  0.00           C
ATOM   8285  C23 POPE3 151      81.630  87.425  71.872  1.00  0.00           C
ATOM   8288  C24 POPE3 151      81.950  88.045  70.502  1.00  0.00           C
ATOM   8291  C25 POPE3 151      82.020  86.995  69.392  1.00  0.00           C
ATOM   8294  C26 POPE3 151      82.980  87.405  68.262  1.00  0.00           C
ATOM   8297  C27 POPE3 151      82.970  86.395  67.112  1.00  0.00           C
ATOM   8300  C28 POPE3 151      83.810  86.805  65.892  1.00  0.00           C
ATOM   8303  C29 POPE3 151      85.260  87.065  66.222  1.00  0.00           C
ATOM   8305 0C21 POPE3 151      86.080  87.815  65.462  1.00  0.00           C
ATOM   8307 1C21 POPE3 151      85.700  88.435  64.142  1.00  0.00           C
ATOM   8310 2C21 POPE3 151      86.840  88.335  63.112  1.00  0.00           C
ATOM   8313 3C21 POPE3 151      87.270  86.915  62.742  1.00  0.00           C
ATOM   8316 4C21 POPE3 151      86.330  86.225  61.742  1.00  0.00           C
ATOM   8319 5C21 POPE3 151      86.940  84.915  61.222  1.00  0.00           C
ATOM   8322 6C21 POPE3 151      86.220  84.355  59.992  1.00  0.00           C
ATOM   8325 7C21 POPE3 151      86.980  83.155  59.412  1.00  0.00           C
ATOM   8328 8C21 POPE3 151      86.380  82.635  58.112  1.00  0.00           C
ATOM   8332  C33 POPE3 151      83.790  83.955  73.702  1.00  0.00           C
ATOM   8335  C34 POPE3 151      83.760  82.915  72.562  1.00  0.00           C
ATOM   8338  C35 POPE3 151      82.530  83.025  71.642  1.00  0.00           C
ATOM   8341  C36 POPE3 151      82.670  82.125  70.402  1.00  0.00           C
ATOM   8344  C37 POPE3 151      81.610  82.385  69.322  1.00  0.00           C
ATOM   8347  C38 POPE3 151      81.930  81.615  68.042  1.00  0.00           C
ATOM   8350  C39 POPE3 151      81.110  81.975  66.802  1.00  0.00           C
ATOM   8353 0C31 POPE3 151      81.290  83.455  66.402  1.00  0.00           C
ATOM   8356 1C31 POPE3 151      80.800  83.825  64.992  1.00  0.00           C
ATOM   8359 2C31 POPE3 151      81.900  83.725  63.922  1.00  0.00           C
ATOM   8362 3C31 POPE3 151      82.170  82.295  63.452  1.00  0.00           C
ATOM   8365 4C31 POPE3 151      83.120  82.225  62.252  1.00  0.00           C
ATOM   8368 5C31 POPE3 151      83.300  80.785  61.742  1.00  0.00           C
ATOM   8371 6C31 POPE3 151      84.230  80.685  60.532  1.00  0.00           C
ATOM   8375  NH3 POPE4 152      38.420   9.205  75.142  1.00  0.00           N
ATOM   8379  C12 POPE4 152      37.750   8.885  73.832  1.00  0.00           C
ATOM   8382  C11 POPE4 152      37.630   7.375  73.652  1.00  0.00           C
ATOM   8385  P   POPE4 152      35.890   5.795  72.632  1.00  0.00           P
ATOM   8386  O13 POPE4 152      36.720   4.685  73.162  1.00  0.00           O
ATOM   8387  O14 POPE4 152      34.700   6.125  73.442  1.00  0.00           O
ATOM   8388  O11 POPE4 152      35.470   5.485  71.152  1.00  0.00           O
ATOM   8389  O12 POPE4 152      36.790   7.085  72.522  1.00  0.00           O
ATOM   8390  C1  POPE4 152      34.450   4.505  70.932  1.00  0.00           C
ATOM   8393  C2  POPE4 152      35.050   3.065  70.942  1.00  0.00           C
ATOM   8395  O21 POPE4 152      35.560   2.595  69.682  1.00  0.00           O
ATOM   8396  C21 POPE4 152      34.840   2.645  68.592  1.00  0.00           C
ATOM   8397  O22 POPE4 152      33.720   3.105  68.462  1.00  0.00           O
ATOM   8398  C22 POPE4 152      35.560   1.845  67.512  1.00  0.00           C
ATOM   8401  C3  POPE4 152      34.130   2.015  71.662  1.00  0.00           C
ATOM   8404  O31 POPE4 152      32.830   1.845  71.062  1.00  0.00           O
ATOM   8405  C31 POPE4 152      32.650   0.765  70.312  1.00  0.00           C
ATOM   8406  O32 POPE4 152      33.440  -0.125  70.112  1.00  0.00           O
ATOM   8407  C32 POPE4 152      31.240   0.815  69.742  1.00  0.00           C
ATOM   8410  C23 POPE4 152      34.700   1.615  66.252  1.00  0.00           C
ATOM   8413  C24 POPE4 152      35.140   0.385  65.462  1.00  0.00           C
ATOM   8416  C25 POPE4 152      34.150   0.025  64.342  1.00  0.00           C
ATOM   8419  C26 POPE4 152      34.060   1.095  63.252  1.00  0.00           C
ATOM   8422  C27 POPE4 152      33.140   0.675  62.092  1.00  0.00           C
ATOM   8425  C28 POPE4 152      33.050   1.785  61.032  1.00  0.00           C
ATOM   8428  C29 POPE4 152      32.260   1.345  59.822  1.00  0.00           C
ATOM   8430 0C21 POPE4 152      32.760   0.725  58.732  1.00  0.00           C
ATOM   8432 1C21 POPE4 152      34.190   0.325  58.512  1.00  0.00           C
ATOM   8435 2C21 POPE4 152      34.360  -1.185  58.242  1.00  0.00           C
ATOM   8438 3C21 POPE4 152      33.820  -1.625  56.862  1.00  0.00           C
ATOM   8441 4C21 POPE4 152      34.250  -3.055  56.472  1.00  0.00           C
ATOM   8444 5C21 POPE4 152      33.700  -4.115  57.432  1.00  0.00           C
ATOM   8447 6C21 POPE4 152      34.090  -5.555  57.042  1.00  0.00           C
ATOM   8450 7C21 POPE4 152      33.600  -6.545  58.112  1.00  0.00           C
ATOM   8453 8C21 POPE4 152      33.870  -8.005  57.762  1.00  0.00           C
ATOM   8457  C33 POPE4 152      31.270   0.995  68.222  1.00  0.00           C
ATOM   8460  C34 POPE4 152      29.890   1.245  67.602  1.00  0.00           C
ATOM   8463  C35 POPE4 152      30.050   1.475  66.102  1.00  0.00           C
ATOM   8466  C36 POPE4 152      28.900   0.905  65.272  1.00  0.00           C
ATOM   8469  C37 POPE4 152      29.250   1.015  63.782  1.00  0.00           C
ATOM   8472  C38 POPE4 152      28.110   0.595  62.862  1.00  0.00           C
ATOM   8475  C39 POPE4 152      28.460   0.815  61.382  1.00  0.00           C
ATOM   8478 0C31 POPE4 152      28.800   2.275  61.072  1.00  0.00           C
ATOM   8481 1C31 POPE4 152      28.690   2.655  59.592  1.00  0.00           C
ATOM   8484 2C31 POPE4 152      29.300   4.045  59.332  1.00  0.00           C
ATOM   8487 3C31 POPE4 152      29.360   4.425  57.852  1.00  0.00           C
ATOM   8490 4C31 POPE4 152      27.980   4.635  57.212  1.00  0.00           C
ATOM   8493 5C31 POPE4 152      28.080   5.125  55.762  1.00  0.00           C
ATOM   8496 6C31 POPE4 152      26.720   5.295  55.092  1.00  0.00           C
ATOM   8500  NH3 POPE5 153     116.480 108.775  77.782  1.00  0.00           N
ATOM   8504  C12 POPE5 153     115.260 109.235  78.562  1.00  0.00           C
ATOM   8507  C11 POPE5 153     114.140 108.155  78.582  1.00  0.00           C
ATOM   8510  P   POPE5 153     111.960 109.675  78.522  1.00  0.00           P
ATOM   8511  O13 POPE5 153     110.650 109.635  79.192  1.00  0.00           O
ATOM   8512  O14 POPE5 153     112.650 110.985  78.542  1.00  0.00           O
ATOM   8513  O11 POPE5 153     111.780 109.205  77.022  1.00  0.00           O
ATOM   8514  O12 POPE5 153     112.920 108.605  79.162  1.00  0.00           O
ATOM   8515  C1  POPE5 153     112.110 109.975  75.862  1.00  0.00           C
ATOM   8518  C2  POPE5 153     113.520 109.575  75.372  1.00  0.00           C
ATOM   8520  O21 POPE5 153     114.200 110.465  74.472  1.00  0.00           O
ATOM   8521  C21 POPE5 153     113.620 110.795  73.332  1.00  0.00           C
ATOM   8522  O22 POPE5 153     112.450 110.655  73.052  1.00  0.00           O
ATOM   8523  C22 POPE5 153     114.730 111.165  72.342  1.00  0.00           C
ATOM   8526  C3  POPE5 153     113.600 108.105  74.882  1.00  0.00           C
ATOM   8529  O31 POPE5 153     114.990 107.705  74.962  1.00  0.00           O
ATOM   8530  C31 POPE5 153     115.610 107.655  73.772  1.00  0.00           C
ATOM   8531  O32 POPE5 153     115.140 107.165  72.772  1.00  0.00           O
ATOM   8532  C32 POPE5 153     116.890 108.475  73.882  1.00  0.00           C
ATOM   8535  C23 POPE5 153     114.280 112.005  71.122  1.00  0.00           C
ATOM   8538  C24 POPE5 153     114.190 113.505  71.432  1.00  0.00           C
ATOM   8541  C25 POPE5 153     114.320 114.415  70.192  1.00  0.00           C
ATOM   8544  C26 POPE5 153     113.180 114.355  69.162  1.00  0.00           C
ATOM   8547  C27 POPE5 153     113.400 115.305  67.972  1.00  0.00           C
ATOM   8550  C28 POPE5 153     112.270 115.305  66.912  1.00  0.00           C
ATOM   8553  C29 POPE5 153     110.980 115.885  67.432  1.00  0.00           C
ATOM   8555 0C21 POPE5 153     110.150 116.755  66.822  1.00  0.00           C
ATOM   8557 1C21 POPE5 153     110.280 117.325  65.432  1.00  0.00           C
ATOM   8560 2C21 POPE5 153     108.910 117.765  64.892  1.00  0.00           C
ATOM   8563 3C21 POPE5 153     108.980 118.385  63.492  1.00  0.00           C
ATOM   8566 4C21 POPE5 153     107.620 118.895  62.982  1.00  0.00           C
ATOM   8569 5C21 POPE5 153     107.730 119.595  61.622  1.00  0.00           C
ATOM   8572 6C21 POPE5 153     106.360 119.925  60.992  1.00  0.00           C
ATOM   8575 7C21 POPE5 153     106.080 119.135  59.712  1.00  0.00           C
ATOM   8578 8C21 POPE5 153     104.730 119.435  59.062  1.00  0.00           C
ATOM   8582  C33 POPE5 153     117.680 108.545  72.572  1.00  0.00           C
ATOM   8585  C34 POPE5 153     118.480 107.265  72.332  1.00  0.00           C
ATOM   8588  C35 POPE5 153     119.420 107.405  71.132  1.00  0.00           C
ATOM   8591  C36 POPE5 153     120.580 106.415  71.172  1.00  0.00           C
ATOM   8594  C37 POPE5 153     121.660 106.845  70.182  1.00  0.00           C
ATOM   8597  C38 POPE5 153     122.900 105.965  70.302  1.00  0.00           C
ATOM   8600  C39 POPE5 153     123.970 106.395  69.302  1.00  0.00           C
ATOM   8603 0C31 POPE5 153     125.060 105.335  69.102  1.00  0.00           C
ATOM   8606 1C31 POPE5 153     125.870 105.615  67.842  1.00  0.00           C
ATOM   8609 2C31 POPE5 153     126.750 104.435  67.442  1.00  0.00           C
ATOM   8612 3C31 POPE5 153     127.330 104.625  66.042  1.00  0.00           C
ATOM   8615 4C31 POPE5 153     128.160 103.435  65.542  1.00  0.00           C
ATOM   8618 5C31 POPE5 153     128.230 103.395  64.012  1.00  0.00           C
ATOM   8621 6C31 POPE5 153     129.180 102.325  63.482  1.00  0.00           C
ATOM   8625  NH3 POPE6 154      92.490   3.805  35.822  1.00  0.00           N
ATOM   8629  C12 POPE6 154      91.650   4.705  36.712  1.00  0.00           C
ATOM   8632  C11 POPE6 154      90.290   4.095  37.132  1.00  0.00           C
ATOM   8635  P   POPE6 154      88.420   5.985  37.412  1.00  0.00           P
ATOM   8636  O13 POPE6 154      88.380   7.235  38.222  1.00  0.00           O
ATOM   8637  O14 POPE6 154      88.600   6.185  35.972  1.00  0.00           O
ATOM   8638  O11 POPE6 154      87.040   5.215  37.592  1.00  0.00           O
ATOM   8639  O12 POPE6 154      89.540   5.005  37.952  1.00  0.00           O
ATOM   8640  C1  POPE6 154      86.820   4.125  38.502  1.00  0.00           C
ATOM   8643  C2  POPE6 154      86.480   4.595  39.962  1.00  0.00           C
ATOM   8645  O21 POPE6 154      87.420   3.985  40.862  1.00  0.00           O
ATOM   8646  C21 POPE6 154      87.690   4.655  41.962  1.00  0.00           C
ATOM   8647  O22 POPE6 154      87.420   5.825  42.172  1.00  0.00           O
ATOM   8648  C22 POPE6 154      88.490   3.775  42.902  1.00  0.00           C
ATOM   8651  C3  POPE6 154      85.030   4.255  40.442  1.00  0.00           C
ATOM   8654  O31 POPE6 154      84.530   5.275  41.342  1.00  0.00           O
ATOM   8655  C31 POPE6 154      84.560   5.015  42.652  1.00  0.00           C
ATOM   8656  O32 POPE6 154      84.760   3.925  43.142  1.00  0.00           O
ATOM   8657  C32 POPE6 154      84.330   6.335  43.392  1.00  0.00           C
ATOM   8660  C23 POPE6 154      87.950   3.825  44.342  1.00  0.00           C
ATOM   8663  C24 POPE6 154      88.670   2.815  45.252  1.00  0.00           C
ATOM   8666  C25 POPE6 154      88.420   3.035  46.752  1.00  0.00           C
ATOM   8669  C26 POPE6 154      86.940   2.905  47.092  1.00  0.00           C
ATOM   8672  C27 POPE6 154      86.590   3.085  48.572  1.00  0.00           C
ATOM   8675  C28 POPE6 154      86.950   1.975  49.562  1.00  0.00           C
ATOM   8678  C29 POPE6 154      88.350   1.985  50.102  1.00  0.00           C
ATOM   8680 0C21 POPE6 154      88.670   2.105  51.402  1.00  0.00           C
ATOM   8682 1C21 POPE6 154      87.680   2.245  52.532  1.00  0.00           C
ATOM   8685 2C21 POPE6 154      88.290   1.975  53.912  1.00  0.00           C
ATOM   8688 3C21 POPE6 154      88.640   0.495  54.142  1.00  0.00           C
ATOM   8691 4C21 POPE6 154      89.200   0.225  55.542  1.00  0.00           C
ATOM   8694 5C21 POPE6 154      90.630   0.765  55.732  1.00  0.00           C
ATOM   8697 6C21 POPE6 154      91.200   0.405  57.102  1.00  0.00           C
ATOM   8700 7C21 POPE6 154      92.660   0.815  57.302  1.00  0.00           C
ATOM   8703 8C21 POPE6 154      93.180   0.545  58.712  1.00  0.00           C
ATOM   8707  C33 POPE6 154      84.470   6.265  44.942  1.00  0.00           C
ATOM   8710  C34 POPE6 154      83.970   7.575  45.572  1.00  0.00           C
ATOM   8713  C35 POPE6 154      83.870   7.605  47.092  1.00  0.00           C
ATOM   8716  C36 POPE6 154      85.240   7.805  47.742  1.00  0.00           C
ATOM   8719  C37 POPE6 154      85.210   8.065  49.242  1.00  0.00           C
ATOM   8722  C38 POPE6 154      86.610   8.275  49.832  1.00  0.00           C
ATOM   8725  C39 POPE6 154      86.650   9.425  50.842  1.00  0.00           C
ATOM   8728 0C31 POPE6 154      85.710   9.225  52.042  1.00  0.00           C
ATOM   8731 1C31 POPE6 154      85.600  10.485  52.902  1.00  0.00           C
ATOM   8734 2C31 POPE6 154      84.520  10.355  53.982  1.00  0.00           C
ATOM   8737 3C31 POPE6 154      84.230  11.675  54.702  1.00  0.00           C
ATOM   8740 4C31 POPE6 154      85.310  12.075  55.722  1.00  0.00           C
ATOM   8743 5C31 POPE6 154      85.070  13.475  56.272  1.00  0.00           C
ATOM   8746 6C31 POPE6 154      86.120  13.925  57.292  1.00  0.00           C
ATOM   8750  NH3 POPE7 155       7.990  82.335  76.422  1.00  0.00           N
ATOM   8754  C12 POPE7 155       7.740  81.285  77.472  1.00  0.00           C
ATOM   8757  C11 POPE7 155       8.860  81.335  78.502  1.00  0.00           C
ATOM   8760  P   POPE7 155      10.620  79.605  77.692  1.00  0.00           P
ATOM   8761  O13 POPE7 155      10.780  79.015  79.032  1.00  0.00           O
ATOM   8762  O14 POPE7 155       9.700  78.915  76.742  1.00  0.00           O
ATOM   8763  O11 POPE7 155      12.000  79.855  76.992  1.00  0.00           O
ATOM   8764  O12 POPE7 155      10.100  81.095  77.832  1.00  0.00           O
ATOM   8765  C1  POPE7 155      12.110  80.635  75.792  1.00  0.00           C
ATOM   8768  C2  POPE7 155      11.970  79.785  74.512  1.00  0.00           C
ATOM   8770  O21 POPE7 155      13.010  80.195  73.602  1.00  0.00           O
ATOM   8771  C21 POPE7 155      13.500  79.235  72.822  1.00  0.00           C
ATOM   8772  O22 POPE7 155      13.160  78.065  72.872  1.00  0.00           O
ATOM   8773  C22 POPE7 155      14.600  79.795  71.942  1.00  0.00           C
ATOM   8776  C3  POPE7 155      10.550  79.965  73.892  1.00  0.00           C
ATOM   8779  O31 POPE7 155      10.150  78.825  73.092  1.00  0.00           O
ATOM   8780  C31 POPE7 155      10.490  78.935  71.802  1.00  0.00           C
ATOM   8781  O32 POPE7 155      10.990  79.935  71.302  1.00  0.00           O
ATOM   8782  C32 POPE7 155      10.200  77.635  71.062  1.00  0.00           C
ATOM   8785  C23 POPE7 155      14.760  78.955  70.662  1.00  0.00           C
ATOM   8788  C24 POPE7 155      16.080  79.245  69.942  1.00  0.00           C
ATOM   8791  C25 POPE7 155      16.170  78.495  68.602  1.00  0.00           C
ATOM   8794  C26 POPE7 155      15.400  79.205  67.482  1.00  0.00           C
ATOM   8797  C27 POPE7 155      14.520  78.245  66.652  1.00  0.00           C
ATOM   8800  C28 POPE7 155      13.740  78.945  65.532  1.00  0.00           C
ATOM   8803  C29 POPE7 155      14.610  79.405  64.392  1.00  0.00           C
ATOM   8805 0C21 POPE7 155      14.740  78.745  63.222  1.00  0.00           C
ATOM   8807 1C21 POPE7 155      14.070  77.435  62.902  1.00  0.00           C
ATOM   8810 2C21 POPE7 155      14.410  76.965  61.492  1.00  0.00           C
ATOM   8813 3C21 POPE7 155      13.620  77.715  60.402  1.00  0.00           C
ATOM   8816 4C21 POPE7 155      14.060  77.335  58.982  1.00  0.00           C
ATOM   8819 5C21 POPE7 155      13.990  75.835  58.702  1.00  0.00           C
ATOM   8822 6C21 POPE7 155      14.180  75.495  57.222  1.00  0.00           C
ATOM   8825 7C21 POPE7 155      14.050  73.995  56.982  1.00  0.00           C
ATOM   8828 8C21 POPE7 155      13.750  73.695  55.522  1.00  0.00           C
ATOM   8832  C33 POPE7 155      10.110  77.935  69.562  1.00  0.00           C
ATOM   8835  C34 POPE7 155       9.620  76.755  68.712  1.00  0.00           C
ATOM   8838  C35 POPE7 155       9.360  77.265  67.292  1.00  0.00           C
ATOM   8841  C36 POPE7 155       9.240  76.195  66.212  1.00  0.00           C
ATOM   8844  C37 POPE7 155       9.490  76.835  64.842  1.00  0.00           C
ATOM   8847  C38 POPE7 155       9.190  75.945  63.642  1.00  0.00           C
ATOM   8850  C39 POPE7 155       9.770  76.515  62.342  1.00  0.00           C
ATOM   8853 0C31 POPE7 155       9.260  77.925  62.042  1.00  0.00           C
ATOM   8856 1C31 POPE7 155       9.670  78.475  60.672  1.00  0.00           C
ATOM   8859 2C31 POPE7 155       8.820  79.685  60.302  1.00  0.00           C
ATOM   8862 3C31 POPE7 155       9.170  80.305  58.942  1.00  0.00           C
ATOM   8865 4C31 POPE7 155       8.140  81.385  58.562  1.00  0.00           C
ATOM   8868 5C31 POPE7 155       8.430  82.095  57.232  1.00  0.00           C
ATOM   8871 6C31 POPE7 155       7.330  83.085  56.842  1.00  0.00           C
ATOM   8875  NH3 POPE8 156     101.380 100.405  37.332  1.00  0.00           N
ATOM   8879  C12 POPE8 156     100.560 100.935  36.192  1.00  0.00           C
ATOM   8882  C11 POPE8 156      99.070 100.585  36.292  1.00  0.00           C
ATOM   8885  P   POPE8 156      96.800 101.175  35.112  1.00  0.00           P
ATOM   8886  O13 POPE8 156      96.250 102.455  35.622  1.00  0.00           O
ATOM   8887  O14 POPE8 156      96.480 100.835  33.712  1.00  0.00           O
ATOM   8888  O11 POPE8 156      96.320  99.985  36.012  1.00  0.00           O
ATOM   8889  O12 POPE8 156      98.380 101.245  35.232  1.00  0.00           O
ATOM   8890  C1  POPE8 156      95.110  99.995  36.762  1.00  0.00           C
ATOM   8893  C2  POPE8 156      95.290  99.065  37.982  1.00  0.00           C
ATOM   8895  O21 POPE8 156      94.210  99.225  38.922  1.00  0.00           O
ATOM   8896  C21 POPE8 156      94.100  98.185  39.742  1.00  0.00           C
ATOM   8897  O22 POPE8 156      94.830  97.225  39.762  1.00  0.00           O
ATOM   8898  C22 POPE8 156      92.870  98.325  40.612  1.00  0.00           C
ATOM   8901  C3  POPE8 156      96.710  99.325  38.582  1.00  0.00           C
ATOM   8904  O31 POPE8 156      96.860  99.015  39.992  1.00  0.00           O
ATOM   8905  C31 POPE8 156      97.870  98.205  40.282  1.00  0.00           C
ATOM   8906  O32 POPE8 156      98.550  97.595  39.472  1.00  0.00           O
ATOM   8907  C32 POPE8 156      98.240  98.405  41.752  1.00  0.00           C
ATOM   8910  C23 POPE8 156      92.880  97.245  41.722  1.00  0.00           C
ATOM   8913  C24 POPE8 156      91.820  97.495  42.792  1.00  0.00           C
ATOM   8916  C25 POPE8 156      92.110  98.745  43.632  1.00  0.00           C
ATOM   8919  C26 POPE8 156      93.040  98.485  44.812  1.00  0.00           C
ATOM   8922  C27 POPE8 156      93.210  99.745  45.692  1.00  0.00           C
ATOM   8925  C28 POPE8 156      94.630  99.885  46.262  1.00  0.00           C
ATOM   8928  C29 POPE8 156      94.780 101.115  47.132  1.00  0.00           C
ATOM   8930 0C21 POPE8 156      95.620 101.235  48.162  1.00  0.00           C
ATOM   8932 1C21 POPE8 156      96.580 100.165  48.622  1.00  0.00           C
ATOM   8935 2C21 POPE8 156      95.910  99.225  49.632  1.00  0.00           C
ATOM   8938 3C21 POPE8 156      96.670  97.915  49.842  1.00  0.00           C
ATOM   8941 4C21 POPE8 156      95.850  96.795  50.502  1.00  0.00           C
ATOM   8944 5C21 POPE8 156      95.460  97.015  51.972  1.00  0.00           C
ATOM   8947 6C21 POPE8 156      94.230  97.915  52.182  1.00  0.00           C
ATOM   8950 7C21 POPE8 156      93.640  97.765  53.582  1.00  0.00           C
ATOM   8953 8C21 POPE8 156      92.490  98.725  53.872  1.00  0.00           C
ATOM   8957  C33 POPE8 156      97.140  98.055  42.792  1.00  0.00           C
ATOM   8960  C34 POPE8 156      97.790  97.655  44.132  1.00  0.00           C
ATOM   8963  C35 POPE8 156      96.820  97.295  45.262  1.00  0.00           C
ATOM   8966  C36 POPE8 156      97.070  95.935  45.962  1.00  0.00           C
ATOM   8969  C37 POPE8 156      96.040  94.865  45.532  1.00  0.00           C
ATOM   8972  C38 POPE8 156      95.930  93.635  46.452  1.00  0.00           C
ATOM   8975  C39 POPE8 156      95.730  93.995  47.932  1.00  0.00           C
ATOM   8978 0C31 POPE8 156      95.140  92.875  48.792  1.00  0.00           C
ATOM   8981 1C31 POPE8 156      94.980  93.355  50.242  1.00  0.00           C
ATOM   8984 2C31 POPE8 156      94.270  92.375  51.172  1.00  0.00           C
ATOM   8987 3C31 POPE8 156      94.040  93.025  52.542  1.00  0.00           C
ATOM   8990 4C31 POPE8 156      93.270  92.145  53.532  1.00  0.00           C
ATOM   8993 5C31 POPE8 156      92.750  92.955  54.732  1.00  0.00           C
ATOM   8996 6C31 POPE8 156      93.840  93.675  55.522  1.00  0.00           C
ATOM   9000  NH3 POPE9 157      47.020  32.915  77.172  1.00  0.00           N
ATOM   9004  C12 POPE9 157      46.520  31.575  77.672  1.00  0.00           C
ATOM   9007  C11 POPE9 157      44.980  31.565  77.762  1.00  0.00           C
ATOM   9010  P   POPE9 157      44.460  29.055  77.122  1.00  0.00           P
ATOM   9011  O13 POPE9 157      45.800  28.445  77.252  1.00  0.00           O
ATOM   9012  O14 POPE9 157      43.300  28.165  77.312  1.00  0.00           O
ATOM   9013  O11 POPE9 157      44.300  29.765  75.692  1.00  0.00           O
ATOM   9014  O12 POPE9 157      44.430  30.295  78.102  1.00  0.00           O
ATOM   9015  C1  POPE9 157      44.730  29.105  74.492  1.00  0.00           C
ATOM   9018  C2  POPE9 157      45.270  30.155  73.482  1.00  0.00           C
ATOM   9020  O21 POPE9 157      45.290  29.705  72.112  1.00  0.00           O
ATOM   9021  C21 POPE9 157      46.260  28.865  71.792  1.00  0.00           C
ATOM   9022  O22 POPE9 157      46.840  28.105  72.542  1.00  0.00           O
ATOM   9023  C22 POPE9 157      46.610  29.075  70.322  1.00  0.00           C
ATOM   9026  C3  POPE9 157      46.630  30.765  73.932  1.00  0.00           C
ATOM   9029  O31 POPE9 157      47.040  31.855  73.072  1.00  0.00           O
ATOM   9030  C31 POPE9 157      46.790  33.085  73.532  1.00  0.00           C
ATOM   9031  O32 POPE9 157      46.180  33.315  74.562  1.00  0.00           O
ATOM   9032  C32 POPE9 157      47.460  34.105  72.612  1.00  0.00           C
ATOM   9035  C23 POPE9 157      47.620  30.235  70.122  1.00  0.00           C
ATOM   9038  C24 POPE9 157      48.610  29.975  68.972  1.00  0.00           C
ATOM   9041  C25 POPE9 157      47.950  29.775  67.602  1.00  0.00           C
ATOM   9044  C26 POPE9 157      47.450  31.065  66.962  1.00  0.00           C
ATOM   9047  C27 POPE9 157      46.630  30.795  65.692  1.00  0.00           C
ATOM   9050  C28 POPE9 157      46.270  32.075  64.932  1.00  0.00           C
ATOM   9053  C29 POPE9 157      45.260  31.805  63.842  1.00  0.00           C
ATOM   9055 0C21 POPE9 157      45.540  31.455  62.572  1.00  0.00           C
ATOM   9057 1C21 POPE9 157      46.900  31.315  61.942  1.00  0.00           C
ATOM   9060 2C21 POPE9 157      46.860  31.825  60.492  1.00  0.00           C
ATOM   9063 3C21 POPE9 157      48.240  31.805  59.802  1.00  0.00           C
ATOM   9066 4C21 POPE9 157      48.160  32.285  58.352  1.00  0.00           C
ATOM   9069 5C21 POPE9 157      49.540  32.365  57.682  1.00  0.00           C
ATOM   9072 6C21 POPE9 157      49.460  32.745  56.192  1.00  0.00           C
ATOM   9075 7C21 POPE9 157      50.840  32.815  55.522  1.00  0.00           C
ATOM   9078 8C21 POPE9 157      50.770  33.055  54.012  1.00  0.00           C
ATOM   9082  C33 POPE9 157      46.900  34.115  71.162  1.00  0.00           C
ATOM   9085  C34 POPE9 157      47.890  34.695  70.142  1.00  0.00           C
ATOM   9088  C35 POPE9 157      47.450  34.525  68.672  1.00  0.00           C
ATOM   9091  C36 POPE9 157      46.510  35.615  68.162  1.00  0.00           C
ATOM   9094  C37 POPE9 157      45.820  35.205  66.852  1.00  0.00           C
ATOM   9097  C38 POPE9 157      44.930  36.325  66.312  1.00  0.00           C
ATOM   9100  C39 POPE9 157      43.870  35.935  65.272  1.00  0.00           C
ATOM   9103 0C31 POPE9 157      44.360  35.875  63.822  1.00  0.00           C
ATOM   9106 1C31 POPE9 157      43.170  35.805  62.852  1.00  0.00           C
ATOM   9109 2C31 POPE9 157      43.450  36.355  61.442  1.00  0.00           C
ATOM   9112 3C31 POPE9 157      44.580  35.635  60.712  1.00  0.00           C
ATOM   9115 4C31 POPE9 157      44.500  35.865  59.192  1.00  0.00           C
ATOM   9118 5C31 POPE9 157      45.570  35.105  58.412  1.00  0.00           C
ATOM   9121 6C31 POPE9 157      45.250  34.995  56.912  1.00  0.00           C
ATOM   9125  NH3 POPE  158      62.870  28.195  77.892  1.00  0.00           N
ATOM   9129  C12 POPE  158      62.870  29.085  76.682  1.00  0.00           C
ATOM   9132  C11 POPE  158      62.660  30.565  77.042  1.00  0.00           C
ATOM   9135  P   POPE  158      60.570  31.725  75.882  1.00  0.00           P
ATOM   9136  O13 POPE  158      59.440  32.495  76.442  1.00  0.00           O
ATOM   9137  O14 POPE  158      60.260  30.805  74.762  1.00  0.00           O
ATOM   9138  O11 POPE  158      61.720  32.735  75.452  1.00  0.00           O
ATOM   9139  O12 POPE  158      61.270  30.885  77.052  1.00  0.00           O
ATOM   9140  C1  POPE  158      62.510  32.515  74.282  1.00  0.00           C
ATOM   9143  C2  POPE  158      62.040  33.395  73.112  1.00  0.00           C
ATOM   9145  O21 POPE  158      62.700  32.865  71.952  1.00  0.00           O
ATOM   9146  C21 POPE  158      61.960  32.745  70.872  1.00  0.00           C
ATOM   9147  O22 POPE  158      60.830  33.195  70.722  1.00  0.00           O
ATOM   9148  C22 POPE  158      62.680  31.865  69.862  1.00  0.00           C
ATOM   9151  C3  POPE  158      62.420  34.885  73.372  1.00  0.00           C
ATOM   9154  O31 POPE  158      61.600  35.815  72.632  1.00  0.00           O
ATOM   9155  C31 POPE  158      62.110  36.225  71.482  1.00  0.00           C
ATOM   9156  O32 POPE  158      63.170  35.875  71.012  1.00  0.00           O
ATOM   9157  C32 POPE  158      61.140  37.245  70.872  1.00  0.00           C
ATOM   9160  C23 POPE  158      62.590  32.445  68.432  1.00  0.00           C
ATOM   9163  C24 POPE  158      63.300  31.545  67.412  1.00  0.00           C
ATOM   9166  C25 POPE  158      63.180  32.045  65.972  1.00  0.00           C
ATOM   9169  C26 POPE  158      63.890  33.385  65.722  1.00  0.00           C
ATOM   9172  C27 POPE  158      64.060  33.675  64.232  1.00  0.00           C
ATOM   9175  C28 POPE  158      64.870  34.955  63.982  1.00  0.00           C
ATOM   9178  C29 POPE  158      65.380  35.045  62.562  1.00  0.00           C
ATOM   9180 0C21 POPE  158      65.370  36.125  61.762  1.00  0.00           C
ATOM   9182 1C21 POPE  158      64.860  37.505  62.112  1.00  0.00           C
ATOM   9185 2C21 POPE  158      63.530  37.815  61.402  1.00  0.00           C
ATOM   9188 3C21 POPE  158      63.650  37.895  59.872  1.00  0.00           C
ATOM   9191 4C21 POPE  158      62.300  38.145  59.172  1.00  0.00           C
ATOM   9194 5C21 POPE  158      62.480  38.175  57.652  1.00  0.00           C
ATOM   9197 6C21 POPE  158      61.220  38.585  56.872  1.00  0.00           C
ATOM   9200 7C21 POPE  158      61.490  38.635  55.362  1.00  0.00           C
ATOM   9203 8C21 POPE  158      60.360  39.255  54.552  1.00  0.00           C
ATOM   9207  C33 POPE  158      61.580  37.755  69.472  1.00  0.00           C
ATOM   9210  C34 POPE  158      60.580  38.765  68.902  1.00  0.00           C
ATOM   9213  C35 POPE  158      60.920  39.285  67.502  1.00  0.00           C
ATOM   9216  C36 POPE  158      60.710  38.265  66.372  1.00  0.00           C
ATOM   9219  C37 POPE  158      60.480  38.945  65.012  1.00  0.00           C
ATOM   9222  C38 POPE  158      60.410  37.945  63.842  1.00  0.00           C
ATOM   9225  C39 POPE  158      59.620  38.455  62.632  1.00  0.00           C
ATOM   9228 0C31 POPE  158      60.070  39.795  62.042  1.00  0.00           C
ATOM   9231 1C31 POPE  158      59.170  40.245  60.882  1.00  0.00           C
ATOM   9234 2C31 POPE  158      59.670  41.485  60.132  1.00  0.00           C
ATOM   9237 3C31 POPE  158      58.640  41.985  59.112  1.00  0.00           C
ATOM   9240 4C31 POPE  158      59.140  43.135  58.222  1.00  0.00           C
ATOM   9243 5C31 POPE  158      58.040  43.785  57.372  1.00  0.00           C
ATOM   9246 6C31 POPE  158      58.440  45.145  56.782  1.00  0.00           C
ATOM   9250  NH3 POPE  159      53.790  53.735  32.722  1.00  0.00           N
ATOM   9254  C12 POPE  159      53.740  54.645  31.522  1.00  0.00           C
ATOM   9257  C11 POPE  159      52.540  55.595  31.622  1.00  0.00           C
ATOM   9260  P   POPE  159      52.530  57.865  32.982  1.00  0.00           P
ATOM   9261  O13 POPE  159      52.980  58.425  31.692  1.00  0.00           O
ATOM   9262  O14 POPE  159      51.160  58.225  33.432  1.00  0.00           O
ATOM   9263  O11 POPE  159      53.560  58.175  34.132  1.00  0.00           O
ATOM   9264  O12 POPE  159      52.590  56.295  32.852  1.00  0.00           O
ATOM   9265  C1  POPE  159      54.290  57.175  34.842  1.00  0.00           C
ATOM   9268  C2  POPE  159      53.570  56.635  36.112  1.00  0.00           C
ATOM   9270  O21 POPE  159      54.480  55.765  36.822  1.00  0.00           O
ATOM   9271  C21 POPE  159      55.280  56.365  37.692  1.00  0.00           C
ATOM   9272  O22 POPE  159      55.490  57.565  37.752  1.00  0.00           O
ATOM   9273  C22 POPE  159      55.760  55.295  38.682  1.00  0.00           C
ATOM   9276  C3  POPE  159      52.270  55.815  35.832  1.00  0.00           C
ATOM   9279  O31 POPE  159      52.080  54.745  36.772  1.00  0.00           O
ATOM   9280  C31 POPE  159      51.530  55.075  37.932  1.00  0.00           C
ATOM   9281  O32 POPE  159      50.860  56.065  38.142  1.00  0.00           O
ATOM   9282  C32 POPE  159      51.870  54.005  38.972  1.00  0.00           C
ATOM   9285  C23 POPE  159      55.820  55.835  40.112  1.00  0.00           C
ATOM   9288  C24 POPE  159      55.680  54.755  41.202  1.00  0.00           C
ATOM   9291  C25 POPE  159      55.700  55.425  42.572  1.00  0.00           C
ATOM   9294  C26 POPE  159      55.650  54.495  43.792  1.00  0.00           C
ATOM   9297  C27 POPE  159      55.920  55.305  45.062  1.00  0.00           C
ATOM   9300  C28 POPE  159      55.790  54.535  46.392  1.00  0.00           C
ATOM   9303  C29 POPE  159      55.960  55.525  47.532  1.00  0.00           C
ATOM   9305 0C21 POPE  159      55.070  55.875  48.482  1.00  0.00           C
ATOM   9307 1C21 POPE  159      53.680  55.335  48.692  1.00  0.00           C
ATOM   9310 2C21 POPE  159      53.520  54.665  50.072  1.00  0.00           C
ATOM   9313 3C21 POPE  159      54.400  53.425  50.212  1.00  0.00           C
ATOM   9316 4C21 POPE  159      54.090  52.535  51.412  1.00  0.00           C
ATOM   9319 5C21 POPE  159      55.010  51.325  51.422  1.00  0.00           C
ATOM   9322 6C21 POPE  159      54.640  50.235  52.432  1.00  0.00           C
ATOM   9325 7C21 POPE  159      55.490  48.985  52.242  1.00  0.00           C
ATOM   9328 8C21 POPE  159      55.020  47.795  53.062  1.00  0.00           C
ATOM   9332  C33 POPE  159      50.930  54.065  40.192  1.00  0.00           C
ATOM   9335  C34 POPE  159      51.490  53.355  41.432  1.00  0.00           C
ATOM   9338  C35 POPE  159      51.920  51.885  41.242  1.00  0.00           C
ATOM   9341  C36 POPE  159      51.750  51.105  42.562  1.00  0.00           C
ATOM   9344  C37 POPE  159      52.350  49.695  42.542  1.00  0.00           C
ATOM   9347  C38 POPE  159      51.920  48.825  43.742  1.00  0.00           C
ATOM   9350  C39 POPE  159      52.110  49.505  45.112  1.00  0.00           C
ATOM   9353 0C31 POPE  159      51.720  48.565  46.272  1.00  0.00           C
ATOM   9356 1C31 POPE  159      51.810  49.215  47.652  1.00  0.00           C
ATOM   9359 2C31 POPE  159      51.610  48.185  48.782  1.00  0.00           C
ATOM   9362 3C31 POPE  159      51.760  48.765  50.192  1.00  0.00           C
ATOM   9365 4C31 POPE  159      50.440  49.305  50.772  1.00  0.00           C
ATOM   9368 5C31 POPE  159      50.590  49.825  52.212  1.00  0.00           C
ATOM   9371 6C31 POPE  159      49.260  50.195  52.862  1.00  0.00           C
ATOM   9375  NH3 POPE  160     116.800 110.195  35.892  1.00  0.00           N
ATOM   9379  C12 POPE  160     118.000 110.735  35.152  1.00  0.00           C
ATOM   9382  C11 POPE  160     118.640 111.895  35.942  1.00  0.00           C
ATOM   9385  P   POPE  160     120.580 113.645  35.772  1.00  0.00           P
ATOM   9386  O13 POPE  160     121.980 113.365  35.332  1.00  0.00           O
ATOM   9387  O14 POPE  160     120.040 114.985  35.482  1.00  0.00           O
ATOM   9388  O11 POPE  160     120.420 113.355  37.302  1.00  0.00           O
ATOM   9389  O12 POPE  160     119.620 112.555  35.132  1.00  0.00           O
ATOM   9390  C1  POPE  160     121.240 113.885  38.322  1.00  0.00           C
ATOM   9393  C2  POPE  160     121.310 112.825  39.422  1.00  0.00           C
ATOM   9395  O21 POPE  160     121.490 113.505  40.682  1.00  0.00           O
ATOM   9396  C21 POPE  160     120.840 112.955  41.682  1.00  0.00           C
ATOM   9397  O22 POPE  160     120.090 111.995  41.622  1.00  0.00           O
ATOM   9398  C22 POPE  160     121.170 113.785  42.932  1.00  0.00           C
ATOM   9401  C3  POPE  160     122.450 111.805  39.112  1.00  0.00           C
ATOM   9404  O31 POPE  160     123.240 111.475  40.272  1.00  0.00           O
ATOM   9405  C31 POPE  160     124.210 112.345  40.552  1.00  0.00           C
ATOM   9406  O32 POPE  160     124.560 113.285  39.872  1.00  0.00           O
ATOM   9407  C32 POPE  160     124.690 112.025  41.972  1.00  0.00           C
ATOM   9410  C23 POPE  160     120.470 113.325  44.242  1.00  0.00           C
ATOM   9413  C24 POPE  160     120.210 114.525  45.172  1.00  0.00           C
ATOM   9416  C25 POPE  160     119.440 114.185  46.462  1.00  0.00           C
ATOM   9419  C26 POPE  160     120.340 113.835  47.652  1.00  0.00           C
ATOM   9422  C27 POPE  160     119.570 113.865  48.982  1.00  0.00           C
ATOM   9425  C28 POPE  160     120.470 113.795  50.242  1.00  0.00           C
ATOM   9428  C29 POPE  160     121.260 115.055  50.482  1.00  0.00           C
ATOM   9430 0C21 POPE  160     121.650 115.565  51.662  1.00  0.00           C
ATOM   9432 1C21 POPE  160     121.430 114.975  53.032  1.00  0.00           C
ATOM   9435 2C21 POPE  160     122.750 114.685  53.782  1.00  0.00           C
ATOM   9438 3C21 POPE  160     123.540 115.935  54.192  1.00  0.00           C
ATOM   9441 4C21 POPE  160     124.850 115.585  54.922  1.00  0.00           C
ATOM   9444 5C21 POPE  160     125.770 116.805  55.162  1.00  0.00           C
ATOM   9447 6C21 POPE  160     127.110 116.395  55.792  1.00  0.00           C
ATOM   9450 7C21 POPE  160     128.120 117.545  55.872  1.00  0.00           C
ATOM   9453 8C21 POPE  160     129.460 117.125  56.472  1.00  0.00           C
ATOM   9457  C33 POPE  160     125.560 113.155  42.542  1.00  0.00           C
ATOM   9460  C34 POPE  160     125.820 112.945  44.032  1.00  0.00           C
ATOM   9463  C35 POPE  160     126.700 114.065  44.602  1.00  0.00           C
ATOM   9466  C36 POPE  160     125.900 115.315  44.972  1.00  0.00           C
ATOM   9469  C37 POPE  160     126.710 116.605  44.832  1.00  0.00           C
ATOM   9472  C38 POPE  160     126.420 117.615  45.952  1.00  0.00           C
ATOM   9475  C39 POPE  160     127.190 117.305  47.242  1.00  0.00           C
ATOM   9478 0C31 POPE  160     128.710 117.545  47.132  1.00  0.00           C
ATOM   9481 1C31 POPE  160     129.310 117.945  48.492  1.00  0.00           C
ATOM   9484 2C31 POPE  160     130.850 118.015  48.512  1.00  0.00           C
ATOM   9487 3C31 POPE  160     131.560 116.675  48.762  1.00  0.00           C
ATOM   9490 4C31 POPE  160     131.130 115.975  50.062  1.00  0.00           C
ATOM   9493 5C31 POPE  160     132.160 114.985  50.602  1.00  0.00           C
ATOM   9496 6C31 POPE  160     131.630 114.145  51.762  1.00  0.00           C
ATOM   9500  NH3 POPE  161      39.140 113.605  76.562  1.00  0.00           N
ATOM   9504  C12 POPE  161      39.040 112.895  77.892  1.00  0.00           C
ATOM   9507  C11 POPE  161      39.990 113.445  78.982  1.00  0.00           C
ATOM   9510  P   POPE  161      42.400 113.255  77.982  1.00  0.00           P
ATOM   9511  O13 POPE  161      42.090 114.635  77.512  1.00  0.00           O
ATOM   9512  O14 POPE  161      43.720 113.055  78.602  1.00  0.00           O
ATOM   9513  O11 POPE  161      42.180 112.295  76.732  1.00  0.00           O
ATOM   9514  O12 POPE  161      41.250 112.785  78.942  1.00  0.00           O
ATOM   9515  C1  POPE  161      43.350 111.695  76.162  1.00  0.00           C
ATOM   9518  C2  POPE  161      43.040 110.495  75.212  1.00  0.00           C
ATOM   9520  O21 POPE  161      42.530 110.905  73.932  1.00  0.00           O
ATOM   9521  C21 POPE  161      41.240 110.915  73.662  1.00  0.00           C
ATOM   9522  O22 POPE  161      40.310 110.945  74.452  1.00  0.00           O
ATOM   9523  C22 POPE  161      41.130 110.885  72.122  1.00  0.00           C
ATOM   9526  C3  POPE  161      42.290 109.295  75.882  1.00  0.00           C
ATOM   9529  O31 POPE  161      42.160 108.185  74.972  1.00  0.00           O
ATOM   9530  C31 POPE  161      43.250 107.455  74.792  1.00  0.00           C
ATOM   9531  O32 POPE  161      44.310 107.585  75.382  1.00  0.00           O
ATOM   9532  C32 POPE  161      43.050 106.505  73.612  1.00  0.00           C
ATOM   9535  C23 POPE  161      39.980 110.025  71.522  1.00  0.00           C
ATOM   9538  C24 POPE  161      40.000 110.065  69.982  1.00  0.00           C
ATOM   9541  C25 POPE  161      38.900 109.265  69.252  1.00  0.00           C
ATOM   9544  C26 POPE  161      38.470 109.945  67.942  1.00  0.00           C
ATOM   9547  C27 POPE  161      37.650 109.055  66.992  1.00  0.00           C
ATOM   9550  C28 POPE  161      37.490 109.645  65.582  1.00  0.00           C
ATOM   9553  C29 POPE  161      36.220 110.425  65.332  1.00  0.00           C
ATOM   9555 0C21 POPE  161      35.380 110.255  64.282  1.00  0.00           C
ATOM   9557 1C21 POPE  161      35.550 109.235  63.192  1.00  0.00           C
ATOM   9560 2C21 POPE  161      36.410 109.705  62.002  1.00  0.00           C
ATOM   9563 3C21 POPE  161      36.790 108.545  61.072  1.00  0.00           C
ATOM   9566 4C21 POPE  161      37.500 108.995  59.792  1.00  0.00           C
ATOM   9569 5C21 POPE  161      37.760 107.825  58.822  1.00  0.00           C
ATOM   9572 6C21 POPE  161      38.610 108.245  57.612  1.00  0.00           C
ATOM   9575 7C21 POPE  161      38.500 107.285  56.422  1.00  0.00           C
ATOM   9578 8C21 POPE  161      39.480 107.605  55.292  1.00  0.00           C
ATOM   9582  C33 POPE  161      42.890 107.275  72.272  1.00  0.00           C
ATOM   9585  C34 POPE  161      43.510 106.525  71.082  1.00  0.00           C
ATOM   9588  C35 POPE  161      43.170 107.175  69.732  1.00  0.00           C
ATOM   9591  C36 POPE  161      43.950 106.565  68.552  1.00  0.00           C
ATOM   9594  C37 POPE  161      45.420 107.005  68.472  1.00  0.00           C
ATOM   9597  C38 POPE  161      46.280 106.135  67.542  1.00  0.00           C
ATOM   9600  C39 POPE  161      45.890 106.105  66.062  1.00  0.00           C
ATOM   9603 0C31 POPE  161      44.900 104.995  65.682  1.00  0.00           C
ATOM   9606 1C31 POPE  161      44.950 104.615  64.192  1.00  0.00           C
ATOM   9609 2C31 POPE  161      44.050 103.425  63.802  1.00  0.00           C
ATOM   9612 3C31 POPE  161      44.380 102.135  64.572  1.00  0.00           C
ATOM   9615 4C31 POPE  161      43.810 100.875  63.892  1.00  0.00           C
ATOM   9618 5C31 POPE  161      44.230  99.595  64.622  1.00  0.00           C
ATOM   9621 6C31 POPE  161      43.910  98.325  63.832  1.00  0.00           C
ATOM   9625  NH3 POPE  162      85.970  80.125  76.452  1.00  0.00           N
ATOM   9629  C12 POPE  162      85.740  80.505  77.892  1.00  0.00           C
ATOM   9632  C11 POPE  162      86.970  81.165  78.582  1.00  0.00           C
ATOM   9635  P   POPE  162      88.720  82.055  76.902  1.00  0.00           P
ATOM   9636  O13 POPE  162      89.750  81.285  77.622  1.00  0.00           O
ATOM   9637  O14 POPE  162      88.140  81.455  75.682  1.00  0.00           O
ATOM   9638  O11 POPE  162      89.320  83.475  76.552  1.00  0.00           O
ATOM   9639  O12 POPE  162      87.500  82.315  77.882  1.00  0.00           O
ATOM   9640  C1  POPE  162      88.490  84.535  76.052  1.00  0.00           C
ATOM   9643  C2  POPE  162      88.560  84.715  74.492  1.00  0.00           C
ATOM   9645  O21 POPE  162      88.070  85.965  73.972  1.00  0.00           O
ATOM   9646  C21 POPE  162      87.060  86.615  74.482  1.00  0.00           C
ATOM   9647  O22 POPE  162      86.420  86.325  75.482  1.00  0.00           O
ATOM   9648  C22 POPE  162      86.770  87.835  73.622  1.00  0.00           C
ATOM   9651  C3  POPE  162      87.890  83.555  73.702  1.00  0.00           C
ATOM   9654  O31 POPE  162      87.310  83.925  72.442  1.00  0.00           O
ATOM   9655  C31 POPE  162      87.810  83.615  71.242  1.00  0.00           C
ATOM   9656  O32 POPE  162      87.140  83.635  70.222  1.00  0.00           O
ATOM   9657  C32 POPE  162      89.300  83.255  71.232  1.00  0.00           C
ATOM   9660  C23 POPE  162      85.770  87.545  72.482  1.00  0.00           C
ATOM   9663  C24 POPE  162      86.360  87.805  71.092  1.00  0.00           C
ATOM   9666  C25 POPE  162      86.630  89.295  70.812  1.00  0.00           C
ATOM   9669  C26 POPE  162      86.410  89.645  69.332  1.00  0.00           C
ATOM   9672  C27 POPE  162      86.550  91.135  69.022  1.00  0.00           C
ATOM   9675  C28 POPE  162      86.010  91.485  67.622  1.00  0.00           C
ATOM   9678  C29 POPE  162      86.070  92.955  67.312  1.00  0.00           C
ATOM   9680 0C21 POPE  162      86.780  93.545  66.332  1.00  0.00           C
ATOM   9682 1C21 POPE  162      87.710  92.875  65.352  1.00  0.00           C
ATOM   9685 2C21 POPE  162      89.120  93.475  65.422  1.00  0.00           C
ATOM   9688 3C21 POPE  162      90.100  92.755  64.492  1.00  0.00           C
ATOM   9691 4C21 POPE  162      91.500  93.385  64.532  1.00  0.00           C
ATOM   9694 5C21 POPE  162      92.360  92.925  63.362  1.00  0.00           C
ATOM   9697 6C21 POPE  162      93.670  93.715  63.242  1.00  0.00           C
ATOM   9700 7C21 POPE  162      94.360  93.445  61.902  1.00  0.00           C
ATOM   9703 8C21 POPE  162      95.640  94.235  61.722  1.00  0.00           C
ATOM   9707  C33 POPE  162      89.800  82.935  69.792  1.00  0.00           C
ATOM   9710  C34 POPE  162      91.260  82.475  69.712  1.00  0.00           C
ATOM   9713  C35 POPE  162      91.650  82.055  68.272  1.00  0.00           C
ATOM   9716  C36 POPE  162      93.080  81.505  68.152  1.00  0.00           C
ATOM   9719  C37 POPE  162      93.520  81.305  66.692  1.00  0.00           C
ATOM   9722  C38 POPE  162      95.050  81.305  66.532  1.00  0.00           C
ATOM   9725  C39 POPE  162      95.570  80.875  65.142  1.00  0.00           C
ATOM   9728 0C31 POPE  162      94.980  81.665  63.952  1.00  0.00           C
ATOM   9731 1C31 POPE  162      95.680  81.305  62.632  1.00  0.00           C
ATOM   9734 2C31 POPE  162      95.170  82.125  61.432  1.00  0.00           C
ATOM   9737 3C31 POPE  162      95.990  81.855  60.152  1.00  0.00           C
ATOM   9740 4C31 POPE  162      95.790  82.915  59.062  1.00  0.00           C
ATOM   9743 5C31 POPE  162      96.790  82.775  57.912  1.00  0.00           C
ATOM   9746 6C31 POPE  162      96.750  83.935  56.912  1.00  0.00           C
ATOM   9750  NH3 POPE  163     129.320 129.715  35.992  1.00  0.00           N
ATOM   9754  C12 POPE  163     128.170 129.065  36.722  1.00  0.00           C
ATOM   9757  C11 POPE  163     128.660 128.195  37.882  1.00  0.00           C
ATOM   9760  P   POPE  163     126.870 126.255  38.162  1.00  0.00           P
ATOM   9761  O13 POPE  163     127.650 125.645  37.062  1.00  0.00           O
ATOM   9762  O14 POPE  163     125.420 126.495  37.922  1.00  0.00           O
ATOM   9763  O11 POPE  163     127.090 125.415  39.482  1.00  0.00           O
ATOM   9764  O12 POPE  163     127.540 127.625  38.572  1.00  0.00           O
ATOM   9765  C1  POPE  163     126.660 125.935  40.742  1.00  0.00           C
ATOM   9768  C2  POPE  163     127.850 126.485  41.572  1.00  0.00           C
ATOM   9770  O21 POPE  163     128.490 125.365  42.232  1.00  0.00           O
ATOM   9771  C21 POPE  163     129.700 125.635  42.712  1.00  0.00           C
ATOM   9772  O22 POPE  163     130.270 126.705  42.622  1.00  0.00           O
ATOM   9773  C22 POPE  163     130.250 124.375  43.402  1.00  0.00           C
ATOM   9776  C3  POPE  163     127.370 127.545  42.602  1.00  0.00           C
ATOM   9779  O31 POPE  163     126.410 126.985  43.512  1.00  0.00           O
ATOM   9780  C31 POPE  163     126.070 127.815  44.492  1.00  0.00           C
ATOM   9781  O32 POPE  163     126.510 128.935  44.652  1.00  0.00           O
ATOM   9782  C32 POPE  163     125.070 127.115  45.402  1.00  0.00           C
ATOM   9785  C23 POPE  163     130.250 124.495  44.942  1.00  0.00           C
ATOM   9788  C24 POPE  163     130.750 123.215  45.632  1.00  0.00           C
ATOM   9791  C25 POPE  163     130.740 123.405  47.152  1.00  0.00           C
ATOM   9794  C26 POPE  163     131.230 122.195  47.962  1.00  0.00           C
ATOM   9797  C27 POPE  163     131.230 122.525  49.462  1.00  0.00           C
ATOM   9800  C28 POPE  163     131.940 121.465  50.322  1.00  0.00           C
ATOM   9803  C29 POPE  163     132.280 122.025  51.682  1.00  0.00           C
ATOM   9805 0C21 POPE  163     132.130 121.445  52.882  1.00  0.00           C
ATOM   9807 1C21 POPE  163     131.590 120.065  53.172  1.00  0.00           C
ATOM   9810 2C21 POPE  163     132.690 119.075  53.612  1.00  0.00           C
ATOM   9813 3C21 POPE  163     133.480 119.535  54.852  1.00  0.00           C
ATOM   9816 4C21 POPE  163     134.490 118.475  55.352  1.00  0.00           C
ATOM   9819 5C21 POPE  163     135.390 119.015  56.472  1.00  0.00           C
ATOM   9822 6C21 POPE  163     136.420 117.985  56.942  1.00  0.00           C
ATOM   9825 7C21 POPE  163     137.530 118.605  57.812  1.00  0.00           C
ATOM   9828 8C21 POPE  163     138.520 117.585  58.362  1.00  0.00           C
ATOM   9832  C33 POPE  163     125.790 126.305  46.512  1.00  0.00           C
ATOM   9835  C34 POPE  163     124.800 125.465  47.322  1.00  0.00           C
ATOM   9838  C35 POPE  163     125.140 125.395  48.822  1.00  0.00           C
ATOM   9841  C36 POPE  163     124.030 124.735  49.662  1.00  0.00           C
ATOM   9844  C37 POPE  163     124.260 124.895  51.172  1.00  0.00           C
ATOM   9847  C38 POPE  163     123.370 123.945  51.982  1.00  0.00           C
ATOM   9850  C39 POPE  163     123.670 123.915  53.482  1.00  0.00           C
ATOM   9853 0C31 POPE  163     123.270 125.175  54.262  1.00  0.00           C
ATOM   9856 1C31 POPE  163     123.160 124.865  55.762  1.00  0.00           C
ATOM   9859 2C31 POPE  163     122.610 126.015  56.622  1.00  0.00           C
ATOM   9862 3C31 POPE  163     122.350 125.605  58.092  1.00  0.00           C
ATOM   9865 4C31 POPE  163     121.430 124.385  58.232  1.00  0.00           C
ATOM   9868 5C31 POPE  163     121.010 124.075  59.672  1.00  0.00           C
ATOM   9871 6C31 POPE  163     120.180 122.785  59.772  1.00  0.00           C
ATOM   9875  NH3 POPE  164      78.520  54.515  71.122  1.00  0.00           N
ATOM   9879  C12 POPE  164      79.830  54.795  71.782  1.00  0.00           C
ATOM   9882  C11 POPE  164      80.960  54.465  70.822  1.00  0.00           C
ATOM   9885  P   POPE  164      83.440  54.845  70.362  1.00  0.00           P
ATOM   9886  O13 POPE  164      84.050  56.095  69.882  1.00  0.00           O
ATOM   9887  O14 POPE  164      84.220  54.025  71.312  1.00  0.00           O
ATOM   9888  O11 POPE  164      83.010  53.995  69.102  1.00  0.00           O
ATOM   9889  O12 POPE  164      82.100  55.255  71.092  1.00  0.00           O
ATOM   9890  C1  POPE  164      83.770  54.025  67.892  1.00  0.00           C
ATOM   9893  C2  POPE  164      82.850  54.265  66.682  1.00  0.00           C
ATOM   9895  O21 POPE  164      83.670  54.155  65.502  1.00  0.00           O
ATOM   9896  C21 POPE  164      82.990  53.885  64.402  1.00  0.00           C
ATOM   9897  O22 POPE  164      81.780  53.705  64.362  1.00  0.00           O
ATOM   9898  C22 POPE  164      83.940  53.915  63.192  1.00  0.00           C
ATOM   9901  C3  POPE  164      82.110  55.635  66.772  1.00  0.00           C
ATOM   9904  O31 POPE  164      83.030  56.735  66.642  1.00  0.00           O
ATOM   9905  C31 POPE  164      83.190  57.485  65.542  1.00  0.00           C
ATOM   9906  O32 POPE  164      84.130  58.275  65.412  1.00  0.00           O
ATOM   9907  C32 POPE  164      82.110  57.305  64.462  1.00  0.00           C
ATOM   9910  C23 POPE  164      83.270  53.755  61.802  1.00  0.00           C
ATOM   9913  C24 POPE  164      82.590  52.395  61.672  1.00  0.00           C
ATOM   9916  C25 POPE  164      82.720  51.665  60.322  1.00  0.00           C
ATOM   9919  C26 POPE  164      81.600  51.985  59.332  1.00  0.00           C
ATOM   9922  C27 POPE  164      81.650  51.065  58.102  1.00  0.00           C
ATOM   9925  C28 POPE  164      80.320  50.945  57.332  1.00  0.00           C
ATOM   9928  C29 POPE  164      79.820  52.245  56.762  1.00  0.00           C
ATOM   9930 0C21 POPE  164      78.560  52.465  56.342  1.00  0.00           C
ATOM   9932 1C21 POPE  164      77.430  51.455  56.352  1.00  0.00           C
ATOM   9935 2C21 POPE  164      76.200  51.965  57.122  1.00  0.00           C
ATOM   9938 3C21 POPE  164      76.430  52.125  58.642  1.00  0.00           C
ATOM   9941 4C21 POPE  164      76.110  53.535  59.132  1.00  0.00           C
ATOM   9944 5C21 POPE  164      76.390  53.725  60.632  1.00  0.00           C
ATOM   9947 6C21 POPE  164      75.910  55.095  61.132  1.00  0.00           C
ATOM   9950 7C21 POPE  164      76.400  55.395  62.552  1.00  0.00           C
ATOM   9953 8C21 POPE  164      76.080  56.805  63.042  1.00  0.00           C
ATOM   9957  C33 POPE  164      82.460  57.985  63.112  1.00  0.00           C
ATOM   9960  C34 POPE  164      81.580  57.505  61.942  1.00  0.00           C
ATOM   9963  C35 POPE  164      80.210  58.185  61.842  1.00  0.00           C
ATOM   9966  C36 POPE  164      79.350  57.605  60.702  1.00  0.00           C
ATOM   9969  C37 POPE  164      78.210  58.525  60.252  1.00  0.00           C
ATOM   9972  C38 POPE  164      78.310  58.975  58.782  1.00  0.00           C
ATOM   9975  C39 POPE  164      79.560  59.795  58.452  1.00  0.00           C
ATOM   9978 0C31 POPE  164      79.690  60.115  56.962  1.00  0.00           C
ATOM   9981 1C31 POPE  164      81.100  60.605  56.592  1.00  0.00           C
ATOM   9984 2C31 POPE  164      81.280  60.855  55.082  1.00  0.00           C
ATOM   9987 3C31 POPE  164      82.680  61.385  54.732  1.00  0.00           C
ATOM   9990 4C31 POPE  164      83.780  60.315  54.742  1.00  0.00           C
ATOM   9993 5C31 POPE  164      85.170  60.905  54.442  1.00  0.00           C
ATOM   9996 6C31 POPE  164      86.260  59.845  54.292  1.00  0.00           C
ATOM  10000  NH3 POPE  165      -0.360  -0.615  76.232  1.00  0.00           N
ATOM  10004  C12 POPE  165       1.130  -0.385  76.372  1.00  0.00           C
ATOM  10007  C11 POPE  165       1.440   0.955  77.082  1.00  0.00           C
ATOM  10010  P   POPE  165       3.810   1.325  76.062  1.00  0.00           P
ATOM  10011  O13 POPE  165       4.460   0.025  75.762  1.00  0.00           O
ATOM  10012  O14 POPE  165       2.980   1.965  75.022  1.00  0.00           O
ATOM  10013  O11 POPE  165       4.830   2.425  76.542  1.00  0.00           O
ATOM  10014  O12 POPE  165       2.850   1.135  77.312  1.00  0.00           O
ATOM  10015  C1  POPE  165       5.970   2.755  75.732  1.00  0.00           C
ATOM  10018  C2  POPE  165       5.580   3.585  74.462  1.00  0.00           C
ATOM  10020  O21 POPE  165       5.810   2.825  73.252  1.00  0.00           O
ATOM  10021  C21 POPE  165       4.990   3.185  72.272  1.00  0.00           C
ATOM  10022  O22 POPE  165       4.050   3.945  72.372  1.00  0.00           O
ATOM  10023  C22 POPE  165       5.410   2.525  70.962  1.00  0.00           C
ATOM  10026  C3  POPE  165       6.170   5.035  74.432  1.00  0.00           C
ATOM  10029  O31 POPE  165       6.900   5.345  73.212  1.00  0.00           O
ATOM  10030  C31 POPE  165       7.030   6.685  73.072  1.00  0.00           C
ATOM  10031  O32 POPE  165       6.500   7.515  73.772  1.00  0.00           O
ATOM  10032  C32 POPE  165       8.020   6.975  71.942  1.00  0.00           C
ATOM  10035  C23 POPE  165       4.360   2.815  69.872  1.00  0.00           C
ATOM  10038  C24 POPE  165       4.840   2.495  68.452  1.00  0.00           C
ATOM  10041  C25 POPE  165       5.220   1.025  68.232  1.00  0.00           C
ATOM  10044  C26 POPE  165       5.550   0.755  66.752  1.00  0.00           C
ATOM  10047  C27 POPE  165       6.050  -0.665  66.492  1.00  0.00           C
ATOM  10050  C28 POPE  165       6.350  -0.905  65.002  1.00  0.00           C
ATOM  10053  C29 POPE  165       7.080  -2.195  64.752  1.00  0.00           C
ATOM  10055 0C21 POPE  165       6.590  -3.295  64.152  1.00  0.00           C
ATOM  10057 1C21 POPE  165       5.190  -3.485  63.632  1.00  0.00           C
ATOM  10060 2C21 POPE  165       5.080  -3.175  62.132  1.00  0.00           C
ATOM  10063 3C21 POPE  165       3.640  -3.295  61.612  1.00  0.00           C
ATOM  10066 4C21 POPE  165       3.430  -2.725  60.202  1.00  0.00           C
ATOM  10069 5C21 POPE  165       3.900  -3.645  59.062  1.00  0.00           C
ATOM  10072 6C21 POPE  165       2.910  -4.785  58.772  1.00  0.00           C
ATOM  10075 7C21 POPE  165       3.410  -5.695  57.642  1.00  0.00           C
ATOM  10078 8C21 POPE  165       2.430  -6.805  57.262  1.00  0.00           C
ATOM  10082  C33 POPE  165       7.520   8.135  71.052  1.00  0.00           C
ATOM  10085  C34 POPE  165       8.540   8.535  69.962  1.00  0.00           C
ATOM  10088  C35 POPE  165       8.850   7.435  68.932  1.00  0.00           C
ATOM  10091  C36 POPE  165       7.640   6.955  68.122  1.00  0.00           C
ATOM  10094  C37 POPE  165       8.040   6.005  66.992  1.00  0.00           C
ATOM  10097  C38 POPE  165       6.880   5.605  66.072  1.00  0.00           C
ATOM  10100  C39 POPE  165       7.220   4.435  65.132  1.00  0.00           C
ATOM  10103 0C31 POPE  165       8.400   4.725  64.182  1.00  0.00           C
ATOM  10106 1C31 POPE  165       8.840   3.465  63.412  1.00  0.00           C
ATOM  10109 2C31 POPE  165      10.130   3.695  62.612  1.00  0.00           C
ATOM  10112 3C31 POPE  165      10.680   2.425  61.942  1.00  0.00           C
ATOM  10115 4C31 POPE  165       9.690   1.755  60.972  1.00  0.00           C
ATOM  10118 5C31 POPE  165      10.330   0.595  60.202  1.00  0.00           C
ATOM  10121 6C31 POPE  165       9.390  -0.045  59.182  1.00  0.00           C
ATOM  10125  NH3 POPE  166       6.000  18.165  34.482  1.00  0.00           N
ATOM  10129  C12 POPE  166       6.210  19.645  34.212  1.00  0.00           C
ATOM  10132  C11 POPE  166       4.860  20.415  34.132  1.00  0.00           C
ATOM  10135  P   POPE  166       3.940  22.885  33.912  1.00  0.00           P
ATOM  10136  O13 POPE  166       4.140  23.995  32.952  1.00  0.00           O
ATOM  10137  O14 POPE  166       2.620  22.205  33.932  1.00  0.00           O
ATOM  10138  O11 POPE  166       4.150  23.475  35.352  1.00  0.00           O
ATOM  10139  O12 POPE  166       5.080  21.795  33.832  1.00  0.00           O
ATOM  10140  C1  POPE  166       4.130  22.665  36.512  1.00  0.00           C
ATOM  10143  C2  POPE  166       3.910  23.565  37.742  1.00  0.00           C
ATOM  10145  O21 POPE  166       3.550  22.805  38.902  1.00  0.00           O
ATOM  10146  C21 POPE  166       4.510  22.085  39.442  1.00  0.00           C
ATOM  10147  O22 POPE  166       5.610  21.875  38.972  1.00  0.00           O
ATOM  10148  C22 POPE  166       4.020  21.545  40.772  1.00  0.00           C
ATOM  10151  C3  POPE  166       2.830  24.665  37.482  1.00  0.00           C
ATOM  10154  O31 POPE  166       1.480  24.125  37.642  1.00  0.00           O
ATOM  10155  C31 POPE  166       1.050  24.215  38.902  1.00  0.00           C
ATOM  10156  O32 POPE  166       1.610  24.785  39.812  1.00  0.00           O
ATOM  10157  C32 POPE  166      -0.260  23.465  39.052  1.00  0.00           C
ATOM  10160  C23 POPE  166       3.730  22.665  41.802  1.00  0.00           C
ATOM  10163  C24 POPE  166       3.440  22.095  43.192  1.00  0.00           C
ATOM  10166  C25 POPE  166       3.720  23.085  44.332  1.00  0.00           C
ATOM  10169  C26 POPE  166       3.320  22.505  45.692  1.00  0.00           C
ATOM  10172  C27 POPE  166       3.760  23.355  46.882  1.00  0.00           C
ATOM  10175  C28 POPE  166       3.360  22.715  48.232  1.00  0.00           C
ATOM  10178  C29 POPE  166       3.630  23.615  49.412  1.00  0.00           C
ATOM  10180 0C21 POPE  166       4.560  23.455  50.372  1.00  0.00           C
ATOM  10182 1C21 POPE  166       5.580  22.345  50.502  1.00  0.00           C
ATOM  10185 2C21 POPE  166       7.030  22.845  50.672  1.00  0.00           C
ATOM  10188 3C21 POPE  166       7.310  23.585  52.002  1.00  0.00           C
ATOM  10191 4C21 POPE  166       7.280  25.115  51.862  1.00  0.00           C
ATOM  10194 5C21 POPE  166       7.400  25.855  53.212  1.00  0.00           C
ATOM  10197 6C21 POPE  166       8.760  25.645  53.902  1.00  0.00           C
ATOM  10200 7C21 POPE  166       8.840  26.405  55.232  1.00  0.00           C
ATOM  10203 8C21 POPE  166      10.140  26.185  56.012  1.00  0.00           C
ATOM  10207  C33 POPE  166      -0.360  22.885  40.482  1.00  0.00           C
ATOM  10210  C34 POPE  166      -1.740  22.275  40.762  1.00  0.00           C
ATOM  10213  C35 POPE  166      -1.980  22.065  42.262  1.00  0.00           C
ATOM  10216  C36 POPE  166      -3.340  21.445  42.582  1.00  0.00           C
ATOM  10219  C37 POPE  166      -3.500  21.285  44.092  1.00  0.00           C
ATOM  10222  C38 POPE  166      -4.930  20.935  44.522  1.00  0.00           C
ATOM  10225  C39 POPE  166      -5.170  21.185  46.022  1.00  0.00           C
ATOM  10228 0C31 POPE  166      -4.230  20.405  46.942  1.00  0.00           C
ATOM  10231 1C31 POPE  166      -4.480  20.735  48.422  1.00  0.00           C
ATOM  10234 2C31 POPE  166      -5.550  19.835  49.052  1.00  0.00           C
ATOM  10237 3C31 POPE  166      -6.000  20.305  50.442  1.00  0.00           C
ATOM  10240 4C31 POPE  166      -4.850  20.585  51.412  1.00  0.00           C
ATOM  10243 5C31 POPE  166      -5.330  20.855  52.842  1.00  0.00           C
ATOM  10246 6C31 POPE  166      -4.210  21.265  53.802  1.00  0.00           C
ATOM  10250  NH3 POPE  167      78.810  10.565  37.842  1.00  0.00           N
ATOM  10254  C12 POPE  167      78.660   9.115  37.422  1.00  0.00           C
ATOM  10257  C11 POPE  167      79.920   8.275  37.702  1.00  0.00           C
ATOM  10260  P   POPE  167      80.340   5.705  38.172  1.00  0.00           P
ATOM  10261  O13 POPE  167      81.810   5.665  38.052  1.00  0.00           O
ATOM  10262  O14 POPE  167      79.560   4.455  37.992  1.00  0.00           O
ATOM  10263  O11 POPE  167      79.970   6.205  39.612  1.00  0.00           O
ATOM  10264  O12 POPE  167      79.770   6.905  37.312  1.00  0.00           O
ATOM  10265  C1  POPE  167      80.560   5.735  40.812  1.00  0.00           C
ATOM  10268  C2  POPE  167      80.380   6.855  41.872  1.00  0.00           C
ATOM  10270  O21 POPE  167      80.970   6.605  43.162  1.00  0.00           O
ATOM  10271  C21 POPE  167      80.570   5.565  43.862  1.00  0.00           C
ATOM  10272  O22 POPE  167      80.220   4.485  43.422  1.00  0.00           O
ATOM  10273  C22 POPE  167      80.510   5.975  45.342  1.00  0.00           C
ATOM  10276  C3  POPE  167      78.870   7.225  42.002  1.00  0.00           C
ATOM  10279  O31 POPE  167      78.590   7.985  43.192  1.00  0.00           O
ATOM  10280  C31 POPE  167      78.860   9.275  43.062  1.00  0.00           C
ATOM  10281  O32 POPE  167      79.020   9.865  42.012  1.00  0.00           O
ATOM  10282  C32 POPE  167      79.000   9.895  44.432  1.00  0.00           C
ATOM  10285  C23 POPE  167      80.140   4.855  46.352  1.00  0.00           C
ATOM  10288  C24 POPE  167      81.330   3.935  46.682  1.00  0.00           C
ATOM  10291  C25 POPE  167      81.020   2.895  47.782  1.00  0.00           C
ATOM  10294  C26 POPE  167      80.740   3.445  49.192  1.00  0.00           C
ATOM  10297  C27 POPE  167      81.890   4.285  49.772  1.00  0.00           C
ATOM  10300  C28 POPE  167      81.710   4.815  51.212  1.00  0.00           C
ATOM  10303  C29 POPE  167      82.950   5.575  51.622  1.00  0.00           C
ATOM  10305 0C21 POPE  167      83.380   5.855  52.862  1.00  0.00           C
ATOM  10307 1C21 POPE  167      82.680   5.485  54.132  1.00  0.00           C
ATOM  10310 2C21 POPE  167      83.610   4.985  55.262  1.00  0.00           C
ATOM  10313 3C21 POPE  167      82.770   4.465  56.442  1.00  0.00           C
ATOM  10316 4C21 POPE  167      83.570   4.125  57.702  1.00  0.00           C
ATOM  10319 5C21 POPE  167      84.680   3.095  57.482  1.00  0.00           C
ATOM  10322 6C21 POPE  167      85.040   2.385  58.792  1.00  0.00           C
ATOM  10325 7C21 POPE  167      86.180   1.365  58.642  1.00  0.00           C
ATOM  10328 8C21 POPE  167      86.340   0.515  59.912  1.00  0.00           C
ATOM  10332  C33 POPE  167      80.470   9.885  44.822  1.00  0.00           C
ATOM  10335  C34 POPE  167      80.850  10.465  46.182  1.00  0.00           C
ATOM  10338  C35 POPE  167      80.550   9.535  47.362  1.00  0.00           C
ATOM  10341  C36 POPE  167      81.140  10.095  48.662  1.00  0.00           C
ATOM  10344  C37 POPE  167      80.500   9.555  49.932  1.00  0.00           C
ATOM  10347  C38 POPE  167      81.290  10.025  51.162  1.00  0.00           C
ATOM  10350  C39 POPE  167      80.500   9.925  52.472  1.00  0.00           C
ATOM  10353 0C31 POPE  167      80.160   8.495  52.872  1.00  0.00           C
ATOM  10356 1C31 POPE  167      79.410   8.465  54.212  1.00  0.00           C
ATOM  10359 2C31 POPE  167      79.090   7.045  54.692  1.00  0.00           C
ATOM  10362 3C31 POPE  167      78.470   7.025  56.102  1.00  0.00           C
ATOM  10365 4C31 POPE  167      77.020   7.515  56.132  1.00  0.00           C
ATOM  10368 5C31 POPE  167      76.390   7.385  57.532  1.00  0.00           C
ATOM  10371 6C31 POPE  167      74.890   7.705  57.542  1.00  0.00           C
ATOM  10375  NH3 POPE  168      -0.850  32.275  36.322  1.00  0.00           N
ATOM  10379  C12 POPE  168       0.520  31.705  36.012  1.00  0.00           C
ATOM  10382  C11 POPE  168       0.330  30.485  35.082  1.00  0.00           C
ATOM  10385  P   POPE  168       2.240  28.655  35.452  1.00  0.00           P
ATOM  10386  O13 POPE  168       1.630  27.405  34.962  1.00  0.00           O
ATOM  10387  O14 POPE  168       3.680  28.795  35.252  1.00  0.00           O
ATOM  10388  O11 POPE  168       1.760  28.855  36.952  1.00  0.00           O
ATOM  10389  O12 POPE  168       1.550  29.885  34.692  1.00  0.00           O
ATOM  10390  C1  POPE  168       0.680  28.035  37.422  1.00  0.00           C
ATOM  10393  C2  POPE  168       0.370  28.305  38.902  1.00  0.00           C
ATOM  10395  O21 POPE  168      -0.880  27.655  39.162  1.00  0.00           O
ATOM  10396  C21 POPE  168      -1.130  26.865  40.212  1.00  0.00           C
ATOM  10397  O22 POPE  168      -2.110  26.145  40.282  1.00  0.00           O
ATOM  10398  C22 POPE  168      -0.120  26.985  41.342  1.00  0.00           C
ATOM  10401  C3  POPE  168       0.290  29.845  39.172  1.00  0.00           C
ATOM  10404  O31 POPE  168       0.230  30.125  40.582  1.00  0.00           O
ATOM  10405  C31 POPE  168       1.360  30.575  41.152  1.00  0.00           C
ATOM  10406  O32 POPE  168       2.270  31.135  40.582  1.00  0.00           O
ATOM  10407  C32 POPE  168       1.280  30.175  42.622  1.00  0.00           C
ATOM  10410  C23 POPE  168      -0.490  26.185  42.622  1.00  0.00           C
ATOM  10413  C24 POPE  168       0.800  25.865  43.392  1.00  0.00           C
ATOM  10416  C25 POPE  168       0.580  25.585  44.882  1.00  0.00           C
ATOM  10419  C26 POPE  168      -0.230  24.315  45.172  1.00  0.00           C
ATOM  10422  C27 POPE  168      -0.380  24.125  46.682  1.00  0.00           C
ATOM  10425  C28 POPE  168      -1.110  22.835  47.082  1.00  0.00           C
ATOM  10428  C29 POPE  168      -1.050  22.405  48.532  1.00  0.00           C
ATOM  10430 0C21 POPE  168      -0.840  23.135  49.652  1.00  0.00           C
ATOM  10432 1C21 POPE  168      -0.650  24.625  49.782  1.00  0.00           C
ATOM  10435 2C21 POPE  168      -0.470  25.075  51.252  1.00  0.00           C
ATOM  10438 3C21 POPE  168      -1.740  24.935  52.102  1.00  0.00           C
ATOM  10441 4C21 POPE  168      -1.470  24.975  53.622  1.00  0.00           C
ATOM  10444 5C21 POPE  168      -0.790  26.265  54.112  1.00  0.00           C
ATOM  10447 6C21 POPE  168      -0.510  26.225  55.622  1.00  0.00           C
ATOM  10450 7C21 POPE  168       0.300  27.425  56.112  1.00  0.00           C
ATOM  10453 8C21 POPE  168       0.580  27.395  57.622  1.00  0.00           C
ATOM  10457  C33 POPE  168       2.430  30.565  43.562  1.00  0.00           C
ATOM  10460  C34 POPE  168       2.190  29.865  44.912  1.00  0.00           C
ATOM  10463  C35 POPE  168       2.730  30.625  46.122  1.00  0.00           C
ATOM  10466  C36 POPE  168       2.100  30.125  47.432  1.00  0.00           C
ATOM  10469  C37 POPE  168       2.360  31.055  48.622  1.00  0.00           C
ATOM  10472  C38 POPE  168       1.530  30.695  49.852  1.00  0.00           C
ATOM  10475  C39 POPE  168       1.440  31.835  50.882  1.00  0.00           C
ATOM  10478 0C31 POPE  168       0.390  32.895  50.502  1.00  0.00           C
ATOM  10481 1C31 POPE  168       0.440  34.175  51.352  1.00  0.00           C
ATOM  10484 2C31 POPE  168       0.220  33.965  52.862  1.00  0.00           C
ATOM  10487 3C31 POPE  168      -1.250  33.795  53.272  1.00  0.00           C
ATOM  10490 4C31 POPE  168      -2.010  35.125  53.332  1.00  0.00           C
ATOM  10493 5C31 POPE  168      -3.440  34.985  53.862  1.00  0.00           C
ATOM  10496 6C31 POPE  168      -4.150  36.325  54.042  1.00  0.00           C
ATOM  10500  NH3 POPE  169      50.620  19.755  35.372  1.00  0.00           N
ATOM  10504  C12 POPE  169      49.980  20.935  34.712  1.00  0.00           C
ATOM  10507  C11 POPE  169      50.990  22.095  34.572  1.00  0.00           C
ATOM  10510  P   POPE  169      51.100  24.525  33.612  1.00  0.00           P
ATOM  10511  O13 POPE  169      50.400  25.045  32.402  1.00  0.00           O
ATOM  10512  O14 POPE  169      52.540  24.215  33.542  1.00  0.00           O
ATOM  10513  O11 POPE  169      50.890  25.655  34.682  1.00  0.00           O
ATOM  10514  O12 POPE  169      50.300  23.285  34.182  1.00  0.00           O
ATOM  10515  C1  POPE  169      50.260  25.515  35.942  1.00  0.00           C
ATOM  10518  C2  POPE  169      51.270  25.035  37.022  1.00  0.00           C
ATOM  10520  O21 POPE  169      50.620  24.715  38.272  1.00  0.00           O
ATOM  10521  C21 POPE  169      50.110  25.665  39.032  1.00  0.00           C
ATOM  10522  O22 POPE  169      50.200  26.865  38.852  1.00  0.00           O
ATOM  10523  C22 POPE  169      49.370  25.035  40.222  1.00  0.00           C
ATOM  10526  C3  POPE  169      52.470  26.005  37.142  1.00  0.00           C
ATOM  10529  O31 POPE  169      53.430  25.625  38.142  1.00  0.00           O
ATOM  10530  C31 POPE  169      54.290  24.675  37.792  1.00  0.00           C
ATOM  10531  O32 POPE  169      54.220  23.965  36.802  1.00  0.00           O
ATOM  10532  C32 POPE  169      55.460  24.705  38.742  1.00  0.00           C
ATOM  10535  C23 POPE  169      48.240  25.935  40.772  1.00  0.00           C
ATOM  10538  C24 POPE  169      47.860  25.575  42.212  1.00  0.00           C
ATOM  10541  C25 POPE  169      47.740  26.805  43.132  1.00  0.00           C
ATOM  10544  C26 POPE  169      47.810  26.425  44.612  1.00  0.00           C
ATOM  10547  C27 POPE  169      47.800  27.655  45.522  1.00  0.00           C
ATOM  10550  C28 POPE  169      47.980  27.295  47.012  1.00  0.00           C
ATOM  10553  C29 POPE  169      47.330  28.315  47.912  1.00  0.00           C
ATOM  10555 0C21 POPE  169      47.930  29.165  48.762  1.00  0.00           C
ATOM  10557 1C21 POPE  169      49.410  29.305  49.002  1.00  0.00           C
ATOM  10560 2C21 POPE  169      49.770  30.705  49.552  1.00  0.00           C
ATOM  10563 3C21 POPE  169      49.630  31.845  48.532  1.00  0.00           C
ATOM  10566 4C21 POPE  169      49.730  33.245  49.162  1.00  0.00           C
ATOM  10569 5C21 POPE  169      51.000  33.455  49.992  1.00  0.00           C
ATOM  10572 6C21 POPE  169      51.180  34.885  50.512  1.00  0.00           C
ATOM  10575 7C21 POPE  169      52.610  35.135  50.982  1.00  0.00           C
ATOM  10578 8C21 POPE  169      52.840  36.535  51.542  1.00  0.00           C
ATOM  10582  C33 POPE  169      56.380  25.885  38.392  1.00  0.00           C
ATOM  10585  C34 POPE  169      57.410  26.215  39.472  1.00  0.00           C
ATOM  10588  C35 POPE  169      56.760  26.755  40.752  1.00  0.00           C
ATOM  10591  C36 POPE  169      57.780  27.055  41.852  1.00  0.00           C
ATOM  10594  C37 POPE  169      57.090  27.535  43.132  1.00  0.00           C
ATOM  10597  C38 POPE  169      58.060  27.705  44.302  1.00  0.00           C
ATOM  10600  C39 POPE  169      57.360  28.015  45.622  1.00  0.00           C
ATOM  10603 0C31 POPE  169      58.350  28.015  46.792  1.00  0.00           C
ATOM  10606 1C31 POPE  169      57.660  28.215  48.152  1.00  0.00           C
ATOM  10609 2C31 POPE  169      58.640  28.265  49.342  1.00  0.00           C
ATOM  10612 3C31 POPE  169      59.460  29.575  49.402  1.00  0.00           C
ATOM  10615 4C31 POPE  169      60.870  29.445  48.812  1.00  0.00           C
ATOM  10618 5C31 POPE  169      61.510  30.815  48.502  1.00  0.00           C
ATOM  10621 6C31 POPE  169      62.910  30.985  49.102  1.00  0.00           C
ATOM  10625  NH3 POPE  170     112.030 116.535  36.292  1.00  0.00           N
ATOM  10629  C12 POPE  170     112.330 117.395  37.502  1.00  0.00           C
ATOM  10632  C11 POPE  170     111.850 118.855  37.342  1.00  0.00           C
ATOM  10635  P   POPE  170     110.000 119.775  35.692  1.00  0.00           P
ATOM  10636  O13 POPE  170     111.160 120.465  35.082  1.00  0.00           O
ATOM  10637  O14 POPE  170     109.220 118.925  34.772  1.00  0.00           O
ATOM  10638  O11 POPE  170     109.010 120.875  36.262  1.00  0.00           O
ATOM  10639  O12 POPE  170     110.480 118.925  36.942  1.00  0.00           O
ATOM  10640  C1  POPE  170     108.650 120.985  37.622  1.00  0.00           C
ATOM  10643  C2  POPE  170     109.610 121.915  38.392  1.00  0.00           C
ATOM  10645  O21 POPE  170     109.410 121.755  39.792  1.00  0.00           O
ATOM  10646  C21 POPE  170     108.300 122.235  40.342  1.00  0.00           C
ATOM  10647  O22 POPE  170     107.350 122.725  39.762  1.00  0.00           O
ATOM  10648  C22 POPE  170     108.390 121.935  41.832  1.00  0.00           C
ATOM  10651  C3  POPE  170     109.560 123.405  37.922  1.00  0.00           C
ATOM  10654  O31 POPE  170     110.170 124.285  38.902  1.00  0.00           O
ATOM  10655  C31 POPE  170     111.490 124.345  38.842  1.00  0.00           C
ATOM  10656  O32 POPE  170     112.190 123.765  38.032  1.00  0.00           O
ATOM  10657  C32 POPE  170     112.030 125.165  40.012  1.00  0.00           C
ATOM  10660  C23 POPE  170     107.410 122.775  42.682  1.00  0.00           C
ATOM  10663  C24 POPE  170     108.030 124.075  43.212  1.00  0.00           C
ATOM  10666  C25 POPE  170     107.280 124.565  44.452  1.00  0.00           C
ATOM  10669  C26 POPE  170     107.980 125.715  45.162  1.00  0.00           C
ATOM  10672  C27 POPE  170     107.310 126.065  46.502  1.00  0.00           C
ATOM  10675  C28 POPE  170     108.030 127.165  47.292  1.00  0.00           C
ATOM  10678  C29 POPE  170     109.400 126.735  47.752  1.00  0.00           C
ATOM  10680 0C21 POPE  170     109.800 126.455  49.012  1.00  0.00           C
ATOM  10682 1C21 POPE  170     109.000 126.585  50.272  1.00  0.00           C
ATOM  10685 2C21 POPE  170     109.800 127.325  51.362  1.00  0.00           C
ATOM  10688 3C21 POPE  170     110.240 128.735  50.912  1.00  0.00           C
ATOM  10691 4C21 POPE  170     110.880 129.555  52.032  1.00  0.00           C
ATOM  10694 5C21 POPE  170     111.060 131.015  51.612  1.00  0.00           C
ATOM  10697 6C21 POPE  170     111.560 131.915  52.742  1.00  0.00           C
ATOM  10700 7C21 POPE  170     111.580 133.395  52.332  1.00  0.00           C
ATOM  10703 8C21 POPE  170     112.170 134.315  53.412  1.00  0.00           C
ATOM  10707  C33 POPE  170     111.270 124.875  41.332  1.00  0.00           C
ATOM  10710  C34 POPE  170     112.070 125.145  42.612  1.00  0.00           C
ATOM  10713  C35 POPE  170     112.430 126.615  42.882  1.00  0.00           C
ATOM  10716  C36 POPE  170     112.400 126.925  44.382  1.00  0.00           C
ATOM  10719  C37 POPE  170     112.650 128.395  44.762  1.00  0.00           C
ATOM  10722  C38 POPE  170     112.370 128.615  46.252  1.00  0.00           C
ATOM  10725  C39 POPE  170     112.980 129.885  46.852  1.00  0.00           C
ATOM  10728 0C31 POPE  170     112.330 131.195  46.432  1.00  0.00           C
ATOM  10731 1C31 POPE  170     113.070 132.385  47.062  1.00  0.00           C
ATOM  10734 2C31 POPE  170     112.310 133.665  46.762  1.00  0.00           C
ATOM  10737 3C31 POPE  170     113.030 134.975  47.132  1.00  0.00           C
ATOM  10740 4C31 POPE  170     113.370 135.095  48.622  1.00  0.00           C
ATOM  10743 5C31 POPE  170     113.760 136.515  49.052  1.00  0.00           C
ATOM  10746 6C31 POPE  170     115.250 136.675  49.372  1.00  0.00           C
ATOM  10750  NH3 POPE  171      -7.980 102.675  75.682  1.00  0.00           N
ATOM  10754  C12 POPE  171      -6.570 102.975  75.262  1.00  0.00           C
ATOM  10757  C11 POPE  171      -5.810 101.685  74.922  1.00  0.00           C
ATOM  10760  P   POPE  171      -3.340 102.425  75.422  1.00  0.00           P
ATOM  10761  O13 POPE  171      -2.870 103.785  75.082  1.00  0.00           O
ATOM  10762  O14 POPE  171      -3.680 102.225  76.852  1.00  0.00           O
ATOM  10763  O11 POPE  171      -2.140 101.475  75.002  1.00  0.00           O
ATOM  10764  O12 POPE  171      -4.500 101.985  74.452  1.00  0.00           O
ATOM  10765  C1  POPE  171      -2.060 100.895  73.692  1.00  0.00           C
ATOM  10768  C2  POPE  171      -1.510 101.865  72.582  1.00  0.00           C
ATOM  10770  O21 POPE  171      -1.240 101.185  71.342  1.00  0.00           O
ATOM  10771  C21 POPE  171      -0.250 100.325  71.272  1.00  0.00           C
ATOM  10772  O22 POPE  171       0.410  99.885  72.202  1.00  0.00           O
ATOM  10773  C22 POPE  171      -0.040 100.015  69.772  1.00  0.00           C
ATOM  10776  C3  POPE  171      -0.290 102.705  73.082  1.00  0.00           C
ATOM  10779  O31 POPE  171       0.580 103.265  72.072  1.00  0.00           O
ATOM  10780  C31 POPE  171       0.050 104.195  71.262  1.00  0.00           C
ATOM  10781  O32 POPE  171      -1.080 104.625  71.352  1.00  0.00           O
ATOM  10782  C32 POPE  171       1.100 104.605  70.212  1.00  0.00           C
ATOM  10785  C23 POPE  171       0.410  98.555  69.492  1.00  0.00           C
ATOM  10788  C24 POPE  171       0.330  98.185  67.992  1.00  0.00           C
ATOM  10791  C25 POPE  171       1.370  98.885  67.102  1.00  0.00           C
ATOM  10794  C26 POPE  171       1.230  98.505  65.622  1.00  0.00           C
ATOM  10797  C27 POPE  171       2.380  99.005  64.742  1.00  0.00           C
ATOM  10800  C28 POPE  171       2.310  98.505  63.282  1.00  0.00           C
ATOM  10803  C29 POPE  171       1.570  99.405  62.332  1.00  0.00           C
ATOM  10805 0C21 POPE  171       1.880  99.635  61.042  1.00  0.00           C
ATOM  10807 1C21 POPE  171       3.000  98.965  60.272  1.00  0.00           C
ATOM  10810 2C21 POPE  171       4.350  99.705  60.382  1.00  0.00           C
ATOM  10813 3C21 POPE  171       4.390 101.065  59.682  1.00  0.00           C
ATOM  10816 4C21 POPE  171       4.860 102.185  60.632  1.00  0.00           C
ATOM  10819 5C21 POPE  171       5.190 103.505  59.922  1.00  0.00           C
ATOM  10822 6C21 POPE  171       6.450 103.425  59.042  1.00  0.00           C
ATOM  10825 7C21 POPE  171       6.910 104.815  58.582  1.00  0.00           C
ATOM  10828 8C21 POPE  171       8.230 104.825  57.822  1.00  0.00           C
ATOM  10832  C33 POPE  171       0.780 104.065  68.792  1.00  0.00           C
ATOM  10835  C34 POPE  171       1.990 103.455  68.072  1.00  0.00           C
ATOM  10838  C35 POPE  171       2.980 104.475  67.492  1.00  0.00           C
ATOM  10841  C36 POPE  171       2.650 104.925  66.062  1.00  0.00           C
ATOM  10844  C37 POPE  171       3.740 105.815  65.432  1.00  0.00           C
ATOM  10847  C38 POPE  171       3.420 106.155  63.972  1.00  0.00           C
ATOM  10850  C39 POPE  171       4.430 107.075  63.272  1.00  0.00           C
ATOM  10853 0C31 POPE  171       3.970 107.365  61.832  1.00  0.00           C
ATOM  10856 1C31 POPE  171       4.850 108.345  61.042  1.00  0.00           C
ATOM  10859 2C31 POPE  171       4.210 108.675  59.682  1.00  0.00           C
ATOM  10862 3C31 POPE  171       5.120 109.505  58.762  1.00  0.00           C
ATOM  10865 4C31 POPE  171       4.420 109.895  57.452  1.00  0.00           C
ATOM  10868 5C31 POPE  171       5.400 110.455  56.412  1.00  0.00           C
ATOM  10871 6C31 POPE  171       4.740 110.875  55.092  1.00  0.00           C
ATOM  10875  NH3 POPE  172      92.120  79.655  76.032  1.00  0.00           N
ATOM  10879  C12 POPE  172      92.310  81.145  75.872  1.00  0.00           C
ATOM  10882  C11 POPE  172      93.760  81.595  76.142  1.00  0.00           C
ATOM  10885  P   POPE  172      95.450  79.935  75.112  1.00  0.00           P
ATOM  10886  O13 POPE  172      96.160  79.855  76.402  1.00  0.00           O
ATOM  10887  O14 POPE  172      94.460  78.895  74.742  1.00  0.00           O
ATOM  10888  O11 POPE  172      96.480  80.185  73.942  1.00  0.00           O
ATOM  10889  O12 POPE  172      94.650  81.275  75.072  1.00  0.00           O
ATOM  10890  C1  POPE  172      97.190  81.425  73.782  1.00  0.00           C
ATOM  10893  C2  POPE  172      96.980  82.105  72.392  1.00  0.00           C
ATOM  10895  O21 POPE  172      98.010  83.085  72.212  1.00  0.00           O
ATOM  10896  C21 POPE  172      98.450  83.505  71.012  1.00  0.00           C
ATOM  10897  O22 POPE  172      99.110  84.535  70.872  1.00  0.00           O
ATOM  10898  C22 POPE  172      98.180  82.525  69.852  1.00  0.00           C
ATOM  10901  C3  POPE  172      95.600  82.795  72.262  1.00  0.00           C
ATOM  10904  O31 POPE  172      95.550  83.665  71.102  1.00  0.00           O
ATOM  10905  C31 POPE  172      94.490  84.465  71.092  1.00  0.00           C
ATOM  10906  O32 POPE  172      93.590  84.435  71.912  1.00  0.00           O
ATOM  10907  C32 POPE  172      94.620  85.485  69.962  1.00  0.00           C
ATOM  10910  C23 POPE  172      98.960  82.845  68.542  1.00  0.00           C
ATOM  10913  C24 POPE  172      98.960  81.645  67.592  1.00  0.00           C
ATOM  10916  C25 POPE  172      99.610  81.895  66.222  1.00  0.00           C
ATOM  10919  C26 POPE  172      99.850  80.575  65.462  1.00  0.00           C
ATOM  10922  C27 POPE  172     100.400  80.735  64.032  1.00  0.00           C
ATOM  10925  C28 POPE  172     100.810  79.365  63.432  1.00  0.00           C
ATOM  10928  C29 POPE  172     101.200  79.435  61.972  1.00  0.00           C
ATOM  10930 0C21 POPE  172     102.340  78.965  61.432  1.00  0.00           C
ATOM  10932 1C21 POPE  172     103.440  78.265  62.192  1.00  0.00           C
ATOM  10935 2C21 POPE  172     104.540  77.665  61.302  1.00  0.00           C
ATOM  10938 3C21 POPE  172     104.130  76.375  60.552  1.00  0.00           C
ATOM  10941 4C21 POPE  172     105.320  75.775  59.782  1.00  0.00           C
ATOM  10944 5C21 POPE  172     104.970  74.485  59.032  1.00  0.00           C
ATOM  10947 6C21 POPE  172     106.100  74.015  58.112  1.00  0.00           C
ATOM  10950 7C21 POPE  172     105.730  72.745  57.332  1.00  0.00           C
ATOM  10953 8C21 POPE  172     106.820  72.305  56.342  1.00  0.00           C
ATOM  10957  C33 POPE  172      94.470  84.885  68.542  1.00  0.00           C
ATOM  10960  C34 POPE  172      94.950  85.865  67.472  1.00  0.00           C
ATOM  10963  C35 POPE  172      94.670  85.425  66.022  1.00  0.00           C
ATOM  10966  C36 POPE  172      95.330  86.375  65.022  1.00  0.00           C
ATOM  10969  C37 POPE  172      95.180  85.925  63.562  1.00  0.00           C
ATOM  10972  C38 POPE  172      95.860  86.875  62.572  1.00  0.00           C
ATOM  10975  C39 POPE  172      95.780  86.365  61.122  1.00  0.00           C
ATOM  10978 0C31 POPE  172      96.920  86.875  60.222  1.00  0.00           C
ATOM  10981 1C31 POPE  172      96.850  88.365  59.882  1.00  0.00           C
ATOM  10984 2C31 POPE  172      97.960  88.775  58.902  1.00  0.00           C
ATOM  10987 3C31 POPE  172      99.270  89.165  59.602  1.00  0.00           C
ATOM  10990 4C31 POPE  172     100.450  89.325  58.622  1.00  0.00           C
ATOM  10993 5C31 POPE  172     101.660  90.015  59.262  1.00  0.00           C
ATOM  10996 6C31 POPE  172     102.810  90.235  58.282  1.00  0.00           C
ATOM  11000  NH3 POPE  173      82.850  61.685  75.942  1.00  0.00           N
ATOM  11004  C12 POPE  173      82.540  60.275  76.382  1.00  0.00           C
ATOM  11007  C11 POPE  173      82.960  59.235  75.292  1.00  0.00           C
ATOM  11010  P   POPE  173      81.120  60.015  73.622  1.00  0.00           P
ATOM  11011  O13 POPE  173      79.960  60.215  74.532  1.00  0.00           O
ATOM  11012  O14 POPE  173      81.990  61.165  73.342  1.00  0.00           O
ATOM  11013  O11 POPE  173      80.630  59.285  72.302  1.00  0.00           O
ATOM  11014  O12 POPE  173      81.980  58.895  74.302  1.00  0.00           O
ATOM  11015  C1  POPE  173      81.440  59.215  71.122  1.00  0.00           C
ATOM  11018  C2  POPE  173      80.550  59.195  69.842  1.00  0.00           C
ATOM  11020  O21 POPE  173      81.360  59.405  68.662  1.00  0.00           O
ATOM  11021  C21 POPE  173      81.520  60.665  68.252  1.00  0.00           C
ATOM  11022  O22 POPE  173      81.430  61.655  68.962  1.00  0.00           O
ATOM  11023  C22 POPE  173      81.920  60.635  66.782  1.00  0.00           C
ATOM  11026  C3  POPE  173      79.310  60.145  69.952  1.00  0.00           C
ATOM  11029  O31 POPE  173      78.710  60.545  68.712  1.00  0.00           O
ATOM  11030  C31 POPE  173      78.060  59.605  68.052  1.00  0.00           C
ATOM  11031  O32 POPE  173      78.410  58.445  67.892  1.00  0.00           O
ATOM  11032  C32 POPE  173      76.740  60.215  67.562  1.00  0.00           C
ATOM  11035  C23 POPE  173      81.220  61.735  65.942  1.00  0.00           C
ATOM  11038  C24 POPE  173      82.010  62.195  64.712  1.00  0.00           C
ATOM  11041  C25 POPE  173      83.290  62.925  65.142  1.00  0.00           C
ATOM  11044  C26 POPE  173      84.000  63.685  64.022  1.00  0.00           C
ATOM  11047  C27 POPE  173      85.260  64.365  64.572  1.00  0.00           C
ATOM  11050  C28 POPE  173      85.950  65.285  63.562  1.00  0.00           C
ATOM  11053  C29 POPE  173      87.250  65.815  64.112  1.00  0.00           C
ATOM  11055 0C21 POPE  173      88.320  66.165  63.382  1.00  0.00           C
ATOM  11057 1C21 POPE  173      88.400  66.115  61.882  1.00  0.00           C
ATOM  11060 2C21 POPE  173      89.820  65.815  61.392  1.00  0.00           C
ATOM  11063 3C21 POPE  173      89.910  65.705  59.862  1.00  0.00           C
ATOM  11066 4C21 POPE  173      91.360  65.535  59.402  1.00  0.00           C
ATOM  11069 5C21 POPE  173      91.550  65.375  57.892  1.00  0.00           C
ATOM  11072 6C21 POPE  173      91.070  66.575  57.072  1.00  0.00           C
ATOM  11075 7C21 POPE  173      91.640  66.545  55.642  1.00  0.00           C
ATOM  11078 8C21 POPE  173      91.280  67.775  54.812  1.00  0.00           C
ATOM  11082  C33 POPE  173      76.500  60.025  66.062  1.00  0.00           C
ATOM  11085  C34 POPE  173      77.200  61.065  65.182  1.00  0.00           C
ATOM  11088  C35 POPE  173      76.850  62.525  65.542  1.00  0.00           C
ATOM  11091  C36 POPE  173      77.240  63.505  64.432  1.00  0.00           C
ATOM  11094  C37 POPE  173      76.330  64.735  64.342  1.00  0.00           C
ATOM  11097  C38 POPE  173      76.690  65.655  63.162  1.00  0.00           C
ATOM  11100  C39 POPE  173      75.570  66.605  62.712  1.00  0.00           C
ATOM  11103 0C31 POPE  173      75.270  67.765  63.672  1.00  0.00           C
ATOM  11106 1C31 POPE  173      74.170  67.445  64.692  1.00  0.00           C
ATOM  11109 2C31 POPE  173      73.700  68.675  65.492  1.00  0.00           C
ATOM  11112 3C31 POPE  173      73.020  69.765  64.662  1.00  0.00           C
ATOM  11115 4C31 POPE  173      72.180  70.725  65.522  1.00  0.00           C
ATOM  11118 5C31 POPE  173      72.100  72.125  64.922  1.00  0.00           C
ATOM  11121 6C31 POPE  173      71.100  73.035  65.652  1.00  0.00           C
ATOM  11125  NH3 POPE  174      69.440  85.955  34.732  1.00  0.00           N
ATOM  11129  C12 POPE  174      69.260  87.435  34.982  1.00  0.00           C
ATOM  11132  C11 POPE  174      70.450  88.255  34.422  1.00  0.00           C
ATOM  11135  P   POPE  174      70.400  90.835  33.852  1.00  0.00           P
ATOM  11136  O13 POPE  174      69.040  91.395  33.902  1.00  0.00           O
ATOM  11137  O14 POPE  174      70.940  90.425  32.542  1.00  0.00           O
ATOM  11138  O11 POPE  174      71.290  91.955  34.552  1.00  0.00           O
ATOM  11139  O12 POPE  174      70.440  89.615  34.872  1.00  0.00           O
ATOM  11140  C1  POPE  174      72.700  91.775  34.752  1.00  0.00           C
ATOM  11143  C2  POPE  174      72.990  90.955  36.042  1.00  0.00           C
ATOM  11145  O21 POPE  174      73.460  91.845  37.092  1.00  0.00           O
ATOM  11146  C21 POPE  174      72.910  91.665  38.282  1.00  0.00           C
ATOM  11147  O22 POPE  174      71.940  90.975  38.512  1.00  0.00           O
ATOM  11148  C22 POPE  174      73.700  92.455  39.342  1.00  0.00           C
ATOM  11151  C3  POPE  174      74.010  89.825  35.782  1.00  0.00           C
ATOM  11154  O31 POPE  174      73.790  88.755  36.712  1.00  0.00           O
ATOM  11155  C31 POPE  174      74.750  87.825  36.712  1.00  0.00           C
ATOM  11156  O32 POPE  174      75.640  87.725  35.892  1.00  0.00           O
ATOM  11157  C32 POPE  174      74.500  86.955  37.942  1.00  0.00           C
ATOM  11160  C23 POPE  174      73.570  91.875  40.792  1.00  0.00           C
ATOM  11163  C24 POPE  174      74.770  92.225  41.712  1.00  0.00           C
ATOM  11166  C25 POPE  174      75.170  91.135  42.732  1.00  0.00           C
ATOM  11169  C26 POPE  174      74.090  90.705  43.752  1.00  0.00           C
ATOM  11172  C27 POPE  174      74.700  90.105  45.032  1.00  0.00           C
ATOM  11175  C28 POPE  174      73.770  89.265  45.932  1.00  0.00           C
ATOM  11178  C29 POPE  174      72.480  89.965  46.302  1.00  0.00           C
ATOM  11180 0C21 POPE  174      72.120  90.395  47.522  1.00  0.00           C
ATOM  11182 1C21 POPE  174      72.960  90.285  48.772  1.00  0.00           C
ATOM  11185 2C21 POPE  174      72.180  90.565  50.072  1.00  0.00           C
ATOM  11188 3C21 POPE  174      71.240  89.415  50.472  1.00  0.00           C
ATOM  11191 4C21 POPE  174      70.620  89.585  51.882  1.00  0.00           C
ATOM  11194 5C21 POPE  174      69.660  90.775  52.032  1.00  0.00           C
ATOM  11197 6C21 POPE  174      68.420  90.685  51.132  1.00  0.00           C
ATOM  11200 7C21 POPE  174      67.380  91.775  51.462  1.00  0.00           C
ATOM  11203 8C21 POPE  174      66.220  91.825  50.462  1.00  0.00           C
ATOM  11207  C33 POPE  174      75.680  86.875  38.942  1.00  0.00           C
ATOM  11210  C34 POPE  174      75.160  86.685  40.372  1.00  0.00           C
ATOM  11213  C35 POPE  174      74.820  85.235  40.682  1.00  0.00           C
ATOM  11216  C36 POPE  174      75.990  84.545  41.372  1.00  0.00           C
ATOM  11219  C37 POPE  174      75.650  83.115  41.762  1.00  0.00           C
ATOM  11222  C38 POPE  174      76.740  82.415  42.572  1.00  0.00           C
ATOM  11225  C39 POPE  174      77.420  83.275  43.652  1.00  0.00           C
ATOM  11228 0C31 POPE  174      78.420  82.475  44.502  1.00  0.00           C
ATOM  11231 1C31 POPE  174      77.750  81.665  45.622  1.00  0.00           C
ATOM  11234 2C31 POPE  174      78.760  80.775  46.352  1.00  0.00           C
ATOM  11237 3C31 POPE  174      78.200  80.105  47.612  1.00  0.00           C
ATOM  11240 4C31 POPE  174      78.090  81.055  48.812  1.00  0.00           C
ATOM  11243 5C31 POPE  174      77.740  80.305  50.112  1.00  0.00           C
ATOM  11246 6C31 POPE  174      77.940  81.165  51.362  1.00  0.00           C
ATOM  11250  NH3 POPE  175     117.190  23.825  74.872  1.00  0.00           N
ATOM  11254  C12 POPE  175     116.570  22.555  75.382  1.00  0.00           C
ATOM  11257  C11 POPE  175     117.570  21.475  75.862  1.00  0.00           C
ATOM  11260  P   POPE  175     117.420  18.955  76.672  1.00  0.00           P
ATOM  11261  O13 POPE  175     118.610  19.065  77.542  1.00  0.00           O
ATOM  11262  O14 POPE  175     116.350  18.085  77.202  1.00  0.00           O
ATOM  11263  O11 POPE  175     117.860  18.335  75.292  1.00  0.00           O
ATOM  11264  O12 POPE  175     116.820  20.385  76.392  1.00  0.00           O
ATOM  11265  C1  POPE  175     116.870  18.025  74.302  1.00  0.00           C
ATOM  11268  C2  POPE  175     117.430  17.065  73.202  1.00  0.00           C
ATOM  11270  O21 POPE  175     116.390  16.465  72.382  1.00  0.00           O
ATOM  11271  C21 POPE  175     115.890  17.265  71.452  1.00  0.00           C
ATOM  11272  O22 POPE  175     115.870  18.475  71.502  1.00  0.00           O
ATOM  11273  C22 POPE  175     115.260  16.455  70.312  1.00  0.00           C
ATOM  11276  C3  POPE  175     118.250  15.915  73.842  1.00  0.00           C
ATOM  11279  O31 POPE  175     118.540  14.845  72.912  1.00  0.00           O
ATOM  11280  C31 POPE  175     119.790  14.745  72.472  1.00  0.00           C
ATOM  11281  O32 POPE  175     120.750  15.365  72.872  1.00  0.00           O
ATOM  11282  C32 POPE  175     119.860  13.715  71.342  1.00  0.00           C
ATOM  11285  C23 POPE  175     115.070  17.345  69.052  1.00  0.00           C
ATOM  11288  C24 POPE  175     114.850  16.565  67.752  1.00  0.00           C
ATOM  11291  C25 POPE  175     114.640  17.505  66.562  1.00  0.00           C
ATOM  11294  C26 POPE  175     114.320  16.815  65.232  1.00  0.00           C
ATOM  11297  C27 POPE  175     114.120  17.835  64.102  1.00  0.00           C
ATOM  11300  C28 POPE  175     113.770  17.185  62.752  1.00  0.00           C
ATOM  11303  C29 POPE  175     113.200  18.195  61.772  1.00  0.00           C
ATOM  11305 0C21 POPE  175     113.800  18.735  60.692  1.00  0.00           C
ATOM  11307 1C21 POPE  175     115.200  18.505  60.182  1.00  0.00           C
ATOM  11310 2C21 POPE  175     116.090  19.765  60.192  1.00  0.00           C
ATOM  11313 3C21 POPE  175     115.410  21.055  59.692  1.00  0.00           C
ATOM  11316 4C21 POPE  175     116.380  22.235  59.532  1.00  0.00           C
ATOM  11319 5C21 POPE  175     115.690  23.605  59.552  1.00  0.00           C
ATOM  11322 6C21 POPE  175     114.800  23.915  58.342  1.00  0.00           C
ATOM  11325 7C21 POPE  175     114.090  25.265  58.512  1.00  0.00           C
ATOM  11328 8C21 POPE  175     113.230  25.665  57.312  1.00  0.00           C
ATOM  11332  C33 POPE  175     120.990  14.055  70.342  1.00  0.00           C
ATOM  11335  C34 POPE  175     121.050  13.095  69.132  1.00  0.00           C
ATOM  11338  C35 POPE  175     119.830  13.275  68.222  1.00  0.00           C
ATOM  11341  C36 POPE  175     119.720  12.315  67.042  1.00  0.00           C
ATOM  11344  C37 POPE  175     118.330  12.425  66.392  1.00  0.00           C
ATOM  11347  C38 POPE  175     118.070  11.395  65.292  1.00  0.00           C
ATOM  11350  C39 POPE  175     118.900  11.635  64.032  1.00  0.00           C
ATOM  11353 0C31 POPE  175     119.000  10.365  63.192  1.00  0.00           C
ATOM  11356 1C31 POPE  175     119.980  10.505  62.022  1.00  0.00           C
ATOM  11359 2C31 POPE  175     120.400   9.145  61.462  1.00  0.00           C
ATOM  11362 3C31 POPE  175     119.290   8.405  60.702  1.00  0.00           C
ATOM  11365 4C31 POPE  175     119.700   6.985  60.312  1.00  0.00           C
ATOM  11368 5C31 POPE  175     118.790   6.385  59.232  1.00  0.00           C
ATOM  11371 6C31 POPE  175     119.110   4.935  58.892  1.00  0.00           C
ATOM  11375  NH3 POPE  176     115.080  84.705  37.142  1.00  0.00           N
ATOM  11379  C12 POPE  176     116.130  85.145  38.122  1.00  0.00           C
ATOM  11382  C11 POPE  176     116.120  84.255  39.382  1.00  0.00           C
ATOM  11385  P   POPE  176     118.310  82.845  39.302  1.00  0.00           P
ATOM  11386  O13 POPE  176     117.760  81.565  39.792  1.00  0.00           O
ATOM  11387  O14 POPE  176     118.350  83.045  37.832  1.00  0.00           O
ATOM  11388  O11 POPE  176     119.730  83.095  39.942  1.00  0.00           O
ATOM  11389  O12 POPE  176     117.450  84.045  39.872  1.00  0.00           O
ATOM  11390  C1  POPE  176     120.740  82.075  39.822  1.00  0.00           C
ATOM  11393  C2  POPE  176     120.730  81.015  40.982  1.00  0.00           C
ATOM  11395  O21 POPE  176     121.280  81.505  42.222  1.00  0.00           O
ATOM  11396  C21 POPE  176     122.580  81.725  42.302  1.00  0.00           C
ATOM  11397  O22 POPE  176     123.360  81.825  41.372  1.00  0.00           O
ATOM  11398  C22 POPE  176     122.970  81.685  43.782  1.00  0.00           C
ATOM  11401  C3  POPE  176     121.340  79.645  40.552  1.00  0.00           C
ATOM  11404  O31 POPE  176     121.110  78.665  41.602  1.00  0.00           O
ATOM  11405  C31 POPE  176     122.140  78.385  42.362  1.00  0.00           C
ATOM  11406  O32 POPE  176     123.310  78.625  42.142  1.00  0.00           O
ATOM  11407  C32 POPE  176     121.680  77.795  43.702  1.00  0.00           C
ATOM  11410  C23 POPE  176     124.210  82.545  44.122  1.00  0.00           C
ATOM  11413  C24 POPE  176     124.770  82.285  45.532  1.00  0.00           C
ATOM  11416  C25 POPE  176     123.740  82.545  46.652  1.00  0.00           C
ATOM  11419  C26 POPE  176     124.390  82.905  47.992  1.00  0.00           C
ATOM  11422  C27 POPE  176     123.360  83.375  49.032  1.00  0.00           C
ATOM  11425  C28 POPE  176     123.980  84.025  50.282  1.00  0.00           C
ATOM  11428  C29 POPE  176     124.660  83.025  51.192  1.00  0.00           C
ATOM  11430 0C21 POPE  176     124.450  82.865  52.512  1.00  0.00           C
ATOM  11432 1C21 POPE  176     123.470  83.625  53.362  1.00  0.00           C
ATOM  11435 2C21 POPE  176     123.120  82.905  54.682  1.00  0.00           C
ATOM  11438 3C21 POPE  176     122.500  81.515  54.462  1.00  0.00           C
ATOM  11441 4C21 POPE  176     121.810  80.915  55.692  1.00  0.00           C
ATOM  11444 5C21 POPE  176     122.700  80.685  56.932  1.00  0.00           C
ATOM  11447 6C21 POPE  176     123.980  79.885  56.682  1.00  0.00           C
ATOM  11450 7C21 POPE  176     124.660  79.475  58.002  1.00  0.00           C
ATOM  11453 8C21 POPE  176     126.020  78.795  57.842  1.00  0.00           C
ATOM  11457  C33 POPE  176     122.930  77.555  44.582  1.00  0.00           C
ATOM  11460  C34 POPE  176     122.700  77.335  46.092  1.00  0.00           C
ATOM  11463  C35 POPE  176     122.040  75.995  46.392  1.00  0.00           C
ATOM  11466  C36 POPE  176     122.070  75.535  47.842  1.00  0.00           C
ATOM  11469  C37 POPE  176     121.210  74.275  48.012  1.00  0.00           C
ATOM  11472  C38 POPE  176     121.100  73.805  49.462  1.00  0.00           C
ATOM  11475  C39 POPE  176     120.160  74.725  50.232  1.00  0.00           C
ATOM  11478 0C31 POPE  176     119.770  74.165  51.592  1.00  0.00           C
ATOM  11481 1C31 POPE  176     118.540  74.895  52.112  1.00  0.00           C
ATOM  11484 2C31 POPE  176     117.970  74.255  53.382  1.00  0.00           C
ATOM  11487 3C31 POPE  176     116.460  74.485  53.552  1.00  0.00           C
ATOM  11490 4C31 POPE  176     115.630  73.915  52.392  1.00  0.00           C
ATOM  11493 5C31 POPE  176     114.120  73.885  52.652  1.00  0.00           C
ATOM  11496 6C31 POPE  176     113.330  73.325  51.462  1.00  0.00           C
ATOM  11500  NH3 POPE  177      48.700  13.655  75.922  1.00  0.00           N
ATOM  11504  C12 POPE  177      49.780  12.605  75.932  1.00  0.00           C
ATOM  11507  C11 POPE  177      49.640  11.635  74.752  1.00  0.00           C
ATOM  11510  P   POPE  177      51.520   9.985  75.652  1.00  0.00           P
ATOM  11511  O13 POPE  177      51.400  10.105  77.132  1.00  0.00           O
ATOM  11512  O14 POPE  177      51.940   8.675  75.132  1.00  0.00           O
ATOM  11513  O11 POPE  177      52.430  11.125  75.022  1.00  0.00           O
ATOM  11514  O12 POPE  177      50.110  10.315  75.032  1.00  0.00           O
ATOM  11515  C1  POPE  177      53.210  10.805  73.852  1.00  0.00           C
ATOM  11518  C2  POPE  177      53.320  11.995  72.862  1.00  0.00           C
ATOM  11520  O21 POPE  177      54.550  11.875  72.132  1.00  0.00           O
ATOM  11521  C21 POPE  177      54.540  11.285  70.942  1.00  0.00           C
ATOM  11522  O22 POPE  177      53.570  10.905  70.332  1.00  0.00           O
ATOM  11523  C22 POPE  177      56.010  11.135  70.492  1.00  0.00           C
ATOM  11526  C3  POPE  177      53.320  13.355  73.612  1.00  0.00           C
ATOM  11529  O31 POPE  177      53.480  14.455  72.702  1.00  0.00           O
ATOM  11530  C31 POPE  177      54.740  14.925  72.552  1.00  0.00           C
ATOM  11531  O32 POPE  177      55.680  14.665  73.262  1.00  0.00           O
ATOM  11532  C32 POPE  177      54.750  15.805  71.302  1.00  0.00           C
ATOM  11535  C23 POPE  177      56.220  10.395  69.142  1.00  0.00           C
ATOM  11538  C24 POPE  177      56.710  11.275  67.972  1.00  0.00           C
ATOM  11541  C25 POPE  177      55.640  12.195  67.362  1.00  0.00           C
ATOM  11544  C26 POPE  177      56.140  12.925  66.102  1.00  0.00           C
ATOM  11547  C27 POPE  177      55.090  13.865  65.482  1.00  0.00           C
ATOM  11550  C28 POPE  177      55.520  14.525  64.162  1.00  0.00           C
ATOM  11553  C29 POPE  177      54.350  15.185  63.482  1.00  0.00           C
ATOM  11555 0C21 POPE  177      54.340  16.335  62.772  1.00  0.00           C
ATOM  11557 1C21 POPE  177      55.510  17.235  62.512  1.00  0.00           C
ATOM  11560 2C21 POPE  177      55.100  18.675  62.162  1.00  0.00           C
ATOM  11563 3C21 POPE  177      54.350  19.415  63.282  1.00  0.00           C
ATOM  11566 4C21 POPE  177      54.110  20.885  62.922  1.00  0.00           C
ATOM  11569 5C21 POPE  177      53.090  21.595  63.842  1.00  0.00           C
ATOM  11572 6C21 POPE  177      53.460  21.585  65.332  1.00  0.00           C
ATOM  11575 7C21 POPE  177      52.410  22.285  66.202  1.00  0.00           C
ATOM  11578 8C21 POPE  177      52.760  22.295  67.692  1.00  0.00           C
ATOM  11582  C33 POPE  177      55.670  15.245  70.192  1.00  0.00           C
ATOM  11585  C34 POPE  177      55.260  15.675  68.772  1.00  0.00           C
ATOM  11588  C35 POPE  177      55.210  17.185  68.522  1.00  0.00           C
ATOM  11591  C36 POPE  177      56.610  17.815  68.502  1.00  0.00           C
ATOM  11594  C37 POPE  177      56.650  19.185  67.822  1.00  0.00           C
ATOM  11597  C38 POPE  177      58.070  19.585  67.412  1.00  0.00           C
ATOM  11600  C39 POPE  177      58.570  18.895  66.122  1.00  0.00           C
ATOM  11603 0C31 POPE  177      58.290  19.735  64.862  1.00  0.00           C
ATOM  11606 1C31 POPE  177      58.950  19.165  63.592  1.00  0.00           C
ATOM  11609 2C31 POPE  177      59.020  20.225  62.482  1.00  0.00           C
ATOM  11612 3C31 POPE  177      59.700  19.745  61.202  1.00  0.00           C
ATOM  11615 4C31 POPE  177      60.390  20.905  60.462  1.00  0.00           C
ATOM  11618 5C31 POPE  177      61.090  20.485  59.162  1.00  0.00           C
ATOM  11621 6C31 POPE  177      61.690  21.675  58.412  1.00  0.00           C
ATOM  11625  NH3 POPE  178      -1.140  49.115  76.742  1.00  0.00           N
ATOM  11629  C12 POPE  178      -1.010  47.745  77.352  1.00  0.00           C
ATOM  11632  C11 POPE  178       0.350  47.085  76.992  1.00  0.00           C
ATOM  11635  P   POPE  178       1.050  47.555  74.482  1.00  0.00           P
ATOM  11636  O13 POPE  178       0.410  48.895  74.572  1.00  0.00           O
ATOM  11637  O14 POPE  178       2.530  47.505  74.532  1.00  0.00           O
ATOM  11638  O11 POPE  178       0.530  46.755  73.232  1.00  0.00           O
ATOM  11639  O12 POPE  178       0.430  46.665  75.632  1.00  0.00           O
ATOM  11640  C1  POPE  178       1.200  46.725  71.972  1.00  0.00           C
ATOM  11643  C2  POPE  178       0.570  47.715  70.922  1.00  0.00           C
ATOM  11645  O21 POPE  178       0.870  47.265  69.582  1.00  0.00           O
ATOM  11646  C21 POPE  178       2.140  47.385  69.202  1.00  0.00           C
ATOM  11647  O22 POPE  178       3.070  47.715  69.912  1.00  0.00           O
ATOM  11648  C22 POPE  178       2.280  46.985  67.742  1.00  0.00           C
ATOM  11651  C3  POPE  178       0.960  49.215  71.142  1.00  0.00           C
ATOM  11654  O31 POPE  178      -0.130  50.035  71.642  1.00  0.00           O
ATOM  11655  C31 POPE  178      -0.860  50.655  70.712  1.00  0.00           C
ATOM  11656  O32 POPE  178      -0.750  50.485  69.512  1.00  0.00           O
ATOM  11657  C32 POPE  178      -1.750  51.715  71.372  1.00  0.00           C
ATOM  11660  C23 POPE  178       2.620  48.195  66.852  1.00  0.00           C
ATOM  11663  C24 POPE  178       4.100  48.595  66.892  1.00  0.00           C
ATOM  11666  C25 POPE  178       4.680  48.815  65.492  1.00  0.00           C
ATOM  11669  C26 POPE  178       4.290  50.135  64.832  1.00  0.00           C
ATOM  11672  C27 POPE  178       4.340  50.035  63.292  1.00  0.00           C
ATOM  11675  C28 POPE  178       4.360  51.395  62.572  1.00  0.00           C
ATOM  11678  C29 POPE  178       5.600  52.185  62.882  1.00  0.00           C
ATOM  11680 0C21 POPE  178       6.820  52.015  62.332  1.00  0.00           C
ATOM  11682 1C21 POPE  178       7.200  50.975  61.312  1.00  0.00           C
ATOM  11685 2C21 POPE  178       8.730  50.795  61.202  1.00  0.00           C
ATOM  11688 3C21 POPE  178       9.480  52.005  60.602  1.00  0.00           C
ATOM  11691 4C21 POPE  178       9.580  52.005  59.062  1.00  0.00           C
ATOM  11694 5C21 POPE  178       8.320  52.475  58.322  1.00  0.00           C
ATOM  11697 6C21 POPE  178       8.630  52.865  56.872  1.00  0.00           C
ATOM  11700 7C21 POPE  178       7.400  53.335  56.072  1.00  0.00           C
ATOM  11703 8C21 POPE  178       7.750  53.735  54.642  1.00  0.00           C
ATOM  11707  C33 POPE  178      -3.040  51.995  70.552  1.00  0.00           C
ATOM  11710  C34 POPE  178      -3.970  53.005  71.252  1.00  0.00           C
ATOM  11713  C35 POPE  178      -3.700  54.465  70.842  1.00  0.00           C
ATOM  11716  C36 POPE  178      -4.390  54.855  69.522  1.00  0.00           C
ATOM  11719  C37 POPE  178      -5.820  55.365  69.722  1.00  0.00           C
ATOM  11722  C38 POPE  178      -6.660  55.505  68.432  1.00  0.00           C
ATOM  11725  C39 POPE  178      -6.000  56.315  67.312  1.00  0.00           C
ATOM  11728 0C31 POPE  178      -5.630  57.735  67.762  1.00  0.00           C
ATOM  11731 1C31 POPE  178      -5.410  58.685  66.582  1.00  0.00           C
ATOM  11734 2C31 POPE  178      -4.880  60.035  67.062  1.00  0.00           C
ATOM  11737 3C31 POPE  178      -4.750  61.065  65.942  1.00  0.00           C
ATOM  11740 4C31 POPE  178      -3.770  60.645  64.832  1.00  0.00           C
ATOM  11743 5C31 POPE  178      -3.390  61.885  64.012  1.00  0.00           C
ATOM  11746 6C31 POPE  178      -2.530  61.675  62.782  1.00  0.00           C
ATOM  11750  NH3 POPE  179      89.440  94.655  35.622  1.00  0.00           N
ATOM  11754  C12 POPE  179      90.890  94.995  35.442  1.00  0.00           C
ATOM  11757  C11 POPE  179      91.700  94.515  36.652  1.00  0.00           C
ATOM  11760  P   POPE  179      94.030  93.585  35.922  1.00  0.00           P
ATOM  11761  O13 POPE  179      93.390  93.015  34.722  1.00  0.00           O
ATOM  11762  O14 POPE  179      95.370  94.145  35.682  1.00  0.00           O
ATOM  11763  O11 POPE  179      94.090  92.565  37.132  1.00  0.00           O
ATOM  11764  O12 POPE  179      93.100  94.755  36.472  1.00  0.00           O
ATOM  11765  C1  POPE  179      94.110  93.085  38.472  1.00  0.00           C
ATOM  11768  C2  POPE  179      94.250  91.945  39.512  1.00  0.00           C
ATOM  11770  O21 POPE  179      94.270  92.435  40.882  1.00  0.00           O
ATOM  11771  C21 POPE  179      93.080  92.725  41.402  1.00  0.00           C
ATOM  11772  O22 POPE  179      92.030  92.825  40.792  1.00  0.00           O
ATOM  11773  C22 POPE  179      93.190  92.775  42.932  1.00  0.00           C
ATOM  11776  C3  POPE  179      95.560  91.135  39.202  1.00  0.00           C
ATOM  11779  O31 POPE  179      96.200  90.565  40.362  1.00  0.00           O
ATOM  11780  C31 POPE  179      95.510  89.645  41.002  1.00  0.00           C
ATOM  11781  O32 POPE  179      94.470  89.135  40.642  1.00  0.00           O
ATOM  11782  C32 POPE  179      96.230  89.345  42.332  1.00  0.00           C
ATOM  11785  C23 POPE  179      91.980  93.445  43.642  1.00  0.00           C
ATOM  11788  C24 POPE  179      92.250  93.715  45.132  1.00  0.00           C
ATOM  11791  C25 POPE  179      91.010  94.205  45.892  1.00  0.00           C
ATOM  11794  C26 POPE  179      91.130  94.055  47.422  1.00  0.00           C
ATOM  11797  C27 POPE  179      89.850  94.465  48.172  1.00  0.00           C
ATOM  11800  C28 POPE  179      89.760  93.955  49.632  1.00  0.00           C
ATOM  11803  C29 POPE  179      90.890  94.425  50.502  1.00  0.00           C
ATOM  11805 0C21 POPE  179      90.850  95.365  51.462  1.00  0.00           C
ATOM  11807 1C21 POPE  179      89.670  96.185  51.912  1.00  0.00           C
ATOM  11810 2C21 POPE  179      89.380  96.045  53.422  1.00  0.00           C
ATOM  11813 3C21 POPE  179      88.650  94.745  53.802  1.00  0.00           C
ATOM  11816 4C21 POPE  179      88.480  94.585  55.322  1.00  0.00           C
ATOM  11819 5C21 POPE  179      89.760  94.075  56.012  1.00  0.00           C
ATOM  11822 6C21 POPE  179      89.670  94.005  57.542  1.00  0.00           C
ATOM  11825 7C21 POPE  179      90.930  93.355  58.142  1.00  0.00           C
ATOM  11828 8C21 POPE  179      90.940  93.275  59.672  1.00  0.00           C
ATOM  11832  C33 POPE  179      95.570  88.195  43.122  1.00  0.00           C
ATOM  11835  C34 POPE  179      96.430  87.725  44.312  1.00  0.00           C
ATOM  11838  C35 POPE  179      96.340  88.605  45.562  1.00  0.00           C
ATOM  11841  C36 POPE  179      97.420  88.325  46.622  1.00  0.00           C
ATOM  11844  C37 POPE  179      97.040  88.885  48.012  1.00  0.00           C
ATOM  11847  C38 POPE  179      96.330  87.855  48.912  1.00  0.00           C
ATOM  11850  C39 POPE  179      95.990  88.385  50.312  1.00  0.00           C
ATOM  11853 0C31 POPE  179      95.710  87.265  51.332  1.00  0.00           C
ATOM  11856 1C31 POPE  179      95.210  87.785  52.692  1.00  0.00           C
ATOM  11859 2C31 POPE  179      95.230  86.705  53.782  1.00  0.00           C
ATOM  11862 3C31 POPE  179      94.410  87.045  55.052  1.00  0.00           C
ATOM  11865 4C31 POPE  179      94.760  88.405  55.682  1.00  0.00           C
ATOM  11868 5C31 POPE  179      93.980  88.675  56.972  1.00  0.00           C
ATOM  11871 6C31 POPE  179      94.130  90.115  57.482  1.00  0.00           C
ATOM  11875  NH3 POPE  180      96.310  51.435  33.002  1.00  0.00           N
ATOM  11879  C12 POPE  180      95.290  50.345  33.072  1.00  0.00           C
ATOM  11882  C11 POPE  180      95.810  49.025  32.492  1.00  0.00           C
ATOM  11885  P   POPE  180      95.510  46.565  33.262  1.00  0.00           P
ATOM  11886  O13 POPE  180      94.470  45.535  33.492  1.00  0.00           O
ATOM  11887  O14 POPE  180      96.550  46.175  32.282  1.00  0.00           O
ATOM  11888  O11 POPE  180      96.200  46.835  34.652  1.00  0.00           O
ATOM  11889  O12 POPE  180      94.920  47.965  32.852  1.00  0.00           O
ATOM  11890  C1  POPE  180      95.480  46.735  35.882  1.00  0.00           C
ATOM  11893  C2  POPE  180      96.250  47.505  37.002  1.00  0.00           C
ATOM  11895  O21 POPE  180      96.320  46.785  38.252  1.00  0.00           O
ATOM  11896  C21 POPE  180      95.180  46.505  38.872  1.00  0.00           C
ATOM  11897  O22 POPE  180      94.060  46.695  38.442  1.00  0.00           O
ATOM  11898  C22 POPE  180      95.480  45.845  40.232  1.00  0.00           C
ATOM  11901  C3  POPE  180      95.790  48.985  37.182  1.00  0.00           C
ATOM  11904  O31 POPE  180      96.920  49.795  37.582  1.00  0.00           O
ATOM  11905  C31 POPE  180      97.230  49.775  38.872  1.00  0.00           C
ATOM  11906  O32 POPE  180      96.540  49.355  39.782  1.00  0.00           O
ATOM  11907  C32 POPE  180      98.660  50.265  39.022  1.00  0.00           C
ATOM  11910  C23 POPE  180      94.810  46.575  41.412  1.00  0.00           C
ATOM  11913  C24 POPE  180      95.160  45.995  42.792  1.00  0.00           C
ATOM  11916  C25 POPE  180      94.490  46.775  43.942  1.00  0.00           C
ATOM  11919  C26 POPE  180      95.120  46.475  45.312  1.00  0.00           C
ATOM  11922  C27 POPE  180      96.360  47.335  45.602  1.00  0.00           C
ATOM  11925  C28 POPE  180      97.060  47.015  46.942  1.00  0.00           C
ATOM  11928  C29 POPE  180      98.020  45.855  46.842  1.00  0.00           C
ATOM  11930 0C21 POPE  180      99.280  45.795  47.322  1.00  0.00           C
ATOM  11932 1C21 POPE  180     100.040  46.865  48.072  1.00  0.00           C
ATOM  11935 2C21 POPE  180     100.180  46.525  49.572  1.00  0.00           C
ATOM  11938 3C21 POPE  180      98.860  46.645  50.342  1.00  0.00           C
ATOM  11941 4C21 POPE  180      98.910  46.095  51.772  1.00  0.00           C
ATOM  11944 5C21 POPE  180      99.950  46.765  52.692  1.00  0.00           C
ATOM  11947 6C21 POPE  180      99.780  46.335  54.152  1.00  0.00           C
ATOM  11950 7C21 POPE  180     100.920  46.815  55.062  1.00  0.00           C
ATOM  11953 8C21 POPE  180     100.770  46.365  56.522  1.00  0.00           C
ATOM  11957  C33 POPE  180      99.110  50.245  40.492  1.00  0.00           C
ATOM  11960  C34 POPE  180     100.570  50.645  40.652  1.00  0.00           C
ATOM  11963  C35 POPE  180     100.860  51.285  42.012  1.00  0.00           C
ATOM  11966  C36 POPE  180     100.530  50.385  43.222  1.00  0.00           C
ATOM  11969  C37 POPE  180     101.010  51.045  44.512  1.00  0.00           C
ATOM  11972  C38 POPE  180     100.630  50.305  45.802  1.00  0.00           C
ATOM  11975  C39 POPE  180     101.350  50.845  47.042  1.00  0.00           C
ATOM  11978 0C31 POPE  180     101.060  52.325  47.342  1.00  0.00           C
ATOM  11981 1C31 POPE  180     102.110  52.995  48.252  1.00  0.00           C
ATOM  11984 2C31 POPE  180     102.050  52.535  49.712  1.00  0.00           C
ATOM  11987 3C31 POPE  180     100.830  53.075  50.472  1.00  0.00           C
ATOM  11990 4C31 POPE  180     101.140  54.295  51.342  1.00  0.00           C
ATOM  11993 5C31 POPE  180      99.880  54.885  51.982  1.00  0.00           C
ATOM  11996 6C31 POPE  180     100.140  55.855  53.132  1.00  0.00           C
ATOM  12000  NH3 POPE  181      68.040 119.395  36.712  1.00  0.00           N
ATOM  12004  C12 POPE  181      67.120 118.225  36.932  1.00  0.00           C
ATOM  12007  C11 POPE  181      67.840 116.915  36.582  1.00  0.00           C
ATOM  12010  P   POPE  181      70.050 115.635  37.212  1.00  0.00           P
ATOM  12011  O13 POPE  181      69.360 114.485  36.592  1.00  0.00           O
ATOM  12012  O14 POPE  181      71.390 115.985  36.692  1.00  0.00           O
ATOM  12013  O11 POPE  181      70.090 115.495  38.792  1.00  0.00           O
ATOM  12014  O12 POPE  181      69.180 116.935  37.062  1.00  0.00           O
ATOM  12015  C1  POPE  181      68.960 115.045  39.562  1.00  0.00           C
ATOM  12018  C2  POPE  181      68.470 116.045  40.672  1.00  0.00           C
ATOM  12020  O21 POPE  181      67.040 115.985  40.642  1.00  0.00           O
ATOM  12021  C21 POPE  181      66.220 115.775  41.682  1.00  0.00           C
ATOM  12022  O22 POPE  181      65.010 115.695  41.542  1.00  0.00           O
ATOM  12023  C22 POPE  181      66.900 115.645  43.052  1.00  0.00           C
ATOM  12026  C3  POPE  181      68.900 117.515  40.412  1.00  0.00           C
ATOM  12029  O31 POPE  181      68.120 118.485  41.142  1.00  0.00           O
ATOM  12030  C31 POPE  181      68.510 118.805  42.362  1.00  0.00           C
ATOM  12031  O32 POPE  181      69.370 118.235  43.002  1.00  0.00           O
ATOM  12032  C32 POPE  181      67.620 119.915  42.892  1.00  0.00           C
ATOM  12035  C23 POPE  181      65.880 115.465  44.202  1.00  0.00           C
ATOM  12038  C24 POPE  181      66.500 115.545  45.612  1.00  0.00           C
ATOM  12041  C25 POPE  181      66.680 116.975  46.122  1.00  0.00           C
ATOM  12044  C26 POPE  181      66.950 117.025  47.642  1.00  0.00           C
ATOM  12047  C27 POPE  181      66.720 118.415  48.242  1.00  0.00           C
ATOM  12050  C28 POPE  181      66.880 118.515  49.772  1.00  0.00           C
ATOM  12053  C29 POPE  181      68.250 118.115  50.232  1.00  0.00           C
ATOM  12055 0C21 POPE  181      68.610 117.925  51.502  1.00  0.00           C
ATOM  12057 1C21 POPE  181      67.740 118.145  52.722  1.00  0.00           C
ATOM  12060 2C21 POPE  181      68.610 118.735  53.842  1.00  0.00           C
ATOM  12063 3C21 POPE  181      67.850 118.915  55.172  1.00  0.00           C
ATOM  12066 4C21 POPE  181      68.790 119.175  56.352  1.00  0.00           C
ATOM  12069 5C21 POPE  181      69.620 120.465  56.222  1.00  0.00           C
ATOM  12072 6C21 POPE  181      70.580 120.645  57.412  1.00  0.00           C
ATOM  12075 7C21 POPE  181      71.440 121.905  57.292  1.00  0.00           C
ATOM  12078 8C21 POPE  181      72.430 122.075  58.442  1.00  0.00           C
ATOM  12082  C33 POPE  181      68.240 120.685  44.072  1.00  0.00           C
ATOM  12085  C34 POPE  181      67.460 121.975  44.382  1.00  0.00           C
ATOM  12088  C35 POPE  181      67.980 122.785  45.582  1.00  0.00           C
ATOM  12091  C36 POPE  181      68.130 122.025  46.922  1.00  0.00           C
ATOM  12094  C37 POPE  181      68.740 122.955  47.962  1.00  0.00           C
ATOM  12097  C38 POPE  181      69.020 122.345  49.342  1.00  0.00           C
ATOM  12100  C39 POPE  181      69.520 123.445  50.292  1.00  0.00           C
ATOM  12103 0C31 POPE  181      70.010 122.955  51.662  1.00  0.00           C
ATOM  12106 1C31 POPE  181      70.440 124.155  52.532  1.00  0.00           C
ATOM  12109 2C31 POPE  181      71.030 123.755  53.892  1.00  0.00           C
ATOM  12112 3C31 POPE  181      71.320 124.965  54.802  1.00  0.00           C
ATOM  12115 4C31 POPE  181      72.320 125.975  54.222  1.00  0.00           C
ATOM  12118 5C31 POPE  181      72.580 127.175  55.152  1.00  0.00           C
ATOM  12121 6C31 POPE  181      73.620 128.155  54.602  1.00  0.00           C
ATOM  12125  NH3 POPE  182      63.150  20.685  35.422  1.00  0.00           N
ATOM  12129  C12 POPE  182      61.920  19.815  35.482  1.00  0.00           C
ATOM  12132  C11 POPE  182      61.940  18.735  34.382  1.00  0.00           C
ATOM  12135  P   POPE  182      62.940  16.605  35.502  1.00  0.00           P
ATOM  12136  O13 POPE  182      61.580  16.035  35.582  1.00  0.00           O
ATOM  12137  O14 POPE  182      64.060  15.675  35.202  1.00  0.00           O
ATOM  12138  O11 POPE  182      63.280  17.355  36.832  1.00  0.00           O
ATOM  12139  O12 POPE  182      63.000  17.805  34.502  1.00  0.00           O
ATOM  12140  C1  POPE  182      63.910  16.675  37.922  1.00  0.00           C
ATOM  12143  C2  POPE  182      63.140  17.065  39.192  1.00  0.00           C
ATOM  12145  O21 POPE  182      63.590  16.295  40.312  1.00  0.00           O
ATOM  12146  C21 POPE  182      63.080  15.085  40.482  1.00  0.00           C
ATOM  12147  O22 POPE  182      62.550  14.395  39.622  1.00  0.00           O
ATOM  12148  C22 POPE  182      63.210  14.705  41.952  1.00  0.00           C
ATOM  12151  C3  POPE  182      61.610  17.005  38.942  1.00  0.00           C
ATOM  12154  O31 POPE  182      60.870  16.845  40.162  1.00  0.00           O
ATOM  12155  C31 POPE  182      60.460  17.965  40.722  1.00  0.00           C
ATOM  12156  O32 POPE  182      60.580  19.085  40.272  1.00  0.00           O
ATOM  12157  C32 POPE  182      59.830  17.565  42.052  1.00  0.00           C
ATOM  12160  C23 POPE  182      61.970  13.945  42.492  1.00  0.00           C
ATOM  12163  C24 POPE  182      62.170  13.455  43.942  1.00  0.00           C
ATOM  12166  C25 POPE  182      62.290  14.595  44.952  1.00  0.00           C
ATOM  12169  C26 POPE  182      62.620  14.155  46.382  1.00  0.00           C
ATOM  12172  C27 POPE  182      62.720  15.385  47.302  1.00  0.00           C
ATOM  12175  C28 POPE  182      63.070  15.065  48.772  1.00  0.00           C
ATOM  12178  C29 POPE  182      64.530  14.785  49.032  1.00  0.00           C
ATOM  12180 0C21 POPE  182      65.030  14.375  50.212  1.00  0.00           C
ATOM  12182 1C21 POPE  182      64.220  14.125  51.462  1.00  0.00           C
ATOM  12185 2C21 POPE  182      64.770  14.815  52.722  1.00  0.00           C
ATOM  12188 3C21 POPE  182      66.130  14.275  53.212  1.00  0.00           C
ATOM  12191 4C21 POPE  182      66.390  14.565  54.702  1.00  0.00           C
ATOM  12194 5C21 POPE  182      67.580  13.775  55.262  1.00  0.00           C
ATOM  12197 6C21 POPE  182      67.780  13.955  56.772  1.00  0.00           C
ATOM  12200 7C21 POPE  182      68.840  13.015  57.352  1.00  0.00           C
ATOM  12203 8C21 POPE  182      69.110  13.225  58.842  1.00  0.00           C
ATOM  12207  C33 POPE  182      58.910  18.635  42.702  1.00  0.00           C
ATOM  12210  C34 POPE  182      58.260  18.085  43.982  1.00  0.00           C
ATOM  12213  C35 POPE  182      57.560  19.145  44.822  1.00  0.00           C
ATOM  12216  C36 POPE  182      56.640  18.545  45.872  1.00  0.00           C
ATOM  12219  C37 POPE  182      56.100  19.595  46.842  1.00  0.00           C
ATOM  12222  C38 POPE  182      54.890  19.095  47.632  1.00  0.00           C
ATOM  12225  C39 POPE  182      54.790  19.665  49.052  1.00  0.00           C
ATOM  12228 0C31 POPE  182      55.720  18.935  50.032  1.00  0.00           C
ATOM  12231 1C31 POPE  182      55.430  19.295  51.492  1.00  0.00           C
ATOM  12234 2C31 POPE  182      55.820  18.155  52.442  1.00  0.00           C
ATOM  12237 3C31 POPE  182      55.410  18.425  53.892  1.00  0.00           C
ATOM  12240 4C31 POPE  182      56.470  19.165  54.722  1.00  0.00           C
ATOM  12243 5C31 POPE  182      57.690  18.285  55.042  1.00  0.00           C
ATOM  12246 6C31 POPE  182      58.670  18.915  56.022  1.00  0.00           C
ATOM  12250  NH3 POPE  183      23.550 132.175  78.822  1.00  0.00           N
ATOM  12254  C12 POPE  183      23.410 131.505  77.492  1.00  0.00           C
ATOM  12257  C11 POPE  183      24.770 131.385  76.782  1.00  0.00           C
ATOM  12260  P   POPE  183      24.620 128.945  75.892  1.00  0.00           P
ATOM  12261  O13 POPE  183      24.660 128.675  77.352  1.00  0.00           O
ATOM  12262  O14 POPE  183      23.480 128.315  75.192  1.00  0.00           O
ATOM  12263  O11 POPE  183      26.000 128.555  75.222  1.00  0.00           O
ATOM  12264  O12 POPE  183      24.620 130.515  75.652  1.00  0.00           O
ATOM  12265  C1  POPE  183      26.060 128.445  73.792  1.00  0.00           C
ATOM  12268  C2  POPE  183      27.500 128.065  73.312  1.00  0.00           C
ATOM  12270  O21 POPE  183      27.780 128.235  71.922  1.00  0.00           O
ATOM  12271  C21 POPE  183      26.880 128.125  70.972  1.00  0.00           C
ATOM  12272  O22 POPE  183      25.720 127.775  71.092  1.00  0.00           O
ATOM  12273  C22 POPE  183      27.590 128.515  69.672  1.00  0.00           C
ATOM  12276  C3  POPE  183      27.940 126.645  73.722  1.00  0.00           C
ATOM  12279  O31 POPE  183      29.330 126.435  73.362  1.00  0.00           O
ATOM  12280  C31 POPE  183      29.630 125.365  72.652  1.00  0.00           C
ATOM  12281  O32 POPE  183      28.860 124.525  72.222  1.00  0.00           O
ATOM  12282  C32 POPE  183      31.160 125.305  72.562  1.00  0.00           C
ATOM  12285  C23 POPE  183      27.180 127.665  68.462  1.00  0.00           C
ATOM  12288  C24 POPE  183      27.850 126.295  68.432  1.00  0.00           C
ATOM  12291  C25 POPE  183      27.480 125.505  67.172  1.00  0.00           C
ATOM  12294  C26 POPE  183      27.830 125.985  65.752  1.00  0.00           C
ATOM  12297  C27 POPE  183      26.860 125.325  64.732  1.00  0.00           C
ATOM  12300  C28 POPE  183      26.960 125.745  63.242  1.00  0.00           C
ATOM  12303  C29 POPE  183      27.770 124.755  62.432  1.00  0.00           C
ATOM  12305 0C21 POPE  183      27.360 124.035  61.362  1.00  0.00           C
ATOM  12307 1C21 POPE  183      26.010 124.105  60.682  1.00  0.00           C
ATOM  12310 2C21 POPE  183      26.000 123.605  59.222  1.00  0.00           C
ATOM  12313 3C21 POPE  183      26.900 124.405  58.262  1.00  0.00           C
ATOM  12316 4C21 POPE  183      26.530 124.215  56.792  1.00  0.00           C
ATOM  12319 5C21 POPE  183      27.510 124.895  55.812  1.00  0.00           C
ATOM  12322 6C21 POPE  183      28.750 124.055  55.482  1.00  0.00           C
ATOM  12325 7C21 POPE  183      29.670 124.785  54.492  1.00  0.00           C
ATOM  12328 8C21 POPE  183      30.840 123.915  54.012  1.00  0.00           C
ATOM  12332  C33 POPE  183      31.730 124.475  71.392  1.00  0.00           C
ATOM  12335  C34 POPE  183      31.650 125.205  70.042  1.00  0.00           C
ATOM  12338  C35 POPE  183      32.300 124.415  68.892  1.00  0.00           C
ATOM  12341  C36 POPE  183      32.280 125.185  67.572  1.00  0.00           C
ATOM  12344  C37 POPE  183      33.030 124.515  66.412  1.00  0.00           C
ATOM  12347  C38 POPE  183      33.450 125.495  65.312  1.00  0.00           C
ATOM  12350  C39 POPE  183      32.300 126.105  64.482  1.00  0.00           C
ATOM  12353 0C31 POPE  183      31.750 125.165  63.382  1.00  0.00           C
ATOM  12356 1C31 POPE  183      31.410 125.935  62.102  1.00  0.00           C
ATOM  12359 2C31 POPE  183      31.100 125.015  60.912  1.00  0.00           C
ATOM  12362 3C31 POPE  183      30.950 125.765  59.582  1.00  0.00           C
ATOM  12365 4C31 POPE  183      29.770 126.735  59.502  1.00  0.00           C
ATOM  12368 5C31 POPE  183      29.740 127.475  58.162  1.00  0.00           C
ATOM  12371 6C31 POPE  183      28.510 128.355  57.952  1.00  0.00           C
ATOM  12375  NH3 POPE  184      24.240  37.315  32.482  1.00  0.00           N
ATOM  12379  C12 POPE  184      24.560  37.255  31.012  1.00  0.00           C
ATOM  12382  C11 POPE  184      25.510  38.375  30.552  1.00  0.00           C
ATOM  12385  P   POPE  184      27.870  39.445  31.222  1.00  0.00           P
ATOM  12386  O13 POPE  184      29.130  38.805  30.782  1.00  0.00           O
ATOM  12387  O14 POPE  184      27.390  40.645  30.492  1.00  0.00           O
ATOM  12388  O11 POPE  184      27.960  39.865  32.742  1.00  0.00           O
ATOM  12389  O12 POPE  184      26.730  38.345  31.292  1.00  0.00           O
ATOM  12390  C1  POPE  184      28.170  38.835  33.712  1.00  0.00           C
ATOM  12393  C2  POPE  184      28.070  39.415  35.152  1.00  0.00           C
ATOM  12395  O21 POPE  184      28.790  38.565  36.072  1.00  0.00           O
ATOM  12396  C21 POPE  184      28.320  38.085  37.212  1.00  0.00           C
ATOM  12397  O22 POPE  184      27.160  38.045  37.562  1.00  0.00           O
ATOM  12398  C22 POPE  184      29.470  37.545  38.052  1.00  0.00           C
ATOM  12401  C3  POPE  184      26.660  39.975  35.522  1.00  0.00           C
ATOM  12404  O31 POPE  184      26.780  41.075  36.452  1.00  0.00           O
ATOM  12405  C31 POPE  184      26.700  42.295  35.942  1.00  0.00           C
ATOM  12406  O32 POPE  184      26.640  42.565  34.742  1.00  0.00           O
ATOM  12407  C32 POPE  184      26.720  43.345  37.062  1.00  0.00           C
ATOM  12410  C23 POPE  184      29.830  38.505  39.212  1.00  0.00           C
ATOM  12413  C24 POPE  184      31.090  38.045  39.972  1.00  0.00           C
ATOM  12416  C25 POPE  184      31.400  38.875  41.232  1.00  0.00           C
ATOM  12419  C26 POPE  184      30.430  38.565  42.372  1.00  0.00           C
ATOM  12422  C27 POPE  184      30.680  39.365  43.652  1.00  0.00           C
ATOM  12425  C28 POPE  184      29.720  38.955  44.792  1.00  0.00           C
ATOM  12428  C29 POPE  184      29.730  39.965  45.902  1.00  0.00           C
ATOM  12430 0C21 POPE  184      30.020  39.775  47.202  1.00  0.00           C
ATOM  12432 1C21 POPE  184      30.390  38.495  47.902  1.00  0.00           C
ATOM  12435 2C21 POPE  184      29.580  38.335  49.202  1.00  0.00           C
ATOM  12438 3C21 POPE  184      30.090  37.175  50.092  1.00  0.00           C
ATOM  12441 4C21 POPE  184      29.190  36.895  51.302  1.00  0.00           C
ATOM  12444 5C21 POPE  184      29.070  38.045  52.302  1.00  0.00           C
ATOM  12447 6C21 POPE  184      28.010  37.795  53.382  1.00  0.00           C
ATOM  12450 7C21 POPE  184      28.030  38.865  54.492  1.00  0.00           C
ATOM  12453 8C21 POPE  184      26.910  38.685  55.522  1.00  0.00           C
ATOM  12457  C33 POPE  184      27.260  42.855  38.432  1.00  0.00           C
ATOM  12460  C34 POPE  184      26.820  43.725  39.632  1.00  0.00           C
ATOM  12463  C35 POPE  184      26.840  45.225  39.352  1.00  0.00           C
ATOM  12466  C36 POPE  184      26.560  46.075  40.602  1.00  0.00           C
ATOM  12469  C37 POPE  184      26.140  47.515  40.262  1.00  0.00           C
ATOM  12472  C38 POPE  184      25.920  48.395  41.492  1.00  0.00           C
ATOM  12475  C39 POPE  184      27.180  48.585  42.342  1.00  0.00           C
ATOM  12478 0C31 POPE  184      26.950  49.535  43.522  1.00  0.00           C
ATOM  12481 1C31 POPE  184      28.000  49.375  44.622  1.00  0.00           C
ATOM  12484 2C31 POPE  184      27.630  50.175  45.872  1.00  0.00           C
ATOM  12487 3C31 POPE  184      28.580  49.935  47.052  1.00  0.00           C
ATOM  12490 4C31 POPE  184      28.370  48.575  47.742  1.00  0.00           C
ATOM  12493 5C31 POPE  184      29.180  48.465  49.032  1.00  0.00           C
ATOM  12496 6C31 POPE  184      29.010  47.115  49.742  1.00  0.00           C
ATOM  12500  NH3 POPE  185      57.480 119.285  76.652  1.00  0.00           N
ATOM  12504  C12 POPE  185      57.810 119.605  78.072  1.00  0.00           C
ATOM  12507  C11 POPE  185      59.060 118.845  78.552  1.00  0.00           C
ATOM  12510  P   POPE  185      61.150 119.925  77.372  1.00  0.00           P
[truncated: 1,700,645 more chars]
