# Supplementary material for: Characterizing Membrane Association and Periplasmic Transfer of Bacterial Lipoproteins through Molecular Dynamics Simulations
Source: Structure. 2020 Apr 7;28(4):475–487.e3. doi: 10.1016/j.str.2020.01.012 (PMC7139219; doi:10.1016/j.str.2020.01.012)
Supplement: Data S1. Final Coordinates from Simulations (Y–Z), Related to Figure 3 [file mmc3.zip › Y-Z/YJEI-3-atomistic.pdb]

TITLE     Protein
REMARK    THIS IS A SIMULATION BOX
CRYST1  129.335  129.335  126.562  90.00  90.00  90.00 P 1           1
MODEL        1
ATOM      1  N   CYSTA   1      50.652  81.257  74.451  1.00  0.00           N
ATOM      3  CA  CYSTA   1      50.392  79.988  73.781  1.00  0.00           C
ATOM      5  C   CYSTA   1      48.982  79.407  73.941  1.00  0.00           C
ATOM      6  O   CYSTA   1      48.532  78.698  73.051  1.00  0.00           O
ATOM      7  CB  CYSTA   1      51.473  78.908  74.101  1.00  0.00           C
ATOM     10  SG  CYSTA   1      53.003  79.087  73.121  1.00  0.00           S
ATOM     11  C1  CYSTA   1      53.952  80.228  74.181  1.00  0.00           C
ATOM     14  CA1 CYSTA   1      50.792  82.477  73.911  1.00  0.00           C
ATOM     15  OA1 CYSTA   1      50.843  83.447  74.661  1.00  0.00           O
ATOM     16  CA2 CYSTA   1      50.902  82.717  72.461  1.00  0.00           C
ATOM     19  C11 CYSTA   1      55.503  80.137  74.081  1.00  0.00           C
ATOM     21  O11 CYSTA   1      55.953  80.508  72.771  1.00  0.00           O
ATOM     22  CX1 CYSTA   1      56.172  79.646  71.801  1.00  0.00           C
ATOM     23  OX1 CYSTA   1      55.843  78.488  71.741  1.00  0.00           O
ATOM     24  CX2 CYSTA   1      57.003  80.357  70.731  1.00  0.00           C
ATOM     27  C12 CYSTA   1      56.162  78.867  74.761  1.00  0.00           C
ATOM     30  O12 CYSTA   1      55.692  77.598  74.271  1.00  0.00           O
ATOM     31  CD1 CYSTA   1      56.543  76.587  74.381  1.00  0.00           C
ATOM     32  OD1 CYSTA   1      57.562  76.577  75.051  1.00  0.00           O
ATOM     33  CD2 CYSTA   1      56.052  75.438  73.491  1.00  0.00           C
ATOM     36  CA3 CYSTA   1      49.492  82.957  71.901  1.00  0.00           C
ATOM     39  CA4 CYSTA   1      49.472  82.728  70.401  1.00  0.00           C
ATOM     42  CA5 CYSTA   1      48.122  82.947  69.711  1.00  0.00           C
ATOM     45  CA6 CYSTA   1      47.872  84.408  69.311  1.00  0.00           C
ATOM     48  CA7 CYSTA   1      48.902  84.907  68.291  1.00  0.00           C
ATOM     51  CA8 CYSTA   1      48.422  86.138  67.531  1.00  0.00           C
ATOM     54  CA9 CYSTA   1      49.422  86.576  66.451  1.00  0.00           C
ATOM     57 0CA1 CYSTA   1      48.793  87.497  65.401  1.00  0.00           C
ATOM     60 1CA1 CYSTA   1      48.183  88.768  65.991  1.00  0.00           C
ATOM     63 2CA1 CYSTA   1      47.562  89.657  64.921  1.00  0.00           C
ATOM     66 3CA1 CYSTA   1      46.942  90.917  65.521  1.00  0.00           C
ATOM     69 4CA1 CYSTA   1      46.353  91.857  64.451  1.00  0.00           C
ATOM     72 5CA1 CYSTA   1      45.672  93.078  65.071  1.00  0.00           C
ATOM     75 6CA1 CYSTA   1      45.152  94.057  64.031  1.00  0.00           C
ATOM     79  CD3 CYSTA   1      57.242  74.778  72.771  1.00  0.00           C
ATOM     82  CD4 CYSTA   1      57.972  75.757  71.841  1.00  0.00           C
ATOM     85  CD5 CYSTA   1      59.332  75.218  71.401  1.00  0.00           C
ATOM     88  CD6 CYSTA   1      59.292  74.448  70.081  1.00  0.00           C
ATOM     91  CD7 CYSTA   1      59.392  75.358  68.841  1.00  0.00           C
ATOM     94  CD8 CYSTA   1      59.442  74.576  67.521  1.00  0.00           C
ATOM     97  CD9 CYSTA   1      59.442  75.467  66.261  1.00  0.00           C
ATOM    100 0CD1 CYSTA   1      59.763  74.717  64.961  1.00  0.00           C
ATOM    103 1CD1 CYSTA   1      58.702  73.688  64.551  1.00  0.00           C
ATOM    106 2CD1 CYSTA   1      59.113  72.928  63.281  1.00  0.00           C
ATOM    109 3CD1 CYSTA   1      58.133  71.788  62.941  1.00  0.00           C
ATOM    112 4CD1 CYSTA   1      58.572  70.978  61.711  1.00  0.00           C
ATOM    115 5CD1 CYSTA   1      58.513  71.757  60.401  1.00  0.00           C
ATOM    118 6CD1 CYSTA   1      58.902  70.918  59.191  1.00  0.00           C
ATOM    122  CX3 CYSTA   1      57.302  79.428  69.531  1.00  0.00           C
ATOM    125  CX4 CYSTA   1      56.172  79.378  68.511  1.00  0.00           C
ATOM    128  CX5 CYSTA   1      56.312  80.426  67.411  1.00  0.00           C
ATOM    131  CX6 CYSTA   1      55.282  80.218  66.291  1.00  0.00           C
ATOM    134  CX7 CYSTA   1      55.503  81.107  65.061  1.00  0.00           C
ATOM    137  CX8 CYSTA   1      54.222  81.147  64.211  1.00  0.00           C
ATOM    140  CX9 CYSTA   1      54.433  81.728  62.831  1.00  0.00           C
ATOM    142 0CX1 CYSTA   1      54.022  82.926  62.391  1.00  0.00           C
ATOM    144 1CX1 CYSTA   1      53.322  84.007  63.201  1.00  0.00           C
ATOM    147 2CX1 CYSTA   1      51.792  84.057  63.021  1.00  0.00           C
ATOM    150 3CX1 CYSTA   1      51.052  82.978  63.821  1.00  0.00           C
ATOM    153 4CX1 CYSTA   1      49.542  83.227  63.951  1.00  0.00           C
ATOM    156 5CX1 CYSTA   1      48.713  82.878  62.701  1.00  0.00           C
ATOM    159 6CX1 CYSTA   1      48.422  81.378  62.541  1.00  0.00           C
ATOM    162 7CX1 CYSTA   1      47.302  81.117  61.521  1.00  0.00           C
ATOM    165 8CX1 CYSTA   1      46.982  79.638  61.281  1.00  0.00           C
ATOM    169  N   SER A   2      48.142  79.688  74.961  1.00  0.00           N
ATOM    171  CA  SER A   2      48.253  79.977  76.391  1.00  0.00           C
ATOM    173  CB  SER A   2      47.393  78.968  77.191  1.00  0.00           C
ATOM    176  OG  SER A   2      46.013  79.278  77.091  1.00  0.00           O
ATOM    178  C   SER A   2      49.612  79.988  77.021  1.00  0.00           C
ATOM    179  O   SER A   2      50.232  78.947  77.151  1.00  0.00           O
ATOM    180  N   SER A   3      50.173  81.147  77.401  1.00  0.00           N
ATOM    182  CA  SER A   3      51.622  81.227  77.571  1.00  0.00           C
ATOM    184  CB  SER A   3      52.172  82.658  77.711  1.00  0.00           C
ATOM    187  OG  SER A   3      51.423  83.377  78.681  1.00  0.00           O
ATOM    189  C   SER A   3      52.222  80.357  78.661  1.00  0.00           C
ATOM    190  O   SER A   3      51.912  80.488  79.841  1.00  0.00           O
ATOM    191  N   SER A   4      53.112  79.448  78.241  1.00  0.00           N
ATOM    193  CA  SER A   4      53.952  78.648  79.111  1.00  0.00           C
ATOM    195  CB  SER A   4      54.952  77.818  78.271  1.00  0.00           C
ATOM    198  OG  SER A   4      55.612  76.837  79.071  1.00  0.00           O
ATOM    200  C   SER A   4      54.732  79.477  80.121  1.00  0.00           C
ATOM    201  O   SER A   4      55.622  80.257  79.771  1.00  0.00           O
ATOM    202  N   ASN A   5      54.362  79.327  81.401  1.00  0.00           N
ATOM    204  CA  ASN A   5      54.973  80.057  82.501  1.00  0.00           C
ATOM    206  CB  ASN A   5      53.923  80.718  83.451  1.00  0.00           C
ATOM    209  CG  ASN A   5      53.632  82.188  83.181  1.00  0.00           C
ATOM    210  OD1 ASN A   5      52.723  82.748  83.781  1.00  0.00           O
ATOM    211  ND2 ASN A   5      54.402  82.838  82.301  1.00  0.00           N
ATOM    214  C   ASN A   5      55.862  79.108  83.241  1.00  0.00           C
ATOM    215  O   ASN A   5      56.942  78.788  82.751  1.00  0.00           O
ATOM    216  N   GLU A   6      55.462  78.677  84.441  1.00  0.00           N
ATOM    218  CA  GLU A   6      56.363  78.198  85.451  1.00  0.00           C
ATOM    220  CB  GLU A   6      56.972  76.858  84.931  1.00  0.00           C
ATOM    223  CG  GLU A   6      56.712  75.617  85.821  1.00  0.00           C
ATOM    226  CD  GLU A   6      55.392  75.628  86.561  1.00  0.00           C
ATOM    227  OE1 GLU A   6      55.342  75.337  87.781  1.00  0.00           O
ATOM    228  OE2 GLU A   6      54.352  75.908  85.901  1.00  0.00           O
ATOM    229  C   GLU A   6      57.263  79.337  85.991  1.00  0.00           C
ATOM    230  O   GLU A   6      56.982  80.508  85.741  1.00  0.00           O
ATOM    231  N   LEU A   7      58.262  79.127  86.881  1.00  0.00           N
ATOM    233  CA  LEU A   7      59.253  78.058  86.911  1.00  0.00           C
ATOM    235  CB  LEU A   7      60.672  78.648  86.811  1.00  0.00           C
ATOM    238  CG  LEU A   7      61.493  78.047  85.651  1.00  0.00           C
ATOM    240  CD1 LEU A   7      62.942  78.478  85.801  1.00  0.00           C
ATOM    244  CD2 LEU A   7      60.932  78.488  84.291  1.00  0.00           C
ATOM    248  C   LEU A   7      59.162  77.177  88.141  1.00  0.00           C
ATOM    249  O   LEU A   7      58.532  77.528  89.131  1.00  0.00           O
ATOM    250  N   SER A   8      59.862  76.008  88.051  1.00  0.00           N
ATOM    252  CA  SER A   8      59.852  74.848  88.941  1.00  0.00           C
ATOM    254  CB  SER A   8      59.742  75.068  90.471  1.00  0.00           C
ATOM    257  OG  SER A   8      61.042  75.337  91.001  1.00  0.00           O
ATOM    259  C   SER A   8      59.012  73.738  88.381  1.00  0.00           C
ATOM    260  O   SER A   8      58.822  73.668  87.171  1.00  0.00           O
ATOM    261  N   ALA A   9      58.552  72.788  89.201  1.00  0.00           N
ATOM    263  CA  ALA A   9      57.892  71.618  88.721  1.00  0.00           C
ATOM    265  CB  ALA A   9      58.402  70.428  89.531  1.00  0.00           C
ATOM    269  C   ALA A   9      56.392  71.757  88.851  1.00  0.00           C
ATOM    270  O   ALA A   9      55.813  71.807  89.941  1.00  0.00           O
ATOM    271  N   ALA A  10      55.672  71.818  87.711  1.00  0.00           N
ATOM    273  CA  ALA A  10      54.243  71.897  87.731  1.00  0.00           C
ATOM    275  CB  ALA A  10      53.702  72.557  86.451  1.00  0.00           C
ATOM    279  C   ALA A  10      53.562  70.547  87.861  1.00  0.00           C
ATOM    280  O   ALA A  10      53.112  69.968  86.891  1.00  0.00           O
ATOM    281  N   GLY A  11      53.432  70.036  89.111  1.00  0.00           N
ATOM    283  CA  GLY A  11      52.692  68.828  89.401  1.00  0.00           C
ATOM    286  C   GLY A  11      53.453  67.548  89.191  1.00  0.00           C
ATOM    287  O   GLY A  11      53.562  67.158  88.051  1.00  0.00           O
ATOM    288  N   GLN A  12      53.902  66.748  90.191  1.00  0.00           N
ATOM    290  CA  GLN A  12      54.812  67.127  91.271  1.00  0.00           C
ATOM    292  CB  GLN A  12      54.472  68.377  92.131  1.00  0.00           C
ATOM    295  CG  GLN A  12      55.542  69.488  92.001  1.00  0.00           C
ATOM    298  CD  GLN A  12      56.933  69.157  92.571  1.00  0.00           C
ATOM    299  OE1 GLN A  12      57.302  69.697  93.621  1.00  0.00           O
ATOM    300  NE2 GLN A  12      57.723  68.278  91.921  1.00  0.00           N
ATOM    303  C   GLN A  12      55.072  65.998  92.251  1.00  0.00           C
ATOM    304  O   GLN A  12      56.223  65.687  92.561  1.00  0.00           O
ATOM    305  N   SER A  13      54.022  65.378  92.811  1.00  0.00           N
ATOM    307  CA  SER A  13      54.192  64.557  94.001  1.00  0.00           C
ATOM    309  CB  SER A  13      53.162  64.877  95.121  1.00  0.00           C
ATOM    312  OG  SER A  13      52.942  66.286  95.271  1.00  0.00           O
ATOM    314  C   SER A  13      54.052  63.097  93.641  1.00  0.00           C
ATOM    315  O   SER A  13      54.232  62.208  94.481  1.00  0.00           O
ATOM    316  N   VAL A  14      53.783  62.848  92.351  1.00  0.00           N
ATOM    318  CA  VAL A  14      54.103  61.688  91.531  1.00  0.00           C
ATOM    320  CB  VAL A  14      55.552  61.607  91.071  1.00  0.00           C
ATOM    322  CG1 VAL A  14      55.602  60.828  89.741  1.00  0.00           C
ATOM    326  CG2 VAL A  14      56.132  63.008  90.851  1.00  0.00           C
ATOM    330  C   VAL A  14      53.593  60.357  92.031  1.00  0.00           C
ATOM    331  O   VAL A  14      54.162  59.678  92.881  1.00  0.00           O
ATOM    332  N   ARG A  15      52.512  59.868  91.401  1.00  0.00           N
ATOM    334  CA  ARG A  15      52.133  58.488  91.631  1.00  0.00           C
ATOM    336  CB  ARG A  15      50.602  58.338  91.651  1.00  0.00           C
ATOM    339  CG  ARG A  15      50.062  56.998  92.181  1.00  0.00           C
ATOM    342  CD  ARG A  15      50.402  56.708  93.651  1.00  0.00           C
ATOM    345  NE  ARG A  15      49.742  55.408  93.991  1.00  0.00           N
ATOM    347  CZ  ARG A  15      50.282  54.217  93.791  1.00  0.00           C
ATOM    348  NH1 ARG A  15      51.552  54.077  93.461  1.00  0.00           N
ATOM    351  NH2 ARG A  15      49.552  53.148  93.931  1.00  0.00           N
ATOM    354  C   ARG A  15      52.782  57.618  90.571  1.00  0.00           C
ATOM    355  O   ARG A  15      52.822  57.958  89.391  1.00  0.00           O
ATOM    356  N   ILE A  16      53.322  56.448  90.931  1.00  0.00           N
ATOM    358  CA  ILE A  16      53.702  55.467  89.931  1.00  0.00           C
ATOM    360  CB  ILE A  16      54.773  54.508  90.431  1.00  0.00           C
ATOM    362  CG2 ILE A  16      55.212  53.598  89.261  1.00  0.00           C
ATOM    366  CG1 ILE A  16      55.982  55.238  91.061  1.00  0.00           C
ATOM    369  CD  ILE A  16      56.872  54.278  91.851  1.00  0.00           C
ATOM    373  C   ILE A  16      52.473  54.697  89.461  1.00  0.00           C
ATOM    374  O   ILE A  16      51.673  54.198  90.261  1.00  0.00           O
ATOM    375  N   VAL A  17      52.292  54.578  88.141  1.00  0.00           N
ATOM    377  CA  VAL A  17      51.252  53.798  87.531  1.00  0.00           C
ATOM    379  CB  VAL A  17      50.232  54.688  86.851  1.00  0.00           C
ATOM    381  CG1 VAL A  17      49.192  53.837  86.131  1.00  0.00           C
ATOM    385  CG2 VAL A  17      49.472  55.518  87.901  1.00  0.00           C
ATOM    389  C   VAL A  17      51.883  52.768  86.611  1.00  0.00           C
ATOM    390  O   VAL A  17      52.822  53.068  85.891  1.00  0.00           O
ATOM    391  N   ASP A  18      51.392  51.507  86.651  1.00  0.00           N
ATOM    393  CA  ASP A  18      51.692  50.438  85.721  1.00  0.00           C
ATOM    395  CB  ASP A  18      51.712  49.088  86.521  1.00  0.00           C
ATOM    398  CG  ASP A  18      50.532  48.848  87.451  1.00  0.00           C
ATOM    399  OD1 ASP A  18      50.142  49.798  88.211  1.00  0.00           O
ATOM    400  OD2 ASP A  18      50.062  47.688  87.591  1.00  0.00           O
ATOM    401  C   ASP A  18      50.662  50.348  84.591  1.00  0.00           C
ATOM    402  O   ASP A  18      50.953  49.868  83.501  1.00  0.00           O
ATOM    403  N   GLU A  19      49.422  50.838  84.831  1.00  0.00           N
ATOM    405  CA  GLU A  19      48.313  50.758  83.901  1.00  0.00           C
ATOM    407  CB  GLU A  19      47.432  49.548  84.301  1.00  0.00           C
ATOM    410  CG  GLU A  19      46.922  49.518  85.771  1.00  0.00           C
ATOM    413  CD  GLU A  19      45.402  49.598  85.911  1.00  0.00           C
ATOM    414  OE1 GLU A  19      44.682  48.808  85.251  1.00  0.00           O
ATOM    415  OE2 GLU A  19      44.893  50.378  86.761  1.00  0.00           O
ATOM    416  C   GLU A  19      47.482  52.048  83.911  1.00  0.00           C
ATOM    417  O   GLU A  19      46.892  52.408  84.921  1.00  0.00           O
ATOM    418  N   GLN A  20      47.372  52.797  82.791  1.00  0.00           N
ATOM    420  CA  GLN A  20      46.462  53.938  82.731  1.00  0.00           C
ATOM    422  CB  GLN A  20      47.222  55.268  82.461  1.00  0.00           C
ATOM    425  CG  GLN A  20      48.392  55.568  83.401  1.00  0.00           C
ATOM    428  CD  GLN A  20      49.302  56.677  82.871  1.00  0.00           C
ATOM    429  OE1 GLN A  20      49.103  57.298  81.831  1.00  0.00           O
ATOM    430  NE2 GLN A  20      50.402  56.888  83.631  1.00  0.00           N
ATOM    433  C   GLN A  20      45.332  53.848  81.701  1.00  0.00           C
ATOM    434  O   GLN A  20      45.022  54.898  81.141  1.00  0.00           O
ATOM    435  N   PRO A  21      44.652  52.727  81.361  1.00  0.00           N
ATOM    436  CD  PRO A  21      44.942  51.348  81.781  1.00  0.00           C
ATOM    439  CA  PRO A  21      43.453  52.757  80.541  1.00  0.00           C
ATOM    441  CB  PRO A  21      42.872  51.337  80.591  1.00  0.00           C
ATOM    444  CG  PRO A  21      44.072  50.458  80.901  1.00  0.00           C
ATOM    447  C   PRO A  21      42.403  53.738  81.011  1.00  0.00           C
ATOM    448  O   PRO A  21      42.122  53.798  82.211  1.00  0.00           O
ATOM    449  N   GLY A  22      41.813  54.488  80.081  1.00  0.00           N
ATOM    451  CA  GLY A  22      40.652  55.297  80.391  1.00  0.00           C
ATOM    454  C   GLY A  22      40.982  56.618  81.001  1.00  0.00           C
ATOM    455  O   GLY A  22      40.093  57.238  81.551  1.00  0.00           O
ATOM    456  N   ALA A  23      42.242  57.098  80.931  1.00  0.00           N
ATOM    458  CA  ALA A  23      42.613  58.408  81.421  1.00  0.00           C
ATOM    460  CB  ALA A  23      43.282  58.248  82.801  1.00  0.00           C
ATOM    464  C   ALA A  23      43.513  59.147  80.431  1.00  0.00           C
ATOM    465  O   ALA A  23      44.412  58.568  79.821  1.00  0.00           O
ATOM    466  N   GLU A  24      43.282  60.458  80.221  1.00  0.00           N
ATOM    468  CA  GLU A  24      44.003  61.278  79.251  1.00  0.00           C
ATOM    470  CB  GLU A  24      43.072  62.278  78.501  1.00  0.00           C
ATOM    473  CG  GLU A  24      42.382  63.398  79.331  1.00  0.00           C
ATOM    476  CD  GLU A  24      41.262  62.927  80.271  1.00  0.00           C
ATOM    477  OE1 GLU A  24      40.072  63.238  80.001  1.00  0.00           O
ATOM    478  OE2 GLU A  24      41.582  62.298  81.311  1.00  0.00           O
ATOM    479  C   GLU A  24      45.132  62.038  79.911  1.00  0.00           C
ATOM    480  O   GLU A  24      45.022  62.528  81.031  1.00  0.00           O
ATOM    481  N   CYS A  25      46.283  62.138  79.241  1.00  0.00           N
ATOM    483  CA  CYS A  25      47.473  62.678  79.851  1.00  0.00           C
ATOM    485  CB  CYS A  25      48.232  61.618  80.691  1.00  0.00           C
ATOM    488  SG  CYS A  25      48.482  60.007  79.841  1.00  0.00           S
ATOM    490  C   CYS A  25      48.383  63.218  78.771  1.00  0.00           C
ATOM    491  O   CYS A  25      48.322  62.797  77.621  1.00  0.00           O
ATOM    492  N   GLN A  26      49.262  64.168  79.151  1.00  0.00           N
ATOM    494  CA  GLN A  26      50.302  64.708  78.311  1.00  0.00           C
ATOM    496  CB  GLN A  26      50.572  66.178  78.731  1.00  0.00           C
ATOM    499  CG  GLN A  26      51.652  66.908  77.901  1.00  0.00           C
ATOM    502  CD  GLN A  26      51.832  68.338  78.391  1.00  0.00           C
ATOM    503  OE1 GLN A  26      50.892  69.138  78.431  1.00  0.00           O
ATOM    504  NE2 GLN A  26      53.082  68.718  78.731  1.00  0.00           N
ATOM    507  C   GLN A  26      51.572  63.888  78.471  1.00  0.00           C
ATOM    508  O   GLN A  26      51.972  63.587  79.591  1.00  0.00           O
ATOM    509  N   LEU A  27      52.263  63.517  77.381  1.00  0.00           N
ATOM    511  CA  LEU A  27      53.552  62.868  77.491  1.00  0.00           C
ATOM    513  CB  LEU A  27      53.762  61.838  76.341  1.00  0.00           C
ATOM    516  CG  LEU A  27      55.142  61.138  76.331  1.00  0.00           C
ATOM    518  CD1 LEU A  27      55.313  60.287  77.591  1.00  0.00           C
ATOM    522  CD2 LEU A  27      55.332  60.257  75.091  1.00  0.00           C
ATOM    526  C   LEU A  27      54.682  63.888  77.501  1.00  0.00           C
ATOM    527  O   LEU A  27      54.903  64.607  76.531  1.00  0.00           O
ATOM    528  N   ILE A  28      55.442  63.967  78.631  1.00  0.00           N
ATOM    530  CA  ILE A  28      56.503  64.968  78.821  1.00  0.00           C
ATOM    532  CB  ILE A  28      56.603  65.547  80.251  1.00  0.00           C
ATOM    534  CG2 ILE A  28      57.842  66.458  80.441  1.00  0.00           C
ATOM    538  CG1 ILE A  28      55.392  66.407  80.651  1.00  0.00           C
ATOM    541  CD  ILE A  28      54.152  65.568  80.891  1.00  0.00           C
ATOM    545  C   ILE A  28      57.832  64.388  78.351  1.00  0.00           C
ATOM    546  O   ILE A  28      58.793  65.087  78.061  1.00  0.00           O
ATOM    547  N   GLY A  29      57.863  63.048  78.171  1.00  0.00           N
ATOM    549  CA  GLY A  29      59.032  62.337  77.671  1.00  0.00           C
ATOM    552  C   GLY A  29      59.343  61.118  78.481  1.00  0.00           C
ATOM    553  O   GLY A  29      58.583  60.658  79.341  1.00  0.00           O
ATOM    554  N   THR A  30      60.503  60.528  78.201  1.00  0.00           N
ATOM    556  CA  THR A  30      61.013  59.388  78.941  1.00  0.00           C
ATOM    558  CB  THR A  30      61.872  58.447  78.111  1.00  0.00           C
ATOM    560  OG1 THR A  30      62.793  59.158  77.301  1.00  0.00           O
ATOM    562  CG2 THR A  30      60.962  57.657  77.171  1.00  0.00           C
ATOM    566  C   THR A  30      61.822  59.837  80.141  1.00  0.00           C
ATOM    567  O   THR A  30      62.542  60.838  80.121  1.00  0.00           O
ATOM    568  N   ALA A  31      61.743  59.058  81.231  1.00  0.00           N
ATOM    570  CA  ALA A  31      62.652  59.198  82.331  1.00  0.00           C
ATOM    572  CB  ALA A  31      62.003  59.818  83.581  1.00  0.00           C
ATOM    576  C   ALA A  31      63.133  57.838  82.711  1.00  0.00           C
ATOM    577  O   ALA A  31      62.512  56.818  82.421  1.00  0.00           O
ATOM    578  N   THR A  32      64.273  57.818  83.421  1.00  0.00           N
ATOM    580  CA  THR A  32      64.902  56.568  83.761  1.00  0.00           C
ATOM    582  CB  THR A  32      65.972  56.178  82.771  1.00  0.00           C
ATOM    584  OG1 THR A  32      65.383  56.057  81.491  1.00  0.00           O
ATOM    586  CG2 THR A  32      66.582  54.828  83.131  1.00  0.00           C
ATOM    590  C   THR A  32      65.542  56.717  85.101  1.00  0.00           C
ATOM    591  O   THR A  32      66.232  57.698  85.361  1.00  0.00           O
ATOM    592  N   GLY A  33      65.322  55.738  85.981  1.00  0.00           N
ATOM    594  CA  GLY A  33      66.062  55.627  87.211  1.00  0.00           C
ATOM    597  C   GLY A  33      66.832  54.368  87.101  1.00  0.00           C
ATOM    598  O   GLY A  33      66.412  53.398  86.471  1.00  0.00           O
ATOM    599  N   LYS A  34      67.993  54.347  87.741  1.00  0.00           N
ATOM    601  CA  LYS A  34      68.832  53.188  87.671  1.00  0.00           C
ATOM    603  CB  LYS A  34      70.103  53.377  86.791  1.00  0.00           C
ATOM    606  CG  LYS A  34      70.002  54.018  85.401  1.00  0.00           C
ATOM    609  CD  LYS A  34      69.372  53.078  84.371  1.00  0.00           C
ATOM    612  CE  LYS A  34      69.542  53.528  82.921  1.00  0.00           C
ATOM    615  NZ  LYS A  34      70.883  53.188  82.431  1.00  0.00           N
ATOM    619  C   LYS A  34      69.323  53.097  89.081  1.00  0.00           C
ATOM    620  O   LYS A  34      69.463  54.098  89.771  1.00  0.00           O
ATOM    621  N   GLN A  35      69.743  51.898  89.461  1.00  0.00           N
ATOM    623  CA  GLN A  35      70.883  51.778  90.321  1.00  0.00           C
ATOM    625  CB  GLN A  35      70.762  50.528  91.191  1.00  0.00           C
ATOM    628  CG  GLN A  35      69.573  50.678  92.151  1.00  0.00           C
ATOM    631  CD  GLN A  35      69.662  51.818  93.171  1.00  0.00           C
ATOM    632  OE1 GLN A  35      70.093  51.577  94.291  1.00  0.00           O
ATOM    633  NE2 GLN A  35      69.262  53.057  92.821  1.00  0.00           N
ATOM    636  C   GLN A  35      72.162  51.838  89.561  1.00  0.00           C
ATOM    637  O   GLN A  35      72.993  50.938  89.611  1.00  0.00           O
ATOM    638  N   SER A  36      72.383  52.997  88.911  1.00  0.00           N
ATOM    640  CA  SER A  36      73.662  53.408  88.401  1.00  0.00           C
ATOM    642  CB  SER A  36      73.582  54.268  87.121  1.00  0.00           C
ATOM    645  OG  SER A  36      72.752  55.397  87.301  1.00  0.00           O
ATOM    647  C   SER A  36      74.383  54.188  89.491  1.00  0.00           C
ATOM    648  O   SER A  36      75.542  54.557  89.341  1.00  0.00           O
ATOM    649  N   ASN A  37      73.673  54.338  90.631  1.00  0.00           N
ATOM    651  CA  ASN A  37      74.093  54.688  91.971  1.00  0.00           C
ATOM    653  CB  ASN A  37      73.472  56.068  92.371  1.00  0.00           C
ATOM    656  CG  ASN A  37      71.942  56.108  92.401  1.00  0.00           C
ATOM    657  OD1 ASN A  37      71.362  56.197  93.491  1.00  0.00           O
ATOM    658  ND2 ASN A  37      71.262  56.057  91.241  1.00  0.00           N
ATOM    661  C   ASN A  37      73.572  53.548  92.851  1.00  0.00           C
ATOM    662  O   ASN A  37      72.423  53.148  92.721  1.00  0.00           O
ATOM    663  N   TRP A  38      74.412  52.918  93.721  1.00  0.00           N
ATOM    665  CA  TRP A  38      74.012  51.708  94.461  1.00  0.00           C
ATOM    667  CB  TRP A  38      72.962  51.858  95.591  1.00  0.00           C
ATOM    670  CG  TRP A  38      73.412  52.657  96.771  1.00  0.00           C
ATOM    671  CD1 TRP A  38      74.183  52.258  97.831  1.00  0.00           C
ATOM    673  NE1 TRP A  38      74.442  53.348  98.641  1.00  0.00           N
ATOM    675  CE2 TRP A  38      73.853  54.458  98.101  1.00  0.00           C
ATOM    676  CD2 TRP A  38      73.203  54.058  96.921  1.00  0.00           C
ATOM    677  CE3 TRP A  38      72.552  55.007  96.131  1.00  0.00           C
ATOM    679  CZ3 TRP A  38      72.622  56.348  96.501  1.00  0.00           C
ATOM    681  CZ2 TRP A  38      73.883  55.788  98.501  1.00  0.00           C
ATOM    683  CH2 TRP A  38      73.273  56.738  97.671  1.00  0.00           C
ATOM    685  C   TRP A  38      73.822  50.497  93.551  1.00  0.00           C
ATOM    686  O   TRP A  38      73.133  49.528  93.871  1.00  0.00           O
ATOM    687  N   LEU A  39      74.512  50.508  92.401  1.00  0.00           N
ATOM    689  CA  LEU A  39      74.783  49.358  91.571  1.00  0.00           C
ATOM    691  CB  LEU A  39      75.573  49.678  90.261  1.00  0.00           C
ATOM    694  CG  LEU A  39      76.042  51.118  89.951  1.00  0.00           C
ATOM    696  CD1 LEU A  39      77.302  51.477  90.751  1.00  0.00           C
ATOM    700  CD2 LEU A  39      76.353  51.298  88.451  1.00  0.00           C
ATOM    704  C   LEU A  39      75.493  48.238  92.341  1.00  0.00           C
ATOM    705  O   LEU A  39      76.302  48.498  93.231  1.00  0.00           O
ATOM    706  N   SER A  40      75.243  46.968  91.961  1.00  0.00           N
ATOM    708  CA  SER A  40      75.942  45.788  92.491  1.00  0.00           C
ATOM    710  CB  SER A  40      75.203  44.498  92.041  1.00  0.00           C
ATOM    713  OG  SER A  40      75.582  43.328  92.761  1.00  0.00           O
ATOM    715  C   SER A  40      77.362  45.718  91.951  1.00  0.00           C
ATOM    716  O   SER A  40      77.673  44.938  91.051  1.00  0.00           O
ATOM    717  N   GLY A  41      78.273  46.598  92.461  1.00  0.00           N
ATOM    719  CA  GLY A  41      79.572  46.958  91.901  1.00  0.00           C
ATOM    722  C   GLY A  41      80.612  45.898  92.011  1.00  0.00           C
ATOM    723  O   GLY A  41      81.713  46.017  91.481  1.00  0.00           O
ATOM    724  N   GLN A  42      80.252  44.807  92.681  1.00  0.00           N
ATOM    726  CA  GLN A  42      81.023  43.618  92.751  1.00  0.00           C
ATOM    728  CB  GLN A  42      81.993  43.697  93.951  1.00  0.00           C
ATOM    731  CG  GLN A  42      83.252  42.818  93.771  1.00  0.00           C
ATOM    734  CD  GLN A  42      84.283  42.997  94.881  1.00  0.00           C
ATOM    735  OE1 GLN A  42      84.162  43.778  95.831  1.00  0.00           O
ATOM    736  NE2 GLN A  42      85.372  42.218  94.801  1.00  0.00           N
ATOM    739  C   GLN A  42      79.993  42.537  92.931  1.00  0.00           C
ATOM    740  O   GLN A  42      78.872  42.787  93.371  1.00  0.00           O
ATOM    741  N   HIS A  43      80.352  41.287  92.601  1.00  0.00           N
ATOM    743  CA  HIS A  43      79.603  40.087  92.941  1.00  0.00           C
ATOM    745  CB  HIS A  43      80.282  38.848  92.311  1.00  0.00           C
ATOM    748  ND1 HIS A  43      78.743  36.968  91.751  1.00  0.00           N
ATOM    749  CG  HIS A  43      79.603  37.558  92.651  1.00  0.00           C
ATOM    750  CE1 HIS A  43      78.353  35.858  92.341  1.00  0.00           C
ATOM    752  NE2 HIS A  43      78.912  35.698  93.571  1.00  0.00           N
ATOM    754  CD2 HIS A  43      79.733  36.788  93.771  1.00  0.00           C
ATOM    756  C   HIS A  43      79.423  39.858  94.441  1.00  0.00           C
ATOM    757  O   HIS A  43      78.412  39.318  94.871  1.00  0.00           O
ATOM    758  N   GLY A  44      80.412  40.208  95.271  1.00  0.00           N
ATOM    760  CA  GLY A  44      80.352  40.078  96.721  1.00  0.00           C
ATOM    763  C   GLY A  44      79.642  41.208  97.421  1.00  0.00           C
ATOM    764  O   GLY A  44      79.392  41.108  98.621  1.00  0.00           O
ATOM    765  N   GLU A  45      79.343  42.288  96.681  1.00  0.00           N
ATOM    767  CA  GLU A  45      78.502  43.418  97.081  1.00  0.00           C
ATOM    769  CB  GLU A  45      78.722  44.697  96.211  1.00  0.00           C
ATOM    772  CG  GLU A  45      80.042  45.467  96.471  1.00  0.00           C
ATOM    775  CD  GLU A  45      80.323  46.607  95.491  1.00  0.00           C
ATOM    776  OE1 GLU A  45      79.353  47.238  95.001  1.00  0.00           O
ATOM    777  OE2 GLU A  45      81.523  46.908  95.271  1.00  0.00           O
ATOM    778  C   GLU A  45      77.023  43.057  97.021  1.00  0.00           C
ATOM    779  O   GLU A  45      76.612  42.098  96.371  1.00  0.00           O
ATOM    780  N   GLU A  46      76.182  43.837  97.711  1.00  0.00           N
ATOM    782  CA  GLU A  46      74.752  43.757  97.591  1.00  0.00           C
ATOM    784  CB  GLU A  46      74.063  44.668  98.641  1.00  0.00           C
ATOM    787  CG  GLU A  46      74.302  44.228 100.111  1.00  0.00           C
ATOM    790  CD  GLU A  46      75.742  44.307 100.611  1.00  0.00           C
ATOM    791  OE1 GLU A  46      76.472  45.268 100.221  1.00  0.00           O
ATOM    792  OE2 GLU A  46      76.152  43.428 101.411  1.00  0.00           O
ATOM    793  C   GLU A  46      74.222  44.077  96.201  1.00  0.00           C
ATOM    794  O   GLU A  46      74.633  45.037  95.551  1.00  0.00           O
ATOM    795  N   GLY A  47      73.262  43.248  95.731  1.00  0.00           N
ATOM    797  CA  GLY A  47      72.542  43.377  94.471  1.00  0.00           C
ATOM    800  C   GLY A  47      71.922  44.728  94.221  1.00  0.00           C
ATOM    801  O   GLY A  47      71.633  45.497  95.141  1.00  0.00           O
ATOM    802  N   GLY A  48      71.612  45.048  92.951  1.00  0.00           N
ATOM    804  CA  GLY A  48      70.963  46.318  92.631  1.00  0.00           C
ATOM    807  C   GLY A  48      69.652  46.528  93.361  1.00  0.00           C
ATOM    808  O   GLY A  48      68.762  45.688  93.351  1.00  0.00           O
ATOM    809  N   SER A  49      69.482  47.657  94.051  1.00  0.00           N
ATOM    811  CA  SER A  49      68.203  47.997  94.651  1.00  0.00           C
ATOM    813  CB  SER A  49      68.362  49.147  95.701  1.00  0.00           C
ATOM    816  OG  SER A  49      67.162  49.728  96.211  1.00  0.00           O
ATOM    818  C   SER A  49      67.143  48.338  93.621  1.00  0.00           C
ATOM    819  O   SER A  49      67.203  49.368  92.951  1.00  0.00           O
ATOM    820  N   MET A  50      66.082  47.507  93.441  1.00  0.00           N
ATOM    822  CA  MET A  50      64.972  47.918  92.591  1.00  0.00           C
ATOM    824  CB  MET A  50      63.872  46.828  92.491  1.00  0.00           C
ATOM    827  CG  MET A  50      63.102  46.507  93.791  1.00  0.00           C
ATOM    830  SD  MET A  50      61.782  45.278  93.631  1.00  0.00           S
ATOM    831  CE  MET A  50      60.593  46.348  92.771  1.00  0.00           C
ATOM    835  C   MET A  50      64.332  49.208  93.091  1.00  0.00           C
ATOM    836  O   MET A  50      64.012  50.118  92.331  1.00  0.00           O
ATOM    837  N   ARG A  51      64.203  49.318  94.421  1.00  0.00           N
ATOM    839  CA  ARG A  51      63.533  50.388  95.101  1.00  0.00           C
ATOM    841  CB  ARG A  51      63.552  50.118  96.621  1.00  0.00           C
ATOM    844  CG  ARG A  51      62.862  51.228  97.421  1.00  0.00           C
ATOM    847  CD  ARG A  51      62.982  51.127  98.941  1.00  0.00           C
ATOM    850  NE  ARG A  51      64.383  51.458  99.351  1.00  0.00           N
ATOM    852  CZ  ARG A  51      64.682  51.877 100.581  1.00  0.00           C
ATOM    853  NH1 ARG A  51      63.773  52.018 101.521  1.00  0.00           N
ATOM    856  NH2 ARG A  51      65.942  52.178 100.861  1.00  0.00           N
ATOM    859  C   ARG A  51      64.142  51.738  94.811  1.00  0.00           C
ATOM    860  O   ARG A  51      63.432  52.698  94.521  1.00  0.00           O
ATOM    861  N   GLY A  52      65.493  51.818  94.861  1.00  0.00           N
ATOM    863  CA  GLY A  52      66.252  52.997  94.511  1.00  0.00           C
ATOM    866  C   GLY A  52      66.023  53.418  93.091  1.00  0.00           C
ATOM    867  O   GLY A  52      65.692  54.557  92.811  1.00  0.00           O
ATOM    868  N   ALA A  53      66.112  52.467  92.141  1.00  0.00           N
ATOM    870  CA  ALA A  53      65.862  52.757  90.741  1.00  0.00           C
ATOM    872  CB  ALA A  53      66.082  51.488  89.911  1.00  0.00           C
ATOM    876  C   ALA A  53      64.472  53.328  90.501  1.00  0.00           C
ATOM    877  O   ALA A  53      64.292  54.338  89.811  1.00  0.00           O
ATOM    878  N   ALA A  54      63.422  52.738  91.131  1.00  0.00           N
ATOM    880  CA  ALA A  54      62.072  53.278  91.111  1.00  0.00           C
ATOM    882  CB  ALA A  54      61.112  52.288  91.781  1.00  0.00           C
ATOM    886  C   ALA A  54      61.912  54.668  91.701  1.00  0.00           C
ATOM    887  O   ALA A  54      61.172  55.497  91.171  1.00  0.00           O
ATOM    888  N   ASN A  55      62.593  54.947  92.831  1.00  0.00           N
ATOM    890  CA  ASN A  55      62.703  56.308  93.341  1.00  0.00           C
ATOM    892  CB  ASN A  55      63.502  56.337  94.661  1.00  0.00           C
ATOM    895  CG  ASN A  55      62.722  55.568  95.701  1.00  0.00           C
ATOM    896  OD1 ASN A  55      61.482  55.568  95.691  1.00  0.00           O
ATOM    897  ND2 ASN A  55      63.442  54.928  96.651  1.00  0.00           N
ATOM    900  C   ASN A  55      63.362  57.278  92.401  1.00  0.00           C
ATOM    901  O   ASN A  55      62.822  58.348  92.141  1.00  0.00           O
ATOM    902  N   ASP A  56      64.523  56.908  91.841  1.00  0.00           N
ATOM    904  CA  ASP A  56      65.332  57.748  91.001  1.00  0.00           C
ATOM    906  CB  ASP A  56      66.642  57.008  90.681  1.00  0.00           C
ATOM    909  CG  ASP A  56      67.493  56.768  91.931  1.00  0.00           C
ATOM    910  OD1 ASP A  56      67.213  57.307  93.031  1.00  0.00           O
ATOM    911  OD2 ASP A  56      68.572  56.148  91.741  1.00  0.00           O
ATOM    912  C   ASP A  56      64.603  58.198  89.731  1.00  0.00           C
ATOM    913  O   ASP A  56      64.672  59.338  89.291  1.00  0.00           O
ATOM    914  N   LEU A  57      63.802  57.278  89.151  1.00  0.00           N
ATOM    916  CA  LEU A  57      62.843  57.558  88.101  1.00  0.00           C
ATOM    918  CB  LEU A  57      62.203  56.208  87.691  1.00  0.00           C
ATOM    921  CG  LEU A  57      61.052  56.248  86.671  1.00  0.00           C
ATOM    923  CD1 LEU A  57      61.512  56.807  85.341  1.00  0.00           C
ATOM    927  CD2 LEU A  57      60.423  54.877  86.411  1.00  0.00           C
ATOM    931  C   LEU A  57      61.753  58.568  88.491  1.00  0.00           C
ATOM    932  O   LEU A  57      61.442  59.498  87.761  1.00  0.00           O
ATOM    933  N   ARG A  58      61.172  58.418  89.701  1.00  0.00           N
ATOM    935  CA  ARG A  58      60.162  59.307  90.211  1.00  0.00           C
ATOM    937  CB  ARG A  58      59.602  58.757  91.541  1.00  0.00           C
ATOM    940  CG  ARG A  58      58.183  59.307  91.811  1.00  0.00           C
ATOM    943  CD  ARG A  58      57.603  59.037  93.211  1.00  0.00           C
ATOM    946  NE  ARG A  58      57.822  57.587  93.521  1.00  0.00           N
ATOM    948  CZ  ARG A  58      58.802  57.148  94.291  1.00  0.00           C
ATOM    949  NH1 ARG A  58      59.433  57.848  95.191  1.00  0.00           N
ATOM    952  NH2 ARG A  58      59.292  55.947  94.031  1.00  0.00           N
ATOM    955  C   ARG A  58      60.662  60.738  90.391  1.00  0.00           C
ATOM    956  O   ARG A  58      60.002  61.708  90.011  1.00  0.00           O
ATOM    957  N   ASN A  59      61.883  60.858  90.941  1.00  0.00           N
ATOM    959  CA  ASN A  59      62.612  62.098  91.101  1.00  0.00           C
ATOM    961  CB  ASN A  59      63.902  61.838  91.931  1.00  0.00           C
ATOM    964  CG  ASN A  59      63.582  61.188  93.281  1.00  0.00           C
ATOM    965  OD1 ASN A  59      62.482  61.267  93.841  1.00  0.00           O
ATOM    966  ND2 ASN A  59      64.593  60.478  93.831  1.00  0.00           N
ATOM    969  C   ASN A  59      62.933  62.778  89.761  1.00  0.00           C
ATOM    970  O   ASN A  59      62.813  63.988  89.601  1.00  0.00           O
ATOM    971  N   GLN A  60      63.313  61.988  88.731  1.00  0.00           N
ATOM    973  CA  GLN A  60      63.393  62.458  87.351  1.00  0.00           C
ATOM    975  CB  GLN A  60      63.912  61.378  86.381  1.00  0.00           C
ATOM    978  CG  GLN A  60      65.433  61.098  86.471  1.00  0.00           C
ATOM    981  CD  GLN A  60      66.362  62.218  85.981  1.00  0.00           C
ATOM    982  OE1 GLN A  60      67.472  62.377  86.471  1.00  0.00           O
ATOM    983  NE2 GLN A  60      65.932  63.028  84.981  1.00  0.00           N
ATOM    986  C   GLN A  60      62.112  63.028  86.771  1.00  0.00           C
ATOM    987  O   GLN A  60      62.122  64.088  86.141  1.00  0.00           O
ATOM    988  N   ALA A  61      60.953  62.388  86.961  1.00  0.00           N
ATOM    990  CA  ALA A  61      59.682  62.958  86.551  1.00  0.00           C
ATOM    992  CB  ALA A  61      58.542  61.978  86.771  1.00  0.00           C
ATOM    996  C   ALA A  61      59.332  64.238  87.261  1.00  0.00           C
ATOM    997  O   ALA A  61      58.822  65.188  86.671  1.00  0.00           O
ATOM    998  N   ALA A  62      59.633  64.327  88.561  1.00  0.00           N
ATOM   1000  CA  ALA A  62      59.453  65.528  89.331  1.00  0.00           C
ATOM   1002  CB  ALA A  62      59.742  65.188  90.791  1.00  0.00           C
ATOM   1006  C   ALA A  62      60.332  66.697  88.911  1.00  0.00           C
ATOM   1007  O   ALA A  62      59.963  67.848  89.111  1.00  0.00           O
ATOM   1008  N   ALA A  63      61.482  66.418  88.271  1.00  0.00           N
ATOM   1010  CA  ALA A  63      62.322  67.396  87.631  1.00  0.00           C
ATOM   1012  CB  ALA A  63      63.662  66.757  87.291  1.00  0.00           C
ATOM   1016  C   ALA A  63      61.753  67.938  86.321  1.00  0.00           C
ATOM   1017  O   ALA A  63      62.032  69.057  85.911  1.00  0.00           O
ATOM   1018  N   MET A  64      60.912  67.138  85.641  1.00  0.00           N
ATOM   1020  CA  MET A  64      60.223  67.557  84.441  1.00  0.00           C
ATOM   1022  CB  MET A  64      60.082  66.337  83.511  1.00  0.00           C
ATOM   1025  CG  MET A  64      61.372  66.087  82.721  1.00  0.00           C
ATOM   1028  SD  MET A  64      61.223  64.748  81.511  1.00  0.00           S
ATOM   1029  CE  MET A  64      61.433  63.388  82.691  1.00  0.00           C
ATOM   1033  C   MET A  64      58.863  68.147  84.721  1.00  0.00           C
ATOM   1034  O   MET A  64      58.212  68.718  83.831  1.00  0.00           O
ATOM   1035  N   GLY A  65      58.392  68.047  85.981  1.00  0.00           N
ATOM   1037  CA  GLY A  65      57.032  68.418  86.341  1.00  0.00           C
ATOM   1040  C   GLY A  65      56.002  67.418  85.871  1.00  0.00           C
ATOM   1041  O   GLY A  65      54.973  67.797  85.341  1.00  0.00           O
ATOM   1042  N   GLY A  66      56.283  66.107  86.051  1.00  0.00           N
ATOM   1044  CA  GLY A  66      55.313  65.048  85.811  1.00  0.00           C
ATOM   1047  C   GLY A  66      54.523  64.668  87.051  1.00  0.00           C
ATOM   1048  O   GLY A  66      55.043  64.568  88.161  1.00  0.00           O
ATOM   1049  N   ASN A  67      53.203  64.408  86.901  1.00  0.00           N
ATOM   1051  CA  ASN A  67      52.292  64.188  88.011  1.00  0.00           C
ATOM   1053  CB  ASN A  67      50.902  64.848  87.731  1.00  0.00           C
ATOM   1056  CG  ASN A  67      50.033  64.198  86.641  1.00  0.00           C
ATOM   1057  OD1 ASN A  67      50.512  63.478  85.761  1.00  0.00           O
ATOM   1058  ND2 ASN A  67      48.702  64.408  86.701  1.00  0.00           N
ATOM   1061  C   ASN A  67      52.093  62.717  88.331  1.00  0.00           C
ATOM   1062  O   ASN A  67      51.622  62.348  89.411  1.00  0.00           O
ATOM   1063  N   VAL A  68      52.492  61.877  87.371  1.00  0.00           N
ATOM   1065  CA  VAL A  68      52.333  60.448  87.401  1.00  0.00           C
ATOM   1067  CB  VAL A  68      51.002  59.928  86.821  1.00  0.00           C
ATOM   1069  CG1 VAL A  68      50.782  58.447  87.191  1.00  0.00           C
ATOM   1073  CG2 VAL A  68      49.773  60.678  87.371  1.00  0.00           C
ATOM   1077  C   VAL A  68      53.482  59.958  86.541  1.00  0.00           C
ATOM   1078  O   VAL A  68      53.902  60.627  85.601  1.00  0.00           O
ATOM   1079  N   ILE A  69      54.012  58.767  86.841  1.00  0.00           N
ATOM   1081  CA  ILE A  69      54.882  58.048  85.931  1.00  0.00           C
ATOM   1083  CB  ILE A  69      56.232  57.698  86.551  1.00  0.00           C
ATOM   1085  CG2 ILE A  69      57.032  56.698  85.671  1.00  0.00           C
ATOM   1089  CG1 ILE A  69      57.003  58.998  86.761  1.00  0.00           C
ATOM   1092  CD  ILE A  69      58.432  58.717  87.201  1.00  0.00           C
ATOM   1096  C   ILE A  69      54.192  56.798  85.521  1.00  0.00           C
ATOM   1097  O   ILE A  69      53.672  56.057  86.351  1.00  0.00           O
ATOM   1098  N   TYR A  70      54.222  56.488  84.211  1.00  0.00           N
ATOM   1100  CA  TYR A  70      53.933  55.148  83.761  1.00  0.00           C
ATOM   1102  CB  TYR A  70      53.372  55.198  82.331  1.00  0.00           C
ATOM   1105  CG  TYR A  70      52.902  53.888  81.801  1.00  0.00           C
ATOM   1106  CD1 TYR A  70      51.633  53.388  82.131  1.00  0.00           C
ATOM   1108  CE1 TYR A  70      51.153  52.238  81.501  1.00  0.00           C
ATOM   1110  CZ  TYR A  70      51.942  51.577  80.551  1.00  0.00           C
ATOM   1111  OH  TYR A  70      51.452  50.418  79.921  1.00  0.00           O
ATOM   1113  CD2 TYR A  70      53.692  53.228  80.851  1.00  0.00           C
ATOM   1115  CE2 TYR A  70      53.203  52.078  80.231  1.00  0.00           C
ATOM   1117  C   TYR A  70      55.223  54.328  83.771  1.00  0.00           C
ATOM   1118  O   TYR A  70      56.132  54.588  82.981  1.00  0.00           O
ATOM   1119  N   GLY A  71      55.342  53.348  84.681  1.00  0.00           N
ATOM   1121  CA  GLY A  71      56.402  52.337  84.621  1.00  0.00           C
ATOM   1124  C   GLY A  71      56.162  51.388  83.481  1.00  0.00           C
ATOM   1125  O   GLY A  71      55.132  50.708  83.431  1.00  0.00           O
ATOM   1126  N   ILE A  72      57.102  51.287  82.521  1.00  0.00           N
ATOM   1128  CA  ILE A  72      56.933  50.348  81.421  1.00  0.00           C
ATOM   1130  CB  ILE A  72      57.473  50.888  80.091  1.00  0.00           C
ATOM   1132  CG2 ILE A  72      58.993  50.988  80.141  1.00  0.00           C
ATOM   1136  CG1 ILE A  72      57.112  50.037  78.851  1.00  0.00           C
ATOM   1139  CD  ILE A  72      55.652  50.178  78.401  1.00  0.00           C
ATOM   1143  C   ILE A  72      57.522  48.977  81.761  1.00  0.00           C
ATOM   1144  O   ILE A  72      57.012  47.978  81.271  1.00  0.00           O
ATOM   1145  N   SER A  73      58.552  48.898  82.641  1.00  0.00           N
ATOM   1147  CA  SER A  73      59.253  47.678  83.061  1.00  0.00           C
ATOM   1149  CB  SER A  73      59.542  46.638  81.921  1.00  0.00           C
ATOM   1152  OG  SER A  73      60.192  45.467  82.401  1.00  0.00           O
ATOM   1154  C   SER A  73      60.572  47.997  83.781  1.00  0.00           C
ATOM   1155  O   SER A  73      61.202  49.028  83.521  1.00  0.00           O
ATOM   1156  N   SER A  74      61.023  47.118  84.721  1.00  0.00           N
ATOM   1158  CA  SER A  74      62.362  47.108  85.331  1.00  0.00           C
ATOM   1160  CB  SER A  74      62.442  47.267  86.891  1.00  0.00           C
ATOM   1163  OG  SER A  74      61.692  46.358  87.701  1.00  0.00           O
ATOM   1165  C   SER A  74      63.172  45.868  84.961  1.00  0.00           C
ATOM   1166  O   SER A  74      62.942  44.788  85.511  1.00  0.00           O
ATOM   1167  N   PRO A  75      64.162  45.938  84.061  1.00  0.00           N
ATOM   1168  CD  PRO A  75      64.383  47.068  83.161  1.00  0.00           C
ATOM   1171  CA  PRO A  75      65.243  44.967  83.991  1.00  0.00           C
ATOM   1173  CB  PRO A  75      65.912  45.238  82.621  1.00  0.00           C
ATOM   1176  CG  PRO A  75      65.493  46.647  82.181  1.00  0.00           C
ATOM   1179  C   PRO A  75      66.222  44.988  85.171  1.00  0.00           C
ATOM   1180  O   PRO A  75      66.472  46.017  85.791  1.00  0.00           O
ATOM   1181  N   SER A  76      66.813  43.798  85.451  1.00  0.00           N
ATOM   1183  CA  SER A  76      67.843  43.528  86.471  1.00  0.00           C
ATOM   1185  CB  SER A  76      67.432  42.398  87.471  1.00  0.00           C
ATOM   1188  OG  SER A  76      68.393  42.197  88.521  1.00  0.00           O
ATOM   1190  C   SER A  76      69.063  43.097  85.681  1.00  0.00           C
ATOM   1191  O   SER A  76      69.593  41.998  85.771  1.00  0.00           O
ATOM   1192  N   GLN A  77      69.512  43.977  84.791  1.00  0.00           N
ATOM   1194  CA  GLN A  77      70.612  43.757  83.911  1.00  0.00           C
ATOM   1196  CB  GLN A  77      70.252  44.037  82.411  1.00  0.00           C
ATOM   1199  CG  GLN A  77      69.912  45.497  82.001  1.00  0.00           C
ATOM   1202  CD  GLN A  77      71.103  46.467  81.811  1.00  0.00           C
ATOM   1203  OE1 GLN A  77      72.213  46.208  81.361  1.00  0.00           O
ATOM   1204  NE2 GLN A  77      70.883  47.748  82.221  1.00  0.00           N
ATOM   1207  C   GLN A  77      71.563  44.788  84.361  1.00  0.00           C
ATOM   1208  O   GLN A  77      71.152  45.928  84.561  1.00  0.00           O
ATOM   1209  N   GLY A  78      72.843  44.458  84.561  1.00  0.00           N
ATOM   1211  CA  GLY A  78      73.883  45.427  84.291  1.00  0.00           C
ATOM   1214  C   GLY A  78      75.103  44.758  83.861  1.00  0.00           C
ATOM   1215  O   GLY A  78      76.162  45.357  83.961  1.00  0.00           O
ATOM   1216  N   MET A  79      75.012  43.498  83.391  1.00  0.00           N
ATOM   1218  CA  MET A  79      76.143  42.717  82.951  1.00  0.00           C
ATOM   1220  CB  MET A  79      75.672  41.267  82.641  1.00  0.00           C
ATOM   1223  CG  MET A  79      74.692  41.087  81.451  1.00  0.00           C
ATOM   1226  SD  MET A  79      73.042  41.838  81.591  1.00  0.00           S
ATOM   1227  CE  MET A  79      72.302  40.608  82.691  1.00  0.00           C
ATOM   1231  C   MET A  79      76.823  43.418  81.791  1.00  0.00           C
ATOM   1232  O   MET A  79      78.042  43.578  81.731  1.00  0.00           O
ATOM   1233  N   LEU A  80      76.023  43.998  80.871  1.00  0.00           N
ATOM   1235  CA  LEU A  80      76.512  44.918  79.891  1.00  0.00           C
ATOM   1237  CB  LEU A  80      75.353  45.327  78.961  1.00  0.00           C
ATOM   1240  CG  LEU A  80      75.792  46.238  77.791  1.00  0.00           C
ATOM   1242  CD1 LEU A  80      76.813  45.488  76.921  1.00  0.00           C
ATOM   1246  CD2 LEU A  80      74.603  46.688  76.941  1.00  0.00           C
ATOM   1250  C   LEU A  80      77.172  46.178  80.451  1.00  0.00           C
ATOM   1251  O   LEU A  80      78.232  46.598  79.981  1.00  0.00           O
ATOM   1252  N   SER A  81      76.563  46.818  81.481  1.00  0.00           N
ATOM   1254  CA  SER A  81      77.032  48.088  82.041  1.00  0.00           C
ATOM   1256  CB  SER A  81      76.093  48.627  83.161  1.00  0.00           C
ATOM   1259  OG  SER A  81      76.472  49.947  83.601  1.00  0.00           O
ATOM   1261  C   SER A  81      78.483  48.078  82.541  1.00  0.00           C
ATOM   1262  O   SER A  81      78.912  47.238  83.341  1.00  0.00           O
ATOM   1263  N   SER A  82      79.302  49.028  82.071  1.00  0.00           N
ATOM   1265  CA  SER A  82      80.743  49.028  82.251  1.00  0.00           C
ATOM   1267  CB  SER A  82      81.423  49.998  81.251  1.00  0.00           C
ATOM   1270  OG  SER A  82      80.782  51.278  81.241  1.00  0.00           O
ATOM   1272  C   SER A  82      81.162  49.368  83.671  1.00  0.00           C
ATOM   1273  O   SER A  82      82.243  49.037  84.151  1.00  0.00           O
ATOM   1274  N   PHE A  83      80.252  50.017  84.411  1.00  0.00           N
ATOM   1276  CA  PHE A  83      80.402  50.388  85.791  1.00  0.00           C
ATOM   1278  CB  PHE A  83      79.482  51.598  86.111  1.00  0.00           C
ATOM   1281  CG  PHE A  83      80.033  52.797  85.411  1.00  0.00           C
ATOM   1282  CD1 PHE A  83      79.652  53.148  84.091  1.00  0.00           C
ATOM   1284  CE1 PHE A  83      80.282  54.208  83.431  1.00  0.00           C
ATOM   1286  CZ  PHE A  83      81.263  54.958  84.101  1.00  0.00           C
ATOM   1288  CD2 PHE A  83      80.993  53.568  86.061  1.00  0.00           C
ATOM   1290  CE2 PHE A  83      81.612  54.648  85.421  1.00  0.00           C
ATOM   1292  C   PHE A  83      80.072  49.288  86.791  1.00  0.00           C
ATOM   1293  O   PHE A  83      80.453  49.377  87.961  1.00  0.00           O
ATOM   1294  N   VAL A  84      79.323  48.238  86.391  1.00  0.00           N
ATOM   1296  CA  VAL A  84      78.752  47.348  87.391  1.00  0.00           C
ATOM   1298  CB  VAL A  84      77.423  47.878  87.881  1.00  0.00           C
ATOM   1300  CG1 VAL A  84      76.362  48.048  86.771  1.00  0.00           C
ATOM   1304  CG2 VAL A  84      76.883  47.028  89.011  1.00  0.00           C
ATOM   1308  C   VAL A  84      78.573  45.938  86.861  1.00  0.00           C
ATOM   1309  O   VAL A  84      78.162  45.818  85.721  1.00  0.00           O
ATOM   1310  N   PRO A  85      78.862  44.848  87.561  1.00  0.00           N
ATOM   1311  CD  PRO A  85      79.883  44.807  88.601  1.00  0.00           C
ATOM   1314  CA  PRO A  85      78.273  43.528  87.321  1.00  0.00           C
ATOM   1316  CB  PRO A  85      78.792  42.678  88.491  1.00  0.00           C
ATOM   1319  CG  PRO A  85      80.153  43.318  88.791  1.00  0.00           C
ATOM   1322  C   PRO A  85      76.752  43.408  87.121  1.00  0.00           C
ATOM   1323  O   PRO A  85      76.343  42.808  86.141  1.00  0.00           O
ATOM   1324  N   THR A  86      75.912  43.948  88.031  1.00  0.00           N
ATOM   1326  CA  THR A  86      74.453  43.918  87.881  1.00  0.00           C
ATOM   1328  CB  THR A  86      73.732  42.838  88.711  1.00  0.00           C
ATOM   1330  OG1 THR A  86      74.243  41.547  88.421  1.00  0.00           O
ATOM   1332  CG2 THR A  86      72.243  42.757  88.341  1.00  0.00           C
ATOM   1336  C   THR A  86      73.862  45.268  88.261  1.00  0.00           C
ATOM   1337  O   THR A  86      73.982  45.708  89.401  1.00  0.00           O
ATOM   1338  N   ASP A  87      73.183  45.928  87.311  1.00  0.00           N
ATOM   1340  CA  ASP A  87      72.472  47.197  87.441  1.00  0.00           C
ATOM   1342  CB  ASP A  87      72.703  48.097  86.151  1.00  0.00           C
ATOM   1345  CG  ASP A  87      72.012  49.458  85.991  1.00  0.00           C
ATOM   1346  OD1 ASP A  87      71.173  49.618  85.061  1.00  0.00           O
ATOM   1347  OD2 ASP A  87      72.463  50.397  86.691  1.00  0.00           O
ATOM   1348  C   ASP A  87      71.023  46.807  87.691  1.00  0.00           C
ATOM   1349  O   ASP A  87      70.612  45.668  87.491  1.00  0.00           O
ATOM   1350  N   SER A  88      70.212  47.748  88.161  1.00  0.00           N
ATOM   1352  CA  SER A  88      68.783  47.587  88.141  1.00  0.00           C
ATOM   1354  CB  SER A  88      68.152  47.478  89.561  1.00  0.00           C
ATOM   1357  OG  SER A  88      66.762  47.188  89.461  1.00  0.00           O
ATOM   1359  C   SER A  88      68.323  48.868  87.531  1.00  0.00           C
ATOM   1360  O   SER A  88      68.773  49.928  87.931  1.00  0.00           O
ATOM   1361  N   GLN A  89      67.423  48.828  86.541  1.00  0.00           N
ATOM   1363  CA  GLN A  89      66.892  50.058  86.031  1.00  0.00           C
ATOM   1365  CB  GLN A  89      67.463  50.448  84.661  1.00  0.00           C
ATOM   1368  CG  GLN A  89      67.082  49.568  83.461  1.00  0.00           C
ATOM   1371  CD  GLN A  89      67.593  50.188  82.171  1.00  0.00           C
ATOM   1372  OE1 GLN A  89      67.283  51.328  81.851  1.00  0.00           O
ATOM   1373  NE2 GLN A  89      68.393  49.438  81.381  1.00  0.00           N
ATOM   1376  C   GLN A  89      65.423  49.928  85.951  1.00  0.00           C
ATOM   1377  O   GLN A  89      64.862  48.837  85.851  1.00  0.00           O
ATOM   1378  N   ILE A  90      64.752  51.068  86.001  1.00  0.00           N
ATOM   1380  CA  ILE A  90      63.353  51.178  85.721  1.00  0.00           C
ATOM   1382  CB  ILE A  90      62.563  51.518  86.971  1.00  0.00           C
ATOM   1384  CG2 ILE A  90      63.102  52.838  87.531  1.00  0.00           C
ATOM   1388  CG1 ILE A  90      61.032  51.618  86.751  1.00  0.00           C
ATOM   1391  CD  ILE A  90      60.332  50.257  86.731  1.00  0.00           C
ATOM   1395  C   ILE A  90      63.282  52.248  84.671  1.00  0.00           C
ATOM   1396  O   ILE A  90      63.942  53.288  84.751  1.00  0.00           O
ATOM   1397  N   ILE A  91      62.482  52.018  83.631  1.00  0.00           N
ATOM   1399  CA  ILE A  91      62.263  53.048  82.641  1.00  0.00           C
ATOM   1401  CB  ILE A  91      62.822  52.668  81.271  1.00  0.00           C
ATOM   1403  CG2 ILE A  91      64.352  52.787  81.331  1.00  0.00           C
ATOM   1407  CG1 ILE A  91      62.442  51.238  80.851  1.00  0.00           C
ATOM   1410  CD  ILE A  91      62.793  50.978  79.381  1.00  0.00           C
ATOM   1414  C   ILE A  91      60.792  53.368  82.651  1.00  0.00           C
ATOM   1415  O   ILE A  91      59.942  52.568  83.041  1.00  0.00           O
ATOM   1416  N   GLY A  92      60.433  54.588  82.261  1.00  0.00           N
ATOM   1418  CA  GLY A  92      59.043  54.958  82.251  1.00  0.00           C
ATOM   1421  C   GLY A  92      58.853  56.228  81.521  1.00  0.00           C
ATOM   1422  O   GLY A  92      59.782  56.928  81.131  1.00  0.00           O
ATOM   1423  N   GLN A  93      57.582  56.568  81.341  1.00  0.00           N
ATOM   1425  CA  GLN A  93      57.152  57.748  80.641  1.00  0.00           C
ATOM   1427  CB  GLN A  93      56.023  57.388  79.661  1.00  0.00           C
ATOM   1430  CG  GLN A  93      56.302  56.348  78.561  1.00  0.00           C
ATOM   1433  CD  GLN A  93      57.442  56.738  77.611  1.00  0.00           C
ATOM   1434  OE1 GLN A  93      57.702  57.888  77.311  1.00  0.00           O
ATOM   1435  NE2 GLN A  93      58.112  55.698  77.061  1.00  0.00           N
ATOM   1438  C   GLN A  93      56.582  58.697  81.681  1.00  0.00           C
ATOM   1439  O   GLN A  93      55.822  58.278  82.561  1.00  0.00           O
ATOM   1440  N   VAL A  94      56.953  59.978  81.611  1.00  0.00           N
ATOM   1442  CA  VAL A  94      56.522  60.968  82.571  1.00  0.00           C
ATOM   1444  CB  VAL A  94      57.673  61.877  82.981  1.00  0.00           C
ATOM   1446  CG1 VAL A  94      58.783  60.988  83.551  1.00  0.00           C
ATOM   1450  CG2 VAL A  94      58.253  62.678  81.801  1.00  0.00           C
ATOM   1454  C   VAL A  94      55.313  61.717  82.021  1.00  0.00           C
ATOM   1455  O   VAL A  94      55.253  62.057  80.841  1.00  0.00           O
ATOM   1456  N   TYR A  95      54.292  61.958  82.861  1.00  0.00           N
ATOM   1458  CA  TYR A  95      53.003  62.478  82.401  1.00  0.00           C
ATOM   1460  CB  TYR A  95      51.852  61.458  82.491  1.00  0.00           C
ATOM   1463  CG  TYR A  95      52.093  60.388  81.491  1.00  0.00           C
ATOM   1464  CD1 TYR A  95      51.703  60.518  80.151  1.00  0.00           C
ATOM   1466  CE1 TYR A  95      51.992  59.518  79.211  1.00  0.00           C
ATOM   1468  CZ  TYR A  95      52.652  58.368  79.621  1.00  0.00           C
ATOM   1469  OH  TYR A  95      52.953  57.358  78.701  1.00  0.00           O
ATOM   1471  CD2 TYR A  95      52.762  59.238  81.891  1.00  0.00           C
ATOM   1473  CE2 TYR A  95      53.042  58.248  80.961  1.00  0.00           C
ATOM   1475  C   TYR A  95      52.543  63.678  83.181  1.00  0.00           C
ATOM   1476  O   TYR A  95      52.962  63.868  84.311  1.00  0.00           O
ATOM   1477  N   LYS A  96      51.652  64.498  82.611  1.00  0.00           N
ATOM   1479  CA  LYS A  96      50.992  65.587  83.291  1.00  0.00           C
ATOM   1481  CB  LYS A  96      51.802  66.928  83.221  1.00  0.00           C
ATOM   1484  CG  LYS A  96      51.242  68.138  83.981  1.00  0.00           C
ATOM   1487  CD  LYS A  96      50.972  67.827  85.461  1.00  0.00           C
ATOM   1490  CE  LYS A  96      50.192  68.918  86.181  1.00  0.00           C
ATOM   1493  NZ  LYS A  96      49.602  68.298  87.381  1.00  0.00           N
ATOM   1497  C   LYS A  96      49.582  65.757  82.671  1.00  0.00           C
ATOM   1498  OT1 LYS A  96      49.282  65.087  81.641  1.00  0.00           O
ATOM   1499  OT2 LYS A  96      48.752  66.528  83.221  1.00  0.00           O
ATOM   1500  NH3 POPEB  97      56.942  70.598  75.921  1.00  0.00           N
ATOM   1504  C12 POPEB  97      56.953  69.498  76.941  1.00  0.00           C
ATOM   1507  C11 POPEB  97      56.122  68.298  76.461  1.00  0.00           C
ATOM   1510  P   POPEB  97      53.962  69.268  75.301  1.00  0.00           P
ATOM   1511  O13 POPEB  97      53.442  70.557  75.781  1.00  0.00           O
ATOM   1512  O14 POPEB  97      54.922  69.348  74.181  1.00  0.00           O
ATOM   1513  O11 POPEB  97      52.772  68.307  74.961  1.00  0.00           O
ATOM   1514  O12 POPEB  97      54.722  68.557  76.491  1.00  0.00           O
ATOM   1515  C1  POPEB  97      52.993  67.138  74.171  1.00  0.00           C
ATOM   1518  C2  POPEB  97      51.633  66.428  73.941  1.00  0.00           C
ATOM   1520  O21 POPEB  97      51.732  65.638  72.751  1.00  0.00           O
ATOM   1521  C21 POPEB  97      52.072  64.388  72.961  1.00  0.00           C
ATOM   1522  O22 POPEB  97      52.333  63.878  74.031  1.00  0.00           O
ATOM   1523  C22 POPEB  97      52.052  63.638  71.631  1.00  0.00           C
ATOM   1526  C3  POPEB  97      50.453  67.408  73.721  1.00  0.00           C
ATOM   1529  O31 POPEB  97      49.212  66.697  73.921  1.00  0.00           O
ATOM   1530  C31 POPEB  97      48.082  66.877  73.241  1.00  0.00           C
ATOM   1531  O32 POPEB  97      47.052  66.267  73.511  1.00  0.00           O
ATOM   1532  C32 POPEB  97      48.093  67.958  72.171  1.00  0.00           C
ATOM   1535  C23 POPEB  97      52.813  64.358  70.501  1.00  0.00           C
ATOM   1538  C24 POPEB  97      52.782  63.557  69.211  1.00  0.00           C
ATOM   1541  C25 POPEB  97      53.292  64.337  67.981  1.00  0.00           C
ATOM   1544  C26 POPEB  97      54.092  63.447  67.031  1.00  0.00           C
ATOM   1547  C27 POPEB  97      55.542  63.338  67.511  1.00  0.00           C
ATOM   1550  C28 POPEB  97      56.242  62.018  67.161  1.00  0.00           C
ATOM   1553  C29 POPEB  97      56.402  61.858  65.671  1.00  0.00           C
ATOM   1555 0C21 POPEB  97      57.492  62.218  64.981  1.00  0.00           C
ATOM   1557 1C21 POPEB  97      58.702  62.857  65.601  1.00  0.00           C
ATOM   1560 2C21 POPEB  97      59.752  63.278  64.561  1.00  0.00           C
ATOM   1563 3C21 POPEB  97      59.302  64.458  63.681  1.00  0.00           C
ATOM   1566 4C21 POPEB  97      60.383  64.848  62.661  1.00  0.00           C
ATOM   1569 5C21 POPEB  97      59.882  65.826  61.591  1.00  0.00           C
ATOM   1572 6C21 POPEB  97      58.843  65.208  60.641  1.00  0.00           C
ATOM   1575 7C21 POPEB  97      58.462  66.158  59.491  1.00  0.00           C
ATOM   1578 8C21 POPEB  97      57.422  65.568  58.541  1.00  0.00           C
ATOM   1582  C33 POPEB  97      48.232  67.377  70.741  1.00  0.00           C
ATOM   1585  C34 POPEB  97      48.362  68.507  69.721  1.00  0.00           C
ATOM   1588  C35 POPEB  97      48.112  68.147  68.241  1.00  0.00           C
ATOM   1591  C36 POPEB  97      49.282  67.478  67.511  1.00  0.00           C
ATOM   1594  C37 POPEB  97      49.022  67.318  66.001  1.00  0.00           C
ATOM   1597  C38 POPEB  97      50.132  66.587  65.221  1.00  0.00           C
ATOM   1600  C39 POPEB  97      50.202  65.078  65.491  1.00  0.00           C
ATOM   1603 0C31 POPEB  97      49.602  64.198  64.371  1.00  0.00           C
ATOM   1606 1C31 POPEB  97      50.052  62.738  64.501  1.00  0.00           C
ATOM   1609 2C31 POPEB  97      49.313  61.758  63.581  1.00  0.00           C
ATOM   1612 3C31 POPEB  97      49.703  61.898  62.101  1.00  0.00           C
ATOM   1615 4C31 POPEB  97      48.832  61.017  61.191  1.00  0.00           C
ATOM   1618 5C31 POPEB  97      49.313  61.008  59.741  1.00  0.00           C
ATOM   1621 6C31 POPEB  97      50.552  60.138  59.511  1.00  0.00           C
ATOM   1625  NH3 POPEC  98      67.452  25.738  39.141  1.00  0.00           N
ATOM   1629  C12 POPEC  98      68.133  25.838  40.461  1.00  0.00           C
ATOM   1632  C11 POPEC  98      69.252  24.798  40.471  1.00  0.00           C
ATOM   1635  P   POPEC  98      71.243  23.928  39.131  1.00  0.00           P
ATOM   1636  O13 POPEC  98      70.722  22.588  39.461  1.00  0.00           O
ATOM   1637  O14 POPEC  98      71.872  24.068  37.791  1.00  0.00           O
ATOM   1638  O11 POPEC  98      72.273  24.358  40.231  1.00  0.00           O
ATOM   1639  O12 POPEC  98      70.103  24.998  39.331  1.00  0.00           O
ATOM   1640  C1  POPEC  98      73.643  23.958  40.161  1.00  0.00           C
ATOM   1643  C2  POPEC  98      74.063  23.168  41.421  1.00  0.00           C
ATOM   1645  O21 POPEC  98      74.453  24.128  42.421  1.00  0.00           O
ATOM   1646  C21 POPEC  98      74.052  23.868  43.651  1.00  0.00           C
ATOM   1647  O22 POPEC  98      73.323  22.958  43.981  1.00  0.00           O
ATOM   1648  C22 POPEC  98      74.692  24.878  44.621  1.00  0.00           C
ATOM   1651  C3  POPEC  98      75.273  22.258  41.091  1.00  0.00           C
ATOM   1654  O31 POPEC  98      75.573  21.368  42.171  1.00  0.00           O
ATOM   1655  C31 POPEC  98      76.683  21.588  42.861  1.00  0.00           C
ATOM   1656  O32 POPEC  98      77.572  22.368  42.571  1.00  0.00           O
ATOM   1657  C32 POPEC  98      76.652  20.728  44.121  1.00  0.00           C
ATOM   1660  C23 POPEC  98      73.843  25.098  45.891  1.00  0.00           C
ATOM   1663  C24 POPEC  98      74.542  25.978  46.951  1.00  0.00           C
ATOM   1666  C25 POPEC  98      73.862  25.848  48.321  1.00  0.00           C
ATOM   1669  C26 POPEC  98      74.503  26.668  49.451  1.00  0.00           C
ATOM   1672  C27 POPEC  98      73.802  26.378  50.791  1.00  0.00           C
ATOM   1675  C28 POPEC  98      74.142  27.358  51.931  1.00  0.00           C
ATOM   1678  C29 POPEC  98      73.323  27.028  53.151  1.00  0.00           C
ATOM   1680 0C21 POPEC  98      73.253  27.748  54.281  1.00  0.00           C
ATOM   1682 1C21 POPEC  98      73.982  29.038  54.561  1.00  0.00           C
ATOM   1685 2C21 POPEC  98      75.313  28.798  55.301  1.00  0.00           C
ATOM   1688 3C21 POPEC  98      75.162  28.208  56.711  1.00  0.00           C
ATOM   1691 4C21 POPEC  98      76.502  28.148  57.441  1.00  0.00           C
ATOM   1694 5C21 POPEC  98      76.353  27.708  58.901  1.00  0.00           C
ATOM   1697 6C21 POPEC  98      77.452  28.298  59.791  1.00  0.00           C
ATOM   1700 7C21 POPEC  98      77.182  27.998  61.271  1.00  0.00           C
ATOM   1703 8C21 POPEC  98      78.253  28.578  62.191  1.00  0.00           C
ATOM   1707  C33 POPEC  98      75.353  20.868  44.941  1.00  0.00           C
ATOM   1710  C34 POPEC  98      75.222  19.808  46.041  1.00  0.00           C
ATOM   1713  C35 POPEC  98      73.853  19.788  46.731  1.00  0.00           C
ATOM   1716  C36 POPEC  98      73.463  21.128  47.371  1.00  0.00           C
ATOM   1719  C37 POPEC  98      72.273  20.988  48.321  1.00  0.00           C
ATOM   1722  C38 POPEC  98      72.003  22.298  49.081  1.00  0.00           C
ATOM   1725  C39 POPEC  98      71.512  22.057  50.521  1.00  0.00           C
ATOM   1728 0C31 POPEC  98      71.082  23.368  51.201  1.00  0.00           C
ATOM   1731 1C31 POPEC  98      70.853  23.188  52.701  1.00  0.00           C
ATOM   1734 2C31 POPEC  98      70.222  24.418  53.351  1.00  0.00           C
ATOM   1737 3C31 POPEC  98      70.293  24.348  54.881  1.00  0.00           C
ATOM   1740 4C31 POPEC  98      69.792  25.618  55.581  1.00  0.00           C
ATOM   1743 5C31 POPEC  98      70.302  25.728  57.021  1.00  0.00           C
ATOM   1746 6C31 POPEC  98      69.783  26.968  57.751  1.00  0.00           C
ATOM   1750  NH3 POPED  99      42.142  58.218  34.281  1.00  0.00           N
ATOM   1754  C12 POPED  99      42.042  57.328  33.071  1.00  0.00           C
ATOM   1757  C11 POPED  99      42.772  57.958  31.871  1.00  0.00           C
ATOM   1760  P   POPED  99      45.272  58.668  32.371  1.00  0.00           P
ATOM   1761  O13 POPED  99      45.173  59.837  31.481  1.00  0.00           O
ATOM   1762  O14 POPED  99      46.582  57.997  32.431  1.00  0.00           O
ATOM   1763  O11 POPED  99      44.773  59.028  33.851  1.00  0.00           O
ATOM   1764  O12 POPED  99      44.162  57.648  31.931  1.00  0.00           O
ATOM   1765  C1  POPED  99      45.802  59.338  34.811  1.00  0.00           C
ATOM   1768  C2  POPED  99      45.433  58.748  36.191  1.00  0.00           C
ATOM   1770  O21 POPED  99      46.452  59.138  37.131  1.00  0.00           O
ATOM   1771  C21 POPED  99      46.002  59.428  38.341  1.00  0.00           C
ATOM   1772  O22 POPED  99      44.833  59.438  38.671  1.00  0.00           O
ATOM   1773  C22 POPED  99      47.162  59.788  39.271  1.00  0.00           C
ATOM   1776  C3  POPED  99      45.342  57.208  36.121  1.00  0.00           C
ATOM   1779  O31 POPED  99      45.033  56.607  37.401  1.00  0.00           O
ATOM   1780  C31 POPED  99      43.732  56.498  37.671  1.00  0.00           C
ATOM   1781  O32 POPED  99      42.822  56.868  36.931  1.00  0.00           O
ATOM   1782  C32 POPED  99      43.562  55.778  39.011  1.00  0.00           C
ATOM   1785  C23 POPED  99      46.883  61.087  40.071  1.00  0.00           C
ATOM   1788  C24 POPED  99      47.552  61.068  41.451  1.00  0.00           C
ATOM   1791  C25 POPED  99      46.753  60.217  42.461  1.00  0.00           C
ATOM   1794  C26 POPED  99      47.393  60.148  43.851  1.00  0.00           C
ATOM   1797  C27 POPED  99      46.543  59.278  44.771  1.00  0.00           C
ATOM   1800  C28 POPED  99      47.082  59.138  46.201  1.00  0.00           C
ATOM   1803  C29 POPED  99      46.162  58.218  46.971  1.00  0.00           C
ATOM   1805 0C21 POPED  99      45.322  58.557  47.971  1.00  0.00           C
ATOM   1807 1C21 POPED  99      45.132  59.928  48.551  1.00  0.00           C
ATOM   1810 2C21 POPED  99      43.702  60.308  48.961  1.00  0.00           C
ATOM   1813 3C21 POPED  99      43.723  61.498  49.931  1.00  0.00           C
ATOM   1816 4C21 POPED  99      42.372  62.168  50.181  1.00  0.00           C
ATOM   1819 5C21 POPED  99      41.953  63.118  49.051  1.00  0.00           C
ATOM   1822 6C21 POPED  99      40.912  64.147  49.521  1.00  0.00           C
ATOM   1825 7C21 POPED  99      40.332  64.988  48.371  1.00  0.00           C
ATOM   1828 8C21 POPED  99      39.273  65.978  48.831  1.00  0.00           C
ATOM   1832  C33 POPED  99      43.232  56.728  40.201  1.00  0.00           C
ATOM   1835  C34 POPED  99      44.082  56.407  41.431  1.00  0.00           C
ATOM   1838  C35 POPED  99      44.003  57.458  42.551  1.00  0.00           C
ATOM   1841  C36 POPED  99      42.702  57.447  43.371  1.00  0.00           C
ATOM   1844  C37 POPED  99      42.793  58.468  44.521  1.00  0.00           C
ATOM   1847  C38 POPED  99      41.482  58.688  45.301  1.00  0.00           C
ATOM   1850  C39 POPED  99      41.112  57.568  46.301  1.00  0.00           C
ATOM   1853 0C31 POPED  99      40.652  58.138  47.651  1.00  0.00           C
ATOM   1856 1C31 POPED  99      39.973  57.108  48.561  1.00  0.00           C
ATOM   1859 2C31 POPED  99      39.433  57.688  49.881  1.00  0.00           C
ATOM   1862 3C31 POPED  99      40.532  58.158  50.851  1.00  0.00           C
ATOM   1865 4C31 POPED  99      39.973  58.538  52.231  1.00  0.00           C
ATOM   1868 5C31 POPED  99      41.062  58.888  53.241  1.00  0.00           C
ATOM   1871 6C31 POPED  99      40.563  59.047  54.671  1.00  0.00           C
ATOM   1875  NH3 POPEE 100      53.853 114.238  33.121  1.00  0.00           N
ATOM   1879  C12 POPEE 100      55.043 114.118  32.191  1.00  0.00           C
ATOM   1882  C11 POPEE 100      55.532 112.668  32.011  1.00  0.00           C
ATOM   1885  P   POPEE 100      56.563 111.847  34.391  1.00  0.00           P
ATOM   1886  O13 POPEE 100      56.503 113.087  35.201  1.00  0.00           O
ATOM   1887  O14 POPEE 100      56.343 110.548  35.051  1.00  0.00           O
ATOM   1888  O11 POPEE 100      57.972 111.828  33.671  1.00  0.00           O
ATOM   1889  O12 POPEE 100      55.532 111.898  33.211  1.00  0.00           O
ATOM   1890  C1  POPEE 100      58.912 110.777  33.991  1.00  0.00           C
ATOM   1893  C2  POPEE 100      59.633 110.898  35.371  1.00  0.00           C
ATOM   1895  O21 POPEE 100      58.732 110.807  36.481  1.00  0.00           O
ATOM   1896  C21 POPEE 100      58.362 109.577  36.791  1.00  0.00           C
ATOM   1897  O22 POPEE 100      58.863 108.557  36.321  1.00  0.00           O
ATOM   1898  C22 POPEE 100      57.372 109.617  37.941  1.00  0.00           C
ATOM   1901  C3  POPEE 100      60.453 112.178  35.591  1.00  0.00           C
ATOM   1904  O31 POPEE 100      61.512 111.857  36.521  1.00  0.00           O
ATOM   1905  C31 POPEE 100      61.132 111.807  37.801  1.00  0.00           C
ATOM   1906  O32 POPEE 100      60.253 112.488  38.301  1.00  0.00           O
ATOM   1907  C32 POPEE 100      61.843 110.627  38.471  1.00  0.00           C
ATOM   1910  C23 POPEE 100      57.832 108.678  39.081  1.00  0.00           C
ATOM   1913  C24 POPEE 100      57.152 108.967  40.421  1.00  0.00           C
ATOM   1916  C25 POPEE 100      57.333 107.826  41.431  1.00  0.00           C
ATOM   1919  C26 POPEE 100      56.512 108.028  42.721  1.00  0.00           C
ATOM   1922  C27 POPEE 100      57.343 107.917  44.001  1.00  0.00           C
ATOM   1925  C28 POPEE 100      56.473 107.957  45.271  1.00  0.00           C
ATOM   1928  C29 POPEE 100      56.522 109.307  45.941  1.00  0.00           C
ATOM   1930 0C21 POPEE 100      56.902 109.567  47.201  1.00  0.00           C
ATOM   1932 1C21 POPEE 100      57.343 108.587  48.261  1.00  0.00           C
ATOM   1935 2C21 POPEE 100      56.642 108.867  49.601  1.00  0.00           C
ATOM   1938 3C21 POPEE 100      57.352 108.197  50.781  1.00  0.00           C
ATOM   1941 4C21 POPEE 100      56.753 108.638  52.131  1.00  0.00           C
ATOM   1944 5C21 POPEE 100      57.673 108.358  53.321  1.00  0.00           C
ATOM   1947 6C21 POPEE 100      57.203 109.057  54.601  1.00  0.00           C
ATOM   1950 7C21 POPEE 100      58.203 108.937  55.751  1.00  0.00           C
ATOM   1953 8C21 POPEE 100      57.702 109.567  57.061  1.00  0.00           C
ATOM   1957  C33 POPEE 100      62.802 110.967  39.631  1.00  0.00           C
ATOM   1960  C34 POPEE 100      63.773 109.807  39.961  1.00  0.00           C
ATOM   1963  C35 POPEE 100      63.152 108.587  40.661  1.00  0.00           C
ATOM   1966  C36 POPEE 100      63.102 108.687  42.191  1.00  0.00           C
ATOM   1969  C37 POPEE 100      62.762 107.348  42.871  1.00  0.00           C
ATOM   1972  C38 POPEE 100      62.603 107.477  44.391  1.00  0.00           C
ATOM   1975  C39 POPEE 100      62.333 106.128  45.081  1.00  0.00           C
ATOM   1978 0C31 POPEE 100      61.102 106.128  45.991  1.00  0.00           C
ATOM   1981 1C31 POPEE 100      60.453 104.736  46.111  1.00  0.00           C
ATOM   1984 2C31 POPEE 100      59.043 104.767  46.711  1.00  0.00           C
ATOM   1987 3C31 POPEE 100      58.982 104.988  48.231  1.00  0.00           C
ATOM   1990 4C31 POPEE 100      59.482 103.778  49.021  1.00  0.00           C
ATOM   1993 5C31 POPEE 100      59.292 103.927  50.541  1.00  0.00           C
ATOM   1996 6C31 POPEE 100      59.752 102.698  51.331  1.00  0.00           C
ATOM   2000  NH3 POPEF 101      22.012 115.286  38.221  1.00  0.00           N
ATOM   2004  C12 POPEF 101      22.613 114.188  37.371  1.00  0.00           C
ATOM   2007  C11 POPEF 101      23.962 114.627  36.771  1.00  0.00           C
ATOM   2010  P   POPEF 101      25.442 112.467  36.361  1.00  0.00           P
ATOM   2011  O13 POPEF 101      25.432 111.358  35.391  1.00  0.00           O
ATOM   2012  O14 POPEF 101      26.782 113.028  36.671  1.00  0.00           O
ATOM   2013  O11 POPEF 101      24.772 111.977  37.711  1.00  0.00           O
ATOM   2014  O12 POPEF 101      24.482 113.628  35.891  1.00  0.00           O
ATOM   2015  C1  POPEF 101      25.262 112.367  39.001  1.00  0.00           C
ATOM   2018  C2  POPEF 101      24.462 111.618  40.111  1.00  0.00           C
ATOM   2020  O21 POPEF 101      24.912 111.987  41.421  1.00  0.00           O
ATOM   2021  C21 POPEF 101      24.292 113.066  41.911  1.00  0.00           C
ATOM   2022  O22 POPEF 101      23.542 113.797  41.301  1.00  0.00           O
ATOM   2023  C22 POPEF 101      24.722 113.267  43.381  1.00  0.00           C
ATOM   2026  C3  POPEF 101      24.583 110.068  39.901  1.00  0.00           C
ATOM   2029  O31 POPEF 101      24.593 109.247  41.091  1.00  0.00           O
ATOM   2030  C31 POPEF 101      23.682 109.418  42.051  1.00  0.00           C
ATOM   2031  O32 POPEF 101      22.722 110.168  42.021  1.00  0.00           O
ATOM   2032  C32 POPEF 101      24.052 108.547  43.231  1.00  0.00           C
ATOM   2035  C23 POPEF 101      23.902 112.467  44.401  1.00  0.00           C
ATOM   2038  C24 POPEF 101      22.532 113.078  44.671  1.00  0.00           C
ATOM   2041  C25 POPEF 101      21.532 112.057  45.231  1.00  0.00           C
ATOM   2044  C26 POPEF 101      22.113 111.157  46.341  1.00  0.00           C
ATOM   2047  C27 POPEF 101      21.022 110.408  47.101  1.00  0.00           C
ATOM   2050  C28 POPEF 101      21.572 109.508  48.211  1.00  0.00           C
ATOM   2053  C29 POPEF 101      20.452 108.628  48.731  1.00  0.00           C
ATOM   2055 0C21 POPEF 101      20.092 108.417  50.011  1.00  0.00           C
ATOM   2057 1C21 POPEF 101      20.752 108.988  51.231  1.00  0.00           C
ATOM   2060 2C21 POPEF 101      20.522 110.497  51.441  1.00  0.00           C
ATOM   2063 3C21 POPEF 101      19.042 110.917  51.501  1.00  0.00           C
ATOM   2066 4C21 POPEF 101      18.852 112.418  51.741  1.00  0.00           C
ATOM   2069 5C21 POPEF 101      19.492 112.868  53.061  1.00  0.00           C
ATOM   2072 6C21 POPEF 101      18.982 114.207  53.581  1.00  0.00           C
ATOM   2075 7C21 POPEF 101      19.562 114.508  54.961  1.00  0.00           C
ATOM   2078 8C21 POPEF 101      19.052 115.807  55.561  1.00  0.00           C
ATOM   2082  C33 POPEF 101      22.832 107.878  43.881  1.00  0.00           C
ATOM   2085  C34 POPEF 101      23.312 106.968  45.001  1.00  0.00           C
ATOM   2088  C35 POPEF 101      22.212 106.507  45.961  1.00  0.00           C
ATOM   2091  C36 POPEF 101      22.832 105.677  47.101  1.00  0.00           C
ATOM   2094  C37 POPEF 101      21.812 105.317  48.191  1.00  0.00           C
ATOM   2097  C38 POPEF 101      22.212 104.098  49.011  1.00  0.00           C
ATOM   2100  C39 POPEF 101      23.062 104.368  50.251  1.00  0.00           C
ATOM   2103 0C31 POPEF 101      22.222 104.827  51.451  1.00  0.00           C
ATOM   2106 1C31 POPEF 101      23.032 104.807  52.751  1.00  0.00           C
ATOM   2109 2C31 POPEF 101      22.332 105.508  53.921  1.00  0.00           C
ATOM   2112 3C31 POPEF 101      21.062 104.788  54.391  1.00  0.00           C
ATOM   2115 4C31 POPEF 101      20.522 105.357  55.711  1.00  0.00           C
ATOM   2118 5C31 POPEF 101      19.082 104.907  55.971  1.00  0.00           C
ATOM   2121 6C31 POPEF 101      18.482 105.447  57.281  1.00  0.00           C
ATOM   2125  NH3 POPEG 102      49.602 102.096  35.031  1.00  0.00           N
ATOM   2129  C12 POPEG 102      48.542 102.418  36.031  1.00  0.00           C
ATOM   2132  C11 POPEG 102      48.583 103.896  36.421  1.00  0.00           C
ATOM   2135  P   POPEG 102      47.522 106.068  35.401  1.00  0.00           P
ATOM   2136  O13 POPEG 102      48.262 107.178  34.771  1.00  0.00           O
ATOM   2137  O14 POPEG 102      46.153 105.767  34.881  1.00  0.00           O
ATOM   2138  O11 POPEG 102      47.512 106.297  36.981  1.00  0.00           O
ATOM   2139  O12 POPEG 102      48.343 104.717  35.271  1.00  0.00           O
ATOM   2140  C1  POPEG 102      48.523 107.217  37.471  1.00  0.00           C
ATOM   2143  C2  POPEG 102      48.482 107.357  39.011  1.00  0.00           C
ATOM   2145  O21 POPEG 102      49.703 106.927  39.641  1.00  0.00           O
ATOM   2146  C21 POPEG 102      50.103 107.738  40.631  1.00  0.00           C
ATOM   2147  O22 POPEG 102      49.552 108.778  40.961  1.00  0.00           O
ATOM   2148  C22 POPEG 102      51.332 107.137  41.301  1.00  0.00           C
ATOM   2151  C3  POPEG 102      47.292 106.576  39.581  1.00  0.00           C
ATOM   2154  O31 POPEG 102      47.093 106.857  40.981  1.00  0.00           O
ATOM   2155  C31 POPEG 102      46.703 105.788  41.661  1.00  0.00           C
ATOM   2156  O32 POPEG 102      46.473 104.697  41.171  1.00  0.00           O
ATOM   2157  C32 POPEG 102      46.592 106.117  43.131  1.00  0.00           C
ATOM   2160  C23 POPEG 102      51.902 107.978  42.471  1.00  0.00           C
ATOM   2163  C24 POPEG 102      52.282 107.137  43.701  1.00  0.00           C
ATOM   2166  C25 POPEG 102      51.062 106.778  44.571  1.00  0.00           C
ATOM   2169  C26 POPEG 102      51.132 107.418  45.971  1.00  0.00           C
ATOM   2172  C27 POPEG 102      52.203 106.768  46.861  1.00  0.00           C
ATOM   2175  C28 POPEG 102      52.522 107.558  48.151  1.00  0.00           C
ATOM   2178  C29 POPEG 102      53.112 108.887  47.781  1.00  0.00           C
ATOM   2180 0C21 POPEG 102      53.052 110.028  48.481  1.00  0.00           C
ATOM   2182 1C21 POPEG 102      52.463 110.268  49.851  1.00  0.00           C
ATOM   2185 2C21 POPEG 102      53.492 110.947  50.781  1.00  0.00           C
ATOM   2188 3C21 POPEG 102      54.192 112.157  50.121  1.00  0.00           C
ATOM   2191 4C21 POPEG 102      54.862 113.118  51.111  1.00  0.00           C
ATOM   2194 5C21 POPEG 102      53.853 114.018  51.821  1.00  0.00           C
ATOM   2197 6C21 POPEG 102      54.532 115.108  52.651  1.00  0.00           C
ATOM   2200 7C21 POPEG 102      53.523 116.007  53.371  1.00  0.00           C
ATOM   2203 8C21 POPEG 102      54.183 117.207  54.051  1.00  0.00           C
ATOM   2207  C33 POPEG 102      47.692 105.478  44.011  1.00  0.00           C
ATOM   2210  C34 POPEG 102      47.692 106.107  45.421  1.00  0.00           C
ATOM   2213  C35 POPEG 102      46.283 106.178  46.011  1.00  0.00           C
ATOM   2216  C36 POPEG 102      46.223 106.847  47.381  1.00  0.00           C
ATOM   2219  C37 POPEG 102      44.752 107.038  47.761  1.00  0.00           C
ATOM   2222  C38 POPEG 102      44.552 107.528  49.191  1.00  0.00           C
ATOM   2225  C39 POPEG 102      44.973 106.488  50.241  1.00  0.00           C
ATOM   2228 0C31 POPEG 102      44.722 107.027  51.631  1.00  0.00           C
ATOM   2231 1C31 POPEG 102      44.932 105.998  52.741  1.00  0.00           C
ATOM   2234 2C31 POPEG 102      44.763 106.607  54.131  1.00  0.00           C
ATOM   2237 3C31 POPEG 102      43.593 107.598  54.191  1.00  0.00           C
ATOM   2240 4C31 POPEG 102      43.232 108.037  55.611  1.00  0.00           C
ATOM   2243 5C31 POPEG 102      42.023 108.978  55.601  1.00  0.00           C
ATOM   2246 6C31 POPEG 102      41.782 109.727  56.911  1.00  0.00           C
ATOM   2250  NH3 POPEH 103      95.573  20.348  31.131  1.00  0.00           N
ATOM   2254  C12 POPEH 103      96.783  20.378  30.241  1.00  0.00           C
ATOM   2257  C11 POPEH 103      98.042  20.618  31.071  1.00  0.00           C
ATOM   2260  P   POPEH 103     100.622  21.028  30.811  1.00  0.00           P
ATOM   2261  O13 POPEH 103     101.453  19.998  30.131  1.00  0.00           O
ATOM   2262  O14 POPEH 103     101.062  22.448  30.761  1.00  0.00           O
ATOM   2263  O11 POPEH 103     100.492  20.568  32.331  1.00  0.00           O
ATOM   2264  O12 POPEH 103      99.152  20.898  30.231  1.00  0.00           O
ATOM   2265  C1  POPEH 103      99.963  21.448  33.341  1.00  0.00           C
ATOM   2268  C2  POPEH 103     100.512  21.058  34.721  1.00  0.00           C
ATOM   2270  O21 POPEH 103      99.922  21.938  35.701  1.00  0.00           O
ATOM   2271  C21 POPEH 103      99.942  21.388  36.901  1.00  0.00           C
ATOM   2272  O22 POPEH 103     100.362  20.278  37.181  1.00  0.00           O
ATOM   2273  C22 POPEH 103      99.333  22.328  37.931  1.00  0.00           C
ATOM   2276  C3  POPEH 103     102.072  21.138  34.671  1.00  0.00           C
ATOM   2279  O31 POPEH 103     102.682  21.628  35.881  1.00  0.00           O
ATOM   2280  C31 POPEH 103     103.722  20.938  36.341  1.00  0.00           C
ATOM   2281  O32 POPEH 103     104.232  19.968  35.821  1.00  0.00           O
ATOM   2282  C32 POPEH 103     104.073  21.558  37.711  1.00  0.00           C
ATOM   2285  C23 POPEH 103      99.432  21.758  39.361  1.00  0.00           C
ATOM   2288  C24 POPEH 103      98.602  22.598  40.341  1.00  0.00           C
ATOM   2291  C25 POPEH 103      98.293  21.908  41.691  1.00  0.00           C
ATOM   2294  C26 POPEH 103      97.142  22.578  42.461  1.00  0.00           C
ATOM   2297  C27 POPEH 103      96.912  22.018  43.871  1.00  0.00           C
ATOM   2300  C28 POPEH 103      95.642  22.598  44.531  1.00  0.00           C
ATOM   2303  C29 POPEH 103      95.523  22.118  45.951  1.00  0.00           C
ATOM   2305 0C21 POPEH 103      94.403  21.968  46.691  1.00  0.00           C
ATOM   2307 1C21 POPEH 103      92.972  22.298  46.331  1.00  0.00           C
ATOM   2310 2C21 POPEH 103      92.243  23.068  47.461  1.00  0.00           C
ATOM   2313 3C21 POPEH 103      92.203  22.348  48.821  1.00  0.00           C
ATOM   2316 4C21 POPEH 103      91.332  23.058  49.871  1.00  0.00           C
ATOM   2319 5C21 POPEH 103      91.423  22.438  51.281  1.00  0.00           C
ATOM   2322 6C21 POPEH 103      90.442  23.108  52.261  1.00  0.00           C
ATOM   2325 7C21 POPEH 103      90.533  22.588  53.701  1.00  0.00           C
ATOM   2328 8C21 POPEH 103      91.652  23.228  54.531  1.00  0.00           C
ATOM   2332  C33 POPEH 103     104.862  20.628  38.671  1.00  0.00           C
ATOM   2335  C34 POPEH 103     104.852  21.148  40.121  1.00  0.00           C
ATOM   2338  C35 POPEH 103     103.472  21.048  40.791  1.00  0.00           C
ATOM   2341  C36 POPEH 103     103.412  21.668  42.191  1.00  0.00           C
ATOM   2344  C37 POPEH 103     101.963  21.868  42.671  1.00  0.00           C
ATOM   2347  C38 POPEH 103     101.853  22.768  43.911  1.00  0.00           C
ATOM   2350  C39 POPEH 103     101.942  22.018  45.251  1.00  0.00           C
ATOM   2353 0C31 POPEH 103     100.802  22.418  46.201  1.00  0.00           C
ATOM   2356 1C31 POPEH 103     100.682  21.548  47.451  1.00  0.00           C
ATOM   2359 2C31 POPEH 103     101.573  21.998  48.621  1.00  0.00           C
ATOM   2362 3C31 POPEH 103     100.752  22.128  49.921  1.00  0.00           C
ATOM   2365 4C31 POPEH 103     101.602  22.538  51.131  1.00  0.00           C
ATOM   2368 5C31 POPEH 103     100.762  22.628  52.411  1.00  0.00           C
ATOM   2371 6C31 POPEH 103     101.563  23.118  53.611  1.00  0.00           C
ATOM   2375  NH3 POPEI 104      12.092 113.428  34.381  1.00  0.00           N
ATOM   2379  C12 POPEI 104      13.432 113.937  33.961  1.00  0.00           C
ATOM   2382  C11 POPEI 104      14.542 113.657  34.981  1.00  0.00           C
ATOM   2385  P   POPEI 104      16.872 115.018  34.901  1.00  0.00           P
ATOM   2386  O13 POPEI 104      18.142 114.258  34.841  1.00  0.00           O
ATOM   2387  O14 POPEI 104      16.732 116.287  34.141  1.00  0.00           O
ATOM   2388  O11 POPEI 104      16.433 115.208  36.401  1.00  0.00           O
ATOM   2389  O12 POPEI 104      15.792 113.978  34.381  1.00  0.00           O
ATOM   2390  C1  POPEI 104      17.412 115.457  37.411  1.00  0.00           C
ATOM   2393  C2  POPEI 104      16.712 115.508  38.801  1.00  0.00           C
ATOM   2395  O21 POPEI 104      17.472 116.117  39.861  1.00  0.00           O
ATOM   2396  C21 POPEI 104      18.772 115.907  40.011  1.00  0.00           C
ATOM   2397  O22 POPEI 104      19.492 115.187  39.341  1.00  0.00           O
ATOM   2398  C22 POPEI 104      19.253 116.768  41.181  1.00  0.00           C
ATOM   2401  C3  POPEI 104      16.132 114.128  39.251  1.00  0.00           C
ATOM   2404  O31 POPEI 104      15.062 114.258  40.231  1.00  0.00           O
ATOM   2405  C31 POPEI 104      15.472 114.268  41.511  1.00  0.00           C
ATOM   2406  O32 POPEI 104      16.583 113.958  41.881  1.00  0.00           O
ATOM   2407  C32 POPEI 104      14.312 114.648  42.431  1.00  0.00           C
ATOM   2410  C23 POPEI 104      20.603 116.338  41.791  1.00  0.00           C
ATOM   2413  C24 POPEI 104      21.102 117.397  42.781  1.00  0.00           C
ATOM   2416  C25 POPEI 104      22.232 116.908  43.701  1.00  0.00           C
ATOM   2419  C26 POPEI 104      22.802 118.008  44.611  1.00  0.00           C
ATOM   2422  C27 POPEI 104      23.452 117.437  45.881  1.00  0.00           C
ATOM   2425  C28 POPEI 104      24.072 118.517  46.801  1.00  0.00           C
ATOM   2428  C29 POPEI 104      24.662 117.878  48.041  1.00  0.00           C
ATOM   2430 0C21 POPEI 104      24.662 118.358  49.291  1.00  0.00           C
ATOM   2432 1C21 POPEI 104      24.112 119.678  49.771  1.00  0.00           C
ATOM   2435 2C21 POPEI 104      23.152 119.538  50.971  1.00  0.00           C
ATOM   2438 3C21 POPEI 104      21.722 119.146  50.581  1.00  0.00           C
ATOM   2441 4C21 POPEI 104      20.902 118.617  51.771  1.00  0.00           C
ATOM   2444 5C21 POPEI 104      19.412 118.428  51.441  1.00  0.00           C
ATOM   2447 6C21 POPEI 104      18.612 119.717  51.641  1.00  0.00           C
ATOM   2450 7C21 POPEI 104      17.102 119.557  51.461  1.00  0.00           C
ATOM   2453 8C21 POPEI 104      16.312 120.727  52.041  1.00  0.00           C
ATOM   2457  C33 POPEI 104      14.782 115.528  43.611  1.00  0.00           C
ATOM   2460  C34 POPEI 104      13.842 115.508  44.821  1.00  0.00           C
ATOM   2463  C35 POPEI 104      12.402 115.986  44.551  1.00  0.00           C
ATOM   2466  C36 POPEI 104      11.642 116.238  45.861  1.00  0.00           C
ATOM   2469  C37 POPEI 104      10.322 117.008  45.651  1.00  0.00           C
ATOM   2472  C38 POPEI 104       9.892 117.817  46.891  1.00  0.00           C
ATOM   2475  C39 POPEI 104       8.942 118.978  46.551  1.00  0.00           C
ATOM   2478 0C31 POPEI 104       7.462 118.698  46.821  1.00  0.00           C
ATOM   2481 1C31 POPEI 104       6.562 119.837  46.301  1.00  0.00           C
ATOM   2484 2C31 POPEI 104       5.082 119.697  46.671  1.00  0.00           C
ATOM   2487 3C31 POPEI 104       4.772 119.928  48.161  1.00  0.00           C
ATOM   2490 4C31 POPEI 104       4.582 121.408  48.531  1.00  0.00           C
ATOM   2493 5C31 POPEI 104       4.322 121.588  50.041  1.00  0.00           C
ATOM   2496 6C31 POPEI 104       4.102 123.037  50.461  1.00  0.00           C
ATOM   2500  NH3 POPEJ 105     114.633  33.228  74.891  1.00  0.00           N
ATOM   2504  C12 POPEJ 105     114.312  32.068  74.011  1.00  0.00           C
ATOM   2507  C11 POPEJ 105     114.043  30.828  74.871  1.00  0.00           C
ATOM   2510  P   POPEJ 105     113.972  28.268  74.631  1.00  0.00           P
ATOM   2511  O13 POPEJ 105     115.063  27.968  75.591  1.00  0.00           O
ATOM   2512  O14 POPEJ 105     112.582  28.118  75.131  1.00  0.00           O
ATOM   2513  O11 POPEJ 105     114.183  27.338  73.351  1.00  0.00           O
ATOM   2514  O12 POPEJ 105     114.162  29.708  74.021  1.00  0.00           O
ATOM   2515  C1  POPEJ 105     115.042  27.768  72.271  1.00  0.00           C
ATOM   2518  C2  POPEJ 105     114.493  27.438  70.841  1.00  0.00           C
ATOM   2520  O21 POPEJ 105     114.692  28.628  70.041  1.00  0.00           O
ATOM   2521  C21 POPEJ 105     114.942  28.418  68.751  1.00  0.00           C
ATOM   2522  O22 POPEJ 105     115.063  27.328  68.221  1.00  0.00           O
ATOM   2523  C22 POPEJ 105     115.133  29.768  68.031  1.00  0.00           C
ATOM   2526  C3  POPEJ 105     112.992  27.008  70.861  1.00  0.00           C
ATOM   2529  O31 POPEJ 105     112.642  26.238  69.691  1.00  0.00           O
ATOM   2530  C31 POPEJ 105     112.103  26.918  68.711  1.00  0.00           C
ATOM   2531  O32 POPEJ 105     111.952  28.128  68.681  1.00  0.00           O
ATOM   2532  C32 POPEJ 105     111.652  25.988  67.591  1.00  0.00           C
ATOM   2535  C23 POPEJ 105     114.412  29.858  66.671  1.00  0.00           C
ATOM   2538  C24 POPEJ 105     114.502  31.268  66.051  1.00  0.00           C
ATOM   2541  C25 POPEJ 105     114.023  31.338  64.591  1.00  0.00           C
ATOM   2544  C26 POPEJ 105     112.662  30.668  64.341  1.00  0.00           C
ATOM   2547  C27 POPEJ 105     112.203  30.798  62.891  1.00  0.00           C
ATOM   2550  C28 POPEJ 105     110.853  30.108  62.611  1.00  0.00           C
ATOM   2553  C29 POPEJ 105     110.922  28.608  62.641  1.00  0.00           C
ATOM   2555 0C21 POPEJ 105     110.393  27.728  61.761  1.00  0.00           C
ATOM   2557 1C21 POPEJ 105     109.563  28.098  60.561  1.00  0.00           C
ATOM   2560 2C21 POPEJ 105     109.662  27.158  59.351  1.00  0.00           C
ATOM   2563 3C21 POPEJ 105     109.112  25.748  59.631  1.00  0.00           C
ATOM   2566 4C21 POPEJ 105     108.573  25.038  58.371  1.00  0.00           C
ATOM   2569 5C21 POPEJ 105     107.192  25.568  57.951  1.00  0.00           C
ATOM   2572 6C21 POPEJ 105     106.532  24.738  56.841  1.00  0.00           C
ATOM   2575 7C21 POPEJ 105     105.042  25.068  56.711  1.00  0.00           C
ATOM   2578 8C21 POPEJ 105     104.283  24.138  55.781  1.00  0.00           C
ATOM   2582  C33 POPEJ 105     111.172  26.788  66.361  1.00  0.00           C
ATOM   2585  C34 POPEJ 105     110.573  25.888  65.271  1.00  0.00           C
ATOM   2588  C35 POPEJ 105     109.252  25.198  65.691  1.00  0.00           C
ATOM   2591  C36 POPEJ 105     108.122  26.198  65.931  1.00  0.00           C
ATOM   2594  C37 POPEJ 105     106.802  25.528  66.351  1.00  0.00           C
ATOM   2597  C38 POPEJ 105     105.593  26.288  65.801  1.00  0.00           C
ATOM   2600  C39 POPEJ 105     105.412  26.128  64.281  1.00  0.00           C
ATOM   2603 0C31 POPEJ 105     104.162  25.348  63.891  1.00  0.00           C
ATOM   2606 1C31 POPEJ 105     104.242  24.798  62.471  1.00  0.00           C
ATOM   2609 2C31 POPEJ 105     103.182  23.718  62.181  1.00  0.00           C
ATOM   2612 3C31 POPEJ 105     101.773  24.248  61.881  1.00  0.00           C
ATOM   2615 4C31 POPEJ 105     101.742  25.168  60.651  1.00  0.00           C
ATOM   2618 5C31 POPEJ 105     100.453  25.048  59.841  1.00  0.00           C
ATOM   2621 6C31 POPEJ 105     100.502  25.868  58.551  1.00  0.00           C
ATOM   2625  NH3 POPEK 106       1.542  40.087  35.521  1.00  0.00           N
ATOM   2629  C12 POPEK 106       2.662  40.788  36.261  1.00  0.00           C
ATOM   2632  C11 POPEK 106       3.202  42.018  35.531  1.00  0.00           C
ATOM   2635  P   POPEK 106       4.042  44.347  36.411  1.00  0.00           P
ATOM   2636  O13 POPEK 106       5.232  44.807  35.681  1.00  0.00           O
ATOM   2637  O14 POPEK 106       2.712  44.807  35.931  1.00  0.00           O
ATOM   2638  O11 POPEK 106       4.162  44.767  37.941  1.00  0.00           O
ATOM   2639  O12 POPEK 106       4.042  42.757  36.441  1.00  0.00           O
ATOM   2640  C1  POPEK 106       5.132  44.247  38.851  1.00  0.00           C
ATOM   2643  C2  POPEK 106       4.442  43.578  40.081  1.00  0.00           C
ATOM   2645  O21 POPEK 106       4.902  44.098  41.351  1.00  0.00           O
ATOM   2646  C21 POPEK 106       4.242  45.157  41.831  1.00  0.00           C
ATOM   2647  O22 POPEK 106       3.442  45.828  41.201  1.00  0.00           O
ATOM   2648  C22 POPEK 106       4.432  45.257  43.351  1.00  0.00           C
ATOM   2651  C3  POPEK 106       4.702  42.048  40.051  1.00  0.00           C
ATOM   2654  O31 POPEK 106       3.732  41.318  40.811  1.00  0.00           O
ATOM   2655  C31 POPEK 106       4.082  40.988  42.061  1.00  0.00           C
ATOM   2656  O32 POPEK 106       5.092  41.358  42.631  1.00  0.00           O
ATOM   2657  C32 POPEK 106       3.032  40.017  42.601  1.00  0.00           C
ATOM   2660  C23 POPEK 106       5.202  46.518  43.771  1.00  0.00           C
ATOM   2663  C24 POPEK 106       5.252  46.768  45.281  1.00  0.00           C
ATOM   2666  C25 POPEK 106       4.252  47.818  45.781  1.00  0.00           C
ATOM   2669  C26 POPEK 106       4.222  47.818  47.311  1.00  0.00           C
ATOM   2672  C27 POPEK 106       3.122  48.678  47.931  1.00  0.00           C
ATOM   2675  C28 POPEK 106       3.142  48.608  49.471  1.00  0.00           C
ATOM   2678  C29 POPEK 106       4.292  49.358  50.081  1.00  0.00           C
ATOM   2680 0C21 POPEK 106       5.442  48.837  50.561  1.00  0.00           C
ATOM   2682 1C21 POPEK 106       5.852  47.388  50.571  1.00  0.00           C
ATOM   2685 2C21 POPEK 106       5.672  46.717  51.941  1.00  0.00           C
ATOM   2688 3C21 POPEK 106       4.202  46.388  52.261  1.00  0.00           C
ATOM   2691 4C21 POPEK 106       4.032  45.748  53.641  1.00  0.00           C
ATOM   2694 5C21 POPEK 106       2.682  45.048  53.821  1.00  0.00           C
ATOM   2697 6C21 POPEK 106       1.492  45.988  54.021  1.00  0.00           C
ATOM   2700 7C21 POPEK 106       0.182  45.217  54.191  1.00  0.00           C
ATOM   2703 8C21 POPEK 106      -0.998  46.098  54.601  1.00  0.00           C
ATOM   2707  C33 POPEK 106       3.382  39.368  43.961  1.00  0.00           C
ATOM   2710  C34 POPEK 106       2.742  40.087  45.161  1.00  0.00           C
ATOM   2713  C35 POPEK 106       3.332  41.467  45.491  1.00  0.00           C
ATOM   2716  C36 POPEK 106       4.742  41.407  46.091  1.00  0.00           C
ATOM   2719  C37 POPEK 106       5.092  42.708  46.841  1.00  0.00           C
ATOM   2722  C38 POPEK 106       6.582  42.818  47.201  1.00  0.00           C
ATOM   2725  C39 POPEK 106       7.072  41.868  48.301  1.00  0.00           C
ATOM   2728 0C31 POPEK 106       6.562  42.248  49.701  1.00  0.00           C
ATOM   2731 1C31 POPEK 106       7.272  41.467  50.811  1.00  0.00           C
ATOM   2734 2C31 POPEK 106       6.872  41.908  52.231  1.00  0.00           C
ATOM   2737 3C31 POPEK 106       5.382  41.698  52.501  1.00  0.00           C
ATOM   2740 4C31 POPEK 106       5.032  41.758  53.981  1.00  0.00           C
ATOM   2743 5C31 POPEK 106       3.552  41.438  54.211  1.00  0.00           C
ATOM   2746 6C31 POPEK 106       3.152  41.448  55.681  1.00  0.00           C
ATOM   2750  NH3 POPEL 107     111.412 105.977  33.131  1.00  0.00           N
ATOM   2754  C12 POPEL 107     110.562 105.378  32.041  1.00  0.00           C
ATOM   2757  C11 POPEL 107     110.863 103.896  31.741  1.00  0.00           C
ATOM   2760  P   POPEL 107     109.993 101.968  30.211  1.00  0.00           P
ATOM   2761  O13 POPEL 107     108.903 101.758  29.221  1.00  0.00           O
ATOM   2762  O14 POPEL 107     111.383 101.847  29.701  1.00  0.00           O
ATOM   2763  O11 POPEL 107     109.733 100.998  31.471  1.00  0.00           O
ATOM   2764  O12 POPEL 107     109.843 103.398  30.861  1.00  0.00           O
ATOM   2765  C1  POPEL 107     108.353 100.827  31.881  1.00  0.00           C
ATOM   2768  C2  POPEL 107     108.122  99.948  33.161  1.00  0.00           C
ATOM   2770  O21 POPEL 107     106.892 100.396  33.771  1.00  0.00           O
ATOM   2771  C21 POPEL 107     106.332  99.577  34.671  1.00  0.00           C
ATOM   2772  O22 POPEL 107     106.683  98.438  34.881  1.00  0.00           O
ATOM   2773  C22 POPEL 107     105.232 100.317  35.461  1.00  0.00           C
ATOM   2776  C3  POPEL 107     109.343 100.028  34.141  1.00  0.00           C
ATOM   2779  O31 POPEL 107     109.052  99.596  35.491  1.00  0.00           O
ATOM   2780  C31 POPEL 107     109.463  98.387  35.851  1.00  0.00           C
ATOM   2781  O32 POPEL 107     109.922  97.537  35.101  1.00  0.00           O
ATOM   2782  C32 POPEL 107     109.183  98.148  37.341  1.00  0.00           C
ATOM   2785  C23 POPEL 107     104.733  99.587  36.751  1.00  0.00           C
ATOM   2788  C24 POPEL 107     104.942 100.348  38.081  1.00  0.00           C
ATOM   2791  C25 POPEL 107     103.853 101.378  38.441  1.00  0.00           C
ATOM   2794  C26 POPEL 107     103.802 101.747  39.941  1.00  0.00           C
ATOM   2797  C27 POPEL 107     102.642 102.698  40.321  1.00  0.00           C
ATOM   2800  C28 POPEL 107     102.162 102.617  41.791  1.00  0.00           C
ATOM   2803  C29 POPEL 107     103.192 102.908  42.851  1.00  0.00           C
ATOM   2805 0C21 POPEL 107     103.293 104.007  43.641  1.00  0.00           C
ATOM   2807 1C21 POPEL 107     102.432 105.248  43.631  1.00  0.00           C
ATOM   2810 2C21 POPEL 107     101.692 105.497  44.961  1.00  0.00           C
ATOM   2813 3C21 POPEL 107     101.313 106.977  45.151  1.00  0.00           C
ATOM   2816 4C21 POPEL 107     100.422 107.217  46.381  1.00  0.00           C
ATOM   2819 5C21 POPEL 107     100.453 108.657  46.921  1.00  0.00           C
ATOM   2822 6C21 POPEL 107     100.232 109.748  45.861  1.00  0.00           C
ATOM   2825 7C21 POPEL 107      99.993 111.128  46.491  1.00  0.00           C
ATOM   2828 8C21 POPEL 107     100.002 112.278  45.481  1.00  0.00           C
ATOM   2832  C33 POPEL 107     110.442  97.708  38.131  1.00  0.00           C
ATOM   2835  C34 POPEL 107     110.133  97.257  39.571  1.00  0.00           C
ATOM   2838  C35 POPEL 107     111.332  96.707  40.361  1.00  0.00           C
ATOM   2841  C36 POPEL 107     112.192  97.786  41.021  1.00  0.00           C
ATOM   2844  C37 POPEL 107     112.393  97.658  42.541  1.00  0.00           C
ATOM   2847  C38 POPEL 107     113.353  98.747  43.021  1.00  0.00           C
ATOM   2850  C39 POPEL 107     113.412  98.937  44.541  1.00  0.00           C
ATOM   2853 0C31 POPEL 107     113.953  97.728  45.321  1.00  0.00           C
ATOM   2856 1C31 POPEL 107     115.383  97.348  44.901  1.00  0.00           C
ATOM   2859 2C31 POPEL 107     116.093  96.387  45.861  1.00  0.00           C
ATOM   2862 3C31 POPEL 107     116.423  97.027  47.211  1.00  0.00           C
ATOM   2865 4C31 POPEL 107     117.362  96.168  48.071  1.00  0.00           C
ATOM   2868 5C31 POPEL 107     117.622  96.816  49.431  1.00  0.00           C
ATOM   2871 6C31 POPEL 107     118.523  95.998  50.341  1.00  0.00           C
ATOM   2875  NH3 POPEM 108      11.442  14.878  29.871  1.00  0.00           N
ATOM   2879  C12 POPEM 108      11.172  16.088  30.731  1.00  0.00           C
ATOM   2882  C11 POPEM 108      11.102  17.378  29.871  1.00  0.00           C
ATOM   2885  P   POPEM 108      11.832  19.908  29.911  1.00  0.00           P
ATOM   2886  O13 POPEM 108      13.022  20.558  30.501  1.00  0.00           O
ATOM   2887  O14 POPEM 108      11.792  19.758  28.431  1.00  0.00           O
ATOM   2888  O11 POPEM 108      10.542  20.628  30.471  1.00  0.00           O
ATOM   2889  O12 POPEM 108      11.652  18.478  30.591  1.00  0.00           O
ATOM   2890  C1  POPEM 108      10.502  21.088  31.841  1.00  0.00           C
ATOM   2893  C2  POPEM 108       9.262  20.518  32.591  1.00  0.00           C
ATOM   2895  O21 POPEM 108       8.942  21.268  33.781  1.00  0.00           O
ATOM   2896  C21 POPEM 108       9.672  21.118  34.881  1.00  0.00           C
ATOM   2897  O22 POPEM 108      10.772  20.598  34.951  1.00  0.00           O
ATOM   2898  C22 POPEM 108       8.842  21.588  36.091  1.00  0.00           C
ATOM   2901  C3  POPEM 108       9.432  18.988  32.831  1.00  0.00           C
ATOM   2904  O31 POPEM 108       8.292  18.428  33.501  1.00  0.00           O
ATOM   2905  C31 POPEM 108       8.412  17.698  34.631  1.00  0.00           C
ATOM   2906  O32 POPEM 108       7.552  17.668  35.491  1.00  0.00           O
ATOM   2907  C32 POPEM 108       9.642  16.798  34.681  1.00  0.00           C
ATOM   2910  C23 POPEM 108       9.312  20.948  37.421  1.00  0.00           C
ATOM   2913  C24 POPEM 108       8.272  21.118  38.551  1.00  0.00           C
ATOM   2916  C25 POPEM 108       8.402  20.068  39.661  1.00  0.00           C
ATOM   2919  C26 POPEM 108       9.512  20.348  40.671  1.00  0.00           C
ATOM   2922  C27 POPEM 108       9.482  19.338  41.841  1.00  0.00           C
ATOM   2925  C28 POPEM 108      10.022  19.888  43.171  1.00  0.00           C
ATOM   2928  C29 POPEM 108      11.452  20.378  43.111  1.00  0.00           C
ATOM   2930 0C21 POPEM 108      12.372  20.198  44.071  1.00  0.00           C
ATOM   2932 1C21 POPEM 108      12.132  19.498  45.381  1.00  0.00           C
ATOM   2935 2C21 POPEM 108      11.312  20.348  46.361  1.00  0.00           C
ATOM   2938 3C21 POPEM 108      12.082  21.578  46.861  1.00  0.00           C
ATOM   2941 4C21 POPEM 108      11.372  22.328  48.001  1.00  0.00           C
ATOM   2944 5C21 POPEM 108      12.342  23.178  48.841  1.00  0.00           C
ATOM   2947 6C21 POPEM 108      13.292  22.348  49.721  1.00  0.00           C
ATOM   2950 7C21 POPEM 108      14.432  23.158  50.341  1.00  0.00           C
ATOM   2953 8C21 POPEM 108      15.512  22.268  50.971  1.00  0.00           C
ATOM   2957  C33 POPEM 108      10.272  16.808  36.101  1.00  0.00           C
ATOM   2960  C34 POPEM 108      11.772  17.098  36.111  1.00  0.00           C
ATOM   2963  C35 POPEM 108      12.222  17.768  37.421  1.00  0.00           C
ATOM   2966  C36 POPEM 108      12.062  16.898  38.681  1.00  0.00           C
ATOM   2969  C37 POPEM 108      12.492  17.678  39.931  1.00  0.00           C
ATOM   2972  C38 POPEM 108      12.632  16.868  41.231  1.00  0.00           C
ATOM   2975  C39 POPEM 108      13.442  15.568  41.051  1.00  0.00           C
ATOM   2978 0C31 POPEM 108      14.132  15.048  42.311  1.00  0.00           C
ATOM   2981 1C31 POPEM 108      15.012  13.808  42.051  1.00  0.00           C
ATOM   2984 2C31 POPEM 108      15.702  13.318  43.331  1.00  0.00           C
ATOM   2987 3C31 POPEM 108      16.612  12.088  43.161  1.00  0.00           C
ATOM   2990 4C31 POPEM 108      15.862  10.788  42.831  1.00  0.00           C
ATOM   2993 5C31 POPEM 108      16.782   9.558  42.951  1.00  0.00           C
ATOM   2996 6C31 POPEM 108      16.102   8.248  42.531  1.00  0.00           C
ATOM   3000  NH3 POPEN 109     106.263  35.538  75.801  1.00  0.00           N
ATOM   3004  C12 POPEN 109     107.552  35.248  76.521  1.00  0.00           C
ATOM   3007  C11 POPEN 109     108.702  34.768  75.631  1.00  0.00           C
ATOM   3010  P   POPEN 109     111.252  35.248  76.111  1.00  0.00           P
ATOM   3011  O13 POPEN 109     111.202  36.668  76.531  1.00  0.00           O
ATOM   3012  O14 POPEN 109     112.343  34.368  76.571  1.00  0.00           O
ATOM   3013  O11 POPEN 109     111.252  35.148  74.531  1.00  0.00           O
ATOM   3014  O12 POPEN 109     109.862  34.578  76.461  1.00  0.00           O
ATOM   3015  C1  POPEN 109     111.172  36.267  73.641  1.00  0.00           C
ATOM   3018  C2  POPEN 109     112.183  36.098  72.481  1.00  0.00           C
ATOM   3020  O21 POPEN 109     112.502  37.377  71.921  1.00  0.00           O
ATOM   3021  C21 POPEN 109     111.683  38.018  71.111  1.00  0.00           C
ATOM   3022  O22 POPEN 109     110.762  37.558  70.471  1.00  0.00           O
ATOM   3023  C22 POPEN 109     112.022  39.498  71.261  1.00  0.00           C
ATOM   3026  C3  POPEN 109     111.783  34.978  71.471  1.00  0.00           C
ATOM   3029  O31 POPEN 109     112.823  34.807  70.501  1.00  0.00           O
ATOM   3030  C31 POPEN 109     112.823  33.808  69.621  1.00  0.00           C
ATOM   3031  O32 POPEN 109     113.813  33.498  68.971  1.00  0.00           O
ATOM   3032  C32 POPEN 109     111.512  33.048  69.521  1.00  0.00           C
ATOM   3035  C23 POPEN 109     111.432  40.528  70.281  1.00  0.00           C
ATOM   3038  C24 POPEN 109     112.032  40.467  68.871  1.00  0.00           C
ATOM   3041  C25 POPEN 109     112.273  41.858  68.271  1.00  0.00           C
ATOM   3044  C26 POPEN 109     112.912  41.818  66.881  1.00  0.00           C
ATOM   3047  C27 POPEN 109     113.112  43.218  66.291  1.00  0.00           C
ATOM   3050  C28 POPEN 109     113.602  43.208  64.821  1.00  0.00           C
ATOM   3053  C29 POPEN 109     114.952  42.568  64.711  1.00  0.00           C
ATOM   3055 0C21 POPEN 109     115.383  41.738  63.741  1.00  0.00           C
ATOM   3057 1C21 POPEN 109     114.613  41.328  62.511  1.00  0.00           C
ATOM   3060 2C21 POPEN 109     114.232  39.837  62.491  1.00  0.00           C
ATOM   3063 3C21 POPEN 109     113.732  39.438  61.101  1.00  0.00           C
ATOM   3066 4C21 POPEN 109     113.293  37.968  61.031  1.00  0.00           C
ATOM   3069 5C21 POPEN 109     113.023  37.488  59.591  1.00  0.00           C
ATOM   3072 6C21 POPEN 109     111.942  38.338  58.911  1.00  0.00           C
ATOM   3075 7C21 POPEN 109     111.602  37.878  57.491  1.00  0.00           C
ATOM   3078 8C21 POPEN 109     110.533  38.778  56.851  1.00  0.00           C
ATOM   3082  C33 POPEN 109     111.612  31.958  68.421  1.00  0.00           C
ATOM   3085  C34 POPEN 109     110.552  30.858  68.551  1.00  0.00           C
ATOM   3088  C35 POPEN 109     109.093  31.328  68.451  1.00  0.00           C
ATOM   3091  C36 POPEN 109     108.633  31.678  67.031  1.00  0.00           C
ATOM   3094  C37 POPEN 109     108.433  30.438  66.141  1.00  0.00           C
ATOM   3097  C38 POPEN 109     107.752  30.807  64.821  1.00  0.00           C
ATOM   3100  C39 POPEN 109     107.343  29.598  63.981  1.00  0.00           C
ATOM   3103 0C31 POPEN 109     106.982  29.998  62.541  1.00  0.00           C
ATOM   3106 1C31 POPEN 109     106.133  28.948  61.821  1.00  0.00           C
ATOM   3109 2C31 POPEN 109     105.962  29.248  60.331  1.00  0.00           C
ATOM   3112 3C31 POPEN 109     104.852  28.388  59.711  1.00  0.00           C
ATOM   3115 4C31 POPEN 109     104.572  28.698  58.241  1.00  0.00           C
ATOM   3118 5C31 POPEN 109     103.252  28.058  57.791  1.00  0.00           C
ATOM   3121 6C31 POPEN 109     102.933  28.228  56.311  1.00  0.00           C
ATOM   3125  NH3 POPEO 110      85.732  49.238  74.511  1.00  0.00           N
ATOM   3129  C12 POPEO 110      84.712  50.188  73.931  1.00  0.00           C
ATOM   3132  C11 POPEO 110      83.412  50.168  74.771  1.00  0.00           C
ATOM   3135  P   POPEO 110      82.682  50.138  77.351  1.00  0.00           P
ATOM   3136  O13 POPEO 110      83.302  49.217  78.311  1.00  0.00           O
ATOM   3137  O14 POPEO 110      82.312  51.477  77.871  1.00  0.00           O
ATOM   3138  O11 POPEO 110      81.403  49.438  76.781  1.00  0.00           O
ATOM   3139  O12 POPEO 110      83.692  50.388  76.151  1.00  0.00           O
ATOM   3140  C1  POPEO 110      81.213  48.097  76.341  1.00  0.00           C
ATOM   3143  C2  POPEO 110      79.972  48.038  75.401  1.00  0.00           C
ATOM   3145  O21 POPEO 110      80.323  47.568  74.081  1.00  0.00           O
ATOM   3146  C21 POPEO 110      80.402  46.217  74.001  1.00  0.00           C
ATOM   3147  O22 POPEO 110      80.282  45.467  74.951  1.00  0.00           O
ATOM   3148  C22 POPEO 110      80.642  45.788  72.551  1.00  0.00           C
ATOM   3151  C3  POPEO 110      79.273  49.448  75.331  1.00  0.00           C
ATOM   3154  O31 POPEO 110      78.372  49.588  74.211  1.00  0.00           O
ATOM   3155  C31 POPEO 110      78.912  50.268  73.181  1.00  0.00           C
ATOM   3156  O32 POPEO 110      79.862  51.017  73.251  1.00  0.00           O
ATOM   3157  C32 POPEO 110      78.093  49.967  71.921  1.00  0.00           C
ATOM   3160  C23 POPEO 110      79.382  45.318  71.761  1.00  0.00           C
ATOM   3163  C24 POPEO 110      78.502  46.477  71.261  1.00  0.00           C
ATOM   3166  C25 POPEO 110      77.343  46.038  70.351  1.00  0.00           C
ATOM   3169  C26 POPEO 110      76.622  47.208  69.661  1.00  0.00           C
ATOM   3172  C27 POPEO 110      75.232  46.828  69.111  1.00  0.00           C
ATOM   3175  C28 POPEO 110      74.552  47.897  68.221  1.00  0.00           C
ATOM   3178  C29 POPEO 110      74.503  49.258  68.861  1.00  0.00           C
ATOM   3180 0C21 POPEO 110      73.432  50.017  69.131  1.00  0.00           C
ATOM   3182 1C21 POPEO 110      71.992  49.688  68.841  1.00  0.00           C
ATOM   3185 2C21 POPEO 110      71.062  50.928  68.931  1.00  0.00           C
ATOM   3188 3C21 POPEO 110      71.252  51.988  67.831  1.00  0.00           C
ATOM   3191 4C21 POPEO 110      71.933  53.278  68.331  1.00  0.00           C
ATOM   3194 5C21 POPEO 110      71.173  54.077  69.411  1.00  0.00           C
ATOM   3197 6C21 POPEO 110      69.762  54.498  68.971  1.00  0.00           C
ATOM   3200 7C21 POPEO 110      69.142  55.588  69.871  1.00  0.00           C
ATOM   3203 8C21 POPEO 110      67.703  55.918  69.491  1.00  0.00           C
ATOM   3207  C33 POPEO 110      78.953  49.898  70.631  1.00  0.00           C
ATOM   3210  C34 POPEO 110      78.842  51.178  69.811  1.00  0.00           C
ATOM   3213  C35 POPEO 110      77.472  51.348  69.141  1.00  0.00           C
ATOM   3216  C36 POPEO 110      77.353  52.348  67.991  1.00  0.00           C
ATOM   3219  C37 POPEO 110      75.932  52.328  67.371  1.00  0.00           C
ATOM   3222  C38 POPEO 110      75.813  53.048  66.021  1.00  0.00           C
ATOM   3225  C39 POPEO 110      74.463  52.818  65.321  1.00  0.00           C
ATOM   3228 0C31 POPEO 110      74.422  51.628  64.341  1.00  0.00           C
ATOM   3231 1C31 POPEO 110      74.343  50.238  64.991  1.00  0.00           C
ATOM   3234 2C31 POPEO 110      74.252  49.088  63.971  1.00  0.00           C
ATOM   3237 3C31 POPEO 110      72.982  49.118  63.111  1.00  0.00           C
ATOM   3240 4C31 POPEO 110      72.832  47.897  62.191  1.00  0.00           C
ATOM   3243 5C31 POPEO 110      71.622  48.028  61.271  1.00  0.00           C
ATOM   3246 6C31 POPEO 110      71.383  46.847  60.331  1.00  0.00           C
ATOM   3250  NH3 POPEP 111      65.343 102.137  35.091  1.00  0.00           N
ATOM   3254  C12 POPEP 111      65.563 103.628  35.021  1.00  0.00           C
ATOM   3257  C11 POPEP 111      64.523 104.387  35.881  1.00  0.00           C
ATOM   3260  P   POPEP 111      65.472 106.768  35.301  1.00  0.00           P
ATOM   3261  O13 POPEP 111      64.812 108.107  35.261  1.00  0.00           O
ATOM   3262  O14 POPEP 111      66.372 106.348  34.221  1.00  0.00           O
ATOM   3263  O11 POPEP 111      66.192 106.567  36.681  1.00  0.00           O
ATOM   3264  O12 POPEP 111      64.313 105.727  35.471  1.00  0.00           O
ATOM   3265  C1  POPEP 111      66.683 107.588  37.551  1.00  0.00           C
ATOM   3268  C2  POPEP 111      66.752 107.048  39.011  1.00  0.00           C
ATOM   3270  O21 POPEP 111      67.682 107.817  39.801  1.00  0.00           O
ATOM   3271  C21 POPEP 111      67.213 108.398  40.921  1.00  0.00           C
ATOM   3272  O22 POPEP 111      67.162 109.608  41.071  1.00  0.00           O
ATOM   3273  C22 POPEP 111      66.832 107.407  42.021  1.00  0.00           C
ATOM   3276  C3  POPEP 111      67.192 105.566  38.981  1.00  0.00           C
ATOM   3279  O31 POPEP 111      67.023 104.937  40.261  1.00  0.00           O
ATOM   3280  C31 POPEP 111      67.012 103.607  40.141  1.00  0.00           C
ATOM   3281  O32 POPEP 111      67.203 102.997  39.101  1.00  0.00           O
ATOM   3282  C32 POPEP 111      66.683 102.997  41.491  1.00  0.00           C
ATOM   3285  C23 POPEP 111      66.762 108.048  43.441  1.00  0.00           C
ATOM   3288  C24 POPEP 111      66.502 106.968  44.501  1.00  0.00           C
ATOM   3291  C25 POPEP 111      66.512 107.397  45.981  1.00  0.00           C
ATOM   3294  C26 POPEP 111      67.902 107.786  46.491  1.00  0.00           C
ATOM   3297  C27 POPEP 111      68.242 107.307  47.911  1.00  0.00           C
ATOM   3300  C28 POPEP 111      68.622 108.447  48.871  1.00  0.00           C
ATOM   3303  C29 POPEP 111      67.412 109.247  49.271  1.00  0.00           C
ATOM   3305 0C21 POPEP 111      67.243 109.937  50.411  1.00  0.00           C
ATOM   3307 1C21 POPEP 111      68.242 110.128  51.521  1.00  0.00           C
ATOM   3310 2C21 POPEP 111      67.642 109.818  52.901  1.00  0.00           C
ATOM   3313 3C21 POPEP 111      68.502 110.396  54.031  1.00  0.00           C
ATOM   3316 4C21 POPEP 111      67.933 110.108  55.431  1.00  0.00           C
ATOM   3319 5C21 POPEP 111      68.402 111.138  56.471  1.00  0.00           C
ATOM   3322 6C21 POPEP 111      67.552 112.407  56.461  1.00  0.00           C
ATOM   3325 7C21 POPEP 111      68.023 113.447  57.491  1.00  0.00           C
ATOM   3328 8C21 POPEP 111      66.912 114.387  57.961  1.00  0.00           C
ATOM   3332  C33 POPEP 111      67.423 101.667  41.771  1.00  0.00           C
ATOM   3335  C34 POPEP 111      68.843 101.828  42.331  1.00  0.00           C
ATOM   3338  C35 POPEP 111      68.853 102.397  43.751  1.00  0.00           C
ATOM   3341  C36 POPEP 111      70.162 102.227  44.521  1.00  0.00           C
ATOM   3344  C37 POPEP 111      70.042 102.588  46.001  1.00  0.00           C
ATOM   3347  C38 POPEP 111      71.372 102.388  46.751  1.00  0.00           C
ATOM   3350  C39 POPEP 111      71.322 102.738  48.241  1.00  0.00           C
ATOM   3353 0C31 POPEP 111      70.502 101.768  49.111  1.00  0.00           C
ATOM   3356 1C31 POPEP 111      70.692 102.057  50.601  1.00  0.00           C
ATOM   3359 2C31 POPEP 111      69.972 101.068  51.541  1.00  0.00           C
ATOM   3362 3C31 POPEP 111      70.252 101.396  53.011  1.00  0.00           C
ATOM   3365 4C31 POPEP 111      69.652 100.408  54.021  1.00  0.00           C
ATOM   3368 5C31 POPEP 111      69.872 100.887  55.461  1.00  0.00           C
ATOM   3371 6C31 POPEP 111      69.362  99.928  56.541  1.00  0.00           C
ATOM   3375  NH3 POPEQ 112     100.232  60.168  78.971  1.00  0.00           N
ATOM   3379  C12 POPEQ 112     101.573  59.488  78.841  1.00  0.00           C
ATOM   3382  C11 POPEQ 112     102.673  60.548  78.871  1.00  0.00           C
ATOM   3385  P   POPEQ 112     105.192  60.898  78.731  1.00  0.00           P
ATOM   3386  O13 POPEQ 112     105.173  61.428  80.111  1.00  0.00           O
ATOM   3387  O14 POPEQ 112     106.383  60.098  78.371  1.00  0.00           O
ATOM   3388  O11 POPEQ 112     105.023  62.078  77.681  1.00  0.00           O
ATOM   3389  O12 POPEQ 112     103.923  59.978  78.511  1.00  0.00           O
ATOM   3390  C1  POPEQ 112     104.753  61.798  76.301  1.00  0.00           C
ATOM   3393  C2  POPEQ 112     106.062  61.488  75.521  1.00  0.00           C
ATOM   3395  O21 POPEQ 112     106.493  62.608  74.741  1.00  0.00           O
ATOM   3396  C21 POPEQ 112     106.042  62.688  73.511  1.00  0.00           C
ATOM   3397  O22 POPEQ 112     105.002  62.188  73.101  1.00  0.00           O
ATOM   3398  C22 POPEQ 112     107.052  63.447  72.671  1.00  0.00           C
ATOM   3401  C3  POPEQ 112     105.983  60.118  74.761  1.00  0.00           C
ATOM   3404  O31 POPEQ 112     106.982  59.837  73.781  1.00  0.00           O
ATOM   3405  C31 POPEQ 112     108.243  60.208  73.891  1.00  0.00           C
ATOM   3406  O32 POPEQ 112     108.713  61.057  74.621  1.00  0.00           O
ATOM   3407  C32 POPEQ 112     109.112  59.278  73.081  1.00  0.00           C
ATOM   3410  C23 POPEQ 112     106.462  64.118  71.411  1.00  0.00           C
ATOM   3413  C24 POPEQ 112     106.322  63.268  70.151  1.00  0.00           C
ATOM   3416  C25 POPEQ 112     105.872  64.107  68.941  1.00  0.00           C
ATOM   3419  C26 POPEQ 112     107.072  64.857  68.341  1.00  0.00           C
ATOM   3422  C27 POPEQ 112     106.703  65.826  67.211  1.00  0.00           C
ATOM   3425  C28 POPEQ 112     107.942  66.638  66.791  1.00  0.00           C
ATOM   3428  C29 POPEQ 112     107.703  67.578  65.631  1.00  0.00           C
ATOM   3430 0C21 POPEQ 112     108.402  67.578  64.481  1.00  0.00           C
ATOM   3432 1C21 POPEQ 112     109.552  66.657  64.181  1.00  0.00           C
ATOM   3435 2C21 POPEQ 112     110.512  67.177  63.101  1.00  0.00           C
ATOM   3438 3C21 POPEQ 112     109.873  67.197  61.711  1.00  0.00           C
ATOM   3441 4C21 POPEQ 112     110.902  67.248  60.591  1.00  0.00           C
ATOM   3444 5C21 POPEQ 112     110.222  67.458  59.231  1.00  0.00           C
ATOM   3447 6C21 POPEQ 112     111.213  67.668  58.091  1.00  0.00           C
ATOM   3450 7C21 POPEQ 112     110.482  67.738  56.741  1.00  0.00           C
ATOM   3453 8C21 POPEQ 112     111.232  68.557  55.701  1.00  0.00           C
ATOM   3457  C33 POPEQ 112     109.792  59.988  71.891  1.00  0.00           C
ATOM   3460  C34 POPEQ 112     108.802  60.408  70.811  1.00  0.00           C
ATOM   3463  C35 POPEQ 112     108.002  59.247  70.231  1.00  0.00           C
ATOM   3466  C36 POPEQ 112     106.993  59.748  69.191  1.00  0.00           C
ATOM   3469  C37 POPEQ 112     105.632  59.068  69.301  1.00  0.00           C
ATOM   3472  C38 POPEQ 112     104.493  59.807  68.581  1.00  0.00           C
ATOM   3475  C39 POPEQ 112     104.733  59.918  67.071  1.00  0.00           C
ATOM   3478 0C31 POPEQ 112     105.463  61.208  66.651  1.00  0.00           C
ATOM   3481 1C31 POPEQ 112     106.322  60.998  65.391  1.00  0.00           C
ATOM   3484 2C31 POPEQ 112     106.932  62.298  64.861  1.00  0.00           C
ATOM   3487 3C31 POPEQ 112     105.863  63.178  64.181  1.00  0.00           C
ATOM   3490 4C31 POPEQ 112     106.462  64.358  63.411  1.00  0.00           C
ATOM   3493 5C31 POPEQ 112     105.383  65.168  62.681  1.00  0.00           C
ATOM   3496 6C31 POPEQ 112     105.942  66.286  61.801  1.00  0.00           C
ATOM   3500  NH3 POPER 113     127.332  79.498  77.131  1.00  0.00           N
ATOM   3504  C12 POPER 113     126.963  79.048  78.511  1.00  0.00           C
ATOM   3507  C11 POPER 113     125.842  79.958  79.041  1.00  0.00           C
ATOM   3510  P   POPER 113     123.542  80.846  78.161  1.00  0.00           P
ATOM   3511  O13 POPER 113     123.903  82.257  78.401  1.00  0.00           O
ATOM   3512  O14 POPER 113     122.603  80.228  79.111  1.00  0.00           O
ATOM   3513  O11 POPER 113     123.012  80.718  76.691  1.00  0.00           O
ATOM   3514  O12 POPER 113     124.852  80.018  78.031  1.00  0.00           O
ATOM   3515  C1  POPER 113     122.142  81.658  76.071  1.00  0.00           C
ATOM   3518  C2  POPER 113     122.912  82.658  75.161  1.00  0.00           C
ATOM   3520  O21 POPER 113     122.022  83.097  74.121  1.00  0.00           O
ATOM   3521  C21 POPER 113     122.292  84.307  73.651  1.00  0.00           C
ATOM   3522  O22 POPER 113     123.073  85.098  74.131  1.00  0.00           O
ATOM   3523  C22 POPER 113     121.462  84.587  72.401  1.00  0.00           C
ATOM   3526  C3  POPER 113     124.213  82.057  74.531  1.00  0.00           C
ATOM   3529  O31 POPER 113     124.982  83.097  73.861  1.00  0.00           O
ATOM   3530  C31 POPER 113     126.093  83.486  74.481  1.00  0.00           C
ATOM   3531  O32 POPER 113     126.692  82.826  75.321  1.00  0.00           O
ATOM   3532  C32 POPER 113     126.493  84.897  74.051  1.00  0.00           C
ATOM   3535  C23 POPER 113     120.872  86.017  72.451  1.00  0.00           C
ATOM   3538  C24 POPER 113     120.142  86.378  71.161  1.00  0.00           C
ATOM   3541  C25 POPER 113     121.112  86.728  70.021  1.00  0.00           C
ATOM   3544  C26 POPER 113     120.433  86.667  68.651  1.00  0.00           C
ATOM   3547  C27 POPER 113     121.353  87.178  67.541  1.00  0.00           C
ATOM   3550  C28 POPER 113     120.772  87.038  66.121  1.00  0.00           C
ATOM   3553  C29 POPER 113     120.682  85.618  65.631  1.00  0.00           C
ATOM   3555 0C21 POPER 113     120.632  85.286  64.331  1.00  0.00           C
ATOM   3557 1C21 POPER 113     120.673  86.278  63.201  1.00  0.00           C
ATOM   3560 2C21 POPER 113     120.972  85.607  61.851  1.00  0.00           C
ATOM   3563 3C21 POPER 113     121.152  86.618  60.721  1.00  0.00           C
ATOM   3566 4C21 POPER 113     121.462  85.938  59.381  1.00  0.00           C
ATOM   3569 5C21 POPER 113     121.703  86.938  58.251  1.00  0.00           C
ATOM   3572 6C21 POPER 113     122.032  86.217  56.931  1.00  0.00           C
ATOM   3575 7C21 POPER 113     122.872  87.048  55.951  1.00  0.00           C
ATOM   3578 8C21 POPER 113     123.142  86.278  54.651  1.00  0.00           C
ATOM   3582  C33 POPER 113     128.017  85.028  73.861  1.00  0.00           C
ATOM   3585  C34 POPER 113     128.487  84.268  72.611  1.00  0.00           C
ATOM   3588  C35 POPER 113     129.998  84.368  72.361  1.00  0.00           C
ATOM   3591  C36 POPER 113     130.418  83.687  71.051  1.00  0.00           C
ATOM   3594  C37 POPER 113     131.847  84.057  70.681  1.00  0.00           C
ATOM   3597  C38 POPER 113     132.168  83.908  69.191  1.00  0.00           C
ATOM   3600  C39 POPER 113     133.518  84.527  68.811  1.00  0.00           C
ATOM   3603 0C31 POPER 113     133.588  84.928  67.331  1.00  0.00           C
ATOM   3606 1C31 POPER 113     134.838  85.767  67.011  1.00  0.00           C
ATOM   3609 2C31 POPER 113     134.868  86.227  65.551  1.00  0.00           C
ATOM   3612 3C31 POPER 113     134.907  85.058  64.561  1.00  0.00           C
ATOM   3615 4C31 POPER 113     135.267  85.508  63.141  1.00  0.00           C
ATOM   3618 5C31 POPER 113     135.247  84.347  62.151  1.00  0.00           C
ATOM   3621 6C31 POPER 113     135.797  84.727  60.781  1.00  0.00           C
ATOM   3625  NH3 POPES 114      78.532 111.768  32.761  1.00  0.00           N
ATOM   3629  C12 POPES 114      79.622 111.658  31.731  1.00  0.00           C
ATOM   3632  C11 POPES 114      80.993 111.378  32.361  1.00  0.00           C
ATOM   3635  P   POPES 114      82.782 112.528  30.711  1.00  0.00           P
ATOM   3636  O13 POPES 114      83.672 112.008  29.651  1.00  0.00           O
ATOM   3637  O14 POPES 114      81.802 113.568  30.301  1.00  0.00           O
ATOM   3638  O11 POPES 114      83.692 113.097  31.861  1.00  0.00           O
ATOM   3639  O12 POPES 114      82.002 111.318  31.361  1.00  0.00           O
ATOM   3640  C1  POPES 114      83.202 113.937  32.901  1.00  0.00           C
ATOM   3643  C2  POPES 114      83.662 113.367  34.251  1.00  0.00           C
ATOM   3645  O21 POPES 114      82.883 114.007  35.291  1.00  0.00           O
ATOM   3646  C21 POPES 114      82.963 113.407  36.461  1.00  0.00           C
ATOM   3647  O22 POPES 114      83.532 112.357  36.691  1.00  0.00           O
ATOM   3648  C22 POPES 114      82.312 114.298  37.521  1.00  0.00           C
ATOM   3651  C3  POPES 114      85.203 113.557  34.431  1.00  0.00           C
ATOM   3654  O31 POPES 114      85.512 114.418  35.551  1.00  0.00           O
ATOM   3655  C31 POPES 114      85.583 115.706  35.231  1.00  0.00           C
ATOM   3656  O32 POPES 114      85.653 116.178  34.111  1.00  0.00           O
ATOM   3657  C32 POPES 114      85.472 116.567  36.491  1.00  0.00           C
ATOM   3660  C23 POPES 114      81.903 113.557  38.821  1.00  0.00           C
ATOM   3663  C24 POPES 114      82.963 113.528  39.931  1.00  0.00           C
ATOM   3666  C25 POPES 114      83.153 114.888  40.621  1.00  0.00           C
ATOM   3669  C26 POPES 114      83.892 114.827  41.971  1.00  0.00           C
ATOM   3672  C27 POPES 114      84.002 116.208  42.641  1.00  0.00           C
ATOM   3675  C28 POPES 114      84.203 116.157  44.171  1.00  0.00           C
ATOM   3678  C29 POPES 114      85.573 115.677  44.551  1.00  0.00           C
ATOM   3680 0C21 POPES 114      86.313 116.107  45.591  1.00  0.00           C
ATOM   3682 1C21 POPES 114      85.892 117.117  46.631  1.00  0.00           C
ATOM   3685 2C21 POPES 114      86.423 116.778  48.031  1.00  0.00           C
ATOM   3688 3C21 POPES 114      85.692 115.587  48.681  1.00  0.00           C
ATOM   3691 4C21 POPES 114      86.263 115.208  50.061  1.00  0.00           C
ATOM   3694 5C21 POPES 114      87.642 114.548  49.991  1.00  0.00           C
ATOM   3697 6C21 POPES 114      88.232 114.268  51.371  1.00  0.00           C
ATOM   3700 7C21 POPES 114      89.672 113.727  51.281  1.00  0.00           C
ATOM   3703 8C21 POPES 114      90.372 113.607  52.641  1.00  0.00           C
ATOM   3707  C33 POPES 114      84.222 117.477  36.411  1.00  0.00           C
ATOM   3710  C34 POPES 114      83.972 118.288  37.681  1.00  0.00           C
ATOM   3713  C35 POPES 114      84.982 119.408  37.931  1.00  0.00           C
ATOM   3716  C36 POPES 114      84.733 120.117  39.281  1.00  0.00           C
ATOM   3719  C37 POPES 114      85.892 119.937  40.281  1.00  0.00           C
ATOM   3722  C38 POPES 114      85.562 120.447  41.691  1.00  0.00           C
ATOM   3725  C39 POPES 114      85.922 121.927  41.911  1.00  0.00           C
ATOM   3728 0C31 POPES 114      85.702 122.348  43.371  1.00  0.00           C
ATOM   3731 1C31 POPES 114      86.342 123.708  43.721  1.00  0.00           C
ATOM   3734 2C31 POPES 114      86.112 124.128  45.191  1.00  0.00           C
ATOM   3737 3C31 POPES 114      86.662 123.107  46.191  1.00  0.00           C
ATOM   3740 4C31 POPES 114      86.573 123.538  47.651  1.00  0.00           C
ATOM   3743 5C31 POPES 114      87.323 122.547  48.551  1.00  0.00           C
ATOM   3746 6C31 POPES 114      87.172 122.838  50.041  1.00  0.00           C
ATOM   3750  NH3 POPET 115      15.773  73.018  78.821  1.00  0.00           N
ATOM   3754  C12 POPET 115      15.452  73.848  80.021  1.00  0.00           C
ATOM   3757  C11 POPET 115      14.232  74.757  79.781  1.00  0.00           C
ATOM   3760  P   POPET 115      13.102  76.468  78.221  1.00  0.00           P
ATOM   3761  O13 POPET 115      12.262  75.848  77.171  1.00  0.00           O
ATOM   3762  O14 POPET 115      12.462  76.827  79.501  1.00  0.00           O
ATOM   3763  O11 POPET 115      13.792  77.807  77.701  1.00  0.00           O
ATOM   3764  O12 POPET 115      14.322  75.498  78.551  1.00  0.00           O
ATOM   3765  C1  POPET 115      14.452  77.907  76.431  1.00  0.00           C
ATOM   3768  C2  POPET 115      13.542  78.578  75.361  1.00  0.00           C
ATOM   3770  O21 POPET 115      12.742  77.538  74.761  1.00  0.00           O
ATOM   3771  C21 POPET 115      11.482  77.888  74.551  1.00  0.00           C
ATOM   3772  O22 POPET 115      11.032  79.017  74.661  1.00  0.00           O
ATOM   3773  C22 POPET 115      10.692  76.657  74.111  1.00  0.00           C
ATOM   3776  C3  POPET 115      14.312  79.348  74.261  1.00  0.00           C
ATOM   3779  O31 POPET 115      15.482  78.628  73.831  1.00  0.00           O
ATOM   3780  C31 POPET 115      16.052  79.138  72.731  1.00  0.00           C
ATOM   3781  O32 POPET 115      15.602  80.057  72.081  1.00  0.00           O
ATOM   3782  C32 POPET 115      17.382  78.438  72.491  1.00  0.00           C
ATOM   3785  C23 POPET 115      10.722  76.428  72.591  1.00  0.00           C
ATOM   3788  C24 POPET 115       9.612  75.498  72.071  1.00  0.00           C
ATOM   3791  C25 POPET 115       8.202  76.036  72.321  1.00  0.00           C
ATOM   3794  C26 POPET 115       7.102  75.288  71.551  1.00  0.00           C
ATOM   3797  C27 POPET 115       5.712  75.608  72.111  1.00  0.00           C
ATOM   3800  C28 POPET 115       4.552  75.087  71.241  1.00  0.00           C
ATOM   3803  C29 POPET 115       3.252  75.598  71.821  1.00  0.00           C
ATOM   3805 0C21 POPET 115       2.212  76.138  71.171  1.00  0.00           C
ATOM   3807 1C21 POPET 115       2.022  76.297  69.681  1.00  0.00           C
ATOM   3810 2C21 POPET 115       2.342  77.718  69.181  1.00  0.00           C
ATOM   3813 3C21 POPET 115       1.372  78.848  69.551  1.00  0.00           C
ATOM   3816 4C21 POPET 115       1.752  80.197  68.901  1.00  0.00           C
ATOM   3819 5C21 POPET 115       1.182  80.338  67.481  1.00  0.00           C
ATOM   3822 6C21 POPET 115       1.782  81.498  66.671  1.00  0.00           C
ATOM   3825 7C21 POPET 115       1.102  81.667  65.301  1.00  0.00           C
ATOM   3828 8C21 POPET 115       1.762  82.748  64.431  1.00  0.00           C
ATOM   3832  C33 POPET 115      17.282  77.307  71.451  1.00  0.00           C
ATOM   3835  C34 POPET 115      16.932  77.818  70.051  1.00  0.00           C
ATOM   3838  C35 POPET 115      17.382  76.907  68.911  1.00  0.00           C
ATOM   3841  C36 POPET 115      16.832  75.477  68.951  1.00  0.00           C
ATOM   3844  C37 POPET 115      16.752  74.888  67.541  1.00  0.00           C
ATOM   3847  C38 POPET 115      16.642  73.367  67.511  1.00  0.00           C
ATOM   3850  C39 POPET 115      16.402  72.807  66.101  1.00  0.00           C
ATOM   3853 0C31 POPET 115      14.982  73.068  65.601  1.00  0.00           C
ATOM   3856 1C31 POPET 115      14.662  72.328  64.291  1.00  0.00           C
ATOM   3859 2C31 POPET 115      13.222  72.568  63.821  1.00  0.00           C
ATOM   3862 3C31 POPET 115      12.982  72.048  62.401  1.00  0.00           C
ATOM   3865 4C31 POPET 115      11.652  72.507  61.801  1.00  0.00           C
ATOM   3868 5C31 POPET 115      11.552  72.148  60.311  1.00  0.00           C
ATOM   3871 6C31 POPET 115      10.162  72.396  59.711  1.00  0.00           C
ATOM   3875  NH3 POPEU 116      99.312  27.238  33.271  1.00  0.00           N
ATOM   3879  C12 POPEU 116      98.342  26.408  32.481  1.00  0.00           C
ATOM   3882  C11 POPEU 116      98.713  24.918  32.611  1.00  0.00           C
ATOM   3885  P   POPEU 116      96.162  24.078  32.411  1.00  0.00           P
ATOM   3886  O13 POPEU 116      95.562  24.998  31.401  1.00  0.00           O
ATOM   3887  O14 POPEU 116      95.632  22.688  32.411  1.00  0.00           O
ATOM   3888  O11 POPEU 116      96.023  24.728  33.851  1.00  0.00           O
ATOM   3889  O12 POPEU 116      97.712  24.018  32.141  1.00  0.00           O
ATOM   3890  C1  POPEU 116      96.633  24.288  35.051  1.00  0.00           C
ATOM   3893  C2  POPEU 116      96.982  25.538  35.881  1.00  0.00           C
ATOM   3895  O21 POPEU 116      97.893  25.248  36.961  1.00  0.00           O
ATOM   3896  C21 POPEU 116      99.112  25.778  36.851  1.00  0.00           C
ATOM   3897  O22 POPEU 116      99.603  26.158  35.791  1.00  0.00           O
ATOM   3898  C22 POPEU 116      99.672  26.028  38.271  1.00  0.00           C
ATOM   3901  C3  POPEU 116      95.702  26.218  36.441  1.00  0.00           C
ATOM   3904  O31 POPEU 116      96.082  27.348  37.251  1.00  0.00           O
ATOM   3905  C31 POPEU 116      95.872  27.218  38.561  1.00  0.00           C
ATOM   3906  O32 POPEU 116      95.203  26.358  39.091  1.00  0.00           O
ATOM   3907  C32 POPEU 116      96.703  28.278  39.291  1.00  0.00           C
ATOM   3910  C23 POPEU 116     101.192  25.818  38.531  1.00  0.00           C
ATOM   3913  C24 POPEU 116     101.543  26.248  39.971  1.00  0.00           C
ATOM   3916  C25 POPEU 116     102.972  25.918  40.441  1.00  0.00           C
ATOM   3919  C26 POPEU 116     103.182  26.168  41.951  1.00  0.00           C
ATOM   3922  C27 POPEU 116     104.603  25.818  42.451  1.00  0.00           C
ATOM   3925  C28 POPEU 116     104.912  26.138  43.941  1.00  0.00           C
ATOM   3928  C29 POPEU 116     103.953  25.538  44.941  1.00  0.00           C
ATOM   3930 0C21 POPEU 116     104.192  25.098  46.191  1.00  0.00           C
ATOM   3932 1C21 POPEU 116     105.492  25.078  46.941  1.00  0.00           C
ATOM   3935 2C21 POPEU 116     105.492  24.058  48.101  1.00  0.00           C
ATOM   3938 3C21 POPEU 116     106.643  24.288  49.101  1.00  0.00           C
ATOM   3941 4C21 POPEU 116     106.843  23.138  50.111  1.00  0.00           C
ATOM   3944 5C21 POPEU 116     108.052  23.378  51.031  1.00  0.00           C
ATOM   3947 6C21 POPEU 116     108.442  22.178  51.911  1.00  0.00           C
ATOM   3950 7C21 POPEU 116     109.343  22.548  53.101  1.00  0.00           C
ATOM   3953 8C21 POPEU 116     109.922  21.338  53.841  1.00  0.00           C
ATOM   3957  C33 POPEU 116      96.762  28.038  40.811  1.00  0.00           C
ATOM   3960  C34 POPEU 116      97.572  26.788  41.211  1.00  0.00           C
ATOM   3963  C35 POPEU 116      97.603  26.618  42.731  1.00  0.00           C
ATOM   3966  C36 POPEU 116      99.002  26.368  43.291  1.00  0.00           C
ATOM   3969  C37 POPEU 116      99.073  26.658  44.791  1.00  0.00           C
ATOM   3972  C38 POPEU 116     100.472  26.438  45.351  1.00  0.00           C
ATOM   3975  C39 POPEU 116     100.632  26.898  46.811  1.00  0.00           C
ATOM   3978 0C31 POPEU 116      99.782  26.108  47.811  1.00  0.00           C
ATOM   3981 1C31 POPEU 116     100.372  26.178  49.221  1.00  0.00           C
ATOM   3984 2C31 POPEU 116      99.333  26.518  50.291  1.00  0.00           C
ATOM   3987 3C31 POPEU 116      99.963  26.738  51.681  1.00  0.00           C
ATOM   3990 4C31 POPEU 116     100.743  28.058  51.781  1.00  0.00           C
ATOM   3993 5C31 POPEU 116     101.773  28.068  52.911  1.00  0.00           C
ATOM   3996 6C31 POPEU 116     102.572  29.378  52.961  1.00  0.00           C
ATOM   4000  NH3 POPEV 117       5.502 100.426  77.441  1.00  0.00           N
ATOM   4004  C12 POPEV 117       4.152  99.757  77.481  1.00  0.00           C
ATOM   4007  C11 POPEV 117       4.172  98.498  78.381  1.00  0.00           C
ATOM   4010  P   POPEV 117       1.772  97.378  77.991  1.00  0.00           P
ATOM   4011  O13 POPEV 117       1.902  95.907  78.071  1.00  0.00           O
ATOM   4012  O14 POPEV 117       0.472  97.957  78.381  1.00  0.00           O
ATOM   4013  O11 POPEV 117       2.132  97.807  76.511  1.00  0.00           O
ATOM   4014  O12 POPEV 117       2.892  98.066  78.831  1.00  0.00           O
ATOM   4015  C1  POPEV 117       2.832  96.918  75.621  1.00  0.00           C
ATOM   4018  C2  POPEV 117       2.032  96.837  74.311  1.00  0.00           C
ATOM   4020  O21 POPEV 117       1.902  95.478  73.851  1.00  0.00           O
ATOM   4021  C21 POPEV 117       2.902  94.948  73.171  1.00  0.00           C
ATOM   4022  O22 POPEV 117       4.052  95.357  73.131  1.00  0.00           O
ATOM   4023  C22 POPEV 117       2.302  93.738  72.441  1.00  0.00           C
ATOM   4026  C3  POPEV 117       2.572  97.868  73.271  1.00  0.00           C
ATOM   4029  O31 POPEV 117       1.942  97.687  72.001  1.00  0.00           O
ATOM   4030  C31 POPEV 117       1.372  98.738  71.441  1.00  0.00           C
ATOM   4031  O32 POPEV 117       1.382  99.878  71.871  1.00  0.00           O
ATOM   4032  C32 POPEV 117       0.682  98.298  70.151  1.00  0.00           C
ATOM   4035  C23 POPEV 117       3.282  92.888  71.611  1.00  0.00           C
ATOM   4038  C24 POPEV 117       3.622  93.467  70.231  1.00  0.00           C
ATOM   4041  C25 POPEV 117       4.232  92.397  69.321  1.00  0.00           C
ATOM   4044  C26 POPEV 117       4.612  92.896  67.921  1.00  0.00           C
ATOM   4047  C27 POPEV 117       4.222  91.898  66.831  1.00  0.00           C
ATOM   4050  C28 POPEV 117       4.662  92.307  65.411  1.00  0.00           C
ATOM   4053  C29 POPEV 117       6.012  91.738  65.041  1.00  0.00           C
ATOM   4055 0C21 POPEV 117       6.332  91.128  63.881  1.00  0.00           C
ATOM   4057 1C21 POPEV 117       5.422  90.947  62.681  1.00  0.00           C
ATOM   4060 2C21 POPEV 117       6.122  91.147  61.321  1.00  0.00           C
ATOM   4063 3C21 POPEV 117       7.122  90.028  60.951  1.00  0.00           C
ATOM   4066 4C21 POPEV 117       7.572  90.098  59.481  1.00  0.00           C
ATOM   4069 5C21 POPEV 117       8.552  88.967  59.121  1.00  0.00           C
ATOM   4072 6C21 POPEV 117       8.962  88.958  57.641  1.00  0.00           C
ATOM   4075 7C21 POPEV 117      10.092  87.967  57.361  1.00  0.00           C
ATOM   4078 8C21 POPEV 117      10.352  87.717  55.871  1.00  0.00           C
ATOM   4082  C33 POPEV 117       1.092  96.877  69.691  1.00  0.00           C
ATOM   4085  C34 POPEV 117       0.522  96.548  68.311  1.00  0.00           C
ATOM   4088  C35 POPEV 117       1.012  95.177  67.811  1.00  0.00           C
ATOM   4091  C36 POPEV 117       0.252  94.688  66.581  1.00  0.00           C
ATOM   4094  C37 POPEV 117       0.192  93.158  66.481  1.00  0.00           C
ATOM   4097  C38 POPEV 117      -0.548  92.687  65.231  1.00  0.00           C
ATOM   4100  C39 POPEV 117       0.262  92.888  63.941  1.00  0.00           C
ATOM   4103 0C31 POPEV 117      -0.558  92.617  62.671  1.00  0.00           C
ATOM   4106 1C31 POPEV 117       0.312  92.646  61.411  1.00  0.00           C
ATOM   4109 2C31 POPEV 117      -0.438  92.236  60.131  1.00  0.00           C
ATOM   4112 3C31 POPEV 117       0.442  91.427  59.171  1.00  0.00           C
ATOM   4115 4C31 POPEV 117       1.682  92.167  58.651  1.00  0.00           C
ATOM   4118 5C31 POPEV 117       2.672  91.217  57.961  1.00  0.00           C
ATOM   4121 6C31 POPEV 117       3.912  91.927  57.401  1.00  0.00           C
ATOM   4125  NH3 POPEW 118      42.162  31.808  75.171  1.00  0.00           N
ATOM   4129  C12 POPEW 118      41.642  31.498  76.551  1.00  0.00           C
ATOM   4132  C11 POPEW 118      42.723  30.838  77.421  1.00  0.00           C
ATOM   4135  P   POPEW 118      44.453  28.967  77.431  1.00  0.00           P
ATOM   4136  O13 POPEW 118      45.683  29.778  77.541  1.00  0.00           O
ATOM   4137  O14 POPEW 118      43.933  28.388  78.681  1.00  0.00           O
ATOM   4138  O11 POPEW 118      44.682  27.748  76.451  1.00  0.00           O
ATOM   4139  O12 POPEW 118      43.313  29.758  76.701  1.00  0.00           O
ATOM   4140  C1  POPEW 118      45.732  27.638  75.511  1.00  0.00           C
ATOM   4143  C2  POPEW 118      45.363  27.948  74.031  1.00  0.00           C
ATOM   4145  O21 POPEW 118      46.622  27.908  73.351  1.00  0.00           O
ATOM   4146  C21 POPEW 118      46.603  27.368  72.151  1.00  0.00           C
ATOM   4147  O22 POPEW 118      45.633  26.948  71.551  1.00  0.00           O
ATOM   4148  C22 POPEW 118      48.042  27.338  71.621  1.00  0.00           C
ATOM   4151  C3  POPEW 118      44.692  29.338  73.811  1.00  0.00           C
ATOM   4154  O31 POPEW 118      44.692  29.748  72.421  1.00  0.00           O
ATOM   4155  C31 POPEW 118      43.602  30.378  72.011  1.00  0.00           C
ATOM   4156  O32 POPEW 118      42.582  30.518  72.661  1.00  0.00           O
ATOM   4157  C32 POPEW 118      43.832  30.988  70.601  1.00  0.00           C
ATOM   4160  C23 POPEW 118      48.192  26.438  70.381  1.00  0.00           C
ATOM   4163  C24 POPEW 118      49.662  26.188  70.001  1.00  0.00           C
ATOM   4166  C25 POPEW 118      50.423  27.438  69.551  1.00  0.00           C
ATOM   4169  C26 POPEW 118      50.142  27.868  68.101  1.00  0.00           C
ATOM   4172  C27 POPEW 118      51.042  29.038  67.681  1.00  0.00           C
ATOM   4175  C28 POPEW 118      50.922  29.428  66.201  1.00  0.00           C
ATOM   4178  C29 POPEW 118      49.622  30.098  65.851  1.00  0.00           C
ATOM   4180 0C21 POPEW 118      49.422  31.408  65.551  1.00  0.00           C
ATOM   4182 1C21 POPEW 118      50.472  32.488  65.471  1.00  0.00           C
ATOM   4185 2C21 POPEW 118      50.433  33.278  64.151  1.00  0.00           C
ATOM   4188 3C21 POPEW 118      49.282  34.288  64.071  1.00  0.00           C
ATOM   4191 4C21 POPEW 118      49.142  34.818  62.651  1.00  0.00           C
ATOM   4194 5C21 POPEW 118      48.172  35.998  62.551  1.00  0.00           C
ATOM   4197 6C21 POPEW 118      47.662  36.148  61.131  1.00  0.00           C
ATOM   4200 7C21 POPEW 118      46.922  37.467  60.921  1.00  0.00           C
ATOM   4203 8C21 POPEW 118      46.202  37.488  59.581  1.00  0.00           C
ATOM   4207  C33 POPEW 118      43.682  29.968  69.441  1.00  0.00           C
ATOM   4210  C34 POPEW 118      43.253  30.528  68.061  1.00  0.00           C
ATOM   4213  C35 POPEW 118      43.962  31.798  67.581  1.00  0.00           C
ATOM   4216  C36 POPEW 118      43.042  32.698  66.741  1.00  0.00           C
ATOM   4219  C37 POPEW 118      43.523  34.158  66.701  1.00  0.00           C
ATOM   4222  C38 POPEW 118      42.492  35.138  66.121  1.00  0.00           C
ATOM   4225  C39 POPEW 118      42.052  34.848  64.671  1.00  0.00           C
ATOM   4228 0C31 POPEW 118      43.212  34.888  63.681  1.00  0.00           C
ATOM   4231 1C31 POPEW 118      42.813  34.568  62.231  1.00  0.00           C
ATOM   4234 2C31 POPEW 118      44.063  34.268  61.391  1.00  0.00           C
ATOM   4237 3C31 POPEW 118      43.812  34.038  59.901  1.00  0.00           C
ATOM   4240 4C31 POPEW 118      42.982  32.798  59.591  1.00  0.00           C
ATOM   4243 5C31 POPEW 118      42.993  32.408  58.111  1.00  0.00           C
ATOM   4246 6C31 POPEW 118      41.922  31.378  57.761  1.00  0.00           C
ATOM   4250  NH3 POPEX 119      33.412 100.177  74.611  1.00  0.00           N
ATOM   4254  C12 POPEX 119      34.702 100.348  75.361  1.00  0.00           C
ATOM   4257  C11 POPEX 119      34.802 101.798  75.841  1.00  0.00           C
ATOM   4260  P   POPEX 119      37.302 102.558  75.561  1.00  0.00           P
ATOM   4261  O13 POPEX 119      37.402 104.018  75.711  1.00  0.00           O
ATOM   4262  O14 POPEX 119      38.492 101.778  75.941  1.00  0.00           O
ATOM   4263  O11 POPEX 119      36.872 102.217  74.081  1.00  0.00           O
ATOM   4264  O12 POPEX 119      36.072 102.057  76.411  1.00  0.00           O
ATOM   4265  C1  POPEX 119      37.412 102.938  72.971  1.00  0.00           C
ATOM   4268  C2  POPEX 119      36.352 103.127  71.831  1.00  0.00           C
ATOM   4270  O21 POPEX 119      35.352 104.048  72.291  1.00  0.00           O
ATOM   4271  C21 POPEX 119      34.792 104.797  71.331  1.00  0.00           C
ATOM   4272  O22 POPEX 119      33.662 104.657  70.911  1.00  0.00           O
ATOM   4273  C22 POPEX 119      35.742 105.928  70.901  1.00  0.00           C
ATOM   4276  C3  POPEX 119      35.732 101.747  71.431  1.00  0.00           C
ATOM   4279  O31 POPEX 119      34.472 101.807  70.721  1.00  0.00           O
ATOM   4280  C31 POPEX 119      34.552 102.077  69.421  1.00  0.00           C
ATOM   4281  O32 POPEX 119      35.582 102.397  68.851  1.00  0.00           O
ATOM   4282  C32 POPEX 119      33.192 101.938  68.751  1.00  0.00           C
ATOM   4285  C23 POPEX 119      36.162 105.877  69.411  1.00  0.00           C
ATOM   4288  C24 POPEX 119      35.082 106.437  68.471  1.00  0.00           C
ATOM   4291  C25 POPEX 119      35.492 106.427  66.991  1.00  0.00           C
ATOM   4294  C26 POPEX 119      34.472 107.167  66.101  1.00  0.00           C
ATOM   4297  C27 POPEX 119      34.552 106.787  64.611  1.00  0.00           C
ATOM   4300  C28 POPEX 119      33.602 107.637  63.741  1.00  0.00           C
ATOM   4303  C29 POPEX 119      33.433 107.067  62.351  1.00  0.00           C
ATOM   4305 0C21 POPEX 119      33.343 107.757  61.191  1.00  0.00           C
ATOM   4307 1C21 POPEX 119      33.363 109.247  61.011  1.00  0.00           C
ATOM   4310 2C21 POPEX 119      32.652 109.657  59.701  1.00  0.00           C
ATOM   4313 3C21 POPEX 119      32.852 111.128  59.311  1.00  0.00           C
ATOM   4316 4C21 POPEX 119      32.202 111.448  57.961  1.00  0.00           C
ATOM   4319 5C21 POPEX 119      32.482 112.868  57.441  1.00  0.00           C
ATOM   4322 6C21 POPEX 119      31.703 113.168  56.151  1.00  0.00           C
ATOM   4325 7C21 POPEX 119      31.773 114.627  55.691  1.00  0.00           C
ATOM   4328 8C21 POPEX 119      30.962 114.888  54.421  1.00  0.00           C
ATOM   4332  C33 POPEX 119      32.822 100.457  68.461  1.00  0.00           C
ATOM   4335  C34 POPEX 119      31.672 100.317  67.441  1.00  0.00           C
ATOM   4338  C35 POPEX 119      32.082  99.527  66.201  1.00  0.00           C
ATOM   4341  C36 POPEX 119      30.902  99.158  65.291  1.00  0.00           C
ATOM   4344  C37 POPEX 119      31.322  98.218  64.151  1.00  0.00           C
ATOM   4347  C38 POPEX 119      30.152  97.728  63.291  1.00  0.00           C
ATOM   4350  C39 POPEX 119      30.562  96.598  62.341  1.00  0.00           C
ATOM   4353 0C31 POPEX 119      29.432  96.217  61.371  1.00  0.00           C
ATOM   4356 1C31 POPEX 119      29.702  94.928  60.581  1.00  0.00           C
ATOM   4359 2C31 POPEX 119      28.452  94.377  59.891  1.00  0.00           C
ATOM   4362 3C31 POPEX 119      27.762  93.197  60.601  1.00  0.00           C
ATOM   4365 4C31 POPEX 119      27.522  93.417  62.101  1.00  0.00           C
ATOM   4368 5C31 POPEX 119      26.452  92.497  62.691  1.00  0.00           C
ATOM   4371 6C31 POPEX 119      26.252  92.708  64.201  1.00  0.00           C
ATOM   4375  NH3 POPEY 120      66.062  51.068  35.251  1.00  0.00           N
ATOM   4379  C12 POPEY 120      66.823  51.558  36.451  1.00  0.00           C
ATOM   4382  C11 POPEY 120      67.523  50.397  37.161  1.00  0.00           C
ATOM   4385  P   POPEY 120      69.552  51.618  38.291  1.00  0.00           P
ATOM   4386  O13 POPEY 120      70.862  51.008  38.561  1.00  0.00           O
ATOM   4387  O14 POPEY 120      69.563  53.008  37.781  1.00  0.00           O
ATOM   4388  O11 POPEY 120      68.472  51.498  39.461  1.00  0.00           O
ATOM   4389  O12 POPEY 120      68.892  50.698  37.181  1.00  0.00           O
ATOM   4390  C1  POPEY 120      68.102  52.688  40.191  1.00  0.00           C
ATOM   4393  C2  POPEY 120      67.133  52.388  41.371  1.00  0.00           C
ATOM   4395  O21 POPEY 120      67.722  52.808  42.601  1.00  0.00           O
ATOM   4396  C21 POPEY 120      67.452  54.007  43.121  1.00  0.00           C
ATOM   4397  O22 POPEY 120      68.262  54.678  43.721  1.00  0.00           O
ATOM   4398  C22 POPEY 120      65.963  54.408  43.031  1.00  0.00           C
ATOM   4401  C3  POPEY 120      66.712  50.908  41.521  1.00  0.00           C
ATOM   4404  O31 POPEY 120      65.692  50.798  42.551  1.00  0.00           O
ATOM   4405  C31 POPEY 120      66.052  50.557  43.821  1.00  0.00           C
ATOM   4406  O32 POPEY 120      65.482  51.057  44.781  1.00  0.00           O
ATOM   4407  C32 POPEY 120      67.103  49.458  43.971  1.00  0.00           C
ATOM   4410  C23 POPEY 120      65.563  55.397  44.151  1.00  0.00           C
ATOM   4413  C24 POPEY 120      64.072  55.807  44.161  1.00  0.00           C
ATOM   4416  C25 POPEY 120      63.792  56.818  45.291  1.00  0.00           C
ATOM   4419  C26 POPEY 120      62.302  57.098  45.551  1.00  0.00           C
ATOM   4422  C27 POPEY 120      62.082  57.838  46.881  1.00  0.00           C
ATOM   4425  C28 POPEY 120      60.622  57.857  47.361  1.00  0.00           C
ATOM   4428  C29 POPEY 120      60.493  58.458  48.741  1.00  0.00           C
ATOM   4430 0C21 POPEY 120      60.093  59.718  49.031  1.00  0.00           C
ATOM   4432 1C21 POPEY 120      59.682  60.768  48.041  1.00  0.00           C
ATOM   4435 2C21 POPEY 120      58.432  61.588  48.431  1.00  0.00           C
ATOM   4438 3C21 POPEY 120      57.203  60.858  48.951  1.00  0.00           C
ATOM   4441 4C21 POPEY 120      56.062  61.828  49.291  1.00  0.00           C
ATOM   4444 5C21 POPEY 120      56.293  62.528  50.631  1.00  0.00           C
ATOM   4447 6C21 POPEY 120      55.052  63.238  51.161  1.00  0.00           C
ATOM   4450 7C21 POPEY 120      55.202  63.598  52.641  1.00  0.00           C
ATOM   4453 8C21 POPEY 120      53.993  64.337  53.201  1.00  0.00           C
ATOM   4457  C33 POPEY 120      66.832  48.708  45.291  1.00  0.00           C
ATOM   4460  C34 POPEY 120      67.533  47.348  45.441  1.00  0.00           C
ATOM   4463  C35 POPEY 120      69.052  47.438  45.631  1.00  0.00           C
ATOM   4466  C36 POPEY 120      69.472  48.288  46.851  1.00  0.00           C
ATOM   4469  C37 POPEY 120      70.993  48.238  47.081  1.00  0.00           C
ATOM   4472  C38 POPEY 120      71.462  48.907  48.381  1.00  0.00           C
ATOM   4475  C39 POPEY 120      70.722  48.398  49.621  1.00  0.00           C
ATOM   4478 0C31 POPEY 120      71.442  48.748  50.921  1.00  0.00           C
ATOM   4481 1C31 POPEY 120      70.683  48.268  52.151  1.00  0.00           C
ATOM   4484 2C31 POPEY 120      71.462  48.557  53.441  1.00  0.00           C
ATOM   4487 3C31 POPEY 120      70.722  48.108  54.711  1.00  0.00           C
ATOM   4490 4C31 POPEY 120      70.552  46.588  54.801  1.00  0.00           C
ATOM   4493 5C31 POPEY 120      70.082  46.138  56.181  1.00  0.00           C
ATOM   4496 6C31 POPEY 120      70.023  44.608  56.331  1.00  0.00           C
ATOM   4500  NH3 POPEZ 121      53.383  96.168  34.301  1.00  0.00           N
ATOM   4504  C12 POPEZ 121      51.902  96.448  34.301  1.00  0.00           C
ATOM   4507  C11 POPEZ 121      51.452  97.248  35.531  1.00  0.00           C
ATOM   4510  P   POPEZ 121      49.072  98.507  35.551  1.00  0.00           P
ATOM   4511  O13 POPEZ 121      48.583  99.608  34.701  1.00  0.00           O
ATOM   4512  O14 POPEZ 121      48.343  97.227  35.481  1.00  0.00           O
ATOM   4513  O11 POPEZ 121      49.043  99.027  37.041  1.00  0.00           O
ATOM   4514  O12 POPEZ 121      50.602  98.327  35.171  1.00  0.00           O
ATOM   4515  C1  POPEZ 121      49.872  98.507  38.081  1.00  0.00           C
ATOM   4518  C2  POPEZ 121      49.072  98.087  39.341  1.00  0.00           C
ATOM   4520  O21 POPEZ 121      49.492  96.778  39.741  1.00  0.00           O
ATOM   4521  C21 POPEZ 121      50.383  96.768  40.711  1.00  0.00           C
ATOM   4522  O22 POPEZ 121      51.023  97.738  41.091  1.00  0.00           O
ATOM   4523  C22 POPEZ 121      50.293  95.396  41.361  1.00  0.00           C
ATOM   4526  C3  POPEZ 121      47.562  97.978  39.091  1.00  0.00           C
ATOM   4529  O31 POPEZ 121      46.912  97.357  40.221  1.00  0.00           O
ATOM   4530  C31 POPEZ 121      46.592  98.206  41.181  1.00  0.00           C
ATOM   4531  O32 POPEZ 121      46.743  99.418  41.121  1.00  0.00           O
ATOM   4532  C32 POPEZ 121      46.132  97.428  42.421  1.00  0.00           C
ATOM   4535  C23 POPEZ 121      51.452  95.077  42.321  1.00  0.00           C
ATOM   4538  C24 POPEZ 121      51.442  95.957  43.571  1.00  0.00           C
ATOM   4541  C25 POPEZ 121      52.533  95.548  44.561  1.00  0.00           C
ATOM   4544  C26 POPEZ 121      52.533  96.427  45.811  1.00  0.00           C
ATOM   4547  C27 POPEZ 121      53.853  96.268  46.581  1.00  0.00           C
ATOM   4550  C28 POPEZ 121      53.822  96.918  47.971  1.00  0.00           C
ATOM   4553  C29 POPEZ 121      52.933  96.138  48.911  1.00  0.00           C
ATOM   4555 0C21 POPEZ 121      52.892  96.268  50.251  1.00  0.00           C
ATOM   4557 1C21 POPEZ 121      53.732  97.217  51.061  1.00  0.00           C
ATOM   4560 2C21 POPEZ 121      52.892  98.206  51.891  1.00  0.00           C
ATOM   4563 3C21 POPEZ 121      52.393  99.418  51.081  1.00  0.00           C
ATOM   4566 4C21 POPEZ 121      51.473 100.368  51.871  1.00  0.00           C
ATOM   4569 5C21 POPEZ 121      52.042 100.758  53.241  1.00  0.00           C
ATOM   4572 6C21 POPEZ 121      51.132 101.707  54.021  1.00  0.00           C
ATOM   4575 7C21 POPEZ 121      51.782 102.188  55.331  1.00  0.00           C
ATOM   4578 8C21 POPEZ 121      50.822 102.957  56.231  1.00  0.00           C
ATOM   4582  C33 POPEZ 121      46.592  98.097  43.741  1.00  0.00           C
ATOM   4585  C34 POPEZ 121      46.662  97.137  44.931  1.00  0.00           C
ATOM   4588  C35 POPEZ 121      45.322  96.658  45.491  1.00  0.00           C
ATOM   4591  C36 POPEZ 121      45.523  95.467  46.441  1.00  0.00           C
ATOM   4594  C37 POPEZ 121      44.222  94.778  46.891  1.00  0.00           C
ATOM   4597  C38 POPEZ 121      44.482  93.407  47.511  1.00  0.00           C
ATOM   4600  C39 POPEZ 121      43.282  92.878  48.311  1.00  0.00           C
ATOM   4603 0C31 POPEZ 121      43.183  93.538  49.691  1.00  0.00           C
ATOM   4606 1C31 POPEZ 121      41.773  93.528  50.281  1.00  0.00           C
ATOM   4609 2C31 POPEZ 121      41.732  94.258  51.631  1.00  0.00           C
ATOM   4612 3C31 POPEZ 121      40.392  94.107  52.371  1.00  0.00           C
ATOM   4615 4C31 POPEZ 121      40.152  92.687  52.901  1.00  0.00           C
ATOM   4618 5C31 POPEZ 121      38.912  92.577  53.801  1.00  0.00           C
ATOM   4621 6C31 POPEZ 121      38.742  91.178  54.391  1.00  0.00           C
ATOM   4625  NH3 POPEa 122      78.442  75.807  72.611  1.00  0.00           N
ATOM   4629  C12 POPEa 122      77.252  76.468  73.241  1.00  0.00           C
ATOM   4632  C11 POPEa 122      77.442  76.678  74.751  1.00  0.00           C
ATOM   4635  P   POPEa 122      75.982  78.757  75.441  1.00  0.00           P
ATOM   4636  O13 POPEa 122      77.203  79.507  75.791  1.00  0.00           O
ATOM   4637  O14 POPEa 122      74.812  78.908  76.321  1.00  0.00           O
ATOM   4638  O11 POPEa 122      75.642  79.208  73.941  1.00  0.00           O
ATOM   4639  O12 POPEa 122      76.252  77.197  75.321  1.00  0.00           O
ATOM   4640  C1  POPEa 122      74.313  79.607  73.571  1.00  0.00           C
ATOM   4643  C2  POPEa 122      74.252  79.997  72.071  1.00  0.00           C
ATOM   4645  O21 POPEa 122      72.902  79.818  71.581  1.00  0.00           O
ATOM   4646  C21 POPEa 122      72.182  80.917  71.441  1.00  0.00           C
ATOM   4647  O22 POPEa 122      72.512  82.027  71.811  1.00  0.00           O
ATOM   4648  C22 POPEa 122      70.883  80.578  70.721  1.00  0.00           C
ATOM   4651  C3  POPEa 122      75.262  79.118  71.231  1.00  0.00           C
ATOM   4654  O31 POPEa 122      74.963  78.958  69.831  1.00  0.00           O
ATOM   4655  C31 POPEa 122      75.012  80.067  69.111  1.00  0.00           C
ATOM   4656  O32 POPEa 122      75.182  81.187  69.551  1.00  0.00           O
ATOM   4657  C32 POPEa 122      74.752  79.758  67.651  1.00  0.00           C
ATOM   4660  C23 POPEa 122      70.372  81.747  69.851  1.00  0.00           C
ATOM   4663  C24 POPEa 122      69.302  81.297  68.851  1.00  0.00           C
ATOM   4666  C25 POPEa 122      69.912  80.518  67.671  1.00  0.00           C
ATOM   4669  C26 POPEa 122      69.043  79.367  67.151  1.00  0.00           C
ATOM   4672  C27 POPEa 122      69.862  78.447  66.241  1.00  0.00           C
ATOM   4675  C28 POPEa 122      69.082  77.248  65.681  1.00  0.00           C
ATOM   4678  C29 POPEa 122      68.222  77.637  64.501  1.00  0.00           C
ATOM   4680 0C21 POPEa 122      67.883  76.867  63.461  1.00  0.00           C
ATOM   4682 1C21 POPEa 122      68.172  75.397  63.281  1.00  0.00           C
ATOM   4685 2C21 POPEa 122      69.603  75.017  62.841  1.00  0.00           C
ATOM   4688 3C21 POPEa 122      69.792  73.498  62.771  1.00  0.00           C
ATOM   4691 4C21 POPEa 122      71.262  73.077  62.761  1.00  0.00           C
ATOM   4694 5C21 POPEa 122      71.462  71.557  62.741  1.00  0.00           C
ATOM   4697 6C21 POPEa 122      72.912  71.168  63.021  1.00  0.00           C
ATOM   4700 7C21 POPEa 122      73.213  69.688  62.731  1.00  0.00           C
ATOM   4703 8C21 POPEa 122      74.603  69.238  63.171  1.00  0.00           C
ATOM   4707  C33 POPEa 122      74.412  81.017  66.821  1.00  0.00           C
ATOM   4710  C34 POPEa 122      74.383  80.737  65.321  1.00  0.00           C
ATOM   4713  C35 POPEa 122      73.232  79.798  64.941  1.00  0.00           C
ATOM   4716  C36 POPEa 122      73.242  79.388  63.471  1.00  0.00           C
ATOM   4719  C37 POPEa 122      72.312  78.178  63.241  1.00  0.00           C
ATOM   4722  C38 POPEa 122      72.182  77.788  61.771  1.00  0.00           C
ATOM   4725  C39 POPEa 122      73.412  77.018  61.261  1.00  0.00           C
ATOM   4728 0C31 POPEa 122      73.282  76.627  59.781  1.00  0.00           C
ATOM   4731 1C31 POPEa 122      72.322  75.458  59.561  1.00  0.00           C
ATOM   4734 2C31 POPEa 122      72.112  75.148  58.081  1.00  0.00           C
ATOM   4737 3C31 POPEa 122      71.992  73.646  57.781  1.00  0.00           C
ATOM   4740 4C31 POPEa 122      73.343  72.928  57.841  1.00  0.00           C
ATOM   4743 5C31 POPEa 122      73.222  71.438  57.541  1.00  0.00           C
ATOM   4746 6C31 POPEa 122      74.573  70.727  57.401  1.00  0.00           C
ATOM   4750  NH3 POPEb 123     114.873  24.728  73.661  1.00  0.00           N
ATOM   4754  C12 POPEb 123     115.902  25.008  74.741  1.00  0.00           C
ATOM   4757  C11 POPEb 123     117.072  24.018  74.751  1.00  0.00           C
ATOM   4760  P   POPEb 123     119.302  25.248  74.171  1.00  0.00           P
ATOM   4761  O13 POPEb 123     119.812  26.558  74.631  1.00  0.00           O
ATOM   4762  O14 POPEb 123     120.293  24.208  73.851  1.00  0.00           O
ATOM   4763  O11 POPEb 123     118.342  25.478  72.951  1.00  0.00           O
ATOM   4764  O12 POPEb 123     118.243  24.698  75.241  1.00  0.00           O
ATOM   4765  C1  POPEb 123     118.523  24.818  71.691  1.00  0.00           C
ATOM   4768  C2  POPEb 123     118.002  25.778  70.591  1.00  0.00           C
ATOM   4770  O21 POPEb 123     118.173  25.238  69.271  1.00  0.00           O
ATOM   4771  C21 POPEb 123     117.312  24.288  68.951  1.00  0.00           C
ATOM   4772  O22 POPEb 123     116.392  23.888  69.641  1.00  0.00           O
ATOM   4773  C22 POPEb 123     117.642  23.758  67.561  1.00  0.00           C
ATOM   4776  C3  POPEb 123     118.752  27.128  70.731  1.00  0.00           C
ATOM   4779  O31 POPEb 123     118.633  27.968  69.561  1.00  0.00           O
ATOM   4780  C31 POPEb 123     119.703  27.958  68.771  1.00  0.00           C
ATOM   4781  O32 POPEb 123     120.793  27.458  69.021  1.00  0.00           O
ATOM   4782  C32 POPEb 123     119.382  28.788  67.521  1.00  0.00           C
ATOM   4785  C23 POPEb 123     116.563  24.138  66.531  1.00  0.00           C
ATOM   4788  C24 POPEb 123     117.082  24.068  65.091  1.00  0.00           C
ATOM   4791  C25 POPEb 123     117.912  25.308  64.711  1.00  0.00           C
ATOM   4794  C26 POPEb 123     118.453  25.338  63.271  1.00  0.00           C
ATOM   4797  C27 POPEb 123     117.412  24.978  62.191  1.00  0.00           C
ATOM   4800  C28 POPEb 123     117.933  25.318  60.781  1.00  0.00           C
ATOM   4803  C29 POPEb 123     116.833  25.358  59.761  1.00  0.00           C
ATOM   4805 0C21 POPEb 123     116.783  24.768  58.551  1.00  0.00           C
ATOM   4807 1C21 POPEb 123     117.823  23.878  57.891  1.00  0.00           C
ATOM   4810 2C21 POPEb 123     117.222  22.548  57.401  1.00  0.00           C
ATOM   4813 3C21 POPEb 123     116.112  22.688  56.351  1.00  0.00           C
ATOM   4816 4C21 POPEb 123     115.533  21.338  55.901  1.00  0.00           C
ATOM   4819 5C21 POPEb 123     116.383  20.608  54.861  1.00  0.00           C
ATOM   4822 6C21 POPEb 123     115.793  19.248  54.471  1.00  0.00           C
ATOM   4825 7C21 POPEb 123     116.622  18.508  53.411  1.00  0.00           C
ATOM   4828 8C21 POPEb 123     116.192  17.048  53.251  1.00  0.00           C
ATOM   4832  C33 POPEb 123     120.642  29.228  66.751  1.00  0.00           C
ATOM   4835  C34 POPEb 123     120.323  30.048  65.491  1.00  0.00           C
ATOM   4838  C35 POPEb 123     119.722  29.238  64.331  1.00  0.00           C
ATOM   4841  C36 POPEb 123     120.732  28.728  63.281  1.00  0.00           C
ATOM   4844  C37 POPEb 123     121.773  27.738  63.831  1.00  0.00           C
ATOM   4847  C38 POPEb 123     122.482  26.898  62.761  1.00  0.00           C
ATOM   4850  C39 POPEb 123     122.862  27.678  61.491  1.00  0.00           C
ATOM   4853 0C31 POPEb 123     123.773  26.878  60.551  1.00  0.00           C
ATOM   4856 1C31 POPEb 123     124.112  27.648  59.261  1.00  0.00           C
ATOM   4859 2C31 POPEb 123     123.923  26.858  57.951  1.00  0.00           C
ATOM   4862 3C31 POPEb 123     122.493  26.358  57.721  1.00  0.00           C
ATOM   4865 4C31 POPEb 123     122.192  26.148  56.231  1.00  0.00           C
ATOM   4868 5C31 POPEb 123     120.972  25.248  56.001  1.00  0.00           C
ATOM   4871 6C31 POPEb 123     120.603  25.048  54.521  1.00  0.00           C
ATOM   4875  NH3 POPEc 124      23.282  21.558  31.061  1.00  0.00           N
ATOM   4879  C12 POPEc 124      21.862  21.478  30.561  1.00  0.00           C
ATOM   4882  C11 POPEc 124      20.992  20.518  31.371  1.00  0.00           C
ATOM   4885  P   POPEc 124      18.412  20.888  31.751  1.00  0.00           P
ATOM   4886  O13 POPEc 124      17.362  21.458  30.881  1.00  0.00           O
ATOM   4887  O14 POPEc 124      18.062  19.678  32.511  1.00  0.00           O
ATOM   4888  O11 POPEc 124      18.933  22.038  32.711  1.00  0.00           O
ATOM   4889  O12 POPEc 124      19.662  20.558  30.861  1.00  0.00           O
ATOM   4890  C1  POPEc 124      18.572  22.068  34.101  1.00  0.00           C
ATOM   4893  C2  POPEc 124      18.752  23.498  34.701  1.00  0.00           C
ATOM   4895  O21 POPEc 124      18.952  23.368  36.121  1.00  0.00           O
ATOM   4896  C21 POPEc 124      19.583  24.358  36.731  1.00  0.00           C
ATOM   4897  O22 POPEc 124      19.922  25.418  36.251  1.00  0.00           O
ATOM   4898  C22 POPEc 124      19.972  23.908  38.131  1.00  0.00           C
ATOM   4901  C3  POPEc 124      17.532  24.408  34.371  1.00  0.00           C
ATOM   4904  O31 POPEc 124      17.763  25.738  34.851  1.00  0.00           O
ATOM   4905  C31 POPEc 124      16.702  26.467  35.081  1.00  0.00           C
ATOM   4906  O32 POPEc 124      15.972  26.948  34.221  1.00  0.00           O
ATOM   4907  C32 POPEc 124      16.433  26.488  36.591  1.00  0.00           C
ATOM   4910  C23 POPEc 124      18.852  24.068  39.191  1.00  0.00           C
ATOM   4913  C24 POPEc 124      19.492  23.998  40.581  1.00  0.00           C
ATOM   4916  C25 POPEc 124      18.512  23.948  41.761  1.00  0.00           C
ATOM   4919  C26 POPEc 124      19.322  24.018  43.071  1.00  0.00           C
ATOM   4922  C27 POPEc 124      18.482  24.098  44.351  1.00  0.00           C
ATOM   4925  C28 POPEc 124      19.302  24.638  45.541  1.00  0.00           C
ATOM   4928  C29 POPEc 124      20.122  23.578  46.211  1.00  0.00           C
ATOM   4930 0C21 POPEc 124      20.122  23.278  47.521  1.00  0.00           C
ATOM   4932 1C21 POPEc 124      19.302  23.958  48.591  1.00  0.00           C
ATOM   4935 2C21 POPEc 124      20.102  25.078  49.291  1.00  0.00           C
ATOM   4938 3C21 POPEc 124      19.383  25.568  50.561  1.00  0.00           C
ATOM   4941 4C21 POPEc 124      20.102  26.728  51.261  1.00  0.00           C
ATOM   4944 5C21 POPEc 124      21.142  26.298  52.311  1.00  0.00           C
ATOM   4947 6C21 POPEc 124      22.412  25.688  51.711  1.00  0.00           C
ATOM   4950 7C21 POPEc 124      23.642  25.798  52.611  1.00  0.00           C
ATOM   4953 8C21 POPEc 124      24.912  25.268  51.951  1.00  0.00           C
ATOM   4957  C33 POPEc 124      14.992  26.928  36.891  1.00  0.00           C
ATOM   4960  C34 POPEc 124      14.682  27.138  38.371  1.00  0.00           C
ATOM   4963  C35 POPEc 124      13.302  27.788  38.571  1.00  0.00           C
ATOM   4966  C36 POPEc 124      13.082  28.278  40.001  1.00  0.00           C
ATOM   4969  C37 POPEc 124      11.712  28.928  40.231  1.00  0.00           C
ATOM   4972  C38 POPEc 124      11.642  29.658  41.581  1.00  0.00           C
ATOM   4975  C39 POPEc 124      10.212  30.048  42.001  1.00  0.00           C
ATOM   4978 0C31 POPEc 124       9.432  28.878  42.621  1.00  0.00           C
ATOM   4981 1C31 POPEc 124       8.092  29.318  43.231  1.00  0.00           C
ATOM   4984 2C31 POPEc 124       7.442  28.248  44.131  1.00  0.00           C
ATOM   4987 3C31 POPEc 124       6.142  28.718  44.821  1.00  0.00           C
ATOM   4990 4C31 POPEc 124       4.932  28.648  43.881  1.00  0.00           C
ATOM   4993 5C31 POPEc 124       3.582  29.068  44.471  1.00  0.00           C
ATOM   4996 6C31 POPEc 124       2.442  29.128  43.441  1.00  0.00           C
ATOM   5000  NH3 POPEd 125      74.383  23.858  36.711  1.00  0.00           N
ATOM   5004  C12 POPEd 125      75.262  25.018  37.111  1.00  0.00           C
ATOM   5007  C11 POPEd 125      76.782  24.768  36.941  1.00  0.00           C
ATOM   5010  P   POPEd 125      77.722  27.138  36.201  1.00  0.00           P
ATOM   5011  O13 POPEd 125      76.392  27.588  35.781  1.00  0.00           O
ATOM   5012  O14 POPEd 125      78.672  26.758  35.131  1.00  0.00           O
ATOM   5013  O11 POPEd 125      78.412  28.278  37.071  1.00  0.00           O
ATOM   5014  O12 POPEd 125      77.563  25.938  37.231  1.00  0.00           O
ATOM   5015  C1  POPEd 125      77.843  28.708  38.321  1.00  0.00           C
ATOM   5018  C2  POPEd 125      78.783  28.418  39.521  1.00  0.00           C
ATOM   5020  O21 POPEd 125      78.552  29.318  40.631  1.00  0.00           O
ATOM   5021  C21 POPEd 125      77.523  28.967  41.401  1.00  0.00           C
ATOM   5022  O22 POPEd 125      76.712  28.108  41.131  1.00  0.00           O
ATOM   5023  C22 POPEd 125      77.563  29.768  42.721  1.00  0.00           C
ATOM   5026  C3  POPEd 125      80.282  28.548  39.151  1.00  0.00           C
ATOM   5029  O31 POPEd 125      81.102  28.188  40.281  1.00  0.00           O
ATOM   5030  C31 POPEd 125      81.792  29.158  40.871  1.00  0.00           C
ATOM   5031  O32 POPEd 125      82.032  30.258  40.411  1.00  0.00           O
ATOM   5032  C32 POPEd 125      82.183  28.738  42.291  1.00  0.00           C
ATOM   5035  C23 POPEd 125      76.802  29.078  43.891  1.00  0.00           C
ATOM   5038  C24 POPEd 125      76.752  29.928  45.181  1.00  0.00           C
ATOM   5041  C25 POPEd 125      78.093  30.038  45.911  1.00  0.00           C
ATOM   5044  C26 POPEd 125      78.032  30.958  47.131  1.00  0.00           C
ATOM   5047  C27 POPEd 125      79.353  30.998  47.921  1.00  0.00           C
ATOM   5050  C28 POPEd 125      79.543  32.298  48.711  1.00  0.00           C
ATOM   5053  C29 POPEd 125      80.832  32.268  49.491  1.00  0.00           C
ATOM   5055 0C21 POPEd 125      81.003  32.708  50.751  1.00  0.00           C
ATOM   5057 1C21 POPEd 125      79.942  33.328  51.621  1.00  0.00           C
ATOM   5060 2C21 POPEd 125      80.453  33.608  53.051  1.00  0.00           C
ATOM   5063 3C21 POPEd 125      80.842  32.358  53.861  1.00  0.00           C
ATOM   5066 4C21 POPEd 125      81.792  32.698  55.021  1.00  0.00           C
ATOM   5069 5C21 POPEd 125      81.502  31.948  56.331  1.00  0.00           C
ATOM   5072 6C21 POPEd 125      81.622  30.428  56.261  1.00  0.00           C
ATOM   5075 7C21 POPEd 125      81.322  29.788  57.621  1.00  0.00           C
ATOM   5078 8C21 POPEd 125      81.563  28.278  57.661  1.00  0.00           C
ATOM   5082  C33 POPEd 125      82.622  27.258  42.441  1.00  0.00           C
ATOM   5085  C34 POPEd 125      82.743  26.808  43.901  1.00  0.00           C
ATOM   5088  C35 POPEd 125      81.423  26.948  44.681  1.00  0.00           C
ATOM   5091  C36 POPEd 125      81.353  26.098  45.951  1.00  0.00           C
ATOM   5094  C37 POPEd 125      80.042  26.358  46.721  1.00  0.00           C
ATOM   5097  C38 POPEd 125      79.762  25.288  47.781  1.00  0.00           C
ATOM   5100  C39 POPEd 125      78.332  25.378  48.351  1.00  0.00           C
ATOM   5103 0C31 POPEd 125      77.703  23.998  48.621  1.00  0.00           C
ATOM   5106 1C31 POPEd 125      78.372  23.238  49.781  1.00  0.00           C
ATOM   5109 2C31 POPEd 125      78.042  21.738  49.831  1.00  0.00           C
ATOM   5112 3C31 POPEd 125      76.603  21.418  50.231  1.00  0.00           C
ATOM   5115 4C31 POPEd 125      76.383  19.928  50.521  1.00  0.00           C
ATOM   5118 5C31 POPEd 125      74.963  19.628  51.031  1.00  0.00           C
ATOM   5121 6C31 POPEd 125      74.743  18.168  51.441  1.00  0.00           C
ATOM   5125  NH3 POPEe 126      87.022  61.638  35.471  1.00  0.00           N
ATOM   5129  C12 POPEe 126      85.612  62.148  35.281  1.00  0.00           C
ATOM   5132  C11 POPEe 126      84.912  62.408  36.641  1.00  0.00           C
ATOM   5135  P   POPEe 126      83.702  64.688  36.131  1.00  0.00           P
ATOM   5136  O13 POPEe 126      83.093  64.798  34.791  1.00  0.00           O
ATOM   5137  O14 POPEe 126      83.093  65.518  37.191  1.00  0.00           O
ATOM   5138  O11 POPEe 126      85.243  65.057  36.111  1.00  0.00           O
ATOM   5139  O12 POPEe 126      83.713  63.168  36.551  1.00  0.00           O
ATOM   5140  C1  POPEe 126      85.802  66.228  36.731  1.00  0.00           C
ATOM   5143  C2  POPEe 126      85.892  66.138  38.281  1.00  0.00           C
ATOM   5145  O21 POPEe 126      86.412  67.377  38.801  1.00  0.00           O
ATOM   5146  C21 POPEe 126      86.062  67.657  40.041  1.00  0.00           C
ATOM   5147  O22 POPEe 126      84.993  67.377  40.561  1.00  0.00           O
ATOM   5148  C22 POPEe 126      87.253  68.326  40.721  1.00  0.00           C
ATOM   5151  C3  POPEe 126      86.903  65.036  38.651  1.00  0.00           C
ATOM   5154  O31 POPEe 126      86.672  64.477  39.961  1.00  0.00           O
ATOM   5155  C31 POPEe 126      87.692  64.607  40.791  1.00  0.00           C
ATOM   5156  O32 POPEe 126      88.672  65.318  40.621  1.00  0.00           O
ATOM   5157  C32 POPEe 126      87.542  63.717  42.021  1.00  0.00           C
ATOM   5160  C23 POPEe 126      87.243  68.298  42.271  1.00  0.00           C
ATOM   5163  C24 POPEe 126      88.512  67.648  42.841  1.00  0.00           C
ATOM   5166  C25 POPEe 126      88.773  67.947  44.311  1.00  0.00           C
ATOM   5169  C26 POPEe 126      90.063  67.267  44.801  1.00  0.00           C
ATOM   5172  C27 POPEe 126      90.542  67.818  46.151  1.00  0.00           C
ATOM   5175  C28 POPEe 126      91.713  67.007  46.741  1.00  0.00           C
ATOM   5178  C29 POPEe 126      92.122  67.536  48.091  1.00  0.00           C
ATOM   5180 0C21 POPEe 126      93.383  67.757  48.501  1.00  0.00           C
ATOM   5182 1C21 POPEe 126      94.622  67.458  47.691  1.00  0.00           C
ATOM   5185 2C21 POPEe 126      95.922  67.568  48.501  1.00  0.00           C
ATOM   5188 3C21 POPEe 126      96.003  66.577  49.661  1.00  0.00           C
ATOM   5191 4C21 POPEe 126      97.362  66.538  50.371  1.00  0.00           C
ATOM   5194 5C21 POPEe 126      97.852  67.928  50.781  1.00  0.00           C
ATOM   5197 6C21 POPEe 126      98.773  67.918  52.001  1.00  0.00           C
ATOM   5200 7C21 POPEe 126      99.452  69.288  52.201  1.00  0.00           C
ATOM   5203 8C21 POPEe 126     100.343  69.377  53.431  1.00  0.00           C
ATOM   5207  C33 POPEe 126      88.783  62.797  42.141  1.00  0.00           C
ATOM   5210  C34 POPEe 126      88.962  62.158  43.521  1.00  0.00           C
ATOM   5213  C35 POPEe 126      89.592  63.088  44.561  1.00  0.00           C
ATOM   5216  C36 POPEe 126      90.173  62.318  45.751  1.00  0.00           C
ATOM   5219  C37 POPEe 126      90.883  63.258  46.741  1.00  0.00           C
ATOM   5222  C38 POPEe 126      91.672  62.537  47.841  1.00  0.00           C
ATOM   5225  C39 POPEe 126      91.892  63.447  49.061  1.00  0.00           C
ATOM   5228 0C31 POPEe 126      93.243  63.258  49.771  1.00  0.00           C
ATOM   5231 1C31 POPEe 126      93.262  64.018  51.111  1.00  0.00           C
ATOM   5234 2C31 POPEe 126      94.563  63.837  51.891  1.00  0.00           C
ATOM   5237 3C31 POPEe 126      94.522  64.467  53.291  1.00  0.00           C
ATOM   5240 4C31 POPEe 126      94.642  65.998  53.261  1.00  0.00           C
ATOM   5243 5C31 POPEe 126      94.463  66.638  54.641  1.00  0.00           C
ATOM   5246 6C31 POPEe 126      94.493  68.158  54.611  1.00  0.00           C
ATOM   5250  NH3 POPEf 127      16.902  69.488  30.161  1.00  0.00           N
ATOM   5254  C12 POPEf 127      16.412  70.748  30.821  1.00  0.00           C
ATOM   5257  C11 POPEf 127      15.102  70.467  31.591  1.00  0.00           C
ATOM   5260  P   POPEf 127      15.352  72.447  33.301  1.00  0.00           P
ATOM   5261  O13 POPEf 127      14.342  72.778  34.321  1.00  0.00           O
ATOM   5262  O14 POPEf 127      15.992  73.538  32.551  1.00  0.00           O
ATOM   5263  O11 POPEf 127      16.452  71.428  33.831  1.00  0.00           O
ATOM   5264  O12 POPEf 127      14.582  71.628  32.211  1.00  0.00           O
ATOM   5265  C1  POPEf 127      16.932  71.618  35.161  1.00  0.00           C
ATOM   5268  C2  POPEf 127      15.992  70.947  36.201  1.00  0.00           C
ATOM   5270  O21 POPEf 127      16.352  71.477  37.481  1.00  0.00           O
ATOM   5271  C21 POPEf 127      15.442  71.757  38.431  1.00  0.00           C
ATOM   5272  O22 POPEf 127      15.742  71.918  39.601  1.00  0.00           O
ATOM   5273  C22 POPEf 127      13.992  71.827  37.951  1.00  0.00           C
ATOM   5276  C3  POPEf 127      16.112  69.397  36.151  1.00  0.00           C
ATOM   5279  O31 POPEf 127      15.712  68.828  37.401  1.00  0.00           O
ATOM   5280  C31 POPEf 127      15.092  67.668  37.371  1.00  0.00           C
ATOM   5281  O32 POPEf 127      14.772  67.028  36.381  1.00  0.00           O
ATOM   5282  C32 POPEf 127      14.832  67.228  38.811  1.00  0.00           C
ATOM   5285  C23 POPEf 127      13.082  72.337  39.081  1.00  0.00           C
ATOM   5288  C24 POPEf 127      11.722  72.837  38.591  1.00  0.00           C
ATOM   5291  C25 POPEf 127      10.992  73.618  39.691  1.00  0.00           C
ATOM   5294  C26 POPEf 127      10.802  72.788  40.971  1.00  0.00           C
ATOM   5297  C27 POPEf 127      10.042  73.538  42.071  1.00  0.00           C
ATOM   5300  C28 POPEf 127       9.622  72.637  43.261  1.00  0.00           C
ATOM   5303  C29 POPEf 127      10.772  71.827  43.831  1.00  0.00           C
ATOM   5305 0C21 POPEf 127      11.152  71.757  45.121  1.00  0.00           C
ATOM   5307 1C21 POPEf 127      10.472  72.447  46.281  1.00  0.00           C
ATOM   5310 2C21 POPEf 127      10.772  71.748  47.621  1.00  0.00           C
ATOM   5313 3C21 POPEf 127      10.162  72.517  48.801  1.00  0.00           C
ATOM   5316 4C21 POPEf 127       9.702  71.628  49.961  1.00  0.00           C
ATOM   5319 5C21 POPEf 127       9.423  72.488  51.201  1.00  0.00           C
ATOM   5322 6C21 POPEf 127       8.802  71.748  52.391  1.00  0.00           C
ATOM   5325 7C21 POPEf 127       8.792  72.637  53.641  1.00  0.00           C
ATOM   5328 8C21 POPEf 127       8.262  71.948  54.901  1.00  0.00           C
ATOM   5332  C33 POPEf 127      13.912  68.198  39.571  1.00  0.00           C
ATOM   5335  C34 POPEf 127      14.423  68.538  40.981  1.00  0.00           C
ATOM   5338  C35 POPEf 127      14.742  67.288  41.811  1.00  0.00           C
ATOM   5341  C36 POPEf 127      14.732  67.536  43.321  1.00  0.00           C
ATOM   5344  C37 POPEf 127      14.922  66.238  44.101  1.00  0.00           C
ATOM   5347  C38 POPEf 127      14.652  66.337  45.601  1.00  0.00           C
ATOM   5350  C39 POPEf 127      15.552  67.348  46.321  1.00  0.00           C
ATOM   5353 0C31 POPEf 127      15.492  67.148  47.841  1.00  0.00           C
ATOM   5356 1C31 POPEf 127      16.312  68.187  48.611  1.00  0.00           C
ATOM   5359 2C31 POPEf 127      16.552  67.748  50.051  1.00  0.00           C
ATOM   5362 3C31 POPEf 127      17.342  68.767  50.871  1.00  0.00           C
ATOM   5365 4C31 POPEf 127      17.442  68.367  52.341  1.00  0.00           C
ATOM   5368 5C31 POPEf 127      18.152  69.418  53.201  1.00  0.00           C
ATOM   5371 6C31 POPEf 127      18.162  69.057  54.691  1.00  0.00           C
ATOM   5375  NH3 POPEg 128     130.398 130.443  77.311  1.00  0.00           N
ATOM   5379  C12 POPEg 128     130.308 129.982  78.731  1.00  0.00           C
ATOM   5382  C11 POPEg 128     131.388 128.952  79.101  1.00  0.00           C
ATOM   5385  P   POPEg 128     131.168 126.331  79.491  1.00  0.00           P
ATOM   5386  O13 POPEg 128     132.407 126.252  78.681  1.00  0.00           O
ATOM   5387  O14 POPEg 128     131.198 125.702  80.821  1.00  0.00           O
ATOM   5388  O11 POPEg 128     129.927 125.783  78.661  1.00  0.00           O
ATOM   5389  O12 POPEg 128     130.767 127.852  79.741  1.00  0.00           O
ATOM   5390  C1  POPEg 128     129.308 126.592  77.651  1.00  0.00           C
ATOM   5393  C2  POPEg 128     127.937 126.003  77.191  1.00  0.00           C
ATOM   5395  O21 POPEg 128     128.047 124.637  76.761  1.00  0.00           O
ATOM   5396  C21 POPEg 128     128.627 124.438  75.591  1.00  0.00           C
ATOM   5397  O22 POPEg 128     129.347 125.212  74.981  1.00  0.00           O
ATOM   5398  C22 POPEg 128     128.198 123.066  75.081  1.00  0.00           C
ATOM   5401  C3  POPEg 128     127.183 126.893  76.151  1.00  0.00           C
ATOM   5404  O31 POPEg 128     126.162 126.113  75.471  1.00  0.00           O
ATOM   5405  C31 POPEg 128     125.583 126.723  74.451  1.00  0.00           C
ATOM   5406  O32 POPEg 128     125.732 127.892  74.121  1.00  0.00           O
ATOM   5407  C32 POPEg 128     124.762 125.723  73.641  1.00  0.00           C
ATOM   5410  C23 POPEg 128     128.487 122.908  73.581  1.00  0.00           C
ATOM   5413  C24 POPEg 128     127.782 121.697  72.961  1.00  0.00           C
ATOM   5416  C25 POPEg 128     128.017 121.618  71.451  1.00  0.00           C
ATOM   5419  C26 POPEg 128     126.722 121.418  70.641  1.00  0.00           C
ATOM   5422  C27 POPEg 128     126.993 121.378  69.131  1.00  0.00           C
ATOM   5425  C28 POPEg 128     125.743 121.257  68.221  1.00  0.00           C
ATOM   5428  C29 POPEg 128     125.232 119.848  68.181  1.00  0.00           C
ATOM   5430 0C21 POPEg 128     124.982 119.098  67.091  1.00  0.00           C
ATOM   5432 1C21 POPEg 128     125.103 119.538  65.651  1.00  0.00           C
ATOM   5435 2C21 POPEg 128     126.432 119.118  64.981  1.00  0.00           C
ATOM   5438 3C21 POPEg 128     126.662 117.608  64.931  1.00  0.00           C
ATOM   5441 4C21 POPEg 128     127.642 117.148  63.831  1.00  0.00           C
ATOM   5444 5C21 POPEg 128     127.073 117.357  62.421  1.00  0.00           C
ATOM   5447 6C21 POPEg 128     127.823 116.598  61.321  1.00  0.00           C
ATOM   5450 7C21 POPEg 128     126.942 116.338  60.091  1.00  0.00           C
ATOM   5453 8C21 POPEg 128     127.662 115.578  58.981  1.00  0.00           C
ATOM   5457  C33 POPEg 128     124.792 126.113  72.141  1.00  0.00           C
ATOM   5460  C34 POPEg 128     123.732 125.403  71.301  1.00  0.00           C
ATOM   5463  C35 POPEg 128     123.802 125.753  69.801  1.00  0.00           C
ATOM   5466  C36 POPEg 128     122.432 125.973  69.161  1.00  0.00           C
ATOM   5469  C37 POPEg 128     122.442 126.262  67.651  1.00  0.00           C
ATOM   5472  C38 POPEg 128     121.003 126.402  67.141  1.00  0.00           C
ATOM   5475  C39 POPEg 128     120.832 126.312  65.611  1.00  0.00           C
ATOM   5478 0C31 POPEg 128     121.633 127.353  64.831  1.00  0.00           C
ATOM   5481 1C31 POPEg 128     121.182 127.462  63.361  1.00  0.00           C
ATOM   5484 2C31 POPEg 128     121.892 128.592  62.591  1.00  0.00           C
ATOM   5487 3C31 POPEg 128     121.802 128.373  61.081  1.00  0.00           C
ATOM   5490 4C31 POPEg 128     122.482 129.462  60.231  1.00  0.00           C
ATOM   5493 5C31 POPEg 128     122.243 129.223  58.731  1.00  0.00           C
ATOM   5496 6C31 POPEg 128     122.852 130.292  57.821  1.00  0.00           C
ATOM   5500  NH3 POPEh 129      94.073  57.927  76.971  1.00  0.00           N
ATOM   5504  C12 POPEh 129      92.893  57.108  77.411  1.00  0.00           C
ATOM   5507  C11 POPEh 129      91.923  57.938  78.281  1.00  0.00           C
ATOM   5510  P   POPEh 129      89.382  57.388  78.871  1.00  0.00           P
ATOM   5511  O13 POPEh 129      88.892  57.248  80.261  1.00  0.00           O
ATOM   5512  O14 POPEh 129      89.063  58.678  78.221  1.00  0.00           O
ATOM   5513  O11 POPEh 129      88.792  56.188  78.011  1.00  0.00           O
ATOM   5514  O12 POPEh 129      90.942  57.088  78.851  1.00  0.00           O
ATOM   5515  C1  POPEh 129      89.512  55.638  76.901  1.00  0.00           C
ATOM   5518  C2  POPEh 129      88.573  54.758  76.011  1.00  0.00           C
ATOM   5520  O21 POPEh 129      89.312  53.918  75.101  1.00  0.00           O
ATOM   5521  C21 POPEh 129      89.942  54.538  74.101  1.00  0.00           C
ATOM   5522  O22 POPEh 129      89.963  55.748  73.911  1.00  0.00           O
ATOM   5523  C22 POPEh 129      90.662  53.538  73.211  1.00  0.00           C
ATOM   5526  C3  POPEh 129      87.432  55.568  75.311  1.00  0.00           C
ATOM   5529  O31 POPEh 129      86.932  54.828  74.171  1.00  0.00           O
ATOM   5530  C31 POPEh 129      85.953  55.458  73.521  1.00  0.00           C
ATOM   5531  O32 POPEh 129      85.343  56.418  73.941  1.00  0.00           O
ATOM   5532  C32 POPEh 129      85.743  54.758  72.161  1.00  0.00           C
ATOM   5535  C23 POPEh 129      90.383  53.708  71.701  1.00  0.00           C
ATOM   5538  C24 POPEh 129      91.412  52.927  70.871  1.00  0.00           C
ATOM   5541  C25 POPEh 129      91.073  52.778  69.391  1.00  0.00           C
ATOM   5544  C26 POPEh 129      91.112  54.077  68.561  1.00  0.00           C
ATOM   5547  C27 POPEh 129      91.073  53.767  67.051  1.00  0.00           C
ATOM   5550  C28 POPEh 129      90.662  54.967  66.161  1.00  0.00           C
ATOM   5553  C29 POPEh 129      89.152  55.118  66.121  1.00  0.00           C
ATOM   5555 0C21 POPEh 129      88.372  55.157  65.031  1.00  0.00           C
ATOM   5557 1C21 POPEh 129      88.832  55.148  63.591  1.00  0.00           C
ATOM   5560 2C21 POPEh 129      87.762  55.688  62.611  1.00  0.00           C
ATOM   5563 3C21 POPEh 129      86.783  54.598  62.121  1.00  0.00           C
ATOM   5566 4C21 POPEh 129      85.482  55.138  61.491  1.00  0.00           C
ATOM   5569 5C21 POPEh 129      85.673  56.078  60.291  1.00  0.00           C
ATOM   5572 6C21 POPEh 129      84.323  56.498  59.681  1.00  0.00           C
ATOM   5575 7C21 POPEh 129      84.452  57.377  58.431  1.00  0.00           C
ATOM   5578 8C21 POPEh 129      83.093  57.708  57.791  1.00  0.00           C
ATOM   5582  C33 POPEh 129      86.362  55.538  70.971  1.00  0.00           C
ATOM   5585  C34 POPEh 129      86.692  54.728  69.711  1.00  0.00           C
ATOM   5588  C35 POPEh 129      85.472  54.058  69.031  1.00  0.00           C
ATOM   5591  C36 POPEh 129      85.813  53.498  67.641  1.00  0.00           C
ATOM   5594  C37 POPEh 129      84.622  52.838  66.931  1.00  0.00           C
ATOM   5597  C38 POPEh 129      84.902  52.578  65.441  1.00  0.00           C
ATOM   5600  C39 POPEh 129      83.702  51.988  64.671  1.00  0.00           C
ATOM   5603 0C31 POPEh 129      83.892  52.088  63.151  1.00  0.00           C
ATOM   5606 1C31 POPEh 129      82.712  51.577  62.321  1.00  0.00           C
ATOM   5609 2C31 POPEh 129      82.922  51.847  60.811  1.00  0.00           C
ATOM   5612 3C31 POPEh 129      81.792  51.308  59.901  1.00  0.00           C
ATOM   5615 4C31 POPEh 129      81.843  49.788  59.721  1.00  0.00           C
ATOM   5618 5C31 POPEh 129      80.883  49.247  58.651  1.00  0.00           C
ATOM   5621 6C31 POPEh 129      81.582  48.468  57.531  1.00  0.00           C
ATOM   5625  NH3 POPEi 130      93.052  90.417  31.251  1.00  0.00           N
ATOM   5629  C12 POPEi 130      92.172  89.958  30.121  1.00  0.00           C
ATOM   5632  C11 POPEi 130      90.713  90.388  30.341  1.00  0.00           C
ATOM   5635  P   POPEi 130      89.073  88.337  30.331  1.00  0.00           P
ATOM   5636  O13 POPEi 130      88.442  87.497  29.291  1.00  0.00           O
ATOM   5637  O14 POPEi 130      90.002  87.717  31.291  1.00  0.00           O
ATOM   5638  O11 POPEi 130      87.992  89.167  31.161  1.00  0.00           O
ATOM   5639  O12 POPEi 130      89.843  89.517  29.621  1.00  0.00           O
ATOM   5640  C1  POPEi 130      87.463  88.668  32.391  1.00  0.00           C
ATOM   5643  C2  POPEi 130      87.463  89.727  33.521  1.00  0.00           C
ATOM   5645  O21 POPEi 130      87.312  89.048  34.771  1.00  0.00           O
ATOM   5646  C21 POPEi 130      88.422  88.638  35.351  1.00  0.00           C
ATOM   5647  O22 POPEi 130      89.552  88.808  34.921  1.00  0.00           O
ATOM   5648  C22 POPEi 130      88.033  87.908  36.631  1.00  0.00           C
ATOM   5651  C3  POPEi 130      86.292  90.747  33.421  1.00  0.00           C
ATOM   5654  O31 POPEi 130      86.353  91.658  34.561  1.00  0.00           O
ATOM   5655  C31 POPEi 130      85.383  91.458  35.471  1.00  0.00           C
ATOM   5656  O32 POPEi 130      84.323  90.907  35.251  1.00  0.00           O
ATOM   5657  C32 POPEi 130      85.902  91.918  36.841  1.00  0.00           C
ATOM   5660  C23 POPEi 130      89.152  87.748  37.681  1.00  0.00           C
ATOM   5663  C24 POPEi 130      88.523  87.768  39.091  1.00  0.00           C
ATOM   5666  C25 POPEi 130      89.512  87.608  40.251  1.00  0.00           C
ATOM   5669  C26 POPEi 130      88.853  87.826  41.611  1.00  0.00           C
ATOM   5672  C27 POPEi 130      89.792  87.547  42.801  1.00  0.00           C
ATOM   5675  C28 POPEi 130      89.043  87.537  44.151  1.00  0.00           C
ATOM   5678  C29 POPEi 130      88.692  88.927  44.641  1.00  0.00           C
ATOM   5680 0C21 POPEi 130      88.722  89.328  45.921  1.00  0.00           C
ATOM   5682 1C21 POPEi 130      89.032  88.438  47.101  1.00  0.00           C
ATOM   5685 2C21 POPEi 130      90.502  88.407  47.551  1.00  0.00           C
ATOM   5688 3C21 POPEi 130      90.673  87.448  48.721  1.00  0.00           C
ATOM   5691 4C21 POPEi 130      92.133  87.197  49.101  1.00  0.00           C
ATOM   5694 5C21 POPEi 130      92.292  86.047  50.101  1.00  0.00           C
ATOM   5697 6C21 POPEi 130      91.942  86.427  51.551  1.00  0.00           C
ATOM   5700 7C21 POPEi 130      93.122  87.067  52.301  1.00  0.00           C
ATOM   5703 8C21 POPEi 130      93.073  86.828  53.821  1.00  0.00           C
ATOM   5707  C33 POPEi 130      84.883  91.707  37.991  1.00  0.00           C
ATOM   5710  C34 POPEi 130      85.502  91.667  39.401  1.00  0.00           C
ATOM   5713  C35 POPEi 130      84.482  91.087  40.401  1.00  0.00           C
ATOM   5716  C36 POPEi 130      84.972  90.858  41.841  1.00  0.00           C
ATOM   5719  C37 POPEi 130      84.012  91.408  42.901  1.00  0.00           C
ATOM   5722  C38 POPEi 130      84.603  91.358  44.321  1.00  0.00           C
ATOM   5725  C39 POPEi 130      83.633  91.837  45.411  1.00  0.00           C
ATOM   5728 0C31 POPEi 130      84.362  92.167  46.721  1.00  0.00           C
ATOM   5731 1C31 POPEi 130      83.412  92.437  47.891  1.00  0.00           C
ATOM   5734 2C31 POPEi 130      84.143  92.646  49.241  1.00  0.00           C
ATOM   5737 3C31 POPEi 130      84.942  91.437  49.761  1.00  0.00           C
ATOM   5740 4C31 POPEi 130      84.102  90.168  49.961  1.00  0.00           C
ATOM   5743 5C31 POPEi 130      84.902  89.027  50.591  1.00  0.00           C
ATOM   5746 6C31 POPEi 130      84.252  87.658  50.421  1.00  0.00           C
ATOM   5750  NH3 POPEj 131      91.602  48.798  35.761  1.00  0.00           N
ATOM   5754  C12 POPEj 131      90.453  48.787  36.721  1.00  0.00           C
ATOM   5757  C11 POPEj 131      89.122  49.158  36.031  1.00  0.00           C
ATOM   5760  P   POPEj 131      87.653  47.048  36.431  1.00  0.00           P
ATOM   5761  O13 POPEj 131      86.202  46.738  36.521  1.00  0.00           O
ATOM   5762  O14 POPEj 131      88.402  46.547  35.251  1.00  0.00           O
ATOM   5763  O11 POPEj 131      88.402  46.388  37.641  1.00  0.00           O
ATOM   5764  O12 POPEj 131      88.002  48.568  36.691  1.00  0.00           O
ATOM   5765  C1  POPEj 131      88.272  46.888  38.971  1.00  0.00           C
ATOM   5768  C2  POPEj 131      87.482  45.898  39.851  1.00  0.00           C
ATOM   5770  O21 POPEj 131      87.813  46.197  41.221  1.00  0.00           O
ATOM   5771  C21 POPEj 131      86.932  45.748  42.101  1.00  0.00           C
ATOM   5772  O22 POPEj 131      85.813  45.348  41.861  1.00  0.00           O
ATOM   5773  C22 POPEj 131      87.552  45.788  43.491  1.00  0.00           C
ATOM   5776  C3  POPEj 131      87.843  44.418  39.541  1.00  0.00           C
ATOM   5779  O31 POPEj 131      86.652  43.608  39.531  1.00  0.00           O
ATOM   5780  C31 POPEj 131      86.482  42.757  40.521  1.00  0.00           C
ATOM   5781  O32 POPEj 131      87.323  42.447  41.361  1.00  0.00           O
ATOM   5782  C32 POPEj 131      85.092  42.118  40.401  1.00  0.00           C
ATOM   5785  C23 POPEj 131      87.103  44.598  44.381  1.00  0.00           C
ATOM   5788  C24 POPEj 131      87.712  44.748  45.781  1.00  0.00           C
ATOM   5791  C25 POPEj 131      87.463  43.568  46.721  1.00  0.00           C
ATOM   5794  C26 POPEj 131      86.012  43.478  47.221  1.00  0.00           C
ATOM   5797  C27 POPEj 131      85.933  43.008  48.681  1.00  0.00           C
ATOM   5800  C28 POPEj 131      84.543  43.208  49.321  1.00  0.00           C
ATOM   5803  C29 POPEj 131      83.542  42.208  48.791  1.00  0.00           C
ATOM   5805 0C21 POPEj 131      82.912  41.248  49.491  1.00  0.00           C
ATOM   5807 1C21 POPEj 131      83.052  40.968  50.971  1.00  0.00           C
ATOM   5810 2C21 POPEj 131      83.842  39.678  51.251  1.00  0.00           C
ATOM   5813 3C21 POPEj 131      85.343  39.748  50.911  1.00  0.00           C
ATOM   5816 4C21 POPEj 131      86.222  39.058  51.971  1.00  0.00           C
ATOM   5819 5C21 POPEj 131      87.463  38.377  51.381  1.00  0.00           C
ATOM   5822 6C21 POPEj 131      88.252  37.598  52.441  1.00  0.00           C
ATOM   5825 7C21 POPEj 131      89.333  36.698  51.841  1.00  0.00           C
ATOM   5828 8C21 POPEj 131      89.963  35.728  52.841  1.00  0.00           C
ATOM   5832  C33 POPEj 131      84.063  42.698  41.391  1.00  0.00           C
ATOM   5835  C34 POPEj 131      82.862  41.758  41.511  1.00  0.00           C
ATOM   5838  C35 POPEj 131      81.742  42.248  42.421  1.00  0.00           C
ATOM   5841  C36 POPEj 131      82.172  42.537  43.851  1.00  0.00           C
ATOM   5844  C37 POPEj 131      80.953  42.578  44.761  1.00  0.00           C
ATOM   5847  C38 POPEj 131      81.143  43.488  45.971  1.00  0.00           C
ATOM   5850  C39 POPEj 131      80.222  43.057  47.101  1.00  0.00           C
ATOM   5853 0C31 POPEj 131      80.243  44.007  48.301  1.00  0.00           C
ATOM   5856 1C31 POPEj 131      79.412  43.438  49.451  1.00  0.00           C
ATOM   5859 2C31 POPEj 131      79.362  44.368  50.661  1.00  0.00           C
ATOM   5862 3C31 POPEj 131      79.862  43.697  51.941  1.00  0.00           C
ATOM   5865 4C31 POPEj 131      79.543  44.548  53.171  1.00  0.00           C
ATOM   5868 5C31 POPEj 131      79.832  43.808  54.481  1.00  0.00           C
ATOM   5871 6C31 POPEj 131      79.292  44.557  55.701  1.00  0.00           C
ATOM   5875  NH3 POPEk 132     103.672  11.578  75.311  1.00  0.00           N
ATOM   5879  C12 POPEk 132     103.962  10.618  74.191  1.00  0.00           C
ATOM   5882  C11 POPEk 132     103.103   9.338  74.261  1.00  0.00           C
ATOM   5885  P   POPEk 132     104.773   7.298  73.901  1.00  0.00           P
ATOM   5886  O13 POPEk 132     104.162   5.978  74.131  1.00  0.00           O
ATOM   5887  O14 POPEk 132     105.533   7.928  75.021  1.00  0.00           O
ATOM   5888  O11 POPEk 132     105.662   7.248  72.591  1.00  0.00           O
ATOM   5889  O12 POPEk 132     103.652   8.318  73.421  1.00  0.00           O
ATOM   5890  C1  POPEk 132     105.153   6.658  71.371  1.00  0.00           C
ATOM   5893  C2  POPEk 132     104.972   7.668  70.191  1.00  0.00           C
ATOM   5895  O21 POPEk 132     105.252   6.998  68.941  1.00  0.00           O
ATOM   5896  C21 POPEk 132     104.482   7.348  67.911  1.00  0.00           C
ATOM   5897  O22 POPEk 132     103.542   8.118  67.961  1.00  0.00           O
ATOM   5898  C22 POPEk 132     104.993   6.638  66.651  1.00  0.00           C
ATOM   5901  C3  POPEk 132     105.832   8.978  70.301  1.00  0.00           C
ATOM   5904  O31 POPEk 132     107.212   8.868  69.921  1.00  0.00           O
ATOM   5905  C31 POPEk 132     107.813   9.568  68.941  1.00  0.00           C
ATOM   5906  O32 POPEk 132     109.023   9.698  68.851  1.00  0.00           O
ATOM   5907  C32 POPEk 132     106.843  10.178  67.921  1.00  0.00           C
ATOM   5910  C23 POPEk 132     104.043   6.688  65.431  1.00  0.00           C
ATOM   5913  C24 POPEk 132     104.412   7.688  64.321  1.00  0.00           C
ATOM   5916  C25 POPEk 132     103.912   7.198  62.951  1.00  0.00           C
ATOM   5919  C26 POPEk 132     103.883   8.248  61.831  1.00  0.00           C
ATOM   5922  C27 POPEk 132     103.682   7.588  60.451  1.00  0.00           C
ATOM   5925  C28 POPEk 132     103.422   8.568  59.281  1.00  0.00           C
ATOM   5928  C29 POPEk 132     102.072   9.228  59.391  1.00  0.00           C
ATOM   5930 0C21 POPEk 132     101.202   9.488  58.401  1.00  0.00           C
ATOM   5932 1C21 POPEk 132     101.362   9.168  56.931  1.00  0.00           C
ATOM   5935 2C21 POPEk 132     100.023   9.258  56.181  1.00  0.00           C
ATOM   5938 3C21 POPEk 132      99.073   8.088  56.481  1.00  0.00           C
ATOM   5941 4C21 POPEk 132      97.673   8.328  55.901  1.00  0.00           C
ATOM   5944 5C21 POPEk 132      96.792   7.068  55.891  1.00  0.00           C
ATOM   5947 6C21 POPEk 132      95.362   7.358  55.451  1.00  0.00           C
ATOM   5950 7C21 POPEk 132      94.482   6.108  55.421  1.00  0.00           C
ATOM   5953 8C21 POPEk 132      93.062   6.418  54.941  1.00  0.00           C
ATOM   5957  C33 POPEk 132     107.523  10.398  66.551  1.00  0.00           C
ATOM   5960  C34 POPEk 132     106.633  11.098  65.511  1.00  0.00           C
ATOM   5963  C35 POPEk 132     105.953  12.378  66.041  1.00  0.00           C
ATOM   5966  C36 POPEk 132     105.562  13.348  64.911  1.00  0.00           C
ATOM   5969  C37 POPEk 132     104.722  14.538  65.401  1.00  0.00           C
ATOM   5972  C38 POPEk 132     103.993  15.268  64.261  1.00  0.00           C
ATOM   5975  C39 POPEk 132     104.902  16.108  63.371  1.00  0.00           C
ATOM   5978 0C31 POPEk 132     104.213  16.588  62.081  1.00  0.00           C
ATOM   5981 1C31 POPEk 132     104.912  17.788  61.441  1.00  0.00           C
ATOM   5984 2C31 POPEk 132     104.372  19.138  61.951  1.00  0.00           C
ATOM   5987 3C31 POPEk 132     103.122  19.608  61.191  1.00  0.00           C
ATOM   5990 4C31 POPEk 132     103.472  20.458  59.961  1.00  0.00           C
ATOM   5993 5C31 POPEk 132     102.212  20.898  59.201  1.00  0.00           C
ATOM   5996 6C31 POPEk 132     102.452  21.998  58.161  1.00  0.00           C
ATOM   6000  NH3 POPEl 133       7.162  84.247  32.021  1.00  0.00           N
ATOM   6004  C12 POPEl 133       8.662  84.418  31.971  1.00  0.00           C
ATOM   6007  C11 POPEl 133       9.092  85.627  31.111  1.00  0.00           C
ATOM   6010  P   POPEl 133      11.102  87.278  31.761  1.00  0.00           P
ATOM   6011  O13 POPEl 133      12.532  87.038  32.081  1.00  0.00           O
ATOM   6012  O14 POPEl 133      10.842  88.428  30.891  1.00  0.00           O
ATOM   6013  O11 POPEl 133      10.402  87.577  33.151  1.00  0.00           O
ATOM   6014  O12 POPEl 133      10.492  85.898  31.241  1.00  0.00           O
ATOM   6015  C1  POPEl 133      10.272  86.527  34.121  1.00  0.00           C
ATOM   6018  C2  POPEl 133      10.702  86.997  35.521  1.00  0.00           C
ATOM   6020  O21 POPEl 133      11.512  86.017  36.211  1.00  0.00           O
ATOM   6021  C21 POPEl 133      10.962  84.848  36.561  1.00  0.00           C
ATOM   6022  O22 POPEl 133       9.912  84.418  36.131  1.00  0.00           O
ATOM   6023  C22 POPEl 133      11.942  84.138  37.521  1.00  0.00           C
ATOM   6026  C3  POPEl 133       9.542  87.547  36.401  1.00  0.00           C
ATOM   6029  O31 POPEl 133      10.102  87.908  37.671  1.00  0.00           O
ATOM   6030  C31 POPEl 133       9.252  88.168  38.641  1.00  0.00           C
ATOM   6031  O32 POPEl 133       8.062  88.407  38.511  1.00  0.00           O
ATOM   6032  C32 POPEl 133      10.012  88.048  39.951  1.00  0.00           C
ATOM   6035  C23 POPEl 133      11.312  83.587  38.821  1.00  0.00           C
ATOM   6038  C24 POPEl 133      12.382  83.066  39.811  1.00  0.00           C
ATOM   6041  C25 POPEl 133      11.752  82.518  41.101  1.00  0.00           C
ATOM   6044  C26 POPEl 133      12.722  82.278  42.271  1.00  0.00           C
ATOM   6047  C27 POPEl 133      12.012  81.628  43.471  1.00  0.00           C
ATOM   6050  C28 POPEl 133      12.902  81.488  44.731  1.00  0.00           C
ATOM   6053  C29 POPEl 133      12.782  82.658  45.671  1.00  0.00           C
ATOM   6055 0C21 POPEl 133      13.062  82.646  46.991  1.00  0.00           C
ATOM   6057 1C21 POPEl 133      13.572  81.467  47.771  1.00  0.00           C
ATOM   6060 2C21 POPEl 133      13.082  81.418  49.231  1.00  0.00           C
ATOM   6063 3C21 POPEl 133      11.592  81.077  49.401  1.00  0.00           C
ATOM   6066 4C21 POPEl 133      11.312  80.607  50.831  1.00  0.00           C
ATOM   6069 5C21 POPEl 133       9.912  80.028  51.061  1.00  0.00           C
ATOM   6072 6C21 POPEl 133       9.802  79.448  52.481  1.00  0.00           C
ATOM   6075 7C21 POPEl 133       8.642  78.466  52.701  1.00  0.00           C
ATOM   6078 8C21 POPEl 133       8.552  77.947  54.141  1.00  0.00           C
ATOM   6082  C33 POPEl 133       9.212  87.236  40.991  1.00  0.00           C
ATOM   6085  C34 POPEl 133       9.972  87.087  42.311  1.00  0.00           C
ATOM   6088  C35 POPEl 133       9.272  86.107  43.251  1.00  0.00           C
ATOM   6091  C36 POPEl 133       9.972  86.017  44.621  1.00  0.00           C
ATOM   6094  C37 POPEl 133       9.262  85.068  45.591  1.00  0.00           C
ATOM   6097  C38 POPEl 133       8.282  85.747  46.561  1.00  0.00           C
ATOM   6100  C39 POPEl 133       8.942  86.828  47.441  1.00  0.00           C
ATOM   6103 0C31 POPEl 133       8.632  86.707  48.941  1.00  0.00           C
ATOM   6106 1C31 POPEl 133       9.292  87.857  49.721  1.00  0.00           C
ATOM   6109 2C31 POPEl 133       9.102  87.798  51.241  1.00  0.00           C
ATOM   6112 3C31 POPEl 133       7.702  88.206  51.691  1.00  0.00           C
ATOM   6115 4C31 POPEl 133       7.632  88.477  53.201  1.00  0.00           C
ATOM   6118 5C31 POPEl 133       6.242  88.967  53.641  1.00  0.00           C
ATOM   6121 6C31 POPEl 133       6.142  89.357  55.111  1.00  0.00           C
ATOM   6125  NH3 POPEm 134      79.613  60.028  78.061  1.00  0.00           N
ATOM   6129  C12 POPEm 134      80.433  61.257  78.331  1.00  0.00           C
ATOM   6132  C11 POPEm 134      81.652  61.328  77.411  1.00  0.00           C
ATOM   6135  P   POPEm 134      82.743  63.428  76.301  1.00  0.00           P
ATOM   6136  O13 POPEm 134      81.573  64.028  75.641  1.00  0.00           O
ATOM   6137  O14 POPEm 134      83.892  64.288  76.681  1.00  0.00           O
ATOM   6138  O11 POPEm 134      83.332  62.278  75.401  1.00  0.00           O
ATOM   6139  O12 POPEm 134      82.253  62.608  77.561  1.00  0.00           O
ATOM   6140  C1  POPEm 134      82.712  61.898  74.181  1.00  0.00           C
ATOM   6143  C2  POPEm 134      83.802  61.418  73.211  1.00  0.00           C
ATOM   6145  O21 POPEm 134      83.342  61.507  71.851  1.00  0.00           O
ATOM   6146  C21 POPEm 134      82.463  60.627  71.441  1.00  0.00           C
ATOM   6147  O22 POPEm 134      81.923  59.758  72.101  1.00  0.00           O
ATOM   6148  C22 POPEm 134      82.183  60.818  69.951  1.00  0.00           C
ATOM   6151  C3  POPEm 134      84.362  60.037  73.641  1.00  0.00           C
ATOM   6154  O31 POPEm 134      85.182  59.488  72.601  1.00  0.00           O
ATOM   6155  C31 POPEm 134      86.482  59.488  72.821  1.00  0.00           C
ATOM   6156  O32 POPEm 134      87.043  59.788  73.861  1.00  0.00           O
ATOM   6157  C32 POPEm 134      87.203  59.077  71.541  1.00  0.00           C
ATOM   6160  C23 POPEm 134      81.552  59.538  69.341  1.00  0.00           C
ATOM   6163  C24 POPEm 134      81.082  59.697  67.881  1.00  0.00           C
ATOM   6166  C25 POPEm 134      79.762  58.967  67.581  1.00  0.00           C
ATOM   6169  C26 POPEm 134      79.152  59.408  66.241  1.00  0.00           C
ATOM   6172  C27 POPEm 134      77.752  58.848  66.001  1.00  0.00           C
ATOM   6175  C28 POPEm 134      77.262  58.958  64.541  1.00  0.00           C
ATOM   6178  C29 POPEm 134      77.252  60.368  63.981  1.00  0.00           C
ATOM   6180 0C21 POPEm 134      76.612  60.748  62.871  1.00  0.00           C
ATOM   6182 1C21 POPEm 134      75.813  59.848  61.961  1.00  0.00           C
ATOM   6185 2C21 POPEm 134      76.372  59.767  60.531  1.00  0.00           C
ATOM   6188 3C21 POPEm 134      75.773  58.578  59.761  1.00  0.00           C
ATOM   6191 4C21 POPEm 134      76.173  58.528  58.281  1.00  0.00           C
ATOM   6194 5C21 POPEm 134      75.442  57.408  57.511  1.00  0.00           C
ATOM   6197 6C21 POPEm 134      76.152  56.048  57.561  1.00  0.00           C
ATOM   6200 7C21 POPEm 134      75.322  54.958  56.861  1.00  0.00           C
ATOM   6203 8C21 POPEm 134      76.122  53.688  56.551  1.00  0.00           C
ATOM   6207  C33 POPEm 134      87.212  60.227  70.521  1.00  0.00           C
ATOM   6210  C34 POPEm 134      87.253  59.738  69.071  1.00  0.00           C
ATOM   6213  C35 POPEm 134      85.892  59.247  68.561  1.00  0.00           C
ATOM   6216  C36 POPEm 134      85.953  58.798  67.091  1.00  0.00           C
ATOM   6219  C37 POPEm 134      84.722  57.988  66.671  1.00  0.00           C
ATOM   6222  C38 POPEm 134      84.823  57.358  65.271  1.00  0.00           C
ATOM   6225  C39 POPEm 134      84.972  58.358  64.111  1.00  0.00           C
ATOM   6228 0C31 POPEm 134      83.773  59.288  63.911  1.00  0.00           C
ATOM   6231 1C31 POPEm 134      84.032  60.318  62.801  1.00  0.00           C
ATOM   6234 2C31 POPEm 134      83.033  61.477  62.761  1.00  0.00           C
ATOM   6237 3C31 POPEm 134      81.683  61.148  62.111  1.00  0.00           C
ATOM   6240 4C31 POPEm 134      80.993  62.428  61.591  1.00  0.00           C
ATOM   6243 5C31 POPEm 134      79.672  62.158  60.861  1.00  0.00           C
ATOM   6246 6C31 POPEm 134      79.093  63.418  60.211  1.00  0.00           C
ATOM   6250  NH3 POPEn 135     120.502   0.058  32.491  1.00  0.00           N
ATOM   6254  C12 POPEn 135     120.352   0.678  31.131  1.00  0.00           C
ATOM   6257  C11 POPEn 135     121.172   1.988  31.041  1.00  0.00           C
ATOM   6260  P   POPEn 135     123.633   1.098  31.251  1.00  0.00           P
ATOM   6261  O13 POPEn 135     123.062  -0.002  32.041  1.00  0.00           O
ATOM   6262  O14 POPEn 135     124.683   0.698  30.291  1.00  0.00           O
ATOM   6263  O11 POPEn 135     124.162   2.208  32.241  1.00  0.00           O
ATOM   6264  O12 POPEn 135     122.472   1.808  30.461  1.00  0.00           O
ATOM   6265  C1  POPEn 135     124.812   1.848  33.471  1.00  0.00           C
ATOM   6268  C2  POPEn 135     125.922   2.858  33.861  1.00  0.00           C
ATOM   6270  O21 POPEn 135     126.252   2.578  35.221  1.00  0.00           O
ATOM   6271  C21 POPEn 135     127.523   2.588  35.571  1.00  0.00           C
ATOM   6272  O22 POPEn 135     128.478   2.788  34.841  1.00  0.00           O
ATOM   6273  C22 POPEn 135     127.592   2.128  37.021  1.00  0.00           C
ATOM   6276  C3  POPEn 135     125.472   4.328  33.721  1.00  0.00           C
ATOM   6279  O31 POPEn 135     126.603   5.238  33.771  1.00  0.00           O
ATOM   6280  C31 POPEn 135     126.422   6.348  34.461  1.00  0.00           C
ATOM   6281  O32 POPEn 135     125.453   6.598  35.161  1.00  0.00           O
ATOM   6282  C32 POPEn 135     127.582   7.308  34.191  1.00  0.00           C
ATOM   6285  C23 POPEn 135     128.657   2.838  37.881  1.00  0.00           C
ATOM   6288  C24 POPEn 135     128.368   2.578  39.361  1.00  0.00           C
ATOM   6291  C25 POPEn 135     129.078   3.518  40.351  1.00  0.00           C
ATOM   6294  C26 POPEn 135     129.137   2.878  41.741  1.00  0.00           C
ATOM   6297  C27 POPEn 135     129.168   3.888  42.901  1.00  0.00           C
ATOM   6300  C28 POPEn 135     129.198   3.168  44.261  1.00  0.00           C
ATOM   6303  C29 POPEn 135     129.008   4.098  45.441  1.00  0.00           C
ATOM   6305 0C21 POPEn 135     128.008   4.078  46.341  1.00  0.00           C
ATOM   6307 1C21 POPEn 135     126.832   3.128  46.421  1.00  0.00           C
ATOM   6310 2C21 POPEn 135     126.793   2.388  47.771  1.00  0.00           C
ATOM   6313 3C21 POPEn 135     125.383   1.898  48.141  1.00  0.00           C
ATOM   6316 4C21 POPEn 135     125.273   1.408  49.591  1.00  0.00           C
ATOM   6319 5C21 POPEn 135     123.923   0.708  49.831  1.00  0.00           C
ATOM   6322 6C21 POPEn 135     123.783  -0.062  51.141  1.00  0.00           C
ATOM   6325 7C21 POPEn 135     122.472  -0.872  51.181  1.00  0.00           C
ATOM   6328 8C21 POPEn 135     122.273  -1.652  52.491  1.00  0.00           C
ATOM   6332  C33 POPEn 135     127.362   8.728  34.791  1.00  0.00           C
ATOM   6335  C34 POPEn 135     127.362   8.798  36.331  1.00  0.00           C
ATOM   6338  C35 POPEn 135     128.668   8.338  36.971  1.00  0.00           C
ATOM   6341  C36 POPEn 135     128.668   8.528  38.501  1.00  0.00           C
ATOM   6344  C37 POPEn 135     129.768   7.718  39.181  1.00  0.00           C
ATOM   6347  C38 POPEn 135     129.638   7.568  40.701  1.00  0.00           C
ATOM   6350  C39 POPEn 135     130.478   8.618  41.441  1.00  0.00           C
ATOM   6353 0C31 POPEn 135     130.237   8.598  42.941  1.00  0.00           C
ATOM   6356 1C31 POPEn 135     131.058   9.668  43.691  1.00  0.00           C
ATOM   6359 2C31 POPEn 135     130.297  10.228  44.901  1.00  0.00           C
ATOM   6362 3C31 POPEn 135     130.028   9.178  45.991  1.00  0.00           C
ATOM   6365 4C31 POPEn 135     128.767   9.508  46.801  1.00  0.00           C
ATOM   6368 5C31 POPEn 135     128.487   8.488  47.901  1.00  0.00           C
ATOM   6371 6C31 POPEn 135     127.062   8.578  48.471  1.00  0.00           C
ATOM   6375  NH3 POPEo 136      68.843   4.478  29.601  1.00  0.00           N
ATOM   6379  C12 POPEo 136      67.682   4.598  30.541  1.00  0.00           C
ATOM   6382  C11 POPEo 136      66.683   3.448  30.391  1.00  0.00           C
ATOM   6385  P   POPEo 136      64.103   3.248  30.951  1.00  0.00           P
ATOM   6386  O13 POPEo 136      62.993   4.108  30.511  1.00  0.00           O
ATOM   6387  O14 POPEo 136      64.133   1.868  30.441  1.00  0.00           O
ATOM   6388  O11 POPEo 136      63.982   3.198  32.531  1.00  0.00           O
ATOM   6389  O12 POPEo 136      65.433   4.018  30.691  1.00  0.00           O
ATOM   6390  C1  POPEo 136      64.812   4.018  33.351  1.00  0.00           C
ATOM   6393  C2  POPEo 136      64.812   3.458  34.791  1.00  0.00           C
ATOM   6395  O21 POPEo 136      65.753   4.258  35.521  1.00  0.00           O
ATOM   6396  C21 POPEo 136      65.423   4.518  36.771  1.00  0.00           C
ATOM   6397  O22 POPEo 136      64.573   3.958  37.431  1.00  0.00           O
ATOM   6398  C22 POPEo 136      66.152   5.818  37.151  1.00  0.00           C
ATOM   6401  C3  POPEo 136      65.212   1.958  34.761  1.00  0.00           C
ATOM   6404  O31 POPEo 136      65.112   1.318  36.051  1.00  0.00           O
ATOM   6405  C31 POPEo 136      63.883   0.978  36.421  1.00  0.00           C
ATOM   6406  O32 POPEo 136      62.853   1.328  35.851  1.00  0.00           O
ATOM   6407  C32 POPEo 136      64.012   0.108  37.661  1.00  0.00           C
ATOM   6410  C23 POPEo 136      66.532   5.938  38.651  1.00  0.00           C
ATOM   6413  C24 POPEo 136      65.832   7.128  39.321  1.00  0.00           C
ATOM   6416  C25 POPEo 136      66.493   7.558  40.631  1.00  0.00           C
ATOM   6419  C26 POPEo 136      66.372   6.528  41.761  1.00  0.00           C
ATOM   6422  C27 POPEo 136      67.052   7.028  43.041  1.00  0.00           C
ATOM   6425  C28 POPEo 136      66.823   6.138  44.271  1.00  0.00           C
ATOM   6428  C29 POPEo 136      67.582   6.708  45.451  1.00  0.00           C
ATOM   6430 0C21 POPEo 136      67.093   7.088  46.641  1.00  0.00           C
ATOM   6432 1C21 POPEo 136      65.672   6.988  47.121  1.00  0.00           C
ATOM   6435 2C21 POPEo 136      65.542   6.728  48.641  1.00  0.00           C
ATOM   6438 3C21 POPEo 136      66.252   7.798  49.481  1.00  0.00           C
ATOM   6441 4C21 POPEo 136      65.932   7.818  50.981  1.00  0.00           C
ATOM   6444 5C21 POPEo 136      66.202   9.228  51.541  1.00  0.00           C
ATOM   6447 6C21 POPEo 136      65.922   9.398  53.041  1.00  0.00           C
ATOM   6450 7C21 POPEo 136      66.103  10.868  53.451  1.00  0.00           C
ATOM   6453 8C21 POPEo 136      66.093  11.108  54.961  1.00  0.00           C
ATOM   6457  C33 POPEo 136      62.682  -0.332  38.331  1.00  0.00           C
ATOM   6460  C34 POPEo 136      62.972  -1.322  39.461  1.00  0.00           C
ATOM   6463  C35 POPEo 136      61.732  -1.782  40.231  1.00  0.00           C
ATOM   6466  C36 POPEo 136      62.023  -3.012  41.121  1.00  0.00           C
ATOM   6469  C37 POPEo 136      60.822  -3.422  41.981  1.00  0.00           C
ATOM   6472  C38 POPEo 136      60.612  -2.522  43.211  1.00  0.00           C
ATOM   6475  C39 POPEo 136      61.552  -2.842  44.381  1.00  0.00           C
ATOM   6478 0C31 POPEo 136      61.343  -1.892  45.561  1.00  0.00           C
ATOM   6481 1C31 POPEo 136      62.122  -2.322  46.811  1.00  0.00           C
ATOM   6484 2C31 POPEo 136      61.962  -1.342  47.981  1.00  0.00           C
ATOM   6487 3C31 POPEo 136      62.533  -1.912  49.291  1.00  0.00           C
ATOM   6490 4C31 POPEo 136      62.542  -0.912  50.451  1.00  0.00           C
ATOM   6493 5C31 POPEo 136      62.563  -1.642  51.801  1.00  0.00           C
ATOM   6496 6C31 POPEo 136      62.712  -0.742  53.021  1.00  0.00           C
ATOM   6500  NH3 POPEp 137      41.503   9.338  34.391  1.00  0.00           N
ATOM   6504  C12 POPEp 137      41.852  10.578  35.151  1.00  0.00           C
ATOM   6507  C11 POPEp 137      40.862  11.718  34.891  1.00  0.00           C
ATOM   6510  P   POPEp 137      41.642  14.238  35.441  1.00  0.00           P
ATOM   6511  O13 POPEp 137      43.102  14.298  35.611  1.00  0.00           O
ATOM   6512  O14 POPEp 137      41.013  14.718  34.191  1.00  0.00           O
ATOM   6513  O11 POPEp 137      40.932  15.008  36.601  1.00  0.00           O
ATOM   6514  O12 POPEp 137      41.213  12.758  35.761  1.00  0.00           O
ATOM   6515  C1  POPEp 137      41.213  16.388  36.801  1.00  0.00           C
ATOM   6518  C2  POPEp 137      40.472  16.858  38.061  1.00  0.00           C
ATOM   6520  O21 POPEp 137      41.192  16.328  39.181  1.00  0.00           O
ATOM   6521  C21 POPEp 137      40.472  15.988  40.211  1.00  0.00           C
ATOM   6522  O22 POPEp 137      39.802  14.978  40.351  1.00  0.00           O
ATOM   6523  C22 POPEp 137      40.582  17.108  41.221  1.00  0.00           C
ATOM   6526  C3  POPEp 137      38.952  16.478  37.981  1.00  0.00           C
ATOM   6529  O31 POPEp 137      38.142  17.068  39.021  1.00  0.00           O
ATOM   6530  C31 POPEp 137      37.593  18.208  38.671  1.00  0.00           C
ATOM   6531  O32 POPEp 137      37.962  18.918  37.761  1.00  0.00           O
ATOM   6532  C32 POPEp 137      36.392  18.548  39.551  1.00  0.00           C
ATOM   6535  C23 POPEp 137      40.712  16.538  42.641  1.00  0.00           C
ATOM   6538  C24 POPEp 137      40.862  17.658  43.671  1.00  0.00           C
ATOM   6541  C25 POPEp 137      40.932  17.128  45.101  1.00  0.00           C
ATOM   6544  C26 POPEp 137      42.242  16.398  45.391  1.00  0.00           C
ATOM   6547  C27 POPEp 137      42.122  15.368  46.521  1.00  0.00           C
ATOM   6550  C28 POPEp 137      42.723  14.008  46.131  1.00  0.00           C
ATOM   6553  C29 POPEp 137      44.212  14.088  45.861  1.00  0.00           C
ATOM   6555 0C21 POPEp 137      45.022  13.038  45.701  1.00  0.00           C
ATOM   6557 1C21 POPEp 137      44.602  11.588  45.771  1.00  0.00           C
ATOM   6560 2C21 POPEp 137      45.022  10.988  47.121  1.00  0.00           C
ATOM   6563 3C21 POPEp 137      44.572   9.528  47.271  1.00  0.00           C
ATOM   6566 4C21 POPEp 137      44.812   8.958  48.681  1.00  0.00           C
ATOM   6569 5C21 POPEp 137      46.272   9.078  49.151  1.00  0.00           C
ATOM   6572 6C21 POPEp 137      46.552   8.288  50.431  1.00  0.00           C
ATOM   6575 7C21 POPEp 137      47.892   8.648  51.081  1.00  0.00           C
ATOM   6578 8C21 POPEp 137      48.152   7.908  52.391  1.00  0.00           C
ATOM   6582  C33 POPEp 137      35.313  17.438  39.571  1.00  0.00           C
ATOM   6585  C34 POPEp 137      35.602  16.268  40.531  1.00  0.00           C
ATOM   6588  C35 POPEp 137      35.792  16.728  41.971  1.00  0.00           C
ATOM   6591  C36 POPEp 137      36.003  15.598  42.991  1.00  0.00           C
ATOM   6594  C37 POPEp 137      36.273  16.218  44.371  1.00  0.00           C
ATOM   6597  C38 POPEp 137      36.843  15.248  45.411  1.00  0.00           C
ATOM   6600  C39 POPEp 137      37.152  15.978  46.721  1.00  0.00           C
ATOM   6603 0C31 POPEp 137      37.702  15.078  47.831  1.00  0.00           C
ATOM   6606 1C31 POPEp 137      36.682  14.048  48.321  1.00  0.00           C
ATOM   6609 2C31 POPEp 137      37.012  13.498  49.721  1.00  0.00           C
ATOM   6612 3C31 POPEp 137      36.793  14.488  50.881  1.00  0.00           C
ATOM   6615 4C31 POPEp 137      35.372  15.058  50.941  1.00  0.00           C
ATOM   6618 5C31 POPEp 137      35.102  15.868  52.221  1.00  0.00           C
ATOM   6621 6C31 POPEp 137      33.672  16.408  52.301  1.00  0.00           C
ATOM   6625  NH3 POPEq 138      10.982 129.483  33.231  1.00  0.00           N
ATOM   6629  C12 POPEq 138      10.412 128.902  34.511  1.00  0.00           C
ATOM   6632  C11 POPEq 138       8.992 128.273  34.351  1.00  0.00           C
ATOM   6635  P   POPEq 138       8.872 125.613  34.051  1.00  0.00           P
ATOM   6636  O13 POPEq 138       7.512 125.102  33.801  1.00  0.00           O
ATOM   6637  O14 POPEq 138       9.972 124.757  33.531  1.00  0.00           O
ATOM   6638  O11 POPEq 138       9.072 125.712  35.611  1.00  0.00           O
ATOM   6639  O12 POPEq 138       8.972 127.113  33.511  1.00  0.00           O
ATOM   6640  C1  POPEq 138       8.062 125.641  36.601  1.00  0.00           C
ATOM   6643  C2  POPEq 138       8.562 124.827  37.821  1.00  0.00           C
ATOM   6645  O21 POPEq 138       7.902 125.353  38.981  1.00  0.00           O
ATOM   6646  C21 POPEq 138       7.502 124.538  39.941  1.00  0.00           C
ATOM   6647  O22 POPEq 138       7.532 123.317  39.911  1.00  0.00           O
ATOM   6648  C22 POPEq 138       7.172 125.423  41.151  1.00  0.00           C
ATOM   6651  C3  POPEq 138      10.102 125.013  37.981  1.00  0.00           C
ATOM   6654  O31 POPEq 138      10.632 124.238  39.081  1.00  0.00           O
ATOM   6655  C31 POPEq 138      11.132 123.057  38.701  1.00  0.00           C
ATOM   6656  O32 POPEq 138      11.152 122.637  37.551  1.00  0.00           O
ATOM   6657  C32 POPEq 138      11.562 122.288  39.951  1.00  0.00           C
ATOM   6660  C23 POPEq 138       6.212 124.848  42.221  1.00  0.00           C
ATOM   6663  C24 POPEq 138       6.302 125.683  43.521  1.00  0.00           C
ATOM   6666  C25 POPEq 138       5.542 125.083  44.711  1.00  0.00           C
ATOM   6669  C26 POPEq 138       5.952 125.743  46.031  1.00  0.00           C
ATOM   6672  C27 POPEq 138       5.212 125.143  47.241  1.00  0.00           C
ATOM   6675  C28 POPEq 138       5.392 125.963  48.541  1.00  0.00           C
ATOM   6678  C29 POPEq 138       6.692 125.743  49.261  1.00  0.00           C
ATOM   6680 0C21 POPEq 138       6.892 125.963  50.581  1.00  0.00           C
ATOM   6682 1C21 POPEq 138       5.842 126.442  51.561  1.00  0.00           C
ATOM   6685 2C21 POPEq 138       6.032 127.913  51.981  1.00  0.00           C
ATOM   6688 3C21 POPEq 138       7.162 128.122  53.001  1.00  0.00           C
ATOM   6691 4C21 POPEq 138       7.052 129.503  53.671  1.00  0.00           C
ATOM   6694 5C21 POPEq 138       8.052 129.723  54.821  1.00  0.00           C
ATOM   6697 6C21 POPEq 138       9.512 129.423  54.461  1.00  0.00           C
ATOM   6700 7C21 POPEq 138      10.452 129.783  55.621  1.00  0.00           C
ATOM   6703 8C21 POPEq 138      11.852 129.182  55.461  1.00  0.00           C
ATOM   6707  C33 POPEq 138      12.462 123.078  40.941  1.00  0.00           C
ATOM   6710  C34 POPEq 138      13.932 123.008  40.541  1.00  0.00           C
ATOM   6713  C35 POPEq 138      14.862 123.938  41.341  1.00  0.00           C
ATOM   6716  C36 POPEq 138      14.852 123.808  42.871  1.00  0.00           C
ATOM   6719  C37 POPEq 138      16.003 124.628  43.461  1.00  0.00           C
ATOM   6722  C38 POPEq 138      15.952 124.788  44.981  1.00  0.00           C
ATOM   6725  C39 POPEq 138      15.092 125.943  45.471  1.00  0.00           C
ATOM   6728 0C31 POPEq 138      15.442 126.293  46.921  1.00  0.00           C
ATOM   6731 1C31 POPEq 138      14.832 127.633  47.341  1.00  0.00           C
ATOM   6734 2C31 POPEq 138      15.302 128.083  48.721  1.00  0.00           C
ATOM   6737 3C31 POPEq 138      14.842 129.503  49.041  1.00  0.00           C
ATOM   6740 4C31 POPEq 138      15.302 129.962  50.431  1.00  0.00           C
ATOM   6743 5C31 POPEq 138      15.272 131.492  50.551  1.00  0.00           C
ATOM   6746 6C31 POPEq 138      15.852 132.003  51.881  1.00  0.00           C
ATOM   6750  NH3 POPEr 139     115.122 112.878  32.871  1.00  0.00           N
ATOM   6754  C12 POPEr 139     113.862 112.307  32.251  1.00  0.00           C
ATOM   6757  C11 POPEr 139     112.942 111.567  33.241  1.00  0.00           C
ATOM   6760  P   POPEr 139     110.902 109.937  33.261  1.00  0.00           P
ATOM   6761  O13 POPEr 139     109.712 110.807  33.311  1.00  0.00           O
ATOM   6762  O14 POPEr 139     110.682 108.607  32.651  1.00  0.00           O
ATOM   6763  O11 POPEr 139     111.462 109.748  34.731  1.00  0.00           O
ATOM   6764  O12 POPEr 139     112.052 110.718  32.511  1.00  0.00           O
ATOM   6765  C1  POPEr 139     110.492 109.767  35.791  1.00  0.00           C
ATOM   6768  C2  POPEr 139     111.202 109.857  37.161  1.00  0.00           C
ATOM   6770  O21 POPEr 139     110.173 109.977  38.161  1.00  0.00           O
ATOM   6771  C21 POPEr 139     110.182 109.007  39.071  1.00  0.00           C
ATOM   6772  O22 POPEr 139     110.853 107.997  39.031  1.00  0.00           O
ATOM   6773  C22 POPEr 139     109.213 109.408  40.181  1.00  0.00           C
ATOM   6776  C3  POPEr 139     112.203 111.057  37.221  1.00  0.00           C
ATOM   6779  O31 POPEr 139     111.703 112.197  37.951  1.00  0.00           O
ATOM   6780  C31 POPEr 139     111.853 112.096  39.271  1.00  0.00           C
ATOM   6781  O32 POPEr 139     112.422 111.208  39.871  1.00  0.00           O
ATOM   6782  C32 POPEr 139     111.123 113.288  39.891  1.00  0.00           C
ATOM   6785  C23 POPEr 139     109.442 108.638  41.501  1.00  0.00           C
ATOM   6788  C24 POPEr 139     108.313 108.887  42.501  1.00  0.00           C
ATOM   6791  C25 POPEr 139     108.322 107.888  43.651  1.00  0.00           C
ATOM   6794  C26 POPEr 139     107.092 107.967  44.551  1.00  0.00           C
ATOM   6797  C27 POPEr 139     107.092 106.898  45.661  1.00  0.00           C
ATOM   6800  C28 POPEr 139     105.853 106.938  46.561  1.00  0.00           C
ATOM   6803  C29 POPEr 139     105.802 108.197  47.391  1.00  0.00           C
ATOM   6805 0C21 POPEr 139     105.072 108.367  48.511  1.00  0.00           C
ATOM   6807 1C21 POPEr 139     104.122 107.367  49.121  1.00  0.00           C
ATOM   6810 2C21 POPEr 139     103.103 108.087  50.021  1.00  0.00           C
ATOM   6813 3C21 POPEr 139     102.022 107.178  50.601  1.00  0.00           C
ATOM   6816 4C21 POPEr 139     100.902 107.938  51.341  1.00  0.00           C
ATOM   6819 5C21 POPEr 139     101.383 108.958  52.371  1.00  0.00           C
ATOM   6822 6C21 POPEr 139     100.212 109.637  53.111  1.00  0.00           C
ATOM   6825 7C21 POPEr 139     100.653 110.877  53.901  1.00  0.00           C
ATOM   6828 8C21 POPEr 139      99.482 111.618  54.561  1.00  0.00           C
ATOM   6832  C33 POPEr 139     111.362 113.486  41.401  1.00  0.00           C
ATOM   6835  C34 POPEr 139     110.273 112.917  42.321  1.00  0.00           C
ATOM   6838  C35 POPEr 139     110.673 113.168  43.771  1.00  0.00           C
ATOM   6841  C36 POPEr 139     109.582 112.878  44.821  1.00  0.00           C
ATOM   6844  C37 POPEr 139     110.153 113.118  46.221  1.00  0.00           C
ATOM   6847  C38 POPEr 139     109.162 112.978  47.381  1.00  0.00           C
ATOM   6850  C39 POPEr 139     108.392 114.258  47.711  1.00  0.00           C
ATOM   6853 0C31 POPEr 139     107.883 114.278  49.151  1.00  0.00           C
ATOM   6856 1C31 POPEr 139     107.133 115.578  49.471  1.00  0.00           C
ATOM   6859 2C31 POPEr 139     106.453 115.578  50.851  1.00  0.00           C
ATOM   6862 3C31 POPEr 139     107.302 116.187  51.971  1.00  0.00           C
ATOM   6865 4C31 POPEr 139     106.462 116.396  53.241  1.00  0.00           C
ATOM   6868 5C31 POPEr 139     107.162 117.236  54.311  1.00  0.00           C
ATOM   6871 6C31 POPEr 139     106.213 117.658  55.441  1.00  0.00           C
ATOM   6875  NH3 POPEs 140      99.642 116.747  74.621  1.00  0.00           N
ATOM   6879  C12 POPEs 140      99.052 117.698  75.621  1.00  0.00           C
ATOM   6882  C11 POPEs 140      98.633 116.956  76.911  1.00  0.00           C
ATOM   6885  P   POPEs 140      96.773 115.348  75.931  1.00  0.00           P
ATOM   6886  O13 POPEs 140      96.332 113.988  76.261  1.00  0.00           O
ATOM   6887  O14 POPEs 140      95.872 116.488  76.181  1.00  0.00           O
ATOM   6888  O11 POPEs 140      97.253 115.478  74.431  1.00  0.00           O
ATOM   6889  O12 POPEs 140      98.153 115.627  76.661  1.00  0.00           O
ATOM   6890  C1  POPEs 140      96.662 114.727  73.361  1.00  0.00           C
ATOM   6893  C2  POPEs 140      97.662 113.657  72.811  1.00  0.00           C
ATOM   6895  O21 POPEs 140      97.953 113.878  71.421  1.00  0.00           O
ATOM   6896  C21 POPEs 140      97.063 113.457  70.531  1.00  0.00           C
ATOM   6897  O22 POPEs 140      95.892 113.197  70.751  1.00  0.00           O
ATOM   6898  C22 POPEs 140      97.752 113.428  69.161  1.00  0.00           C
ATOM   6901  C3  POPEs 140      97.243 112.188  73.151  1.00  0.00           C
ATOM   6904  O31 POPEs 140      97.722 111.238  72.181  1.00  0.00           O
ATOM   6905  C31 POPEs 140      99.002 110.967  72.201  1.00  0.00           C
ATOM   6906  O32 POPEs 140      99.843 111.437  72.941  1.00  0.00           O
ATOM   6907  C32 POPEs 140      99.312 110.047  71.021  1.00  0.00           C
ATOM   6910  C23 POPEs 140      97.043 112.507  68.141  1.00  0.00           C
ATOM   6913  C24 POPEs 140      97.402 112.817  66.681  1.00  0.00           C
ATOM   6916  C25 POPEs 140      96.372 112.217  65.711  1.00  0.00           C
ATOM   6919  C26 POPEs 140      96.512 112.677  64.251  1.00  0.00           C
ATOM   6922  C27 POPEs 140      95.583 111.847  63.341  1.00  0.00           C
ATOM   6925  C28 POPEs 140      95.662 112.167  61.831  1.00  0.00           C
ATOM   6928  C29 POPEs 140      94.932 113.428  61.431  1.00  0.00           C
ATOM   6930 0C21 POPEs 140      95.252 114.247  60.401  1.00  0.00           C
ATOM   6932 1C21 POPEs 140      96.392 114.048  59.441  1.00  0.00           C
ATOM   6935 2C21 POPEs 140      97.603 114.918  59.831  1.00  0.00           C
ATOM   6938 3C21 POPEs 140      98.912 114.487  59.151  1.00  0.00           C
ATOM   6941 4C21 POPEs 140     100.112 115.417  59.431  1.00  0.00           C
ATOM   6944 5C21 POPEs 140     100.372 115.767  60.911  1.00  0.00           C
ATOM   6947 6C21 POPEs 140     100.642 114.577  61.841  1.00  0.00           C
ATOM   6950 7C21 POPEs 140     101.052 115.018  63.261  1.00  0.00           C
ATOM   6953 8C21 POPEs 140     101.432 113.858  64.191  1.00  0.00           C
ATOM   6957  C33 POPEs 140      98.643 108.657  71.111  1.00  0.00           C
ATOM   6960  C34 POPEs 140      98.322 108.066  69.741  1.00  0.00           C
ATOM   6963  C35 POPEs 140      99.522 107.947  68.791  1.00  0.00           C
ATOM   6966  C36 POPEs 140      99.093 107.757  67.331  1.00  0.00           C
ATOM   6969  C37 POPEs 140      99.712 108.818  66.411  1.00  0.00           C
ATOM   6972  C38 POPEs 140      98.972 108.967  65.081  1.00  0.00           C
ATOM   6975  C39 POPEs 140      99.543 110.117  64.241  1.00  0.00           C
ATOM   6978 0C31 POPEs 140      99.403 109.878  62.741  1.00  0.00           C
ATOM   6981 1C31 POPEs 140      99.782 111.128  61.931  1.00  0.00           C
ATOM   6984 2C31 POPEs 140     100.393 110.827  60.551  1.00  0.00           C
ATOM   6987 3C31 POPEs 140      99.563 109.878  59.661  1.00  0.00           C
ATOM   6990 4C31 POPEs 140      98.122 110.357  59.451  1.00  0.00           C
ATOM   6993 5C31 POPEs 140      97.373 109.577  58.361  1.00  0.00           C
ATOM   6996 6C31 POPEs 140      95.933 110.068  58.151  1.00  0.00           C
ATOM   7000  NH3 POPEt 141      70.222  55.478  37.261  1.00  0.00           N
ATOM   7004  C12 POPEt 141      68.802  55.807  36.931  1.00  0.00           C
ATOM   7007  C11 POPEt 141      68.052  56.308  38.171  1.00  0.00           C
ATOM   7010  P   POPEt 141      65.642  57.288  38.621  1.00  0.00           P
ATOM   7011  O13 POPEt 141      65.243  58.298  37.621  1.00  0.00           O
ATOM   7012  O14 POPEt 141      64.552  56.638  39.361  1.00  0.00           O
ATOM   7013  O11 POPEt 141      66.512  58.097  39.671  1.00  0.00           O
ATOM   7014  O12 POPEt 141      66.642  56.267  37.941  1.00  0.00           O
ATOM   7015  C1  POPEt 141      66.802  57.578  40.971  1.00  0.00           C
ATOM   7018  C2  POPEt 141      67.032  58.748  41.971  1.00  0.00           C
ATOM   7020  O21 POPEt 141      67.353  58.278  43.281  1.00  0.00           O
ATOM   7021  C21 POPEt 141      68.572  57.738  43.431  1.00  0.00           C
ATOM   7022  O22 POPEt 141      69.412  57.657  42.561  1.00  0.00           O
ATOM   7023  C22 POPEt 141      68.813  57.507  44.921  1.00  0.00           C
ATOM   7026  C3  POPEt 141      65.792  59.688  42.071  1.00  0.00           C
ATOM   7029  O31 POPEt 141      66.112  60.978  42.671  1.00  0.00           O
ATOM   7030  C31 POPEt 141      66.493  61.908  41.801  1.00  0.00           C
ATOM   7031  O32 POPEt 141      66.563  61.738  40.591  1.00  0.00           O
ATOM   7032  C32 POPEt 141      66.813  63.248  42.481  1.00  0.00           C
ATOM   7035  C23 POPEt 141      70.313  57.608  45.301  1.00  0.00           C
ATOM   7038  C24 POPEt 141      70.502  58.088  46.751  1.00  0.00           C
ATOM   7041  C25 POPEt 141      69.832  57.158  47.771  1.00  0.00           C
ATOM   7044  C26 POPEt 141      69.993  57.668  49.201  1.00  0.00           C
ATOM   7047  C27 POPEt 141      69.212  56.818  50.201  1.00  0.00           C
ATOM   7050  C28 POPEt 141      69.243  57.418  51.621  1.00  0.00           C
ATOM   7053  C29 POPEt 141      68.372  56.628  52.561  1.00  0.00           C
ATOM   7055 0C21 POPEt 141      68.783  55.638  53.361  1.00  0.00           C
ATOM   7057 1C21 POPEt 141      70.192  55.108  53.471  1.00  0.00           C
ATOM   7060 2C21 POPEt 141      70.862  55.608  54.761  1.00  0.00           C
ATOM   7063 3C21 POPEt 141      71.192  57.108  54.681  1.00  0.00           C
ATOM   7066 4C21 POPEt 141      71.732  57.678  55.991  1.00  0.00           C
ATOM   7069 5C21 POPEt 141      71.933  59.198  55.911  1.00  0.00           C
ATOM   7072 6C21 POPEt 141      72.362  59.778  57.261  1.00  0.00           C
ATOM   7075 7C21 POPEt 141      72.463  61.308  57.251  1.00  0.00           C
ATOM   7078 8C21 POPEt 141      72.853  61.877  58.611  1.00  0.00           C
ATOM   7082  C33 POPEt 141      67.432  63.118  43.891  1.00  0.00           C
ATOM   7085  C34 POPEt 141      68.122  64.377  44.441  1.00  0.00           C
ATOM   7088  C35 POPEt 141      67.633  64.748  45.831  1.00  0.00           C
ATOM   7091  C36 POPEt 141      68.282  66.028  46.371  1.00  0.00           C
ATOM   7094  C37 POPEt 141      67.582  66.507  47.651  1.00  0.00           C
ATOM   7097  C38 POPEt 141      67.682  68.028  47.871  1.00  0.00           C
ATOM   7100  C39 POPEt 141      69.072  68.548  48.231  1.00  0.00           C
ATOM   7103 0C31 POPEt 141      69.643  67.848  49.471  1.00  0.00           C
ATOM   7106 1C31 POPEt 141      70.542  68.738  50.341  1.00  0.00           C
ATOM   7109 2C31 POPEt 141      70.902  67.988  51.631  1.00  0.00           C
ATOM   7112 3C31 POPEt 141      71.543  68.858  52.721  1.00  0.00           C
ATOM   7115 4C31 POPEt 141      71.213  68.287  54.101  1.00  0.00           C
ATOM   7118 5C31 POPEt 141      72.112  68.818  55.211  1.00  0.00           C
ATOM   7121 6C31 POPEt 141      71.752  68.248  56.591  1.00  0.00           C
ATOM   7125  NH3 POPEu 142      21.022 122.167  35.541  1.00  0.00           N
ATOM   7129  C12 POPEu 142      20.282 121.278  34.581  1.00  0.00           C
ATOM   7132  C11 POPEu 142      21.172 120.088  34.121  1.00  0.00           C
ATOM   7135  P   POPEu 142      21.182 118.668  36.311  1.00  0.00           P
ATOM   7136  O13 POPEu 142      21.792 117.348  36.591  1.00  0.00           O
ATOM   7137  O14 POPEu 142      19.732 118.698  36.071  1.00  0.00           O
ATOM   7138  O11 POPEu 142      21.472 119.627  37.531  1.00  0.00           O
ATOM   7139  O12 POPEu 142      21.932 119.468  35.161  1.00  0.00           O
ATOM   7140  C1  POPEu 142      22.312 119.176  38.611  1.00  0.00           C
ATOM   7143  C2  POPEu 142      23.793 119.107  38.171  1.00  0.00           C
ATOM   7145  O21 POPEu 142      24.672 118.887  39.281  1.00  0.00           O
ATOM   7146  C21 POPEu 142      24.692 117.728  39.871  1.00  0.00           C
ATOM   7147  O22 POPEu 142      23.933 116.787  39.681  1.00  0.00           O
ATOM   7148  C22 POPEu 142      25.962 117.698  40.731  1.00  0.00           C
ATOM   7151  C3  POPEu 142      24.253 120.426  37.481  1.00  0.00           C
ATOM   7154  O31 POPEu 142      24.613 121.418  38.451  1.00  0.00           O
ATOM   7155  C31 POPEu 142      23.912 122.518  38.611  1.00  0.00           C
ATOM   7156  O32 POPEu 142      22.922 122.857  37.981  1.00  0.00           O
ATOM   7157  C32 POPEu 142      24.613 123.346  39.701  1.00  0.00           C
ATOM   7160  C23 POPEu 142      25.843 118.277  42.161  1.00  0.00           C
ATOM   7163  C24 POPEu 142      27.122 119.036  42.551  1.00  0.00           C
ATOM   7166  C25 POPEu 142      27.272 119.278  44.051  1.00  0.00           C
ATOM   7169  C26 POPEu 142      28.572 120.007  44.411  1.00  0.00           C
ATOM   7172  C27 POPEu 142      29.182 119.557  45.751  1.00  0.00           C
ATOM   7175  C28 POPEu 142      30.722 119.456  45.711  1.00  0.00           C
ATOM   7178  C29 POPEu 142      31.273 118.638  46.851  1.00  0.00           C
ATOM   7180 0C21 POPEu 142      32.262 118.948  47.721  1.00  0.00           C
ATOM   7182 1C21 POPEu 142      33.082 120.217  47.761  1.00  0.00           C
ATOM   7185 2C21 POPEu 142      32.862 121.028  49.051  1.00  0.00           C
ATOM   7188 3C21 POPEu 142      33.352 120.348  50.341  1.00  0.00           C
ATOM   7191 4C21 POPEu 142      33.273 121.308  51.551  1.00  0.00           C
ATOM   7194 5C21 POPEu 142      33.703 120.677  52.881  1.00  0.00           C
ATOM   7197 6C21 POPEu 142      32.512 120.217  53.731  1.00  0.00           C
ATOM   7200 7C21 POPEu 142      32.932 119.707  55.121  1.00  0.00           C
ATOM   7203 8C21 POPEu 142      31.742 119.298  55.991  1.00  0.00           C
ATOM   7207  C33 POPEu 142      24.342 122.728  41.091  1.00  0.00           C
ATOM   7210  C34 POPEu 142      25.002 123.447  42.281  1.00  0.00           C
ATOM   7213  C35 POPEu 142      24.732 122.717  43.621  1.00  0.00           C
ATOM   7216  C36 POPEu 142      24.772 123.638  44.851  1.00  0.00           C
ATOM   7219  C37 POPEu 142      24.542 122.938  46.201  1.00  0.00           C
ATOM   7222  C38 POPEu 142      24.672 123.918  47.381  1.00  0.00           C
ATOM   7225  C39 POPEu 142      24.072 123.367  48.681  1.00  0.00           C
ATOM   7228 0C31 POPEu 142      24.253 124.298  49.901  1.00  0.00           C
ATOM   7231 1C31 POPEu 142      25.492 123.948  50.731  1.00  0.00           C
ATOM   7234 2C31 POPEu 142      25.863 124.993  51.801  1.00  0.00           C
ATOM   7237 3C31 POPEu 142      24.753 125.342  52.811  1.00  0.00           C
ATOM   7240 4C31 POPEu 142      24.152 124.138  53.541  1.00  0.00           C
ATOM   7243 5C31 POPEu 142      23.322 124.577  54.761  1.00  0.00           C
ATOM   7246 6C31 POPEu 142      22.032 123.787  54.911  1.00  0.00           C
ATOM   7250  NH3 POPEv 143     101.872  84.398  76.191  1.00  0.00           N
ATOM   7254  C12 POPEv 143     103.243  83.978  75.771  1.00  0.00           C
ATOM   7257  C11 POPEv 143     104.063  83.657  77.031  1.00  0.00           C
ATOM   7260  P   POPEv 143     103.073  81.297  77.541  1.00  0.00           P
ATOM   7261  O13 POPEv 143     103.822  80.986  76.311  1.00  0.00           O
ATOM   7262  O14 POPEv 143     103.192  80.286  78.621  1.00  0.00           O
ATOM   7263  O11 POPEv 143     101.543  81.396  77.161  1.00  0.00           O
ATOM   7264  O12 POPEv 143     103.363  82.798  77.961  1.00  0.00           O
ATOM   7265  C1  POPEv 143     100.762  80.187  77.241  1.00  0.00           C
ATOM   7268  C2  POPEv 143      99.743  80.057  76.081  1.00  0.00           C
ATOM   7270  O21 POPEv 143     100.472  79.868  74.861  1.00  0.00           O
ATOM   7271  C21 POPEv 143      99.963  79.028  73.971  1.00  0.00           C
ATOM   7272  O22 POPEv 143      98.903  78.427  74.071  1.00  0.00           O
ATOM   7273  C22 POPEv 143     101.003  78.817  72.881  1.00  0.00           C
ATOM   7276  C3  POPEv 143      98.813  81.297  76.051  1.00  0.00           C
ATOM   7279  O31 POPEv 143      98.422  81.598  74.711  1.00  0.00           O
ATOM   7280  C31 POPEv 143      99.043  82.617  74.131  1.00  0.00           C
ATOM   7281  O32 POPEv 143      99.862  83.358  74.651  1.00  0.00           O
ATOM   7282  C32 POPEv 143      98.493  82.738  72.711  1.00  0.00           C
ATOM   7285  C23 POPEv 143     100.653  79.297  71.451  1.00  0.00           C
ATOM   7288  C24 POPEv 143     101.582  78.578  70.461  1.00  0.00           C
ATOM   7291  C25 POPEv 143     101.812  79.297  69.131  1.00  0.00           C
ATOM   7294  C26 POPEv 143     101.812  78.318  67.961  1.00  0.00           C
ATOM   7297  C27 POPEv 143     102.703  78.757  66.801  1.00  0.00           C
ATOM   7300  C28 POPEv 143     102.743  77.757  65.621  1.00  0.00           C
ATOM   7303  C29 POPEv 143     101.383  77.567  65.001  1.00  0.00           C
ATOM   7305 0C21 POPEv 143     100.972  77.977  63.791  1.00  0.00           C
ATOM   7307 1C21 POPEv 143     101.802  78.718  62.761  1.00  0.00           C
ATOM   7310 2C21 POPEv 143     102.043  77.827  61.531  1.00  0.00           C
ATOM   7313 3C21 POPEv 143     102.942  78.478  60.471  1.00  0.00           C
ATOM   7316 4C21 POPEv 143     103.282  77.538  59.291  1.00  0.00           C
ATOM   7319 5C21 POPEv 143     102.032  76.958  58.621  1.00  0.00           C
ATOM   7322 6C21 POPEv 143     102.282  76.087  57.391  1.00  0.00           C
ATOM   7325 7C21 POPEv 143     100.953  75.678  56.721  1.00  0.00           C
ATOM   7328 8C21 POPEv 143     101.112  74.788  55.491  1.00  0.00           C
ATOM   7332  C33 POPEv 143      97.122  83.438  72.621  1.00  0.00           C
ATOM   7335  C34 POPEv 143      96.543  83.317  71.211  1.00  0.00           C
ATOM   7338  C35 POPEv 143      95.453  84.337  70.891  1.00  0.00           C
ATOM   7341  C36 POPEv 143      94.662  83.937  69.641  1.00  0.00           C
ATOM   7344  C37 POPEv 143      93.503  84.878  69.301  1.00  0.00           C
ATOM   7347  C38 POPEv 143      92.482  84.217  68.381  1.00  0.00           C
ATOM   7350  C39 POPEv 143      91.292  85.128  68.051  1.00  0.00           C
ATOM   7353 0C31 POPEv 143      91.362  85.807  66.681  1.00  0.00           C
ATOM   7356 1C31 POPEv 143      89.972  86.278  66.211  1.00  0.00           C
ATOM   7359 2C31 POPEv 143      89.993  87.197  64.971  1.00  0.00           C
ATOM   7362 3C31 POPEv 143      90.372  86.527  63.641  1.00  0.00           C
ATOM   7365 4C31 POPEv 143      89.242  85.668  63.031  1.00  0.00           C
ATOM   7368 5C31 POPEv 143      89.522  85.286  61.571  1.00  0.00           C
ATOM   7371 6C31 POPEv 143      88.422  84.447  60.941  1.00  0.00           C
ATOM   7375  NH3 POPEw 144      34.472  37.328  76.341  1.00  0.00           N
ATOM   7379  C12 POPEw 144      33.642  36.267  77.011  1.00  0.00           C
ATOM   7382  C11 POPEw 144      32.753  35.518  76.011  1.00  0.00           C
ATOM   7385  P   POPEw 144      30.952  33.668  76.651  1.00  0.00           P
ATOM   7386  O13 POPEw 144      31.872  32.768  75.921  1.00  0.00           O
ATOM   7387  O14 POPEw 144      30.562  33.268  78.011  1.00  0.00           O
ATOM   7388  O11 POPEw 144      29.672  33.878  75.741  1.00  0.00           O
ATOM   7389  O12 POPEw 144      31.563  35.118  76.671  1.00  0.00           O
ATOM   7390  C1  POPEw 144      29.862  34.138  74.341  1.00  0.00           C
ATOM   7393  C2  POPEw 144      28.552  34.668  73.681  1.00  0.00           C
ATOM   7395  O21 POPEw 144      28.802  34.898  72.281  1.00  0.00           O
ATOM   7396  C21 POPEw 144      28.722  33.808  71.541  1.00  0.00           C
ATOM   7397  O22 POPEw 144      28.612  32.668  71.961  1.00  0.00           O
ATOM   7398  C22 POPEw 144      28.863  34.208  70.081  1.00  0.00           C
ATOM   7401  C3  POPEw 144      28.062  36.008  74.281  1.00  0.00           C
ATOM   7404  O31 POPEw 144      27.113  36.638  73.371  1.00  0.00           O
ATOM   7405  C31 POPEw 144      27.622  37.708  72.731  1.00  0.00           C
ATOM   7406  O32 POPEw 144      28.542  38.388  73.151  1.00  0.00           O
ATOM   7407  C32 POPEw 144      27.023  37.888  71.331  1.00  0.00           C
ATOM   7410  C23 POPEw 144      28.482  33.068  69.111  1.00  0.00           C
ATOM   7413  C24 POPEw 144      29.042  33.278  67.701  1.00  0.00           C
ATOM   7416  C25 POPEw 144      28.442  34.458  66.931  1.00  0.00           C
ATOM   7419  C26 POPEw 144      29.122  34.638  65.571  1.00  0.00           C
ATOM   7422  C27 POPEw 144      28.732  35.947  64.861  1.00  0.00           C
ATOM   7425  C28 POPEw 144      29.242  36.017  63.411  1.00  0.00           C
ATOM   7428  C29 POPEw 144      30.742  35.938  63.361  1.00  0.00           C
ATOM   7430 0C21 POPEw 144      31.493  34.988  62.761  1.00  0.00           C
ATOM   7432 1C21 POPEw 144      31.012  33.808  61.951  1.00  0.00           C
ATOM   7435 2C21 POPEw 144      31.572  33.818  60.521  1.00  0.00           C
ATOM   7438 3C21 POPEw 144      33.082  33.518  60.441  1.00  0.00           C
ATOM   7441 4C21 POPEw 144      33.682  33.858  59.071  1.00  0.00           C
ATOM   7444 5C21 POPEw 144      33.253  32.918  57.931  1.00  0.00           C
ATOM   7447 6C21 POPEw 144      33.253  33.638  56.571  1.00  0.00           C
ATOM   7450 7C21 POPEw 144      32.992  32.708  55.391  1.00  0.00           C
ATOM   7453 8C21 POPEw 144      32.802  33.448  54.061  1.00  0.00           C
ATOM   7457  C33 POPEw 144      28.182  38.178  70.331  1.00  0.00           C
ATOM   7460  C34 POPEw 144      27.862  38.057  68.831  1.00  0.00           C
ATOM   7463  C35 POPEw 144      27.152  39.258  68.191  1.00  0.00           C
ATOM   7466  C36 POPEw 144      27.722  39.508  66.781  1.00  0.00           C
ATOM   7469  C37 POPEw 144      26.953  40.488  65.891  1.00  0.00           C
ATOM   7472  C38 POPEw 144      27.652  40.648  64.531  1.00  0.00           C
ATOM   7475  C39 POPEw 144      26.842  41.438  63.491  1.00  0.00           C
ATOM   7478 0C31 POPEw 144      25.603  40.678  63.001  1.00  0.00           C
ATOM   7481 1C31 POPEw 144      24.792  41.438  61.941  1.00  0.00           C
ATOM   7484 2C31 POPEw 144      23.602  40.608  61.441  1.00  0.00           C
ATOM   7487 3C31 POPEw 144      22.742  41.318  60.381  1.00  0.00           C
ATOM   7490 4C31 POPEw 144      22.132  42.638  60.861  1.00  0.00           C
ATOM   7493 5C31 POPEw 144      21.272  43.338  59.801  1.00  0.00           C
ATOM   7496 6C31 POPEw 144      20.922  44.788  60.161  1.00  0.00           C
ATOM   7500  NH3 POPEx 145     117.813  91.077  74.481  1.00  0.00           N
ATOM   7504  C12 POPEx 145     118.773  92.227  74.451  1.00  0.00           C
ATOM   7507  C11 POPEx 145     118.552  93.158  75.661  1.00  0.00           C
ATOM   7510  P   POPEx 145     120.222  95.068  74.981  1.00  0.00           P
ATOM   7511  O13 POPEx 145     119.102  95.928  74.571  1.00  0.00           O
ATOM   7512  O14 POPEx 145     121.423  95.718  75.551  1.00  0.00           O
ATOM   7513  O11 POPEx 145     120.732  94.307  73.691  1.00  0.00           O
ATOM   7514  O12 POPEx 145     119.712  93.937  75.941  1.00  0.00           O
ATOM   7515  C1  POPEx 145     121.102  95.047  72.521  1.00  0.00           C
ATOM   7518  C2  POPEx 145     120.082  94.857  71.381  1.00  0.00           C
ATOM   7520  O21 POPEx 145     120.793  94.907  70.131  1.00  0.00           O
ATOM   7521  C21 POPEx 145     120.502  93.918  69.311  1.00  0.00           C
ATOM   7522  O22 POPEx 145     119.883  92.908  69.581  1.00  0.00           O
ATOM   7523  C22 POPEx 145     120.962  94.307  67.921  1.00  0.00           C
ATOM   7526  C3  POPEx 145     118.972  95.938  71.371  1.00  0.00           C
ATOM   7529  O31 POPEx 145     118.282  96.047  70.101  1.00  0.00           O
ATOM   7530  C31 POPEx 145     117.383  95.108  69.881  1.00  0.00           C
ATOM   7531  O32 POPEx 145     117.063  94.228  70.651  1.00  0.00           O
ATOM   7532  C32 POPEx 145     116.752  95.326  68.501  1.00  0.00           C
ATOM   7535  C23 POPEx 145     120.662  93.206  66.881  1.00  0.00           C
ATOM   7538  C24 POPEx 145     119.642  93.657  65.841  1.00  0.00           C
ATOM   7541  C25 POPEx 145     120.203  94.707  64.871  1.00  0.00           C
ATOM   7544  C26 POPEx 145     119.242  94.878  63.691  1.00  0.00           C
ATOM   7547  C27 POPEx 145     119.712  95.846  62.601  1.00  0.00           C
ATOM   7550  C28 POPEx 145     119.073  95.467  61.261  1.00  0.00           C
ATOM   7553  C29 POPEx 145     119.023  96.598  60.271  1.00  0.00           C
ATOM   7555 0C21 POPEx 145     119.172  96.507  58.941  1.00  0.00           C
ATOM   7557 1C21 POPEx 145     119.473  95.257  58.151  1.00  0.00           C
ATOM   7560 2C21 POPEx 145     120.192  95.587  56.831  1.00  0.00           C
ATOM   7563 3C21 POPEx 145     121.633  96.098  57.001  1.00  0.00           C
ATOM   7566 4C21 POPEx 145     122.113  96.956  55.821  1.00  0.00           C
ATOM   7569 5C21 POPEx 145     122.133  96.227  54.471  1.00  0.00           C
ATOM   7572 6C21 POPEx 145     122.332  97.197  53.291  1.00  0.00           C
ATOM   7575 7C21 POPEx 145     122.253  96.498  51.921  1.00  0.00           C
ATOM   7578 8C21 POPEx 145     122.343  97.467  50.741  1.00  0.00           C
ATOM   7582  C33 POPEx 145     116.032  94.036  68.071  1.00  0.00           C
ATOM   7585  C34 POPEx 145     115.122  94.188  66.861  1.00  0.00           C
ATOM   7588  C35 POPEx 145     115.892  94.268  65.551  1.00  0.00           C
ATOM   7591  C36 POPEx 145     114.972  94.098  64.341  1.00  0.00           C
ATOM   7594  C37 POPEx 145     115.692  94.456  63.031  1.00  0.00           C
ATOM   7597  C38 POPEx 145     114.843  94.188  61.791  1.00  0.00           C
ATOM   7600  C39 POPEx 145     114.152  95.438  61.231  1.00  0.00           C
ATOM   7603 0C31 POPEx 145     115.063  96.257  60.301  1.00  0.00           C
ATOM   7606 1C31 POPEx 145     114.302  97.367  59.571  1.00  0.00           C
ATOM   7609 2C31 POPEx 145     115.192  98.206  58.641  1.00  0.00           C
ATOM   7612 3C31 POPEx 145     114.452  99.408  58.001  1.00  0.00           C
ATOM   7615 4C31 POPEx 145     113.322  98.988  57.041  1.00  0.00           C
ATOM   7618 5C31 POPEx 145     112.563 100.177  56.441  1.00  0.00           C
ATOM   7621 6C31 POPEx 145     111.403  99.748  55.541  1.00  0.00           C
ATOM   7625  NH3 POPEy 146     107.722  16.448  76.041  1.00  0.00           N
ATOM   7629  C12 POPEy 146     106.493  16.978  76.741  1.00  0.00           C
ATOM   7632  C11 POPEy 146     106.062  18.368  76.211  1.00  0.00           C
ATOM   7635  P   POPEy 146     108.173  19.808  75.551  1.00  0.00           P
ATOM   7636  O13 POPEy 146     108.593  21.188  75.831  1.00  0.00           O
ATOM   7637  O14 POPEy 146     109.172  18.718  75.511  1.00  0.00           O
ATOM   7638  O11 POPEy 146     107.432  19.788  74.131  1.00  0.00           O
ATOM   7639  O12 POPEy 146     107.032  19.368  76.541  1.00  0.00           O
ATOM   7640  C1  POPEy 146     108.142  20.428  73.061  1.00  0.00           C
ATOM   7643  C2  POPEy 146     107.442  20.318  71.661  1.00  0.00           C
ATOM   7645  O21 POPEy 146     107.722  19.018  71.081  1.00  0.00           O
ATOM   7646  C21 POPEy 146     107.012  18.708  70.011  1.00  0.00           C
ATOM   7647  O22 POPEy 146     106.012  19.268  69.621  1.00  0.00           O
ATOM   7648  C22 POPEy 146     107.662  17.538  69.261  1.00  0.00           C
ATOM   7651  C3  POPEy 146     108.033  21.467  70.781  1.00  0.00           C
ATOM   7654  O31 POPEy 146     107.332  21.718  69.551  1.00  0.00           O
ATOM   7655  C31 POPEy 146     107.933  21.338  68.431  1.00  0.00           C
ATOM   7656  O32 POPEy 146     108.982  20.728  68.351  1.00  0.00           O
ATOM   7657  C32 POPEy 146     107.002  21.648  67.251  1.00  0.00           C
ATOM   7660  C23 POPEy 146     107.343  17.568  67.751  1.00  0.00           C
ATOM   7663  C24 POPEy 146     108.322  16.758  66.901  1.00  0.00           C
ATOM   7666  C25 POPEy 146     108.052  16.898  65.401  1.00  0.00           C
ATOM   7669  C26 POPEy 146     109.102  16.198  64.541  1.00  0.00           C
ATOM   7672  C27 POPEy 146     108.842  16.358  63.031  1.00  0.00           C
ATOM   7675  C28 POPEy 146     110.112  16.048  62.221  1.00  0.00           C
ATOM   7678  C29 POPEy 146     109.912  16.048  60.731  1.00  0.00           C
ATOM   7680 0C21 POPEy 146     110.772  15.488  59.851  1.00  0.00           C
ATOM   7682 1C21 POPEy 146     112.072  14.818  60.211  1.00  0.00           C
ATOM   7685 2C21 POPEy 146     112.052  13.288  60.021  1.00  0.00           C
ATOM   7688 3C21 POPEy 146     111.963  12.828  58.561  1.00  0.00           C
ATOM   7691 4C21 POPEy 146     112.152  11.308  58.431  1.00  0.00           C
ATOM   7694 5C21 POPEy 146     112.072  10.808  56.971  1.00  0.00           C
ATOM   7697 6C21 POPEy 146     110.632  10.538  56.501  1.00  0.00           C
ATOM   7700 7C21 POPEy 146     110.562  10.228  55.001  1.00  0.00           C
ATOM   7703 8C21 POPEy 146     109.183   9.738  54.541  1.00  0.00           C
ATOM   7707  C33 POPEy 146     107.682  21.598  65.861  1.00  0.00           C
ATOM   7710  C34 POPEy 146     106.703  21.868  64.691  1.00  0.00           C
ATOM   7713  C35 POPEy 146     107.352  21.888  63.291  1.00  0.00           C
ATOM   7716  C36 POPEy 146     107.963  20.548  62.871  1.00  0.00           C
ATOM   7719  C37 POPEy 146     108.783  20.618  61.581  1.00  0.00           C
ATOM   7722  C38 POPEy 146     107.953  20.788  60.291  1.00  0.00           C
ATOM   7725  C39 POPEy 146     108.593  20.078  59.081  1.00  0.00           C
ATOM   7728 0C31 POPEy 146     109.982  20.598  58.701  1.00  0.00           C
ATOM   7731 1C31 POPEy 146     110.933  19.458  58.311  1.00  0.00           C
ATOM   7734 2C31 POPEy 146     112.393  19.918  58.101  1.00  0.00           C
ATOM   7737 3C31 POPEy 146     113.383  18.738  58.081  1.00  0.00           C
ATOM   7740 4C31 POPEy 146     113.142  17.728  56.951  1.00  0.00           C
ATOM   7743 5C31 POPEy 146     114.192  16.608  56.921  1.00  0.00           C
ATOM   7746 6C31 POPEy 146     113.932  15.578  55.831  1.00  0.00           C
ATOM   7750  NH3 POPEz 147      43.322  19.498  74.791  1.00  0.00           N
ATOM   7754  C12 POPEz 147      44.512  20.278  74.331  1.00  0.00           C
ATOM   7757  C11 POPEz 147      45.542  19.368  73.641  1.00  0.00           C
ATOM   7760  P   POPEz 147      46.232  17.928  75.711  1.00  0.00           P
ATOM   7761  O13 POPEz 147      45.992  18.758  76.911  1.00  0.00           O
ATOM   7762  O14 POPEz 147      45.093  17.108  75.221  1.00  0.00           O
ATOM   7763  O11 POPEz 147      47.572  17.098  75.851  1.00  0.00           O
ATOM   7764  O12 POPEz 147      46.563  18.948  74.541  1.00  0.00           O
ATOM   7765  C1  POPEz 147      48.572  17.088  74.831  1.00  0.00           C
ATOM   7768  C2  POPEz 147      49.503  18.348  74.841  1.00  0.00           C
ATOM   7770  O21 POPEz 147      50.012  18.518  73.511  1.00  0.00           O
ATOM   7771  C21 POPEz 147      49.492  19.458  72.761  1.00  0.00           C
ATOM   7772  O22 POPEz 147      48.672  20.288  73.071  1.00  0.00           O
ATOM   7773  C22 POPEz 147      50.113  19.298  71.371  1.00  0.00           C
ATOM   7776  C3  POPEz 147      50.712  18.208  75.811  1.00  0.00           C
ATOM   7779  O31 POPEz 147      51.792  17.478  75.191  1.00  0.00           O
ATOM   7780  C31 POPEz 147      52.743  18.238  74.641  1.00  0.00           C
ATOM   7781  O32 POPEz 147      52.962  19.408  74.881  1.00  0.00           O
ATOM   7782  C32 POPEz 147      53.412  17.418  73.521  1.00  0.00           C
ATOM   7785  C23 POPEz 147      49.503  20.288  70.351  1.00  0.00           C
ATOM   7788  C24 POPEz 147      50.232  20.348  69.001  1.00  0.00           C
ATOM   7791  C25 POPEz 147      50.662  18.978  68.451  1.00  0.00           C
ATOM   7794  C26 POPEz 147      51.302  19.058  67.051  1.00  0.00           C
ATOM   7797  C27 POPEz 147      51.782  17.688  66.551  1.00  0.00           C
ATOM   7800  C28 POPEz 147      52.972  17.788  65.571  1.00  0.00           C
ATOM   7803  C29 POPEz 147      53.552  16.438  65.261  1.00  0.00           C
ATOM   7805 0C21 POPEz 147      54.292  16.078  64.201  1.00  0.00           C
ATOM   7807 1C21 POPEz 147      54.763  16.928  63.041  1.00  0.00           C
ATOM   7810 2C21 POPEz 147      54.243  16.467  61.661  1.00  0.00           C
ATOM   7813 3C21 POPEz 147      54.372  14.948  61.391  1.00  0.00           C
ATOM   7816 4C21 POPEz 147      54.503  14.588  59.901  1.00  0.00           C
ATOM   7819 5C21 POPEz 147      53.392  15.128  58.991  1.00  0.00           C
ATOM   7822 6C21 POPEz 147      52.003  14.538  59.281  1.00  0.00           C
ATOM   7825 7C21 POPEz 147      51.102  14.548  58.041  1.00  0.00           C
ATOM   7828 8C21 POPEz 147      49.722  13.918  58.261  1.00  0.00           C
ATOM   7832  C33 POPEz 147      54.482  18.208  72.721  1.00  0.00           C
ATOM   7835  C34 POPEz 147      54.833  17.558  71.371  1.00  0.00           C
ATOM   7838  C35 POPEz 147      55.872  18.348  70.551  1.00  0.00           C
ATOM   7841  C36 POPEz 147      55.792  18.068  69.041  1.00  0.00           C
ATOM   7844  C37 POPEz 147      56.892  18.738  68.201  1.00  0.00           C
ATOM   7847  C38 POPEz 147      56.683  18.468  66.701  1.00  0.00           C
ATOM   7850  C39 POPEz 147      57.883  18.828  65.821  1.00  0.00           C
ATOM   7853 0C31 POPEz 147      58.793  17.618  65.541  1.00  0.00           C
ATOM   7856 1C31 POPEz 147      59.963  17.958  64.611  1.00  0.00           C
ATOM   7859 2C31 POPEz 147      60.802  16.718  64.261  1.00  0.00           C
ATOM   7862 3C31 POPEz 147      62.263  17.028  63.901  1.00  0.00           C
ATOM   7865 4C31 POPEz 147      62.442  17.958  62.691  1.00  0.00           C
ATOM   7868 5C31 POPEz 147      63.923  18.178  62.361  1.00  0.00           C
ATOM   7871 6C31 POPEz 147      64.152  19.028  61.111  1.00  0.00           C
ATOM   7875  NH3 POPE0 148       4.742 116.908  35.411  1.00  0.00           N
ATOM   7879  C12 POPE0 148       6.232 116.837  35.681  1.00  0.00           C
ATOM   7882  C11 POPE0 148       6.812 115.447  35.341  1.00  0.00           C
ATOM   7885  P   POPE0 148       9.182 114.298  35.721  1.00  0.00           P
ATOM   7886  O13 POPE0 148       9.212 113.267  34.681  1.00  0.00           O
ATOM   7887  O14 POPE0 148      10.522 114.837  36.011  1.00  0.00           O
ATOM   7888  O11 POPE0 148       8.572 113.717  37.061  1.00  0.00           O
ATOM   7889  O12 POPE0 148       8.232 115.497  35.341  1.00  0.00           O
ATOM   7890  C1  POPE0 148       8.532 114.548  38.241  1.00  0.00           C
ATOM   7893  C2  POPE0 148       7.242 114.278  39.061  1.00  0.00           C
ATOM   7895  O21 POPE0 148       6.962 115.417  39.901  1.00  0.00           O
ATOM   7896  C21 POPE0 148       5.812 116.057  39.741  1.00  0.00           C
ATOM   7897  O22 POPE0 148       5.072 115.957  38.781  1.00  0.00           O
ATOM   7898  C22 POPE0 148       5.582 116.997  40.921  1.00  0.00           C
ATOM   7901  C3  POPE0 148       7.382 112.957  39.911  1.00  0.00           C
ATOM   7904  O31 POPE0 148       7.582 113.197  41.321  1.00  0.00           O
ATOM   7905  C31 POPE0 148       6.492 113.598  41.981  1.00  0.00           C
ATOM   7906  O32 POPE0 148       5.352 113.568  41.541  1.00  0.00           O
ATOM   7907  C32 POPE0 148       6.902 114.188  43.321  1.00  0.00           C
ATOM   7910  C23 POPE0 148       4.212 116.857  41.621  1.00  0.00           C
ATOM   7913  C24 POPE0 148       4.082 117.878  42.761  1.00  0.00           C
ATOM   7916  C25 POPE0 148       2.652 118.057  43.291  1.00  0.00           C
ATOM   7919  C26 POPE0 148       1.982 116.787  43.831  1.00  0.00           C
ATOM   7922  C27 POPE0 148       0.762 117.127  44.701  1.00  0.00           C
ATOM   7925  C28 POPE0 148       0.082 115.917  45.361  1.00  0.00           C
ATOM   7928  C29 POPE0 148      -0.638 115.047  44.361  1.00  0.00           C
ATOM   7930 0C21 POPE0 148      -0.928 113.747  44.531  1.00  0.00           C
ATOM   7932 1C21 POPE0 148      -0.608 112.896  45.731  1.00  0.00           C
ATOM   7935 2C21 POPE0 148      -1.793 112.748  46.711  1.00  0.00           C
ATOM   7938 3C21 POPE0 148      -2.123 114.057  47.431  1.00  0.00           C
ATOM   7941 4C21 POPE0 148      -3.073 113.878  48.621  1.00  0.00           C
ATOM   7944 5C21 POPE0 148      -2.803 114.918  49.711  1.00  0.00           C
ATOM   7947 6C21 POPE0 148      -3.863 114.867  50.821  1.00  0.00           C
ATOM   7950 7C21 POPE0 148      -3.513 115.798  51.991  1.00  0.00           C
ATOM   7953 8C21 POPE0 148      -4.573 115.777  53.081  1.00  0.00           C
ATOM   7957  C33 POPE0 148       6.082 113.557  44.461  1.00  0.00           C
ATOM   7960  C34 POPE0 148       6.122 114.368  45.751  1.00  0.00           C
ATOM   7963  C35 POPE0 148       4.912 115.298  45.911  1.00  0.00           C
ATOM   7966  C36 POPE0 148       4.672 115.668  47.371  1.00  0.00           C
ATOM   7969  C37 POPE0 148       3.292 116.278  47.621  1.00  0.00           C
ATOM   7972  C38 POPE0 148       3.092 116.478  49.121  1.00  0.00           C
ATOM   7975  C39 POPE0 148       1.702 116.956  49.531  1.00  0.00           C
ATOM   7978 0C31 POPE0 148       1.672 117.117  51.051  1.00  0.00           C
ATOM   7981 1C31 POPE0 148       0.262 117.217  51.651  1.00  0.00           C
ATOM   7984 2C31 POPE0 148       0.302 117.297  53.181  1.00  0.00           C
ATOM   7987 3C31 POPE0 148       0.722 115.977  53.861  1.00  0.00           C
ATOM   7990 4C31 POPE0 148       1.012 116.178  55.351  1.00  0.00           C
ATOM   7993 5C31 POPE0 148       1.592 114.928  56.031  1.00  0.00           C
ATOM   7996 6C31 POPE0 148       2.002 115.198  57.481  1.00  0.00           C
ATOM   8000  NH3 POPE1 149      56.272 115.447  36.411  1.00  0.00           N
ATOM   8004  C12 POPE1 149      57.372 116.287  35.831  1.00  0.00           C
ATOM   8007  C11 POPE1 149      57.112 116.488  34.331  1.00  0.00           C
ATOM   8010  P   POPE1 149      55.363 117.908  32.991  1.00  0.00           P
ATOM   8011  O13 POPE1 149      53.902 118.057  32.831  1.00  0.00           O
ATOM   8012  O14 POPE1 149      56.162 117.677  31.771  1.00  0.00           O
ATOM   8013  O11 POPE1 149      55.902 119.207  33.721  1.00  0.00           O
ATOM   8014  O12 POPE1 149      55.732 116.787  34.061  1.00  0.00           O
ATOM   8015  C1  POPE1 149      55.212 119.657  34.901  1.00  0.00           C
ATOM   8018  C2  POPE1 149      56.213 120.047  36.031  1.00  0.00           C
ATOM   8020  O21 POPE1 149      55.503 120.668  37.131  1.00  0.00           O
ATOM   8021  C21 POPE1 149      54.843 119.788  37.891  1.00  0.00           C
ATOM   8022  O22 POPE1 149      55.022 118.587  37.881  1.00  0.00           O
ATOM   8023  C22 POPE1 149      53.772 120.548  38.691  1.00  0.00           C
ATOM   8026  C3  POPE1 149      57.302 121.007  35.491  1.00  0.00           C
ATOM   8029  O31 POPE1 149      58.362 121.257  36.431  1.00  0.00           O
ATOM   8030  C31 POPE1 149      59.273 120.286  36.511  1.00  0.00           C
ATOM   8031  O32 POPE1 149      59.203 119.207  35.951  1.00  0.00           O
ATOM   8032  C32 POPE1 149      60.402 120.747  37.421  1.00  0.00           C
ATOM   8035  C23 POPE1 149      54.262 121.038  40.071  1.00  0.00           C
ATOM   8038  C24 POPE1 149      53.292 121.997  40.771  1.00  0.00           C
ATOM   8041  C25 POPE1 149      53.572 122.057  42.281  1.00  0.00           C
ATOM   8044  C26 POPE1 149      52.543 121.227  43.061  1.00  0.00           C
ATOM   8047  C27 POPE1 149      53.003 120.718  44.421  1.00  0.00           C
ATOM   8050  C28 POPE1 149      51.992 119.688  44.961  1.00  0.00           C
ATOM   8053  C29 POPE1 149      52.382 119.138  46.311  1.00  0.00           C
ATOM   8055 0C21 POPE1 149      52.482 117.848  46.651  1.00  0.00           C
ATOM   8057 1C21 POPE1 149      52.212 116.646  45.771  1.00  0.00           C
ATOM   8060 2C21 POPE1 149      53.492 115.967  45.251  1.00  0.00           C
ATOM   8063 3C21 POPE1 149      54.322 115.286  46.341  1.00  0.00           C
ATOM   8066 4C21 POPE1 149      55.593 114.648  45.761  1.00  0.00           C
ATOM   8069 5C21 POPE1 149      56.372 113.808  46.781  1.00  0.00           C
ATOM   8072 6C21 POPE1 149      57.093 114.657  47.831  1.00  0.00           C
ATOM   8075 7C21 POPE1 149      57.933 113.797  48.781  1.00  0.00           C
ATOM   8078 8C21 POPE1 149      58.502 114.577  49.961  1.00  0.00           C
ATOM   8082  C33 POPE1 149      60.792 119.637  38.431  1.00  0.00           C
ATOM   8085  C34 POPE1 149      59.802 119.456  39.581  1.00  0.00           C
ATOM   8088  C35 POPE1 149      59.942 120.508  40.691  1.00  0.00           C
ATOM   8091  C36 POPE1 149      61.162 120.357  41.591  1.00  0.00           C
ATOM   8094  C37 POPE1 149      61.213 121.448  42.651  1.00  0.00           C
ATOM   8097  C38 POPE1 149      62.182 121.068  43.771  1.00  0.00           C
ATOM   8100  C39 POPE1 149      62.442 122.197  44.761  1.00  0.00           C
ATOM   8103 0C31 POPE1 149      63.073 121.646  46.041  1.00  0.00           C
ATOM   8106 1C31 POPE1 149      63.813 122.708  46.871  1.00  0.00           C
ATOM   8109 2C31 POPE1 149      63.362 122.738  48.341  1.00  0.00           C
ATOM   8112 3C31 POPE1 149      63.512 121.408  49.101  1.00  0.00           C
ATOM   8115 4C31 POPE1 149      64.932 121.117  49.611  1.00  0.00           C
ATOM   8118 5C31 POPE1 149      64.963 119.958  50.621  1.00  0.00           C
ATOM   8121 6C31 POPE1 149      66.362 119.657  51.171  1.00  0.00           C
ATOM   8125  NH3 POPE2 150      38.802 115.158  76.171  1.00  0.00           N
ATOM   8129  C12 POPE2 150      38.542 115.777  77.521  1.00  0.00           C
ATOM   8132  C11 POPE2 150      39.352 117.087  77.701  1.00  0.00           C
ATOM   8135  P   POPE2 150      37.652 118.557  79.151  1.00  0.00           P
ATOM   8136  O13 POPE2 150      37.932 119.958  79.511  1.00  0.00           O
ATOM   8137  O14 POPE2 150      36.773 117.757  80.021  1.00  0.00           O
ATOM   8138  O11 POPE2 150      36.942 118.498  77.731  1.00  0.00           O
ATOM   8139  O12 POPE2 150      39.012 117.807  78.891  1.00  0.00           O
ATOM   8140  C1  POPE2 150      37.052 119.567  76.811  1.00  0.00           C
ATOM   8143  C2  POPE2 150      36.912 119.018  75.381  1.00  0.00           C
ATOM   8145  O21 POPE2 150      36.972 120.137  74.481  1.00  0.00           O
ATOM   8146  C21 POPE2 150      37.692 119.888  73.391  1.00  0.00           C
ATOM   8147  O22 POPE2 150      38.072 118.787  73.031  1.00  0.00           O
ATOM   8148  C22 POPE2 150      38.122 121.187  72.731  1.00  0.00           C
ATOM   8151  C3  POPE2 150      35.613 118.188  75.211  1.00  0.00           C
ATOM   8154  O31 POPE2 150      35.462 117.668  73.891  1.00  0.00           O
ATOM   8155  C31 POPE2 150      36.252 116.646  73.551  1.00  0.00           C
ATOM   8156  O32 POPE2 150      37.102 116.147  74.281  1.00  0.00           O
ATOM   8157  C32 POPE2 150      35.952 116.278  72.111  1.00  0.00           C
ATOM   8160  C23 POPE2 150      39.523 121.068  72.091  1.00  0.00           C
ATOM   8163  C24 POPE2 150      39.612 121.798  70.751  1.00  0.00           C
ATOM   8166  C25 POPE2 150      38.993 121.047  69.571  1.00  0.00           C
ATOM   8169  C26 POPE2 150      39.973 120.058  68.911  1.00  0.00           C
ATOM   8172  C27 POPE2 150      39.523 119.627  67.511  1.00  0.00           C
ATOM   8175  C28 POPE2 150      40.503 118.647  66.821  1.00  0.00           C
ATOM   8178  C29 POPE2 150      41.782 119.298  66.361  1.00  0.00           C
ATOM   8180 0C21 POPE2 150      42.422 119.057  65.201  1.00  0.00           C
ATOM   8182 1C21 POPE2 150      41.992 118.078  64.141  1.00  0.00           C
ATOM   8185 2C21 POPE2 150      42.482 116.646  64.451  1.00  0.00           C
ATOM   8188 3C21 POPE2 150      42.162 115.648  63.351  1.00  0.00           C
ATOM   8191 4C21 POPE2 150      42.853 114.298  63.591  1.00  0.00           C
ATOM   8194 5C21 POPE2 150      42.502 113.247  62.531  1.00  0.00           C
ATOM   8197 6C21 POPE2 150      43.332 111.968  62.731  1.00  0.00           C
ATOM   8200 7C21 POPE2 150      42.953 110.837  61.771  1.00  0.00           C
ATOM   8203 8C21 POPE2 150      43.843 109.617  61.981  1.00  0.00           C
ATOM   8207  C33 POPE2 150      36.753 115.058  71.621  1.00  0.00           C
ATOM   8210  C34 POPE2 150      38.203 115.417  71.251  1.00  0.00           C
ATOM   8213  C35 POPE2 150      38.332 116.047  69.861  1.00  0.00           C
ATOM   8216  C36 POPE2 150      38.082 115.047  68.721  1.00  0.00           C
ATOM   8219  C37 POPE2 150      38.532 115.597  67.371  1.00  0.00           C
ATOM   8222  C38 POPE2 150      37.892 114.888  66.171  1.00  0.00           C
ATOM   8225  C39 POPE2 150      38.242 115.627  64.871  1.00  0.00           C
ATOM   8228 0C31 POPE2 150      37.512 115.128  63.621  1.00  0.00           C
ATOM   8231 1C31 POPE2 150      37.753 116.107  62.461  1.00  0.00           C
ATOM   8234 2C31 POPE2 150      37.023 115.777  61.151  1.00  0.00           C
ATOM   8237 3C31 POPE2 150      37.093 116.956  60.181  1.00  0.00           C
ATOM   8240 4C31 POPE2 150      36.482 116.676  58.801  1.00  0.00           C
ATOM   8243 5C31 POPE2 150      36.672 117.857  57.841  1.00  0.00           C
ATOM   8246 6C31 POPE2 150      36.052 117.628  56.461  1.00  0.00           C
ATOM   8250  NH3 POPE3 151     116.082 115.286  74.201  1.00  0.00           N
ATOM   8254  C12 POPE3 151     114.873 114.427  74.491  1.00  0.00           C
ATOM   8257  C11 POPE3 151     114.532 114.368  76.001  1.00  0.00           C
ATOM   8260  P   POPE3 151     112.032 113.538  76.041  1.00  0.00           P
ATOM   8261  O13 POPE3 151     111.602 114.897  76.431  1.00  0.00           O
ATOM   8262  O14 POPE3 151     111.332 112.348  76.591  1.00  0.00           O
ATOM   8263  O11 POPE3 151     112.012 113.486  74.461  1.00  0.00           O
ATOM   8264  O12 POPE3 151     113.573 113.367  76.351  1.00  0.00           O
ATOM   8265  C1  POPE3 151     110.863 112.967  73.781  1.00  0.00           C
ATOM   8268  C2  POPE3 151     111.023 113.218  72.261  1.00  0.00           C
ATOM   8270  O21 POPE3 151     110.023 112.458  71.551  1.00  0.00           O
ATOM   8271  C21 POPE3 151     109.733 112.947  70.361  1.00  0.00           C
ATOM   8272  O22 POPE3 151     110.042 114.057  69.951  1.00  0.00           O
ATOM   8273  C22 POPE3 151     109.052 111.857  69.521  1.00  0.00           C
ATOM   8276  C3  POPE3 151     112.432 112.768  71.821  1.00  0.00           C
ATOM   8279  O31 POPE3 151     112.682 112.908  70.401  1.00  0.00           O
ATOM   8280  C31 POPE3 151     113.493 113.878  70.041  1.00  0.00           C
ATOM   8281  O32 POPE3 151     114.102 114.637  70.771  1.00  0.00           O
ATOM   8282  C32 POPE3 151     113.462 114.018  68.521  1.00  0.00           C
ATOM   8285  C23 POPE3 151     108.763 112.297  68.071  1.00  0.00           C
ATOM   8288  C24 POPE3 151     108.313 111.107  67.221  1.00  0.00           C
ATOM   8291  C25 POPE3 151     107.592 111.448  65.901  1.00  0.00           C
ATOM   8294  C26 POPE3 151     108.363 112.337  64.921  1.00  0.00           C
ATOM   8297  C27 POPE3 151     107.502 112.598  63.671  1.00  0.00           C
ATOM   8300  C28 POPE3 151     108.243 113.398  62.581  1.00  0.00           C
ATOM   8303  C29 POPE3 151     107.282 113.948  61.551  1.00  0.00           C
ATOM   8305 0C21 POPE3 151     107.262 113.657  60.231  1.00  0.00           C
ATOM   8307 1C21 POPE3 151     108.213 112.757  59.491  1.00  0.00           C
ATOM   8310 2C21 POPE3 151     107.823 111.268  59.581  1.00  0.00           C
ATOM   8313 3C21 POPE3 151     108.813 110.348  58.851  1.00  0.00           C
ATOM   8316 4C21 POPE3 151     108.213 108.978  58.491  1.00  0.00           C
ATOM   8319 5C21 POPE3 151     108.083 107.988  59.661  1.00  0.00           C
ATOM   8322 6C21 POPE3 151     107.212 106.787  59.271  1.00  0.00           C
ATOM   8325 7C21 POPE3 151     107.063 105.727  60.371  1.00  0.00           C
ATOM   8328 8C21 POPE3 151     106.062 104.627  59.991  1.00  0.00           C
ATOM   8332  C33 POPE3 151     113.743 112.777  67.671  1.00  0.00           C
ATOM   8335  C34 POPE3 151     113.363 113.118  66.231  1.00  0.00           C
ATOM   8338  C35 POPE3 151     113.573 111.987  65.231  1.00  0.00           C
ATOM   8341  C36 POPE3 151     115.002 111.427  65.161  1.00  0.00           C
ATOM   8344  C37 POPE3 151     116.082 112.418  64.731  1.00  0.00           C
ATOM   8347  C38 POPE3 151     117.432 111.688  64.681  1.00  0.00           C
ATOM   8350  C39 POPE3 151     118.593 112.418  63.981  1.00  0.00           C
ATOM   8353 0C31 POPE3 151     119.012 111.676  62.691  1.00  0.00           C
ATOM   8356 1C31 POPE3 151     120.302 112.217  62.051  1.00  0.00           C
ATOM   8359 2C31 POPE3 151     120.883 111.217  61.051  1.00  0.00           C
ATOM   8362 3C31 POPE3 151     122.113 111.738  60.291  1.00  0.00           C
ATOM   8365 4C31 POPE3 151     122.762 110.637  59.441  1.00  0.00           C
ATOM   8368 5C31 POPE3 151     123.972 111.128  58.631  1.00  0.00           C
ATOM   8371 6C31 POPE3 151     124.622 110.007  57.801  1.00  0.00           C
ATOM   8375  NH3 POPE4 152     117.972  80.268  77.481  1.00  0.00           N
ATOM   8379  C12 POPE4 152     117.982  81.087  76.231  1.00  0.00           C
ATOM   8382  C11 POPE4 152     116.952  82.188  76.421  1.00  0.00           C
ATOM   8385  P   POPE4 152     116.202  84.398  75.321  1.00  0.00           P
ATOM   8386  O13 POPE4 152     115.343  84.577  76.521  1.00  0.00           O
ATOM   8387  O14 POPE4 152     117.352  85.317  75.201  1.00  0.00           O
ATOM   8388  O11 POPE4 152     115.293  84.538  74.041  1.00  0.00           O
ATOM   8389  O12 POPE4 152     116.742  82.908  75.221  1.00  0.00           O
ATOM   8390  C1  POPE4 152     115.653  83.867  72.821  1.00  0.00           C
ATOM   8393  C2  POPE4 152     115.872  84.928  71.731  1.00  0.00           C
ATOM   8395  O21 POPE4 152     116.523  84.337  70.591  1.00  0.00           O
ATOM   8396  C21 POPE4 152     115.912  84.557  69.431  1.00  0.00           C
ATOM   8397  O22 POPE4 152     114.753  84.907  69.291  1.00  0.00           O
ATOM   8398  C22 POPE4 152     116.903  84.347  68.281  1.00  0.00           C
ATOM   8401  C3  POPE4 152     116.752  86.087  72.271  1.00  0.00           C
ATOM   8404  O31 POPE4 152     116.783  87.137  71.291  1.00  0.00           O
ATOM   8405  C31 POPE4 152     116.963  88.358  71.751  1.00  0.00           C
ATOM   8406  O32 POPE4 152     117.373  88.687  72.851  1.00  0.00           O
ATOM   8407  C32 POPE4 152     116.543  89.316  70.661  1.00  0.00           C
ATOM   8410  C23 POPE4 152     117.072  85.627  67.431  1.00  0.00           C
ATOM   8413  C24 POPE4 152     117.092  85.388  65.921  1.00  0.00           C
ATOM   8416  C25 POPE4 152     115.752  85.737  65.261  1.00  0.00           C
ATOM   8419  C26 POPE4 152     115.832  85.688  63.731  1.00  0.00           C
ATOM   8422  C27 POPE4 152     114.512  86.128  63.081  1.00  0.00           C
ATOM   8425  C28 POPE4 152     114.532  85.947  61.561  1.00  0.00           C
ATOM   8428  C29 POPE4 152     113.412  86.707  60.901  1.00  0.00           C
ATOM   8430 0C21 POPE4 152     113.552  87.748  60.061  1.00  0.00           C
ATOM   8432 1C21 POPE4 152     114.843  88.398  59.621  1.00  0.00           C
ATOM   8435 2C21 POPE4 152     114.532  89.778  59.011  1.00  0.00           C
ATOM   8438 3C21 POPE4 152     115.772  90.587  58.611  1.00  0.00           C
ATOM   8441 4C21 POPE4 152     115.433  92.017  58.151  1.00  0.00           C
ATOM   8444 5C21 POPE4 152     114.642  92.067  56.841  1.00  0.00           C
ATOM   8447 6C21 POPE4 152     113.942  93.407  56.571  1.00  0.00           C
ATOM   8450 7C21 POPE4 152     112.933  93.307  55.411  1.00  0.00           C
ATOM   8453 8C21 POPE4 152     112.032  94.548  55.291  1.00  0.00           C
ATOM   8457  C33 POPE4 152     117.782  89.988  70.041  1.00  0.00           C
ATOM   8460  C34 POPE4 152     117.393  90.767  68.791  1.00  0.00           C
ATOM   8463  C35 POPE4 152     116.773  89.878  67.701  1.00  0.00           C
ATOM   8466  C36 POPE4 152     117.273  90.238  66.311  1.00  0.00           C
ATOM   8469  C37 POPE4 152     116.672  89.337  65.231  1.00  0.00           C
ATOM   8472  C38 POPE4 152     116.773  89.918  63.821  1.00  0.00           C
ATOM   8475  C39 POPE4 152     118.202  90.187  63.371  1.00  0.00           C
ATOM   8478 0C31 POPE4 152     118.232  90.807  61.971  1.00  0.00           C
ATOM   8481 1C31 POPE4 152     119.622  91.278  61.551  1.00  0.00           C
ATOM   8484 2C31 POPE4 152     119.642  91.758  60.101  1.00  0.00           C
ATOM   8487 3C31 POPE4 152     119.672  90.597  59.101  1.00  0.00           C
ATOM   8490 4C31 POPE4 152     119.733  91.077  57.651  1.00  0.00           C
ATOM   8493 5C31 POPE4 152     119.982  89.918  56.681  1.00  0.00           C
ATOM   8496 6C31 POPE4 152     120.092  90.357  55.221  1.00  0.00           C
ATOM   8500  NH3 POPE5 153      40.493 102.757  77.371  1.00  0.00           N
ATOM   8504  C12 POPE5 153      40.093 104.027  78.091  1.00  0.00           C
ATOM   8507  C11 POPE5 153      41.013 105.198  77.671  1.00  0.00           C
ATOM   8510  P   POPE5 153      41.892 107.507  78.681  1.00  0.00           P
ATOM   8511  O13 POPE5 153      41.262 108.638  79.381  1.00  0.00           O
ATOM   8512  O14 POPE5 153      43.152 106.918  79.191  1.00  0.00           O
ATOM   8513  O11 POPE5 153      42.273 108.127  77.281  1.00  0.00           O
ATOM   8514  O12 POPE5 153      40.773 106.396  78.411  1.00  0.00           O
ATOM   8515  C1  POPE5 153      41.372 108.197  76.181  1.00  0.00           C
ATOM   8518  C2  POPE5 153      41.972 107.458  74.941  1.00  0.00           C
ATOM   8520  O21 POPE5 153      40.932 106.688  74.301  1.00  0.00           O
ATOM   8521  C21 POPE5 153      40.043 107.477  73.711  1.00  0.00           C
ATOM   8522  O22 POPE5 153      40.052 108.687  73.711  1.00  0.00           O
ATOM   8523  C22 POPE5 153      39.003 106.658  72.961  1.00  0.00           C
ATOM   8526  C3  POPE5 153      43.183 106.557  75.341  1.00  0.00           C
ATOM   8529  O31 POPE5 153      43.643 105.688  74.281  1.00  0.00           O
ATOM   8530  C31 POPE5 153      43.513 104.377  74.511  1.00  0.00           C
ATOM   8531  O32 POPE5 153      42.972 103.878  75.471  1.00  0.00           O
ATOM   8532  C32 POPE5 153      44.273 103.577  73.441  1.00  0.00           C
ATOM   8535  C23 POPE5 153      39.652 105.898  71.791  1.00  0.00           C
ATOM   8538  C24 POPE5 153      40.243 106.828  70.721  1.00  0.00           C
ATOM   8541  C25 POPE5 153      41.083 106.087  69.671  1.00  0.00           C
ATOM   8544  C26 POPE5 153      40.402 106.047  68.301  1.00  0.00           C
ATOM   8547  C27 POPE5 153      41.343 105.528  67.201  1.00  0.00           C
ATOM   8550  C28 POPE5 153      40.773 105.688  65.781  1.00  0.00           C
ATOM   8553  C29 POPE5 153      40.992 107.038  65.141  1.00  0.00           C
ATOM   8555 0C21 POPE5 153      41.753 107.257  64.051  1.00  0.00           C
ATOM   8557 1C21 POPE5 153      42.543 106.227  63.281  1.00  0.00           C
ATOM   8560 2C21 POPE5 153      41.762 105.658  62.081  1.00  0.00           C
ATOM   8563 3C21 POPE5 153      41.603 106.688  60.951  1.00  0.00           C
ATOM   8566 4C21 POPE5 153      40.932 106.168  59.671  1.00  0.00           C
ATOM   8569 5C21 POPE5 153      41.662 104.977  59.021  1.00  0.00           C
ATOM   8572 6C21 POPE5 153      41.262 104.767  57.561  1.00  0.00           C
ATOM   8575 7C21 POPE5 153      42.182 103.797  56.801  1.00  0.00           C
ATOM   8578 8C21 POPE5 153      41.743 103.568  55.351  1.00  0.00           C
ATOM   8582  C33 POPE5 153      43.472 103.188  72.171  1.00  0.00           C
ATOM   8585  C34 POPE5 153      44.422 102.738  71.041  1.00  0.00           C
ATOM   8588  C35 POPE5 153      43.752 102.577  69.671  1.00  0.00           C
ATOM   8591  C36 POPE5 153      44.792 102.288  68.561  1.00  0.00           C
ATOM   8594  C37 POPE5 153      44.292 102.628  67.151  1.00  0.00           C
ATOM   8597  C38 POPE5 153      45.423 102.848  66.141  1.00  0.00           C
ATOM   8600  C39 POPE5 153      45.872 101.588  65.371  1.00  0.00           C
ATOM   8603 0C31 POPE5 153      46.972 101.887  64.331  1.00  0.00           C
ATOM   8606 1C31 POPE5 153      48.343 102.188  64.961  1.00  0.00           C
ATOM   8609 2C31 POPE5 153      49.412 102.528  63.911  1.00  0.00           C
ATOM   8612 3C31 POPE5 153      50.813 102.637  64.511  1.00  0.00           C
ATOM   8615 4C31 POPE5 153      51.912 102.786  63.451  1.00  0.00           C
ATOM   8618 5C31 POPE5 153      53.302 102.988  64.061  1.00  0.00           C
ATOM   8621 6C31 POPE5 153      54.352 103.398  63.021  1.00  0.00           C
ATOM   8625  NH3 POPE6 154     120.092  61.228  30.441  1.00  0.00           N
ATOM   8629  C12 POPE6 154     121.423  61.057  31.131  1.00  0.00           C
ATOM   8632  C11 POPE6 154     121.722  59.578  31.381  1.00  0.00           C
ATOM   8635  P   POPE6 154     124.252  59.098  31.871  1.00  0.00           P
ATOM   8636  O13 POPE6 154     124.683  57.897  32.631  1.00  0.00           O
ATOM   8637  O14 POPE6 154     124.273  58.977  30.411  1.00  0.00           O
ATOM   8638  O11 POPE6 154     125.042  60.408  32.211  1.00  0.00           O
ATOM   8639  O12 POPE6 154     122.773  59.428  32.331  1.00  0.00           O
ATOM   8640  C1  POPE6 154     126.302  60.338  32.881  1.00  0.00           C
ATOM   8643  C2  POPE6 154     126.123  60.678  34.371  1.00  0.00           C
ATOM   8645  O21 POPE6 154     125.922  59.448  35.091  1.00  0.00           O
ATOM   8646  C21 POPE6 154     126.482  59.408  36.291  1.00  0.00           C
ATOM   8647  O22 POPE6 154     126.982  60.357  36.871  1.00  0.00           O
ATOM   8648  C22 POPE6 154     126.313  57.997  36.891  1.00  0.00           C
ATOM   8651  C3  POPE6 154     124.902  61.638  34.521  1.00  0.00           C
ATOM   8654  O31 POPE6 154     124.893  62.278  35.801  1.00  0.00           O
ATOM   8655  C31 POPE6 154     124.063  61.798  36.701  1.00  0.00           C
ATOM   8656  O32 POPE6 154     123.153  61.008  36.501  1.00  0.00           O
ATOM   8657  C32 POPE6 154     124.432  62.458  38.031  1.00  0.00           C
ATOM   8660  C23 POPE6 154     127.312  57.608  38.011  1.00  0.00           C
ATOM   8663  C24 POPE6 154     127.082  58.288  39.361  1.00  0.00           C
ATOM   8666  C25 POPE6 154     128.097  57.857  40.421  1.00  0.00           C
ATOM   8669  C26 POPE6 154     127.793  58.438  41.801  1.00  0.00           C
ATOM   8672  C27 POPE6 154     128.847  58.088  42.851  1.00  0.00           C
ATOM   8675  C28 POPE6 154     128.518  58.648  44.251  1.00  0.00           C
ATOM   8678  C29 POPE6 154     128.167  57.578  45.251  1.00  0.00           C
ATOM   8680 0C21 POPE6 154     128.987  57.078  46.201  1.00  0.00           C
ATOM   8682 1C21 POPE6 154     130.418  57.447  46.491  1.00  0.00           C
ATOM   8685 2C21 POPE6 154     130.638  57.918  47.951  1.00  0.00           C
ATOM   8688 3C21 POPE6 154     130.088  56.938  49.001  1.00  0.00           C
ATOM   8691 4C21 POPE6 154     130.437  57.318  50.441  1.00  0.00           C
ATOM   8694 5C21 POPE6 154     129.957  56.267  51.461  1.00  0.00           C
ATOM   8697 6C21 POPE6 154     128.427  56.098  51.531  1.00  0.00           C
ATOM   8700 7C21 POPE6 154     127.998  55.037  52.561  1.00  0.00           C
ATOM   8703 8C21 POPE6 154     126.482  54.848  52.671  1.00  0.00           C
ATOM   8707  C33 POPE6 154     123.883  61.768  39.291  1.00  0.00           C
ATOM   8710  C34 POPE6 154     124.222  62.608  40.541  1.00  0.00           C
ATOM   8713  C35 POPE6 154     125.222  61.938  41.491  1.00  0.00           C
ATOM   8716  C36 POPE6 154     125.793  62.938  42.501  1.00  0.00           C
ATOM   8719  C37 POPE6 154     126.652  62.267  43.581  1.00  0.00           C
ATOM   8722  C38 POPE6 154     126.692  63.028  44.911  1.00  0.00           C
ATOM   8725  C39 POPE6 154     125.323  63.138  45.591  1.00  0.00           C
ATOM   8728 0C31 POPE6 154     125.433  63.498  47.071  1.00  0.00           C
ATOM   8731 1C31 POPE6 154     124.133  64.047  47.671  1.00  0.00           C
ATOM   8734 2C31 POPE6 154     124.252  64.408  49.161  1.00  0.00           C
ATOM   8737 3C31 POPE6 154     125.393  65.378  49.481  1.00  0.00           C
ATOM   8740 4C31 POPE6 154     125.402  65.826  50.941  1.00  0.00           C
ATOM   8743 5C31 POPE6 154     126.752  66.407  51.391  1.00  0.00           C
ATOM   8746 6C31 POPE6 154     126.662  67.208  52.681  1.00  0.00           C
ATOM   8750  NH3 POPE7 155      28.693   8.528  73.791  1.00  0.00           N
ATOM   8754  C12 POPE7 155      28.402   7.188  73.161  1.00  0.00           C
ATOM   8757  C11 POPE7 155      26.892   6.878  73.221  1.00  0.00           C
ATOM   8760  P   POPE7 155      26.202   5.518  75.361  1.00  0.00           P
ATOM   8761  O13 POPE7 155      27.432   4.698  75.281  1.00  0.00           O
ATOM   8762  O14 POPE7 155      25.682   5.828  76.721  1.00  0.00           O
ATOM   8763  O11 POPE7 155      25.092   4.808  74.481  1.00  0.00           O
ATOM   8764  O12 POPE7 155      26.442   6.878  74.591  1.00  0.00           O
ATOM   8765  C1  POPE7 155      23.742   5.278  74.341  1.00  0.00           C
ATOM   8768  C2  POPE7 155      23.072   4.898  72.971  1.00  0.00           C
ATOM   8770  O21 POPE7 155      23.422   5.888  71.971  1.00  0.00           O
ATOM   8771  C21 POPE7 155      23.322   5.418  70.721  1.00  0.00           C
ATOM   8772  O22 POPE7 155      23.173   4.248  70.411  1.00  0.00           O
ATOM   8773  C22 POPE7 155      23.212   6.578  69.731  1.00  0.00           C
ATOM   8776  C3  POPE7 155      21.503   4.788  73.131  1.00  0.00           C
ATOM   8779  O31 POPE7 155      20.792   4.608  71.881  1.00  0.00           O
ATOM   8780  C31 POPE7 155      19.462   4.788  71.931  1.00  0.00           C
ATOM   8781  O32 POPE7 155      18.833   5.098  72.931  1.00  0.00           O
ATOM   8782  C32 POPE7 155      18.863   4.648  70.531  1.00  0.00           C
ATOM   8785  C23 POPE7 155      22.502   6.158  68.411  1.00  0.00           C
ATOM   8788  C24 POPE7 155      21.772   7.338  67.761  1.00  0.00           C
ATOM   8791  C25 POPE7 155      20.852   6.958  66.591  1.00  0.00           C
ATOM   8794  C26 POPE7 155      21.572   6.548  65.301  1.00  0.00           C
ATOM   8797  C27 POPE7 155      20.562   6.108  64.231  1.00  0.00           C
ATOM   8800  C28 POPE7 155      21.193   5.538  62.951  1.00  0.00           C
ATOM   8803  C29 POPE7 155      21.712   4.128  63.161  1.00  0.00           C
ATOM   8805 0C21 POPE7 155      21.732   3.168  62.221  1.00  0.00           C
ATOM   8807 1C21 POPE7 155      21.333   3.378  60.781  1.00  0.00           C
ATOM   8810 2C21 POPE7 155      19.822   3.208  60.561  1.00  0.00           C
ATOM   8813 3C21 POPE7 155      19.372   3.848  59.241  1.00  0.00           C
ATOM   8816 4C21 POPE7 155      17.932   3.448  58.861  1.00  0.00           C
ATOM   8819 5C21 POPE7 155      17.872   2.068  58.201  1.00  0.00           C
ATOM   8822 6C21 POPE7 155      16.552   1.798  57.461  1.00  0.00           C
ATOM   8825 7C21 POPE7 155      16.672   0.528  56.611  1.00  0.00           C
ATOM   8828 8C21 POPE7 155      15.552   0.318  55.601  1.00  0.00           C
ATOM   8832  C33 POPE7 155      19.402   3.498  69.631  1.00  0.00           C
ATOM   8835  C34 POPE7 155      18.693   3.548  68.271  1.00  0.00           C
ATOM   8838  C35 POPE7 155      19.552   3.168  67.051  1.00  0.00           C
ATOM   8841  C36 POPE7 155      19.872   1.678  66.951  1.00  0.00           C
ATOM   8844  C37 POPE7 155      20.572   1.338  65.621  1.00  0.00           C
ATOM   8847  C38 POPE7 155      20.992  -0.132  65.571  1.00  0.00           C
ATOM   8850  C39 POPE7 155      21.512  -0.612  64.201  1.00  0.00           C
ATOM   8853 0C31 POPE7 155      20.442  -0.642  63.091  1.00  0.00           C
ATOM   8856 1C31 POPE7 155      20.732  -1.742  62.061  1.00  0.00           C
ATOM   8859 2C31 POPE7 155      19.632  -1.942  61.011  1.00  0.00           C
ATOM   8862 3C31 POPE7 155      19.712  -0.942  59.841  1.00  0.00           C
ATOM   8865 4C31 POPE7 155      20.703  -1.392  58.761  1.00  0.00           C
ATOM   8868 5C31 POPE7 155      20.833  -0.392  57.611  1.00  0.00           C
ATOM   8871 6C31 POPE7 155      21.692  -0.922  56.461  1.00  0.00           C
ATOM   8875  NH3 POPE8 156      83.112  68.438  36.941  1.00  0.00           N
ATOM   8879  C12 POPE8 156      81.853  69.268  36.791  1.00  0.00           C
ATOM   8882  C11 POPE8 156      80.583  68.418  36.941  1.00  0.00           C
ATOM   8885  P   POPE8 156      78.612  69.908  37.931  1.00  0.00           P
ATOM   8886  O13 POPE8 156      78.542  71.358  37.601  1.00  0.00           O
ATOM   8887  O14 POPE8 156      77.302  69.257  38.141  1.00  0.00           O
ATOM   8888  O11 POPE8 156      79.473  69.658  39.231  1.00  0.00           O
ATOM   8889  O12 POPE8 156      79.392  69.188  36.771  1.00  0.00           O
ATOM   8890  C1  POPE8 156      79.232  68.488  40.051  1.00  0.00           C
ATOM   8893  C2  POPE8 156      78.652  68.877  41.441  1.00  0.00           C
ATOM   8895  O21 POPE8 156      78.672  67.767  42.361  1.00  0.00           O
ATOM   8896  C21 POPE8 156      77.773  66.807  42.241  1.00  0.00           C
ATOM   8897  O22 POPE8 156      76.953  66.688  41.341  1.00  0.00           O
ATOM   8898  C22 POPE8 156      77.872  65.877  43.461  1.00  0.00           C
ATOM   8901  C3  POPE8 156      77.302  69.638  41.371  1.00  0.00           C
ATOM   8904  O31 POPE8 156      76.953  70.168  42.671  1.00  0.00           O
ATOM   8905  C31 POPE8 156      76.213  71.278  42.631  1.00  0.00           C
ATOM   8906  O32 POPE8 156      75.832  71.858  41.631  1.00  0.00           O
ATOM   8907  C32 POPE8 156      76.002  71.768  44.071  1.00  0.00           C
ATOM   8910  C23 POPE8 156      77.542  66.587  44.791  1.00  0.00           C
ATOM   8913  C24 POPE8 156      77.533  65.668  46.021  1.00  0.00           C
ATOM   8916  C25 POPE8 156      78.923  65.157  46.431  1.00  0.00           C
ATOM   8919  C26 POPE8 156      78.932  64.537  47.841  1.00  0.00           C
ATOM   8922  C27 POPE8 156      80.352  64.128  48.301  1.00  0.00           C
ATOM   8925  C28 POPE8 156      80.383  63.557  49.731  1.00  0.00           C
ATOM   8928  C29 POPE8 156      81.792  63.278  50.191  1.00  0.00           C
ATOM   8930 0C21 POPE8 156      82.393  63.697  51.321  1.00  0.00           C
ATOM   8932 1C21 POPE8 156      81.802  64.576  52.401  1.00  0.00           C
ATOM   8935 2C21 POPE8 156      82.703  65.778  52.791  1.00  0.00           C
ATOM   8938 3C21 POPE8 156      83.953  65.397  53.601  1.00  0.00           C
ATOM   8941 4C21 POPE8 156      84.893  66.577  53.901  1.00  0.00           C
ATOM   8944 5C21 POPE8 156      84.343  67.618  54.891  1.00  0.00           C
ATOM   8947 6C21 POPE8 156      84.502  67.228  56.371  1.00  0.00           C
ATOM   8950 7C21 POPE8 156      84.082  68.348  57.341  1.00  0.00           C
ATOM   8953 8C21 POPE8 156      84.242  67.988  58.821  1.00  0.00           C
ATOM   8957  C33 POPE8 156      74.682  72.557  44.261  1.00  0.00           C
ATOM   8960  C34 POPE8 156      74.323  72.668  45.751  1.00  0.00           C
ATOM   8963  C35 POPE8 156      75.063  73.757  46.531  1.00  0.00           C
ATOM   8966  C36 POPE8 156      74.453  75.148  46.361  1.00  0.00           C
ATOM   8969  C37 POPE8 156      74.862  76.068  47.511  1.00  0.00           C
ATOM   8972  C38 POPE8 156      74.412  77.518  47.311  1.00  0.00           C
ATOM   8975  C39 POPE8 156      74.762  78.418  48.501  1.00  0.00           C
ATOM   8978 0C31 POPE8 156      74.072  77.998  49.811  1.00  0.00           C
ATOM   8981 1C31 POPE8 156      73.962  79.157  50.821  1.00  0.00           C
ATOM   8984 2C31 POPE8 156      73.482  78.708  52.201  1.00  0.00           C
ATOM   8987 3C31 POPE8 156      73.542  79.848  53.241  1.00  0.00           C
ATOM   8990 4C31 POPE8 156      72.393  80.858  53.091  1.00  0.00           C
ATOM   8993 5C31 POPE8 156      72.322  81.807  54.291  1.00  0.00           C
ATOM   8996 6C31 POPE8 156      71.122  82.768  54.251  1.00  0.00           C
ATOM   9000  NH3 POPE9 157       4.462 125.432  76.571  1.00  0.00           N
ATOM   9004  C12 POPE9 157       5.962 125.513  76.641  1.00  0.00           C
ATOM   9007  C11 POPE9 157       6.622 124.617  75.571  1.00  0.00           C
ATOM   9010  P   POPE9 157       9.132 124.146  76.261  1.00  0.00           P
ATOM   9011  O13 POPE9 157      10.232 125.133  76.341  1.00  0.00           O
ATOM   9012  O14 POPE9 157       8.512 123.778  77.551  1.00  0.00           O
ATOM   9013  O11 POPE9 157       9.662 122.838  75.501  1.00  0.00           O
ATOM   9014  O12 POPE9 157       8.022 124.867  75.401  1.00  0.00           O
ATOM   9015  C1  POPE9 157       8.882 122.267  74.451  1.00  0.00           C
ATOM   9018  C2  POPE9 157       9.482 121.038  73.691  1.00  0.00           C
ATOM   9020  O21 POPE9 157       8.842 120.858  72.411  1.00  0.00           O
ATOM   9021  C21 POPE9 157       7.622 120.298  72.381  1.00  0.00           C
ATOM   9022  O22 POPE9 157       6.892 120.137  73.331  1.00  0.00           O
ATOM   9023  C22 POPE9 157       7.272 119.888  70.941  1.00  0.00           C
ATOM   9026  C3  POPE9 157       9.502 119.707  74.531  1.00  0.00           C
ATOM   9029  O31 POPE9 157       9.252 118.517  73.731  1.00  0.00           O
ATOM   9030  C31 POPE9 157      10.132 118.227  72.801  1.00  0.00           C
ATOM   9031  O32 POPE9 157      11.252 118.708  72.721  1.00  0.00           O
ATOM   9032  C32 POPE9 157       9.532 117.227  71.801  1.00  0.00           C
ATOM   9035  C23 POPE9 157       6.042 118.958  70.971  1.00  0.00           C
ATOM   9038  C24 POPE9 157       5.832 118.048  69.751  1.00  0.00           C
ATOM   9041  C25 POPE9 157       6.092 118.717  68.401  1.00  0.00           C
ATOM   9044  C26 POPE9 157       5.572 117.868  67.251  1.00  0.00           C
ATOM   9047  C27 POPE9 157       5.962 118.447  65.881  1.00  0.00           C
ATOM   9050  C28 POPE9 157       5.472 117.598  64.701  1.00  0.00           C
ATOM   9053  C29 POPE9 157       3.962 117.617  64.591  1.00  0.00           C
ATOM   9055 0C21 POPE9 157       3.242 117.448  63.471  1.00  0.00           C
ATOM   9057 1C21 POPE9 157       3.782 117.227  62.081  1.00  0.00           C
ATOM   9060 2C21 POPE9 157       2.952 118.028  61.061  1.00  0.00           C
ATOM   9063 3C21 POPE9 157       3.092 119.557  61.221  1.00  0.00           C
ATOM   9066 4C21 POPE9 157       2.182 120.307  60.251  1.00  0.00           C
ATOM   9069 5C21 POPE9 157       2.562 121.778  60.041  1.00  0.00           C
ATOM   9072 6C21 POPE9 157       1.672 122.418  58.961  1.00  0.00           C
ATOM   9075 7C21 POPE9 157       2.132 123.808  58.531  1.00  0.00           C
ATOM   9078 8C21 POPE9 157       1.192 124.438  57.501  1.00  0.00           C
ATOM   9082  C33 POPE9 157      10.252 117.278  70.431  1.00  0.00           C
ATOM   9085  C34 POPE9 157      10.142 115.986  69.601  1.00  0.00           C
ATOM   9088  C35 POPE9 157       8.742 115.718  69.041  1.00  0.00           C
ATOM   9091  C36 POPE9 157       8.722 114.497  68.111  1.00  0.00           C
ATOM   9094  C37 POPE9 157       7.322 114.167  67.581  1.00  0.00           C
ATOM   9097  C38 POPE9 157       7.212 112.738  67.021  1.00  0.00           C
ATOM   9100  C39 POPE9 157       5.762 112.288  66.771  1.00  0.00           C
ATOM   9103 0C31 POPE9 157       5.112 112.957  65.571  1.00  0.00           C
ATOM   9106 1C31 POPE9 157       3.632 112.598  65.401  1.00  0.00           C
ATOM   9109 2C31 POPE9 157       3.112 113.066  64.041  1.00  0.00           C
ATOM   9112 3C31 POPE9 157       1.602 112.857  63.891  1.00  0.00           C
ATOM   9115 4C31 POPE9 157       1.192 112.448  62.481  1.00  0.00           C
ATOM   9118 5C31 POPE9 157      -0.288 112.738  62.221  1.00  0.00           C
ATOM   9121 6C31 POPE9 157      -0.798 112.267  60.861  1.00  0.00           C
ATOM   9125  NH3 POPE  158     100.933 131.913  74.171  1.00  0.00           N
ATOM   9129  C12 POPE  158      99.743 131.033  74.471  1.00  0.00           C
ATOM   9132  C11 POPE  158      99.993 130.072  75.641  1.00  0.00           C
ATOM   9135  P   POPE  158      97.912 128.822  76.601  1.00  0.00           P
ATOM   9136  O13 POPE  158      98.692 127.633  77.011  1.00  0.00           O
ATOM   9137  O14 POPE  158      96.762 129.193  77.451  1.00  0.00           O
ATOM   9138  O11 POPE  158      97.422 128.553  75.151  1.00  0.00           O
ATOM   9139  O12 POPE  158      98.842 130.062  76.491  1.00  0.00           O
ATOM   9140  C1  POPE  158      96.313 129.232  74.561  1.00  0.00           C
ATOM   9143  C2  POPE  158      96.462 129.253  73.011  1.00  0.00           C
ATOM   9145  O21 POPE  158      95.192 129.352  72.331  1.00  0.00           O
ATOM   9146  C21 POPE  158      94.613 130.543  72.391  1.00  0.00           C
ATOM   9147  O22 POPE  158      94.912 131.433  73.171  1.00  0.00           O
ATOM   9148  C22 POPE  158      93.682 130.702  71.191  1.00  0.00           C
ATOM   9151  C3  POPE  158      97.172 127.943  72.561  1.00  0.00           C
ATOM   9154  O31 POPE  158      97.432 127.933  71.141  1.00  0.00           O
ATOM   9155  C31 POPE  158      96.903 126.912  70.471  1.00  0.00           C
ATOM   9156  O32 POPE  158      96.273 126.003  70.951  1.00  0.00           O
ATOM   9157  C32 POPE  158      97.282 127.062  68.991  1.00  0.00           C
ATOM   9160  C23 POPE  158      92.653 131.842  71.361  1.00  0.00           C
ATOM   9163  C24 POPE  158      92.122 132.383  70.021  1.00  0.00           C
ATOM   9166  C25 POPE  158      91.332 131.352  69.201  1.00  0.00           C
ATOM   9169  C26 POPE  158      91.982 131.042  67.841  1.00  0.00           C
ATOM   9172  C27 POPE  158      91.232 129.932  67.091  1.00  0.00           C
ATOM   9175  C28 POPE  158      91.903 129.573  65.761  1.00  0.00           C
ATOM   9178  C29 POPE  158      91.052 128.612  64.961  1.00  0.00           C
ATOM   9180 0C21 POPE  158      90.243 128.983  63.951  1.00  0.00           C
ATOM   9182 1C21 POPE  158      90.092 130.403  63.481  1.00  0.00           C
ATOM   9185 2C21 POPE  158      89.073 130.602  62.351  1.00  0.00           C
ATOM   9188 3C21 POPE  158      87.622 130.663  62.831  1.00  0.00           C
ATOM   9191 4C21 POPE  158      86.643 131.003  61.701  1.00  0.00           C
ATOM   9194 5C21 POPE  158      86.573 129.893  60.641  1.00  0.00           C
ATOM   9197 6C21 POPE  158      85.642 130.213  59.471  1.00  0.00           C
ATOM   9200 7C21 POPE  158      85.232 128.942  58.721  1.00  0.00           C
ATOM   9203 8C21 POPE  158      84.362 129.173  57.481  1.00  0.00           C
ATOM   9207  C33 POPE  158      96.073 127.012  68.021  1.00  0.00           C
ATOM   9210  C34 POPE  158      96.493 127.193  66.551  1.00  0.00           C
ATOM   9213  C35 POPE  158      95.343 126.933  65.561  1.00  0.00           C
ATOM   9216  C36 POPE  158      95.713 127.233  64.091  1.00  0.00           C
ATOM   9219  C37 POPE  158      94.782 126.512  63.101  1.00  0.00           C
ATOM   9222  C38 POPE  158      95.133 126.793  61.621  1.00  0.00           C
ATOM   9225  C39 POPE  158      94.633 125.683  60.681  1.00  0.00           C
ATOM   9228 0C31 POPE  158      95.052 125.882  59.221  1.00  0.00           C
ATOM   9231 1C31 POPE  158      95.323 124.548  58.491  1.00  0.00           C
ATOM   9234 2C31 POPE  158      95.993 124.738  57.121  1.00  0.00           C
ATOM   9237 3C31 POPE  158      95.063 125.293  56.021  1.00  0.00           C
ATOM   9240 4C31 POPE  158      94.392 124.188  55.191  1.00  0.00           C
ATOM   9243 5C31 POPE  158      93.552 124.757  54.041  1.00  0.00           C
ATOM   9246 6C31 POPE  158      93.093 123.717  53.021  1.00  0.00           C
ATOM   9250  NH3 POPE  159     118.612 118.158  33.161  1.00  0.00           N
ATOM   9254  C12 POPE  159     118.732 119.098  32.001  1.00  0.00           C
ATOM   9257  C11 POPE  159     117.942 120.378  32.241  1.00  0.00           C
ATOM   9260  P   POPE  159     116.602 121.977  30.711  1.00  0.00           P
ATOM   9261  O13 POPE  159     116.942 122.938  29.641  1.00  0.00           O
ATOM   9262  O14 POPE  159     115.472 121.068  30.431  1.00  0.00           O
ATOM   9263  O11 POPE  159     116.423 122.738  32.111  1.00  0.00           O
ATOM   9264  O12 POPE  159     117.862 121.057  30.991  1.00  0.00           O
ATOM   9265  C1  POPE  159     115.293 122.418  32.921  1.00  0.00           C
ATOM   9268  C2  POPE  159     115.372 123.008  34.341  1.00  0.00           C
ATOM   9270  O21 POPE  159     114.302 122.388  35.091  1.00  0.00           O
ATOM   9271  C21 POPE  159     114.323 122.357  36.431  1.00  0.00           C
ATOM   9272  O22 POPE  159     113.302 122.288  37.101  1.00  0.00           O
ATOM   9273  C22 POPE  159     115.732 122.207  37.021  1.00  0.00           C
ATOM   9276  C3  POPE  159     115.173 124.548  34.281  1.00  0.00           C
ATOM   9279  O31 POPE  159     115.393 125.192  35.561  1.00  0.00           O
ATOM   9280  C31 POPE  159     114.362 125.923  36.031  1.00  0.00           C
ATOM   9281  O32 POPE  159     113.243 125.982  35.541  1.00  0.00           O
ATOM   9282  C32 POPE  159     114.812 126.672  37.271  1.00  0.00           C
ATOM   9285  C23 POPE  159     115.673 121.927  38.531  1.00  0.00           C
ATOM   9288  C24 POPE  159     117.022 121.507  39.121  1.00  0.00           C
ATOM   9291  C25 POPE  159     116.892 120.788  40.471  1.00  0.00           C
ATOM   9294  C26 POPE  159     116.082 121.557  41.521  1.00  0.00           C
ATOM   9297  C27 POPE  159     115.922 120.788  42.841  1.00  0.00           C
ATOM   9300  C28 POPE  159     114.823 121.367  43.751  1.00  0.00           C
ATOM   9303  C29 POPE  159     115.203 122.717  44.301  1.00  0.00           C
ATOM   9305 0C21 POPE  159     115.182 123.118  45.581  1.00  0.00           C
ATOM   9307 1C21 POPE  159     114.773 122.327  46.801  1.00  0.00           C
ATOM   9310 2C21 POPE  159     115.752 122.568  47.971  1.00  0.00           C
ATOM   9313 3C21 POPE  159     115.343 121.816  49.251  1.00  0.00           C
ATOM   9316 4C21 POPE  159     116.392 121.947  50.361  1.00  0.00           C
ATOM   9319 5C21 POPE  159     116.213 120.938  51.501  1.00  0.00           C
ATOM   9322 6C21 POPE  159     117.452 120.907  52.411  1.00  0.00           C
ATOM   9325 7C21 POPE  159     117.273 119.967  53.611  1.00  0.00           C
ATOM   9328 8C21 POPE  159     118.532 119.888  54.471  1.00  0.00           C
ATOM   9332  C33 POPE  159     115.042 125.693  38.441  1.00  0.00           C
ATOM   9335  C34 POPE  159     115.232 126.392  39.781  1.00  0.00           C
ATOM   9338  C35 POPE  159     115.612 125.373  40.861  1.00  0.00           C
ATOM   9341  C36 POPE  159     117.082 125.452  41.301  1.00  0.00           C
ATOM   9344  C37 POPE  159     117.203 125.882  42.761  1.00  0.00           C
ATOM   9347  C38 POPE  159     118.652 126.122  43.171  1.00  0.00           C
ATOM   9350  C39 POPE  159     118.802 126.611  44.611  1.00  0.00           C
ATOM   9353 0C31 POPE  159     120.282 126.872  44.941  1.00  0.00           C
ATOM   9356 1C31 POPE  159     120.492 127.472  46.331  1.00  0.00           C
ATOM   9359 2C31 POPE  159     121.973 127.712  46.681  1.00  0.00           C
ATOM   9362 3C31 POPE  159     122.523 129.042  46.121  1.00  0.00           C
ATOM   9365 4C31 POPE  159     121.892 130.292  46.751  1.00  0.00           C
ATOM   9368 5C31 POPE  159     122.262 131.592  46.031  1.00  0.00           C
ATOM   9371 6C31 POPE  159     121.512 132.792  46.601  1.00  0.00           C
ATOM   9375  NH3 POPE  160      29.952  32.358  31.561  1.00  0.00           N
ATOM   9379  C12 POPE  160      30.232  31.188  32.461  1.00  0.00           C
ATOM   9382  C11 POPE  160      31.672  30.668  32.321  1.00  0.00           C
ATOM   9385  P   POPE  160      33.332  32.728  32.511  1.00  0.00           P
ATOM   9386  O13 POPE  160      34.732  32.398  32.191  1.00  0.00           O
ATOM   9387  O14 POPE  160      32.472  33.318  31.461  1.00  0.00           O
ATOM   9388  O11 POPE  160      33.312  33.658  33.801  1.00  0.00           O
ATOM   9389  O12 POPE  160      32.613  31.438  33.071  1.00  0.00           O
ATOM   9390  C1  POPE  160      33.292  32.978  35.061  1.00  0.00           C
ATOM   9393  C2  POPE  160      33.863  33.878  36.191  1.00  0.00           C
ATOM   9395  O21 POPE  160      34.122  33.118  37.381  1.00  0.00           O
ATOM   9396  C21 POPE  160      33.133  32.447  37.931  1.00  0.00           C
ATOM   9397  O22 POPE  160      31.972  32.428  37.601  1.00  0.00           O
ATOM   9398  C22 POPE  160      33.662  31.718  39.161  1.00  0.00           C
ATOM   9401  C3  POPE  160      32.982  35.138  36.451  1.00  0.00           C
ATOM   9404  O31 POPE  160      33.712  36.148  37.191  1.00  0.00           O
ATOM   9405  C31 POPE  160      33.203  36.498  38.391  1.00  0.00           C
ATOM   9406  O32 POPE  160      32.183  36.028  38.851  1.00  0.00           O
ATOM   9407  C32 POPE  160      34.112  37.558  39.021  1.00  0.00           C
ATOM   9410  C23 POPE  160      32.822  32.038  40.411  1.00  0.00           C
ATOM   9413  C24 POPE  160      32.992  30.948  41.481  1.00  0.00           C
ATOM   9416  C25 POPE  160      32.262  31.248  42.801  1.00  0.00           C
ATOM   9419  C26 POPE  160      32.973  32.328  43.631  1.00  0.00           C
ATOM   9422  C27 POPE  160      32.292  32.578  44.981  1.00  0.00           C
ATOM   9425  C28 POPE  160      32.822  33.858  45.651  1.00  0.00           C
ATOM   9428  C29 POPE  160      32.062  34.178  46.921  1.00  0.00           C
ATOM   9430 0C21 POPE  160      32.482  33.948  48.181  1.00  0.00           C
ATOM   9432 1C21 POPE  160      33.793  33.328  48.581  1.00  0.00           C
ATOM   9435 2C21 POPE  160      34.343  33.908  49.901  1.00  0.00           C
ATOM   9438 3C21 POPE  160      35.622  33.188  50.331  1.00  0.00           C
ATOM   9441 4C21 POPE  160      36.022  33.478  51.791  1.00  0.00           C
ATOM   9444 5C21 POPE  160      37.142  32.558  52.271  1.00  0.00           C
ATOM   9447 6C21 POPE  160      37.422  32.698  53.771  1.00  0.00           C
ATOM   9450 7C21 POPE  160      38.363  31.608  54.301  1.00  0.00           C
ATOM   9453 8C21 POPE  160      38.593  31.698  55.811  1.00  0.00           C
ATOM   9457  C33 POPE  160      33.642  38.038  40.411  1.00  0.00           C
ATOM   9460  C34 POPE  160      34.622  39.047  41.041  1.00  0.00           C
ATOM   9463  C35 POPE  160      35.972  38.458  41.481  1.00  0.00           C
ATOM   9466  C36 POPE  160      35.892  37.307  42.501  1.00  0.00           C
ATOM   9469  C37 POPE  160      35.093  37.688  43.761  1.00  0.00           C
ATOM   9472  C38 POPE  160      35.232  36.677  44.911  1.00  0.00           C
ATOM   9475  C39 POPE  160      34.302  37.018  46.091  1.00  0.00           C
ATOM   9478 0C31 POPE  160      34.692  38.288  46.871  1.00  0.00           C
ATOM   9481 1C31 POPE  160      35.962  38.118  47.711  1.00  0.00           C
ATOM   9484 2C31 POPE  160      36.203  39.278  48.691  1.00  0.00           C
ATOM   9487 3C31 POPE  160      35.253  39.318  49.901  1.00  0.00           C
ATOM   9490 4C31 POPE  160      35.383  38.078  50.801  1.00  0.00           C
ATOM   9493 5C31 POPE  160      34.672  38.228  52.151  1.00  0.00           C
ATOM   9496 6C31 POPE  160      34.832  36.998  53.041  1.00  0.00           C
ATOM   9500  NH3 POPE  161       8.422   5.548  72.631  1.00  0.00           N
ATOM   9504  C12 POPE  161       8.302   5.108  74.071  1.00  0.00           C
ATOM   9507  C11 POPE  161       7.652   6.208  74.941  1.00  0.00           C
ATOM   9510  P   POPE  161       5.602   7.698  74.171  1.00  0.00           P
ATOM   9511  O13 POPE  161       4.142   7.458  74.081  1.00  0.00           O
ATOM   9512  O14 POPE  161       6.012   8.808  75.061  1.00  0.00           O
ATOM   9513  O11 POPE  161       6.232   7.928  72.751  1.00  0.00           O
ATOM   9514  O12 POPE  161       6.272   6.358  74.651  1.00  0.00           O
ATOM   9515  C1  POPE  161       5.482   8.538  71.681  1.00  0.00           C
ATOM   9518  C2  POPE  161       5.052   7.498  70.611  1.00  0.00           C
ATOM   9520  O21 POPE  161       5.212   8.038  69.281  1.00  0.00           O
ATOM   9521  C21 POPE  161       4.202   8.518  68.581  1.00  0.00           C
ATOM   9522  O22 POPE  161       3.122   8.898  68.981  1.00  0.00           O
ATOM   9523  C22 POPE  161       4.522   8.368  67.091  1.00  0.00           C
ATOM   9526  C3  POPE  161       3.682   6.818  70.911  1.00  0.00           C
ATOM   9529  O31 POPE  161       3.242   6.058  69.771  1.00  0.00           O
ATOM   9530  C31 POPE  161       3.552   4.788  69.691  1.00  0.00           C
ATOM   9531  O32 POPE  161       4.042   4.088  70.561  1.00  0.00           O
ATOM   9532  C32 POPE  161       3.212   4.318  68.281  1.00  0.00           C
ATOM   9535  C23 POPE  161       4.642   9.688  66.301  1.00  0.00           C
ATOM   9538  C24 POPE  161       5.372   9.398  64.981  1.00  0.00           C
ATOM   9541  C25 POPE  161       5.292  10.498  63.921  1.00  0.00           C
ATOM   9544  C26 POPE  161       5.682   9.938  62.531  1.00  0.00           C
ATOM   9547  C27 POPE  161       4.612   9.048  61.891  1.00  0.00           C
ATOM   9550  C28 POPE  161       5.032   8.378  60.561  1.00  0.00           C
ATOM   9553  C29 POPE  161       6.152   7.378  60.741  1.00  0.00           C
ATOM   9555 0C21 POPE  161       6.142   6.078  60.391  1.00  0.00           C
ATOM   9557 1C21 POPE  161       5.012   5.348  59.721  1.00  0.00           C
ATOM   9560 2C21 POPE  161       5.332   3.868  59.421  1.00  0.00           C
ATOM   9563 3C21 POPE  161       5.312   2.958  60.651  1.00  0.00           C
ATOM   9566 4C21 POPE  161       5.612   1.488  60.291  1.00  0.00           C
ATOM   9569 5C21 POPE  161       5.252   0.488  61.401  1.00  0.00           C
ATOM   9572 6C21 POPE  161       5.892  -0.892  61.181  1.00  0.00           C
ATOM   9575 7C21 POPE  161       5.452  -1.922  62.241  1.00  0.00           C
ATOM   9578 8C21 POPE  161       6.552  -2.912  62.621  1.00  0.00           C
ATOM   9582  C33 POPE  161       4.452   4.228  67.371  1.00  0.00           C
ATOM   9585  C34 POPE  161       4.072   3.968  65.901  1.00  0.00           C
ATOM   9588  C35 POPE  161       5.002   4.688  64.911  1.00  0.00           C
ATOM   9591  C36 POPE  161       6.432   4.128  64.871  1.00  0.00           C
ATOM   9594  C37 POPE  161       7.322   5.008  63.991  1.00  0.00           C
ATOM   9597  C38 POPE  161       8.652   4.358  63.591  1.00  0.00           C
ATOM   9600  C39 POPE  161       9.502   5.338  62.771  1.00  0.00           C
ATOM   9603 0C31 POPE  161      10.142   4.748  61.501  1.00  0.00           C
ATOM   9606 1C31 POPE  161      10.792   5.858  60.661  1.00  0.00           C
ATOM   9609 2C31 POPE  161      11.402   5.418  59.331  1.00  0.00           C
ATOM   9612 3C31 POPE  161      12.852   4.918  59.411  1.00  0.00           C
ATOM   9615 4C31 POPE  161      13.833   5.978  59.931  1.00  0.00           C
ATOM   9618 5C31 POPE  161      15.292   5.638  59.601  1.00  0.00           C
ATOM   9621 6C31 POPE  161      16.292   6.558  60.301  1.00  0.00           C
ATOM   9625  NH3 POPE  162      42.613 111.057  77.581  1.00  0.00           N
ATOM   9629  C12 POPE  162      43.692 110.777  78.591  1.00  0.00           C
ATOM   9632  C11 POPE  162      44.482 112.048  78.901  1.00  0.00           C
ATOM   9635  P   POPE  162      43.042 114.268  78.951  1.00  0.00           P
ATOM   9636  O13 POPE  162      42.162 113.808  77.841  1.00  0.00           O
ATOM   9637  O14 POPE  162      42.432 115.146  79.961  1.00  0.00           O
ATOM   9638  O11 POPE  162      44.313 114.988  78.381  1.00  0.00           O
ATOM   9639  O12 POPE  162      43.653 112.967  79.611  1.00  0.00           O
ATOM   9640  C1  POPE  162      44.302 116.198  77.621  1.00  0.00           C
ATOM   9643  C2  POPE  162      45.152 115.986  76.341  1.00  0.00           C
ATOM   9645  O21 POPE  162      44.802 116.887  75.281  1.00  0.00           O
ATOM   9646  C21 POPE  162      43.653 116.717  74.681  1.00  0.00           C
ATOM   9647  O22 POPE  162      42.743 115.977  75.001  1.00  0.00           O
ATOM   9648  C22 POPE  162      43.692 117.488  73.361  1.00  0.00           C
ATOM   9651  C3  POPE  162      45.052 114.487  75.961  1.00  0.00           C
ATOM   9654  O31 POPE  162      45.512 114.138  74.641  1.00  0.00           O
ATOM   9655  C31 POPE  162      45.322 112.826  74.481  1.00  0.00           C
ATOM   9656  O32 POPE  162      44.602 112.127  75.191  1.00  0.00           O
ATOM   9657  C32 POPE  162      46.202 112.297  73.381  1.00  0.00           C
ATOM   9660  C23 POPE  162      44.372 116.638  72.261  1.00  0.00           C
ATOM   9663  C24 POPE  162      44.552 117.418  70.951  1.00  0.00           C
ATOM   9666  C25 POPE  162      45.392 116.628  69.931  1.00  0.00           C
ATOM   9669  C26 POPE  162      45.453 117.318  68.571  1.00  0.00           C
ATOM   9672  C27 POPE  162      46.462 116.658  67.621  1.00  0.00           C
ATOM   9675  C28 POPE  162      46.242 117.038  66.141  1.00  0.00           C
ATOM   9678  C29 POPE  162      46.392 118.507  65.881  1.00  0.00           C
ATOM   9680 0C21 POPE  162      46.622 119.088  64.691  1.00  0.00           C
ATOM   9682 1C21 POPE  162      46.802 118.377  63.371  1.00  0.00           C
ATOM   9685 2C21 POPE  162      45.633 118.617  62.391  1.00  0.00           C
ATOM   9688 3C21 POPE  162      46.083 118.477  60.931  1.00  0.00           C
ATOM   9691 4C21 POPE  162      44.963 118.808  59.931  1.00  0.00           C
ATOM   9694 5C21 POPE  162      45.472 118.827  58.481  1.00  0.00           C
ATOM   9697 6C21 POPE  162      44.402 119.287  57.481  1.00  0.00           C
ATOM   9700 7C21 POPE  162      44.932 119.368  56.041  1.00  0.00           C
ATOM   9703 8C21 POPE  162      43.843 119.557  54.991  1.00  0.00           C
ATOM   9707  C33 POPE  162      46.232 113.137  72.091  1.00  0.00           C
ATOM   9710  C34 POPE  162      46.683 112.307  70.881  1.00  0.00           C
ATOM   9713  C35 POPE  162      47.793 111.308  71.221  1.00  0.00           C
ATOM   9716  C36 POPE  162      48.292 110.518  70.011  1.00  0.00           C
ATOM   9719  C37 POPE  162      49.243 109.408  70.461  1.00  0.00           C
ATOM   9722  C38 POPE  162      50.232 109.018  69.361  1.00  0.00           C
ATOM   9725  C39 POPE  162      51.202 107.908  69.791  1.00  0.00           C
ATOM   9728 0C31 POPE  162      50.512 106.548  69.911  1.00  0.00           C
ATOM   9731 1C31 POPE  162      51.363 105.396  69.361  1.00  0.00           C
ATOM   9734 2C31 POPE  162      50.582 104.088  69.261  1.00  0.00           C
ATOM   9737 3C31 POPE  162      51.262 103.048  68.361  1.00  0.00           C
ATOM   9740 4C31 POPE  162      52.743 102.807  68.671  1.00  0.00           C
ATOM   9743 5C31 POPE  162      53.302 101.588  67.931  1.00  0.00           C
ATOM   9746 6C31 POPE  162      54.773 101.318  68.221  1.00  0.00           C
ATOM   9750  NH3 POPE  163      89.262 103.447  34.101  1.00  0.00           N
ATOM   9754  C12 POPE  163      89.333 104.848  33.571  1.00  0.00           C
ATOM   9757  C11 POPE  163      90.782 105.228  33.221  1.00  0.00           C
ATOM   9760  P   POPE  163      91.773 107.148  31.721  1.00  0.00           P
ATOM   9761  O13 POPE  163      93.153 106.868  32.161  1.00  0.00           O
ATOM   9762  O14 POPE  163      91.392 106.646  30.381  1.00  0.00           O
ATOM   9763  O11 POPE  163      91.432 108.687  31.861  1.00  0.00           O
ATOM   9764  O12 POPE  163      90.813 106.576  32.831  1.00  0.00           O
ATOM   9765  C1  POPE  163      91.963 109.477  32.931  1.00  0.00           C
ATOM   9768  C2  POPE  163      90.863 110.277  33.651  1.00  0.00           C
ATOM   9770  O21 POPE  163      91.532 111.077  34.641  1.00  0.00           O
ATOM   9771  C21 POPE  163      90.933 112.207  34.971  1.00  0.00           C
ATOM   9772  O22 POPE  163      89.862 112.608  34.571  1.00  0.00           O
ATOM   9773  C22 POPE  163      91.892 112.926  35.921  1.00  0.00           C
ATOM   9776  C3  POPE  163      89.812 109.337  34.311  1.00  0.00           C
ATOM   9779  O31 POPE  163      89.133 109.977  35.421  1.00  0.00           O
ATOM   9780  C31 POPE  163      89.353 109.438  36.601  1.00  0.00           C
ATOM   9781  O32 POPE  163      89.843 108.337  36.811  1.00  0.00           O
ATOM   9782  C32 POPE  163      89.012 110.417  37.721  1.00  0.00           C
ATOM   9785  C23 POPE  163      91.283 114.107  36.691  1.00  0.00           C
ATOM   9788  C24 POPE  163      92.402 114.867  37.411  1.00  0.00           C
ATOM   9791  C25 POPE  163      93.023 114.088  38.581  1.00  0.00           C
ATOM   9794  C26 POPE  163      92.493 114.538  39.941  1.00  0.00           C
ATOM   9797  C27 POPE  163      93.472 114.207  41.081  1.00  0.00           C
ATOM   9800  C28 POPE  163      93.023 114.678  42.471  1.00  0.00           C
ATOM   9803  C29 POPE  163      92.832 116.178  42.551  1.00  0.00           C
ATOM   9805 0C21 POPE  163      93.332 117.017  43.471  1.00  0.00           C
ATOM   9807 1C21 POPE  163      94.133 116.646  44.691  1.00  0.00           C
ATOM   9810 2C21 POPE  163      95.653 116.877  44.511  1.00  0.00           C
ATOM   9813 3C21 POPE  163      96.032 118.337  44.221  1.00  0.00           C
ATOM   9816 4C21 POPE  163      97.542 118.577  44.361  1.00  0.00           C
ATOM   9819 5C21 POPE  163      97.982 119.967  43.901  1.00  0.00           C
ATOM   9822 6C21 POPE  163      99.493 120.177  44.071  1.00  0.00           C
ATOM   9825 7C21 POPE  163      99.993 121.536  43.561  1.00  0.00           C
ATOM   9828 8C21 POPE  163     101.482 121.758  43.831  1.00  0.00           C
ATOM   9832  C33 POPE  163      90.082 110.348  38.841  1.00  0.00           C
ATOM   9835  C34 POPE  163      89.792 111.278  40.021  1.00  0.00           C
ATOM   9838  C35 POPE  163      90.863 111.187  41.121  1.00  0.00           C
ATOM   9841  C36 POPE  163      90.673 110.037  42.121  1.00  0.00           C
ATOM   9844  C37 POPE  163      91.563 110.248  43.351  1.00  0.00           C
ATOM   9847  C38 POPE  163      91.792 108.978  44.181  1.00  0.00           C
ATOM   9850  C39 POPE  163      90.743 108.747  45.271  1.00  0.00           C
ATOM   9853 0C31 POPE  163      90.892 107.367  45.921  1.00  0.00           C
ATOM   9856 1C31 POPE  163      90.142 107.248  47.251  1.00  0.00           C
ATOM   9859 2C31 POPE  163      90.173 105.817  47.801  1.00  0.00           C
ATOM   9862 3C31 POPE  163      89.392 105.677  49.111  1.00  0.00           C
ATOM   9865 4C31 POPE  163      90.273 105.228  50.291  1.00  0.00           C
ATOM   9868 5C31 POPE  163      89.522 105.268  51.631  1.00  0.00           C
ATOM   9871 6C31 POPE  163      90.402 104.907  52.831  1.00  0.00           C
ATOM   9875  NH3 POPE  164       0.182  13.198  71.381  1.00  0.00           N
ATOM   9879  C12 POPE  164       1.632  13.498  71.661  1.00  0.00           C
ATOM   9882  C11 POPE  164       2.482  12.208  71.731  1.00  0.00           C
ATOM   9885  P   POPE  164       4.922  12.718  70.811  1.00  0.00           P
ATOM   9886  O13 POPE  164       6.142  13.248  71.441  1.00  0.00           O
ATOM   9887  O14 POPE  164       5.092  11.518  69.961  1.00  0.00           O
ATOM   9888  O11 POPE  164       4.162  13.868  70.021  1.00  0.00           O
ATOM   9889  O12 POPE  164       3.862  12.478  71.981  1.00  0.00           O
ATOM   9890  C1  POPE  164       4.522  14.288  68.701  1.00  0.00           C
ATOM   9893  C2  POPE  164       4.022  13.288  67.611  1.00  0.00           C
ATOM   9895  O21 POPE  164       4.262  13.658  66.241  1.00  0.00           O
ATOM   9896  C21 POPE  164       5.202  14.458  65.821  1.00  0.00           C
ATOM   9897  O22 POPE  164       6.052  15.058  66.461  1.00  0.00           O
ATOM   9898  C22 POPE  164       5.092  14.498  64.311  1.00  0.00           C
ATOM   9901  C3  POPE  164       2.492  12.948  67.741  1.00  0.00           C
ATOM   9904  O31 POPE  164       1.702  13.748  66.821  1.00  0.00           O
ATOM   9905  C31 POPE  164       1.012  13.018  65.951  1.00  0.00           C
ATOM   9906  O32 POPE  164       0.392  11.998  66.201  1.00  0.00           O
ATOM   9907  C32 POPE  164       1.272  13.508  64.531  1.00  0.00           C
ATOM   9910  C23 POPE  164       6.332  15.138  63.651  1.00  0.00           C
ATOM   9913  C24 POPE  164       6.262  15.048  62.121  1.00  0.00           C
ATOM   9916  C25 POPE  164       6.542  13.628  61.621  1.00  0.00           C
ATOM   9919  C26 POPE  164       6.652  13.528  60.101  1.00  0.00           C
ATOM   9922  C27 POPE  164       7.632  12.438  59.661  1.00  0.00           C
ATOM   9925  C28 POPE  164       7.692  12.228  58.141  1.00  0.00           C
ATOM   9928  C29 POPE  164       6.512  11.438  57.641  1.00  0.00           C
ATOM   9930 0C21 POPE  164       6.532  10.498  56.691  1.00  0.00           C
ATOM   9932 1C21 POPE  164       7.732  10.078  55.871  1.00  0.00           C
ATOM   9935 2C21 POPE  164       8.272   8.708  56.301  1.00  0.00           C
ATOM   9938 3C21 POPE  164       9.492   8.288  55.471  1.00  0.00           C
ATOM   9941 4C21 POPE  164      10.012   6.898  55.851  1.00  0.00           C
ATOM   9944 5C21 POPE  164      11.072   6.368  54.881  1.00  0.00           C
ATOM   9947 6C21 POPE  164      11.792   5.138  55.451  1.00  0.00           C
ATOM   9950 7C21 POPE  164      12.512   4.318  54.381  1.00  0.00           C
ATOM   9953 8C21 POPE  164      13.232   3.108  54.961  1.00  0.00           C
ATOM   9957  C33 POPE  164       1.702  12.308  63.661  1.00  0.00           C
ATOM   9960  C34 POPE  164       2.352  12.668  62.311  1.00  0.00           C
ATOM   9963  C35 POPE  164       1.442  12.398  61.101  1.00  0.00           C
ATOM   9966  C36 POPE  164       2.182  11.798  59.891  1.00  0.00           C
ATOM   9969  C37 POPE  164       1.182  11.318  58.821  1.00  0.00           C
ATOM   9972  C38 POPE  164       1.832  10.678  57.591  1.00  0.00           C
ATOM   9975  C39 POPE  164       2.042   9.158  57.731  1.00  0.00           C
ATOM   9978 0C31 POPE  164       2.682   8.548  56.471  1.00  0.00           C
ATOM   9981 1C31 POPE  164       2.642   7.018  56.441  1.00  0.00           C
ATOM   9984 2C31 POPE  164       3.252   6.408  55.171  1.00  0.00           C
ATOM   9987 3C31 POPE  164       4.742   6.738  54.991  1.00  0.00           C
ATOM   9990 4C31 POPE  164       5.362   6.188  53.691  1.00  0.00           C
ATOM   9993 5C31 POPE  164       6.742   6.798  53.411  1.00  0.00           C
ATOM   9996 6C31 POPE  164       7.392   6.288  52.121  1.00  0.00           C
ATOM  10000  NH3 POPE  165      35.962  58.088  77.011  1.00  0.00           N
ATOM  10004  C12 POPE  165      35.683  57.698  78.421  1.00  0.00           C
ATOM  10007  C11 POPE  165      36.992  57.248  79.061  1.00  0.00           C
ATOM  10010  P   POPE  165      38.292  59.518  79.301  1.00  0.00           P
ATOM  10011  O13 POPE  165      37.412  60.458  78.571  1.00  0.00           O
ATOM  10012  O14 POPE  165      38.102  59.428  80.761  1.00  0.00           O
ATOM  10013  O11 POPE  165      39.792  59.758  78.891  1.00  0.00           O
ATOM  10014  O12 POPE  165      38.062  58.088  78.651  1.00  0.00           O
ATOM  10015  C1  POPE  165      40.183  59.807  77.521  1.00  0.00           C
ATOM  10018  C2  POPE  165      41.283  58.767  77.221  1.00  0.00           C
ATOM  10020  O21 POPE  165      41.543  58.767  75.811  1.00  0.00           O
ATOM  10021  C21 POPE  165      42.632  59.438  75.451  1.00  0.00           C
ATOM  10022  O22 POPE  165      43.292  60.168  76.161  1.00  0.00           O
ATOM  10023  C22 POPE  165      42.902  59.138  73.991  1.00  0.00           C
ATOM  10026  C3  POPE  165      40.852  57.318  77.591  1.00  0.00           C
ATOM  10029  O31 POPE  165      41.953  56.378  77.721  1.00  0.00           O
ATOM  10030  C31 POPE  165      42.822  56.407  76.731  1.00  0.00           C
ATOM  10031  O32 POPE  165      43.872  57.048  76.731  1.00  0.00           O
ATOM  10032  C32 POPE  165      42.252  55.668  75.531  1.00  0.00           C
ATOM  10035  C23 POPE  165      43.472  60.388  73.321  1.00  0.00           C
ATOM  10038  C24 POPE  165      43.462  60.257  71.801  1.00  0.00           C
ATOM  10041  C25 POPE  165      44.672  59.498  71.251  1.00  0.00           C
ATOM  10044  C26 POPE  165      44.773  59.697  69.741  1.00  0.00           C
ATOM  10047  C27 POPE  165      45.962  59.018  69.071  1.00  0.00           C
ATOM  10050  C28 POPE  165      46.143  59.438  67.591  1.00  0.00           C
ATOM  10053  C29 POPE  165      44.893  59.147  66.811  1.00  0.00           C
ATOM  10055 0C21 POPE  165      44.763  58.538  65.621  1.00  0.00           C
ATOM  10057 1C21 POPE  165      45.822  58.068  64.671  1.00  0.00           C
ATOM  10060 2C21 POPE  165      45.253  58.338  63.271  1.00  0.00           C
ATOM  10063 3C21 POPE  165      46.132  57.868  62.101  1.00  0.00           C
ATOM  10066 4C21 POPE  165      45.372  57.948  60.761  1.00  0.00           C
ATOM  10069 5C21 POPE  165      44.703  59.318  60.551  1.00  0.00           C
ATOM  10072 6C21 POPE  165      44.082  59.508  59.161  1.00  0.00           C
ATOM  10075 7C21 POPE  165      43.133  60.718  59.141  1.00  0.00           C
ATOM  10078 8C21 POPE  165      42.572  61.017  57.761  1.00  0.00           C
ATOM  10082  C33 POPE  165      43.352  54.988  74.701  1.00  0.00           C
ATOM  10085  C34 POPE  165      43.003  54.918  73.211  1.00  0.00           C
ATOM  10088  C35 POPE  165      43.772  53.818  72.491  1.00  0.00           C
ATOM  10091  C36 POPE  165      43.212  53.548  71.091  1.00  0.00           C
ATOM  10094  C37 POPE  165      43.542  52.148  70.581  1.00  0.00           C
ATOM  10097  C38 POPE  165      42.593  51.677  69.471  1.00  0.00           C
ATOM  10100  C39 POPE  165      42.892  52.228  68.081  1.00  0.00           C
ATOM  10103 0C31 POPE  165      44.262  51.788  67.561  1.00  0.00           C
ATOM  10106 1C31 POPE  165      44.383  51.928  66.041  1.00  0.00           C
ATOM  10109 2C31 POPE  165      45.652  51.267  65.501  1.00  0.00           C
ATOM  10112 3C31 POPE  165      45.742  51.308  63.971  1.00  0.00           C
ATOM  10115 4C31 POPE  165      46.372  52.598  63.431  1.00  0.00           C
ATOM  10118 5C31 POPE  165      46.353  52.648  61.901  1.00  0.00           C
ATOM  10121 6C31 POPE  165      46.982  53.918  61.341  1.00  0.00           C
ATOM  10125  NH3 POPE  166     113.363  79.098  32.021  1.00  0.00           N
ATOM  10129  C12 POPE  166     114.343  78.128  31.431  1.00  0.00           C
ATOM  10132  C11 POPE  166     113.923  76.688  31.661  1.00  0.00           C
ATOM  10135  P   POPE  166     115.762  75.248  30.451  1.00  0.00           P
ATOM  10136  O13 POPE  166     115.243  75.818  29.201  1.00  0.00           O
ATOM  10137  O14 POPE  166     117.233  75.197  30.631  1.00  0.00           O
ATOM  10138  O11 POPE  166     115.313  73.747  30.591  1.00  0.00           O
ATOM  10139  O12 POPE  166     115.103  75.918  31.721  1.00  0.00           O
ATOM  10140  C1  POPE  166     113.972  73.348  30.831  1.00  0.00           C
ATOM  10143  C2  POPE  166     113.732  72.738  32.251  1.00  0.00           C
ATOM  10145  O21 POPE  166     114.063  73.678  33.291  1.00  0.00           O
ATOM  10146  C21 POPE  166     115.313  73.837  33.671  1.00  0.00           C
ATOM  10147  O22 POPE  166     116.283  73.217  33.281  1.00  0.00           O
ATOM  10148  C22 POPE  166     115.383  74.938  34.741  1.00  0.00           C
ATOM  10151  C3  POPE  166     114.323  71.307  32.441  1.00  0.00           C
ATOM  10154  O31 POPE  166     114.203  70.967  33.841  1.00  0.00           O
ATOM  10155  C31 POPE  166     115.122  70.178  34.331  1.00  0.00           C
ATOM  10156  O32 POPE  166     115.772  69.348  33.721  1.00  0.00           O
ATOM  10157  C32 POPE  166     115.433  70.658  35.741  1.00  0.00           C
ATOM  10160  C23 POPE  166     114.512  74.617  35.981  1.00  0.00           C
ATOM  10163  C24 POPE  166     115.033  75.197  37.311  1.00  0.00           C
ATOM  10166  C25 POPE  166     114.343  74.557  38.531  1.00  0.00           C
ATOM  10169  C26 POPE  166     115.023  74.807  39.871  1.00  0.00           C
ATOM  10172  C27 POPE  166     114.922  73.557  40.761  1.00  0.00           C
ATOM  10175  C28 POPE  166     115.593  73.718  42.131  1.00  0.00           C
ATOM  10178  C29 POPE  166     114.802  74.638  43.021  1.00  0.00           C
ATOM  10180 0C21 POPE  166     114.932  74.697  44.351  1.00  0.00           C
ATOM  10182 1C21 POPE  166     115.902  73.907  45.181  1.00  0.00           C
ATOM  10185 2C21 POPE  166     115.142  72.958  46.121  1.00  0.00           C
ATOM  10188 3C21 POPE  166     116.052  72.458  47.251  1.00  0.00           C
ATOM  10191 4C21 POPE  166     115.243  72.188  48.521  1.00  0.00           C
ATOM  10194 5C21 POPE  166     116.123  71.877  49.751  1.00  0.00           C
ATOM  10197 6C21 POPE  166     116.823  70.518  49.651  1.00  0.00           C
ATOM  10200 7C21 POPE  166     117.542  70.127  50.951  1.00  0.00           C
ATOM  10203 8C21 POPE  166     118.033  68.678  50.991  1.00  0.00           C
ATOM  10207  C33 POPE  166     115.802  69.518  36.711  1.00  0.00           C
ATOM  10210  C34 POPE  166     116.093  70.068  38.111  1.00  0.00           C
ATOM  10213  C35 POPE  166     115.593  69.147  39.221  1.00  0.00           C
ATOM  10216  C36 POPE  166     114.812  69.908  40.291  1.00  0.00           C
ATOM  10219  C37 POPE  166     114.172  69.007  41.351  1.00  0.00           C
ATOM  10222  C38 POPE  166     113.262  69.818  42.281  1.00  0.00           C
ATOM  10225  C39 POPE  166     113.103  69.257  43.701  1.00  0.00           C
ATOM  10228 0C31 POPE  166     111.973  69.997  44.441  1.00  0.00           C
ATOM  10231 1C31 POPE  166     111.752  69.557  45.891  1.00  0.00           C
ATOM  10234 2C31 POPE  166     110.433  70.137  46.451  1.00  0.00           C
ATOM  10237 3C31 POPE  166     110.593  71.307  47.431  1.00  0.00           C
ATOM  10240 4C31 POPE  166     110.533  70.877  48.901  1.00  0.00           C
ATOM  10243 5C31 POPE  166     110.752  72.048  49.871  1.00  0.00           C
ATOM  10246 6C31 POPE  166     110.743  71.647  51.341  1.00  0.00           C
ATOM  10250  NH3 POPE  167      22.113  35.688  32.401  1.00  0.00           N
ATOM  10254  C12 POPE  167      23.022  34.668  31.781  1.00  0.00           C
ATOM  10257  C11 POPE  167      24.212  34.418  32.711  1.00  0.00           C
ATOM  10260  P   POPE  167      26.722  33.767  32.531  1.00  0.00           P
ATOM  10261  O13 POPE  167      27.452  32.498  32.701  1.00  0.00           O
ATOM  10262  O14 POPE  167      27.362  34.758  31.651  1.00  0.00           O
ATOM  10263  O11 POPE  167      26.512  34.428  33.961  1.00  0.00           O
ATOM  10264  O12 POPE  167      25.202  33.598  32.071  1.00  0.00           O
ATOM  10265  C1  POPE  167      27.192  33.988  35.131  1.00  0.00           C
ATOM  10268  C2  POPE  167      26.572  34.717  36.341  1.00  0.00           C
ATOM  10270  O21 POPE  167      27.522  34.968  37.401  1.00  0.00           O
ATOM  10271  C21 POPE  167      28.112  33.908  37.941  1.00  0.00           C
ATOM  10272  O22 POPE  167      27.892  32.748  37.661  1.00  0.00           O
ATOM  10273  C22 POPE  167      29.132  34.368  38.991  1.00  0.00           C
ATOM  10276  C3  POPE  167      25.232  34.078  36.831  1.00  0.00           C
ATOM  10279  O31 POPE  167      24.272  35.048  37.291  1.00  0.00           O
ATOM  10280  C31 POPE  167      24.342  35.398  38.561  1.00  0.00           C
ATOM  10281  O32 POPE  167      25.072  34.877  39.391  1.00  0.00           O
ATOM  10282  C32 POPE  167      23.382  36.558  38.831  1.00  0.00           C
ATOM  10285  C23 POPE  167      28.492  34.578  40.391  1.00  0.00           C
ATOM  10288  C24 POPE  167      29.442  34.148  41.511  1.00  0.00           C
ATOM  10291  C25 POPE  167      28.842  34.278  42.921  1.00  0.00           C
ATOM  10294  C26 POPE  167      28.433  35.708  43.291  1.00  0.00           C
ATOM  10297  C27 POPE  167      26.902  35.928  43.271  1.00  0.00           C
ATOM  10300  C28 POPE  167      26.462  37.408  43.291  1.00  0.00           C
ATOM  10303  C29 POPE  167      27.272  38.258  44.231  1.00  0.00           C
ATOM  10305 0C21 POPE  167      26.853  38.828  45.371  1.00  0.00           C
ATOM  10307 1C21 POPE  167      25.482  38.688  45.971  1.00  0.00           C
ATOM  10310 2C21 POPE  167      25.512  39.068  47.471  1.00  0.00           C
ATOM  10313 3C21 POPE  167      25.692  40.578  47.691  1.00  0.00           C
ATOM  10316 4C21 POPE  167      25.422  41.028  49.131  1.00  0.00           C
ATOM  10319 5C21 POPE  167      26.552  40.678  50.111  1.00  0.00           C
ATOM  10322 6C21 POPE  167      26.593  41.647  51.301  1.00  0.00           C
ATOM  10325 7C21 POPE  167      27.712  41.358  52.301  1.00  0.00           C
ATOM  10328 8C21 POPE  167      27.862  42.467  53.341  1.00  0.00           C
ATOM  10332  C33 POPE  167      23.822  37.478  39.991  1.00  0.00           C
ATOM  10335  C34 POPE  167      22.712  38.418  40.471  1.00  0.00           C
ATOM  10338  C35 POPE  167      22.583  38.468  41.991  1.00  0.00           C
ATOM  10341  C36 POPE  167      21.862  37.248  42.581  1.00  0.00           C
ATOM  10344  C37 POPE  167      21.762  37.337  44.101  1.00  0.00           C
ATOM  10347  C38 POPE  167      21.672  35.988  44.821  1.00  0.00           C
ATOM  10350  C39 POPE  167      20.242  35.438  44.981  1.00  0.00           C
ATOM  10353 0C31 POPE  167      20.232  34.288  46.001  1.00  0.00           C
ATOM  10356 1C31 POPE  167      18.842  33.878  46.511  1.00  0.00           C
ATOM  10359 2C31 POPE  167      18.923  33.128  47.851  1.00  0.00           C
ATOM  10362 3C31 POPE  167      17.622  33.148  48.661  1.00  0.00           C
ATOM  10365 4C31 POPE  167      16.462  32.377  48.011  1.00  0.00           C
ATOM  10368 5C31 POPE  167      15.242  32.298  48.931  1.00  0.00           C
ATOM  10371 6C31 POPE  167      14.122  31.418  48.381  1.00  0.00           C
ATOM  10375  NH3 POPE  168      36.072 111.747  34.531  1.00  0.00           N
ATOM  10379  C12 POPE  168      36.302 111.667  33.051  1.00  0.00           C
ATOM  10382  C11 POPE  168      36.633 110.228  32.611  1.00  0.00           C
ATOM  10385  P   POPE  168      36.203 108.288  34.291  1.00  0.00           P
ATOM  10386  O13 POPE  168      35.173 107.267  34.601  1.00  0.00           O
ATOM  10387  O14 POPE  168      37.543 107.817  33.911  1.00  0.00           O
ATOM  10388  O11 POPE  168      36.372 109.316  35.501  1.00  0.00           O
ATOM  10389  O12 POPE  168      35.712 109.287  33.161  1.00  0.00           O
ATOM  10390  C1  POPE  168      37.313 109.027  36.541  1.00  0.00           C
ATOM  10393  C2  POPE  168      37.242 110.098  37.681  1.00  0.00           C
ATOM  10395  O21 POPE  168      38.003 111.297  37.361  1.00  0.00           O
ATOM  10396  C21 POPE  168      39.292 111.327  37.741  1.00  0.00           C
ATOM  10397  O22 POPE  168      39.992 110.357  37.951  1.00  0.00           O
ATOM  10398  C22 POPE  168      39.742 112.786  37.851  1.00  0.00           C
ATOM  10401  C3  POPE  168      37.562 109.497  39.081  1.00  0.00           C
ATOM  10404  O31 POPE  168      36.442 108.717  39.551  1.00  0.00           O
ATOM  10405  C31 POPE  168      35.972 109.057  40.741  1.00  0.00           C
ATOM  10406  O32 POPE  168      36.343 110.028  41.381  1.00  0.00           O
ATOM  10407  C32 POPE  168      34.982 108.037  41.261  1.00  0.00           C
ATOM  10410  C23 POPE  168      40.813 113.028  38.941  1.00  0.00           C
ATOM  10413  C24 POPE  168      41.042 114.527  39.191  1.00  0.00           C
ATOM  10416  C25 POPE  168      42.302 114.837  40.031  1.00  0.00           C
ATOM  10419  C26 POPE  168      41.992 115.357  41.441  1.00  0.00           C
ATOM  10422  C27 POPE  168      43.212 116.017  42.101  1.00  0.00           C
ATOM  10425  C28 POPE  168      42.902 116.478  43.541  1.00  0.00           C
ATOM  10428  C29 POPE  168      44.043 117.217  44.201  1.00  0.00           C
ATOM  10430 0C21 POPE  168      44.243 117.278  45.531  1.00  0.00           C
ATOM  10432 1C21 POPE  168      43.352 116.676  46.591  1.00  0.00           C
ATOM  10435 2C21 POPE  168      42.972 117.646  47.721  1.00  0.00           C
ATOM  10438 3C21 POPE  168      44.082 117.857  48.761  1.00  0.00           C
ATOM  10441 4C21 POPE  168      43.622 118.657  49.991  1.00  0.00           C
ATOM  10444 5C21 POPE  168      43.192 120.108  49.701  1.00  0.00           C
ATOM  10447 6C21 POPE  168      44.322 120.967  49.111  1.00  0.00           C
ATOM  10450 7C21 POPE  168      43.892 122.418  48.831  1.00  0.00           C
ATOM  10453 8C21 POPE  168      45.002 123.267  48.211  1.00  0.00           C
ATOM  10457  C33 POPE  168      34.282 108.517  42.561  1.00  0.00           C
ATOM  10460  C34 POPE  168      32.773 108.346  42.451  1.00  0.00           C
ATOM  10463  C35 POPE  168      32.023 108.727  43.731  1.00  0.00           C
ATOM  10466  C36 POPE  168      31.953 107.568  44.721  1.00  0.00           C
ATOM  10469  C37 POPE  168      31.093 107.888  45.951  1.00  0.00           C
ATOM  10472  C38 POPE  168      31.852 108.678  47.021  1.00  0.00           C
ATOM  10475  C39 POPE  168      32.843 107.838  47.851  1.00  0.00           C
ATOM  10478 0C31 POPE  168      32.183 106.638  48.541  1.00  0.00           C
ATOM  10481 1C31 POPE  168      32.773 106.327  49.921  1.00  0.00           C
ATOM  10484 2C31 POPE  168      32.253 105.007  50.491  1.00  0.00           C
ATOM  10487 3C31 POPE  168      32.652 104.736  51.951  1.00  0.00           C
ATOM  10490 4C31 POPE  168      31.902 105.618  52.951  1.00  0.00           C
ATOM  10493 5C31 POPE  168      32.093 105.146  54.401  1.00  0.00           C
ATOM  10496 6C31 POPE  168      31.252 105.957  55.401  1.00  0.00           C
ATOM  10500  NH3 POPE  169      79.792 100.677  31.771  1.00  0.00           N
ATOM  10504  C12 POPE  169      78.743 101.107  32.761  1.00  0.00           C
ATOM  10507  C11 POPE  169      78.262  99.897  33.591  1.00  0.00           C
ATOM  10510  P   POPE  169      80.402  98.367  33.921  1.00  0.00           P
ATOM  10511  O13 POPE  169      80.243  98.137  32.461  1.00  0.00           O
ATOM  10512  O14 POPE  169      80.512  97.137  34.731  1.00  0.00           O
ATOM  10513  O11 POPE  169      81.672  99.278  34.161  1.00  0.00           O
ATOM  10514  O12 POPE  169      79.273  99.347  34.421  1.00  0.00           O
ATOM  10515  C1  POPE  169      82.072  99.548  35.511  1.00  0.00           C
ATOM  10518  C2  POPE  169      83.112  98.486  36.001  1.00  0.00           C
ATOM  10520  O21 POPE  169      83.112  98.327  37.421  1.00  0.00           O
ATOM  10521  C21 POPE  169      83.313  99.427  38.111  1.00  0.00           C
ATOM  10522  O22 POPE  169      83.633 100.518  37.671  1.00  0.00           O
ATOM  10523  C22 POPE  169      83.243  99.128  39.611  1.00  0.00           C
ATOM  10526  C3  POPE  169      84.532  98.747  35.421  1.00  0.00           C
ATOM  10529  O31 POPE  169      85.362  97.588  35.631  1.00  0.00           O
ATOM  10530  C31 POPE  169      86.052  97.407  36.781  1.00  0.00           C
ATOM  10531  O32 POPE  169      86.213  96.318  37.291  1.00  0.00           O
ATOM  10532  C32 POPE  169      86.703  98.678  37.331  1.00  0.00           C
ATOM  10535  C23 POPE  169      83.842 100.298  40.411  1.00  0.00           C
ATOM  10538  C24 POPE  169      83.493 100.238  41.901  1.00  0.00           C
ATOM  10541  C25 POPE  169      84.222 101.327  42.691  1.00  0.00           C
ATOM  10544  C26 POPE  169      84.252 101.047  44.201  1.00  0.00           C
ATOM  10547  C27 POPE  169      84.963 102.178  44.961  1.00  0.00           C
ATOM  10550  C28 POPE  169      84.993 101.956  46.481  1.00  0.00           C
ATOM  10553  C29 POPE  169      86.143 101.098  46.941  1.00  0.00           C
ATOM  10555 0C21 POPE  169      86.783 101.238  48.111  1.00  0.00           C
ATOM  10557 1C21 POPE  169      86.403 102.257  49.161  1.00  0.00           C
ATOM  10560 2C21 POPE  169      86.783 101.868  50.601  1.00  0.00           C
ATOM  10563 3C21 POPE  169      86.012 100.648  51.141  1.00  0.00           C
ATOM  10566 4C21 POPE  169      86.202 100.447  52.651  1.00  0.00           C
ATOM  10569 5C21 POPE  169      87.642 100.117  53.061  1.00  0.00           C
ATOM  10572 6C21 POPE  169      87.793  99.867  54.561  1.00  0.00           C
ATOM  10575 7C21 POPE  169      89.222  99.456  54.961  1.00  0.00           C
ATOM  10578 8C21 POPE  169      89.362  99.176  56.461  1.00  0.00           C
ATOM  10582  C33 POPE  169      87.472  98.387  38.641  1.00  0.00           C
ATOM  10585  C34 POPE  169      87.942  99.657  39.361  1.00  0.00           C
ATOM  10588  C35 POPE  169      88.713  99.316  40.641  1.00  0.00           C
ATOM  10591  C36 POPE  169      89.112 100.566  41.431  1.00  0.00           C
ATOM  10594  C37 POPE  169      89.902 100.257  42.701  1.00  0.00           C
ATOM  10597  C38 POPE  169      89.122  99.427  43.731  1.00  0.00           C
ATOM  10600  C39 POPE  169      89.922  99.238  45.021  1.00  0.00           C
ATOM  10603 0C31 POPE  169      89.222  98.337  46.041  1.00  0.00           C
ATOM  10606 1C31 POPE  169      90.173  97.786  47.111  1.00  0.00           C
ATOM  10609 2C31 POPE  169      90.743  98.867  48.041  1.00  0.00           C
ATOM  10612 3C31 POPE  169      91.622  98.277  49.151  1.00  0.00           C
ATOM  10615 4C31 POPE  169      91.792  99.247  50.331  1.00  0.00           C
ATOM  10618 5C31 POPE  169      92.572  98.628  51.501  1.00  0.00           C
ATOM  10621 6C31 POPE  169      92.852  99.627  52.631  1.00  0.00           C
ATOM  10625  NH3 POPE  170     109.952  95.108  33.901  1.00  0.00           N
ATOM  10629  C12 POPE  170     110.552  95.326  32.541  1.00  0.00           C
ATOM  10632  C11 POPE  170     110.933  93.978  31.891  1.00  0.00           C
ATOM  10635  P   POPE  170     113.313  92.917  32.281  1.00  0.00           P
ATOM  10636  O13 POPE  170     113.363  91.688  31.471  1.00  0.00           O
ATOM  10637  O14 POPE  170     113.932  94.128  31.721  1.00  0.00           O
ATOM  10638  O11 POPE  170     114.112  92.598  33.611  1.00  0.00           O
ATOM  10639  O12 POPE  170     111.812  93.206  32.731  1.00  0.00           O
ATOM  10640  C1  POPE  170     113.602  92.777  34.921  1.00  0.00           C
ATOM  10643  C2  POPE  170     113.792  94.217  35.471  1.00  0.00           C
ATOM  10645  O21 POPE  170     115.112  94.337  36.041  1.00  0.00           O
ATOM  10646  C21 POPE  170     115.352  95.528  36.541  1.00  0.00           C
ATOM  10647  O22 POPE  170     114.782  96.557  36.231  1.00  0.00           O
ATOM  10648  C22 POPE  170     116.383  95.408  37.671  1.00  0.00           C
ATOM  10651  C3  POPE  170     112.703  94.508  36.551  1.00  0.00           C
ATOM  10654  O31 POPE  170     112.872  93.607  37.661  1.00  0.00           O
ATOM  10655  C31 POPE  170     111.853  93.528  38.491  1.00  0.00           C
ATOM  10656  O32 POPE  170     110.802  94.138  38.401  1.00  0.00           O
ATOM  10657  C32 POPE  170     112.273  92.598  39.621  1.00  0.00           C
ATOM  10660  C23 POPE  170     116.102  96.467  38.761  1.00  0.00           C
ATOM  10663  C24 POPE  170     117.063  96.387  39.951  1.00  0.00           C
ATOM  10666  C25 POPE  170     116.963  97.617  40.861  1.00  0.00           C
ATOM  10669  C26 POPE  170     118.132  97.807  41.841  1.00  0.00           C
ATOM  10672  C27 POPE  170     117.953  99.067  42.701  1.00  0.00           C
ATOM  10675  C28 POPE  170     119.133  99.387  43.641  1.00  0.00           C
ATOM  10678  C29 POPE  170     119.222  98.587  44.921  1.00  0.00           C
ATOM  10680 0C21 POPE  170     119.582  99.057  46.131  1.00  0.00           C
ATOM  10682 1C21 POPE  170     120.013 100.478  46.461  1.00  0.00           C
ATOM  10685 2C21 POPE  170     118.982 101.217  47.341  1.00  0.00           C
ATOM  10688 3C21 POPE  170     119.023 100.817  48.821  1.00  0.00           C
ATOM  10691 4C21 POPE  170     117.722 101.147  49.561  1.00  0.00           C
ATOM  10694 5C21 POPE  170     117.793 100.737  51.041  1.00  0.00           C
ATOM  10697 6C21 POPE  170     116.423 100.747  51.731  1.00  0.00           C
ATOM  10700 7C21 POPE  170     116.523 100.388  53.211  1.00  0.00           C
ATOM  10703 8C21 POPE  170     115.162 100.198  53.891  1.00  0.00           C
ATOM  10707  C33 POPE  170     111.273  92.646  40.781  1.00  0.00           C
ATOM  10710  C34 POPE  170     111.662  91.697  41.921  1.00  0.00           C
ATOM  10713  C35 POPE  170     110.622  91.697  43.051  1.00  0.00           C
ATOM  10716  C36 POPE  170     110.352  93.097  43.621  1.00  0.00           C
ATOM  10719  C37 POPE  170     109.292  93.078  44.721  1.00  0.00           C
ATOM  10722  C38 POPE  170     108.872  94.477  45.181  1.00  0.00           C
ATOM  10725  C39 POPE  170     109.993  95.307  45.811  1.00  0.00           C
ATOM  10728 0C31 POPE  170     110.632  94.637  47.041  1.00  0.00           C
ATOM  10731 1C31 POPE  170     111.392  95.668  47.871  1.00  0.00           C
ATOM  10734 2C31 POPE  170     112.122  95.068  49.081  1.00  0.00           C
ATOM  10737 3C31 POPE  170     112.793  96.147  49.951  1.00  0.00           C
ATOM  10740 4C31 POPE  170     111.833  97.217  50.491  1.00  0.00           C
ATOM  10743 5C31 POPE  170     112.523  98.188  51.461  1.00  0.00           C
ATOM  10746 6C31 POPE  170     111.662  99.398  51.821  1.00  0.00           C
ATOM  10750  NH3 POPE  171      49.872  96.348  76.251  1.00  0.00           N
ATOM  10754  C12 POPE  171      50.523  95.018  76.621  1.00  0.00           C
ATOM  10757  C11 POPE  171      51.922  94.827  75.971  1.00  0.00           C
ATOM  10760  P   POPE  171      53.912  93.168  76.451  1.00  0.00           P
ATOM  10761  O13 POPE  171      54.183  93.838  77.731  1.00  0.00           O
ATOM  10762  O14 POPE  171      54.183  91.717  76.411  1.00  0.00           O
ATOM  10763  O11 POPE  171      54.792  93.858  75.341  1.00  0.00           O
ATOM  10764  O12 POPE  171      52.393  93.467  76.061  1.00  0.00           O
ATOM  10765  C1  POPE  171      54.302  94.007  74.011  1.00  0.00           C
ATOM  10768  C2  POPE  171      55.472  93.937  73.011  1.00  0.00           C
ATOM  10770  O21 POPE  171      54.893  93.948  71.691  1.00  0.00           O
ATOM  10771  C21 POPE  171      54.662  95.168  71.221  1.00  0.00           C
ATOM  10772  O22 POPE  171      55.062  96.198  71.721  1.00  0.00           O
ATOM  10773  C22 POPE  171      53.713  95.077  70.031  1.00  0.00           C
ATOM  10776  C3  POPE  171      56.312  92.646  73.201  1.00  0.00           C
ATOM  10779  O31 POPE  171      57.192  92.507  72.061  1.00  0.00           O
ATOM  10780  C31 POPE  171      57.222  91.257  71.611  1.00  0.00           C
ATOM  10781  O32 POPE  171      57.702  90.317  72.221  1.00  0.00           O
ATOM  10782  C32 POPE  171      56.343  91.157  70.371  1.00  0.00           C
ATOM  10785  C23 POPE  171      53.072  96.458  69.741  1.00  0.00           C
ATOM  10788  C24 POPE  171      53.863  97.288  68.721  1.00  0.00           C
ATOM  10791  C25 POPE  171      53.262  97.127  67.321  1.00  0.00           C
ATOM  10794  C26 POPE  171      54.003  97.938  66.261  1.00  0.00           C
ATOM  10797  C27 POPE  171      53.343  97.817  64.881  1.00  0.00           C
ATOM  10800  C28 POPE  171      54.192  98.507  63.801  1.00  0.00           C
ATOM  10803  C29 POPE  171      53.472  98.538  62.481  1.00  0.00           C
ATOM  10805 0C21 POPE  171      53.993  98.267  61.271  1.00  0.00           C
ATOM  10807 1C21 POPE  171      55.423  97.857  60.961  1.00  0.00           C
ATOM  10810 2C21 POPE  171      55.482  96.557  60.151  1.00  0.00           C
ATOM  10813 3C21 POPE  171      56.902  95.977  60.071  1.00  0.00           C
ATOM  10816 4C21 POPE  171      57.003  94.727  59.191  1.00  0.00           C
ATOM  10819 5C21 POPE  171      56.933  95.018  57.681  1.00  0.00           C
ATOM  10822 6C21 POPE  171      56.982  93.738  56.831  1.00  0.00           C
ATOM  10825 7C21 POPE  171      57.203  94.018  55.341  1.00  0.00           C
ATOM  10828 8C21 POPE  171      57.142  92.748  54.481  1.00  0.00           C
ATOM  10832  C33 POPE  171      56.582  92.248  69.301  1.00  0.00           C
ATOM  10835  C34 POPE  171      55.802  91.977  68.011  1.00  0.00           C
ATOM  10838  C35 POPE  171      56.272  92.857  66.851  1.00  0.00           C
ATOM  10841  C36 POPE  171      55.453  92.637  65.571  1.00  0.00           C
ATOM  10844  C37 POPE  171      56.002  93.467  64.391  1.00  0.00           C
ATOM  10847  C38 POPE  171      55.223  93.237  63.091  1.00  0.00           C
ATOM  10850  C39 POPE  171      54.012  94.158  62.931  1.00  0.00           C
ATOM  10853 0C31 POPE  171      53.142  93.747  61.731  1.00  0.00           C
ATOM  10856 1C31 POPE  171      51.933  94.657  61.511  1.00  0.00           C
ATOM  10859 2C31 POPE  171      50.892  94.057  60.551  1.00  0.00           C
ATOM  10862 3C31 POPE  171      49.462  94.418  60.971  1.00  0.00           C
ATOM  10865 4C31 POPE  171      48.372  93.958  59.981  1.00  0.00           C
ATOM  10868 5C31 POPE  171      46.962  94.247  60.531  1.00  0.00           C
ATOM  10871 6C31 POPE  171      45.872  94.176  59.461  1.00  0.00           C
ATOM  10875  NH3 POPE  172      21.672  72.107  77.961  1.00  0.00           N
ATOM  10879  C12 POPE  172      22.822  73.028  78.281  1.00  0.00           C
ATOM  10882  C11 POPE  172      22.292  74.377  78.821  1.00  0.00           C
ATOM  10885  P   POPE  172      20.322  75.538  80.051  1.00  0.00           P
ATOM  10886  O13 POPE  172      19.312  75.108  81.041  1.00  0.00           O
ATOM  10887  O14 POPE  172      21.363  76.478  80.491  1.00  0.00           O
ATOM  10888  O11 POPE  172      19.622  76.128  78.761  1.00  0.00           O
ATOM  10889  O12 POPE  172      21.022  74.227  79.471  1.00  0.00           O
ATOM  10890  C1  POPE  172      18.432  75.538  78.241  1.00  0.00           C
ATOM  10893  C2  POPE  172      18.532  75.368  76.711  1.00  0.00           C
ATOM  10895  O21 POPE  172      17.222  74.997  76.261  1.00  0.00           O
ATOM  10896  C21 POPE  172      17.032  75.068  74.961  1.00  0.00           C
ATOM  10897  O22 POPE  172      17.782  75.617  74.161  1.00  0.00           O
ATOM  10898  C22 POPE  172      15.712  74.397  74.621  1.00  0.00           C
ATOM  10901  C3  POPE  172      19.613  74.297  76.371  1.00  0.00           C
ATOM  10904  O31 POPE  172      19.992  74.197  74.981  1.00  0.00           O
ATOM  10905  C31 POPE  172      19.742  73.028  74.391  1.00  0.00           C
ATOM  10906  O32 POPE  172      19.172  72.098  74.911  1.00  0.00           O
ATOM  10907  C32 POPE  172      20.332  72.977  72.991  1.00  0.00           C
ATOM  10910  C23 POPE  172      15.183  74.857  73.261  1.00  0.00           C
ATOM  10913  C24 POPE  172      13.952  74.068  72.801  1.00  0.00           C
ATOM  10916  C25 POPE  172      13.872  74.057  71.271  1.00  0.00           C
ATOM  10919  C26 POPE  172      12.602  73.398  70.761  1.00  0.00           C
ATOM  10922  C27 POPE  172      12.652  73.158  69.241  1.00  0.00           C
ATOM  10925  C28 POPE  172      11.442  72.377  68.711  1.00  0.00           C
ATOM  10928  C29 POPE  172      10.132  73.018  69.121  1.00  0.00           C
ATOM  10930 0C21 POPE  172       9.423  73.898  68.401  1.00  0.00           C
ATOM  10932 1C21 POPE  172       9.802  74.418  67.041  1.00  0.00           C
ATOM  10935 2C21 POPE  172       9.182  73.578  65.901  1.00  0.00           C
ATOM  10938 3C21 POPE  172       9.652  74.038  64.511  1.00  0.00           C
ATOM  10941 4C21 POPE  172       9.022  75.358  64.031  1.00  0.00           C
ATOM  10944 5C21 POPE  172       7.562  75.248  63.551  1.00  0.00           C
ATOM  10947 6C21 POPE  172       7.392  74.337  62.331  1.00  0.00           C
ATOM  10950 7C21 POPE  172       5.972  74.367  61.741  1.00  0.00           C
ATOM  10953 8C21 POPE  172       5.822  73.427  60.541  1.00  0.00           C
ATOM  10957  C33 POPE  172      19.453  72.088  72.091  1.00  0.00           C
ATOM  10960  C34 POPE  172      20.132  71.678  70.781  1.00  0.00           C
ATOM  10963  C35 POPE  172      19.432  70.467  70.151  1.00  0.00           C
ATOM  10966  C36 POPE  172      19.383  70.507  68.621  1.00  0.00           C
ATOM  10969  C37 POPE  172      19.292  69.098  68.041  1.00  0.00           C
ATOM  10972  C38 POPE  172      18.923  69.098  66.551  1.00  0.00           C
ATOM  10975  C39 POPE  172      18.662  67.668  66.071  1.00  0.00           C
ATOM  10978 0C31 POPE  172      18.212  67.578  64.611  1.00  0.00           C
ATOM  10981 1C31 POPE  172      17.433  66.298  64.311  1.00  0.00           C
ATOM  10984 2C31 POPE  172      17.112  66.107  62.821  1.00  0.00           C
ATOM  10987 3C31 POPE  172      16.532  67.377  62.171  1.00  0.00           C
ATOM  10990 4C31 POPE  172      15.923  67.098  60.791  1.00  0.00           C
ATOM  10993 5C31 POPE  172      15.422  68.377  60.111  1.00  0.00           C
ATOM  10996 6C31 POPE  172      14.692  68.087  58.791  1.00  0.00           C
ATOM  11000  NH3 POPE  173      18.292 122.718  76.831  1.00  0.00           N
ATOM  11004  C12 POPE  173      19.722 123.158  76.741  1.00  0.00           C
ATOM  11007  C11 POPE  173      19.802 124.588  76.191  1.00  0.00           C
ATOM  11010  P   POPE  173      22.282 125.283  76.591  1.00  0.00           P
ATOM  11011  O13 POPE  173      21.753 125.452  77.971  1.00  0.00           O
ATOM  11012  O14 POPE  173      23.433 124.377  76.531  1.00  0.00           O
ATOM  11013  O11 POPE  173      22.792 126.683  76.111  1.00  0.00           O
ATOM  11014  O12 POPE  173      21.102 124.848  75.631  1.00  0.00           O
ATOM  11015  C1  POPE  173      22.272 127.412  75.001  1.00  0.00           C
ATOM  11018  C2  POPE  173      23.382 128.072  74.161  1.00  0.00           C
ATOM  11020  O21 POPE  173      22.872 128.293  72.821  1.00  0.00           O
ATOM  11021  C21 POPE  173      22.292 129.492  72.661  1.00  0.00           C
ATOM  11022  O22 POPE  173      22.192 130.342  73.531  1.00  0.00           O
ATOM  11023  C22 POPE  173      22.023 129.742  71.191  1.00  0.00           C
ATOM  11026  C3  POPE  173      24.672 127.202  74.111  1.00  0.00           C
ATOM  11029  O31 POPE  173      25.542 127.713  73.081  1.00  0.00           O
ATOM  11030  C31 POPE  173      25.982 126.763  72.271  1.00  0.00           C
ATOM  11031  O32 POPE  173      26.132 125.592  72.571  1.00  0.00           O
ATOM  11032  C32 POPE  173      26.162 127.333  70.861  1.00  0.00           C
ATOM  11035  C23 POPE  173      23.333 130.202  70.511  1.00  0.00           C
ATOM  11038  C24 POPE  173      23.173 130.633  69.051  1.00  0.00           C
ATOM  11041  C25 POPE  173      24.523 131.122  68.501  1.00  0.00           C
ATOM  11044  C26 POPE  173      24.432 131.962  67.211  1.00  0.00           C
ATOM  11047  C27 POPE  173      25.773 132.652  66.921  1.00  0.00           C
ATOM  11050  C28 POPE  173      25.812 133.482  65.621  1.00  0.00           C
ATOM  11053  C29 POPE  173      25.952 132.643  64.381  1.00  0.00           C
ATOM  11055 0C21 POPE  173      26.992 132.663  63.521  1.00  0.00           C
ATOM  11057 1C21 POPE  173      28.222 133.521  63.641  1.00  0.00           C
ATOM  11060 2C21 POPE  173      29.192 133.363  62.451  1.00  0.00           C
ATOM  11063 3C21 POPE  173      28.682 133.983  61.151  1.00  0.00           C
ATOM  11066 4C21 POPE  173      29.672 133.801  59.991  1.00  0.00           C
ATOM  11069 5C21 POPE  173      29.182 134.433  58.681  1.00  0.00           C
ATOM  11072 6C21 POPE  173      30.192 134.253  57.541  1.00  0.00           C
ATOM  11075 7C21 POPE  173      29.572 134.452  56.161  1.00  0.00           C
ATOM  11078 8C21 POPE  173      30.552 134.163  55.021  1.00  0.00           C
ATOM  11082  C33 POPE  173      26.912 128.693  70.791  1.00  0.00           C
ATOM  11085  C34 POPE  173      28.433 128.521  70.821  1.00  0.00           C
ATOM  11088  C35 POPE  173      29.222 129.682  70.181  1.00  0.00           C
ATOM  11091  C36 POPE  173      28.782 129.973  68.741  1.00  0.00           C
ATOM  11094  C37 POPE  173      29.862 130.683  67.911  1.00  0.00           C
ATOM  11097  C38 POPE  173      29.482 130.852  66.441  1.00  0.00           C
ATOM  11100  C39 POPE  173      29.792 129.613  65.601  1.00  0.00           C
ATOM  11103 0C31 POPE  173      29.492 129.853  64.111  1.00  0.00           C
ATOM  11106 1C31 POPE  173      29.712 128.603  63.261  1.00  0.00           C
ATOM  11109 2C31 POPE  173      29.502 128.842  61.761  1.00  0.00           C
ATOM  11112 3C31 POPE  173      29.112 127.572  61.001  1.00  0.00           C
ATOM  11115 4C31 POPE  173      30.072 126.393  61.241  1.00  0.00           C
ATOM  11118 5C31 POPE  173      30.703 125.823  59.971  1.00  0.00           C
ATOM  11121 6C31 POPE  173      31.912 124.932  60.291  1.00  0.00           C
ATOM  11125  NH3 POPE  174      48.762 109.788  35.071  1.00  0.00           N
ATOM  11129  C12 POPE  174      50.142 109.857  35.671  1.00  0.00           C
ATOM  11132  C11 POPE  174      51.132 110.548  34.731  1.00  0.00           C
ATOM  11135  P   POPE  174      52.422 112.267  36.191  1.00  0.00           P
ATOM  11136  O13 POPE  174      53.392 113.137  35.491  1.00  0.00           O
ATOM  11137  O14 POPE  174      51.052 112.768  36.381  1.00  0.00           O
ATOM  11138  O11 POPE  174      53.023 111.887  37.611  1.00  0.00           O
ATOM  11139  O12 POPE  174      52.322 110.877  35.441  1.00  0.00           O
ATOM  11140  C1  POPE  174      54.383 112.197  37.951  1.00  0.00           C
ATOM  11143  C2  POPE  174      54.572 113.267  39.081  1.00  0.00           C
ATOM  11145  O21 POPE  174      54.273 112.668  40.341  1.00  0.00           O
ATOM  11146  C21 POPE  174      53.003 112.547  40.681  1.00  0.00           C
ATOM  11147  O22 POPE  174      52.032 113.008  40.111  1.00  0.00           O
ATOM  11148  C22 POPE  174      52.923 111.738  41.961  1.00  0.00           C
ATOM  11151  C3  POPE  174      53.923 114.678  38.851  1.00  0.00           C
ATOM  11154  O31 POPE  174      54.113 115.557  39.991  1.00  0.00           O
ATOM  11155  C31 POPE  174      55.272 116.217  40.031  1.00  0.00           C
ATOM  11156  O32 POPE  174      56.143 116.138  39.171  1.00  0.00           O
ATOM  11157  C32 POPE  174      55.332 117.096  41.301  1.00  0.00           C
ATOM  11160  C23 POPE  174      51.462 111.628  42.451  1.00  0.00           C
ATOM  11163  C24 POPE  174      51.423 111.318  43.941  1.00  0.00           C
ATOM  11166  C25 POPE  174      50.022 111.157  44.531  1.00  0.00           C
ATOM  11169  C26 POPE  174      50.093 111.297  46.051  1.00  0.00           C
ATOM  11172  C27 POPE  174      48.742 111.157  46.751  1.00  0.00           C
ATOM  11175  C28 POPE  174      48.872 111.588  48.211  1.00  0.00           C
ATOM  11178  C29 POPE  174      47.593 111.427  48.991  1.00  0.00           C
ATOM  11180 0C21 POPE  174      47.263 110.357  49.721  1.00  0.00           C
ATOM  11182 1C21 POPE  174      48.082 109.088  49.841  1.00  0.00           C
ATOM  11185 2C21 POPE  174      48.832 108.998  51.181  1.00  0.00           C
ATOM  11188 3C21 POPE  174      49.512 107.628  51.341  1.00  0.00           C
ATOM  11191 4C21 POPE  174      50.232 107.428  52.681  1.00  0.00           C
ATOM  11194 5C21 POPE  174      49.302 107.637  53.891  1.00  0.00           C
ATOM  11197 6C21 POPE  174      49.703 106.816  55.121  1.00  0.00           C
ATOM  11200 7C21 POPE  174      48.812 107.108  56.331  1.00  0.00           C
ATOM  11203 8C21 POPE  174      49.173 106.308  57.571  1.00  0.00           C
ATOM  11207  C33 POPE  174      56.762 117.477  41.771  1.00  0.00           C
ATOM  11210  C34 POPE  174      56.792 118.327  43.061  1.00  0.00           C
ATOM  11213  C35 POPE  174      58.133 118.177  43.811  1.00  0.00           C
ATOM  11216  C36 POPE  174      58.273 118.967  45.131  1.00  0.00           C
ATOM  11219  C37 POPE  174      58.352 120.488  44.951  1.00  0.00           C
ATOM  11222  C38 POPE  174      57.212 121.268  45.641  1.00  0.00           C
ATOM  11225  C39 POPE  174      57.333 121.367  47.171  1.00  0.00           C
ATOM  11228 0C31 POPE  174      58.332 122.428  47.661  1.00  0.00           C
ATOM  11231 1C31 POPE  174      58.372 122.518  49.201  1.00  0.00           C
ATOM  11234 2C31 POPE  174      59.412 123.507  49.741  1.00  0.00           C
ATOM  11237 3C31 POPE  174      58.973 124.982  49.731  1.00  0.00           C
ATOM  11240 4C31 POPE  174      58.292 125.452  51.031  1.00  0.00           C
ATOM  11243 5C31 POPE  174      58.192 126.983  51.101  1.00  0.00           C
ATOM  11246 6C31 POPE  174      57.732 127.552  52.451  1.00  0.00           C
ATOM  11250  NH3 POPE  175      42.582  84.567  74.291  1.00  0.00           N
ATOM  11254  C12 POPE  175      42.552  83.978  75.661  1.00  0.00           C
ATOM  11257  C11 POPE  175      41.762  84.918  76.561  1.00  0.00           C
ATOM  11260  P   POPE  175      40.162  84.697  78.581  1.00  0.00           P
ATOM  11261  O13 POPE  175      40.243  84.238  79.971  1.00  0.00           O
ATOM  11262  O14 POPE  175      39.942  86.138  78.341  1.00  0.00           O
ATOM  11263  O11 POPE  175      39.082  83.878  77.791  1.00  0.00           O
ATOM  11264  O12 POPE  175      41.452  84.238  77.771  1.00  0.00           O
ATOM  11265  C1  POPE  175      38.212  84.387  76.781  1.00  0.00           C
ATOM  11268  C2  POPE  175      38.532  83.708  75.431  1.00  0.00           C
ATOM  11270  O21 POPE  175      37.462  83.998  74.521  1.00  0.00           O
ATOM  11271  C21 POPE  175      37.543  84.958  73.581  1.00  0.00           C
ATOM  11272  O22 POPE  175      36.572  85.537  73.151  1.00  0.00           O
ATOM  11273  C22 POPE  175      38.962  85.198  73.041  1.00  0.00           C
ATOM  11276  C3  POPE  175      38.672  82.167  75.601  1.00  0.00           C
ATOM  11279  O31 POPE  175      38.672  81.448  74.351  1.00  0.00           O
ATOM  11280  C31 POPE  175      39.712  81.646  73.541  1.00  0.00           C
ATOM  11281  O32 POPE  175      40.612  82.448  73.731  1.00  0.00           O
ATOM  11282  C32 POPE  175      39.563  80.758  72.301  1.00  0.00           C
ATOM  11285  C23 POPE  175      38.942  86.178  71.851  1.00  0.00           C
ATOM  11288  C24 POPE  175      40.243  86.217  71.031  1.00  0.00           C
ATOM  11291  C25 POPE  175      40.332  85.117  69.951  1.00  0.00           C
ATOM  11294  C26 POPE  175      39.122  85.037  69.001  1.00  0.00           C
ATOM  11297  C27 POPE  175      39.523  84.907  67.521  1.00  0.00           C
ATOM  11300  C28 POPE  175      38.343  84.617  66.571  1.00  0.00           C
ATOM  11303  C29 POPE  175      37.832  83.197  66.661  1.00  0.00           C
ATOM  11305 0C21 POPE  175      37.712  82.288  65.671  1.00  0.00           C
ATOM  11307 1C21 POPE  175      38.062  82.467  64.211  1.00  0.00           C
ATOM  11310 2C21 POPE  175      36.812  82.708  63.341  1.00  0.00           C
ATOM  11313 3C21 POPE  175      35.782  81.576  63.391  1.00  0.00           C
ATOM  11316 4C21 POPE  175      34.862  81.607  62.161  1.00  0.00           C
ATOM  11319 5C21 POPE  175      33.722  80.578  62.221  1.00  0.00           C
ATOM  11322 6C21 POPE  175      33.343  80.067  60.821  1.00  0.00           C
ATOM  11325 7C21 POPE  175      32.242  78.998  60.821  1.00  0.00           C
ATOM  11328 8C21 POPE  175      31.972  78.418  59.431  1.00  0.00           C
ATOM  11332  C33 POPE  175      39.893  81.518  71.001  1.00  0.00           C
ATOM  11335  C34 POPE  175      39.963  80.557  69.811  1.00  0.00           C
ATOM  11338  C35 POPE  175      40.313  81.217  68.461  1.00  0.00           C
ATOM  11341  C36 POPE  175      41.743  81.747  68.431  1.00  0.00           C
ATOM  11344  C37 POPE  175      42.312  81.987  67.021  1.00  0.00           C
ATOM  11347  C38 POPE  175      43.822  82.318  67.031  1.00  0.00           C
ATOM  11350  C39 POPE  175      44.162  83.727  66.501  1.00  0.00           C
ATOM  11353 0C31 POPE  175      43.863  83.908  65.001  1.00  0.00           C
ATOM  11356 1C31 POPE  175      44.262  85.307  64.501  1.00  0.00           C
ATOM  11359 2C31 POPE  175      44.032  85.518  62.991  1.00  0.00           C
ATOM  11362 3C31 POPE  175      44.872  84.567  62.121  1.00  0.00           C
ATOM  11365 4C31 POPE  175      44.903  84.928  60.631  1.00  0.00           C
ATOM  11368 5C31 POPE  175      45.742  83.927  59.821  1.00  0.00           C
ATOM  11371 6C31 POPE  175      45.703  84.158  58.311  1.00  0.00           C
ATOM  11375  NH3 POPE  176      46.852  19.398  37.131  1.00  0.00           N
ATOM  11379  C12 POPE  176      45.442  18.868  37.021  1.00  0.00           C
ATOM  11382  C11 POPE  176      44.482  20.058  37.121  1.00  0.00           C
ATOM  11385  P   POPE  176      44.183  22.328  38.401  1.00  0.00           P
ATOM  11386  O13 POPE  176      45.212  23.388  38.531  1.00  0.00           O
ATOM  11387  O14 POPE  176      43.122  22.558  37.391  1.00  0.00           O
ATOM  11388  O11 POPE  176      43.552  22.048  39.821  1.00  0.00           O
ATOM  11389  O12 POPE  176      44.942  20.968  38.131  1.00  0.00           O
ATOM  11390  C1  POPE  176      42.572  22.878  40.451  1.00  0.00           C
ATOM  11393  C2  POPE  176      43.052  23.248  41.881  1.00  0.00           C
ATOM  11395  O21 POPE  176      41.902  23.528  42.711  1.00  0.00           O
ATOM  11396  C21 POPE  176      41.773  23.098  43.981  1.00  0.00           C
ATOM  11397  O22 POPE  176      40.962  23.568  44.771  1.00  0.00           O
ATOM  11398  C22 POPE  176      42.622  21.878  44.321  1.00  0.00           C
ATOM  11401  C3  POPE  176      44.022  24.468  41.841  1.00  0.00           C
ATOM  11404  O31 POPE  176      44.322  25.008  43.151  1.00  0.00           O
ATOM  11405  C31 POPE  176      45.302  24.418  43.821  1.00  0.00           C
ATOM  11406  O32 POPE  176      45.843  23.378  43.501  1.00  0.00           O
ATOM  11407  C32 POPE  176      45.692  25.278  45.021  1.00  0.00           C
ATOM  11410  C23 POPE  176      42.442  21.428  45.791  1.00  0.00           C
ATOM  11413  C24 POPE  176      43.232  20.148  46.071  1.00  0.00           C
ATOM  11416  C25 POPE  176      43.572  19.928  47.541  1.00  0.00           C
ATOM  11419  C26 POPE  176      42.382  19.568  48.431  1.00  0.00           C
ATOM  11422  C27 POPE  176      42.813  19.458  49.911  1.00  0.00           C
ATOM  11425  C28 POPE  176      41.692  18.938  50.821  1.00  0.00           C
ATOM  11428  C29 POPE  176      42.093  18.998  52.281  1.00  0.00           C
ATOM  11430 0C21 POPE  176      41.332  18.608  53.311  1.00  0.00           C
ATOM  11432 1C21 POPE  176      39.963  17.988  53.231  1.00  0.00           C
ATOM  11435 2C21 POPE  176      39.922  16.648  53.981  1.00  0.00           C
ATOM  11438 3C21 POPE  176      38.523  16.018  53.981  1.00  0.00           C
ATOM  11441 4C21 POPE  176      38.503  14.578  54.501  1.00  0.00           C
ATOM  11444 5C21 POPE  176      38.812  14.448  56.001  1.00  0.00           C
ATOM  11447 6C21 POPE  176      38.742  12.978  56.441  1.00  0.00           C
ATOM  11450 7C21 POPE  176      39.332  12.708  57.821  1.00  0.00           C
ATOM  11453 8C21 POPE  176      39.402  11.208  58.121  1.00  0.00           C
ATOM  11457  C33 POPE  176      46.452  24.518  46.131  1.00  0.00           C
ATOM  11460  C34 POPE  176      45.542  23.618  46.981  1.00  0.00           C
ATOM  11463  C35 POPE  176      45.183  24.198  48.361  1.00  0.00           C
ATOM  11466  C36 POPE  176      46.302  24.088  49.401  1.00  0.00           C
ATOM  11469  C37 POPE  176      45.732  24.208  50.831  1.00  0.00           C
ATOM  11472  C38 POPE  176      46.792  24.068  51.931  1.00  0.00           C
ATOM  11475  C39 POPE  176      47.452  25.398  52.281  1.00  0.00           C
ATOM  11478 0C31 POPE  176      48.232  25.358  53.611  1.00  0.00           C
ATOM  11481 1C31 POPE  176      48.723  26.748  54.031  1.00  0.00           C
ATOM  11484 2C31 POPE  176      49.152  26.848  55.501  1.00  0.00           C
ATOM  11487 3C31 POPE  176      50.202  25.818  55.921  1.00  0.00           C
ATOM  11490 4C31 POPE  176      50.712  26.078  57.351  1.00  0.00           C
ATOM  11493 5C31 POPE  176      51.802  25.098  57.781  1.00  0.00           C
ATOM  11496 6C31 POPE  176      52.322  25.378  59.191  1.00  0.00           C
ATOM  11500  NH3 POPE  177      20.782 104.128  80.161  1.00  0.00           N
ATOM  11504  C12 POPE  177      21.562 105.408  80.281  1.00  0.00           C
ATOM  11507  C11 POPE  177      22.992 105.128  80.741  1.00  0.00           C
ATOM  11510  P   POPE  177      25.212 106.557  80.401  1.00  0.00           P
ATOM  11511  O13 POPE  177      25.402 108.018  80.571  1.00  0.00           O
ATOM  11512  O14 POPE  177      25.972 105.637  81.281  1.00  0.00           O
ATOM  11513  O11 POPE  177      25.362 106.187  78.861  1.00  0.00           O
ATOM  11514  O12 POPE  177      23.672 106.348  80.681  1.00  0.00           O
ATOM  11515  C1  POPE  177      24.242 106.057  77.991  1.00  0.00           C
ATOM  11518  C2  POPE  177      24.672 106.087  76.511  1.00  0.00           C
ATOM  11520  O21 POPE  177      23.512 105.737  75.741  1.00  0.00           O
ATOM  11521  C21 POPE  177      23.552 106.098  74.471  1.00  0.00           C
ATOM  11522  O22 POPE  177      24.332 106.868  73.951  1.00  0.00           O
ATOM  11523  C22 POPE  177      22.502 105.257  73.741  1.00  0.00           C
ATOM  11526  C3  POPE  177      25.833 105.068  76.301  1.00  0.00           C
ATOM  11529  O31 POPE  177      26.112 104.897  74.891  1.00  0.00           O
ATOM  11530  C31 POPE  177      26.032 103.687  74.391  1.00  0.00           C
ATOM  11531  O32 POPE  177      26.022 102.646  75.031  1.00  0.00           O
ATOM  11532  C32 POPE  177      25.802 103.787  72.861  1.00  0.00           C
ATOM  11535  C23 POPE  177      21.672 105.998  72.681  1.00  0.00           C
ATOM  11538  C24 POPE  177      20.412 105.187  72.351  1.00  0.00           C
ATOM  11541  C25 POPE  177      19.613 105.688  71.151  1.00  0.00           C
ATOM  11544  C26 POPE  177      20.362 105.718  69.811  1.00  0.00           C
ATOM  11547  C27 POPE  177      19.383 105.967  68.641  1.00  0.00           C
ATOM  11550  C28 POPE  177      20.022 105.957  67.251  1.00  0.00           C
ATOM  11553  C29 POPE  177      18.923 105.998  66.221  1.00  0.00           C
ATOM  11555 0C21 POPE  177      18.572 107.027  65.421  1.00  0.00           C
ATOM  11557 1C21 POPE  177      19.222 108.387  65.311  1.00  0.00           C
ATOM  11560 2C21 POPE  177      19.342 108.878  63.851  1.00  0.00           C
ATOM  11563 3C21 POPE  177      17.992 109.048  63.141  1.00  0.00           C
ATOM  11566 4C21 POPE  177      18.122 109.688  61.751  1.00  0.00           C
ATOM  11569 5C21 POPE  177      16.782 109.818  61.011  1.00  0.00           C
ATOM  11572 6C21 POPE  177      16.442 108.568  60.181  1.00  0.00           C
ATOM  11575 7C21 POPE  177      14.982 108.547  59.721  1.00  0.00           C
ATOM  11578 8C21 POPE  177      14.622 107.307  58.891  1.00  0.00           C
ATOM  11582  C33 POPE  177      26.883 103.177  71.931  1.00  0.00           C
ATOM  11585  C34 POPE  177      26.423 103.227  70.461  1.00  0.00           C
ATOM  11588  C35 POPE  177      27.452 102.668  69.461  1.00  0.00           C
ATOM  11591  C36 POPE  177      26.992 102.708  67.991  1.00  0.00           C
ATOM  11594  C37 POPE  177      27.932 101.918  67.051  1.00  0.00           C
ATOM  11597  C38 POPE  177      27.282 100.658  66.461  1.00  0.00           C
ATOM  11600  C39 POPE  177      26.202 100.957  65.411  1.00  0.00           C
ATOM  11603 0C31 POPE  177      26.753 101.107  63.981  1.00  0.00           C
ATOM  11606 1C31 POPE  177      25.633 101.408  62.971  1.00  0.00           C
ATOM  11609 2C31 POPE  177      26.102 101.427  61.501  1.00  0.00           C
ATOM  11612 3C31 POPE  177      26.382 102.838  60.981  1.00  0.00           C
ATOM  11615 4C31 POPE  177      26.702 102.878  59.481  1.00  0.00           C
ATOM  11618 5C31 POPE  177      26.712 104.307  58.931  1.00  0.00           C
ATOM  11621 6C31 POPE  177      27.152 104.398  57.471  1.00  0.00           C
ATOM  11625  NH3 POPE  178      70.072  39.758  77.041  1.00  0.00           N
ATOM  11629  C12 POPE  178      71.262  39.148  76.341  1.00  0.00           C
ATOM  11632  C11 POPE  178      72.393  38.848  77.341  1.00  0.00           C
ATOM  11635  P   POPE  178      72.832  41.498  77.741  1.00  0.00           P
ATOM  11636  O13 POPE  178      73.902  42.208  78.441  1.00  0.00           O
ATOM  11637  O14 POPE  178      71.432  41.688  78.221  1.00  0.00           O
ATOM  11638  O11 POPE  178      72.872  41.847  76.191  1.00  0.00           O
ATOM  11639  O12 POPE  178      73.152  39.967  77.771  1.00  0.00           O
ATOM  11640  C1  POPE  178      73.052  43.228  75.811  1.00  0.00           C
ATOM  11643  C2  POPE  178      73.302  43.388  74.291  1.00  0.00           C
ATOM  11645  O21 POPE  178      72.892  44.718  73.891  1.00  0.00           O
ATOM  11646  C21 POPE  178      73.822  45.528  73.431  1.00  0.00           C
ATOM  11647  O22 POPE  178      75.023  45.297  73.361  1.00  0.00           O
ATOM  11648  C22 POPE  178      73.192  46.838  72.981  1.00  0.00           C
ATOM  11651  C3  POPE  178      72.512  42.348  73.451  1.00  0.00           C
ATOM  11654  O31 POPE  178      72.953  42.388  72.081  1.00  0.00           O
ATOM  11655  C31 POPE  178      72.423  41.458  71.291  1.00  0.00           C
ATOM  11656  O32 POPE  178      71.603  40.618  71.601  1.00  0.00           O
ATOM  11657  C32 POPE  178      73.032  41.598  69.891  1.00  0.00           C
ATOM  11660  C23 POPE  178      74.122  48.038  73.291  1.00  0.00           C
ATOM  11663  C24 POPE  178      73.422  49.358  72.981  1.00  0.00           C
ATOM  11666  C25 POPE  178      74.243  50.618  73.301  1.00  0.00           C
ATOM  11669  C26 POPE  178      73.622  51.908  72.721  1.00  0.00           C
ATOM  11672  C27 POPE  178      74.313  53.168  73.241  1.00  0.00           C
ATOM  11675  C28 POPE  178      74.012  54.418  72.391  1.00  0.00           C
ATOM  11678  C29 POPE  178      74.883  55.557  72.861  1.00  0.00           C
ATOM  11680 0C21 POPE  178      74.503  56.807  73.201  1.00  0.00           C
ATOM  11682 1C21 POPE  178      73.102  57.358  73.171  1.00  0.00           C
ATOM  11685 2C21 POPE  178      72.633  57.787  71.771  1.00  0.00           C
ATOM  11688 3C21 POPE  178      71.273  58.498  71.781  1.00  0.00           C
ATOM  11691 4C21 POPE  178      70.942  59.228  70.471  1.00  0.00           C
ATOM  11694 5C21 POPE  178      71.773  60.508  70.321  1.00  0.00           C
ATOM  11697 6C21 POPE  178      71.462  61.287  69.041  1.00  0.00           C
ATOM  11700 7C21 POPE  178      72.063  62.688  69.101  1.00  0.00           C
ATOM  11703 8C21 POPE  178      72.023  63.418  67.761  1.00  0.00           C
ATOM  11707  C33 POPE  178      74.552  41.337  69.831  1.00  0.00           C
ATOM  11710  C34 POPE  178      75.423  42.598  70.011  1.00  0.00           C
ATOM  11713  C35 POPE  178      76.922  42.337  69.841  1.00  0.00           C
ATOM  11716  C36 POPE  178      77.383  41.938  68.421  1.00  0.00           C
ATOM  11719  C37 POPE  178      78.542  40.938  68.471  1.00  0.00           C
ATOM  11722  C38 POPE  178      79.192  40.658  67.111  1.00  0.00           C
ATOM  11725  C39 POPE  178      78.222  40.118  66.051  1.00  0.00           C
ATOM  11728 0C31 POPE  178      78.842  39.037  65.161  1.00  0.00           C
ATOM  11731 1C31 POPE  178      77.982  38.688  63.951  1.00  0.00           C
ATOM  11734 2C31 POPE  178      78.602  37.598  63.071  1.00  0.00           C
ATOM  11737 3C31 POPE  178      78.343  36.188  63.621  1.00  0.00           C
ATOM  11740 4C31 POPE  178      78.982  35.068  62.791  1.00  0.00           C
ATOM  11743 5C31 POPE  178      78.142  33.778  62.811  1.00  0.00           C
ATOM  11746 6C31 POPE  178      78.773  32.578  62.111  1.00  0.00           C
ATOM  11750  NH3 POPE  179      15.412 105.128  35.691  1.00  0.00           N
ATOM  11754  C12 POPE  179      14.562 104.268  36.581  1.00  0.00           C
ATOM  11757  C11 POPE  179      14.212 102.947  35.881  1.00  0.00           C
ATOM  11760  P   POPE  179      14.652 100.697  36.981  1.00  0.00           P
ATOM  11761  O13 POPE  179      14.172 101.117  38.321  1.00  0.00           O
ATOM  11762  O14 POPE  179      13.802  99.897  36.081  1.00  0.00           O
ATOM  11763  O11 POPE  179      15.972  99.837  37.181  1.00  0.00           O
ATOM  11764  O12 POPE  179      15.192 101.947  36.201  1.00  0.00           O
ATOM  11765  C1  POPE  179      15.802  98.727  38.081  1.00  0.00           C
ATOM  11768  C2  POPE  179      16.762  98.887  39.251  1.00  0.00           C
ATOM  11770  O21 POPE  179      16.482  97.817  40.161  1.00  0.00           O
ATOM  11771  C21 POPE  179      17.562  97.288  40.701  1.00  0.00           C
ATOM  11772  O22 POPE  179      18.702  97.547  40.361  1.00  0.00           O
ATOM  11773  C22 POPE  179      17.152  96.297  41.781  1.00  0.00           C
ATOM  11776  C3  POPE  179      16.602 100.248  39.951  1.00  0.00           C
ATOM  11779  O31 POPE  179      17.792 100.548  40.681  1.00  0.00           O
ATOM  11780  C31 POPE  179      17.872 100.478  42.021  1.00  0.00           C
ATOM  11781  O32 POPE  179      18.923 100.727  42.601  1.00  0.00           O
ATOM  11782  C32 POPE  179      16.592 100.077  42.751  1.00  0.00           C
ATOM  11785  C23 POPE  179      18.352  95.907  42.661  1.00  0.00           C
ATOM  11788  C24 POPE  179      17.992  94.827  43.691  1.00  0.00           C
ATOM  11791  C25 POPE  179      17.812  95.378  45.111  1.00  0.00           C
ATOM  11794  C26 POPE  179      17.782  94.278  46.171  1.00  0.00           C
ATOM  11797  C27 POPE  179      17.792  94.848  47.591  1.00  0.00           C
ATOM  11800  C28 POPE  179      17.982  93.768  48.671  1.00  0.00           C
ATOM  11803  C29 POPE  179      18.072  94.418  50.021  1.00  0.00           C
ATOM  11805 0C21 POPE  179      19.162  94.508  50.811  1.00  0.00           C
ATOM  11807 1C21 POPE  179      20.512  93.908  50.531  1.00  0.00           C
ATOM  11810 2C21 POPE  179      21.442  93.887  51.771  1.00  0.00           C
ATOM  11813 3C21 POPE  179      20.802  93.327  53.051  1.00  0.00           C
ATOM  11816 4C21 POPE  179      21.753  93.206  54.251  1.00  0.00           C
ATOM  11819 5C21 POPE  179      22.773  92.067  54.131  1.00  0.00           C
ATOM  11822 6C21 POPE  179      23.642  91.956  55.401  1.00  0.00           C
ATOM  11825 7C21 POPE  179      24.583  90.737  55.391  1.00  0.00           C
ATOM  11828 8C21 POPE  179      25.633  90.788  56.491  1.00  0.00           C
ATOM  11832  C33 POPE  179      16.852  99.748  44.241  1.00  0.00           C
ATOM  11835  C34 POPE  179      15.542  99.577  45.021  1.00  0.00           C
ATOM  11838  C35 POPE  179      15.712  98.808  46.331  1.00  0.00           C
ATOM  11841  C36 POPE  179      16.812  99.368  47.251  1.00  0.00           C
ATOM  11844  C37 POPE  179      16.942  98.517  48.521  1.00  0.00           C
ATOM  11847  C38 POPE  179      17.942  99.088  49.531  1.00  0.00           C
ATOM  11850  C39 POPE  179      18.112  98.218  50.771  1.00  0.00           C
ATOM  11853 0C31 POPE  179      16.843  98.158  51.621  1.00  0.00           C
ATOM  11856 1C31 POPE  179      16.982  97.278  52.871  1.00  0.00           C
ATOM  11859 2C31 POPE  179      15.702  97.288  53.701  1.00  0.00           C
ATOM  11862 3C31 POPE  179      15.822  96.576  55.051  1.00  0.00           C
ATOM  11865 4C31 POPE  179      16.333  95.137  54.951  1.00  0.00           C
ATOM  11868 5C31 POPE  179      16.092  94.357  56.251  1.00  0.00           C
ATOM  11871 6C31 POPE  179      16.892  93.057  56.341  1.00  0.00           C
ATOM  11875  NH3 POPE  180      58.672  75.348  35.811  1.00  0.00           N
ATOM  11879  C12 POPE  180      59.113  74.728  34.511  1.00  0.00           C
ATOM  11882  C11 POPE  180      58.012  74.837  33.431  1.00  0.00           C
ATOM  11885  P   POPE  180      56.412  72.767  32.971  1.00  0.00           P
ATOM  11886  O13 POPE  180      55.282  73.627  33.391  1.00  0.00           O
ATOM  11887  O14 POPE  180      56.252  71.807  31.851  1.00  0.00           O
ATOM  11888  O11 POPE  180      56.732  71.867  34.221  1.00  0.00           O
ATOM  11889  O12 POPE  180      57.772  73.587  32.811  1.00  0.00           O
ATOM  11890  C1  POPE  180      56.892  72.447  35.511  1.00  0.00           C
ATOM  11893  C2  POPE  180      56.162  71.587  36.581  1.00  0.00           C
ATOM  11895  O21 POPE  180      55.642  72.318  37.701  1.00  0.00           O
ATOM  11896  C21 POPE  180      56.332  73.307  38.241  1.00  0.00           C
ATOM  11897  O22 POPE  180      57.302  73.877  37.771  1.00  0.00           O
ATOM  11898  C22 POPE  180      55.762  73.587  39.621  1.00  0.00           C
ATOM  11901  C3  POPE  180      57.052  70.428  37.071  1.00  0.00           C
ATOM  11904  O31 POPE  180      56.392  69.717  38.141  1.00  0.00           O
ATOM  11905  C31 POPE  180      57.222  68.907  38.801  1.00  0.00           C
ATOM  11906  O32 POPE  180      58.372  68.678  38.471  1.00  0.00           O
ATOM  11907  C32 POPE  180      56.532  68.418  40.081  1.00  0.00           C
ATOM  11910  C23 POPE  180      55.652  75.087  39.981  1.00  0.00           C
ATOM  11913  C24 POPE  180      54.352  75.418  40.721  1.00  0.00           C
ATOM  11916  C25 POPE  180      54.192  74.697  42.071  1.00  0.00           C
ATOM  11919  C26 POPE  180      54.462  75.577  43.301  1.00  0.00           C
ATOM  11922  C27 POPE  180      54.052  74.868  44.601  1.00  0.00           C
ATOM  11925  C28 POPE  180      54.352  75.687  45.871  1.00  0.00           C
ATOM  11928  C29 POPE  180      54.152  74.837  47.111  1.00  0.00           C
ATOM  11930 0C21 POPE  180      54.932  74.857  48.211  1.00  0.00           C
ATOM  11932 1C21 POPE  180      56.072  75.807  48.461  1.00  0.00           C
ATOM  11935 2C21 POPE  180      56.332  76.057  49.961  1.00  0.00           C
ATOM  11938 3C21 POPE  180      57.393  75.137  50.601  1.00  0.00           C
ATOM  11941 4C21 POPE  180      57.512  75.407  52.111  1.00  0.00           C
ATOM  11944 5C21 POPE  180      58.832  74.978  52.761  1.00  0.00           C
ATOM  11947 6C21 POPE  180      58.843  75.218  54.281  1.00  0.00           C
ATOM  11950 7C21 POPE  180      60.253  75.318  54.871  1.00  0.00           C
ATOM  11953 8C21 POPE  180      60.293  75.348  56.411  1.00  0.00           C
ATOM  11957  C33 POPE  180      55.962  66.988  39.971  1.00  0.00           C
ATOM  11960  C34 POPE  180      54.982  66.638  41.111  1.00  0.00           C
ATOM  11963  C35 POPE  180      55.672  66.368  42.451  1.00  0.00           C
ATOM  11966  C36 POPE  180      54.672  66.118  43.591  1.00  0.00           C
ATOM  11969  C37 POPE  180      55.372  66.057  44.961  1.00  0.00           C
ATOM  11972  C38 POPE  180      54.422  65.918  46.161  1.00  0.00           C
ATOM  11975  C39 POPE  180      53.793  64.528  46.311  1.00  0.00           C
ATOM  11978 0C31 POPE  180      52.892  64.428  47.551  1.00  0.00           C
ATOM  11981 1C31 POPE  180      52.003  63.188  47.541  1.00  0.00           C
ATOM  11984 2C31 POPE  180      50.883  63.258  48.591  1.00  0.00           C
ATOM  11987 3C31 POPE  180      50.043  61.968  48.631  1.00  0.00           C
ATOM  11990 4C31 POPE  180      49.103  61.898  49.831  1.00  0.00           C
ATOM  11993 5C31 POPE  180      48.482  60.497  50.001  1.00  0.00           C
ATOM  11996 6C31 POPE  180      47.712  60.287  51.301  1.00  0.00           C
ATOM  12000  NH3 POPE  181      36.953  -5.817  32.831  1.00  0.00           N
ATOM  12004  C12 POPE  181      35.812  -4.957  33.331  1.00  0.00           C
ATOM  12007  C11 POPE  181      34.982  -4.332  32.191  1.00  0.00           C
ATOM  12010  P   POPE  181      32.602  -3.282  32.761  1.00  0.00           P
ATOM  12011  O13 POPE  181      32.242  -3.842  34.091  1.00  0.00           O
ATOM  12012  O14 POPE  181      32.032  -3.952  31.581  1.00  0.00           O
ATOM  12013  O11 POPE  181      32.282  -1.732  32.671  1.00  0.00           O
ATOM  12014  O12 POPE  181      34.182  -3.252  32.651  1.00  0.00           O
ATOM  12015  C1  POPE  181      31.152  -1.112  33.281  1.00  0.00           C
ATOM  12018  C2  POPE  181      31.602   0.048  34.231  1.00  0.00           C
ATOM  12020  O21 POPE  181      32.392  -0.392  35.341  1.00  0.00           O
ATOM  12021  C21 POPE  181      31.742  -1.102  36.251  1.00  0.00           C
ATOM  12022  O22 POPE  181      30.633  -1.592  36.131  1.00  0.00           O
ATOM  12023  C22 POPE  181      32.492  -1.142  37.571  1.00  0.00           C
ATOM  12026  C3  POPE  181      30.422   0.998  34.651  1.00  0.00           C
ATOM  12029  O31 POPE  181      30.712   1.978  35.691  1.00  0.00           O
ATOM  12030  C31 POPE  181      31.582   2.938  35.401  1.00  0.00           C
ATOM  12031  O32 POPE  181      32.492   2.858  34.581  1.00  0.00           O
ATOM  12032  C32 POPE  181      31.133   4.238  36.091  1.00  0.00           C
ATOM  12035  C23 POPE  181      31.523  -0.692  38.681  1.00  0.00           C
ATOM  12038  C24 POPE  181      32.183  -0.572  40.051  1.00  0.00           C
ATOM  12041  C25 POPE  181      32.862  -1.862  40.511  1.00  0.00           C
ATOM  12044  C26 POPE  181      33.232  -1.782  41.991  1.00  0.00           C
ATOM  12047  C27 POPE  181      34.442  -2.642  42.341  1.00  0.00           C
ATOM  12050  C28 POPE  181      34.862  -2.472  43.811  1.00  0.00           C
ATOM  12053  C29 POPE  181      33.843  -3.082  44.741  1.00  0.00           C
ATOM  12055 0C21 POPE  181      33.492  -2.632  45.951  1.00  0.00           C
ATOM  12057 1C21 POPE  181      34.052  -1.422  46.651  1.00  0.00           C
ATOM  12060 2C21 POPE  181      33.062  -0.802  47.651  1.00  0.00           C
ATOM  12063 3C21 POPE  181      33.652   0.408  48.381  1.00  0.00           C
ATOM  12066 4C21 POPE  181      32.593   1.358  48.951  1.00  0.00           C
ATOM  12069 5C21 POPE  181      31.832   0.808  50.161  1.00  0.00           C
ATOM  12072 6C21 POPE  181      30.652   1.718  50.541  1.00  0.00           C
ATOM  12075 7C21 POPE  181      29.892   1.258  51.781  1.00  0.00           C
ATOM  12078 8C21 POPE  181      28.612   2.058  52.031  1.00  0.00           C
ATOM  12082  C33 POPE  181      31.093   4.288  37.631  1.00  0.00           C
ATOM  12085  C34 POPE  181      30.273   5.488  38.141  1.00  0.00           C
ATOM  12088  C35 POPE  181      30.942   6.858  37.921  1.00  0.00           C
ATOM  12091  C36 POPE  181      32.122   7.118  38.861  1.00  0.00           C
ATOM  12094  C37 POPE  181      32.932   8.368  38.461  1.00  0.00           C
ATOM  12097  C38 POPE  181      34.242   8.538  39.251  1.00  0.00           C
ATOM  12100  C39 POPE  181      34.063   8.808  40.751  1.00  0.00           C
ATOM  12103 0C31 POPE  181      33.322  10.128  41.051  1.00  0.00           C
ATOM  12106 1C31 POPE  181      33.312  10.468  42.541  1.00  0.00           C
ATOM  12109 2C31 POPE  181      33.993  11.808  42.881  1.00  0.00           C
ATOM  12112 3C31 POPE  181      33.773  12.238  44.331  1.00  0.00           C
ATOM  12115 4C31 POPE  181      34.662  11.488  45.331  1.00  0.00           C
ATOM  12118 5C31 POPE  181      34.223  11.698  46.791  1.00  0.00           C
ATOM  12121 6C31 POPE  181      34.942  10.778  47.781  1.00  0.00           C
ATOM  12125  NH3 POPE  182      79.743  78.998  36.811  1.00  0.00           N
ATOM  12129  C12 POPE  182      78.862  79.868  37.661  1.00  0.00           C
ATOM  12132  C11 POPE  182      78.713  81.247  37.021  1.00  0.00           C
ATOM  12135  P   POPE  182      76.372  82.437  36.831  1.00  0.00           P
ATOM  12136  O13 POPE  182      76.673  82.497  35.381  1.00  0.00           O
ATOM  12137  O14 POPE  182      75.243  81.557  37.211  1.00  0.00           O
ATOM  12138  O11 POPE  182      76.152  83.918  37.351  1.00  0.00           O
ATOM  12139  O12 POPE  182      77.633  81.927  37.621  1.00  0.00           O
ATOM  12140  C1  POPE  182      76.872  84.447  38.471  1.00  0.00           C
ATOM  12143  C2  POPE  182      76.182  84.088  39.821  1.00  0.00           C
ATOM  12145  O21 POPE  182      76.493  85.068  40.841  1.00  0.00           O
ATOM  12146  C21 POPE  182      77.712  85.047  41.341  1.00  0.00           C
ATOM  12147  O22 POPE  182      78.692  84.497  40.861  1.00  0.00           O
ATOM  12148  C22 POPE  182      77.712  85.737  42.691  1.00  0.00           C
ATOM  12151  C3  POPE  182      76.442  82.617  40.301  1.00  0.00           C
ATOM  12154  O31 POPE  182      76.052  82.337  41.651  1.00  0.00           O
ATOM  12155  C31 POPE  182      74.752  82.307  41.891  1.00  0.00           C
ATOM  12156  O32 POPE  182      73.872  82.768  41.171  1.00  0.00           O
ATOM  12157  C32 POPE  182      74.523  81.607  43.211  1.00  0.00           C
ATOM  12160  C23 POPE  182      77.793  84.697  43.831  1.00  0.00           C
ATOM  12163  C24 POPE  182      78.192  85.326  45.181  1.00  0.00           C
ATOM  12166  C25 POPE  182      78.643  84.287  46.211  1.00  0.00           C
ATOM  12169  C26 POPE  182      77.542  83.858  47.191  1.00  0.00           C
ATOM  12172  C27 POPE  182      77.993  82.698  48.091  1.00  0.00           C
ATOM  12175  C28 POPE  182      76.972  82.397  49.201  1.00  0.00           C
ATOM  12178  C29 POPE  182      77.023  81.007  49.781  1.00  0.00           C
ATOM  12180 0C21 POPE  182      78.012  80.396  50.451  1.00  0.00           C
ATOM  12182 1C21 POPE  182      79.372  80.957  50.791  1.00  0.00           C
ATOM  12185 2C21 POPE  182      79.782  80.807  52.261  1.00  0.00           C
ATOM  12188 3C21 POPE  182      79.102  81.807  53.201  1.00  0.00           C
ATOM  12191 4C21 POPE  182      79.482  81.576  54.671  1.00  0.00           C
ATOM  12194 5C21 POPE  182      79.922  82.857  55.391  1.00  0.00           C
ATOM  12197 6C21 POPE  182      80.252  82.608  56.871  1.00  0.00           C
ATOM  12200 7C21 POPE  182      80.603  83.887  57.621  1.00  0.00           C
ATOM  12203 8C21 POPE  182      81.123  83.628  59.041  1.00  0.00           C
ATOM  12207  C33 POPE  182      73.122  81.877  43.801  1.00  0.00           C
ATOM  12210  C34 POPE  182      72.872  80.907  44.951  1.00  0.00           C
ATOM  12213  C35 POPE  182      71.633  81.217  45.771  1.00  0.00           C
ATOM  12216  C36 POPE  182      71.493  80.177  46.881  1.00  0.00           C
ATOM  12219  C37 POPE  182      70.282  80.396  47.791  1.00  0.00           C
ATOM  12222  C38 POPE  182      70.282  79.448  48.991  1.00  0.00           C
ATOM  12225  C39 POPE  182      70.152  77.977  48.551  1.00  0.00           C
ATOM  12228 0C31 POPE  182      69.993  77.007  49.721  1.00  0.00           C
ATOM  12231 1C31 POPE  182      69.692  75.598  49.211  1.00  0.00           C
ATOM  12234 2C31 POPE  182      69.212  74.648  50.311  1.00  0.00           C
ATOM  12237 3C31 POPE  182      70.162  74.498  51.501  1.00  0.00           C
ATOM  12240 4C31 POPE  182      69.662  73.398  52.441  1.00  0.00           C
ATOM  12243 5C31 POPE  182      70.462  73.248  53.731  1.00  0.00           C
ATOM  12246 6C31 POPE  182      69.872  72.177  54.651  1.00  0.00           C
ATOM  12250  NH3 POPE  183      20.992  97.337  76.511  1.00  0.00           N
ATOM  12254  C12 POPE  183      21.312  98.447  77.491  1.00  0.00           C
ATOM  12257  C11 POPE  183      20.013  99.138  77.951  1.00  0.00           C
ATOM  12260  P   POPE  183      19.222 101.567  78.531  1.00  0.00           P
ATOM  12261  O13 POPE  183      18.122 101.157  77.651  1.00  0.00           O
ATOM  12262  O14 POPE  183      18.912 102.067  79.881  1.00  0.00           O
ATOM  12263  O11 POPE  183      20.122 102.698  77.871  1.00  0.00           O
ATOM  12264  O12 POPE  183      20.292 100.378  78.611  1.00  0.00           O
ATOM  12265  C1  POPE  183      19.583 103.568  76.881  1.00  0.00           C
ATOM  12268  C2  POPE  183      19.702 102.967  75.441  1.00  0.00           C
ATOM  12270  O21 POPE  183      18.382 102.528  75.051  1.00  0.00           O
ATOM  12271  C21 POPE  183      18.152 101.816  73.961  1.00  0.00           C
ATOM  12272  O22 POPE  183      18.972 101.367  73.191  1.00  0.00           O
ATOM  12273  C22 POPE  183      16.642 101.816  73.721  1.00  0.00           C
ATOM  12276  C3  POPE  183      20.843 101.908  75.421  1.00  0.00           C
ATOM  12279  O31 POPE  183      21.423 101.717  74.121  1.00  0.00           O
ATOM  12280  C31 POPE  183      21.672 100.447  73.801  1.00  0.00           C
ATOM  12281  O32 POPE  183      21.532  99.487  74.541  1.00  0.00           O
ATOM  12282  C32 POPE  183      22.162 100.388  72.371  1.00  0.00           C
ATOM  12285  C23 POPE  183      16.202 101.208  72.371  1.00  0.00           C
ATOM  12288  C24 POPE  183      14.742 101.567  72.051  1.00  0.00           C
ATOM  12291  C25 POPE  183      14.232 100.938  70.751  1.00  0.00           C
ATOM  12294  C26 POPE  183      14.572 101.768  69.511  1.00  0.00           C
ATOM  12297  C27 POPE  183      14.423 100.938  68.231  1.00  0.00           C
ATOM  12300  C28 POPE  183      14.532 101.768  66.941  1.00  0.00           C
ATOM  12303  C29 POPE  183      13.202 102.297  66.461  1.00  0.00           C
ATOM  12305 0C21 POPE  183      12.692 102.197  65.221  1.00  0.00           C
ATOM  12307 1C21 POPE  183      13.372 101.527  64.051  1.00  0.00           C
ATOM  12310 2C21 POPE  183      12.432 100.807  63.061  1.00  0.00           C
ATOM  12313 3C21 POPE  183      11.852 101.707  61.961  1.00  0.00           C
ATOM  12316 4C21 POPE  183      11.122 100.877  60.901  1.00  0.00           C
ATOM  12319 5C21 POPE  183      10.522 101.717  59.761  1.00  0.00           C
ATOM  12322 6C21 POPE  183       9.792 100.858  58.711  1.00  0.00           C
ATOM  12325 7C21 POPE  183      10.722 100.068  57.781  1.00  0.00           C
ATOM  12328 8C21 POPE  183       9.992  99.357  56.631  1.00  0.00           C
ATOM  12332  C33 POPE  183      22.382  98.927  71.951  1.00  0.00           C
ATOM  12335  C34 POPE  183      23.142  98.858  70.631  1.00  0.00           C
ATOM  12338  C35 POPE  183      23.022  97.488  69.961  1.00  0.00           C
ATOM  12341  C36 POPE  183      23.192  97.588  68.441  1.00  0.00           C
ATOM  12344  C37 POPE  183      23.182  96.217  67.771  1.00  0.00           C
ATOM  12347  C38 POPE  183      24.583  95.607  67.591  1.00  0.00           C
ATOM  12350  C39 POPE  183      25.492  96.358  66.591  1.00  0.00           C
ATOM  12353 0C31 POPE  183      24.792  96.638  65.251  1.00  0.00           C
ATOM  12356 1C31 POPE  183      25.752  97.117  64.151  1.00  0.00           C
ATOM  12359 2C31 POPE  183      25.032  97.357  62.811  1.00  0.00           C
ATOM  12362 3C31 POPE  183      24.472  96.068  62.191  1.00  0.00           C
ATOM  12365 4C31 POPE  183      23.952  96.257  60.761  1.00  0.00           C
ATOM  12368 5C31 POPE  183      24.052  94.967  59.941  1.00  0.00           C
ATOM  12371 6C31 POPE  183      23.522  95.108  58.511  1.00  0.00           C
ATOM  12375  NH3 POPE  184      90.013 130.183  31.321  1.00  0.00           N
ATOM  12379  C12 POPE  184      91.482 129.982  31.171  1.00  0.00           C
ATOM  12382  C11 POPE  184      91.882 128.633  30.541  1.00  0.00           C
ATOM  12385  P   POPE  184      91.792 126.653  32.281  1.00  0.00           P
ATOM  12386  O13 POPE  184      90.883 125.522  32.521  1.00  0.00           O
ATOM  12387  O14 POPE  184      93.192 126.262  31.991  1.00  0.00           O
ATOM  12388  O11 POPE  184      91.713 127.673  33.491  1.00  0.00           O
ATOM  12389  O12 POPE  184      91.202 127.502  31.091  1.00  0.00           O
ATOM  12390  C1  POPE  184      92.192 127.441  34.821  1.00  0.00           C
ATOM  12393  C2  POPE  184      91.672 126.113  35.471  1.00  0.00           C
ATOM  12395  O21 POPE  184      91.182 126.302  36.821  1.00  0.00           O
ATOM  12396  C21 POPE  184      91.993 126.212  37.851  1.00  0.00           C
ATOM  12397  O22 POPE  184      93.213 126.203  37.811  1.00  0.00           O
ATOM  12398  C22 POPE  184      91.202 126.273  39.171  1.00  0.00           C
ATOM  12401  C3  POPE  184      92.653 124.918  35.271  1.00  0.00           C
ATOM  12404  O31 POPE  184      91.912 123.708  35.481  1.00  0.00           O
ATOM  12405  C31 POPE  184      91.973 122.817  34.501  1.00  0.00           C
ATOM  12406  O32 POPE  184      92.852 122.768  33.651  1.00  0.00           O
ATOM  12407  C32 POPE  184      90.752 121.927  34.551  1.00  0.00           C
ATOM  12410  C23 POPE  184      92.162 126.162  40.391  1.00  0.00           C
ATOM  12413  C24 POPE  184      91.432 125.762  41.681  1.00  0.00           C
ATOM  12416  C25 POPE  184      92.343 125.812  42.911  1.00  0.00           C
ATOM  12419  C26 POPE  184      91.652 125.262  44.171  1.00  0.00           C
ATOM  12422  C27 POPE  184      92.533 125.392  45.421  1.00  0.00           C
ATOM  12425  C28 POPE  184      92.032 124.596  46.651  1.00  0.00           C
ATOM  12428  C29 POPE  184      90.612 124.928  47.051  1.00  0.00           C
ATOM  12430 0C21 POPE  184      90.203 125.853  47.931  1.00  0.00           C
ATOM  12432 1C21 POPE  184      91.052 126.842  48.691  1.00  0.00           C
ATOM  12435 2C21 POPE  184      90.482 128.262  48.501  1.00  0.00           C
ATOM  12438 3C21 POPE  184      91.073 129.322  49.441  1.00  0.00           C
ATOM  12441 4C21 POPE  184      90.243 130.613  49.431  1.00  0.00           C
ATOM  12444 5C21 POPE  184      90.583 131.622  50.531  1.00  0.00           C
ATOM  12447 6C21 POPE  184      91.833 132.462  50.241  1.00  0.00           C
ATOM  12450 7C21 POPE  184      91.963 133.643  51.201  1.00  0.00           C
ATOM  12453 8C21 POPE  184      93.192 134.503  50.941  1.00  0.00           C
ATOM  12457  C33 POPE  184      90.972 120.648  35.371  1.00  0.00           C
ATOM  12460  C34 POPE  184      89.622 119.948  35.551  1.00  0.00           C
ATOM  12463  C35 POPE  184      89.692 118.607  36.271  1.00  0.00           C
ATOM  12466  C36 POPE  184      89.662 118.717  37.801  1.00  0.00           C
ATOM  12469  C37 POPE  184      89.302 117.348  38.391  1.00  0.00           C
ATOM  12472  C38 POPE  184      89.183 117.236  39.911  1.00  0.00           C
ATOM  12475  C39 POPE  184      88.713 115.817  40.261  1.00  0.00           C
ATOM  12478 0C31 POPE  184      88.593 115.478  41.751  1.00  0.00           C
ATOM  12481 1C31 POPE  184      88.532 113.948  41.901  1.00  0.00           C
ATOM  12484 2C31 POPE  184      88.412 113.367  43.321  1.00  0.00           C
ATOM  12487 3C31 POPE  184      89.403 113.948  44.341  1.00  0.00           C
ATOM  12490 4C31 POPE  184      89.403 113.148  45.651  1.00  0.00           C
ATOM  12493 5C31 POPE  184      90.512 113.577  46.611  1.00  0.00           C
ATOM  12496 6C31 POPE  184      90.622 112.658  47.821  1.00  0.00           C
ATOM  12500  NH3 POPE  185      77.243  81.676  73.921  1.00  0.00           N
ATOM  12504  C12 POPE  185      78.483  81.498  73.101  1.00  0.00           C
ATOM  12507  C11 POPE  185      79.002  80.098  73.341  1.00  0.00           C
ATOM  12510  P   POPE  185      80.782  78.508  72.431  1.00  0.00           P
[truncated: 1,700,645 more chars]
