# Supplementary material for: Characterizing Membrane Association and Periplasmic Transfer of Bacterial Lipoproteins through Molecular Dynamics Simulations
Source: Structure. 2020 Apr 7;28(4):475–487.e3. doi: 10.1016/j.str.2020.01.012 (PMC7139219; doi:10.1016/j.str.2020.01.012)
Supplement: Data S1. Final Coordinates from Simulations (Y–Z), Related to Figure 3 [file mmc3.zip › Y-Z/YJEI-4-atomistic.pdb]

TITLE     Protein
REMARK    THIS IS A SIMULATION BOX
CRYST1  129.444  129.444  126.399  90.00  90.00  90.00 P 1           1
MODEL        1
ATOM      1  N   CYSTA   1      82.652  63.032  78.289  1.00  0.00           N
ATOM      3  CA  CYSTA   1      82.012  61.962  79.019  1.00  0.00           C
ATOM      5  C   CYSTA   1      81.682  62.262  80.460  1.00  0.00           C
ATOM      6  O   CYSTA   1      82.462  62.812  81.209  1.00  0.00           O
ATOM      7  CB  CYSTA   1      82.702  60.572  78.899  1.00  0.00           C
ATOM     10  SG  CYSTA   1      82.662  60.022  77.179  1.00  0.00           S
ATOM     11  C1  CYSTA   1      84.402  59.842  76.710  1.00  0.00           C
ATOM     14  CA1 CYSTA   1      83.952  63.342  78.250  1.00  0.00           C
ATOM     15  OA1 CYSTA   1      84.762  62.812  79.019  1.00  0.00           O
ATOM     16  CA2 CYSTA   1      84.482  64.352  77.280  1.00  0.00           C
ATOM     19  C11 CYSTA   1      85.102  58.522  77.140  1.00  0.00           C
ATOM     21  O11 CYSTA   1      84.172  57.452  77.199  1.00  0.00           O
ATOM     22  CX1 CYSTA   1      83.832  56.602  76.239  1.00  0.00           C
ATOM     23  OX1 CYSTA   1      83.162  55.612  76.460  1.00  0.00           O
ATOM     24  CX2 CYSTA   1      84.382  56.882  74.850  1.00  0.00           C
ATOM     27  C12 CYSTA   1      85.742  58.602  78.549  1.00  0.00           C
ATOM     30  O12 CYSTA   1      86.432  57.362  78.840  1.00  0.00           O
ATOM     31  CD1 CYSTA   1      87.702  57.332  78.420  1.00  0.00           C
ATOM     32  OD1 CYSTA   1      88.422  58.302  78.269  1.00  0.00           O
ATOM     33  CD2 CYSTA   1      88.002  55.922  77.909  1.00  0.00           C
ATOM     36  CA3 CYSTA   1      83.412  65.052  76.410  1.00  0.00           C
ATOM     39  CA4 CYSTA   1      82.722  64.172  75.360  1.00  0.00           C
ATOM     42  CA5 CYSTA   1      81.552  64.882  74.679  1.00  0.00           C
ATOM     45  CA6 CYSTA   1      81.962  66.062  73.780  1.00  0.00           C
ATOM     48  CA7 CYSTA   1      82.912  65.692  72.629  1.00  0.00           C
ATOM     51  CA8 CYSTA   1      83.842  66.842  72.250  1.00  0.00           C
ATOM     54  CA9 CYSTA   1      84.842  66.402  71.179  1.00  0.00           C
ATOM     57 0CA1 CYSTA   1      85.932  67.442  70.890  1.00  0.00           C
ATOM     60 1CA1 CYSTA   1      86.802  67.052  69.690  1.00  0.00           C
ATOM     63 2CA1 CYSTA   1      87.942  68.032  69.449  1.00  0.00           C
ATOM     66 3CA1 CYSTA   1      88.742  67.682  68.180  1.00  0.00           C
ATOM     69 4CA1 CYSTA   1      90.062  68.452  68.079  1.00  0.00           C
ATOM     72 5CA1 CYSTA   1      89.882  69.972  67.969  1.00  0.00           C
ATOM     75 6CA1 CYSTA   1      91.212  70.712  67.829  1.00  0.00           C
ATOM     79  CD3 CYSTA   1      88.902  55.952  76.659  1.00  0.00           C
ATOM     82  CD4 CYSTA   1      88.362  56.892  75.570  1.00  0.00           C
ATOM     85  CD5 CYSTA   1      88.992  56.742  74.180  1.00  0.00           C
ATOM     88  CD6 CYSTA   1      88.352  55.632  73.339  1.00  0.00           C
ATOM     91  CD7 CYSTA   1      88.932  55.642  71.920  1.00  0.00           C
ATOM     94  CD8 CYSTA   1      88.142  54.792  70.929  1.00  0.00           C
ATOM     97  CD9 CYSTA   1      88.862  54.772  69.579  1.00  0.00           C
ATOM    100 0CD1 CYSTA   1      88.062  54.132  68.429  1.00  0.00           C
ATOM    103 1CD1 CYSTA   1      87.752  52.632  68.590  1.00  0.00           C
ATOM    106 2CD1 CYSTA   1      86.492  52.212  67.820  1.00  0.00           C
ATOM    109 3CD1 CYSTA   1      86.702  51.122  66.769  1.00  0.00           C
ATOM    112 4CD1 CYSTA   1      87.452  51.572  65.509  1.00  0.00           C
ATOM    115 5CD1 CYSTA   1      86.722  52.622  64.659  1.00  0.00           C
ATOM    118 6CD1 CYSTA   1      87.492  52.962  63.380  1.00  0.00           C
ATOM    122  CX3 CYSTA   1      83.642  55.992  73.809  1.00  0.00           C
ATOM    125  CX4 CYSTA   1      83.912  56.392  72.359  1.00  0.00           C
ATOM    128  CX5 CYSTA   1      83.252  55.432  71.370  1.00  0.00           C
ATOM    131  CX6 CYSTA   1      81.722  55.562  71.239  1.00  0.00           C
ATOM    134  CX7 CYSTA   1      81.152  54.342  70.509  1.00  0.00           C
ATOM    137  CX8 CYSTA   1      79.622  54.292  70.340  1.00  0.00           C
ATOM    140  CX9 CYSTA   1      79.272  53.012  69.620  1.00  0.00           C
ATOM    142 0CX1 CYSTA   1      78.482  52.852  68.539  1.00  0.00           C
ATOM    144 1CX1 CYSTA   1      77.642  53.882  67.829  1.00  0.00           C
ATOM    147 2CX1 CYSTA   1      76.332  53.262  67.280  1.00  0.00           C
ATOM    150 3CX1 CYSTA   1      75.352  52.832  68.380  1.00  0.00           C
ATOM    153 4CX1 CYSTA   1      74.492  51.602  68.030  1.00  0.00           C
ATOM    156 5CX1 CYSTA   1      73.402  51.822  66.979  1.00  0.00           C
ATOM    159 6CX1 CYSTA   1      72.542  50.562  66.790  1.00  0.00           C
ATOM    162 7CX1 CYSTA   1      71.342  50.782  65.870  1.00  0.00           C
ATOM    165 8CX1 CYSTA   1      70.482  49.532  65.649  1.00  0.00           C
ATOM    169  N   SER A   2      80.492  61.782  80.890  1.00  0.00           N
ATOM    171  CA  SER A   2      80.282  61.442  82.280  1.00  0.00           C
ATOM    173  CB  SER A   2      78.942  61.912  82.900  1.00  0.00           C
ATOM    176  OG  SER A   2      79.032  61.912  84.320  1.00  0.00           O
ATOM    178  C   SER A   2      80.402  59.932  82.320  1.00  0.00           C
ATOM    179  O   SER A   2      79.452  59.162  82.350  1.00  0.00           O
ATOM    180  N   SER A   3      81.682  59.502  82.260  1.00  0.00           N
ATOM    182  CA  SER A   3      82.122  58.162  82.570  1.00  0.00           C
ATOM    184  CB  SER A   3      83.612  57.852  82.239  1.00  0.00           C
ATOM    187  OG  SER A   3      83.702  57.232  80.960  1.00  0.00           O
ATOM    189  C   SER A   3      81.832  57.842  84.000  1.00  0.00           C
ATOM    190  O   SER A   3      81.582  58.732  84.810  1.00  0.00           O
ATOM    191  N   SER A   4      81.792  56.562  84.379  1.00  0.00           N
ATOM    193  CA  SER A   4      81.162  56.172  85.629  1.00  0.00           C
ATOM    195  CB  SER A   4      80.682  54.702  85.549  1.00  0.00           C
ATOM    198  OG  SER A   4      80.072  54.452  84.270  1.00  0.00           O
ATOM    200  C   SER A   4      82.092  56.362  86.829  1.00  0.00           C
ATOM    201  O   SER A   4      82.362  55.412  87.570  1.00  0.00           O
ATOM    202  N   ASN A   5      82.622  57.602  87.000  1.00  0.00           N
ATOM    204  CA  ASN A   5      83.762  57.972  87.799  1.00  0.00           C
ATOM    206  CB  ASN A   5      84.492  59.362  87.550  1.00  0.00           C
ATOM    209  CG  ASN A   5      83.802  60.662  87.089  1.00  0.00           C
ATOM    210  OD1 ASN A   5      84.432  61.702  87.310  1.00  0.00           O
ATOM    211  ND2 ASN A   5      82.582  60.702  86.519  1.00  0.00           N
ATOM    214  C   ASN A   5      83.682  57.642  89.280  1.00  0.00           C
ATOM    215  O   ASN A   5      82.642  57.672  89.919  1.00  0.00           O
ATOM    216  N   GLU A   6      84.812  57.312  89.919  1.00  0.00           N
ATOM    218  CA  GLU A   6      86.102  56.962  89.329  1.00  0.00           C
ATOM    220  CB  GLU A   6      87.222  57.182  90.380  1.00  0.00           C
ATOM    223  CG  GLU A   6      88.682  56.882  89.930  1.00  0.00           C
ATOM    226  CD  GLU A   6      89.382  58.022  89.210  1.00  0.00           C
ATOM    227  OE1 GLU A   6      90.622  58.172  89.430  1.00  0.00           O
ATOM    228  OE2 GLU A   6      88.722  58.722  88.409  1.00  0.00           O
ATOM    229  C   GLU A   6      86.042  55.552  88.759  1.00  0.00           C
ATOM    230  O   GLU A   6      85.832  55.342  87.559  1.00  0.00           O
ATOM    231  N   LEU A   7      86.172  54.512  89.609  1.00  0.00           N
ATOM    233  CA  LEU A   7      85.922  53.142  89.220  1.00  0.00           C
ATOM    235  CB  LEU A   7      87.072  52.172  89.629  1.00  0.00           C
ATOM    238  CG  LEU A   7      87.912  52.492  90.879  1.00  0.00           C
ATOM    240  CD1 LEU A   7      89.252  51.722  90.829  1.00  0.00           C
ATOM    244  CD2 LEU A   7      87.122  52.132  92.150  1.00  0.00           C
ATOM    248  C   LEU A   7      84.502  52.702  89.609  1.00  0.00           C
ATOM    249  O   LEU A   7      84.002  52.962  90.699  1.00  0.00           O
ATOM    250  N   SER A   8      83.822  52.072  88.629  1.00  0.00           N
ATOM    252  CA  SER A   8      82.382  51.832  88.530  1.00  0.00           C
ATOM    254  CB  SER A   8      82.072  51.082  87.210  1.00  0.00           C
ATOM    257  OG  SER A   8      82.952  49.962  87.050  1.00  0.00           O
ATOM    259  C   SER A   8      81.622  51.052  89.620  1.00  0.00           C
ATOM    260  O   SER A   8      81.952  49.912  89.960  1.00  0.00           O
ATOM    261  N   ALA A   9      80.492  51.572  90.140  1.00  0.00           N
ATOM    263  CA  ALA A   9      79.902  52.862  89.839  1.00  0.00           C
ATOM    265  CB  ALA A   9      79.102  52.852  88.510  1.00  0.00           C
ATOM    269  C   ALA A   9      78.942  53.212  90.970  1.00  0.00           C
ATOM    270  O   ALA A   9      78.492  52.332  91.689  1.00  0.00           O
ATOM    271  N   ALA A  10      78.592  54.502  91.150  1.00  0.00           N
ATOM    273  CA  ALA A  10      79.402  55.642  90.730  1.00  0.00           C
ATOM    275  CB  ALA A  10      78.532  56.812  90.239  1.00  0.00           C
ATOM    279  C   ALA A  10      80.522  55.892  91.770  1.00  0.00           C
ATOM    280  O   ALA A  10      81.532  55.192  91.739  1.00  0.00           O
ATOM    281  N   GLY A  11      80.492  56.782  92.799  1.00  0.00           N
ATOM    283  CA  GLY A  11      79.582  57.852  93.199  1.00  0.00           C
ATOM    286  C   GLY A  11      80.042  59.112  92.540  1.00  0.00           C
ATOM    287  O   GLY A  11      80.452  59.072  91.399  1.00  0.00           O
ATOM    288  N   GLN A  12      80.022  60.282  93.230  1.00  0.00           N
ATOM    290  CA  GLN A  12      80.612  61.532  92.739  1.00  0.00           C
ATOM    292  CB  GLN A  12      82.042  61.692  93.379  1.00  0.00           C
ATOM    295  CG  GLN A  12      83.222  62.442  92.680  1.00  0.00           C
ATOM    298  CD  GLN A  12      84.332  61.552  92.109  1.00  0.00           C
ATOM    299  OE1 GLN A  12      85.502  61.922  92.199  1.00  0.00           O
ATOM    300  NE2 GLN A  12      84.002  60.362  91.589  1.00  0.00           N
ATOM    303  C   GLN A  12      80.432  61.902  91.250  1.00  0.00           C
ATOM    304  O   GLN A  12      81.302  62.422  90.590  1.00  0.00           O
ATOM    305  N   SER A  13      79.252  61.612  90.660  1.00  0.00           N
ATOM    307  CA  SER A  13      79.212  61.552  89.200  1.00  0.00           C
ATOM    309  CB  SER A  13      78.262  60.452  88.700  1.00  0.00           C
ATOM    312  OG  SER A  13      78.342  60.292  87.290  1.00  0.00           O
ATOM    314  C   SER A  13      78.852  62.912  88.639  1.00  0.00           C
ATOM    315  O   SER A  13      79.702  63.612  88.079  1.00  0.00           O
ATOM    316  N   VAL A  14      77.622  63.392  88.879  1.00  0.00           N
ATOM    318  CA  VAL A  14      77.382  64.812  88.850  1.00  0.00           C
ATOM    320  CB  VAL A  14      76.312  65.202  87.850  1.00  0.00           C
ATOM    322  CG1 VAL A  14      76.172  66.742  87.780  1.00  0.00           C
ATOM    326  CG2 VAL A  14      76.692  64.652  86.460  1.00  0.00           C
ATOM    330  C   VAL A  14      77.002  65.252  90.250  1.00  0.00           C
ATOM    331  O   VAL A  14      76.112  64.682  90.890  1.00  0.00           O
ATOM    332  N   ARG A  15      77.652  66.292  90.800  1.00  0.00           N
ATOM    334  CA  ARG A  15      77.252  66.862  92.070  1.00  0.00           C
ATOM    336  CB  ARG A  15      78.452  67.182  92.999  1.00  0.00           C
ATOM    339  CG  ARG A  15      78.112  67.582  94.460  1.00  0.00           C
ATOM    342  CD  ARG A  15      77.522  66.482  95.359  1.00  0.00           C
ATOM    345  NE  ARG A  15      77.272  67.072  96.720  1.00  0.00           N
ATOM    347  CZ  ARG A  15      76.112  67.522  97.190  1.00  0.00           C
ATOM    348  NH1 ARG A  15      75.042  67.692  96.440  1.00  0.00           N
ATOM    351  NH2 ARG A  15      76.002  67.912  98.449  1.00  0.00           N
ATOM    354  C   ARG A  15      76.452  68.112  91.790  1.00  0.00           C
ATOM    355  O   ARG A  15      76.782  68.932  90.940  1.00  0.00           O
ATOM    356  N   ILE A  16      75.322  68.282  92.489  1.00  0.00           N
ATOM    358  CA  ILE A  16      74.602  69.542  92.500  1.00  0.00           C
ATOM    360  CB  ILE A  16      73.142  69.392  92.939  1.00  0.00           C
ATOM    362  CG2 ILE A  16      72.412  70.722  92.659  1.00  0.00           C
ATOM    366  CG1 ILE A  16      72.432  68.202  92.239  1.00  0.00           C
ATOM    369  CD  ILE A  16      71.042  67.942  92.820  1.00  0.00           C
ATOM    373  C   ILE A  16      75.322  70.522  93.409  1.00  0.00           C
ATOM    374  O   ILE A  16      75.732  70.172  94.519  1.00  0.00           O
ATOM    375  N   VAL A  17      75.522  71.762  92.939  1.00  0.00           N
ATOM    377  CA  VAL A  17      76.022  72.862  93.730  1.00  0.00           C
ATOM    379  CB  VAL A  17      77.432  73.262  93.280  1.00  0.00           C
ATOM    381  CG1 VAL A  17      77.872  74.562  93.960  1.00  0.00           C
ATOM    385  CG2 VAL A  17      78.442  72.162  93.650  1.00  0.00           C
ATOM    389  C   VAL A  17      74.992  73.992  93.650  1.00  0.00           C
ATOM    390  O   VAL A  17      74.252  74.122  92.680  1.00  0.00           O
ATOM    391  N   ASP A  18      74.852  74.812  94.710  1.00  0.00           N
ATOM    393  CA  ASP A  18      74.052  76.022  94.739  1.00  0.00           C
ATOM    395  CB  ASP A  18      73.232  76.042  96.070  1.00  0.00           C
ATOM    398  CG  ASP A  18      74.022  75.892  97.369  1.00  0.00           C
ATOM    399  OD1 ASP A  18      75.222  75.512  97.330  1.00  0.00           O
ATOM    400  OD2 ASP A  18      73.372  76.002  98.449  1.00  0.00           O
ATOM    401  C   ASP A  18      74.872  77.312  94.600  1.00  0.00           C
ATOM    402  O   ASP A  18      74.372  78.352  94.159  1.00  0.00           O
ATOM    403  N   GLU A  19      76.172  77.252  94.950  1.00  0.00           N
ATOM    405  CA  GLU A  19      77.122  78.342  94.980  1.00  0.00           C
ATOM    407  CB  GLU A  19      77.122  78.992  96.399  1.00  0.00           C
ATOM    410  CG  GLU A  19      77.422  78.012  97.570  1.00  0.00           C
ATOM    413  CD  GLU A  19      78.692  78.272  98.370  1.00  0.00           C
ATOM    414  OE1 GLU A  19      79.032  79.462  98.560  1.00  0.00           O
ATOM    415  OE2 GLU A  19      79.322  77.302  98.870  1.00  0.00           O
ATOM    416  C   GLU A  19      78.532  77.842  94.629  1.00  0.00           C
ATOM    417  O   GLU A  19      79.092  76.992  95.299  1.00  0.00           O
ATOM    418  N   GLN A  20      79.172  78.342  93.560  1.00  0.00           N
ATOM    420  CA  GLN A  20      80.552  77.982  93.219  1.00  0.00           C
ATOM    422  CB  GLN A  20      80.602  77.392  91.770  1.00  0.00           C
ATOM    425  CG  GLN A  20      79.752  76.112  91.580  1.00  0.00           C
ATOM    428  CD  GLN A  20      79.642  75.632  90.129  1.00  0.00           C
ATOM    429  OE1 GLN A  20      80.242  76.122  89.179  1.00  0.00           O
ATOM    430  NE2 GLN A  20      78.772  74.602  89.930  1.00  0.00           N
ATOM    433  C   GLN A  20      81.652  79.052  93.400  1.00  0.00           C
ATOM    434  O   GLN A  20      82.712  78.832  92.810  1.00  0.00           O
ATOM    435  N   PRO A  21      81.592  80.202  94.130  1.00  0.00           N
ATOM    436  CD  PRO A  21      80.492  80.652  94.980  1.00  0.00           C
ATOM    439  CA  PRO A  21      82.702  81.172  94.189  1.00  0.00           C
ATOM    441  CB  PRO A  21      82.302  82.202  95.250  1.00  0.00           C
ATOM    444  CG  PRO A  21      80.782  82.132  95.269  1.00  0.00           C
ATOM    447  C   PRO A  21      84.092  80.642  94.519  1.00  0.00           C
ATOM    448  O   PRO A  21      84.262  79.992  95.549  1.00  0.00           O
ATOM    449  N   GLY A  22      85.102  80.992  93.700  1.00  0.00           N
ATOM    451  CA  GLY A  22      86.472  80.582  93.969  1.00  0.00           C
ATOM    454  C   GLY A  22      86.882  79.422  93.129  1.00  0.00           C
ATOM    455  O   GLY A  22      88.032  79.012  93.189  1.00  0.00           O
ATOM    456  N   ALA A  23      85.972  78.922  92.280  1.00  0.00           N
ATOM    458  CA  ALA A  23      86.272  77.882  91.350  1.00  0.00           C
ATOM    460  CB  ALA A  23      85.322  76.702  91.630  1.00  0.00           C
ATOM    464  C   ALA A  23      86.122  78.352  89.909  1.00  0.00           C
ATOM    465  O   ALA A  23      85.152  79.002  89.519  1.00  0.00           O
ATOM    466  N   GLU A  24      87.082  77.962  89.070  1.00  0.00           N
ATOM    468  CA  GLU A  24      86.982  78.002  87.629  1.00  0.00           C
ATOM    470  CB  GLU A  24      88.382  78.142  86.969  1.00  0.00           C
ATOM    473  CG  GLU A  24      89.332  76.922  87.129  1.00  0.00           C
ATOM    476  CD  GLU A  24      89.722  76.652  88.570  1.00  0.00           C
ATOM    477  OE1 GLU A  24      90.472  77.472  89.159  1.00  0.00           O
ATOM    478  OE2 GLU A  24      89.282  75.622  89.140  1.00  0.00           O
ATOM    479  C   GLU A  24      86.242  76.762  87.140  1.00  0.00           C
ATOM    480  O   GLU A  24      86.262  75.692  87.769  1.00  0.00           O
ATOM    481  N   CYS A  25      85.512  76.882  86.030  1.00  0.00           N
ATOM    483  CA  CYS A  25      84.762  75.792  85.450  1.00  0.00           C
ATOM    485  CB  CYS A  25      83.462  75.472  86.259  1.00  0.00           C
ATOM    488  SG  CYS A  25      82.402  76.942  86.539  1.00  0.00           S
ATOM    490  C   CYS A  25      84.382  76.122  84.019  1.00  0.00           C
ATOM    491  O   CYS A  25      84.232  77.292  83.659  1.00  0.00           O
ATOM    492  N   GLN A  26      84.162  75.102  83.169  1.00  0.00           N
ATOM    494  CA  GLN A  26      83.702  75.292  81.799  1.00  0.00           C
ATOM    496  CB  GLN A  26      84.212  74.112  80.929  1.00  0.00           C
ATOM    499  CG  GLN A  26      83.662  74.042  79.489  1.00  0.00           C
ATOM    502  CD  GLN A  26      84.032  72.702  78.829  1.00  0.00           C
ATOM    503  OE1 GLN A  26      84.942  71.982  79.249  1.00  0.00           O
ATOM    504  NE2 GLN A  26      83.332  72.382  77.719  1.00  0.00           N
ATOM    507  C   GLN A  26      82.182  75.342  81.760  1.00  0.00           C
ATOM    508  O   GLN A  26      81.522  74.512  82.360  1.00  0.00           O
ATOM    509  N   LEU A  27      81.562  76.312  81.040  1.00  0.00           N
ATOM    511  CA  LEU A  27      80.122  76.272  80.839  1.00  0.00           C
ATOM    513  CB  LEU A  27      79.492  77.682  80.750  1.00  0.00           C
ATOM    516  CG  LEU A  27      77.952  77.662  80.540  1.00  0.00           C
ATOM    518  CD1 LEU A  27      77.242  76.922  81.679  1.00  0.00           C
ATOM    522  CD2 LEU A  27      77.372  79.072  80.450  1.00  0.00           C
ATOM    526  C   LEU A  27      79.762  75.512  79.570  1.00  0.00           C
ATOM    527  O   LEU A  27      80.132  75.912  78.470  1.00  0.00           O
ATOM    528  N   ILE A  28      78.992  74.412  79.710  1.00  0.00           N
ATOM    530  CA  ILE A  28      78.552  73.582  78.600  1.00  0.00           C
ATOM    532  CB  ILE A  28      78.682  72.092  78.919  1.00  0.00           C
ATOM    534  CG2 ILE A  28      78.112  71.182  77.810  1.00  0.00           C
ATOM    538  CG1 ILE A  28      80.172  71.762  79.100  1.00  0.00           C
ATOM    541  CD  ILE A  28      80.692  71.962  80.509  1.00  0.00           C
ATOM    545  C   ILE A  28      77.152  73.982  78.169  1.00  0.00           C
ATOM    546  O   ILE A  28      76.662  73.612  77.109  1.00  0.00           O
ATOM    547  N   GLY A  29      76.492  74.862  78.949  1.00  0.00           N
ATOM    549  CA  GLY A  29      75.192  75.412  78.580  1.00  0.00           C
ATOM    552  C   GLY A  29      74.222  75.162  79.679  1.00  0.00           C
ATOM    553  O   GLY A  29      74.582  74.752  80.780  1.00  0.00           O
ATOM    554  N   THR A  30      72.942  75.422  79.410  1.00  0.00           N
ATOM    556  CA  THR A  30      71.892  75.192  80.390  1.00  0.00           C
ATOM    558  CB  THR A  30      70.672  76.062  80.180  1.00  0.00           C
ATOM    560  OG1 THR A  30      70.322  76.142  78.809  1.00  0.00           O
ATOM    562  CG2 THR A  30      71.012  77.492  80.610  1.00  0.00           C
ATOM    566  C   THR A  30      71.452  73.762  80.390  1.00  0.00           C
ATOM    567  O   THR A  30      71.542  73.042  79.390  1.00  0.00           O
ATOM    568  N   ALA A  31      70.862  73.322  81.519  1.00  0.00           N
ATOM    570  CA  ALA A  31      69.972  72.202  81.460  1.00  0.00           C
ATOM    572  CB  ALA A  31      70.602  70.862  81.900  1.00  0.00           C
ATOM    576  C   ALA A  31      68.742  72.492  82.260  1.00  0.00           C
ATOM    577  O   ALA A  31      68.702  73.412  83.090  1.00  0.00           O
ATOM    578  N   THR A  32      67.702  71.712  81.989  1.00  0.00           N
ATOM    580  CA  THR A  32      66.452  71.852  82.680  1.00  0.00           C
ATOM    582  CB  THR A  32      65.402  72.632  81.910  1.00  0.00           C
ATOM    584  OG1 THR A  32      65.852  73.952  81.609  1.00  0.00           O
ATOM    586  CG2 THR A  32      64.162  72.772  82.799  1.00  0.00           C
ATOM    590  C   THR A  32      65.912  70.482  82.979  1.00  0.00           C
ATOM    591  O   THR A  32      65.892  69.592  82.140  1.00  0.00           O
ATOM    592  N   GLY A  33      65.462  70.302  84.229  1.00  0.00           N
ATOM    594  CA  GLY A  33      64.672  69.152  84.629  1.00  0.00           C
ATOM    597  C   GLY A  33      63.362  69.612  85.110  1.00  0.00           C
ATOM    598  O   GLY A  33      63.212  70.722  85.619  1.00  0.00           O
ATOM    599  N   LYS A  34      62.352  68.762  84.970  1.00  0.00           N
ATOM    601  CA  LYS A  34      61.002  69.152  85.199  1.00  0.00           C
ATOM    603  CB  LYS A  34      60.202  69.312  83.879  1.00  0.00           C
ATOM    606  CG  LYS A  34      60.792  70.192  82.780  1.00  0.00           C
ATOM    609  CD  LYS A  34      60.852  71.642  83.230  1.00  0.00           C
ATOM    612  CE  LYS A  34      61.142  72.592  82.079  1.00  0.00           C
ATOM    615  NZ  LYS A  34      59.952  72.812  81.259  1.00  0.00           N
ATOM    619  C   LYS A  34      60.402  67.952  85.870  1.00  0.00           C
ATOM    620  O   LYS A  34      60.712  66.812  85.530  1.00  0.00           O
ATOM    621  N   GLN A  35      59.382  68.172  86.689  1.00  0.00           N
ATOM    623  CA  GLN A  35      58.262  67.262  86.609  1.00  0.00           C
ATOM    625  CB  GLN A  35      57.592  67.072  87.970  1.00  0.00           C
ATOM    628  CG  GLN A  35      58.542  66.382  88.969  1.00  0.00           C
ATOM    631  CD  GLN A  35      59.082  64.982  88.589  1.00  0.00           C
ATOM    632  OE1 GLN A  35      58.642  63.982  89.159  1.00  0.00           O
ATOM    633  NE2 GLN A  35      60.092  64.882  87.690  1.00  0.00           N
ATOM    636  C   GLN A  35      57.342  67.602  85.460  1.00  0.00           C
ATOM    637  O   GLN A  35      56.242  68.102  85.629  1.00  0.00           O
ATOM    638  N   SER A  36      57.842  67.292  84.239  1.00  0.00           N
ATOM    640  CA  SER A  36      57.112  67.192  82.989  1.00  0.00           C
ATOM    642  CB  SER A  36      57.952  67.642  81.760  1.00  0.00           C
ATOM    645  OG  SER A  36      59.162  66.902  81.650  1.00  0.00           O
ATOM    647  C   SER A  36      56.752  65.732  82.769  1.00  0.00           C
ATOM    648  O   SER A  36      55.892  65.382  81.969  1.00  0.00           O
ATOM    649  N   ASN A  37      57.382  64.892  83.600  1.00  0.00           N
ATOM    651  CA  ASN A  37      57.112  63.512  83.860  1.00  0.00           C
ATOM    653  CB  ASN A  37      58.382  62.682  83.479  1.00  0.00           C
ATOM    656  CG  ASN A  37      59.672  63.002  84.249  1.00  0.00           C
ATOM    657  OD1 ASN A  37      60.002  62.272  85.190  1.00  0.00           O
ATOM    658  ND2 ASN A  37      60.422  64.062  83.879  1.00  0.00           N
ATOM    661  C   ASN A  37      56.742  63.532  85.350  1.00  0.00           C
ATOM    662  O   ASN A  37      57.422  64.162  86.150  1.00  0.00           O
ATOM    663  N   TRP A  38      55.592  62.952  85.730  1.00  0.00           N
ATOM    665  CA  TRP A  38      55.062  63.002  87.100  1.00  0.00           C
ATOM    667  CB  TRP A  38      55.852  62.172  88.150  1.00  0.00           C
ATOM    670  CG  TRP A  38      55.832  60.692  87.919  1.00  0.00           C
ATOM    671  CD1 TRP A  38      54.972  59.762  88.460  1.00  0.00           C
ATOM    673  NE1 TRP A  38      55.372  58.502  88.090  1.00  0.00           N
ATOM    675  CE2 TRP A  38      56.482  58.592  87.299  1.00  0.00           C
ATOM    676  CD2 TRP A  38      56.802  59.962  87.170  1.00  0.00           C
ATOM    677  CE3 TRP A  38      57.922  60.332  86.449  1.00  0.00           C
ATOM    679  CZ3 TRP A  38      58.712  59.342  85.850  1.00  0.00           C
ATOM    681  CZ2 TRP A  38      57.252  57.602  86.710  1.00  0.00           C
ATOM    683  CH2 TRP A  38      58.372  57.992  85.979  1.00  0.00           C
ATOM    685  C   TRP A  38      54.722  64.402  87.620  1.00  0.00           C
ATOM    686  O   TRP A  38      54.692  64.692  88.820  1.00  0.00           O
ATOM    687  N   LEU A  39      54.372  65.302  86.700  1.00  0.00           N
ATOM    689  CA  LEU A  39      53.562  66.462  86.949  1.00  0.00           C
ATOM    691  CB  LEU A  39      53.282  67.262  85.650  1.00  0.00           C
ATOM    694  CG  LEU A  39      53.732  66.652  84.320  1.00  0.00           C
ATOM    696  CD1 LEU A  39      52.802  65.502  83.899  1.00  0.00           C
ATOM    700  CD2 LEU A  39      53.672  67.722  83.230  1.00  0.00           C
ATOM    704  C   LEU A  39      52.242  66.132  87.629  1.00  0.00           C
ATOM    705  O   LEU A  39      51.652  65.062  87.409  1.00  0.00           O
ATOM    706  N   SER A  40      51.752  67.092  88.449  1.00  0.00           N
ATOM    708  CA  SER A  40      50.442  67.062  89.089  1.00  0.00           C
ATOM    710  CB  SER A  40      50.392  68.152  90.210  1.00  0.00           C
ATOM    713  OG  SER A  40      49.172  68.222  90.960  1.00  0.00           O
ATOM    715  C   SER A  40      49.352  67.312  88.059  1.00  0.00           C
ATOM    716  O   SER A  40      48.822  68.412  87.950  1.00  0.00           O
ATOM    717  N   GLY A  41      49.022  66.292  87.239  1.00  0.00           N
ATOM    719  CA  GLY A  41      48.152  66.362  86.060  1.00  0.00           C
ATOM    722  C   GLY A  41      46.732  66.722  86.370  1.00  0.00           C
ATOM    723  O   GLY A  41      45.942  67.092  85.499  1.00  0.00           O
ATOM    724  N   GLN A  42      46.392  66.652  87.649  1.00  0.00           N
ATOM    726  CA  GLN A  42      45.092  66.972  88.119  1.00  0.00           C
ATOM    728  CB  GLN A  42      44.222  65.682  88.129  1.00  0.00           C
ATOM    731  CG  GLN A  42      42.712  65.952  88.049  1.00  0.00           C
ATOM    734  CD  GLN A  42      41.892  64.662  87.919  1.00  0.00           C
ATOM    735  OE1 GLN A  42      42.292  63.512  88.110  1.00  0.00           O
ATOM    736  NE2 GLN A  42      40.582  64.892  87.699  1.00  0.00           N
ATOM    739  C   GLN A  42      45.292  67.492  89.530  1.00  0.00           C
ATOM    740  O   GLN A  42      46.182  67.072  90.260  1.00  0.00           O
ATOM    741  N   HIS A  43      44.412  68.392  89.980  1.00  0.00           N
ATOM    743  CA  HIS A  43      44.302  68.892  91.350  1.00  0.00           C
ATOM    745  CB  HIS A  43      43.142  69.932  91.469  1.00  0.00           C
ATOM    748  ND1 HIS A  43      43.232  71.862  93.040  1.00  0.00           N
ATOM    749  CG  HIS A  43      42.932  70.532  92.850  1.00  0.00           C
ATOM    750  CE1 HIS A  43      42.902  72.122  94.290  1.00  0.00           C
ATOM    752  NE2 HIS A  43      42.412  71.032  94.919  1.00  0.00           N
ATOM    754  CD2 HIS A  43      42.412  70.002  93.989  1.00  0.00           C
ATOM    756  C   HIS A  43      44.102  67.832  92.419  1.00  0.00           C
ATOM    757  O   HIS A  43      44.402  68.042  93.589  1.00  0.00           O
ATOM    758  N   GLY A  44      43.532  66.662  92.059  1.00  0.00           N
ATOM    760  CA  GLY A  44      43.512  65.522  92.979  1.00  0.00           C
ATOM    763  C   GLY A  44      44.762  64.672  92.890  1.00  0.00           C
ATOM    764  O   GLY A  44      45.042  63.902  93.790  1.00  0.00           O
ATOM    765  N   GLU A  45      45.582  64.792  91.820  1.00  0.00           N
ATOM    767  CA  GLU A  45      46.862  64.102  91.720  1.00  0.00           C
ATOM    769  CB  GLU A  45      47.482  64.092  90.289  1.00  0.00           C
ATOM    772  CG  GLU A  45      46.722  63.222  89.239  1.00  0.00           C
ATOM    775  CD  GLU A  45      47.332  63.322  87.830  1.00  0.00           C
ATOM    776  OE1 GLU A  45      48.562  63.092  87.710  1.00  0.00           O
ATOM    777  OE2 GLU A  45      46.602  63.622  86.860  1.00  0.00           O
ATOM    778  C   GLU A  45      47.882  64.662  92.699  1.00  0.00           C
ATOM    779  O   GLU A  45      47.862  65.832  93.090  1.00  0.00           O
ATOM    780  N   GLU A  46      48.842  63.812  93.110  1.00  0.00           N
ATOM    782  CA  GLU A  46      50.012  64.242  93.840  1.00  0.00           C
ATOM    784  CB  GLU A  46      50.952  63.022  94.049  1.00  0.00           C
ATOM    787  CG  GLU A  46      50.462  61.932  95.050  1.00  0.00           C
ATOM    790  CD  GLU A  46      49.192  61.182  94.659  1.00  0.00           C
ATOM    791  OE1 GLU A  46      49.032  60.862  93.460  1.00  0.00           O
ATOM    792  OE2 GLU A  46      48.382  60.882  95.579  1.00  0.00           O
ATOM    793  C   GLU A  46      50.812  65.372  93.180  1.00  0.00           C
ATOM    794  O   GLU A  46      51.062  65.352  91.969  1.00  0.00           O
ATOM    795  N   GLY A  47      51.212  66.382  93.989  1.00  0.00           N
ATOM    797  CA  GLY A  47      52.042  67.522  93.610  1.00  0.00           C
ATOM    800  C   GLY A  47      53.292  67.202  92.810  1.00  0.00           C
ATOM    801  O   GLY A  47      53.782  66.082  92.769  1.00  0.00           O
ATOM    802  N   GLY A  48      53.882  68.212  92.150  1.00  0.00           N
ATOM    804  CA  GLY A  48      55.142  67.982  91.440  1.00  0.00           C
ATOM    807  C   GLY A  48      56.292  67.592  92.350  1.00  0.00           C
ATOM    808  O   GLY A  48      56.652  68.352  93.250  1.00  0.00           O
ATOM    809  N   SER A  49      56.902  66.412  92.150  1.00  0.00           N
ATOM    811  CA  SER A  49      58.082  65.972  92.900  1.00  0.00           C
ATOM    813  CB  SER A  49      58.482  64.482  92.610  1.00  0.00           C
ATOM    816  OG  SER A  49      59.592  64.022  93.400  1.00  0.00           O
ATOM    818  C   SER A  49      59.292  66.832  92.610  1.00  0.00           C
ATOM    819  O   SER A  49      59.932  66.722  91.560  1.00  0.00           O
ATOM    820  N   MET A  50      59.712  67.692  93.560  1.00  0.00           N
ATOM    822  CA  MET A  50      60.912  68.512  93.390  1.00  0.00           C
ATOM    824  CB  MET A  50      61.122  69.462  94.600  1.00  0.00           C
ATOM    827  CG  MET A  50      61.622  68.832  95.920  1.00  0.00           C
ATOM    830  SD  MET A  50      62.102  70.052  97.159  1.00  0.00           S
ATOM    831  CE  MET A  50      63.742  70.302  96.430  1.00  0.00           C
ATOM    835  C   MET A  50      62.142  67.642  93.219  1.00  0.00           C
ATOM    836  O   MET A  50      63.082  67.962  92.500  1.00  0.00           O
ATOM    837  N   ARG A  51      62.132  66.472  93.899  1.00  0.00           N
ATOM    839  CA  ARG A  51      63.172  65.482  93.829  1.00  0.00           C
ATOM    841  CB  ARG A  51      62.882  64.322  94.820  1.00  0.00           C
ATOM    844  CG  ARG A  51      63.992  63.242  94.850  1.00  0.00           C
ATOM    847  CD  ARG A  51      63.642  61.962  95.629  1.00  0.00           C
ATOM    850  NE  ARG A  51      62.612  61.222  94.839  1.00  0.00           N
ATOM    852  CZ  ARG A  51      62.172  60.012  95.169  1.00  0.00           C
ATOM    853  NH1 ARG A  51      62.842  59.222  95.979  1.00  0.00           N
ATOM    856  NH2 ARG A  51      61.052  59.522  94.710  1.00  0.00           N
ATOM    859  C   ARG A  51      63.352  64.912  92.439  1.00  0.00           C
ATOM    860  O   ARG A  51      64.472  64.782  91.969  1.00  0.00           O
ATOM    861  N   GLY A  52      62.242  64.572  91.739  1.00  0.00           N
ATOM    863  CA  GLY A  52      62.312  64.092  90.359  1.00  0.00           C
ATOM    866  C   GLY A  52      62.892  65.112  89.419  1.00  0.00           C
ATOM    867  O   GLY A  52      63.812  64.832  88.669  1.00  0.00           O
ATOM    868  N   ALA A  53      62.402  66.372  89.500  1.00  0.00           N
ATOM    870  CA  ALA A  53      62.892  67.442  88.659  1.00  0.00           C
ATOM    872  CB  ALA A  53      62.092  68.722  88.980  1.00  0.00           C
ATOM    876  C   ALA A  53      64.392  67.692  88.820  1.00  0.00           C
ATOM    877  O   ALA A  53      65.122  67.802  87.839  1.00  0.00           O
ATOM    878  N   ALA A  54      64.882  67.702  90.090  1.00  0.00           N
ATOM    880  CA  ALA A  54      66.292  67.782  90.439  1.00  0.00           C
ATOM    882  CB  ALA A  54      66.412  67.902  91.969  1.00  0.00           C
ATOM    886  C   ALA A  54      67.132  66.632  89.889  1.00  0.00           C
ATOM    887  O   ALA A  54      68.222  66.832  89.350  1.00  0.00           O
ATOM    888  N   ASN A  55      66.642  65.392  89.989  1.00  0.00           N
ATOM    890  CA  ASN A  55      67.282  64.242  89.369  1.00  0.00           C
ATOM    892  CB  ASN A  55      66.542  62.952  89.760  1.00  0.00           C
ATOM    895  CG  ASN A  55      66.652  62.712  91.250  1.00  0.00           C
ATOM    896  OD1 ASN A  55      67.592  63.142  91.939  1.00  0.00           O
ATOM    897  ND2 ASN A  55      65.672  61.962  91.799  1.00  0.00           N
ATOM    900  C   ASN A  55      67.382  64.302  87.859  1.00  0.00           C
ATOM    901  O   ASN A  55      68.472  64.132  87.299  1.00  0.00           O
ATOM    902  N   ASP A  56      66.272  64.632  87.180  1.00  0.00           N
ATOM    904  CA  ASP A  56      66.182  64.722  85.739  1.00  0.00           C
ATOM    906  CB  ASP A  56      64.722  65.062  85.339  1.00  0.00           C
ATOM    909  CG  ASP A  56      63.742  64.012  85.820  1.00  0.00           C
ATOM    910  OD1 ASP A  56      64.162  62.902  86.239  1.00  0.00           O
ATOM    911  OD2 ASP A  56      62.522  64.272  85.689  1.00  0.00           O
ATOM    912  C   ASP A  56      67.132  65.752  85.180  1.00  0.00           C
ATOM    913  O   ASP A  56      67.772  65.572  84.150  1.00  0.00           O
ATOM    914  N   LEU A  57      67.252  66.912  85.870  1.00  0.00           N
ATOM    916  CA  LEU A  57      68.242  67.922  85.549  1.00  0.00           C
ATOM    918  CB  LEU A  57      68.062  69.122  86.519  1.00  0.00           C
ATOM    921  CG  LEU A  57      69.112  70.242  86.430  1.00  0.00           C
ATOM    923  CD1 LEU A  57      69.082  70.902  85.059  1.00  0.00           C
ATOM    927  CD2 LEU A  57      68.952  71.342  87.480  1.00  0.00           C
ATOM    931  C   LEU A  57      69.672  67.412  85.619  1.00  0.00           C
ATOM    932  O   LEU A  57      70.482  67.652  84.710  1.00  0.00           O
ATOM    933  N   ARG A  58      70.012  66.662  86.669  1.00  0.00           N
ATOM    935  CA  ARG A  58      71.302  66.042  86.820  1.00  0.00           C
ATOM    937  CB  ARG A  58      71.342  65.362  88.199  1.00  0.00           C
ATOM    940  CG  ARG A  58      72.792  65.212  88.689  1.00  0.00           C
ATOM    943  CD  ARG A  58      72.982  64.362  89.939  1.00  0.00           C
ATOM    946  NE  ARG A  58      71.982  64.812  90.970  1.00  0.00           N
ATOM    948  CZ  ARG A  58      70.892  64.102  91.220  1.00  0.00           C
ATOM    949  NH1 ARG A  58      70.772  62.822  90.960  1.00  0.00           N
ATOM    952  NH2 ARG A  58      69.832  64.702  91.729  1.00  0.00           N
ATOM    955  C   ARG A  58      71.622  65.062  85.699  1.00  0.00           C
ATOM    956  O   ARG A  58      72.692  65.122  85.079  1.00  0.00           O
ATOM    957  N   ASN A  59      70.652  64.202  85.350  1.00  0.00           N
ATOM    959  CA  ASN A  59      70.752  63.252  84.260  1.00  0.00           C
ATOM    961  CB  ASN A  59      69.512  62.332  84.220  1.00  0.00           C
ATOM    964  CG  ASN A  59      69.202  61.622  85.540  1.00  0.00           C
ATOM    965  OD1 ASN A  59      70.052  61.202  86.329  1.00  0.00           O
ATOM    966  ND2 ASN A  59      67.882  61.472  85.800  1.00  0.00           N
ATOM    969  C   ASN A  59      70.942  63.912  82.880  1.00  0.00           C
ATOM    970  O   ASN A  59      71.652  63.412  82.009  1.00  0.00           O
ATOM    971  N   GLN A  60      70.302  65.082  82.659  1.00  0.00           N
ATOM    973  CA  GLN A  60      70.512  65.962  81.510  1.00  0.00           C
ATOM    975  CB  GLN A  60      69.502  67.142  81.489  1.00  0.00           C
ATOM    978  CG  GLN A  60      68.052  66.822  80.999  1.00  0.00           C
ATOM    981  CD  GLN A  60      67.832  66.582  79.500  1.00  0.00           C
ATOM    982  OE1 GLN A  60      66.742  66.242  79.050  1.00  0.00           O
ATOM    983  NE2 GLN A  60      68.882  66.842  78.689  1.00  0.00           N
ATOM    986  C   GLN A  60      71.922  66.522  81.360  1.00  0.00           C
ATOM    987  O   GLN A  60      72.452  66.592  80.250  1.00  0.00           O
ATOM    988  N   ALA A  61      72.562  66.942  82.470  1.00  0.00           N
ATOM    990  CA  ALA A  61      73.982  67.282  82.500  1.00  0.00           C
ATOM    992  CB  ALA A  61      74.372  67.852  83.860  1.00  0.00           C
ATOM    996  C   ALA A  61      74.912  66.132  82.210  1.00  0.00           C
ATOM    997  O   ALA A  61      75.882  66.262  81.469  1.00  0.00           O
ATOM    998  N   ALA A  62      74.612  64.952  82.789  1.00  0.00           N
ATOM   1000  CA  ALA A  62      75.362  63.732  82.570  1.00  0.00           C
ATOM   1002  CB  ALA A  62      74.742  62.612  83.430  1.00  0.00           C
ATOM   1006  C   ALA A  62      75.402  63.332  81.089  1.00  0.00           C
ATOM   1007  O   ALA A  62      76.442  62.952  80.559  1.00  0.00           O
ATOM   1008  N   ALA A  63      74.282  63.542  80.370  1.00  0.00           N
ATOM   1010  CA  ALA A  63      74.142  63.372  78.940  1.00  0.00           C
ATOM   1012  CB  ALA A  63      72.722  63.792  78.519  1.00  0.00           C
ATOM   1016  C   ALA A  63      75.112  64.192  78.100  1.00  0.00           C
ATOM   1017  O   ALA A  63      75.602  63.742  77.070  1.00  0.00           O
ATOM   1018  N   MET A  64      75.382  65.432  78.540  1.00  0.00           N
ATOM   1020  CA  MET A  64      76.352  66.342  77.960  1.00  0.00           C
ATOM   1022  CB  MET A  64      76.002  67.802  78.370  1.00  0.00           C
ATOM   1025  CG  MET A  64      74.802  68.332  77.579  1.00  0.00           C
ATOM   1028  SD  MET A  64      74.352  70.062  77.880  1.00  0.00           S
ATOM   1029  CE  MET A  64      73.202  69.702  79.229  1.00  0.00           C
ATOM   1033  C   MET A  64      77.782  66.012  78.309  1.00  0.00           C
ATOM   1034  O   MET A  64      78.722  66.322  77.579  1.00  0.00           O
ATOM   1035  N   GLY A  65      77.972  65.292  79.430  1.00  0.00           N
ATOM   1037  CA  GLY A  65      79.262  64.922  80.000  1.00  0.00           C
ATOM   1040  C   GLY A  65      79.682  65.862  81.089  1.00  0.00           C
ATOM   1041  O   GLY A  65      80.862  66.092  81.309  1.00  0.00           O
ATOM   1042  N   GLY A  66      78.732  66.522  81.770  1.00  0.00           N
ATOM   1044  CA  GLY A  66      79.052  67.442  82.859  1.00  0.00           C
ATOM   1047  C   GLY A  66      79.502  66.772  84.130  1.00  0.00           C
ATOM   1048  O   GLY A  66      79.172  65.622  84.379  1.00  0.00           O
ATOM   1049  N   ASN A  67      80.282  67.482  84.989  1.00  0.00           N
ATOM   1051  CA  ASN A  67      80.712  66.982  86.290  1.00  0.00           C
ATOM   1053  CB  ASN A  67      82.242  67.182  86.519  1.00  0.00           C
ATOM   1056  CG  ASN A  67      82.722  68.632  86.609  1.00  0.00           C
ATOM   1057  OD1 ASN A  67      82.002  69.592  86.360  1.00  0.00           O
ATOM   1058  ND2 ASN A  67      84.022  68.802  86.969  1.00  0.00           N
ATOM   1061  C   ASN A  67      79.932  67.612  87.439  1.00  0.00           C
ATOM   1062  O   ASN A  67      79.752  67.022  88.499  1.00  0.00           O
ATOM   1063  N   VAL A  68      79.412  68.842  87.269  1.00  0.00           N
ATOM   1065  CA  VAL A  68      78.752  69.572  88.339  1.00  0.00           C
ATOM   1067  CB  VAL A  68      79.622  70.612  89.080  1.00  0.00           C
ATOM   1069  CG1 VAL A  68      78.962  71.062  90.400  1.00  0.00           C
ATOM   1073  CG2 VAL A  68      80.982  70.032  89.480  1.00  0.00           C
ATOM   1077  C   VAL A  68      77.592  70.292  87.690  1.00  0.00           C
ATOM   1078  O   VAL A  68      77.662  70.732  86.539  1.00  0.00           O
ATOM   1079  N   ILE A  69      76.482  70.452  88.420  1.00  0.00           N
ATOM   1081  CA  ILE A  69      75.432  71.382  88.030  1.00  0.00           C
ATOM   1083  CB  ILE A  69      74.062  70.742  87.939  1.00  0.00           C
ATOM   1085  CG2 ILE A  69      72.932  71.802  87.839  1.00  0.00           C
ATOM   1089  CG1 ILE A  69      74.062  69.802  86.720  1.00  0.00           C
ATOM   1092  CD  ILE A  69      72.672  69.262  86.419  1.00  0.00           C
ATOM   1096  C   ILE A  69      75.432  72.512  89.010  1.00  0.00           C
ATOM   1097  O   ILE A  69      75.452  72.322  90.230  1.00  0.00           O
ATOM   1098  N   TYR A  70      75.362  73.742  88.489  1.00  0.00           N
ATOM   1100  CA  TYR A  70      74.962  74.882  89.270  1.00  0.00           C
ATOM   1102  CB  TYR A  70      75.632  76.152  88.730  1.00  0.00           C
ATOM   1105  CG  TYR A  70      75.312  77.352  89.530  1.00  0.00           C
ATOM   1106  CD1 TYR A  70      76.042  77.682  90.680  1.00  0.00           C
ATOM   1108  CE1 TYR A  70      75.772  78.882  91.350  1.00  0.00           C
ATOM   1110  CZ  TYR A  70      74.772  79.742  90.879  1.00  0.00           C
ATOM   1111  OH  TYR A  70      74.532  80.972  91.480  1.00  0.00           O
ATOM   1113  CD2 TYR A  70      74.292  78.212  89.070  1.00  0.00           C
ATOM   1115  CE2 TYR A  70      74.042  79.402  89.749  1.00  0.00           C
ATOM   1117  C   TYR A  70      73.462  75.002  89.150  1.00  0.00           C
ATOM   1118  O   TYR A  70      72.942  75.422  88.110  1.00  0.00           O
ATOM   1119  N   GLY A  71      72.722  74.622  90.190  1.00  0.00           N
ATOM   1121  CA  GLY A  71      71.292  74.872  90.260  1.00  0.00           C
ATOM   1124  C   GLY A  71      71.052  76.352  90.499  1.00  0.00           C
ATOM   1125  O   GLY A  71      71.492  76.882  91.510  1.00  0.00           O
ATOM   1126  N   ILE A  72      70.312  77.042  89.600  1.00  0.00           N
ATOM   1128  CA  ILE A  72      70.062  78.472  89.760  1.00  0.00           C
ATOM   1130  CB  ILE A  72      70.092  79.182  88.390  1.00  0.00           C
ATOM   1132  CG2 ILE A  72      69.002  78.682  87.460  1.00  0.00           C
ATOM   1136  CG1 ILE A  72      69.962  80.722  88.420  1.00  0.00           C
ATOM   1139  CD  ILE A  72      71.272  81.452  88.710  1.00  0.00           C
ATOM   1143  C   ILE A  72      68.782  78.732  90.570  1.00  0.00           C
ATOM   1144  O   ILE A  72      68.742  79.612  91.430  1.00  0.00           O
ATOM   1145  N   SER A  73      67.722  77.902  90.419  1.00  0.00           N
ATOM   1147  CA  SER A  73      66.492  77.972  91.220  1.00  0.00           C
ATOM   1149  CB  SER A  73      65.842  79.382  91.449  1.00  0.00           C
ATOM   1152  OG  SER A  73      64.612  79.332  92.190  1.00  0.00           O
ATOM   1154  C   SER A  73      65.442  77.072  90.600  1.00  0.00           C
ATOM   1155  O   SER A  73      65.302  76.982  89.379  1.00  0.00           O
ATOM   1156  N   SER A  74      64.662  76.392  91.480  1.00  0.00           N
ATOM   1158  CA  SER A  74      63.452  75.682  91.139  1.00  0.00           C
ATOM   1160  CB  SER A  74      63.302  74.322  91.900  1.00  0.00           C
ATOM   1163  OG  SER A  74      63.702  74.352  93.280  1.00  0.00           O
ATOM   1165  C   SER A  74      62.172  76.492  91.329  1.00  0.00           C
ATOM   1166  O   SER A  74      61.812  76.822  92.450  1.00  0.00           O
ATOM   1167  N   PRO A  75      61.412  76.822  90.299  1.00  0.00           N
ATOM   1168  CD  PRO A  75      62.002  77.242  89.039  1.00  0.00           C
ATOM   1171  CA  PRO A  75      60.052  77.322  90.489  1.00  0.00           C
ATOM   1173  CB  PRO A  75      59.792  78.242  89.290  1.00  0.00           C
ATOM   1176  CG  PRO A  75      60.892  77.942  88.269  1.00  0.00           C
ATOM   1179  C   PRO A  75      59.032  76.192  90.579  1.00  0.00           C
ATOM   1180  O   PRO A  75      59.192  75.132  89.970  1.00  0.00           O
ATOM   1181  N   SER A  76      57.932  76.412  91.340  1.00  0.00           N
ATOM   1183  CA  SER A  76      56.812  75.472  91.430  1.00  0.00           C
ATOM   1185  CB  SER A  76      56.332  75.232  92.890  1.00  0.00           C
ATOM   1188  OG  SER A  76      55.302  74.242  92.989  1.00  0.00           O
ATOM   1190  C   SER A  76      55.682  76.032  90.590  1.00  0.00           C
ATOM   1191  O   SER A  76      54.672  76.562  91.080  1.00  0.00           O
ATOM   1192  N   GLN A  77      55.872  76.012  89.270  1.00  0.00           N
ATOM   1194  CA  GLN A  77      54.922  76.572  88.329  1.00  0.00           C
ATOM   1196  CB  GLN A  77      55.492  77.832  87.590  1.00  0.00           C
ATOM   1199  CG  GLN A  77      56.602  77.652  86.519  1.00  0.00           C
ATOM   1202  CD  GLN A  77      56.122  77.102  85.169  1.00  0.00           C
ATOM   1203  OE1 GLN A  77      55.132  77.522  84.579  1.00  0.00           O
ATOM   1204  NE2 GLN A  77      56.832  76.072  84.650  1.00  0.00           N
ATOM   1207  C   GLN A  77      54.572  75.462  87.389  1.00  0.00           C
ATOM   1208  O   GLN A  77      55.432  74.812  86.799  1.00  0.00           O
ATOM   1209  N   GLY A  78      53.272  75.182  87.220  1.00  0.00           N
ATOM   1211  CA  GLY A  78      52.852  74.552  85.979  1.00  0.00           C
ATOM   1214  C   GLY A  78      51.492  74.992  85.629  1.00  0.00           C
ATOM   1215  O   GLY A  78      50.842  74.372  84.810  1.00  0.00           O
ATOM   1216  N   MET A  79      51.042  76.102  86.210  1.00  0.00           N
ATOM   1218  CA  MET A  79      49.712  76.592  85.949  1.00  0.00           C
ATOM   1220  CB  MET A  79      49.322  77.612  87.050  1.00  0.00           C
ATOM   1223  CG  MET A  79      50.012  78.992  86.969  1.00  0.00           C
ATOM   1226  SD  MET A  79      51.802  78.962  87.220  1.00  0.00           S
ATOM   1227  CE  MET A  79      51.732  78.742  89.010  1.00  0.00           C
ATOM   1231  C   MET A  79      49.622  77.232  84.570  1.00  0.00           C
ATOM   1232  O   MET A  79      48.552  77.332  83.969  1.00  0.00           O
ATOM   1233  N   LEU A  80      50.792  77.632  84.019  1.00  0.00           N
ATOM   1235  CA  LEU A  80      50.952  77.972  82.629  1.00  0.00           C
ATOM   1237  CB  LEU A  80      52.172  78.922  82.500  1.00  0.00           C
ATOM   1240  CG  LEU A  80      52.422  79.482  81.080  1.00  0.00           C
ATOM   1242  CD1 LEU A  80      51.212  80.302  80.619  1.00  0.00           C
ATOM   1246  CD2 LEU A  80      53.692  80.352  81.030  1.00  0.00           C
ATOM   1250  C   LEU A  80      51.182  76.762  81.729  1.00  0.00           C
ATOM   1251  O   LEU A  80      50.792  76.742  80.559  1.00  0.00           O
ATOM   1252  N   SER A  81      51.822  75.702  82.269  1.00  0.00           N
ATOM   1254  CA  SER A  81      52.152  74.502  81.500  1.00  0.00           C
ATOM   1256  CB  SER A  81      53.132  73.572  82.260  1.00  0.00           C
ATOM   1259  OG  SER A  81      53.462  72.352  81.570  1.00  0.00           O
ATOM   1261  C   SER A  81      50.912  73.782  80.990  1.00  0.00           C
ATOM   1262  O   SER A  81      49.982  73.452  81.710  1.00  0.00           O
ATOM   1263  N   SER A  82      50.862  73.512  79.670  1.00  0.00           N
ATOM   1265  CA  SER A  82      49.632  73.142  78.980  1.00  0.00           C
ATOM   1267  CB  SER A  82      49.832  73.272  77.450  1.00  0.00           C
ATOM   1270  OG  SER A  82      51.052  72.642  77.050  1.00  0.00           O
ATOM   1272  C   SER A  82      49.202  71.732  79.280  1.00  0.00           C
ATOM   1273  O   SER A  82      48.072  71.312  79.010  1.00  0.00           O
ATOM   1274  N   PHE A  83      50.112  70.972  79.889  1.00  0.00           N
ATOM   1276  CA  PHE A  83      49.962  69.592  80.250  1.00  0.00           C
ATOM   1278  CB  PHE A  83      51.322  68.882  80.120  1.00  0.00           C
ATOM   1281  CG  PHE A  83      51.582  68.722  78.669  1.00  0.00           C
ATOM   1282  CD1 PHE A  83      52.402  69.622  77.960  1.00  0.00           C
ATOM   1284  CE1 PHE A  83      52.542  69.482  76.570  1.00  0.00           C
ATOM   1286  CZ  PHE A  83      51.822  68.492  75.890  1.00  0.00           C
ATOM   1288  CD2 PHE A  83      50.932  67.702  77.989  1.00  0.00           C
ATOM   1290  CE2 PHE A  83      51.002  67.612  76.600  1.00  0.00           C
ATOM   1292  C   PHE A  83      49.502  69.392  81.669  1.00  0.00           C
ATOM   1293  O   PHE A  83      49.252  68.262  82.089  1.00  0.00           O
ATOM   1294  N   VAL A  84      49.412  70.462  82.470  1.00  0.00           N
ATOM   1296  CA  VAL A  84      49.382  70.222  83.879  1.00  0.00           C
ATOM   1298  CB  VAL A  84      50.772  69.892  84.390  1.00  0.00           C
ATOM   1300  CG1 VAL A  84      51.722  71.072  84.239  1.00  0.00           C
ATOM   1304  CG2 VAL A  84      50.752  69.342  85.809  1.00  0.00           C
ATOM   1308  C   VAL A  84      48.782  71.422  84.579  1.00  0.00           C
ATOM   1309  O   VAL A  84      48.872  72.542  84.109  1.00  0.00           O
ATOM   1310  N   PRO A  85      48.142  71.192  85.710  1.00  0.00           N
ATOM   1311  CD  PRO A  85      47.152  70.122  85.730  1.00  0.00           C
ATOM   1314  CA  PRO A  85      47.872  72.202  86.720  1.00  0.00           C
ATOM   1316  CB  PRO A  85      46.902  71.482  87.659  1.00  0.00           C
ATOM   1319  CG  PRO A  85      46.102  70.592  86.710  1.00  0.00           C
ATOM   1322  C   PRO A  85      49.092  72.682  87.489  1.00  0.00           C
ATOM   1323  O   PRO A  85      49.242  73.882  87.669  1.00  0.00           O
ATOM   1324  N   THR A  86      49.982  71.782  87.979  1.00  0.00           N
ATOM   1326  CA  THR A  86      51.232  72.172  88.639  1.00  0.00           C
ATOM   1328  CB  THR A  86      51.132  72.272  90.159  1.00  0.00           C
ATOM   1330  OG1 THR A  86      50.022  73.092  90.520  1.00  0.00           O
ATOM   1332  CG2 THR A  86      52.372  72.972  90.739  1.00  0.00           C
ATOM   1336  C   THR A  86      52.402  71.262  88.280  1.00  0.00           C
ATOM   1337  O   THR A  86      52.422  70.062  88.549  1.00  0.00           O
ATOM   1338  N   ASP A  87      53.452  71.842  87.659  1.00  0.00           N
ATOM   1340  CA  ASP A  87      54.722  71.242  87.280  1.00  0.00           C
ATOM   1342  CB  ASP A  87      54.902  71.232  85.680  1.00  0.00           C
ATOM   1345  CG  ASP A  87      56.162  71.372  84.790  1.00  0.00           C
ATOM   1346  OD1 ASP A  87      57.142  72.062  85.120  1.00  0.00           O
ATOM   1347  OD2 ASP A  87      56.032  70.932  83.589  1.00  0.00           O
ATOM   1348  C   ASP A  87      55.742  71.862  88.230  1.00  0.00           C
ATOM   1349  O   ASP A  87      55.482  72.842  88.919  1.00  0.00           O
ATOM   1350  N   SER A  88      56.872  71.192  88.409  1.00  0.00           N
ATOM   1352  CA  SER A  88      57.942  71.662  89.270  1.00  0.00           C
ATOM   1354  CB  SER A  88      58.312  70.692  90.439  1.00  0.00           C
ATOM   1357  OG  SER A  88      59.452  71.132  91.189  1.00  0.00           O
ATOM   1359  C   SER A  88      59.072  71.692  88.309  1.00  0.00           C
ATOM   1360  O   SER A  88      59.272  70.712  87.590  1.00  0.00           O
ATOM   1361  N   GLN A  89      59.842  72.792  88.230  1.00  0.00           N
ATOM   1363  CA  GLN A  89      61.032  72.732  87.419  1.00  0.00           C
ATOM   1365  CB  GLN A  89      60.952  73.492  86.070  1.00  0.00           C
ATOM   1368  CG  GLN A  89      60.842  75.032  86.119  1.00  0.00           C
ATOM   1371  CD  GLN A  89      60.972  75.602  84.710  1.00  0.00           C
ATOM   1372  OE1 GLN A  89      61.882  75.232  83.960  1.00  0.00           O
ATOM   1373  NE2 GLN A  89      60.082  76.532  84.290  1.00  0.00           N
ATOM   1376  C   GLN A  89      62.212  73.142  88.239  1.00  0.00           C
ATOM   1377  O   GLN A  89      62.122  73.852  89.239  1.00  0.00           O
ATOM   1378  N   ILE A  90      63.362  72.612  87.859  1.00  0.00           N
ATOM   1380  CA  ILE A  90      64.642  73.042  88.329  1.00  0.00           C
ATOM   1382  CB  ILE A  90      65.342  71.942  89.120  1.00  0.00           C
ATOM   1384  CG2 ILE A  90      65.522  70.722  88.219  1.00  0.00           C
ATOM   1388  CG1 ILE A  90      66.682  72.362  89.749  1.00  0.00           C
ATOM   1391  CD  ILE A  90      66.552  73.022  91.119  1.00  0.00           C
ATOM   1395  C   ILE A  90      65.372  73.392  87.059  1.00  0.00           C
ATOM   1396  O   ILE A  90      65.362  72.662  86.070  1.00  0.00           O
ATOM   1397  N   ILE A  91      66.012  74.562  87.019  1.00  0.00           N
ATOM   1399  CA  ILE A  91      66.872  74.882  85.920  1.00  0.00           C
ATOM   1401  CB  ILE A  91      66.392  76.082  85.110  1.00  0.00           C
ATOM   1403  CG2 ILE A  91      65.102  75.672  84.390  1.00  0.00           C
ATOM   1407  CG1 ILE A  91      66.112  77.342  85.930  1.00  0.00           C
ATOM   1410  CD  ILE A  91      65.932  78.562  85.029  1.00  0.00           C
ATOM   1414  C   ILE A  91      68.252  75.082  86.480  1.00  0.00           C
ATOM   1415  O   ILE A  91      68.422  75.402  87.659  1.00  0.00           O
ATOM   1416  N   GLY A  92      69.292  74.862  85.669  1.00  0.00           N
ATOM   1418  CA  GLY A  92      70.622  75.202  86.089  1.00  0.00           C
ATOM   1421  C   GLY A  92      71.512  75.282  84.900  1.00  0.00           C
ATOM   1422  O   GLY A  92      71.102  75.162  83.750  1.00  0.00           O
ATOM   1423  N   GLN A  93      72.802  75.382  85.180  1.00  0.00           N
ATOM   1425  CA  GLN A  93      73.852  75.422  84.189  1.00  0.00           C
ATOM   1427  CB  GLN A  93      74.682  76.692  84.410  1.00  0.00           C
ATOM   1430  CG  GLN A  93      73.972  78.042  84.179  1.00  0.00           C
ATOM   1433  CD  GLN A  93      73.582  78.232  82.710  1.00  0.00           C
ATOM   1434  OE1 GLN A  93      73.922  77.432  81.840  1.00  0.00           O
ATOM   1435  NE2 GLN A  93      72.852  79.332  82.419  1.00  0.00           N
ATOM   1438  C   GLN A  93      74.722  74.202  84.379  1.00  0.00           C
ATOM   1439  O   GLN A  93      74.962  73.772  85.510  1.00  0.00           O
ATOM   1440  N   VAL A  94      75.162  73.562  83.290  1.00  0.00           N
ATOM   1442  CA  VAL A  94      75.962  72.362  83.339  1.00  0.00           C
ATOM   1444  CB  VAL A  94      75.452  71.302  82.369  1.00  0.00           C
ATOM   1446  CG1 VAL A  94      74.002  70.972  82.719  1.00  0.00           C
ATOM   1450  CG2 VAL A  94      75.472  71.782  80.909  1.00  0.00           C
ATOM   1454  C   VAL A  94      77.452  72.672  83.129  1.00  0.00           C
ATOM   1455  O   VAL A  94      77.842  73.462  82.269  1.00  0.00           O
ATOM   1456  N   TYR A  95      78.322  72.052  83.949  1.00  0.00           N
ATOM   1458  CA  TYR A  95      79.742  72.382  84.010  1.00  0.00           C
ATOM   1460  CB  TYR A  95      80.172  73.042  85.350  1.00  0.00           C
ATOM   1463  CG  TYR A  95      79.472  74.352  85.439  1.00  0.00           C
ATOM   1464  CD1 TYR A  95      80.022  75.502  84.839  1.00  0.00           C
ATOM   1466  CE1 TYR A  95      79.292  76.692  84.780  1.00  0.00           C
ATOM   1468  CZ  TYR A  95      78.022  76.762  85.350  1.00  0.00           C
ATOM   1469  OH  TYR A  95      77.282  77.952  85.180  1.00  0.00           O
ATOM   1471  CD2 TYR A  95      78.222  74.442  86.049  1.00  0.00           C
ATOM   1473  CE2 TYR A  95      77.502  75.632  85.979  1.00  0.00           C
ATOM   1475  C   TYR A  95      80.612  71.172  83.790  1.00  0.00           C
ATOM   1476  O   TYR A  95      80.162  70.032  83.930  1.00  0.00           O
ATOM   1477  N   LYS A  96      81.892  71.402  83.449  1.00  0.00           N
ATOM   1479  CA  LYS A  96      82.952  70.432  83.499  1.00  0.00           C
ATOM   1481  CB  LYS A  96      83.202  69.732  82.140  1.00  0.00           C
ATOM   1484  CG  LYS A  96      84.232  68.592  82.170  1.00  0.00           C
ATOM   1487  CD  LYS A  96      83.992  67.532  83.259  1.00  0.00           C
ATOM   1490  CE  LYS A  96      85.152  66.532  83.430  1.00  0.00           C
ATOM   1493  NZ  LYS A  96      84.792  65.362  84.270  1.00  0.00           N
ATOM   1497  C   LYS A  96      84.202  71.172  84.049  1.00  0.00           C
ATOM   1498  OT1 LYS A  96      84.192  72.432  84.100  1.00  0.00           O
ATOM   1499  OT2 LYS A  96      85.142  70.452  84.509  1.00  0.00           O
ATOM   1500  NH3 POPEB  97      38.622   0.208  81.449  1.00  0.00           N
ATOM   1504  C12 POPEB  97      38.432   1.698  81.500  1.00  0.00           C
ATOM   1507  C11 POPEB  97      39.792   2.452  81.469  1.00  0.00           C
ATOM   1510  P   POPEB  97      39.002   4.912  82.100  1.00  0.00           P
ATOM   1511  O13 POPEB  97      38.492   4.232  83.300  1.00  0.00           O
ATOM   1512  O14 POPEB  97      39.882   6.092  82.299  1.00  0.00           O
ATOM   1513  O11 POPEB  97      37.732   5.372  81.259  1.00  0.00           O
ATOM   1514  O12 POPEB  97      39.682   3.842  81.150  1.00  0.00           O
ATOM   1515  C1  POPEB  97      38.022   5.702  79.889  1.00  0.00           C
ATOM   1518  C2  POPEB  97      36.772   6.132  79.070  1.00  0.00           C
ATOM   1520  O21 POPEB  97      37.112   6.092  77.680  1.00  0.00           O
ATOM   1521  C21 POPEB  97      38.102   6.872  77.269  1.00  0.00           C
ATOM   1522  O22 POPEB  97      38.652   7.742  77.909  1.00  0.00           O
ATOM   1523  C22 POPEB  97      38.462   6.442  75.850  1.00  0.00           C
ATOM   1526  C3  POPEB  97      36.172   7.502  79.530  1.00  0.00           C
ATOM   1529  O31 POPEB  97      35.812   8.352  78.409  1.00  0.00           O
ATOM   1530  C31 POPEB  97      35.942   9.662  78.659  1.00  0.00           C
ATOM   1531  O32 POPEB  97      36.162  10.152  79.760  1.00  0.00           O
ATOM   1532  C32 POPEB  97      35.912  10.442  77.350  1.00  0.00           C
ATOM   1535  C23 POPEB  97      39.752   7.132  75.320  1.00  0.00           C
ATOM   1538  C24 POPEB  97      39.772   7.272  73.790  1.00  0.00           C
ATOM   1541  C25 POPEB  97      41.092   7.882  73.289  1.00  0.00           C
ATOM   1544  C26 POPEB  97      41.212   7.882  71.750  1.00  0.00           C
ATOM   1547  C27 POPEB  97      42.322   8.822  71.280  1.00  0.00           C
ATOM   1550  C28 POPEB  97      42.662   8.682  69.780  1.00  0.00           C
ATOM   1553  C29 POPEB  97      43.932   9.452  69.479  1.00  0.00           C
ATOM   1555 0C21 POPEB  97      44.432   9.852  68.289  1.00  0.00           C
ATOM   1557 1C21 POPEB  97      43.932   9.642  66.879  1.00  0.00           C
ATOM   1560 2C21 POPEB  97      43.072   8.402  66.559  1.00  0.00           C
ATOM   1563 3C21 POPEB  97      43.012   8.142  65.050  1.00  0.00           C
ATOM   1566 4C21 POPEB  97      42.012   7.032  64.690  1.00  0.00           C
ATOM   1569 5C21 POPEB  97      42.052   6.612  63.210  1.00  0.00           C
ATOM   1572 6C21 POPEB  97      40.942   5.602  62.890  1.00  0.00           C
ATOM   1575 7C21 POPEB  97      40.922   5.132  61.440  1.00  0.00           C
ATOM   1578 8C21 POPEB  97      39.772   4.162  61.140  1.00  0.00           C
ATOM   1582  C33 POPEB  97      36.932  11.602  77.380  1.00  0.00           C
ATOM   1585  C34 POPEB  97      37.152  12.242  76.010  1.00  0.00           C
ATOM   1588  C35 POPEB  97      36.172  13.352  75.640  1.00  0.00           C
ATOM   1591  C36 POPEB  97      35.802  13.332  74.149  1.00  0.00           C
ATOM   1594  C37 POPEB  97      34.952  14.542  73.739  1.00  0.00           C
ATOM   1597  C38 POPEB  97      34.312  14.382  72.359  1.00  0.00           C
ATOM   1600  C39 POPEB  97      35.252  14.662  71.179  1.00  0.00           C
ATOM   1603 0C31 POPEB  97      34.772  13.962  69.900  1.00  0.00           C
ATOM   1606 1C31 POPEB  97      35.602  14.292  68.650  1.00  0.00           C
ATOM   1609 2C31 POPEB  97      35.152  13.482  67.429  1.00  0.00           C
ATOM   1612 3C31 POPEB  97      33.812  13.952  66.829  1.00  0.00           C
ATOM   1615 4C31 POPEB  97      33.942  15.152  65.890  1.00  0.00           C
ATOM   1618 5C31 POPEB  97      32.582  15.732  65.489  1.00  0.00           C
ATOM   1621 6C31 POPEB  97      32.482  16.132  64.009  1.00  0.00           C
ATOM   1625  NH3 POPEC  98     126.442  76.942  37.460  1.00  0.00           N
ATOM   1629  C12 POPEC  98     125.612  77.952  38.190  1.00  0.00           C
ATOM   1632  C11 POPEC  98     126.192  79.362  38.060  1.00  0.00           C
ATOM   1635  P   POPEC  98     125.532  81.722  38.980  1.00  0.00           P
ATOM   1636  O13 POPEC  98     126.182  81.592  40.300  1.00  0.00           O
ATOM   1637  O14 POPEC  98     126.232  82.532  37.959  1.00  0.00           O
ATOM   1638  O11 POPEC  98     124.082  82.312  39.180  1.00  0.00           O
ATOM   1639  O12 POPEC  98     125.182  80.292  38.419  1.00  0.00           O
ATOM   1640  C1  POPEC  98     123.062  81.672  39.950  1.00  0.00           C
ATOM   1643  C2  POPEC  98     123.062  82.142  41.430  1.00  0.00           C
ATOM   1645  O21 POPEC  98     121.702  82.332  41.860  1.00  0.00           O
ATOM   1646  C21 POPEC  98     120.892  81.432  42.410  1.00  0.00           C
ATOM   1647  O22 POPEC  98     119.722  81.652  42.660  1.00  0.00           O
ATOM   1648  C22 POPEC  98     121.562  80.112  42.769  1.00  0.00           C
ATOM   1651  C3  POPEC  98     123.792  83.492  41.680  1.00  0.00           C
ATOM   1654  O31 POPEC  98     124.042  83.672  43.089  1.00  0.00           O
ATOM   1655  C31 POPEC  98     124.272  84.922  43.460  1.00  0.00           C
ATOM   1656  O32 POPEC  98     124.082  85.912  42.759  1.00  0.00           O
ATOM   1657  C32 POPEC  98     124.932  84.922  44.840  1.00  0.00           C
ATOM   1660  C23 POPEC  98     120.782  79.332  43.870  1.00  0.00           C
ATOM   1663  C24 POPEC  98     121.542  78.052  44.259  1.00  0.00           C
ATOM   1666  C25 POPEC  98     120.892  77.212  45.370  1.00  0.00           C
ATOM   1669  C26 POPEC  98     120.812  77.892  46.740  1.00  0.00           C
ATOM   1672  C27 POPEC  98     120.542  76.882  47.860  1.00  0.00           C
ATOM   1675  C28 POPEC  98     120.322  77.472  49.269  1.00  0.00           C
ATOM   1678  C29 POPEC  98     118.892  77.922  49.490  1.00  0.00           C
ATOM   1680 0C21 POPEC  98     117.942  77.182  50.100  1.00  0.00           C
ATOM   1682 1C21 POPEC  98     118.132  75.772  50.620  1.00  0.00           C
ATOM   1685 2C21 POPEC  98     116.812  74.982  50.740  1.00  0.00           C
ATOM   1688 3C21 POPEC  98     115.872  75.452  51.860  1.00  0.00           C
ATOM   1691 4C21 POPEC  98     116.442  75.332  53.289  1.00  0.00           C
ATOM   1694 5C21 POPEC  98     116.972  73.932  53.630  1.00  0.00           C
ATOM   1697 6C21 POPEC  98     117.172  73.732  55.139  1.00  0.00           C
ATOM   1700 7C21 POPEC  98     117.922  72.432  55.469  1.00  0.00           C
ATOM   1703 8C21 POPEC  98     118.012  72.162  56.969  1.00  0.00           C
ATOM   1707  C33 POPEC  98     124.012  85.382  46.000  1.00  0.00           C
ATOM   1710  C34 POPEC  98     124.722  85.342  47.359  1.00  0.00           C
ATOM   1713  C35 POPEC  98     125.702  86.512  47.610  1.00  0.00           C
ATOM   1716  C36 POPEC  98     126.502  86.262  48.900  1.00  0.00           C
ATOM   1719  C37 POPEC  98     127.362  87.432  49.409  1.00  0.00           C
ATOM   1722  C38 POPEC  98     128.022  87.042  50.740  1.00  0.00           C
ATOM   1725  C39 POPEC  98     128.972  88.102  51.309  1.00  0.00           C
ATOM   1728 0C31 POPEC  98     129.232  87.872  52.800  1.00  0.00           C
ATOM   1731 1C31 POPEC  98     130.172  88.912  53.399  1.00  0.00           C
ATOM   1734 2C31 POPEC  98     130.282  88.822  54.929  1.00  0.00           C
ATOM   1737 3C31 POPEC  98     131.162  89.932  55.519  1.00  0.00           C
ATOM   1740 4C31 POPEC  98     132.646  89.762  55.160  1.00  0.00           C
ATOM   1743 5C31 POPEC  98     133.426  91.062  55.269  1.00  0.00           C
ATOM   1746 6C31 POPEC  98     134.846  90.952  54.710  1.00  0.00           C
ATOM   1750  NH3 POPED  99      17.032  14.052  38.289  1.00  0.00           N
ATOM   1754  C12 POPED  99      17.132  13.532  36.890  1.00  0.00           C
ATOM   1757  C11 POPED  99      17.962  12.232  36.909  1.00  0.00           C
ATOM   1760  P   POPED  99      16.592  10.182  37.800  1.00  0.00           P
ATOM   1761  O13 POPED  99      15.622  10.522  36.740  1.00  0.00           O
ATOM   1762  O14 POPED  99      17.362   8.942  37.590  1.00  0.00           O
ATOM   1763  O11 POPED  99      15.842  10.122  39.180  1.00  0.00           O
ATOM   1764  O12 POPED  99      17.612  11.402  38.029  1.00  0.00           O
ATOM   1765  C1  POPED  99      16.532   9.792  40.379  1.00  0.00           C
ATOM   1768  C2  POPED  99      15.862  10.422  41.629  1.00  0.00           C
ATOM   1770  O21 POPED  99      15.872   9.422  42.660  1.00  0.00           O
ATOM   1771  C21 POPED  99      16.172   9.852  43.860  1.00  0.00           C
ATOM   1772  O22 POPED  99      16.722  10.902  44.149  1.00  0.00           O
ATOM   1773  C22 POPED  99      15.652   8.842  44.869  1.00  0.00           C
ATOM   1776  C3  POPED  99      14.382  10.812  41.360  1.00  0.00           C
ATOM   1779  O31 POPED  99      13.802  11.552  42.470  1.00  0.00           O
ATOM   1780  C31 POPED  99      12.482  11.432  42.580  1.00  0.00           C
ATOM   1781  O32 POPED  99      11.772  10.712  41.890  1.00  0.00           O
ATOM   1782  C32 POPED  99      11.962  12.352  43.710  1.00  0.00           C
ATOM   1785  C23 POPED  99      16.142   9.182  46.280  1.00  0.00           C
ATOM   1788  C24 POPED  99      15.702   8.112  47.289  1.00  0.00           C
ATOM   1791  C25 POPED  99      16.552   8.142  48.549  1.00  0.00           C
ATOM   1794  C26 POPED  99      16.492   6.862  49.390  1.00  0.00           C
ATOM   1797  C27 POPED  99      17.412   6.942  50.620  1.00  0.00           C
ATOM   1800  C28 POPED  99      17.222   5.742  51.559  1.00  0.00           C
ATOM   1803  C29 POPED  99      18.202   5.722  52.699  1.00  0.00           C
ATOM   1805 0C21 POPED  99      17.962   6.152  53.949  1.00  0.00           C
ATOM   1807 1C21 POPED  99      16.682   6.782  54.430  1.00  0.00           C
ATOM   1810 2C21 POPED  99      16.882   7.822  55.540  1.00  0.00           C
ATOM   1813 3C21 POPED  99      17.392   7.242  56.870  1.00  0.00           C
ATOM   1816 4C21 POPED  99      17.242   8.242  58.030  1.00  0.00           C
ATOM   1819 5C21 POPED  99      17.752   7.712  59.379  1.00  0.00           C
ATOM   1822 6C21 POPED  99      17.232   8.572  60.550  1.00  0.00           C
ATOM   1825 7C21 POPED  99      17.372   7.912  61.920  1.00  0.00           C
ATOM   1828 8C21 POPED  99      16.582   8.642  63.019  1.00  0.00           C
ATOM   1832  C33 POPED  99      12.752  12.282  45.050  1.00  0.00           C
ATOM   1835  C34 POPED  99      13.412  13.622  45.410  1.00  0.00           C
ATOM   1838  C35 POPED  99      14.192  13.632  46.730  1.00  0.00           C
ATOM   1841  C36 POPED  99      13.332  13.552  48.000  1.00  0.00           C
ATOM   1844  C37 POPED  99      14.152  13.972  49.230  1.00  0.00           C
ATOM   1847  C38 POPED  99      13.442  13.932  50.589  1.00  0.00           C
ATOM   1850  C39 POPED  99      12.342  14.982  50.789  1.00  0.00           C
ATOM   1853 0C31 POPED  99      11.882  15.052  52.250  1.00  0.00           C
ATOM   1856 1C31 POPED  99      10.472  15.642  52.429  1.00  0.00           C
ATOM   1859 2C31 POPED  99       9.932  15.422  53.850  1.00  0.00           C
ATOM   1862 3C31 POPED  99       8.402  15.382  53.919  1.00  0.00           C
ATOM   1865 4C31 POPED  99       7.742  16.772  53.949  1.00  0.00           C
ATOM   1868 5C31 POPED  99       6.252  16.682  54.309  1.00  0.00           C
ATOM   1871 6C31 POPED  99       5.592  18.032  54.589  1.00  0.00           C
ATOM   1875  NH3 POPEE 100      16.072  68.132  36.189  1.00  0.00           N
ATOM   1879  C12 POPEE 100      17.372  67.382  36.280  1.00  0.00           C
ATOM   1882  C11 POPEE 100      18.012  67.002  34.930  1.00  0.00           C
ATOM   1885  P   POPEE 100      18.072  64.382  34.840  1.00  0.00           P
ATOM   1886  O13 POPEE 100      16.632  64.592  34.610  1.00  0.00           O
ATOM   1887  O14 POPEE 100      18.802  63.522  33.890  1.00  0.00           O
ATOM   1888  O11 POPEE 100      18.332  63.662  36.189  1.00  0.00           O
ATOM   1889  O12 POPEE 100      18.792  65.792  35.050  1.00  0.00           O
ATOM   1890  C1  POPEE 100      17.612  63.592  37.400  1.00  0.00           C
ATOM   1893  C2  POPEE 100      18.632  63.842  38.530  1.00  0.00           C
ATOM   1895  O21 POPEE 100      18.392  62.952  39.620  1.00  0.00           O
ATOM   1896  C21 POPEE 100      18.222  63.322  40.859  1.00  0.00           C
ATOM   1897  O22 POPEE 100      18.122  64.442  41.300  1.00  0.00           O
ATOM   1898  C22 POPEE 100      18.242  62.052  41.709  1.00  0.00           C
ATOM   1901  C3  POPEE 100      18.812  65.372  38.800  1.00  0.00           C
ATOM   1904  O31 POPEE 100      20.002  65.642  39.579  1.00  0.00           O
ATOM   1905  C31 POPEE 100      20.062  66.942  39.919  1.00  0.00           C
ATOM   1906  O32 POPEE 100      19.452  67.842  39.380  1.00  0.00           O
ATOM   1907  C32 POPEE 100      21.022  67.052  41.090  1.00  0.00           C
ATOM   1910  C23 POPEE 100      18.332  62.322  43.229  1.00  0.00           C
ATOM   1913  C24 POPEE 100      19.002  61.142  43.930  1.00  0.00           C
ATOM   1916  C25 POPEE 100      19.242  61.332  45.430  1.00  0.00           C
ATOM   1919  C26 POPEE 100      18.052  60.892  46.280  1.00  0.00           C
ATOM   1922  C27 POPEE 100      18.442  60.682  47.749  1.00  0.00           C
ATOM   1925  C28 POPEE 100      17.272  60.172  48.609  1.00  0.00           C
ATOM   1928  C29 POPEE 100      17.722  59.882  50.020  1.00  0.00           C
ATOM   1930 0C21 POPEE 100      17.122  60.332  51.140  1.00  0.00           C
ATOM   1932 1C21 POPEE 100      15.852  61.152  51.189  1.00  0.00           C
ATOM   1935 2C21 POPEE 100      15.002  60.912  52.450  1.00  0.00           C
ATOM   1938 3C21 POPEE 100      15.642  61.452  53.730  1.00  0.00           C
ATOM   1941 4C21 POPEE 100      14.672  61.432  54.919  1.00  0.00           C
ATOM   1944 5C21 POPEE 100      15.362  61.672  56.280  1.00  0.00           C
ATOM   1947 6C21 POPEE 100      16.082  63.032  56.370  1.00  0.00           C
ATOM   1950 7C21 POPEE 100      16.702  63.272  57.750  1.00  0.00           C
ATOM   1953 8C21 POPEE 100      17.482  64.592  57.820  1.00  0.00           C
ATOM   1957  C33 POPEE 100      22.462  67.402  40.640  1.00  0.00           C
ATOM   1960  C34 POPEE 100      23.482  67.392  41.790  1.00  0.00           C
ATOM   1963  C35 POPEE 100      23.052  68.202  43.029  1.00  0.00           C
ATOM   1966  C36 POPEE 100      22.622  69.652  42.739  1.00  0.00           C
ATOM   1969  C37 POPEE 100      22.032  70.352  43.970  1.00  0.00           C
ATOM   1972  C38 POPEE 100      23.012  71.322  44.640  1.00  0.00           C
ATOM   1975  C39 POPEE 100      22.572  71.772  46.039  1.00  0.00           C
ATOM   1978 0C31 POPEE 100      21.182  72.432  46.080  1.00  0.00           C
ATOM   1981 1C31 POPEE 100      20.892  73.112  47.429  1.00  0.00           C
ATOM   1984 2C31 POPEE 100      19.482  73.722  47.470  1.00  0.00           C
ATOM   1987 3C31 POPEE 100      19.242  74.662  48.669  1.00  0.00           C
ATOM   1990 4C31 POPEE 100      19.422  73.982  50.030  1.00  0.00           C
ATOM   1993 5C31 POPEE 100      19.062  74.902  51.200  1.00  0.00           C
ATOM   1996 6C31 POPEE 100      19.252  74.242  52.569  1.00  0.00           C
ATOM   2000  NH3 POPEF 101      32.702 120.302  37.200  1.00  0.00           N
ATOM   2004  C12 POPEF 101      31.482 121.182  37.239  1.00  0.00           C
ATOM   2007  C11 POPEF 101      31.502 122.192  36.080  1.00  0.00           C
ATOM   2010  P   POPEF 101      29.912 124.252  35.890  1.00  0.00           P
ATOM   2011  O13 POPEF 101      28.602 124.572  35.280  1.00  0.00           O
ATOM   2012  O14 POPEF 101      31.092 124.942  35.319  1.00  0.00           O
ATOM   2013  O11 POPEF 101      29.812 124.572  37.419  1.00  0.00           O
ATOM   2014  O12 POPEF 101      30.182 122.712  35.870  1.00  0.00           O
ATOM   2015  C1  POPEF 101      28.582 124.342  38.120  1.00  0.00           C
ATOM   2018  C2  POPEF 101      28.812 123.542  39.420  1.00  0.00           C
ATOM   2020  O21 POPEF 101      27.912 124.082  40.389  1.00  0.00           O
ATOM   2021  C21 POPEF 101      27.822 123.342  41.480  1.00  0.00           C
ATOM   2022  O22 POPEF 101      28.362 122.262  41.660  1.00  0.00           O
ATOM   2023  C22 POPEF 101      27.022 124.102  42.540  1.00  0.00           C
ATOM   2026  C3  POPEF 101      30.302 123.562  39.919  1.00  0.00           C
ATOM   2029  O31 POPEF 101      30.492 124.392  41.080  1.00  0.00           O
ATOM   2030  C31 POPEF 101      30.672 125.682  40.880  1.00  0.00           C
ATOM   2031  O32 POPEF 101      30.822 126.252  39.809  1.00  0.00           O
ATOM   2032  C32 POPEF 101      30.652 126.342  42.260  1.00  0.00           C
ATOM   2035  C23 POPEF 101      27.302 123.592  43.980  1.00  0.00           C
ATOM   2038  C24 POPEF 101      27.182 124.682  45.050  1.00  0.00           C
ATOM   2041  C25 POPEF 101      27.112 124.082  46.460  1.00  0.00           C
ATOM   2044  C26 POPEF 101      27.362 125.112  47.569  1.00  0.00           C
ATOM   2047  C27 POPEF 101      26.352 124.962  48.720  1.00  0.00           C
ATOM   2050  C28 POPEF 101      26.752 125.682  50.020  1.00  0.00           C
ATOM   2053  C29 POPEF 101      27.172 127.112  49.820  1.00  0.00           C
ATOM   2055 0C21 POPEF 101      27.972 127.792  50.659  1.00  0.00           C
ATOM   2057 1C21 POPEF 101      28.462 127.242  51.979  1.00  0.00           C
ATOM   2060 2C21 POPEF 101      28.802 128.342  53.000  1.00  0.00           C
ATOM   2063 3C21 POPEF 101      27.712 129.412  53.190  1.00  0.00           C
ATOM   2066 4C21 POPEF 101      28.012 130.402  54.320  1.00  0.00           C
ATOM   2069 5C21 POPEF 101      27.772 129.802  55.710  1.00  0.00           C
ATOM   2072 6C21 POPEF 101      28.152 130.772  56.829  1.00  0.00           C
ATOM   2075 7C21 POPEF 101      28.022 130.142  58.219  1.00  0.00           C
ATOM   2078 8C21 POPEF 101      28.522 131.042  59.350  1.00  0.00           C
ATOM   2082  C33 POPEF 101      31.772 125.772  43.159  1.00  0.00           C
ATOM   2085  C34 POPEF 101      31.442 125.932  44.649  1.00  0.00           C
ATOM   2088  C35 POPEF 101      32.622 125.572  45.550  1.00  0.00           C
ATOM   2091  C36 POPEF 101      32.532 126.272  46.920  1.00  0.00           C
ATOM   2094  C37 POPEF 101      33.802 126.102  47.759  1.00  0.00           C
ATOM   2097  C38 POPEF 101      33.622 126.612  49.190  1.00  0.00           C
ATOM   2100  C39 POPEF 101      33.512 128.132  49.300  1.00  0.00           C
ATOM   2103 0C31 POPEF 101      33.132 128.552  50.719  1.00  0.00           C
ATOM   2106 1C31 POPEF 101      33.362 130.042  51.010  1.00  0.00           C
ATOM   2109 2C31 POPEF 101      33.592 130.312  52.499  1.00  0.00           C
ATOM   2112 3C31 POPEF 101      32.472 129.752  53.390  1.00  0.00           C
ATOM   2115 4C31 POPEF 101      32.752 129.922  54.880  1.00  0.00           C
ATOM   2118 5C31 POPEF 101      31.732 129.192  55.750  1.00  0.00           C
ATOM   2121 6C31 POPEF 101      32.112 129.182  57.229  1.00  0.00           C
ATOM   2125  NH3 POPEG 102      22.872  23.622  39.770  1.00  0.00           N
ATOM   2129  C12 POPEG 102      23.712  22.532  39.160  1.00  0.00           C
ATOM   2132  C11 POPEG 102      25.182  22.712  39.579  1.00  0.00           C
ATOM   2135  P   POPEG 102      26.132  20.232  39.840  1.00  0.00           P
ATOM   2136  O13 POPEG 102      25.952  19.232  38.770  1.00  0.00           O
ATOM   2137  O14 POPEG 102      27.412  20.212  40.570  1.00  0.00           O
ATOM   2138  O11 POPEG 102      24.892  20.182  40.859  1.00  0.00           O
ATOM   2139  O12 POPEG 102      25.972  21.622  39.170  1.00  0.00           O
ATOM   2140  C1  POPEG 102      25.242  20.522  42.200  1.00  0.00           C
ATOM   2143  C2  POPEG 102      24.002  20.602  43.120  1.00  0.00           C
ATOM   2145  O21 POPEG 102      24.462  20.582  44.469  1.00  0.00           O
ATOM   2146  C21 POPEG 102      25.072  21.662  44.890  1.00  0.00           C
ATOM   2147  O22 POPEG 102      25.182  22.722  44.290  1.00  0.00           O
ATOM   2148  C22 POPEG 102      25.682  21.382  46.249  1.00  0.00           C
ATOM   2151  C3  POPEG 102      23.022  19.412  42.920  1.00  0.00           C
ATOM   2154  O31 POPEG 102      22.002  19.382  43.949  1.00  0.00           O
ATOM   2155  C31 POPEG 102      20.992  20.242  43.790  1.00  0.00           C
ATOM   2156  O32 POPEG 102      20.792  20.902  42.790  1.00  0.00           O
ATOM   2157  C32 POPEG 102      20.142  20.272  45.050  1.00  0.00           C
ATOM   2160  C23 POPEG 102      24.992  22.182  47.369  1.00  0.00           C
ATOM   2163  C24 POPEG 102      23.812  21.452  48.029  1.00  0.00           C
ATOM   2166  C25 POPEG 102      23.262  22.212  49.259  1.00  0.00           C
ATOM   2169  C26 POPEG 102      24.312  22.422  50.370  1.00  0.00           C
ATOM   2172  C27 POPEG 102      23.872  23.262  51.579  1.00  0.00           C
ATOM   2175  C28 POPEG 102      25.062  23.992  52.260  1.00  0.00           C
ATOM   2178  C29 POPEG 102      26.112  23.042  52.769  1.00  0.00           C
ATOM   2180 0C21 POPEG 102      27.222  23.282  53.510  1.00  0.00           C
ATOM   2182 1C21 POPEG 102      27.792  24.552  54.090  1.00  0.00           C
ATOM   2185 2C21 POPEG 102      26.952  25.852  54.140  1.00  0.00           C
ATOM   2188 3C21 POPEG 102      25.862  25.832  55.220  1.00  0.00           C
ATOM   2191 4C21 POPEG 102      24.832  26.952  55.009  1.00  0.00           C
ATOM   2194 5C21 POPEG 102      23.712  26.942  56.049  1.00  0.00           C
ATOM   2197 6C21 POPEG 102      22.462  27.692  55.579  1.00  0.00           C
ATOM   2200 7C21 POPEG 102      21.422  27.852  56.699  1.00  0.00           C
ATOM   2203 8C21 POPEG 102      20.092  28.432  56.239  1.00  0.00           C
ATOM   2207  C33 POPEG 102      20.182  21.642  45.770  1.00  0.00           C
ATOM   2210  C34 POPEG 102      19.762  21.532  47.239  1.00  0.00           C
ATOM   2213  C35 POPEG 102      19.652  22.892  47.949  1.00  0.00           C
ATOM   2216  C36 POPEG 102      19.392  22.742  49.450  1.00  0.00           C
ATOM   2219  C37 POPEG 102      18.982  24.032  50.169  1.00  0.00           C
ATOM   2222  C38 POPEG 102      18.982  23.882  51.699  1.00  0.00           C
ATOM   2225  C39 POPEG 102      18.392  25.092  52.429  1.00  0.00           C
ATOM   2228 0C31 POPEG 102      18.302  24.902  53.949  1.00  0.00           C
ATOM   2231 1C31 POPEG 102      17.192  25.762  54.579  1.00  0.00           C
ATOM   2234 2C31 POPEG 102      17.082  25.662  56.109  1.00  0.00           C
ATOM   2237 3C31 POPEG 102      16.112  24.562  56.590  1.00  0.00           C
ATOM   2240 4C31 POPEG 102      15.922  24.592  58.120  1.00  0.00           C
ATOM   2243 5C31 POPEG 102      15.262  23.312  58.650  1.00  0.00           C
ATOM   2246 6C31 POPEG 102      15.172  23.232  60.169  1.00  0.00           C
ATOM   2250  NH3 POPEH 103      87.812  76.452  36.829  1.00  0.00           N
ATOM   2254  C12 POPEH 103      88.072  77.762  37.530  1.00  0.00           C
ATOM   2257  C11 POPEH 103      89.132  78.642  36.849  1.00  0.00           C
ATOM   2260  P   POPEH 103      90.122  81.082  37.140  1.00  0.00           P
ATOM   2261  O13 POPEH 103      91.422  80.592  36.649  1.00  0.00           O
ATOM   2262  O14 POPEH 103      89.442  82.022  36.220  1.00  0.00           O
ATOM   2263  O11 POPEH 103      90.362  81.782  38.530  1.00  0.00           O
ATOM   2264  O12 POPEH 103      89.152  79.892  37.520  1.00  0.00           O
ATOM   2265  C1  POPEH 103      90.862  83.112  38.570  1.00  0.00           C
ATOM   2268  C2  POPEH 103      91.132  83.612  40.009  1.00  0.00           C
ATOM   2270  O21 POPEH 103      89.952  84.312  40.459  1.00  0.00           O
ATOM   2271  C21 POPEH 103      89.852  84.482  41.759  1.00  0.00           C
ATOM   2272  O22 POPEH 103      90.572  84.002  42.620  1.00  0.00           O
ATOM   2273  C22 POPEH 103      88.722  85.482  42.039  1.00  0.00           C
ATOM   2276  C3  POPEH 103      92.402  84.532  39.999  1.00  0.00           C
ATOM   2279  O31 POPEH 103      92.292  85.682  40.870  1.00  0.00           O
ATOM   2280  C31 POPEH 103      93.352  86.032  41.569  1.00  0.00           C
ATOM   2281  O32 POPEH 103      94.422  85.432  41.620  1.00  0.00           O
ATOM   2282  C32 POPEH 103      93.042  87.352  42.250  1.00  0.00           C
ATOM   2285  C23 POPEH 103      87.912  85.212  43.339  1.00  0.00           C
ATOM   2288  C24 POPEH 103      88.142  86.252  44.440  1.00  0.00           C
ATOM   2291  C25 POPEH 103      89.442  86.042  45.220  1.00  0.00           C
ATOM   2294  C26 POPEH 103      89.182  85.562  46.649  1.00  0.00           C
ATOM   2297  C27 POPEH 103      90.442  85.072  47.369  1.00  0.00           C
ATOM   2300  C28 POPEH 103      90.142  84.142  48.559  1.00  0.00           C
ATOM   2303  C29 POPEH 103      89.092  84.702  49.490  1.00  0.00           C
ATOM   2305 0C21 POPEH 103      89.302  85.192  50.719  1.00  0.00           C
ATOM   2307 1C21 POPEH 103      90.642  85.302  51.400  1.00  0.00           C
ATOM   2310 2C21 POPEH 103      91.032  83.992  52.109  1.00  0.00           C
ATOM   2313 3C21 POPEH 103      92.342  84.132  52.899  1.00  0.00           C
ATOM   2316 4C21 POPEH 103      92.652  82.912  53.790  1.00  0.00           C
ATOM   2319 5C21 POPEH 103      91.612  82.702  54.900  1.00  0.00           C
ATOM   2322 6C21 POPEH 103      92.182  81.932  56.100  1.00  0.00           C
ATOM   2325 7C21 POPEH 103      91.132  81.702  57.200  1.00  0.00           C
ATOM   2328 8C21 POPEH 103      91.742  81.522  58.600  1.00  0.00           C
ATOM   2332  C33 POPEH 103      93.822  87.562  43.570  1.00  0.00           C
ATOM   2335  C34 POPEH 103      93.372  86.602  44.669  1.00  0.00           C
ATOM   2338  C35 POPEH 103      93.582  87.162  46.090  1.00  0.00           C
ATOM   2341  C36 POPEH 103      95.052  87.252  46.509  1.00  0.00           C
ATOM   2344  C37 POPEH 103      95.212  87.762  47.949  1.00  0.00           C
ATOM   2347  C38 POPEH 103      96.662  88.102  48.329  1.00  0.00           C
ATOM   2350  C39 POPEH 103      96.762  88.612  49.770  1.00  0.00           C
ATOM   2353 0C31 POPEH 103      98.142  89.182  50.139  1.00  0.00           C
ATOM   2356 1C31 POPEH 103      98.132  89.662  51.590  1.00  0.00           C
ATOM   2359 2C31 POPEH 103      99.462  90.242  52.100  1.00  0.00           C
ATOM   2362 3C31 POPEH 103      99.292  90.782  53.520  1.00  0.00           C
ATOM   2365 4C31 POPEH 103     100.602  91.082  54.250  1.00  0.00           C
ATOM   2368 5C31 POPEH 103     100.342  91.562  55.680  1.00  0.00           C
ATOM   2371 6C31 POPEH 103     101.592  91.692  56.540  1.00  0.00           C
ATOM   2375  NH3 POPEI 104      23.032 116.832  40.329  1.00  0.00           N
ATOM   2379  C12 POPEI 104      21.592 116.472  40.490  1.00  0.00           C
ATOM   2382  C11 POPEI 104      21.272 115.122  39.840  1.00  0.00           C
ATOM   2385  P   POPEI 104      18.902 114.782  40.950  1.00  0.00           P
ATOM   2386  O13 POPEI 104      18.082 113.572  40.759  1.00  0.00           O
ATOM   2387  O14 POPEI 104      18.152 116.052  40.960  1.00  0.00           O
ATOM   2388  O11 POPEI 104      19.852 114.672  42.229  1.00  0.00           O
ATOM   2389  O12 POPEI 104      19.872 114.922  39.719  1.00  0.00           O
ATOM   2390  C1  POPEI 104      20.062 113.372  42.790  1.00  0.00           C
ATOM   2393  C2  POPEI 104      21.102 113.372  43.960  1.00  0.00           C
ATOM   2395  O21 POPEI 104      20.602 114.142  45.090  1.00  0.00           O
ATOM   2396  C21 POPEI 104      20.882 113.592  46.249  1.00  0.00           C
ATOM   2397  O22 POPEI 104      21.232 112.432  46.419  1.00  0.00           O
ATOM   2398  C22 POPEI 104      20.632 114.562  47.419  1.00  0.00           C
ATOM   2401  C3  POPEI 104      22.482 113.922  43.520  1.00  0.00           C
ATOM   2404  O31 POPEI 104      23.532 113.392  44.370  1.00  0.00           O
ATOM   2405  C31 POPEI 104      24.032 114.172  45.300  1.00  0.00           C
ATOM   2406  O32 POPEI 104      23.662 115.312  45.560  1.00  0.00           O
ATOM   2407  C32 POPEI 104      25.102 113.412  46.070  1.00  0.00           C
ATOM   2410  C23 POPEI 104      21.372 114.122  48.710  1.00  0.00           C
ATOM   2413  C24 POPEI 104      20.632 114.472  50.009  1.00  0.00           C
ATOM   2416  C25 POPEI 104      21.222 113.702  51.220  1.00  0.00           C
ATOM   2419  C26 POPEI 104      20.582 114.082  52.559  1.00  0.00           C
ATOM   2422  C27 POPEI 104      21.092 115.422  53.129  1.00  0.00           C
ATOM   2425  C28 POPEI 104      20.362 115.802  54.430  1.00  0.00           C
ATOM   2428  C29 POPEI 104      20.802 117.122  54.999  1.00  0.00           C
ATOM   2430 0C21 POPEI 104      19.972 118.162  55.210  1.00  0.00           C
ATOM   2432 1C21 POPEI 104      20.392 119.482  55.810  1.00  0.00           C
ATOM   2435 2C21 POPEI 104      21.302 120.312  54.900  1.00  0.00           C
ATOM   2438 3C21 POPEI 104      20.602 120.902  53.679  1.00  0.00           C
ATOM   2441 4C21 POPEI 104      21.592 121.652  52.790  1.00  0.00           C
ATOM   2444 5C21 POPEI 104      20.952 122.472  51.660  1.00  0.00           C
ATOM   2447 6C21 POPEI 104      22.052 123.052  50.769  1.00  0.00           C
ATOM   2450 7C21 POPEI 104      21.532 123.962  49.659  1.00  0.00           C
ATOM   2453 8C21 POPEI 104      22.642 124.312  48.689  1.00  0.00           C
ATOM   2457  C33 POPEI 104      25.652 114.232  47.270  1.00  0.00           C
ATOM   2460  C34 POPEI 104      26.682 113.442  48.070  1.00  0.00           C
ATOM   2463  C35 POPEI 104      27.592 114.332  48.930  1.00  0.00           C
ATOM   2466  C36 POPEI 104      28.712 113.512  49.579  1.00  0.00           C
ATOM   2469  C37 POPEI 104      29.792 114.352  50.269  1.00  0.00           C
ATOM   2472  C38 POPEI 104      30.822 113.442  50.960  1.00  0.00           C
ATOM   2475  C39 POPEI 104      31.592 114.132  52.089  1.00  0.00           C
ATOM   2478 0C31 POPEI 104      31.822 113.202  53.289  1.00  0.00           C
ATOM   2481 1C31 POPEI 104      31.982 113.952  54.609  1.00  0.00           C
ATOM   2484 2C31 POPEI 104      32.042 112.992  55.800  1.00  0.00           C
ATOM   2487 3C31 POPEI 104      31.962 113.702  57.149  1.00  0.00           C
ATOM   2490 4C31 POPEI 104      32.082 112.712  58.320  1.00  0.00           C
ATOM   2493 5C31 POPEI 104      31.802 113.382  59.669  1.00  0.00           C
ATOM   2496 6C31 POPEI 104      32.032 112.452  60.859  1.00  0.00           C
ATOM   2500  NH3 POPEJ 105     131.916  52.372  81.119  1.00  0.00           N
ATOM   2504  C12 POPEJ 105     130.732  52.922  81.869  1.00  0.00           C
ATOM   2507  C11 POPEJ 105     129.642  53.492  80.949  1.00  0.00           C
ATOM   2510  P   POPEJ 105     127.062  54.252  81.189  1.00  0.00           P
ATOM   2511  O13 POPEJ 105     126.102  53.172  80.809  1.00  0.00           O
ATOM   2512  O14 POPEJ 105     126.622  55.202  82.239  1.00  0.00           O
ATOM   2513  O11 POPEJ 105     127.402  55.012  79.869  1.00  0.00           O
ATOM   2514  O12 POPEJ 105     128.412  53.562  81.669  1.00  0.00           O
ATOM   2515  C1  POPEJ 105     127.782  54.352  78.659  1.00  0.00           C
ATOM   2518  C2  POPEJ 105     127.022  54.992  77.489  1.00  0.00           C
ATOM   2520  O21 POPEJ 105     127.242  54.152  76.340  1.00  0.00           O
ATOM   2521  C21 POPEJ 105     126.332  54.042  75.379  1.00  0.00           C
ATOM   2522  O22 POPEJ 105     126.602  53.762  74.219  1.00  0.00           O
ATOM   2523  C22 POPEJ 105     124.882  54.122  75.870  1.00  0.00           C
ATOM   2526  C3  POPEJ 105     127.522  56.452  77.249  1.00  0.00           C
ATOM   2529  O31 POPEJ 105     127.392  56.922  75.890  1.00  0.00           O
ATOM   2530  C31 POPEJ 105     126.252  57.462  75.519  1.00  0.00           C
ATOM   2531  O32 POPEJ 105     125.212  57.472  76.159  1.00  0.00           O
ATOM   2532  C32 POPEJ 105     126.452  58.102  74.149  1.00  0.00           C
ATOM   2535  C23 POPEJ 105     123.902  53.872  74.700  1.00  0.00           C
ATOM   2538  C24 POPEJ 105     122.422  53.882  75.110  1.00  0.00           C
ATOM   2541  C25 POPEJ 105     121.492  53.932  73.879  1.00  0.00           C
ATOM   2544  C26 POPEJ 105     121.782  52.842  72.840  1.00  0.00           C
ATOM   2547  C27 POPEJ 105     120.972  53.002  71.550  1.00  0.00           C
ATOM   2550  C28 POPEJ 105     121.742  52.422  70.340  1.00  0.00           C
ATOM   2553  C29 POPEJ 105     121.102  52.632  68.989  1.00  0.00           C
ATOM   2555 0C21 POPEJ 105     120.792  53.802  68.399  1.00  0.00           C
ATOM   2557 1C21 POPEJ 105     121.002  55.182  68.960  1.00  0.00           C
ATOM   2560 2C21 POPEJ 105     121.492  56.212  67.930  1.00  0.00           C
ATOM   2563 3C21 POPEJ 105     120.432  56.602  66.870  1.00  0.00           C
ATOM   2566 4C21 POPEJ 105     120.622  55.922  65.509  1.00  0.00           C
ATOM   2569 5C21 POPEJ 105     121.842  56.442  64.739  1.00  0.00           C
ATOM   2572 6C21 POPEJ 105     122.042  55.702  63.419  1.00  0.00           C
ATOM   2575 7C21 POPEJ 105     123.182  56.302  62.580  1.00  0.00           C
ATOM   2578 8C21 POPEJ 105     123.442  55.482  61.319  1.00  0.00           C
ATOM   2582  C33 POPEJ 105     125.352  57.732  73.129  1.00  0.00           C
ATOM   2585  C34 POPEJ 105     125.742  58.272  71.750  1.00  0.00           C
ATOM   2588  C35 POPEJ 105     124.762  57.932  70.629  1.00  0.00           C
ATOM   2591  C36 POPEJ 105     125.372  58.322  69.269  1.00  0.00           C
ATOM   2594  C37 POPEJ 105     124.362  58.502  68.140  1.00  0.00           C
ATOM   2597  C38 POPEJ 105     125.062  59.032  66.879  1.00  0.00           C
ATOM   2600  C39 POPEJ 105     124.122  59.522  65.780  1.00  0.00           C
ATOM   2603 0C31 POPEJ 105     124.912  60.032  64.560  1.00  0.00           C
ATOM   2606 1C31 POPEJ 105     124.032  60.742  63.530  1.00  0.00           C
ATOM   2609 2C31 POPEJ 105     124.802  61.132  62.260  1.00  0.00           C
ATOM   2612 3C31 POPEJ 105     123.982  62.012  61.300  1.00  0.00           C
ATOM   2615 4C31 POPEJ 105     123.952  63.482  61.750  1.00  0.00           C
ATOM   2618 5C31 POPEJ 105     122.912  64.322  61.000  1.00  0.00           C
ATOM   2621 6C31 POPEJ 105     122.972  65.802  61.389  1.00  0.00           C
ATOM   2625  NH3 POPEK 106     110.932   4.872  38.050  1.00  0.00           N
ATOM   2629  C12 POPEK 106     109.692   4.562  37.260  1.00  0.00           C
ATOM   2632  C11 POPEK 106     108.442   4.812  38.079  1.00  0.00           C
ATOM   2635  P   POPEK 106     105.862   4.932  37.590  1.00  0.00           P
ATOM   2636  O13 POPEK 106     105.462   5.982  36.629  1.00  0.00           O
ATOM   2637  O14 POPEK 106     104.982   3.752  37.749  1.00  0.00           O
ATOM   2638  O11 POPEK 106     106.072   5.632  39.009  1.00  0.00           O
ATOM   2639  O12 POPEK 106     107.332   4.482  37.260  1.00  0.00           O
ATOM   2640  C1  POPEK 106     106.022   4.792  40.180  1.00  0.00           C
ATOM   2643  C2  POPEK 106     106.842   5.342  41.379  1.00  0.00           C
ATOM   2645  O21 POPEK 106     106.242   4.822  42.590  1.00  0.00           O
ATOM   2646  C21 POPEK 106     106.932   3.852  43.170  1.00  0.00           C
ATOM   2647  O22 POPEK 106     107.972   3.372  42.749  1.00  0.00           O
ATOM   2648  C22 POPEK 106     106.282   3.502  44.509  1.00  0.00           C
ATOM   2651  C3  POPEK 106     106.832   6.892  41.460  1.00  0.00           C
ATOM   2654  O31 POPEK 106     107.372   7.322  42.730  1.00  0.00           O
ATOM   2655  C31 POPEK 106     108.222   8.332  42.720  1.00  0.00           C
ATOM   2656  O32 POPEK 106     108.602   8.962  41.750  1.00  0.00           O
ATOM   2657  C32 POPEK 106     108.612   8.612  44.180  1.00  0.00           C
ATOM   2660  C23 POPEK 106     104.962   2.682  44.460  1.00  0.00           C
ATOM   2663  C24 POPEK 106     104.412   2.512  45.890  1.00  0.00           C
ATOM   2666  C25 POPEK 106     103.102   1.718  46.030  1.00  0.00           C
ATOM   2669  C26 POPEK 106     102.732   1.558  47.520  1.00  0.00           C
ATOM   2672  C27 POPEK 106     101.262   1.168  47.780  1.00  0.00           C
ATOM   2675  C28 POPEK 106     100.862   1.248  49.269  1.00  0.00           C
ATOM   2678  C29 POPEK 106     101.412   0.128  50.120  1.00  0.00           C
ATOM   2680 0C21 POPEK 106     101.442   0.068  51.460  1.00  0.00           C
ATOM   2682 1C21 POPEK 106     100.972   1.148  52.390  1.00  0.00           C
ATOM   2685 2C21 POPEK 106      99.502   0.978  52.840  1.00  0.00           C
ATOM   2688 3C21 POPEK 106      99.172   1.992  53.930  1.00  0.00           C
ATOM   2691 4C21 POPEK 106      97.772   1.872  54.550  1.00  0.00           C
ATOM   2694 5C21 POPEK 106      97.652   0.678  55.500  1.00  0.00           C
ATOM   2697 6C21 POPEK 106      96.322   0.648  56.270  1.00  0.00           C
ATOM   2700 7C21 POPEK 106      96.222  -0.602  57.159  1.00  0.00           C
ATOM   2703 8C21 POPEK 106      94.942  -0.662  57.980  1.00  0.00           C
ATOM   2707  C33 POPEK 106     109.912   7.892  44.589  1.00  0.00           C
ATOM   2710  C34 POPEK 106     110.172   7.982  46.100  1.00  0.00           C
ATOM   2713  C35 POPEK 106     109.142   7.272  47.000  1.00  0.00           C
ATOM   2716  C36 POPEK 106     108.942   5.762  46.730  1.00  0.00           C
ATOM   2719  C37 POPEK 106     108.012   5.122  47.769  1.00  0.00           C
ATOM   2722  C38 POPEK 106     108.282   3.622  48.029  1.00  0.00           C
ATOM   2725  C39 POPEK 106     109.622   3.382  48.739  1.00  0.00           C
ATOM   2728 0C31 POPEK 106     109.752   2.012  49.399  1.00  0.00           C
ATOM   2731 1C31 POPEK 106     110.892   1.952  50.419  1.00  0.00           C
ATOM   2734 2C31 POPEK 106     111.022   0.568  51.080  1.00  0.00           C
ATOM   2737 3C31 POPEK 106     111.732   0.628  52.439  1.00  0.00           C
ATOM   2740 4C31 POPEK 106     113.252   0.388  52.380  1.00  0.00           C
ATOM   2743 5C31 POPEK 106     113.882   0.488  53.770  1.00  0.00           C
ATOM   2746 6C31 POPEK 106     115.332   0.008  53.809  1.00  0.00           C
ATOM   2750  NH3 POPEL 107       8.032   1.962  39.950  1.00  0.00           N
ATOM   2754  C12 POPEL 107       6.652   1.428  40.210  1.00  0.00           C
ATOM   2757  C11 POPEL 107       5.672   2.592  40.379  1.00  0.00           C
ATOM   2760  P   POPEL 107       3.862   1.708  42.039  1.00  0.00           P
ATOM   2761  O13 POPEL 107       2.882   0.618  41.909  1.00  0.00           O
ATOM   2762  O14 POPEL 107       5.082   1.458  42.840  1.00  0.00           O
ATOM   2763  O11 POPEL 107       3.162   3.002  42.600  1.00  0.00           O
ATOM   2764  O12 POPEL 107       4.342   2.132  40.589  1.00  0.00           O
ATOM   2765  C1  POPEL 107       3.462   3.552  43.889  1.00  0.00           C
ATOM   2768  C2  POPEL 107       2.342   3.242  44.939  1.00  0.00           C
ATOM   2770  O21 POPEL 107       2.502   3.902  46.210  1.00  0.00           O
ATOM   2771  C21 POPEL 107       3.642   4.492  46.509  1.00  0.00           C
ATOM   2772  O22 POPEL 107       3.822   5.692  46.460  1.00  0.00           O
ATOM   2773  C22 POPEL 107       4.662   3.472  47.039  1.00  0.00           C
ATOM   2776  C3  POPEL 107       2.148   1.718  45.190  1.00  0.00           C
ATOM   2779  O31 POPEL 107       1.588   1.468  46.489  1.00  0.00           O
ATOM   2780  C31 POPEL 107       0.348   1.882  46.699  1.00  0.00           C
ATOM   2781  O32 POPEL 107      -0.482   2.172  45.859  1.00  0.00           O
ATOM   2782  C32 POPEL 107       0.148   1.922  48.219  1.00  0.00           C
ATOM   2785  C23 POPEL 107       4.492   3.242  48.549  1.00  0.00           C
ATOM   2788  C24 POPEL 107       5.612   2.352  49.120  1.00  0.00           C
ATOM   2791  C25 POPEL 107       5.562   2.232  50.659  1.00  0.00           C
ATOM   2794  C26 POPEL 107       4.312   1.488  51.160  1.00  0.00           C
ATOM   2797  C27 POPEL 107       4.292   1.338  52.690  1.00  0.00           C
ATOM   2800  C28 POPEL 107       3.052   0.588  53.219  1.00  0.00           C
ATOM   2803  C29 POPEL 107       3.042  -0.852  52.780  1.00  0.00           C
ATOM   2805 0C21 POPEL 107       3.242  -1.952  53.539  1.00  0.00           C
ATOM   2807 1C21 POPEL 107       3.512  -2.022  55.020  1.00  0.00           C
ATOM   2810 2C21 POPEL 107       2.412  -2.812  55.740  1.00  0.00           C
ATOM   2813 3C21 POPEL 107       2.702  -3.052  57.229  1.00  0.00           C
ATOM   2816 4C21 POPEL 107       1.588  -3.892  57.870  1.00  0.00           C
ATOM   2819 5C21 POPEL 107       1.648  -3.982  59.390  1.00  0.00           C
ATOM   2822 6C21 POPEL 107       0.488  -4.822  59.939  1.00  0.00           C
ATOM   2825 7C21 POPEL 107       0.398  -4.822  61.460  1.00  0.00           C
ATOM   2828 8C21 POPEL 107      -0.612  -5.842  62.009  1.00  0.00           C
ATOM   2832  C33 POPEL 107      -1.302   2.222  48.640  1.00  0.00           C
ATOM   2835  C34 POPEL 107      -1.502   2.202  50.160  1.00  0.00           C
ATOM   2838  C35 POPEL 107      -1.082   0.888  50.839  1.00  0.00           C
ATOM   2841  C36 POPEL 107      -1.672   0.768  52.250  1.00  0.00           C
ATOM   2844  C37 POPEL 107      -1.172  -0.452  53.030  1.00  0.00           C
ATOM   2847  C38 POPEL 107      -1.902  -0.632  54.370  1.00  0.00           C
ATOM   2850  C39 POPEL 107      -1.522   0.408  55.440  1.00  0.00           C
ATOM   2853 0C31 POPEL 107      -0.292  -0.012  56.270  1.00  0.00           C
ATOM   2856 1C31 POPEL 107       0.008   0.968  57.410  1.00  0.00           C
ATOM   2859 2C31 POPEL 107       0.988   0.368  58.429  1.00  0.00           C
ATOM   2862 3C31 POPEL 107       1.438   1.368  59.500  1.00  0.00           C
ATOM   2865 4C31 POPEL 107       2.228   0.688  60.629  1.00  0.00           C
ATOM   2868 5C31 POPEL 107       2.922   1.708  61.540  1.00  0.00           C
ATOM   2871 6C31 POPEL 107       3.502   1.098  62.820  1.00  0.00           C
ATOM   2875  NH3 POPEM 108      69.542  22.062  39.850  1.00  0.00           N
ATOM   2879  C12 POPEM 108      69.162  22.682  38.520  1.00  0.00           C
ATOM   2882  C11 POPEM 108      67.702  22.362  38.130  1.00  0.00           C
ATOM   2885  P   POPEM 108      67.302  19.732  38.320  1.00  0.00           P
ATOM   2886  O13 POPEM 108      65.872  19.442  38.200  1.00  0.00           O
ATOM   2887  O14 POPEM 108      68.262  18.672  37.920  1.00  0.00           O
ATOM   2888  O11 POPEM 108      67.592  20.132  39.840  1.00  0.00           O
ATOM   2889  O12 POPEM 108      67.622  21.062  37.559  1.00  0.00           O
ATOM   2890  C1  POPEM 108      66.842  19.542  40.909  1.00  0.00           C
ATOM   2893  C2  POPEM 108      66.622  20.532  42.089  1.00  0.00           C
ATOM   2895  O21 POPEM 108      66.492  19.822  43.329  1.00  0.00           O
ATOM   2896  C21 POPEM 108      65.352  19.182  43.580  1.00  0.00           C
ATOM   2897  O22 POPEM 108      64.472  18.942  42.790  1.00  0.00           O
ATOM   2898  C22 POPEM 108      65.302  18.832  45.080  1.00  0.00           C
ATOM   2901  C3  POPEM 108      65.522  21.622  41.870  1.00  0.00           C
ATOM   2904  O31 POPEM 108      65.502  22.532  43.000  1.00  0.00           O
ATOM   2905  C31 POPEM 108      64.442  22.452  43.800  1.00  0.00           C
ATOM   2906  O32 POPEM 108      63.462  21.762  43.619  1.00  0.00           O
ATOM   2907  C32 POPEM 108      64.692  23.272  45.080  1.00  0.00           C
ATOM   2910  C23 POPEM 108      63.952  19.202  45.740  1.00  0.00           C
ATOM   2913  C24 POPEM 108      63.982  19.212  47.280  1.00  0.00           C
ATOM   2916  C25 POPEM 108      62.772  19.922  47.899  1.00  0.00           C
ATOM   2919  C26 POPEM 108      62.922  20.252  49.390  1.00  0.00           C
ATOM   2922  C27 POPEM 108      62.922  19.032  50.320  1.00  0.00           C
ATOM   2925  C28 POPEM 108      62.992  19.412  51.809  1.00  0.00           C
ATOM   2928  C29 POPEM 108      64.282  20.122  52.159  1.00  0.00           C
ATOM   2930 0C21 POPEM 108      64.422  21.242  52.899  1.00  0.00           C
ATOM   2932 1C21 POPEM 108      63.332  21.992  53.619  1.00  0.00           C
ATOM   2935 2C21 POPEM 108      63.452  21.772  55.139  1.00  0.00           C
ATOM   2938 3C21 POPEM 108      62.152  22.032  55.919  1.00  0.00           C
ATOM   2941 4C21 POPEM 108      62.082  21.212  57.219  1.00  0.00           C
ATOM   2944 5C21 POPEM 108      63.232  21.482  58.199  1.00  0.00           C
ATOM   2947 6C21 POPEM 108      63.312  20.442  59.320  1.00  0.00           C
ATOM   2950 7C21 POPEM 108      64.582  20.612  60.169  1.00  0.00           C
ATOM   2953 8C21 POPEM 108      64.802  19.462  61.150  1.00  0.00           C
ATOM   2957  C33 POPEM 108      63.502  24.152  45.550  1.00  0.00           C
ATOM   2960  C34 POPEM 108      63.492  24.472  47.060  1.00  0.00           C
ATOM   2963  C35 POPEM 108      64.762  25.092  47.660  1.00  0.00           C
ATOM   2966  C36 POPEM 108      64.642  25.292  49.190  1.00  0.00           C
ATOM   2969  C37 POPEM 108      65.982  25.422  49.939  1.00  0.00           C
ATOM   2972  C38 POPEM 108      65.792  25.542  51.470  1.00  0.00           C
ATOM   2975  C39 POPEM 108      67.102  25.622  52.270  1.00  0.00           C
ATOM   2978 0C31 POPEM 108      66.842  25.672  53.790  1.00  0.00           C
ATOM   2981 1C31 POPEM 108      68.052  26.132  54.630  1.00  0.00           C
ATOM   2984 2C31 POPEM 108      67.702  26.332  56.109  1.00  0.00           C
ATOM   2987 3C31 POPEM 108      68.512  27.442  56.809  1.00  0.00           C
ATOM   2990 4C31 POPEM 108      70.012  27.152  56.969  1.00  0.00           C
ATOM   2993 5C31 POPEM 108      70.712  28.242  57.790  1.00  0.00           C
ATOM   2996 6C31 POPEM 108      72.222  28.022  57.949  1.00  0.00           C
ATOM   3000  NH3 POPEN 109      75.242  97.112  78.870  1.00  0.00           N
ATOM   3004  C12 POPEN 109      73.882  96.672  78.440  1.00  0.00           C
ATOM   3007  C11 POPEN 109      72.922  97.852  78.160  1.00  0.00           C
ATOM   3010  P   POPEN 109      73.662 100.352  77.389  1.00  0.00           P
ATOM   3011  O13 POPEN 109      72.732 101.432  77.789  1.00  0.00           O
ATOM   3012  O14 POPEN 109      75.112 100.642  77.350  1.00  0.00           O
ATOM   3013  O11 POPEN 109      73.222  99.842  75.950  1.00  0.00           O
ATOM   3014  O12 POPEN 109      73.492  99.132  78.370  1.00  0.00           O
ATOM   3015  C1  POPEN 109      74.092  98.992  75.190  1.00  0.00           C
ATOM   3018  C2  POPEN 109      74.002  99.222  73.640  1.00  0.00           C
ATOM   3020  O21 POPEN 109      74.702  98.122  73.019  1.00  0.00           O
ATOM   3021  C21 POPEN 109      74.002  97.022  72.829  1.00  0.00           C
ATOM   3022  O22 POPEN 109      74.312  95.922  73.259  1.00  0.00           O
ATOM   3023  C22 POPEN 109      72.822  97.212  71.879  1.00  0.00           C
ATOM   3026  C3  POPEN 109      74.632 100.562  73.190  1.00  0.00           C
ATOM   3029  O31 POPEN 109      75.112 100.502  71.820  1.00  0.00           O
ATOM   3030  C31 POPEN 109      74.172 100.622  70.880  1.00  0.00           C
ATOM   3031  O32 POPEN 109      73.012 100.912  71.059  1.00  0.00           O
ATOM   3032  C32 POPEN 109      74.772 100.222  69.519  1.00  0.00           C
ATOM   3035  C23 POPEN 109      72.702  95.972  70.989  1.00  0.00           C
ATOM   3038  C24 POPEN 109      71.572  96.072  69.960  1.00  0.00           C
ATOM   3041  C25 POPEN 109      71.372  94.732  69.259  1.00  0.00           C
ATOM   3044  C26 POPEN 109      70.232  94.752  68.240  1.00  0.00           C
ATOM   3047  C27 POPEN 109      69.932  93.342  67.720  1.00  0.00           C
ATOM   3050  C28 POPEN 109      68.602  93.262  66.960  1.00  0.00           C
ATOM   3053  C29 POPEN 109      68.672  93.802  65.550  1.00  0.00           C
ATOM   3055 0C21 POPEN 109      68.612  93.062  64.430  1.00  0.00           C
ATOM   3057 1C21 POPEN 109      68.452  91.562  64.370  1.00  0.00           C
ATOM   3060 2C21 POPEN 109      67.832  91.052  63.050  1.00  0.00           C
ATOM   3063 3C21 POPEN 109      66.452  91.652  62.750  1.00  0.00           C
ATOM   3066 4C21 POPEN 109      65.722  90.962  61.590  1.00  0.00           C
ATOM   3069 5C21 POPEN 109      64.552  91.812  61.070  1.00  0.00           C
ATOM   3072 6C21 POPEN 109      63.702  91.102  60.009  1.00  0.00           C
ATOM   3075 7C21 POPEN 109      62.702  92.052  59.350  1.00  0.00           C
ATOM   3078 8C21 POPEN 109      61.902  91.412  58.219  1.00  0.00           C
ATOM   3082  C33 POPEN 109      74.422  98.792  69.050  1.00  0.00           C
ATOM   3085  C34 POPEN 109      74.932  98.502  67.629  1.00  0.00           C
ATOM   3088  C35 POPEN 109      74.302  99.382  66.530  1.00  0.00           C
ATOM   3091  C36 POPEN 109      74.682  98.902  65.120  1.00  0.00           C
ATOM   3094  C37 POPEN 109      74.222  99.852  63.989  1.00  0.00           C
ATOM   3097  C38 POPEN 109      74.592  99.342  62.590  1.00  0.00           C
ATOM   3100  C39 POPEN 109      76.102  99.352  62.299  1.00  0.00           C
ATOM   3103 0C31 POPEN 109      76.472  98.602  61.010  1.00  0.00           C
ATOM   3106 1C31 POPEN 109      77.982  98.522  60.780  1.00  0.00           C
ATOM   3109 2C31 POPEN 109      78.362  97.502  59.690  1.00  0.00           C
ATOM   3112 3C31 POPEN 109      79.872  97.322  59.500  1.00  0.00           C
ATOM   3115 4C31 POPEN 109      80.592  98.592  59.009  1.00  0.00           C
ATOM   3118 5C31 POPEN 109      82.072  98.332  58.689  1.00  0.00           C
ATOM   3121 6C31 POPEN 109      82.782  99.512  58.019  1.00  0.00           C
ATOM   3125  NH3 POPEO 110      80.802 124.092  77.970  1.00  0.00           N
ATOM   3129  C12 POPEO 110      79.542 123.822  78.739  1.00  0.00           C
ATOM   3132  C11 POPEO 110      79.012 122.382  78.580  1.00  0.00           C
ATOM   3135  P   POPEO 110      76.572 123.192  79.430  1.00  0.00           P
ATOM   3136  O13 POPEO 110      75.322 122.492  79.790  1.00  0.00           O
ATOM   3137  O14 POPEO 110      77.232 124.032  80.440  1.00  0.00           O
ATOM   3138  O11 POPEO 110      76.272 124.092  78.110  1.00  0.00           O
ATOM   3139  O12 POPEO 110      77.622 122.192  78.840  1.00  0.00           O
ATOM   3140  C1  POPEO 110      76.172 123.332  76.890  1.00  0.00           C
ATOM   3143  C2  POPEO 110      75.312 123.972  75.759  1.00  0.00           C
ATOM   3145  O21 POPEO 110      75.522 123.192  74.579  1.00  0.00           O
ATOM   3146  C21 POPEO 110      75.002 121.982  74.539  1.00  0.00           C
ATOM   3147  O22 POPEO 110      74.362 121.412  75.399  1.00  0.00           O
ATOM   3148  C22 POPEO 110      75.442 121.392  73.199  1.00  0.00           C
ATOM   3151  C3  POPEO 110      75.702 125.432  75.399  1.00  0.00           C
ATOM   3154  O31 POPEO 110      75.072 125.852  74.160  1.00  0.00           O
ATOM   3155  C31 POPEO 110      75.862 126.432  73.250  1.00  0.00           C
ATOM   3156  O32 POPEO 110      77.022 126.762  73.440  1.00  0.00           O
ATOM   3157  C32 POPEO 110      75.102 126.672  71.949  1.00  0.00           C
ATOM   3160  C23 POPEO 110      74.632 120.162  72.790  1.00  0.00           C
ATOM   3163  C24 POPEO 110      75.082 119.602  71.430  1.00  0.00           C
ATOM   3166  C25 POPEO 110      74.792 120.542  70.259  1.00  0.00           C
ATOM   3169  C26 POPEO 110      75.292 119.992  68.919  1.00  0.00           C
ATOM   3172  C27 POPEO 110      74.832 120.842  67.739  1.00  0.00           C
ATOM   3175  C28 POPEO 110      75.442 120.382  66.400  1.00  0.00           C
ATOM   3178  C29 POPEO 110      76.752 121.092  66.130  1.00  0.00           C
ATOM   3180 0C21 POPEO 110      77.222 121.432  64.919  1.00  0.00           C
ATOM   3182 1C21 POPEO 110      76.552 121.112  63.600  1.00  0.00           C
ATOM   3185 2C21 POPEO 110      76.822 119.662  63.149  1.00  0.00           C
ATOM   3188 3C21 POPEO 110      78.242 119.442  62.590  1.00  0.00           C
ATOM   3191 4C21 POPEO 110      78.502 117.972  62.219  1.00  0.00           C
ATOM   3194 5C21 POPEO 110      79.382 117.792  60.969  1.00  0.00           C
ATOM   3197 6C21 POPEO 110      80.692 118.592  60.989  1.00  0.00           C
ATOM   3200 7C21 POPEO 110      81.552 118.312  59.750  1.00  0.00           C
ATOM   3203 8C21 POPEO 110      82.452 119.492  59.360  1.00  0.00           C
ATOM   3207  C33 POPEO 110      75.192 125.542  70.890  1.00  0.00           C
ATOM   3210  C34 POPEO 110      74.032 125.602  69.880  1.00  0.00           C
ATOM   3213  C35 POPEO 110      74.022 124.382  68.940  1.00  0.00           C
ATOM   3216  C36 POPEO 110      72.642 124.032  68.350  1.00  0.00           C
ATOM   3219  C37 POPEO 110      72.362 124.582  66.940  1.00  0.00           C
ATOM   3222  C38 POPEO 110      71.162 123.862  66.309  1.00  0.00           C
ATOM   3225  C39 POPEO 110      70.662 124.432  64.980  1.00  0.00           C
ATOM   3228 0C31 POPEO 110      71.682 124.422  63.830  1.00  0.00           C
ATOM   3231 1C31 POPEO 110      70.992 124.642  62.480  1.00  0.00           C
ATOM   3234 2C31 POPEO 110      71.902 125.212  61.379  1.00  0.00           C
ATOM   3237 3C31 POPEO 110      71.122 125.372  60.069  1.00  0.00           C
ATOM   3240 4C31 POPEO 110      71.892 126.082  58.940  1.00  0.00           C
ATOM   3243 5C31 POPEO 110      70.982 126.512  57.780  1.00  0.00           C
ATOM   3246 6C31 POPEO 110      71.602 127.562  56.870  1.00  0.00           C
ATOM   3250  NH3 POPEP 111      24.682  74.662  36.639  1.00  0.00           N
ATOM   3254  C12 POPEP 111      24.572  75.732  37.690  1.00  0.00           C
ATOM   3257  C11 POPEP 111      23.222  75.682  38.440  1.00  0.00           C
ATOM   3260  P   POPEP 111      22.212  73.282  38.640  1.00  0.00           P
ATOM   3261  O13 POPEP 111      23.152  72.512  37.790  1.00  0.00           O
ATOM   3262  O14 POPEP 111      21.012  73.812  37.959  1.00  0.00           O
ATOM   3263  O11 POPEP 111      21.762  72.472  39.929  1.00  0.00           O
ATOM   3264  O12 POPEP 111      23.072  74.472  39.199  1.00  0.00           O
ATOM   3265  C1  POPEP 111      21.082  73.112  41.010  1.00  0.00           C
ATOM   3268  C2  POPEP 111      19.552  72.792  41.020  1.00  0.00           C
ATOM   3270  O21 POPEP 111      19.012  72.822  42.340  1.00  0.00           O
ATOM   3271  C21 POPEP 111      18.672  73.892  43.070  1.00  0.00           C
ATOM   3272  O22 POPEP 111      18.032  73.802  44.110  1.00  0.00           O
ATOM   3273  C22 POPEP 111      19.262  75.212  42.569  1.00  0.00           C
ATOM   3276  C3  POPEP 111      19.292  71.342  40.490  1.00  0.00           C
ATOM   3279  O31 POPEP 111      17.892  70.972  40.490  1.00  0.00           O
ATOM   3280  C31 POPEP 111      17.202  70.732  41.629  1.00  0.00           C
ATOM   3281  O32 POPEP 111      16.002  70.962  41.730  1.00  0.00           O
ATOM   3282  C32 POPEP 111      18.032  70.022  42.699  1.00  0.00           C
ATOM   3285  C23 POPEP 111      18.702  76.462  43.310  1.00  0.00           C
ATOM   3288  C24 POPEP 111      19.632  77.682  43.159  1.00  0.00           C
ATOM   3291  C25 POPEP 111      20.742  77.732  44.219  1.00  0.00           C
ATOM   3294  C26 POPEP 111      20.272  78.222  45.599  1.00  0.00           C
ATOM   3297  C27 POPEP 111      21.452  78.332  46.569  1.00  0.00           C
ATOM   3300  C28 POPEP 111      21.122  78.772  48.000  1.00  0.00           C
ATOM   3303  C29 POPEP 111      20.612  80.192  48.110  1.00  0.00           C
ATOM   3305 0C21 POPEP 111      21.352  81.312  48.149  1.00  0.00           C
ATOM   3307 1C21 POPEP 111      22.842  81.412  48.009  1.00  0.00           C
ATOM   3310 2C21 POPEP 111      23.222  82.782  47.410  1.00  0.00           C
ATOM   3313 3C21 POPEP 111      23.302  83.892  48.469  1.00  0.00           C
ATOM   3316 4C21 POPEP 111      22.842  85.262  47.949  1.00  0.00           C
ATOM   3319 5C21 POPEP 111      23.362  86.422  48.809  1.00  0.00           C
ATOM   3322 6C21 POPEP 111      22.932  86.372  50.280  1.00  0.00           C
ATOM   3325 7C21 POPEP 111      23.682  87.402  51.119  1.00  0.00           C
ATOM   3328 8C21 POPEP 111      23.272  87.392  52.590  1.00  0.00           C
ATOM   3332  C33 POPEP 111      17.222  69.662  43.980  1.00  0.00           C
ATOM   3335  C34 POPEP 111      18.172  69.382  45.160  1.00  0.00           C
ATOM   3338  C35 POPEP 111      17.462  68.972  46.460  1.00  0.00           C
ATOM   3341  C36 POPEP 111      16.502  70.032  47.020  1.00  0.00           C
ATOM   3344  C37 POPEP 111      16.122  69.762  48.489  1.00  0.00           C
ATOM   3347  C38 POPEP 111      15.072  70.732  49.059  1.00  0.00           C
ATOM   3350  C39 POPEP 111      13.682  70.612  48.399  1.00  0.00           C
ATOM   3353 0C31 POPEP 111      12.662  71.592  48.989  1.00  0.00           C
ATOM   3356 1C31 POPEP 111      11.512  71.932  48.019  1.00  0.00           C
ATOM   3359 2C31 POPEP 111      10.602  73.052  48.559  1.00  0.00           C
ATOM   3362 3C31 POPEP 111       9.772  73.752  47.470  1.00  0.00           C
ATOM   3365 4C31 POPEP 111       8.412  73.112  47.190  1.00  0.00           C
ATOM   3368 5C31 POPEP 111       7.632  73.882  46.119  1.00  0.00           C
ATOM   3371 6C31 POPEP 111       6.192  73.412  45.929  1.00  0.00           C
ATOM   3375  NH3 POPEQ 112     103.702   9.962  80.999  1.00  0.00           N
ATOM   3379  C12 POPEQ 112     104.762  11.002  81.259  1.00  0.00           C
ATOM   3382  C11 POPEQ 112     104.192  12.302  81.860  1.00  0.00           C
ATOM   3385  P   POPEQ 112     105.532  14.492  81.259  1.00  0.00           P
ATOM   3386  O13 POPEQ 112     106.262  14.202  82.509  1.00  0.00           O
ATOM   3387  O14 POPEQ 112     106.392  14.642  80.079  1.00  0.00           O
ATOM   3388  O11 POPEQ 112     104.682  15.822  81.460  1.00  0.00           O
ATOM   3389  O12 POPEQ 112     104.432  13.392  80.970  1.00  0.00           O
ATOM   3390  C1  POPEQ 112     103.872  16.422  80.450  1.00  0.00           C
ATOM   3393  C2  POPEQ 112     104.322  17.902  80.199  1.00  0.00           C
ATOM   3395  O21 POPEQ 112     103.402  18.562  79.290  1.00  0.00           O
ATOM   3396  C21 POPEQ 112     103.642  19.882  79.190  1.00  0.00           C
ATOM   3397  O22 POPEQ 112     104.112  20.582  80.059  1.00  0.00           O
ATOM   3398  C22 POPEQ 112     103.592  20.252  77.699  1.00  0.00           C
ATOM   3401  C3  POPEQ 112     105.772  17.932  79.620  1.00  0.00           C
ATOM   3404  O31 POPEQ 112     106.422  19.182  79.880  1.00  0.00           O
ATOM   3405  C31 POPEQ 112     107.632  19.482  79.419  1.00  0.00           C
ATOM   3406  O32 POPEQ 112     108.382  20.272  79.950  1.00  0.00           O
ATOM   3407  C32 POPEQ 112     108.022  18.792  78.119  1.00  0.00           C
ATOM   3410  C23 POPEQ 112     102.212  20.582  77.100  1.00  0.00           C
ATOM   3413  C24 POPEQ 112     102.182  20.452  75.570  1.00  0.00           C
ATOM   3416  C25 POPEQ 112     103.252  21.302  74.830  1.00  0.00           C
ATOM   3419  C26 POPEQ 112     103.322  20.972  73.329  1.00  0.00           C
ATOM   3422  C27 POPEQ 112     103.962  22.092  72.499  1.00  0.00           C
ATOM   3425  C28 POPEQ 112     104.102  21.692  71.010  1.00  0.00           C
ATOM   3428  C29 POPEQ 112     104.352  22.892  70.129  1.00  0.00           C
ATOM   3430 0C21 POPEQ 112     104.862  22.882  68.879  1.00  0.00           C
ATOM   3432 1C21 POPEQ 112     105.302  21.682  68.070  1.00  0.00           C
ATOM   3435 2C21 POPEQ 112     104.432  21.592  66.809  1.00  0.00           C
ATOM   3438 3C21 POPEQ 112     104.852  20.472  65.829  1.00  0.00           C
ATOM   3441 4C21 POPEQ 112     103.852  20.382  64.659  1.00  0.00           C
ATOM   3444 5C21 POPEQ 112     104.402  19.692  63.409  1.00  0.00           C
ATOM   3447 6C21 POPEQ 112     103.352  19.642  62.289  1.00  0.00           C
ATOM   3450 7C21 POPEQ 112     103.822  18.882  61.049  1.00  0.00           C
ATOM   3453 8C21 POPEQ 112     102.712  18.702  59.999  1.00  0.00           C
ATOM   3457  C33 POPEQ 112     107.502  19.562  76.890  1.00  0.00           C
ATOM   3460  C34 POPEQ 112     108.292  19.202  75.620  1.00  0.00           C
ATOM   3463  C35 POPEQ 112     107.902  20.062  74.409  1.00  0.00           C
ATOM   3466  C36 POPEQ 112     108.832  19.802  73.219  1.00  0.00           C
ATOM   3469  C37 POPEQ 112     108.592  20.762  72.039  1.00  0.00           C
ATOM   3472  C38 POPEQ 112     109.582  20.522  70.890  1.00  0.00           C
ATOM   3475  C39 POPEQ 112     109.042  19.572  69.809  1.00  0.00           C
ATOM   3478 0C31 POPEQ 112     110.152  19.102  68.860  1.00  0.00           C
ATOM   3481 1C31 POPEQ 112     109.622  18.342  67.629  1.00  0.00           C
ATOM   3484 2C31 POPEQ 112     110.722  17.552  66.909  1.00  0.00           C
ATOM   3487 3C31 POPEQ 112     110.272  16.882  65.589  1.00  0.00           C
ATOM   3490 4C31 POPEQ 112     108.922  16.162  65.649  1.00  0.00           C
ATOM   3493 5C31 POPEQ 112     108.552  15.522  64.309  1.00  0.00           C
ATOM   3496 6C31 POPEQ 112     107.142  14.922  64.259  1.00  0.00           C
ATOM   3500  NH3 POPER 113      86.942  86.382  78.280  1.00  0.00           N
ATOM   3504  C12 POPER 113      87.572  85.222  78.960  1.00  0.00           C
ATOM   3507  C11 POPER 113      89.062  85.242  78.689  1.00  0.00           C
ATOM   3510  P   POPER 113      89.672  82.702  78.510  1.00  0.00           P
ATOM   3511  O13 POPER 113      90.092  81.662  79.469  1.00  0.00           O
ATOM   3512  O14 POPER 113      88.412  82.422  77.800  1.00  0.00           O
ATOM   3513  O11 POPER 113      90.792  82.942  77.419  1.00  0.00           O
ATOM   3514  O12 POPER 113      89.642  84.092  79.259  1.00  0.00           O
ATOM   3515  C1  POPER 113      90.392  83.102  76.049  1.00  0.00           C
ATOM   3518  C2  POPER 113      91.582  82.802  75.120  1.00  0.00           C
ATOM   3520  O21 POPER 113      91.272  82.972  73.720  1.00  0.00           O
ATOM   3521  C21 POPER 113      90.212  82.382  73.170  1.00  0.00           C
ATOM   3522  O22 POPER 113      89.502  81.532  73.679  1.00  0.00           O
ATOM   3523  C22 POPER 113      90.102  82.922  71.730  1.00  0.00           C
ATOM   3526  C3  POPER 113      92.212  81.412  75.419  1.00  0.00           C
ATOM   3529  O31 POPER 113      93.472  81.302  74.729  1.00  0.00           O
ATOM   3530  C31 POPER 113      93.522  80.442  73.730  1.00  0.00           C
ATOM   3531  O32 POPER 113      92.702  79.562  73.500  1.00  0.00           O
ATOM   3532  C32 POPER 113      94.702  80.792  72.829  1.00  0.00           C
ATOM   3535  C23 POPER 113      88.972  82.282  70.880  1.00  0.00           C
ATOM   3538  C24 POPER 113      89.432  81.862  69.469  1.00  0.00           C
ATOM   3541  C25 POPER 113      90.352  80.632  69.479  1.00  0.00           C
ATOM   3544  C26 POPER 113      90.672  80.092  68.079  1.00  0.00           C
ATOM   3547  C27 POPER 113      91.522  78.812  68.120  1.00  0.00           C
ATOM   3550  C28 POPER 113      91.762  78.162  66.739  1.00  0.00           C
ATOM   3553  C29 POPER 113      92.602  79.022  65.820  1.00  0.00           C
ATOM   3555 0C21 POPER 113      93.712  78.662  65.139  1.00  0.00           C
ATOM   3557 1C21 POPER 113      94.392  77.312  65.100  1.00  0.00           C
ATOM   3560 2C21 POPER 113      94.462  76.732  63.669  1.00  0.00           C
ATOM   3563 3C21 POPER 113      95.472  77.462  62.759  1.00  0.00           C
ATOM   3566 4C21 POPER 113      95.482  76.972  61.300  1.00  0.00           C
ATOM   3569 5C21 POPER 113      94.152  77.232  60.570  1.00  0.00           C
ATOM   3572 6C21 POPER 113      94.132  76.692  59.129  1.00  0.00           C
ATOM   3575 7C21 POPER 113      92.722  76.712  58.530  1.00  0.00           C
ATOM   3578 8C21 POPER 113      92.632  76.052  57.159  1.00  0.00           C
ATOM   3582  C33 POPER 113      94.542  80.212  71.410  1.00  0.00           C
ATOM   3585  C34 POPER 113      95.392  80.942  70.360  1.00  0.00           C
ATOM   3588  C35 POPER 113      94.972  80.552  68.930  1.00  0.00           C
ATOM   3591  C36 POPER 113      95.672  81.362  67.820  1.00  0.00           C
ATOM   3594  C37 POPER 113      97.072  80.842  67.450  1.00  0.00           C
ATOM   3597  C38 POPER 113      97.602  81.452  66.150  1.00  0.00           C
ATOM   3600  C39 POPER 113      96.942  80.852  64.900  1.00  0.00           C
ATOM   3603 0C31 POPER 113      97.152  81.692  63.630  1.00  0.00           C
ATOM   3606 1C31 POPER 113      96.562  81.012  62.390  1.00  0.00           C
ATOM   3609 2C31 POPER 113      96.602  81.882  61.119  1.00  0.00           C
ATOM   3612 3C31 POPER 113      96.552  81.062  59.830  1.00  0.00           C
ATOM   3615 4C31 POPER 113      97.912  80.432  59.479  1.00  0.00           C
ATOM   3618 5C31 POPER 113      97.902  79.642  58.170  1.00  0.00           C
ATOM   3621 6C31 POPER 113      99.272  79.052  57.829  1.00  0.00           C
ATOM   3625  NH3 POPES 114      88.502   3.192  35.060  1.00  0.00           N
ATOM   3629  C12 POPES 114      88.702   4.472  34.290  1.00  0.00           C
ATOM   3632  C11 POPES 114      87.872   5.662  34.840  1.00  0.00           C
ATOM   3635  P   POPES 114      88.242   8.282  35.140  1.00  0.00           P
ATOM   3636  O13 POPES 114      88.982   8.452  36.410  1.00  0.00           O
ATOM   3637  O14 POPES 114      88.522   9.312  34.110  1.00  0.00           O
ATOM   3638  O11 POPES 114      86.692   8.282  35.479  1.00  0.00           O
ATOM   3639  O12 POPES 114      88.522   6.872  34.480  1.00  0.00           O
ATOM   3640  C1  POPES 114      86.112   9.452  36.090  1.00  0.00           C
ATOM   3643  C2  POPES 114      86.292   9.562  37.639  1.00  0.00           C
ATOM   3645  O21 POPES 114      85.472   8.582  38.320  1.00  0.00           O
ATOM   3646  C21 POPES 114      86.032   8.042  39.409  1.00  0.00           C
ATOM   3647  O22 POPES 114      87.142   8.282  39.840  1.00  0.00           O
ATOM   3648  C22 POPES 114      85.072   7.062  40.080  1.00  0.00           C
ATOM   3651  C3  POPES 114      85.902  10.982  38.120  1.00  0.00           C
ATOM   3654  O31 POPES 114      85.982  11.082  39.550  1.00  0.00           O
ATOM   3655  C31 POPES 114      85.062  11.712  40.239  1.00  0.00           C
ATOM   3656  O32 POPES 114      84.042  12.222  39.799  1.00  0.00           O
ATOM   3657  C32 POPES 114      85.482  11.702  41.719  1.00  0.00           C
ATOM   3660  C23 POPES 114      84.512   7.642  41.400  1.00  0.00           C
ATOM   3663  C24 POPES 114      84.002   6.562  42.359  1.00  0.00           C
ATOM   3666  C25 POPES 114      83.562   7.172  43.700  1.00  0.00           C
ATOM   3669  C26 POPES 114      83.062   6.132  44.710  1.00  0.00           C
ATOM   3672  C27 POPES 114      82.952   6.712  46.130  1.00  0.00           C
ATOM   3675  C28 POPES 114      82.452   5.692  47.159  1.00  0.00           C
ATOM   3678  C29 POPES 114      83.592   4.782  47.569  1.00  0.00           C
ATOM   3680 0C21 POPES 114      84.192   4.742  48.770  1.00  0.00           C
ATOM   3682 1C21 POPES 114      83.842   5.532  50.009  1.00  0.00           C
ATOM   3685 2C21 POPES 114      83.772   4.632  51.259  1.00  0.00           C
ATOM   3688 3C21 POPES 114      85.142   4.062  51.680  1.00  0.00           C
ATOM   3691 4C21 POPES 114      85.112   3.322  53.019  1.00  0.00           C
ATOM   3694 5C21 POPES 114      84.482   1.922  52.910  1.00  0.00           C
ATOM   3697 6C21 POPES 114      84.232   1.308  54.300  1.00  0.00           C
ATOM   3700 7C21 POPES 114      83.482  -0.022  54.259  1.00  0.00           C
ATOM   3703 8C21 POPES 114      82.962  -0.462  55.629  1.00  0.00           C
ATOM   3707  C33 POPES 114      85.282  13.072  42.400  1.00  0.00           C
ATOM   3710  C34 POPES 114      86.192  13.292  43.619  1.00  0.00           C
ATOM   3713  C35 POPES 114      85.582  12.752  44.919  1.00  0.00           C
ATOM   3716  C36 POPES 114      86.412  13.132  46.150  1.00  0.00           C
ATOM   3719  C37 POPES 114      85.712  12.782  47.470  1.00  0.00           C
ATOM   3722  C38 POPES 114      86.472  13.282  48.700  1.00  0.00           C
ATOM   3725  C39 POPES 114      85.722  12.952  49.999  1.00  0.00           C
ATOM   3728 0C31 POPES 114      86.432  13.452  51.259  1.00  0.00           C
ATOM   3731 1C31 POPES 114      85.652  13.112  52.540  1.00  0.00           C
ATOM   3734 2C31 POPES 114      86.452  13.402  53.819  1.00  0.00           C
ATOM   3737 3C31 POPES 114      85.782  12.872  55.100  1.00  0.00           C
ATOM   3740 4C31 POPES 114      84.602  13.732  55.559  1.00  0.00           C
ATOM   3743 5C31 POPES 114      84.052  13.302  56.930  1.00  0.00           C
ATOM   3746 6C31 POPES 114      82.812  14.102  57.359  1.00  0.00           C
ATOM   3750  NH3 POPET 115      89.212  57.902  82.070  1.00  0.00           N
ATOM   3754  C12 POPET 115      88.882  57.662  83.510  1.00  0.00           C
ATOM   3757  C11 POPET 115      87.642  58.462  83.930  1.00  0.00           C
ATOM   3760  P   POPET 115      87.022  60.922  83.290  1.00  0.00           P
ATOM   3761  O13 POPET 115      85.612  60.662  83.619  1.00  0.00           O
ATOM   3762  O14 POPET 115      87.572  62.282  83.409  1.00  0.00           O
ATOM   3763  O11 POPET 115      87.282  60.462  81.780  1.00  0.00           O
ATOM   3764  O12 POPET 115      87.962  59.852  83.969  1.00  0.00           O
ATOM   3765  C1  POPET 115      87.012  61.402  80.719  1.00  0.00           C
ATOM   3768  C2  POPET 115      88.252  61.682  79.810  1.00  0.00           C
ATOM   3770  O21 POPET 115      87.852  61.452  78.449  1.00  0.00           O
ATOM   3771  C21 POPET 115      88.602  62.022  77.500  1.00  0.00           C
ATOM   3772  O22 POPET 115      89.602  62.692  77.680  1.00  0.00           O
ATOM   3773  C22 POPET 115      87.932  61.762  76.130  1.00  0.00           C
ATOM   3776  C3  POPET 115      89.432  60.762  80.230  1.00  0.00           C
ATOM   3779  O31 POPET 115      90.642  61.092  79.519  1.00  0.00           O
ATOM   3780  C31 POPET 115      91.512  60.082  79.480  1.00  0.00           C
ATOM   3781  O32 POPET 115      91.412  59.062  80.149  1.00  0.00           O
ATOM   3782  C32 POPET 115      92.652  60.442  78.530  1.00  0.00           C
ATOM   3785  C23 POPET 115      88.892  61.252  75.030  1.00  0.00           C
ATOM   3788  C24 POPET 115      88.192  60.382  73.980  1.00  0.00           C
ATOM   3791  C25 POPET 115      87.232  61.102  73.009  1.00  0.00           C
ATOM   3794  C26 POPET 115      86.452  60.072  72.169  1.00  0.00           C
ATOM   3797  C27 POPET 115      85.352  60.642  71.239  1.00  0.00           C
ATOM   3800  C28 POPET 115      85.872  61.232  69.919  1.00  0.00           C
ATOM   3803  C29 POPET 115      85.942  62.742  69.960  1.00  0.00           C
ATOM   3805 0C21 POPET 115      85.482  63.612  69.040  1.00  0.00           C
ATOM   3807 1C21 POPET 115      84.862  63.342  67.690  1.00  0.00           C
ATOM   3810 2C21 POPET 115      85.672  64.102  66.629  1.00  0.00           C
ATOM   3813 3C21 POPET 115      85.092  64.052  65.199  1.00  0.00           C
ATOM   3816 4C21 POPET 115      86.142  64.382  64.129  1.00  0.00           C
ATOM   3819 5C21 POPET 115      86.832  65.752  64.290  1.00  0.00           C
ATOM   3822 6C21 POPET 115      88.182  65.822  63.570  1.00  0.00           C
ATOM   3825 7C21 POPET 115      89.032  67.002  64.040  1.00  0.00           C
ATOM   3828 8C21 POPET 115      90.472  66.952  63.520  1.00  0.00           C
ATOM   3832  C33 POPET 115      92.362  59.972  77.089  1.00  0.00           C
ATOM   3835  C34 POPET 115      93.382  60.512  76.080  1.00  0.00           C
ATOM   3838  C35 POPET 115      93.532  59.602  74.859  1.00  0.00           C
ATOM   3841  C36 POPET 115      92.322  59.482  73.919  1.00  0.00           C
ATOM   3844  C37 POPET 115      92.612  58.402  72.879  1.00  0.00           C
ATOM   3847  C38 POPET 115      91.532  58.252  71.809  1.00  0.00           C
ATOM   3850  C39 POPET 115      91.412  59.482  70.919  1.00  0.00           C
ATOM   3853 0C31 POPET 115      90.792  59.132  69.570  1.00  0.00           C
ATOM   3856 1C31 POPET 115      90.602  60.362  68.679  1.00  0.00           C
ATOM   3859 2C31 POPET 115      90.502  59.962  67.200  1.00  0.00           C
ATOM   3862 3C31 POPET 115      90.052  61.102  66.290  1.00  0.00           C
ATOM   3865 4C31 POPET 115      90.052  60.652  64.820  1.00  0.00           C
ATOM   3868 5C31 POPET 115      89.432  61.692  63.889  1.00  0.00           C
ATOM   3871 6C31 POPET 115      89.422  61.252  62.419  1.00  0.00           C
ATOM   3875  NH3 POPEU 116      75.232 117.662  32.850  1.00  0.00           N
ATOM   3879  C12 POPEU 116      76.432 117.212  32.059  1.00  0.00           C
ATOM   3882  C11 POPEU 116      76.872 115.772  32.380  1.00  0.00           C
ATOM   3885  P   POPEU 116      78.982 114.272  31.880  1.00  0.00           P
ATOM   3886  O13 POPEU 116      78.312 112.982  31.640  1.00  0.00           O
ATOM   3887  O14 POPEU 116      80.232 114.492  31.120  1.00  0.00           O
ATOM   3888  O11 POPEU 116      79.312 114.412  33.420  1.00  0.00           O
ATOM   3889  O12 POPEU 116      78.002 115.462  31.560  1.00  0.00           O
ATOM   3890  C1  POPEU 116      80.162 115.492  33.870  1.00  0.00           C
ATOM   3893  C2  POPEU 116      81.382 115.022  34.729  1.00  0.00           C
ATOM   3895  O21 POPEU 116      82.412 116.012  34.540  1.00  0.00           O
ATOM   3896  C21 POPEU 116      83.452 116.202  35.360  1.00  0.00           C
ATOM   3897  O22 POPEU 116      84.302 117.062  35.120  1.00  0.00           O
ATOM   3898  C22 POPEU 116      83.502 115.302  36.579  1.00  0.00           C
ATOM   3901  C3  POPEU 116      81.892 113.582  34.370  1.00  0.00           C
ATOM   3904  O31 POPEU 116      81.452 112.612  35.360  1.00  0.00           O
ATOM   3905  C31 POPEU 116      82.072 111.432  35.290  1.00  0.00           C
ATOM   3906  O32 POPEU 116      82.972 111.152  34.520  1.00  0.00           O
ATOM   3907  C32 POPEU 116      81.432 110.462  36.280  1.00  0.00           C
ATOM   3910  C23 POPEU 116      84.632 115.722  37.550  1.00  0.00           C
ATOM   3913  C24 POPEU 116      85.052 114.592  38.479  1.00  0.00           C
ATOM   3916  C25 POPEU 116      83.942 114.122  39.430  1.00  0.00           C
ATOM   3919  C26 POPEU 116      83.742 115.122  40.579  1.00  0.00           C
ATOM   3922  C27 POPEU 116      82.522 114.792  41.449  1.00  0.00           C
ATOM   3925  C28 POPEU 116      82.312 115.872  42.530  1.00  0.00           C
ATOM   3928  C29 POPEU 116      81.352 115.422  43.590  1.00  0.00           C
ATOM   3930 0C21 POPEU 116      81.412 115.742  44.890  1.00  0.00           C
ATOM   3932 1C21 POPEU 116      82.412 116.662  45.550  1.00  0.00           C
ATOM   3935 2C21 POPEU 116      81.752 117.712  46.470  1.00  0.00           C
ATOM   3938 3C21 POPEU 116      80.942 117.092  47.610  1.00  0.00           C
ATOM   3941 4C21 POPEU 116      80.432 118.122  48.619  1.00  0.00           C
ATOM   3944 5C21 POPEU 116      79.462 117.492  49.630  1.00  0.00           C
ATOM   3947 6C21 POPEU 116      78.772 118.552  50.489  1.00  0.00           C
ATOM   3950 7C21 POPEU 116      77.532 117.992  51.210  1.00  0.00           C
ATOM   3953 8C21 POPEU 116      76.622 119.082  51.780  1.00  0.00           C
ATOM   3957  C33 POPEU 116      81.972 110.482  37.739  1.00  0.00           C
ATOM   3960  C34 POPEU 116      82.382 109.072  38.180  1.00  0.00           C
ATOM   3963  C35 POPEU 116      82.262 108.752  39.679  1.00  0.00           C
ATOM   3966  C36 POPEU 116      83.352 109.412  40.529  1.00  0.00           C
ATOM   3969  C37 POPEU 116      83.332 108.942  41.990  1.00  0.00           C
ATOM   3972  C38 POPEU 116      84.372 109.692  42.829  1.00  0.00           C
ATOM   3975  C39 POPEU 116      84.332 109.392  44.329  1.00  0.00           C
ATOM   3978 0C31 POPEU 116      84.772 107.972  44.719  1.00  0.00           C
ATOM   3981 1C31 POPEU 116      85.002 107.862  46.230  1.00  0.00           C
ATOM   3984 2C31 POPEU 116      85.672 106.552  46.660  1.00  0.00           C
ATOM   3987 3C31 POPEU 116      84.692 105.392  46.899  1.00  0.00           C
ATOM   3990 4C31 POPEU 116      83.982 105.482  48.259  1.00  0.00           C
ATOM   3993 5C31 POPEU 116      83.022 104.302  48.500  1.00  0.00           C
ATOM   3996 6C31 POPEU 116      82.602 104.132  49.950  1.00  0.00           C
ATOM   4000  NH3 POPEV 117      43.182  85.252  78.370  1.00  0.00           N
ATOM   4004  C12 POPEV 117      41.692  85.332  78.440  1.00  0.00           C
ATOM   4007  C11 POPEV 117      41.082  84.042  79.019  1.00  0.00           C
ATOM   4010  P   POPEV 117      38.712  83.192  79.790  1.00  0.00           P
ATOM   4011  O13 POPEV 117      38.482  82.032  78.899  1.00  0.00           O
ATOM   4012  O14 POPEV 117      39.212  82.822  81.139  1.00  0.00           O
ATOM   4013  O11 POPEV 117      37.402  84.052  79.900  1.00  0.00           O
ATOM   4014  O12 POPEV 117      39.672  84.212  79.089  1.00  0.00           O
ATOM   4015  C1  POPEV 117      36.132  83.662  79.369  1.00  0.00           C
ATOM   4018  C2  POPEV 117      35.812  84.212  77.940  1.00  0.00           C
ATOM   4020  O21 POPEV 117      34.582  83.592  77.529  1.00  0.00           O
ATOM   4021  C21 POPEV 117      33.782  84.362  76.809  1.00  0.00           C
ATOM   4022  O22 POPEV 117      33.732  85.572  76.829  1.00  0.00           O
ATOM   4023  C22 POPEV 117      32.832  83.452  76.010  1.00  0.00           C
ATOM   4026  C3  POPEV 117      36.902  83.862  76.879  1.00  0.00           C
ATOM   4029  O31 POPEV 117      36.452  83.972  75.519  1.00  0.00           O
ATOM   4030  C31 POPEV 117      37.222  83.502  74.519  1.00  0.00           C
ATOM   4031  O32 POPEV 117      36.882  83.522  73.339  1.00  0.00           O
ATOM   4032  C32 POPEV 117      38.542  82.882  74.989  1.00  0.00           C
ATOM   4035  C23 POPEV 117      31.692  84.212  75.300  1.00  0.00           C
ATOM   4038  C24 POPEV 117      30.782  83.272  74.509  1.00  0.00           C
ATOM   4041  C25 POPEV 117      29.762  83.992  73.609  1.00  0.00           C
ATOM   4044  C26 POPEV 117      29.092  83.042  72.620  1.00  0.00           C
ATOM   4047  C27 POPEV 117      28.122  83.742  71.660  1.00  0.00           C
ATOM   4050  C28 POPEV 117      27.822  82.872  70.419  1.00  0.00           C
ATOM   4053  C29 POPEV 117      26.722  83.422  69.550  1.00  0.00           C
ATOM   4055 0C21 POPEV 117      26.872  84.192  68.450  1.00  0.00           C
ATOM   4057 1C21 POPEV 117      28.182  84.702  67.899  1.00  0.00           C
ATOM   4060 2C21 POPEV 117      27.962  85.932  67.000  1.00  0.00           C
ATOM   4063 3C21 POPEV 117      29.262  86.482  66.379  1.00  0.00           C
ATOM   4066 4C21 POPEV 117      28.992  87.512  65.269  1.00  0.00           C
ATOM   4069 5C21 POPEV 117      30.272  88.092  64.669  1.00  0.00           C
ATOM   4072 6C21 POPEV 117      29.982  89.062  63.510  1.00  0.00           C
ATOM   4075 7C21 POPEV 117      31.242  89.802  63.030  1.00  0.00           C
ATOM   4078 8C21 POPEV 117      30.982  90.702  61.820  1.00  0.00           C
ATOM   4082  C33 POPEV 117      39.382  82.292  73.840  1.00  0.00           C
ATOM   4085  C34 POPEV 117      40.712  81.742  74.370  1.00  0.00           C
ATOM   4088  C35 POPEV 117      41.672  81.302  73.250  1.00  0.00           C
ATOM   4091  C36 POPEV 117      41.282  80.002  72.540  1.00  0.00           C
ATOM   4094  C37 POPEV 117      42.262  79.622  71.410  1.00  0.00           C
ATOM   4097  C38 POPEV 117      41.752  78.472  70.540  1.00  0.00           C
ATOM   4100  C39 POPEV 117      42.792  77.952  69.530  1.00  0.00           C
ATOM   4103 0C31 POPEV 117      43.842  77.042  70.180  1.00  0.00           C
ATOM   4106 1C31 POPEV 117      44.662  76.262  69.149  1.00  0.00           C
ATOM   4109 2C31 POPEV 117      45.822  75.472  69.780  1.00  0.00           C
ATOM   4112 3C31 POPEV 117      46.772  74.892  68.720  1.00  0.00           C
ATOM   4115 4C31 POPEV 117      47.902  74.072  69.350  1.00  0.00           C
ATOM   4118 5C31 POPEV 117      49.052  73.752  68.380  1.00  0.00           C
ATOM   4121 6C31 POPEV 117      50.202  72.902  68.940  1.00  0.00           C
ATOM   4125  NH3 POPEW 118      17.082  61.392  82.979  1.00  0.00           N
ATOM   4129  C12 POPEW 118      17.982  61.062  84.150  1.00  0.00           C
ATOM   4132  C11 POPEW 118      19.472  60.922  83.759  1.00  0.00           C
ATOM   4135  P   POPEW 118      21.702  60.352  85.040  1.00  0.00           P
ATOM   4136  O13 POPEW 118      22.632  61.332  85.650  1.00  0.00           O
ATOM   4137  O14 POPEW 118      21.632  58.992  85.579  1.00  0.00           O
ATOM   4138  O11 POPEW 118      22.152  60.312  83.530  1.00  0.00           O
ATOM   4139  O12 POPEW 118      20.252  60.972  84.950  1.00  0.00           O
ATOM   4140  C1  POPEW 118      22.952  59.212  83.090  1.00  0.00           C
ATOM   4143  C2  POPEW 118      23.292  59.352  81.600  1.00  0.00           C
ATOM   4145  O21 POPEW 118      24.442  58.512  81.329  1.00  0.00           O
ATOM   4146  C21 POPEW 118      24.302  57.702  80.289  1.00  0.00           C
ATOM   4147  O22 POPEW 118      23.332  57.692  79.539  1.00  0.00           O
ATOM   4148  C22 POPEW 118      25.532  56.832  80.079  1.00  0.00           C
ATOM   4151  C3  POPEW 118      23.652  60.812  81.230  1.00  0.00           C
ATOM   4154  O31 POPEW 118      23.612  61.052  79.810  1.00  0.00           O
ATOM   4155  C31 POPEW 118      24.782  60.902  79.190  1.00  0.00           C
ATOM   4156  O32 POPEW 118      25.762  60.342  79.650  1.00  0.00           O
ATOM   4157  C32 POPEW 118      24.662  61.662  77.850  1.00  0.00           C
ATOM   4160  C23 POPEW 118      25.452  56.202  78.669  1.00  0.00           C
ATOM   4163  C24 POPEW 118      26.512  55.162  78.309  1.00  0.00           C
ATOM   4166  C25 POPEW 118      26.482  54.982  76.780  1.00  0.00           C
ATOM   4169  C26 POPEW 118      27.212  53.772  76.209  1.00  0.00           C
ATOM   4172  C27 POPEW 118      27.322  53.892  74.679  1.00  0.00           C
ATOM   4175  C28 POPEW 118      27.042  52.592  73.910  1.00  0.00           C
ATOM   4178  C29 POPEW 118      25.582  52.222  73.970  1.00  0.00           C
ATOM   4180 0C21 POPEW 118      25.062  51.072  73.530  1.00  0.00           C
ATOM   4182 1C21 POPEW 118      25.852  49.932  72.919  1.00  0.00           C
ATOM   4185 2C21 POPEW 118      25.382  48.562  73.450  1.00  0.00           C
ATOM   4188 3C21 POPEW 118      25.572  48.362  74.960  1.00  0.00           C
ATOM   4191 4C21 POPEW 118      24.302  48.552  75.810  1.00  0.00           C
ATOM   4194 5C21 POPEW 118      23.262  47.432  75.629  1.00  0.00           C
ATOM   4197 6C21 POPEW 118      23.722  46.072  76.150  1.00  0.00           C
ATOM   4200 7C21 POPEW 118      22.582  45.042  76.270  1.00  0.00           C
ATOM   4203 8C21 POPEW 118      23.062  43.702  76.840  1.00  0.00           C
ATOM   4207  C33 POPEW 118      26.002  61.812  77.089  1.00  0.00           C
ATOM   4210  C34 POPEW 118      26.482  60.492  76.480  1.00  0.00           C
ATOM   4213  C35 POPEW 118      27.972  60.522  76.159  1.00  0.00           C
ATOM   4216  C36 POPEW 118      28.522  59.152  75.750  1.00  0.00           C
ATOM   4219  C37 POPEW 118      30.042  59.132  75.550  1.00  0.00           C
ATOM   4222  C38 POPEW 118      30.602  57.702  75.440  1.00  0.00           C
ATOM   4225  C39 POPEW 118      30.792  57.192  74.009  1.00  0.00           C
ATOM   4228 0C31 POPEW 118      29.502  57.112  73.170  1.00  0.00           C
ATOM   4231 1C31 POPEW 118      29.762  56.592  71.750  1.00  0.00           C
ATOM   4234 2C31 POPEW 118      29.432  57.632  70.680  1.00  0.00           C
ATOM   4237 3C31 POPEW 118      29.942  57.232  69.290  1.00  0.00           C
ATOM   4240 4C31 POPEW 118      29.512  58.232  68.210  1.00  0.00           C
ATOM   4243 5C31 POPEW 118      30.562  58.402  67.109  1.00  0.00           C
ATOM   4246 6C31 POPEW 118      30.202  59.472  66.080  1.00  0.00           C
ATOM   4250  NH3 POPEX 119      97.602  92.422  79.030  1.00  0.00           N
ATOM   4254  C12 POPEX 119      98.362  93.682  79.350  1.00  0.00           C
ATOM   4257  C11 POPEX 119      99.842  93.602  78.940  1.00  0.00           C
ATOM   4260  P   POPEX 119     101.982  94.642  80.140  1.00  0.00           P
ATOM   4261  O13 POPEX 119     102.082  95.812  81.030  1.00  0.00           O
ATOM   4262  O14 POPEX 119     102.222  93.292  80.680  1.00  0.00           O
ATOM   4263  O11 POPEX 119     102.872  94.902  78.860  1.00  0.00           O
ATOM   4264  O12 POPEX 119     100.522  94.702  79.539  1.00  0.00           O
ATOM   4265  C1  POPEX 119     102.622  96.092  78.100  1.00  0.00           C
ATOM   4268  C2  POPEX 119     103.672  96.232  76.969  1.00  0.00           C
ATOM   4270  O21 POPEX 119     103.162  95.862  75.680  1.00  0.00           O
ATOM   4271  C21 POPEX 119     102.792  94.622  75.469  1.00  0.00           C
ATOM   4272  O22 POPEX 119     102.422  93.792  76.290  1.00  0.00           O
ATOM   4273  C22 POPEX 119     103.152  94.282  74.030  1.00  0.00           C
ATOM   4276  C3  POPEX 119     104.992  95.472  77.290  1.00  0.00           C
ATOM   4279  O31 POPEX 119     105.962  95.662  76.230  1.00  0.00           O
ATOM   4280  C31 POPEX 119     107.232  95.552  76.630  1.00  0.00           C
ATOM   4281  O32 POPEX 119     107.582  95.332  77.769  1.00  0.00           O
ATOM   4282  C32 POPEX 119     108.172  95.582  75.419  1.00  0.00           C
ATOM   4285  C23 POPEX 119     102.312  93.132  73.419  1.00  0.00           C
ATOM   4288  C24 POPEX 119     103.042  92.562  72.210  1.00  0.00           C
ATOM   4291  C25 POPEX 119     102.162  91.672  71.319  1.00  0.00           C
ATOM   4294  C26 POPEX 119     102.912  91.292  70.040  1.00  0.00           C
ATOM   4297  C27 POPEX 119     102.242  91.812  68.759  1.00  0.00           C
ATOM   4300  C28 POPEX 119     103.162  91.642  67.550  1.00  0.00           C
ATOM   4303  C29 POPEX 119     102.492  91.992  66.239  1.00  0.00           C
ATOM   4305 0C21 POPEX 119     101.952  91.102  65.399  1.00  0.00           C
ATOM   4307 1C21 POPEX 119     101.892  89.612  65.620  1.00  0.00           C
ATOM   4310 2C21 POPEX 119     101.472  88.802  64.370  1.00  0.00           C
ATOM   4313 3C21 POPEX 119     100.062  89.132  63.860  1.00  0.00           C
ATOM   4316 4C21 POPEX 119      99.632  88.312  62.629  1.00  0.00           C
ATOM   4319 5C21 POPEX 119     100.552  88.512  61.419  1.00  0.00           C
ATOM   4322 6C21 POPEX 119      99.882  88.152  60.090  1.00  0.00           C
ATOM   4325 7C21 POPEX 119     100.672  88.622  58.860  1.00  0.00           C
ATOM   4328 8C21 POPEX 119      99.992  88.232  57.540  1.00  0.00           C
ATOM   4332  C33 POPEX 119     107.582  95.002  74.110  1.00  0.00           C
ATOM   4335  C34 POPEX 119     108.422  95.442  72.899  1.00  0.00           C
ATOM   4338  C35 POPEX 119     107.722  95.262  71.540  1.00  0.00           C
ATOM   4341  C36 POPEX 119     107.762  93.832  70.989  1.00  0.00           C
ATOM   4344  C37 POPEX 119     107.222  93.782  69.550  1.00  0.00           C
ATOM   4347  C38 POPEX 119     107.632  92.522  68.770  1.00  0.00           C
ATOM   4350  C39 POPEX 119     107.112  92.572  67.330  1.00  0.00           C
ATOM   4353 0C31 POPEX 119     107.272  91.272  66.540  1.00  0.00           C
ATOM   4356 1C31 POPEX 119     106.232  91.172  65.419  1.00  0.00           C
ATOM   4359 2C31 POPEX 119     106.462  90.052  64.399  1.00  0.00           C
ATOM   4362 3C31 POPEX 119     105.262  89.942  63.450  1.00  0.00           C
ATOM   4365 4C31 POPEX 119     105.542  89.202  62.140  1.00  0.00           C
ATOM   4368 5C31 POPEX 119     104.362  89.322  61.169  1.00  0.00           C
ATOM   4371 6C31 POPEX 119     104.662  88.832  59.750  1.00  0.00           C
ATOM   4375  NH3 POPEY 120      93.772  81.582  36.030  1.00  0.00           N
ATOM   4379  C12 POPEY 120      94.842  82.522  36.489  1.00  0.00           C
ATOM   4382  C11 POPEY 120      96.142  82.452  35.630  1.00  0.00           C
ATOM   4385  P   POPEY 120      96.322  79.792  35.100  1.00  0.00           P
ATOM   4386  O13 POPEY 120      94.912  79.362  35.030  1.00  0.00           O
ATOM   4387  O14 POPEY 120      97.292  79.042  34.269  1.00  0.00           O
ATOM   4388  O11 POPEY 120      96.702  79.682  36.610  1.00  0.00           O
ATOM   4389  O12 POPEY 120      96.322  81.322  34.759  1.00  0.00           O
ATOM   4390  C1  POPEY 120      97.972  80.032  37.149  1.00  0.00           C
ATOM   4393  C2  POPEY 120      97.902  80.202  38.700  1.00  0.00           C
ATOM   4395  O21 POPEY 120      98.682  79.152  39.310  1.00  0.00           O
ATOM   4396  C21 POPEY 120      99.562  79.542  40.220  1.00  0.00           C
ATOM   4397  O22 POPEY 120      99.742  80.672  40.610  1.00  0.00           O
ATOM   4398  C22 POPEY 120     100.412  78.332  40.649  1.00  0.00           C
ATOM   4401  C3  POPEY 120      96.432  80.092  39.160  1.00  0.00           C
ATOM   4404  O31 POPEY 120      96.232  80.502  40.529  1.00  0.00           O
ATOM   4405  C31 POPEY 120      95.052  81.082  40.759  1.00  0.00           C
ATOM   4406  O32 POPEY 120      94.272  81.502  39.910  1.00  0.00           O
ATOM   4407  C32 POPEY 120      94.882  81.212  42.270  1.00  0.00           C
ATOM   4410  C23 POPEY 120     101.222  78.532  41.960  1.00  0.00           C
ATOM   4413  C24 POPEY 120     102.142  77.342  42.260  1.00  0.00           C
ATOM   4416  C25 POPEY 120     101.412  76.032  42.650  1.00  0.00           C
ATOM   4419  C26 POPEY 120     100.932  75.942  44.120  1.00  0.00           C
ATOM   4422  C27 POPEY 120     102.002  75.612  45.180  1.00  0.00           C
ATOM   4425  C28 POPEY 120     101.442  75.432  46.629  1.00  0.00           C
ATOM   4428  C29 POPEY 120     100.502  74.262  46.790  1.00  0.00           C
ATOM   4430 0C21 POPEY 120     100.092  73.652  47.920  1.00  0.00           C
ATOM   4432 1C21 POPEY 120     100.502  73.952  49.349  1.00  0.00           C
ATOM   4435 2C21 POPEY 120      99.402  74.642  50.169  1.00  0.00           C
ATOM   4438 3C21 POPEY 120      99.742  74.722  51.669  1.00  0.00           C
ATOM   4441 4C21 POPEY 120      98.632  75.352  52.530  1.00  0.00           C
ATOM   4444 5C21 POPEY 120      98.392  76.842  52.229  1.00  0.00           C
ATOM   4447 6C21 POPEY 120      97.292  77.482  53.100  1.00  0.00           C
ATOM   4450 7C21 POPEY 120      97.112  78.992  52.879  1.00  0.00           C
ATOM   4453 8C21 POPEY 120      96.022  79.622  53.749  1.00  0.00           C
ATOM   4457  C33 POPEY 120      93.722  82.112  42.730  1.00  0.00           C
ATOM   4460  C34 POPEY 120      93.782  82.372  44.240  1.00  0.00           C
ATOM   4463  C35 POPEY 120      93.162  81.232  45.059  1.00  0.00           C
ATOM   4466  C36 POPEY 120      93.652  81.212  46.519  1.00  0.00           C
ATOM   4469  C37 POPEY 120      92.582  80.642  47.460  1.00  0.00           C
ATOM   4472  C38 POPEY 120      92.982  80.552  48.940  1.00  0.00           C
ATOM   4475  C39 POPEY 120      91.902  79.812  49.729  1.00  0.00           C
ATOM   4478 0C31 POPEY 120      92.002  79.982  51.249  1.00  0.00           C
ATOM   4481 1C31 POPEY 120      91.242  78.882  52.000  1.00  0.00           C
ATOM   4484 2C31 POPEY 120      90.432  79.382  53.199  1.00  0.00           C
ATOM   4487 3C31 POPEY 120      89.822  78.242  54.019  1.00  0.00           C
ATOM   4490 4C31 POPEY 120      88.602  78.672  54.850  1.00  0.00           C
ATOM   4493 5C31 POPEY 120      87.902  77.492  55.530  1.00  0.00           C
ATOM   4496 6C31 POPEY 120      86.772  77.922  56.470  1.00  0.00           C
ATOM   4500  NH3 POPEZ 121      39.572 122.412  39.250  1.00  0.00           N
ATOM   4504  C12 POPEZ 121      39.062 121.212  38.530  1.00  0.00           C
ATOM   4507  C11 POPEZ 121      38.052 120.472  39.430  1.00  0.00           C
ATOM   4510  P   POPEZ 121      35.832 121.262  38.380  1.00  0.00           P
ATOM   4511  O13 POPEZ 121      36.432 122.582  38.669  1.00  0.00           O
ATOM   4512  O14 POPEZ 121      35.272 121.062  37.020  1.00  0.00           O
ATOM   4513  O11 POPEZ 121      34.642 120.992  39.370  1.00  0.00           O
ATOM   4514  O12 POPEZ 121      36.852 120.092  38.720  1.00  0.00           O
ATOM   4515  C1  POPEZ 121      34.352 121.822  40.500  1.00  0.00           C
ATOM   4518  C2  POPEZ 121      34.372 121.002  41.820  1.00  0.00           C
ATOM   4520  O21 POPEZ 121      33.452 121.622  42.739  1.00  0.00           O
ATOM   4521  C21 POPEZ 121      32.752 120.742  43.460  1.00  0.00           C
ATOM   4522  O22 POPEZ 121      32.962 119.532  43.500  1.00  0.00           O
ATOM   4523  C22 POPEZ 121      31.602 121.452  44.170  1.00  0.00           C
ATOM   4526  C3  POPEZ 121      35.812 120.882  42.410  1.00  0.00           C
ATOM   4529  O31 POPEZ 121      35.822 120.332  43.739  1.00  0.00           O
ATOM   4530  C31 POPEZ 121      37.012 120.422  44.349  1.00  0.00           C
ATOM   4531  O32 POPEZ 121      38.032 120.822  43.809  1.00  0.00           O
ATOM   4532  C32 POPEZ 121      36.882 119.992  45.820  1.00  0.00           C
ATOM   4535  C23 POPEZ 121      31.742 121.572  45.710  1.00  0.00           C
ATOM   4538  C24 POPEZ 121      30.462 122.172  46.300  1.00  0.00           C
ATOM   4541  C25 POPEZ 121      30.322 122.052  47.819  1.00  0.00           C
ATOM   4544  C26 POPEZ 121      31.232 122.982  48.630  1.00  0.00           C
ATOM   4547  C27 POPEZ 121      31.072 122.782  50.150  1.00  0.00           C
ATOM   4550  C28 POPEZ 121      31.852 123.822  50.969  1.00  0.00           C
ATOM   4553  C29 POPEZ 121      31.732 123.642  52.470  1.00  0.00           C
ATOM   4555 0C21 POPEZ 121      32.382 124.412  53.370  1.00  0.00           C
ATOM   4557 1C21 POPEZ 121      33.322 125.532  53.000  1.00  0.00           C
ATOM   4560 2C21 POPEZ 121      34.262 126.012  54.129  1.00  0.00           C
ATOM   4563 3C21 POPEZ 121      35.562 126.632  53.580  1.00  0.00           C
ATOM   4566 4C21 POPEZ 121      36.252 127.612  54.539  1.00  0.00           C
ATOM   4569 5C21 POPEZ 121      36.712 126.992  55.859  1.00  0.00           C
ATOM   4572 6C21 POPEZ 121      36.492 127.932  57.050  1.00  0.00           C
ATOM   4575 7C21 POPEZ 121      37.332 127.542  58.280  1.00  0.00           C
ATOM   4578 8C21 POPEZ 121      37.012 128.402  59.509  1.00  0.00           C
ATOM   4582  C33 POPEZ 121      35.432 119.702  46.290  1.00  0.00           C
ATOM   4585  C34 POPEZ 121      35.292 119.352  47.790  1.00  0.00           C
ATOM   4588  C35 POPEZ 121      36.542 119.562  48.660  1.00  0.00           C
ATOM   4591  C36 POPEZ 121      36.392 118.952  50.059  1.00  0.00           C
ATOM   4594  C37 POPEZ 121      37.692 119.082  50.870  1.00  0.00           C
ATOM   4597  C38 POPEZ 121      37.672 118.262  52.159  1.00  0.00           C
ATOM   4600  C39 POPEZ 121      38.922 118.452  53.030  1.00  0.00           C
ATOM   4603 0C31 POPEZ 121      40.192 117.852  52.390  1.00  0.00           C
ATOM   4606 1C31 POPEZ 121      41.012 118.822  51.530  1.00  0.00           C
ATOM   4609 2C31 POPEZ 121      42.402 119.072  52.130  1.00  0.00           C
ATOM   4612 3C31 POPEZ 121      43.372 119.842  51.220  1.00  0.00           C
ATOM   4615 4C31 POPEZ 121      43.962 118.982  50.090  1.00  0.00           C
ATOM   4618 5C31 POPEZ 121      45.162 119.672  49.420  1.00  0.00           C
ATOM   4621 6C31 POPEZ 121      46.032 118.742  48.590  1.00  0.00           C
ATOM   4625  NH3 POPEa 122      16.252  46.692  82.199  1.00  0.00           N
ATOM   4629  C12 POPEa 122      17.442  47.272  82.909  1.00  0.00           C
ATOM   4632  C11 POPEa 122      18.352  46.192  83.530  1.00  0.00           C
ATOM   4635  P   POPEa 122      17.762  43.692  82.900  1.00  0.00           P
ATOM   4636  O13 POPEa 122      17.632  43.322  84.309  1.00  0.00           O
ATOM   4637  O14 POPEa 122      16.482  43.822  82.140  1.00  0.00           O
ATOM   4638  O11 POPEa 122      18.682  42.612  82.229  1.00  0.00           O
ATOM   4639  O12 POPEa 122      18.562  45.052  82.699  1.00  0.00           O
ATOM   4640  C1  POPEa 122      18.182  41.742  81.220  1.00  0.00           C
ATOM   4643  C2  POPEa 122      18.732  42.112  79.810  1.00  0.00           C
ATOM   4645  O21 POPEa 122      18.162  43.372  79.390  1.00  0.00           O
ATOM   4646  C21 POPEa 122      18.942  44.062  78.540  1.00  0.00           C
ATOM   4647  O22 POPEa 122      20.012  43.662  78.100  1.00  0.00           O
ATOM   4648  C22 POPEa 122      18.272  45.382  78.160  1.00  0.00           C
ATOM   4651  C3  POPEa 122      18.382  40.932  78.840  1.00  0.00           C
ATOM   4654  O31 POPEa 122      19.162  40.972  77.620  1.00  0.00           O
ATOM   4655  C31 POPEa 122      18.492  41.342  76.530  1.00  0.00           C
ATOM   4656  O32 POPEa 122      17.282  41.432  76.430  1.00  0.00           O
ATOM   4657  C32 POPEa 122      19.462  41.632  75.379  1.00  0.00           C
ATOM   4660  C23 POPEa 122      18.182  45.552  76.620  1.00  0.00           C
ATOM   4663  C24 POPEa 122      17.112  46.542  76.150  1.00  0.00           C
ATOM   4666  C25 POPEa 122      16.922  46.582  74.620  1.00  0.00           C
ATOM   4669  C26 POPEa 122      15.642  47.352  74.239  1.00  0.00           C
ATOM   4672  C27 POPEa 122      15.402  47.612  72.750  1.00  0.00           C
ATOM   4675  C28 POPEa 122      13.942  48.042  72.429  1.00  0.00           C
ATOM   4678  C29 POPEa 122      13.192  48.782  73.510  1.00  0.00           C
ATOM   4680 0C21 POPEa 122      13.132  50.122  73.700  1.00  0.00           C
ATOM   4682 1C21 POPEa 122      13.882  51.142  72.890  1.00  0.00           C
ATOM   4685 2C21 POPEa 122      14.322  52.382  73.710  1.00  0.00           C
ATOM   4688 3C21 POPEa 122      15.452  53.142  73.009  1.00  0.00           C
ATOM   4691 4C21 POPEa 122      15.872  54.432  73.710  1.00  0.00           C
ATOM   4694 5C21 POPEa 122      17.272  54.912  73.280  1.00  0.00           C
ATOM   4697 6C21 POPEa 122      17.402  55.412  71.829  1.00  0.00           C
ATOM   4700 7C21 POPEa 122      18.872  55.652  71.440  1.00  0.00           C
ATOM   4703 8C21 POPEa 122      19.062  56.602  70.250  1.00  0.00           C
ATOM   4707  C33 POPEa 122      18.722  42.052  74.079  1.00  0.00           C
ATOM   4710  C34 POPEa 122      19.682  42.392  72.940  1.00  0.00           C
ATOM   4713  C35 POPEa 122      18.992  42.732  71.610  1.00  0.00           C
ATOM   4716  C36 POPEa 122      18.612  44.212  71.440  1.00  0.00           C
ATOM   4719  C37 POPEa 122      18.372  44.592  69.970  1.00  0.00           C
ATOM   4722  C38 POPEa 122      18.292  46.122  69.760  1.00  0.00           C
ATOM   4725  C39 POPEa 122      18.142  46.562  68.300  1.00  0.00           C
ATOM   4728 0C31 POPEa 122      16.682  46.592  67.800  1.00  0.00           C
ATOM   4731 1C31 POPEa 122      16.522  47.272  66.430  1.00  0.00           C
ATOM   4734 2C31 POPEa 122      15.062  47.232  65.940  1.00  0.00           C
ATOM   4737 3C31 POPEa 122      14.862  47.692  64.479  1.00  0.00           C
ATOM   4740 4C31 POPEa 122      14.742  49.212  64.280  1.00  0.00           C
ATOM   4743 5C31 POPEa 122      14.212  49.562  62.879  1.00  0.00           C
ATOM   4746 6C31 POPEa 122      14.272  51.052  62.530  1.00  0.00           C
ATOM   4750  NH3 POPEb 123      15.822 117.312  78.510  1.00  0.00           N
ATOM   4754  C12 POPEb 123      15.792 116.972  79.970  1.00  0.00           C
ATOM   4757  C11 POPEb 123      15.242 118.162  80.780  1.00  0.00           C
ATOM   4760  P   POPEb 123      15.232 120.762  80.260  1.00  0.00           P
ATOM   4761  O13 POPEb 123      14.082 120.532  79.360  1.00  0.00           O
ATOM   4762  O14 POPEb 123      14.942 121.512  81.500  1.00  0.00           O
ATOM   4763  O11 POPEb 123      16.312 121.572  79.469  1.00  0.00           O
ATOM   4764  O12 POPEb 123      15.952 119.372  80.489  1.00  0.00           O
ATOM   4765  C1  POPEb 123      16.912 121.092  78.280  1.00  0.00           C
ATOM   4768  C2  POPEb 123      16.642 122.112  77.159  1.00  0.00           C
ATOM   4770  O21 POPEb 123      16.542 121.402  75.909  1.00  0.00           O
ATOM   4771  C21 POPEb 123      15.562 121.832  75.129  1.00  0.00           C
ATOM   4772  O22 POPEb 123      14.652 122.572  75.460  1.00  0.00           O
ATOM   4773  C22 POPEb 123      15.772 121.332  73.720  1.00  0.00           C
ATOM   4776  C3  POPEb 123      17.762 123.182  77.059  1.00  0.00           C
ATOM   4779  O31 POPEb 123      17.632 123.972  75.859  1.00  0.00           O
ATOM   4780  C31 POPEb 123      16.792 124.992  75.979  1.00  0.00           C
ATOM   4781  O32 POPEb 123      16.302 125.382  77.019  1.00  0.00           O
ATOM   4782  C32 POPEb 123      16.392 125.502  74.600  1.00  0.00           C
ATOM   4785  C23 POPEb 123      17.202 121.632  73.229  1.00  0.00           C
ATOM   4788  C24 POPEb 123      17.382 121.292  71.750  1.00  0.00           C
ATOM   4791  C25 POPEb 123      16.502 122.092  70.789  1.00  0.00           C
ATOM   4794  C26 POPEb 123      17.122 122.162  69.379  1.00  0.00           C
ATOM   4797  C27 POPEb 123      16.202 122.802  68.339  1.00  0.00           C
ATOM   4800  C28 POPEb 123      16.962 123.332  67.100  1.00  0.00           C
ATOM   4803  C29 POPEb 123      17.892 122.342  66.449  1.00  0.00           C
ATOM   4805 0C21 POPEb 123      17.772 121.762  65.239  1.00  0.00           C
ATOM   4807 1C21 POPEb 123      16.672 121.932  64.230  1.00  0.00           C
ATOM   4810 2C21 POPEb 123      17.142 122.642  62.940  1.00  0.00           C
ATOM   4813 3C21 POPEb 123      18.272 121.912  62.190  1.00  0.00           C
ATOM   4816 4C21 POPEb 123      18.722 122.652  60.929  1.00  0.00           C
ATOM   4819 5C21 POPEb 123      19.852 121.932  60.169  1.00  0.00           C
ATOM   4822 6C21 POPEb 123      20.502 122.772  59.059  1.00  0.00           C
ATOM   4825 7C21 POPEb 123      19.482 123.462  58.129  1.00  0.00           C
ATOM   4828 8C21 POPEb 123      20.122 124.242  56.979  1.00  0.00           C
ATOM   4832  C33 POPEb 123      17.232 126.702  74.090  1.00  0.00           C
ATOM   4835  C34 POPEb 123      17.932 126.412  72.759  1.00  0.00           C
ATOM   4838  C35 POPEb 123      17.002 126.022  71.610  1.00  0.00           C
ATOM   4841  C36 POPEb 123      16.102 127.162  71.140  1.00  0.00           C
ATOM   4844  C37 POPEb 123      15.212 126.772  69.950  1.00  0.00           C
ATOM   4847  C38 POPEb 123      14.222 127.872  69.579  1.00  0.00           C
ATOM   4850  C39 POPEb 123      13.422 127.512  68.310  1.00  0.00           C
ATOM   4853 0C31 POPEb 123      12.122 128.322  68.229  1.00  0.00           C
ATOM   4856 1C31 POPEb 123      11.262 127.972  67.000  1.00  0.00           C
ATOM   4859 2C31 POPEb 123       9.972 128.792  66.909  1.00  0.00           C
ATOM   4862 3C31 POPEb 123       8.982 128.512  68.050  1.00  0.00           C
ATOM   4865 4C31 POPEb 123       7.682 129.322  67.949  1.00  0.00           C
ATOM   4868 5C31 POPEb 123       6.672 128.962  69.040  1.00  0.00           C
ATOM   4871 6C31 POPEb 123       5.402 129.822  69.040  1.00  0.00           C
ATOM   4875  NH3 POPEc 124      36.422  36.422  40.180  1.00  0.00           N
ATOM   4879  C12 POPEc 124      37.922  36.422  40.040  1.00  0.00           C
ATOM   4882  C11 POPEc 124      38.392  35.272  39.120  1.00  0.00           C
ATOM   4885  P   POPEc 124      38.002  33.002  40.459  1.00  0.00           P
ATOM   4886  O13 POPEc 124      36.712  32.472  40.940  1.00  0.00           O
ATOM   4887  O14 POPEc 124      38.952  32.012  39.929  1.00  0.00           O
ATOM   4888  O11 POPEc 124      38.662  33.862  41.600  1.00  0.00           O
ATOM   4889  O12 POPEc 124      37.682  34.052  39.329  1.00  0.00           O
ATOM   4890  C1  POPEc 124      39.462  33.252  42.610  1.00  0.00           C
ATOM   4893  C2  POPEc 124      38.632  32.552  43.739  1.00  0.00           C
ATOM   4895  O21 POPEc 124      39.382  32.522  44.960  1.00  0.00           O
ATOM   4896  C21 POPEc 124      40.462  31.742  44.980  1.00  0.00           C
ATOM   4897  O22 POPEc 124      40.962  31.202  44.009  1.00  0.00           O
ATOM   4898  C22 POPEc 124      40.852  31.522  46.449  1.00  0.00           C
ATOM   4901  C3  POPEc 124      38.082  31.122  43.409  1.00  0.00           C
ATOM   4904  O31 POPEc 124      37.822  30.342  44.600  1.00  0.00           O
ATOM   4905  C31 POPEc 124      36.692  30.632  45.230  1.00  0.00           C
ATOM   4906  O32 POPEc 124      35.852  31.442  44.869  1.00  0.00           O
ATOM   4907  C32 POPEc 124      36.562  29.782  46.480  1.00  0.00           C
ATOM   4910  C23 POPEc 124      42.272  31.992  46.860  1.00  0.00           C
ATOM   4913  C24 POPEc 124      42.782  31.282  48.120  1.00  0.00           C
ATOM   4916  C25 POPEc 124      42.022  31.592  49.430  1.00  0.00           C
ATOM   4919  C26 POPEc 124      42.762  31.022  50.649  1.00  0.00           C
ATOM   4922  C27 POPEc 124      42.162  31.402  52.019  1.00  0.00           C
ATOM   4925  C28 POPEc 124      43.112  30.982  53.170  1.00  0.00           C
ATOM   4928  C29 POPEc 124      42.542  31.222  54.550  1.00  0.00           C
ATOM   4930 0C21 POPEc 124      43.272  31.512  55.640  1.00  0.00           C
ATOM   4932 1C21 POPEc 124      44.772  31.612  55.680  1.00  0.00           C
ATOM   4935 2C21 POPEc 124      45.382  31.622  57.100  1.00  0.00           C
ATOM   4938 3C21 POPEc 124      45.302  30.282  57.850  1.00  0.00           C
ATOM   4941 4C21 POPEc 124      46.042  30.362  59.199  1.00  0.00           C
ATOM   4944 5C21 POPEc 124      46.102  29.022  59.960  1.00  0.00           C
ATOM   4947 6C21 POPEc 124      46.542  29.222  61.410  1.00  0.00           C
ATOM   4950 7C21 POPEc 124      46.562  27.942  62.260  1.00  0.00           C
ATOM   4953 8C21 POPEc 124      46.682  28.262  63.749  1.00  0.00           C
ATOM   4957  C33 POPEc 124      37.592  30.182  47.550  1.00  0.00           C
ATOM   4960  C34 POPEc 124      37.712  29.172  48.700  1.00  0.00           C
ATOM   4963  C35 POPEc 124      36.612  29.292  49.760  1.00  0.00           C
ATOM   4966  C36 POPEc 124      37.182  29.822  51.090  1.00  0.00           C
ATOM   4969  C37 POPEc 124      36.132  30.022  52.190  1.00  0.00           C
ATOM   4972  C38 POPEc 124      36.772  30.292  53.559  1.00  0.00           C
ATOM   4975  C39 POPEc 124      37.642  31.562  53.609  1.00  0.00           C
ATOM   4978 0C31 POPEc 124      38.222  31.762  55.009  1.00  0.00           C
ATOM   4981 1C31 POPEc 124      39.082  33.022  55.150  1.00  0.00           C
ATOM   4984 2C31 POPEc 124      39.422  33.272  56.620  1.00  0.00           C
ATOM   4987 3C31 POPEc 124      40.432  34.412  56.839  1.00  0.00           C
ATOM   4990 4C31 POPEc 124      40.742  34.602  58.329  1.00  0.00           C
ATOM   4993 5C31 POPEc 124      41.382  35.962  58.619  1.00  0.00           C
ATOM   4996 6C31 POPEc 124      41.872  36.092  60.059  1.00  0.00           C
ATOM   5000  NH3 POPEd 125     117.262 109.872  32.229  1.00  0.00           N
ATOM   5004  C12 POPEd 125     117.932 110.932  33.049  1.00  0.00           C
ATOM   5007  C11 POPEd 125     119.282 110.422  33.569  1.00  0.00           C
ATOM   5010  P   POPEd 125     121.522 109.392  32.760  1.00  0.00           P
ATOM   5011  O13 POPEd 125     121.922 108.342  31.799  1.00  0.00           O
ATOM   5012  O14 POPEd 125     122.342 110.622  32.760  1.00  0.00           O
ATOM   5013  O11 POPEd 125     121.472 108.792  34.229  1.00  0.00           O
ATOM   5014  O12 POPEd 125     120.032 109.842  32.489  1.00  0.00           O
ATOM   5015  C1  POPEd 125     122.522 109.032  35.169  1.00  0.00           C
ATOM   5018  C2  POPEd 125     122.342 108.182  36.470  1.00  0.00           C
ATOM   5020  O21 POPEd 125     122.722 108.932  37.639  1.00  0.00           O
ATOM   5021  C21 POPEd 125     124.012 109.182  37.800  1.00  0.00           C
ATOM   5022  O22 POPEd 125     124.872 109.072  36.950  1.00  0.00           O
ATOM   5023  C22 POPEd 125     124.242 109.652  39.230  1.00  0.00           C
ATOM   5026  C3  POPEd 125     123.012 106.762  36.460  1.00  0.00           C
ATOM   5029  O31 POPEd 125     123.322 106.292  37.790  1.00  0.00           O
ATOM   5030  C31 POPEd 125     122.342 105.782  38.520  1.00  0.00           C
ATOM   5031  O32 POPEd 125     121.192 105.612  38.149  1.00  0.00           O
ATOM   5032  C32 POPEd 125     122.872 105.472  39.929  1.00  0.00           C
ATOM   5035  C23 POPEd 125     125.582 109.212  39.869  1.00  0.00           C
ATOM   5038  C24 POPEd 125     125.752 109.882  41.239  1.00  0.00           C
ATOM   5041  C25 POPEd 125     124.682 109.492  42.270  1.00  0.00           C
ATOM   5044  C26 POPEd 125     124.822 110.222  43.609  1.00  0.00           C
ATOM   5047  C27 POPEd 125     123.742 109.772  44.620  1.00  0.00           C
ATOM   5050  C28 POPEd 125     123.802 110.472  45.989  1.00  0.00           C
ATOM   5053  C29 POPEd 125     122.572 110.072  46.759  1.00  0.00           C
ATOM   5055 0C21 POPEd 125     122.482 109.612  48.019  1.00  0.00           C
ATOM   5057 1C21 POPEd 125     123.542 109.452  49.069  1.00  0.00           C
ATOM   5060 2C21 POPEd 125     122.882 109.682  50.449  1.00  0.00           C
ATOM   5063 3C21 POPEd 125     123.802 109.332  51.620  1.00  0.00           C
ATOM   5066 4C21 POPEd 125     123.202 109.702  52.989  1.00  0.00           C
ATOM   5069 5C21 POPEd 125     122.042 108.792  53.429  1.00  0.00           C
ATOM   5072 6C21 POPEd 125     121.982 108.702  54.960  1.00  0.00           C
ATOM   5075 7C21 POPEd 125     120.712 108.082  55.519  1.00  0.00           C
ATOM   5078 8C21 POPEd 125     120.562 108.412  57.009  1.00  0.00           C
ATOM   5082  C33 POPEd 125     123.342 104.002  40.100  1.00  0.00           C
ATOM   5085  C34 POPEd 125     124.852 103.852  40.360  1.00  0.00           C
ATOM   5088  C35 POPEd 125     125.242 103.952  41.839  1.00  0.00           C
ATOM   5091  C36 POPEd 125     125.422 105.402  42.340  1.00  0.00           C
ATOM   5094  C37 POPEd 125     126.062 105.462  43.739  1.00  0.00           C
ATOM   5097  C38 POPEd 125     126.572 106.862  44.110  1.00  0.00           C
ATOM   5100  C39 POPEd 125     127.852 106.852  44.960  1.00  0.00           C
ATOM   5103 0C31 POPEd 125     127.662 106.242  46.350  1.00  0.00           C
ATOM   5106 1C31 POPEd 125     128.942 106.262  47.190  1.00  0.00           C
ATOM   5109 2C31 POPEd 125     129.042 105.062  48.140  1.00  0.00           C
ATOM   5112 3C31 POPEd 125     128.022 105.032  49.290  1.00  0.00           C
ATOM   5115 4C31 POPEd 125     128.422 105.912  50.480  1.00  0.00           C
ATOM   5118 5C31 POPEd 125     127.602 105.602  51.739  1.00  0.00           C
ATOM   5121 6C31 POPEd 125     128.172 106.262  52.989  1.00  0.00           C
ATOM   5125  NH3 POPEe 126     100.452  50.952  37.030  1.00  0.00           N
ATOM   5129  C12 POPEe 126      99.142  50.862  37.759  1.00  0.00           C
ATOM   5132  C11 POPEe 126      99.102  49.822  38.889  1.00  0.00           C
ATOM   5135  P   POPEe 126      97.442  48.932  40.719  1.00  0.00           P
ATOM   5136  O13 POPEe 126      96.412  49.652  41.499  1.00  0.00           O
ATOM   5137  O14 POPEe 126      97.102  47.572  40.230  1.00  0.00           O
ATOM   5138  O11 POPEe 126      98.822  48.862  41.519  1.00  0.00           O
ATOM   5139  O12 POPEe 126      97.802  49.842  39.469  1.00  0.00           O
ATOM   5140  C1  POPEe 126      98.962  47.902  42.590  1.00  0.00           C
ATOM   5143  C2  POPEe 126      99.352  48.552  43.970  1.00  0.00           C
ATOM   5145  O21 POPEe 126      98.152  48.982  44.630  1.00  0.00           O
ATOM   5146  C21 POPEe 126      98.222  48.952  45.950  1.00  0.00           C
ATOM   5147  O22 POPEe 126      99.152  48.522  46.610  1.00  0.00           O
ATOM   5148  C22 POPEe 126      96.932  49.522  46.540  1.00  0.00           C
ATOM   5151  C3  POPEe 126     100.372  49.712  43.800  1.00  0.00           C
ATOM   5154  O31 POPEe 126     100.802  50.312  45.050  1.00  0.00           O
ATOM   5155  C31 POPEe 126     101.672  51.302  44.890  1.00  0.00           C
ATOM   5156  O32 POPEe 126     102.002  51.792  43.819  1.00  0.00           O
ATOM   5157  C32 POPEe 126     102.302  51.642  46.239  1.00  0.00           C
ATOM   5160  C23 POPEe 126      97.112  50.272  47.879  1.00  0.00           C
ATOM   5163  C24 POPEe 126      95.862  50.182  48.770  1.00  0.00           C
ATOM   5166  C25 POPEe 126      95.602  48.782  49.339  1.00  0.00           C
ATOM   5169  C26 POPEe 126      96.622  48.392  50.419  1.00  0.00           C
ATOM   5172  C27 POPEe 126      96.472  46.952  50.919  1.00  0.00           C
ATOM   5175  C28 POPEe 126      97.142  46.772  52.289  1.00  0.00           C
ATOM   5178  C29 POPEe 126      96.982  45.372  52.829  1.00  0.00           C
ATOM   5180 0C21 POPEe 126      96.702  45.052  54.100  1.00  0.00           C
ATOM   5182 1C21 POPEe 126      96.522  46.052  55.220  1.00  0.00           C
ATOM   5185 2C21 POPEe 126      96.062  45.392  56.530  1.00  0.00           C
ATOM   5188 3C21 POPEe 126      94.662  44.752  56.480  1.00  0.00           C
ATOM   5191 4C21 POPEe 126      94.242  44.182  57.840  1.00  0.00           C
ATOM   5194 5C21 POPEe 126      93.742  45.272  58.809  1.00  0.00           C
ATOM   5197 6C21 POPEe 126      94.082  44.992  60.280  1.00  0.00           C
ATOM   5200 7C21 POPEe 126      93.682  46.172  61.169  1.00  0.00           C
ATOM   5203 8C21 POPEe 126      94.182  46.072  62.610  1.00  0.00           C
ATOM   5207  C33 POPEe 126     101.372  52.462  47.140  1.00  0.00           C
ATOM   5210  C34 POPEe 126     102.112  53.332  48.159  1.00  0.00           C
ATOM   5213  C35 POPEe 126     102.352  54.762  47.629  1.00  0.00           C
ATOM   5216  C36 POPEe 126     102.502  55.822  48.730  1.00  0.00           C
ATOM   5219  C37 POPEe 126     102.162  57.232  48.200  1.00  0.00           C
ATOM   5222  C38 POPEe 126     102.422  58.362  49.209  1.00  0.00           C
ATOM   5225  C39 POPEe 126     101.312  58.482  50.250  1.00  0.00           C
ATOM   5228 0C31 POPEe 126     101.602  59.482  51.370  1.00  0.00           C
ATOM   5231 1C31 POPEe 126     100.482  59.442  52.419  1.00  0.00           C
ATOM   5234 2C31 POPEe 126     100.732  60.272  53.689  1.00  0.00           C
ATOM   5237 3C31 POPEe 126     100.522  61.782  53.500  1.00  0.00           C
ATOM   5240 4C31 POPEe 126     100.212  62.502  54.809  1.00  0.00           C
ATOM   5243 5C31 POPEe 126      99.792  63.962  54.609  1.00  0.00           C
ATOM   5246 6C31 POPEe 126      99.112  64.572  55.839  1.00  0.00           C
ATOM   5250  NH3 POPEf 127     124.112  61.542  40.379  1.00  0.00           N
ATOM   5254  C12 POPEf 127     124.062  61.572  38.870  1.00  0.00           C
ATOM   5257  C11 POPEf 127     125.202  60.712  38.280  1.00  0.00           C
ATOM   5260  P   POPEf 127     126.592  58.622  39.040  1.00  0.00           P
ATOM   5261  O13 POPEf 127     127.052  58.102  37.730  1.00  0.00           O
ATOM   5262  O14 POPEf 127     127.502  59.502  39.809  1.00  0.00           O
ATOM   5263  O11 POPEf 127     126.122  57.422  39.980  1.00  0.00           O
ATOM   5264  O12 POPEf 127     125.202  59.402  38.860  1.00  0.00           O
ATOM   5265  C1  POPEf 127     126.292  57.482  41.400  1.00  0.00           C
ATOM   5268  C2  POPEf 127     125.282  58.412  42.100  1.00  0.00           C
ATOM   5270  O21 POPEf 127     125.752  58.652  43.440  1.00  0.00           O
ATOM   5271  C21 POPEf 127     125.482  59.872  43.879  1.00  0.00           C
ATOM   5272  O22 POPEf 127     124.922  60.752  43.240  1.00  0.00           O
ATOM   5273  C22 POPEf 127     125.802  59.972  45.370  1.00  0.00           C
ATOM   5276  C3  POPEf 127     123.842  57.812  42.100  1.00  0.00           C
ATOM   5279  O31 POPEf 127     122.822  58.812  42.380  1.00  0.00           O
ATOM   5280  C31 POPEf 127     122.402  58.882  43.640  1.00  0.00           C
ATOM   5281  O32 POPEf 127     122.722  58.142  44.539  1.00  0.00           O
ATOM   5282  C32 POPEf 127     121.402  60.032  43.770  1.00  0.00           C
ATOM   5285  C23 POPEf 127     127.302  60.172  45.649  1.00  0.00           C
ATOM   5288  C24 POPEf 127     128.112  58.872  45.640  1.00  0.00           C
ATOM   5291  C25 POPEf 127     127.672  57.822  46.680  1.00  0.00           C
ATOM   5294  C26 POPEf 127     127.372  58.362  48.089  1.00  0.00           C
ATOM   5297  C27 POPEf 127     127.322  57.242  49.139  1.00  0.00           C
ATOM   5300  C28 POPEf 127     127.632  57.722  50.570  1.00  0.00           C
ATOM   5303  C29 POPEf 127     126.632  58.732  51.090  1.00  0.00           C
ATOM   5305 0C21 POPEf 127     126.402  58.962  52.390  1.00  0.00           C
ATOM   5307 1C21 POPEf 127     127.142  58.302  53.520  1.00  0.00           C
ATOM   5310 2C21 POPEf 127     126.882  58.942  54.900  1.00  0.00           C
ATOM   5313 3C21 POPEf 127     127.352  60.412  55.009  1.00  0.00           C
ATOM   5316 4C21 POPEf 127     127.402  60.912  56.460  1.00  0.00           C
ATOM   5319 5C21 POPEf 127     128.642  60.432  57.219  1.00  0.00           C
ATOM   5322 6C21 POPEf 127     128.662  60.872  58.689  1.00  0.00           C
ATOM   5325 7C21 POPEf 127     129.932  60.412  59.409  1.00  0.00           C
ATOM   5328 8C21 POPEf 127     129.992  60.822  60.880  1.00  0.00           C
ATOM   5332  C33 POPEf 127     120.882  60.292  45.210  1.00  0.00           C
ATOM   5335  C34 POPEf 127     121.722  61.312  45.989  1.00  0.00           C
ATOM   5338  C35 POPEf 127     120.892  62.042  47.060  1.00  0.00           C
ATOM   5341  C36 POPEf 127     121.672  63.212  47.669  1.00  0.00           C
ATOM   5344  C37 POPEf 127     120.852  64.042  48.669  1.00  0.00           C
ATOM   5347  C38 POPEf 127     121.732  65.122  49.329  1.00  0.00           C
ATOM   5350  C39 POPEf 127     121.042  65.912  50.460  1.00  0.00           C
ATOM   5353 0C31 POPEf 127     120.592  65.032  51.629  1.00  0.00           C
ATOM   5356 1C31 POPEf 127     120.092  65.822  52.840  1.00  0.00           C
ATOM   5359 2C31 POPEf 127     119.902  64.922  54.070  1.00  0.00           C
ATOM   5362 3C31 POPEf 127     119.472  65.702  55.320  1.00  0.00           C
ATOM   5365 4C31 POPEf 127     120.632  66.422  56.010  1.00  0.00           C
ATOM   5368 5C31 POPEf 127     120.172  67.332  57.159  1.00  0.00           C
ATOM   5371 6C31 POPEf 127     120.962  67.142  58.460  1.00  0.00           C
ATOM   5375  NH3 POPEg 128      16.892  91.692  80.850  1.00  0.00           N
ATOM   5379  C12 POPEg 128      16.412  90.462  81.570  1.00  0.00           C
ATOM   5382  C11 POPEg 128      15.852  89.452  80.570  1.00  0.00           C
ATOM   5385  P   POPEg 128      13.972  87.662  80.610  1.00  0.00           P
ATOM   5386  O13 POPEg 128      13.972  86.292  81.150  1.00  0.00           O
ATOM   5387  O14 POPEg 128      12.722  88.462  80.619  1.00  0.00           O
ATOM   5388  O11 POPEg 128      14.482  87.652  79.140  1.00  0.00           O
ATOM   5389  O12 POPEg 128      15.162  88.442  81.290  1.00  0.00           O
ATOM   5390  C1  POPEg 128      14.622  86.422  78.420  1.00  0.00           C
ATOM   5393  C2  POPEg 128      15.002  86.782  76.960  1.00  0.00           C
ATOM   5395  O21 POPEg 128      14.062  86.332  75.969  1.00  0.00           O
ATOM   5396  C21 POPEg 128      13.952  85.032  75.800  1.00  0.00           C
ATOM   5397  O22 POPEg 128      14.402  84.142  76.510  1.00  0.00           O
ATOM   5398  C22 POPEg 128      13.272  84.862  74.440  1.00  0.00           C
ATOM   5401  C3  POPEg 128      16.442  86.392  76.589  1.00  0.00           C
ATOM   5404  O31 POPEg 128      16.852  87.292  75.550  1.00  0.00           O
ATOM   5405  C31 POPEg 128      17.582  86.812  74.579  1.00  0.00           C
ATOM   5406  O32 POPEg 128      17.792  85.632  74.350  1.00  0.00           O
ATOM   5407  C32 POPEg 128      18.162  87.982  73.819  1.00  0.00           C
ATOM   5410  C23 POPEg 128      13.002  83.402  74.019  1.00  0.00           C
ATOM   5413  C24 POPEg 128      14.012  82.852  72.980  1.00  0.00           C
ATOM   5416  C25 POPEg 128      13.612  83.272  71.559  1.00  0.00           C
ATOM   5419  C26 POPEg 128      14.242  82.482  70.399  1.00  0.00           C
ATOM   5422  C27 POPEg 128      13.472  82.742  69.079  1.00  0.00           C
ATOM   5425  C28 POPEg 128      13.862  81.842  67.899  1.00  0.00           C
ATOM   5428  C29 POPEg 128      13.062  82.212  66.680  1.00  0.00           C
ATOM   5430 0C21 POPEg 128      13.492  82.922  65.620  1.00  0.00           C
ATOM   5432 1C21 POPEg 128      14.882  83.452  65.410  1.00  0.00           C
ATOM   5435 2C21 POPEg 128      15.282  83.512  63.930  1.00  0.00           C
ATOM   5438 3C21 POPEg 128      15.282  82.132  63.240  1.00  0.00           C
ATOM   5441 4C21 POPEg 128      15.862  82.152  61.820  1.00  0.00           C
ATOM   5444 5C21 POPEg 128      14.922  82.762  60.769  1.00  0.00           C
ATOM   5447 6C21 POPEg 128      15.542  82.762  59.360  1.00  0.00           C
ATOM   5450 7C21 POPEg 128      14.612  83.412  58.329  1.00  0.00           C
ATOM   5453 8C21 POPEg 128      15.192  83.502  56.920  1.00  0.00           C
ATOM   5457  C33 POPEg 128      18.662  87.582  72.419  1.00  0.00           C
ATOM   5460  C34 POPEg 128      19.332  88.772  71.719  1.00  0.00           C
ATOM   5463  C35 POPEg 128      19.732  88.462  70.269  1.00  0.00           C
ATOM   5466  C36 POPEg 128      20.812  87.372  70.169  1.00  0.00           C
ATOM   5469  C37 POPEg 128      21.422  87.282  68.759  1.00  0.00           C
ATOM   5472  C38 POPEg 128      22.702  86.432  68.749  1.00  0.00           C
ATOM   5475  C39 POPEg 128      22.532  85.022  68.159  1.00  0.00           C
ATOM   5478 0C31 POPEg 128      23.052  84.902  66.719  1.00  0.00           C
ATOM   5481 1C31 POPEg 128      23.182  83.432  66.290  1.00  0.00           C
ATOM   5484 2C31 POPEg 128      23.752  83.252  64.869  1.00  0.00           C
ATOM   5487 3C31 POPEg 128      22.662  83.292  63.780  1.00  0.00           C
ATOM   5490 4C31 POPEg 128      23.232  83.182  62.359  1.00  0.00           C
ATOM   5493 5C31 POPEg 128      22.152  83.352  61.290  1.00  0.00           C
ATOM   5496 6C31 POPEg 128      22.712  83.412  59.859  1.00  0.00           C
ATOM   5500  NH3 POPEh 129      89.712 110.562  76.910  1.00  0.00           N
ATOM   5504  C12 POPEh 129      90.692 110.112  77.940  1.00  0.00           C
ATOM   5507  C11 POPEh 129      91.962 109.572  77.260  1.00  0.00           C
ATOM   5510  P   POPEh 129      94.292 108.832  78.239  1.00  0.00           P
ATOM   5511  O13 POPEh 129      94.782 109.972  79.050  1.00  0.00           O
ATOM   5512  O14 POPEh 129      94.772 107.492  78.630  1.00  0.00           O
ATOM   5513  O11 POPEh 129      94.682 109.092  76.729  1.00  0.00           O
ATOM   5514  O12 POPEh 129      92.722 108.812  78.189  1.00  0.00           O
ATOM   5515  C1  POPEh 129      94.492 108.222  75.629  1.00  0.00           C
ATOM   5518  C2  POPEh 129      95.362 108.702  74.430  1.00  0.00           C
ATOM   5520  O21 POPEh 129      95.042 108.022  73.199  1.00  0.00           O
ATOM   5521  C21 POPEh 129      94.062 108.572  72.499  1.00  0.00           C
ATOM   5522  O22 POPEh 129      93.202 109.292  72.960  1.00  0.00           O
ATOM   5523  C22 POPEh 129      94.232 108.212  71.020  1.00  0.00           C
ATOM   5526  C3  POPEh 129      96.862 108.462  74.690  1.00  0.00           C
ATOM   5529  O31 POPEh 129      97.662 109.272  73.830  1.00  0.00           O
ATOM   5530  C31 POPEh 129      98.392 108.792  72.809  1.00  0.00           C
ATOM   5531  O32 POPEh 129      99.132 109.522  72.169  1.00  0.00           O
ATOM   5532  C32 POPEh 129      98.202 107.312  72.489  1.00  0.00           C
ATOM   5535  C23 POPEh 129      94.702 109.412  70.169  1.00  0.00           C
ATOM   5538  C24 POPEh 129      94.932 109.042  68.689  1.00  0.00           C
ATOM   5541  C25 POPEh 129      93.772 108.282  68.009  1.00  0.00           C
ATOM   5544  C26 POPEh 129      93.992 108.202  66.489  1.00  0.00           C
ATOM   5547  C27 POPEh 129      93.022 107.282  65.729  1.00  0.00           C
ATOM   5550  C28 POPEh 129      93.422 107.112  64.239  1.00  0.00           C
ATOM   5553  C29 POPEh 129      93.922 105.732  63.930  1.00  0.00           C
ATOM   5555 0C21 POPEh 129      93.712 105.012  62.809  1.00  0.00           C
ATOM   5557 1C21 POPEh 129      92.952 105.452  61.579  1.00  0.00           C
ATOM   5560 2C21 POPEh 129      92.382 104.262  60.759  1.00  0.00           C
ATOM   5563 3C21 POPEh 129      93.472 103.412  60.080  1.00  0.00           C
ATOM   5566 4C21 POPEh 129      93.052 101.982  59.700  1.00  0.00           C
ATOM   5569 5C21 POPEh 129      92.452 101.822  58.300  1.00  0.00           C
ATOM   5572 6C21 POPEh 129      90.922 101.962  58.250  1.00  0.00           C
ATOM   5575 7C21 POPEh 129      90.352 101.552  56.890  1.00  0.00           C
ATOM   5578 8C21 POPEh 129      88.832 101.742  56.780  1.00  0.00           C
ATOM   5582  C33 POPEh 129      99.032 106.862  71.259  1.00  0.00           C
ATOM   5585  C34 POPEh 129      98.542 105.542  70.629  1.00  0.00           C
ATOM   5588  C35 POPEh 129      98.922 105.372  69.140  1.00  0.00           C
ATOM   5591  C36 POPEh 129      98.542 106.592  68.280  1.00  0.00           C
ATOM   5594  C37 POPEh 129      98.432 106.332  66.780  1.00  0.00           C
ATOM   5597  C38 POPEh 129      98.482 107.652  65.989  1.00  0.00           C
ATOM   5600  C39 POPEh 129      98.202 107.512  64.490  1.00  0.00           C
ATOM   5603 0C31 POPEh 129      99.202 106.632  63.739  1.00  0.00           C
ATOM   5606 1C31 POPEh 129      98.952 106.672  62.219  1.00  0.00           C
ATOM   5609 2C31 POPEh 129     100.112 106.072  61.410  1.00  0.00           C
ATOM   5612 3C31 POPEh 129      99.862 106.192  59.900  1.00  0.00           C
ATOM   5615 4C31 POPEh 129     100.902 105.452  59.040  1.00  0.00           C
ATOM   5618 5C31 POPEh 129     100.732 105.742  57.550  1.00  0.00           C
ATOM   5621 6C31 POPEh 129     101.592 104.862  56.649  1.00  0.00           C
ATOM   5625  NH3 POPEi 130      85.692 125.312  35.390  1.00  0.00           N
ATOM   5629  C12 POPEi 130      85.602 124.742  33.999  1.00  0.00           C
ATOM   5632  C11 POPEi 130      84.262 125.082  33.300  1.00  0.00           C
ATOM   5635  P   POPEi 130      84.072 127.682  33.430  1.00  0.00           P
ATOM   5636  O13 POPEi 130      85.172 127.722  34.430  1.00  0.00           O
ATOM   5637  O14 POPEi 130      83.902 128.832  32.520  1.00  0.00           O
ATOM   5638  O11 POPEi 130      82.712 127.332  34.129  1.00  0.00           O
ATOM   5639  O12 POPEi 130      84.302 126.342  32.610  1.00  0.00           O
ATOM   5640  C1  POPEi 130      81.862 128.302  34.729  1.00  0.00           C
ATOM   5643  C2  POPEi 130      81.062 127.732  35.940  1.00  0.00           C
ATOM   5645  O21 POPEi 130      81.602 128.222  37.179  1.00  0.00           O
ATOM   5646  C21 POPEi 130      82.662 127.642  37.669  1.00  0.00           C
ATOM   5647  O22 POPEi 130      83.452 126.912  37.089  1.00  0.00           O
ATOM   5648  C22 POPEi 130      82.742 127.982  39.160  1.00  0.00           C
ATOM   5651  C3  POPEi 130      80.852 126.172  35.860  1.00  0.00           C
ATOM   5654  O31 POPEi 130      80.372 125.582  37.089  1.00  0.00           O
ATOM   5655  C31 POPEi 130      79.362 124.722  36.990  1.00  0.00           C
ATOM   5656  O32 POPEi 130      78.552 124.652  36.080  1.00  0.00           O
ATOM   5657  C32 POPEi 130      79.472 123.752  38.170  1.00  0.00           C
ATOM   5660  C23 POPEi 130      82.732 126.722  40.040  1.00  0.00           C
ATOM   5663  C24 POPEi 130      83.002 127.072  41.509  1.00  0.00           C
ATOM   5666  C25 POPEi 130      83.222 125.842  42.390  1.00  0.00           C
ATOM   5669  C26 POPEi 130      83.732 126.262  43.780  1.00  0.00           C
ATOM   5672  C27 POPEi 130      84.342 125.112  44.579  1.00  0.00           C
ATOM   5675  C28 POPEi 130      85.002 125.602  45.880  1.00  0.00           C
ATOM   5678  C29 POPEi 130      84.002 125.982  46.930  1.00  0.00           C
ATOM   5680 0C21 POPEi 130      83.912 125.452  48.159  1.00  0.00           C
ATOM   5682 1C21 POPEi 130      84.812 124.392  48.730  1.00  0.00           C
ATOM   5685 2C21 POPEi 130      84.882 124.522  50.259  1.00  0.00           C
ATOM   5688 3C21 POPEi 130      85.692 123.392  50.880  1.00  0.00           C
ATOM   5691 4C21 POPEi 130      85.622 123.402  52.410  1.00  0.00           C
ATOM   5694 5C21 POPEi 130      86.492 122.292  53.019  1.00  0.00           C
ATOM   5697 6C21 POPEi 130      86.192 122.052  54.500  1.00  0.00           C
ATOM   5700 7C21 POPEi 130      87.252 121.162  55.150  1.00  0.00           C
ATOM   5703 8C21 POPEi 130      86.962 120.842  56.610  1.00  0.00           C
ATOM   5707  C33 POPEi 130      78.152 123.032  38.500  1.00  0.00           C
ATOM   5710  C34 POPEi 130      78.342 121.832  39.440  1.00  0.00           C
ATOM   5713  C35 POPEi 130      79.202 122.122  40.670  1.00  0.00           C
ATOM   5716  C36 POPEi 130      78.792 123.362  41.480  1.00  0.00           C
ATOM   5719  C37 POPEi 130      77.472 123.202  42.239  1.00  0.00           C
ATOM   5722  C38 POPEi 130      76.922 124.512  42.829  1.00  0.00           C
ATOM   5725  C39 POPEi 130      77.932 125.332  43.660  1.00  0.00           C
ATOM   5728 0C31 POPEi 130      78.512 124.582  44.869  1.00  0.00           C
ATOM   5731 1C31 POPEi 130      79.702 125.302  45.529  1.00  0.00           C
ATOM   5734 2C31 POPEi 130      79.322 126.302  46.629  1.00  0.00           C
ATOM   5737 3C31 POPEi 130      80.582 126.902  47.280  1.00  0.00           C
ATOM   5740 4C31 POPEi 130      80.342 127.682  48.570  1.00  0.00           C
ATOM   5743 5C31 POPEi 130      81.582 128.482  49.009  1.00  0.00           C
ATOM   5746 6C31 POPEi 130      81.512 129.022  50.440  1.00  0.00           C
ATOM   5750  NH3 POPEj 131       4.042  51.402  37.070  1.00  0.00           N
ATOM   5754  C12 POPEj 131       3.482  50.012  36.940  1.00  0.00           C
ATOM   5757  C11 POPEj 131       4.512  48.952  37.369  1.00  0.00           C
ATOM   5760  P   POPEj 131       6.852  49.632  36.309  1.00  0.00           P
ATOM   5761  O13 POPEj 131       7.902  48.902  35.560  1.00  0.00           O
ATOM   5762  O14 POPEj 131       6.472  50.992  35.860  1.00  0.00           O
ATOM   5763  O11 POPEj 131       7.252  49.772  37.800  1.00  0.00           O
ATOM   5764  O12 POPEj 131       5.542  48.762  36.400  1.00  0.00           O
ATOM   5765  C1  POPEj 131       8.142  48.932  38.530  1.00  0.00           C
ATOM   5768  C2  POPEj 131       7.502  48.592  39.900  1.00  0.00           C
ATOM   5770  O21 POPEj 131       8.472  48.612  40.969  1.00  0.00           O
ATOM   5771  C21 POPEj 131       8.782  49.832  41.419  1.00  0.00           C
ATOM   5772  O22 POPEj 131       8.352  50.882  41.000  1.00  0.00           O
ATOM   5773  C22 POPEj 131       9.762  49.702  42.600  1.00  0.00           C
ATOM   5776  C3  POPEj 131       6.732  47.242  39.910  1.00  0.00           C
ATOM   5779  O31 POPEj 131       5.842  47.282  41.039  1.00  0.00           O
ATOM   5780  C31 POPEj 131       5.772  46.192  41.790  1.00  0.00           C
ATOM   5781  O32 POPEj 131       5.692  45.052  41.379  1.00  0.00           O
ATOM   5782  C32 POPEj 131       5.852  46.662  43.250  1.00  0.00           C
ATOM   5785  C23 POPEj 131       9.152  50.112  43.970  1.00  0.00           C
ATOM   5788  C24 POPEj 131      10.212  50.282  45.069  1.00  0.00           C
ATOM   5791  C25 POPEj 131       9.622  50.722  46.419  1.00  0.00           C
ATOM   5794  C26 POPEj 131      10.682  50.882  47.540  1.00  0.00           C
ATOM   5797  C27 POPEj 131      10.082  51.382  48.870  1.00  0.00           C
ATOM   5800  C28 POPEj 131      11.112  51.942  49.880  1.00  0.00           C
ATOM   5803  C29 POPEj 131      12.052  50.892  50.410  1.00  0.00           C
ATOM   5805 0C21 POPEj 131      12.682  50.882  51.610  1.00  0.00           C
ATOM   5807 1C21 POPEj 131      12.652  51.932  52.690  1.00  0.00           C
ATOM   5810 2C21 POPEj 131      12.222  51.372  54.070  1.00  0.00           C
ATOM   5813 3C21 POPEj 131      12.522  52.312  55.250  1.00  0.00           C
ATOM   5816 4C21 POPEj 131      12.182  51.642  56.600  1.00  0.00           C
ATOM   5819 5C21 POPEj 131      12.632  52.402  57.850  1.00  0.00           C
ATOM   5822 6C21 POPEj 131      11.822  53.662  58.170  1.00  0.00           C
ATOM   5825 7C21 POPEj 131      12.222  54.272  59.530  1.00  0.00           C
ATOM   5828 8C21 POPEj 131      11.312  55.412  59.999  1.00  0.00           C
ATOM   5832  C33 POPEj 131       6.052  45.542  44.290  1.00  0.00           C
ATOM   5835  C34 POPEj 131       6.682  46.042  45.599  1.00  0.00           C
ATOM   5838  C35 POPEj 131       5.842  47.072  46.379  1.00  0.00           C
ATOM   5841  C36 POPEj 131       6.452  47.322  47.769  1.00  0.00           C
ATOM   5844  C37 POPEj 131       5.952  48.602  48.460  1.00  0.00           C
ATOM   5847  C38 POPEj 131       6.752  48.872  49.739  1.00  0.00           C
ATOM   5850  C39 POPEj 131       6.602  50.292  50.309  1.00  0.00           C
ATOM   5853 0C31 POPEj 131       5.292  50.522  51.080  1.00  0.00           C
ATOM   5856 1C31 POPEj 131       5.072  52.012  51.379  1.00  0.00           C
ATOM   5859 2C31 POPEj 131       3.812  52.252  52.219  1.00  0.00           C
ATOM   5862 3C31 POPEj 131       3.502  53.742  52.429  1.00  0.00           C
ATOM   5865 4C31 POPEj 131       2.058  53.972  52.899  1.00  0.00           C
ATOM   5868 5C31 POPEj 131       1.788  55.412  53.320  1.00  0.00           C
ATOM   5871 6C31 POPEj 131       0.308  55.672  53.619  1.00  0.00           C
ATOM   5875  NH3 POPEk 132      58.952  26.532  82.159  1.00  0.00           N
ATOM   5879  C12 POPEk 132      58.932  27.692  83.129  1.00  0.00           C
ATOM   5882  C11 POPEk 132      57.532  27.912  83.759  1.00  0.00           C
ATOM   5885  P   POPEk 132      58.112  30.192  85.009  1.00  0.00           P
ATOM   5886  O13 POPEk 132      57.312  30.452  86.220  1.00  0.00           O
ATOM   5887  O14 POPEk 132      59.452  29.602  85.180  1.00  0.00           O
ATOM   5888  O11 POPEk 132      58.282  31.512  84.150  1.00  0.00           O
ATOM   5889  O12 POPEk 132      57.242  29.262  84.089  1.00  0.00           O
ATOM   5890  C1  POPEk 132      57.872  31.472  82.769  1.00  0.00           C
ATOM   5893  C2  POPEk 132      58.522  32.612  81.930  1.00  0.00           C
ATOM   5895  O21 POPEk 132      58.242  32.412  80.540  1.00  0.00           O
ATOM   5896  C21 POPEk 132      58.812  31.402  79.939  1.00  0.00           C
ATOM   5897  O22 POPEk 132      59.552  30.572  80.429  1.00  0.00           O
ATOM   5898  C22 POPEk 132      58.402  31.432  78.470  1.00  0.00           C
ATOM   5901  C3  POPEk 132      60.042  32.822  82.199  1.00  0.00           C
ATOM   5904  O31 POPEk 132      60.792  33.402  81.089  1.00  0.00           O
ATOM   5905  C31 POPEk 132      60.362  34.522  80.540  1.00  0.00           C
ATOM   5906  O32 POPEk 132      59.562  35.302  81.019  1.00  0.00           O
ATOM   5907  C32 POPEk 132      61.112  34.752  79.220  1.00  0.00           C
ATOM   5910  C23 POPEk 132      59.612  31.292  77.520  1.00  0.00           C
ATOM   5913  C24 POPEk 132      59.192  31.092  76.060  1.00  0.00           C
ATOM   5916  C25 POPEk 132      58.422  29.792  75.769  1.00  0.00           C
ATOM   5919  C26 POPEk 132      57.972  29.752  74.309  1.00  0.00           C
ATOM   5922  C27 POPEk 132      57.502  28.372  73.830  1.00  0.00           C
ATOM   5925  C28 POPEk 132      57.002  28.372  72.369  1.00  0.00           C
ATOM   5928  C29 POPEk 132      58.002  29.012  71.430  1.00  0.00           C
ATOM   5930 0C21 POPEk 132      58.932  28.382  70.690  1.00  0.00           C
ATOM   5932 1C21 POPEk 132      59.162  26.902  70.640  1.00  0.00           C
ATOM   5935 2C21 POPEk 132      58.762  26.302  69.280  1.00  0.00           C
ATOM   5938 3C21 POPEk 132      58.802  24.772  69.329  1.00  0.00           C
ATOM   5941 4C21 POPEk 132      59.072  24.112  67.969  1.00  0.00           C
ATOM   5944 5C21 POPEk 132      57.962  24.322  66.930  1.00  0.00           C
ATOM   5947 6C21 POPEk 132      58.082  23.282  65.810  1.00  0.00           C
ATOM   5950 7C21 POPEk 132      56.922  23.312  64.809  1.00  0.00           C
ATOM   5953 8C21 POPEk 132      56.942  22.112  63.879  1.00  0.00           C
ATOM   5957  C33 POPEk 132      60.162  35.322  78.149  1.00  0.00           C
ATOM   5960  C34 POPEk 132      60.812  35.502  76.770  1.00  0.00           C
ATOM   5963  C35 POPEk 132      59.812  35.892  75.670  1.00  0.00           C
ATOM   5966  C36 POPEk 132      58.852  34.742  75.340  1.00  0.00           C
ATOM   5969  C37 POPEk 132      58.142  34.902  73.989  1.00  0.00           C
ATOM   5972  C38 POPEk 132      57.202  33.722  73.669  1.00  0.00           C
ATOM   5975  C39 POPEk 132      56.002  33.652  74.620  1.00  0.00           C
ATOM   5978 0C31 POPEk 132      54.912  32.672  74.149  1.00  0.00           C
ATOM   5981 1C31 POPEk 132      53.592  32.892  74.900  1.00  0.00           C
ATOM   5984 2C31 POPEk 132      52.502  31.852  74.600  1.00  0.00           C
ATOM   5987 3C31 POPEk 132      52.212  31.692  73.100  1.00  0.00           C
ATOM   5990 4C31 POPEk 132      51.042  30.772  72.750  1.00  0.00           C
ATOM   5993 5C31 POPEk 132      49.682  31.312  73.190  1.00  0.00           C
ATOM   5996 6C31 POPEk 132      48.502  30.642  72.480  1.00  0.00           C
ATOM   6000  NH3 POPEl 133      16.382 115.482  38.940  1.00  0.00           N
ATOM   6004  C12 POPEl 133      15.162 116.202  38.450  1.00  0.00           C
ATOM   6007  C11 POPEl 133      15.442 117.112  37.239  1.00  0.00           C
ATOM   6010  P   POPEl 133      14.052 119.312  36.969  1.00  0.00           P
ATOM   6011  O13 POPEl 133      14.832 119.912  35.870  1.00  0.00           O
ATOM   6012  O14 POPEl 133      12.632 119.732  37.100  1.00  0.00           O
ATOM   6013  O11 POPEl 133      14.802 119.592  38.310  1.00  0.00           O
ATOM   6014  O12 POPEl 133      14.212 117.762  36.849  1.00  0.00           O
ATOM   6015  C1  POPEl 133      14.062 119.622  39.530  1.00  0.00           C
ATOM   6018  C2  POPEl 133      14.912 120.392  40.550  1.00  0.00           C
ATOM   6020  O21 POPEl 133      14.002 120.912  41.530  1.00  0.00           O
ATOM   6021  C21 POPEl 133      14.602 121.262  42.639  1.00  0.00           C
ATOM   6022  O22 POPEl 133      15.772 121.062  42.930  1.00  0.00           O
ATOM   6023  C22 POPEl 133      13.632 122.042  43.500  1.00  0.00           C
ATOM   6026  C3  POPEl 133      15.652 121.532  39.789  1.00  0.00           C
ATOM   6029  O31 POPEl 133      16.242 122.572  40.599  1.00  0.00           O
ATOM   6030  C31 POPEl 133      17.512 122.372  40.950  1.00  0.00           C
ATOM   6031  O32 POPEl 133      18.162 121.382  40.710  1.00  0.00           O
ATOM   6032  C32 POPEl 133      18.022 123.672  41.550  1.00  0.00           C
ATOM   6035  C23 POPEl 133      13.762 121.602  44.950  1.00  0.00           C
ATOM   6038  C24 POPEl 133      12.882 122.432  45.880  1.00  0.00           C
ATOM   6041  C25 POPEl 133      13.202 122.192  47.350  1.00  0.00           C
ATOM   6044  C26 POPEl 133      13.222 120.722  47.749  1.00  0.00           C
ATOM   6047  C27 POPEl 133      13.032 120.592  49.259  1.00  0.00           C
ATOM   6050  C28 POPEl 133      13.062 119.172  49.850  1.00  0.00           C
ATOM   6053  C29 POPEl 133      13.112 119.062  51.360  1.00  0.00           C
ATOM   6055 0C21 POPEl 133      12.872 119.972  52.340  1.00  0.00           C
ATOM   6057 1C21 POPEl 133      12.442 121.422  52.270  1.00  0.00           C
ATOM   6060 2C21 POPEl 133      13.302 122.402  53.079  1.00  0.00           C
ATOM   6063 3C21 POPEl 133      13.122 123.842  52.569  1.00  0.00           C
ATOM   6066 4C21 POPEl 133      13.832 124.922  53.409  1.00  0.00           C
ATOM   6069 5C21 POPEl 133      12.882 125.682  54.350  1.00  0.00           C
ATOM   6072 6C21 POPEl 133      12.452 124.872  55.579  1.00  0.00           C
ATOM   6075 7C21 POPEl 133      11.742 125.732  56.629  1.00  0.00           C
ATOM   6078 8C21 POPEl 133      11.352 124.942  57.879  1.00  0.00           C
ATOM   6082  C33 POPEl 133      18.602 123.472  42.959  1.00  0.00           C
ATOM   6085  C34 POPEl 133      18.642 124.822  43.679  1.00  0.00           C
ATOM   6088  C35 POPEl 133      17.292 125.272  44.250  1.00  0.00           C
ATOM   6091  C36 POPEl 133      17.102 124.762  45.690  1.00  0.00           C
ATOM   6094  C37 POPEl 133      15.882 125.342  46.410  1.00  0.00           C
ATOM   6097  C38 POPEl 133      15.952 125.062  47.920  1.00  0.00           C
ATOM   6100  C39 POPEl 133      14.632 125.262  48.669  1.00  0.00           C
ATOM   6103 0C31 POPEl 133      14.542 126.642  49.320  1.00  0.00           C
ATOM   6106 1C31 POPEl 133      13.182 126.952  49.939  1.00  0.00           C
ATOM   6109 2C31 POPEl 133      13.232 128.152  50.899  1.00  0.00           C
ATOM   6112 3C31 POPEl 133      13.552 129.492  50.220  1.00  0.00           C
ATOM   6115 4C31 POPEl 133      13.832 130.572  51.280  1.00  0.00           C
ATOM   6118 5C31 POPEl 133      13.982 131.986  50.719  1.00  0.00           C
ATOM   6121 6C31 POPEl 133      14.172 133.026  51.820  1.00  0.00           C
ATOM   6125  NH3 POPEm 134      27.602 105.032  76.010  1.00  0.00           N
ATOM   6129  C12 POPEm 134      27.002 106.342  76.419  1.00  0.00           C
ATOM   6132  C11 POPEm 134      26.032 106.852  75.340  1.00  0.00           C
ATOM   6135  P   POPEm 134      24.942 108.882  76.669  1.00  0.00           P
ATOM   6136  O13 POPEm 134      25.442 110.212  77.059  1.00  0.00           O
ATOM   6137  O14 POPEm 134      24.822 107.962  77.830  1.00  0.00           O
ATOM   6138  O11 POPEm 134      23.482 109.022  76.060  1.00  0.00           O
ATOM   6139  O12 POPEm 134      25.792 108.242  75.500  1.00  0.00           O
ATOM   6140  C1  POPEm 134      22.612 110.072  76.519  1.00  0.00           C
ATOM   6143  C2  POPEm 134      22.502 111.352  75.610  1.00  0.00           C
ATOM   6145  O21 POPEm 134      22.612 110.992  74.230  1.00  0.00           O
ATOM   6146  C21 POPEm 134      23.802 110.682  73.739  1.00  0.00           C
ATOM   6147  O22 POPEm 134      24.892 110.922  74.230  1.00  0.00           O
ATOM   6148  C22 POPEm 134      23.562 109.982  72.410  1.00  0.00           C
ATOM   6151  C3  POPEm 134      23.352 112.592  76.040  1.00  0.00           C
ATOM   6154  O31 POPEm 134      22.782 113.812  75.519  1.00  0.00           O
ATOM   6155  C31 POPEm 134      23.092 114.152  74.280  1.00  0.00           C
ATOM   6156  O32 POPEm 134      23.892 113.602  73.539  1.00  0.00           O
ATOM   6157  C32 POPEm 134      22.232 115.312  73.809  1.00  0.00           C
ATOM   6160  C23 POPEm 134      24.772 110.102  71.470  1.00  0.00           C
ATOM   6163  C24 POPEm 134      24.742 109.022  70.390  1.00  0.00           C
ATOM   6166  C25 POPEm 134      23.602 109.182  69.370  1.00  0.00           C
ATOM   6169  C26 POPEm 134      24.052 109.952  68.129  1.00  0.00           C
ATOM   6172  C27 POPEm 134      22.922 110.782  67.489  1.00  0.00           C
ATOM   6175  C28 POPEm 134      23.392 111.552  66.239  1.00  0.00           C
ATOM   6178  C29 POPEm 134      23.452 110.672  65.009  1.00  0.00           C
ATOM   6180 0C21 POPEm 134      24.542 110.182  64.409  1.00  0.00           C
ATOM   6182 1C21 POPEm 134      25.972 110.372  64.830  1.00  0.00           C
ATOM   6185 2C21 POPEm 134      26.692 111.422  63.960  1.00  0.00           C
ATOM   6188 3C21 POPEm 134      26.772 111.042  62.470  1.00  0.00           C
ATOM   6191 4C21 POPEm 134      27.512 112.072  61.610  1.00  0.00           C
ATOM   6194 5C21 POPEm 134      26.852 113.452  61.680  1.00  0.00           C
ATOM   6197 6C21 POPEm 134      27.322 114.422  60.579  1.00  0.00           C
ATOM   6200 7C21 POPEm 134      26.422 115.662  60.509  1.00  0.00           C
ATOM   6203 8C21 POPEm 134      26.792 116.622  59.379  1.00  0.00           C
ATOM   6207  C33 POPEm 134      22.942 116.122  72.710  1.00  0.00           C
ATOM   6210  C34 POPEm 134      22.012 116.722  71.649  1.00  0.00           C
ATOM   6213  C35 POPEm 134      22.312 118.212  71.419  1.00  0.00           C
ATOM   6216  C36 POPEm 134      22.142 118.602  69.950  1.00  0.00           C
ATOM   6219  C37 POPEm 134      22.232 120.122  69.719  1.00  0.00           C
ATOM   6222  C38 POPEm 134      21.992 120.522  68.259  1.00  0.00           C
ATOM   6225  C39 POPEm 134      22.852 119.722  67.270  1.00  0.00           C
ATOM   6228 0C31 POPEm 134      22.862 120.262  65.829  1.00  0.00           C
ATOM   6231 1C31 POPEm 134      21.532 120.072  65.080  1.00  0.00           C
ATOM   6234 2C31 POPEm 134      21.702 120.182  63.549  1.00  0.00           C
ATOM   6237 3C31 POPEm 134      22.312 118.942  62.899  1.00  0.00           C
ATOM   6240 4C31 POPEm 134      22.512 119.122  61.389  1.00  0.00           C
ATOM   6243 5C31 POPEm 134      22.692 117.802  60.629  1.00  0.00           C
ATOM   6246 6C31 POPEm 134      22.782 118.002  59.110  1.00  0.00           C
ATOM   6250  NH3 POPEn 135     116.792  49.362  38.229  1.00  0.00           N
ATOM   6254  C12 POPEn 135     117.492  49.252  36.899  1.00  0.00           C
ATOM   6257  C11 POPEn 135     118.792  48.442  37.020  1.00  0.00           C
ATOM   6260  P   POPEn 135     120.602  49.342  35.290  1.00  0.00           P
ATOM   6261  O13 POPEn 135     121.742  48.492  34.880  1.00  0.00           O
ATOM   6262  O14 POPEn 135     120.042  50.242  34.269  1.00  0.00           O
ATOM   6263  O11 POPEn 135     120.952  50.162  36.600  1.00  0.00           O
ATOM   6264  O12 POPEn 135     119.432  48.412  35.749  1.00  0.00           O
ATOM   6265  C1  POPEn 135     120.582  51.532  36.649  1.00  0.00           C
ATOM   6268  C2  POPEn 135     121.042  52.202  37.969  1.00  0.00           C
ATOM   6270  O21 POPEn 135     120.412  51.522  39.079  1.00  0.00           O
ATOM   6271  C21 POPEn 135     121.152  50.592  39.669  1.00  0.00           C
ATOM   6272  O22 POPEn 135     122.362  50.462  39.520  1.00  0.00           O
ATOM   6273  C22 POPEn 135     120.252  49.762  40.599  1.00  0.00           C
ATOM   6276  C3  POPEn 135     120.642  53.712  37.949  1.00  0.00           C
ATOM   6279  O31 POPEn 135     121.562  54.522  38.710  1.00  0.00           O
ATOM   6280  C31 POPEn 135     121.682  54.342  40.030  1.00  0.00           C
ATOM   6281  O32 POPEn 135     122.762  54.382  40.610  1.00  0.00           O
ATOM   6282  C32 POPEn 135     120.332  54.142  40.729  1.00  0.00           C
ATOM   6285  C23 POPEn 135     121.002  48.992  41.709  1.00  0.00           C
ATOM   6288  C24 POPEn 135     120.782  49.552  43.120  1.00  0.00           C
ATOM   6291  C25 POPEn 135     122.012  49.312  44.009  1.00  0.00           C
ATOM   6294  C26 POPEn 135     121.712  49.042  45.500  1.00  0.00           C
ATOM   6297  C27 POPEn 135     121.242  50.272  46.290  1.00  0.00           C
ATOM   6300  C28 POPEn 135     121.282  50.002  47.809  1.00  0.00           C
ATOM   6303  C29 POPEn 135     120.602  51.082  48.600  1.00  0.00           C
ATOM   6305 0C21 POPEn 135     119.672  50.912  49.560  1.00  0.00           C
ATOM   6307 1C21 POPEn 135     119.102  49.612  50.090  1.00  0.00           C
ATOM   6310 2C21 POPEn 135     119.302  49.482  51.610  1.00  0.00           C
ATOM   6313 3C21 POPEn 135     118.462  48.352  52.229  1.00  0.00           C
ATOM   6316 4C21 POPEn 135     118.592  48.332  53.759  1.00  0.00           C
ATOM   6319 5C21 POPEn 135     117.412  47.652  54.479  1.00  0.00           C
ATOM   6322 6C21 POPEn 135     117.302  48.072  55.950  1.00  0.00           C
ATOM   6325 7C21 POPEn 135     116.102  47.442  56.680  1.00  0.00           C
ATOM   6328 8C21 POPEn 135     116.452  46.202  57.499  1.00  0.00           C
ATOM   6332  C33 POPEn 135     120.472  53.762  42.219  1.00  0.00           C
ATOM   6335  C34 POPEn 135     119.082  53.572  42.850  1.00  0.00           C
ATOM   6338  C35 POPEn 135     119.132  53.692  44.380  1.00  0.00           C
ATOM   6341  C36 POPEn 135     117.782  53.522  45.080  1.00  0.00           C
ATOM   6344  C37 POPEn 135     117.952  53.592  46.610  1.00  0.00           C
ATOM   6347  C38 POPEn 135     116.692  53.362  47.439  1.00  0.00           C
ATOM   6350  C39 POPEn 135     115.612  54.432  47.219  1.00  0.00           C
ATOM   6353 0C31 POPEn 135     114.392  54.202  48.140  1.00  0.00           C
ATOM   6356 1C31 POPEn 135     113.082  54.712  47.520  1.00  0.00           C
ATOM   6359 2C31 POPEn 135     111.832  54.142  48.200  1.00  0.00           C
ATOM   6362 3C31 POPEn 135     110.982  55.182  48.940  1.00  0.00           C
ATOM   6365 4C31 POPEn 135     111.582  55.642  50.280  1.00  0.00           C
ATOM   6368 5C31 POPEn 135     110.582  56.542  51.020  1.00  0.00           C
ATOM   6371 6C31 POPEn 135     111.112  57.102  52.330  1.00  0.00           C
ATOM   6375  NH3 POPEo 136     102.212 109.612  31.840  1.00  0.00           N
ATOM   6379  C12 POPEo 136     101.522 108.792  30.770  1.00  0.00           C
ATOM   6382  C11 POPEo 136     100.002 108.802  30.990  1.00  0.00           C
ATOM   6385  P   POPEo 136      97.732 108.052  30.070  1.00  0.00           P
ATOM   6386  O13 POPEo 136      97.432 109.442  29.640  1.00  0.00           O
ATOM   6387  O14 POPEo 136      97.042 106.952  29.380  1.00  0.00           O
ATOM   6388  O11 POPEo 136      97.332 107.952  31.600  1.00  0.00           O
ATOM   6389  O12 POPEo 136      99.312 107.902  30.119  1.00  0.00           O
ATOM   6390  C1  POPEo 136      96.452 108.912  32.190  1.00  0.00           C
ATOM   6393  C2  POPEo 136      97.182 110.222  32.619  1.00  0.00           C
ATOM   6395  O21 POPEo 136      97.312 110.242  34.059  1.00  0.00           O
ATOM   6396  C21 POPEo 136      98.482 109.962  34.589  1.00  0.00           C
ATOM   6397  O22 POPEo 136      99.532 109.782  33.999  1.00  0.00           O
ATOM   6398  C22 POPEo 136      98.312 109.862  36.100  1.00  0.00           C
ATOM   6401  C3  POPEo 136      96.342 111.432  32.110  1.00  0.00           C
ATOM   6404  O31 POPEo 136      96.812 112.712  32.600  1.00  0.00           O
ATOM   6405  C31 POPEo 136      96.232 113.072  33.730  1.00  0.00           C
ATOM   6406  O32 POPEo 136      95.442 112.402  34.370  1.00  0.00           O
ATOM   6407  C32 POPEo 136      96.672 114.492  34.069  1.00  0.00           C
ATOM   6410  C23 POPEo 136      98.392 111.222  36.829  1.00  0.00           C
ATOM   6413  C24 POPEo 136      97.892 111.082  38.270  1.00  0.00           C
ATOM   6416  C25 POPEo 136      97.712 112.402  39.019  1.00  0.00           C
ATOM   6419  C26 POPEo 136      99.012 112.992  39.589  1.00  0.00           C
ATOM   6422  C27 POPEo 136      98.732 113.942  40.759  1.00  0.00           C
ATOM   6425  C28 POPEo 136      99.962 114.312  41.610  1.00  0.00           C
ATOM   6428  C29 POPEo 136     100.512 113.102  42.330  1.00  0.00           C
ATOM   6430 0C21 POPEo 136     100.562 112.892  43.650  1.00  0.00           C
ATOM   6432 1C21 POPEo 136     100.132 113.862  44.719  1.00  0.00           C
ATOM   6435 2C21 POPEo 136     100.662 113.462  46.100  1.00  0.00           C
ATOM   6438 3C21 POPEo 136     100.042 112.162  46.649  1.00  0.00           C
ATOM   6441 4C21 POPEo 136     100.452 111.872  48.099  1.00  0.00           C
ATOM   6444 5C21 POPEo 136      99.732 110.652  48.689  1.00  0.00           C
ATOM   6447 6C21 POPEo 136     100.262 109.312  48.170  1.00  0.00           C
ATOM   6450 7C21 POPEo 136      99.242 108.172  48.300  1.00  0.00           C
ATOM   6453 8C21 POPEo 136      99.772 106.822  47.809  1.00  0.00           C
ATOM   6457  C33 POPEo 136      96.252 114.912  35.500  1.00  0.00           C
ATOM   6460  C34 POPEo 136      94.732 115.052  35.690  1.00  0.00           C
ATOM   6463  C35 POPEo 136      94.352 114.872  37.159  1.00  0.00           C
ATOM   6466  C36 POPEo 136      94.882 116.012  38.029  1.00  0.00           C
ATOM   6469  C37 POPEo 136      94.882 115.682  39.520  1.00  0.00           C
ATOM   6472  C38 POPEo 136      95.482 116.842  40.309  1.00  0.00           C
ATOM   6475  C39 POPEo 136      95.302 116.682  41.820  1.00  0.00           C
ATOM   6478 0C31 POPEo 136      96.652 116.592  42.540  1.00  0.00           C
ATOM   6481 1C31 POPEo 136      96.532 116.552  44.059  1.00  0.00           C
ATOM   6484 2C31 POPEo 136      96.062 115.192  44.600  1.00  0.00           C
ATOM   6487 3C31 POPEo 136      95.882 115.222  46.130  1.00  0.00           C
ATOM   6490 4C31 POPEo 136      97.212 115.352  46.890  1.00  0.00           C
ATOM   6493 5C31 POPEo 136      97.052 115.942  48.289  1.00  0.00           C
ATOM   6496 6C31 POPEo 136      98.412 116.172  48.940  1.00  0.00           C
ATOM   6500  NH3 POPEp 137     107.452  86.822  35.549  1.00  0.00           N
ATOM   6504  C12 POPEp 137     108.392  87.632  36.430  1.00  0.00           C
ATOM   6507  C11 POPEp 137     109.742  86.952  36.759  1.00  0.00           C
ATOM   6510  P   POPEp 137     111.962  87.342  38.060  1.00  0.00           P
ATOM   6511  O13 POPEp 137     111.782  86.082  38.809  1.00  0.00           O
ATOM   6512  O14 POPEp 137     112.792  87.342  36.839  1.00  0.00           O
ATOM   6513  O11 POPEp 137     112.462  88.462  39.059  1.00  0.00           O
ATOM   6514  O12 POPEp 137     110.492  87.802  37.639  1.00  0.00           O
ATOM   6515  C1  POPEp 137     113.532  88.232  39.989  1.00  0.00           C
ATOM   6518  C2  POPEp 137     113.112  88.622  41.440  1.00  0.00           C
ATOM   6520  O21 POPEp 137     114.072  88.042  42.350  1.00  0.00           O
ATOM   6521  C21 POPEp 137     114.102  88.622  43.549  1.00  0.00           C
ATOM   6522  O22 POPEp 137     113.522  89.642  43.840  1.00  0.00           O
ATOM   6523  C22 POPEp 137     115.002  87.832  44.509  1.00  0.00           C
ATOM   6526  C3  POPEp 137     111.652  88.122  41.759  1.00  0.00           C
ATOM   6529  O31 POPEp 137     111.062  88.702  42.940  1.00  0.00           O
ATOM   6530  C31 POPEp 137     110.642  89.962  42.780  1.00  0.00           C
ATOM   6531  O32 POPEp 137     110.702  90.612  41.750  1.00  0.00           O
ATOM   6532  C32 POPEp 137     110.032  90.502  44.079  1.00  0.00           C
ATOM   6535  C23 POPEp 137     114.702  88.132  45.989  1.00  0.00           C
ATOM   6538  C24 POPEp 137     115.872  87.742  46.920  1.00  0.00           C
ATOM   6541  C25 POPEp 137     115.652  88.242  48.359  1.00  0.00           C
ATOM   6544  C26 POPEp 137     116.952  88.602  49.090  1.00  0.00           C
ATOM   6547  C27 POPEp 137     116.672  89.262  50.440  1.00  0.00           C
ATOM   6550  C28 POPEp 137     117.912  89.862  51.119  1.00  0.00           C
ATOM   6553  C29 POPEp 137     117.522  90.672  52.330  1.00  0.00           C
ATOM   6555 0C21 POPEp 137     118.352  91.212  53.240  1.00  0.00           C
ATOM   6557 1C21 POPEp 137     119.862  91.152  53.269  1.00  0.00           C
ATOM   6560 2C21 POPEp 137     120.372  90.442  54.539  1.00  0.00           C
ATOM   6563 3C21 POPEp 137     121.832  90.802  54.900  1.00  0.00           C
ATOM   6566 4C21 POPEp 137     122.372  89.952  56.049  1.00  0.00           C
ATOM   6569 5C21 POPEp 137     123.772  90.362  56.530  1.00  0.00           C
ATOM   6572 6C21 POPEp 137     124.212  89.562  57.769  1.00  0.00           C
ATOM   6575 7C21 POPEp 137     125.482  90.092  58.450  1.00  0.00           C
ATOM   6578 8C21 POPEp 137     126.742  89.282  58.129  1.00  0.00           C
ATOM   6582  C33 POPEp 137     111.082  90.792  45.180  1.00  0.00           C
ATOM   6585  C34 POPEp 137     110.522  91.672  46.290  1.00  0.00           C
ATOM   6588  C35 POPEp 137     111.422  91.792  47.530  1.00  0.00           C
ATOM   6591  C36 POPEp 137     112.882  92.132  47.229  1.00  0.00           C
ATOM   6594  C37 POPEp 137     113.672  92.502  48.500  1.00  0.00           C
ATOM   6597  C38 POPEp 137     115.152  92.772  48.210  1.00  0.00           C
ATOM   6600  C39 POPEp 137     116.002  93.092  49.450  1.00  0.00           C
ATOM   6603 0C31 POPEp 137     115.582  94.372  50.180  1.00  0.00           C
ATOM   6606 1C31 POPEp 137     116.522  94.672  51.360  1.00  0.00           C
ATOM   6609 2C31 POPEp 137     116.222  95.992  52.070  1.00  0.00           C
ATOM   6612 3C31 POPEp 137     116.512  97.232  51.210  1.00  0.00           C
ATOM   6615 4C31 POPEp 137     117.332  98.302  51.940  1.00  0.00           C
ATOM   6618 5C31 POPEp 137     117.792  99.452  51.039  1.00  0.00           C
ATOM   6621 6C31 POPEp 137     118.852 100.342  51.690  1.00  0.00           C
ATOM   6625  NH3 POPEq 138     100.382  70.962  36.460  1.00  0.00           N
ATOM   6629  C12 POPEq 138      99.212  71.212  37.380  1.00  0.00           C
ATOM   6632  C11 POPEq 138      98.882  69.962  38.219  1.00  0.00           C
ATOM   6635  P   POPEq 138      99.692  67.682  37.190  1.00  0.00           P
ATOM   6636  O13 POPEq 138      99.212  66.692  36.210  1.00  0.00           O
ATOM   6637  O14 POPEq 138     100.962  68.382  36.870  1.00  0.00           O
ATOM   6638  O11 POPEq 138      99.782  67.012  38.600  1.00  0.00           O
ATOM   6639  O12 POPEq 138      98.612  68.822  37.390  1.00  0.00           O
ATOM   6640  C1  POPEq 138      98.712  66.832  39.509  1.00  0.00           C
ATOM   6643  C2  POPEq 138      99.342  66.382  40.850  1.00  0.00           C
ATOM   6645  O21 POPEq 138      98.332  66.402  41.880  1.00  0.00           O
ATOM   6646  C21 POPEq 138      98.662  65.682  42.949  1.00  0.00           C
ATOM   6647  O22 POPEq 138      99.672  65.022  43.079  1.00  0.00           O
ATOM   6648  C22 POPEq 138      97.582  65.782  44.030  1.00  0.00           C
ATOM   6651  C3  POPEq 138     100.542  67.362  41.090  1.00  0.00           C
ATOM   6654  O31 POPEq 138     100.902  67.592  42.470  1.00  0.00           O
ATOM   6655  C31 POPEq 138     101.112  68.862  42.780  1.00  0.00           C
ATOM   6656  O32 POPEq 138     100.992  69.822  42.030  1.00  0.00           O
ATOM   6657  C32 POPEq 138     101.732  68.902  44.170  1.00  0.00           C
ATOM   6660  C23 POPEq 138      97.982  66.722  45.190  1.00  0.00           C
ATOM   6663  C24 POPEq 138      97.052  66.582  46.400  1.00  0.00           C
ATOM   6666  C25 POPEq 138      96.992  67.822  47.299  1.00  0.00           C
ATOM   6669  C26 POPEq 138      98.282  68.192  48.050  1.00  0.00           C
ATOM   6672  C27 POPEq 138      98.042  69.442  48.910  1.00  0.00           C
ATOM   6675  C28 POPEq 138      99.152  69.742  49.919  1.00  0.00           C
ATOM   6678  C29 POPEq 138      98.712  70.872  50.829  1.00  0.00           C
ATOM   6680 0C21 POPEq 138      98.692  70.862  52.169  1.00  0.00           C
ATOM   6682 1C21 POPEq 138      99.162  69.732  53.059  1.00  0.00           C
ATOM   6685 2C21 POPEq 138      98.522  69.702  54.460  1.00  0.00           C
ATOM   6688 3C21 POPEq 138      99.562  69.352  55.530  1.00  0.00           C
ATOM   6691 4C21 POPEq 138      98.962  68.832  56.850  1.00  0.00           C
ATOM   6694 5C21 POPEq 138      99.962  68.872  58.019  1.00  0.00           C
ATOM   6697 6C21 POPEq 138     101.382  68.412  57.669  1.00  0.00           C
ATOM   6700 7C21 POPEq 138     102.262  68.222  58.910  1.00  0.00           C
ATOM   6703 8C21 POPEq 138     103.752  68.082  58.590  1.00  0.00           C
ATOM   6707  C33 POPEq 138     101.772  70.312  44.789  1.00  0.00           C
ATOM   6710  C34 POPEq 138     102.722  70.342  46.000  1.00  0.00           C
ATOM   6713  C35 POPEq 138     102.952  71.732  46.610  1.00  0.00           C
ATOM   6716  C36 POPEq 138     103.862  71.722  47.840  1.00  0.00           C
ATOM   6719  C37 POPEq 138     103.152  71.382  49.170  1.00  0.00           C
ATOM   6722  C38 POPEq 138     103.992  70.452  50.069  1.00  0.00           C
ATOM   6725  C39 POPEq 138     103.402  70.192  51.470  1.00  0.00           C
ATOM   6728 0C31 POPEq 138     103.592  71.352  52.450  1.00  0.00           C
ATOM   6731 1C31 POPEq 138     103.102  71.012  53.870  1.00  0.00           C
ATOM   6734 2C31 POPEq 138     103.322  72.112  54.910  1.00  0.00           C
ATOM   6737 3C31 POPEq 138     102.662  73.452  54.539  1.00  0.00           C
ATOM   6740 4C31 POPEq 138     102.732  74.482  55.680  1.00  0.00           C
ATOM   6743 5C31 POPEq 138     102.202  75.852  55.230  1.00  0.00           C
ATOM   6746 6C31 POPEq 138     102.302  76.942  56.300  1.00  0.00           C
ATOM   6750  NH3 POPEr 139      36.582  92.242  38.219  1.00  0.00           N
ATOM   6754  C12 POPEr 139      37.162  91.932  36.870  1.00  0.00           C
ATOM   6757  C11 POPEr 139      36.052  91.502  35.909  1.00  0.00           C
ATOM   6760  P   POPEr 139      33.752  92.732  36.230  1.00  0.00           P
ATOM   6761  O13 POPEr 139      33.372  94.152  36.130  1.00  0.00           O
ATOM   6762  O14 POPEr 139      32.892  91.742  35.540  1.00  0.00           O
ATOM   6763  O11 POPEr 139      33.952  92.302  37.749  1.00  0.00           O
ATOM   6764  O12 POPEr 139      35.212  92.622  35.680  1.00  0.00           O
ATOM   6765  C1  POPEr 139      32.852  92.502  38.650  1.00  0.00           C
ATOM   6768  C2  POPEr 139      33.192  93.472  39.809  1.00  0.00           C
ATOM   6770  O21 POPEr 139      33.162  92.762  41.059  1.00  0.00           O
ATOM   6771  C21 POPEr 139      34.222  91.982  41.280  1.00  0.00           C
ATOM   6772  O22 POPEr 139      35.202  91.912  40.560  1.00  0.00           O
ATOM   6773  C22 POPEr 139      34.062  91.272  42.629  1.00  0.00           C
ATOM   6776  C3  POPEr 139      32.162  94.662  39.780  1.00  0.00           C
ATOM   6779  O31 POPEr 139      32.232  95.522  40.929  1.00  0.00           O
ATOM   6780  C31 POPEr 139      31.402  95.152  41.909  1.00  0.00           C
ATOM   6781  O32 POPEr 139      30.682  94.172  41.890  1.00  0.00           O
ATOM   6782  C32 POPEr 139      31.482  96.172  43.029  1.00  0.00           C
ATOM   6785  C23 POPEr 139      34.362  92.212  43.830  1.00  0.00           C
ATOM   6788  C24 POPEr 139      33.692  91.742  45.129  1.00  0.00           C
ATOM   6791  C25 POPEr 139      34.362  90.562  45.859  1.00  0.00           C
ATOM   6794  C26 POPEr 139      33.442  90.042  46.969  1.00  0.00           C
ATOM   6797  C27 POPEr 139      33.962  88.822  47.749  1.00  0.00           C
ATOM   6800  C28 POPEr 139      32.842  88.122  48.549  1.00  0.00           C
ATOM   6803  C29 POPEr 139      32.182  89.042  49.550  1.00  0.00           C
ATOM   6805 0C21 POPEr 139      31.502  88.662  50.649  1.00  0.00           C
ATOM   6807 1C21 POPEr 139      31.252  87.262  51.109  1.00  0.00           C
ATOM   6810 2C21 POPEr 139      32.382  86.722  52.009  1.00  0.00           C
ATOM   6813 3C21 POPEr 139      32.852  87.672  53.120  1.00  0.00           C
ATOM   6816 4C21 POPEr 139      34.062  88.532  52.739  1.00  0.00           C
ATOM   6819 5C21 POPEr 139      34.882  88.932  53.980  1.00  0.00           C
ATOM   6822 6C21 POPEr 139      36.102  89.792  53.650  1.00  0.00           C
ATOM   6825 7C21 POPEr 139      37.012  89.952  54.869  1.00  0.00           C
ATOM   6828 8C21 POPEr 139      38.092  91.022  54.700  1.00  0.00           C
ATOM   6832  C33 POPEr 139      31.432  95.502  44.409  1.00  0.00           C
ATOM   6835  C34 POPEr 139      31.432  96.562  45.509  1.00  0.00           C
ATOM   6838  C35 POPEr 139      31.692  96.002  46.899  1.00  0.00           C
ATOM   6841  C36 POPEr 139      30.652  94.962  47.320  1.00  0.00           C
ATOM   6844  C37 POPEr 139      30.812  94.552  48.790  1.00  0.00           C
ATOM   6847  C38 POPEr 139      29.692  93.632  49.269  1.00  0.00           C
ATOM   6850  C39 POPEr 139      29.702  93.472  50.800  1.00  0.00           C
ATOM   6853 0C31 POPEr 139      30.872  92.632  51.319  1.00  0.00           C
ATOM   6856 1C31 POPEr 139      31.052  92.802  52.840  1.00  0.00           C
ATOM   6859 2C31 POPEr 139      32.222  91.992  53.399  1.00  0.00           C
ATOM   6862 3C31 POPEr 139      32.522  92.372  54.850  1.00  0.00           C
ATOM   6865 4C31 POPEr 139      33.922  92.972  55.040  1.00  0.00           C
ATOM   6868 5C31 POPEr 139      34.112  93.582  56.430  1.00  0.00           C
ATOM   6871 6C31 POPEr 139      35.502  94.182  56.620  1.00  0.00           C
ATOM   6875  NH3 POPEs 140       8.782  67.382  79.679  1.00  0.00           N
ATOM   6879  C12 POPEs 140       8.622  66.622  80.970  1.00  0.00           C
ATOM   6882  C11 POPEs 140       8.012  65.222  80.719  1.00  0.00           C
ATOM   6885  P   POPEs 140       9.722  64.342  78.879  1.00  0.00           P
ATOM   6886  O13 POPEs 140      10.622  65.522  78.899  1.00  0.00           O
ATOM   6887  O14 POPEs 140      10.352  63.052  78.560  1.00  0.00           O
ATOM   6888  O11 POPEs 140       8.562  64.682  77.890  1.00  0.00           O
ATOM   6889  O12 POPEs 140       8.952  64.242  80.260  1.00  0.00           O
ATOM   6890  C1  POPEs 140       8.222  63.852  76.790  1.00  0.00           C
ATOM   6893  C2  POPEs 140       9.002  64.272  75.530  1.00  0.00           C
ATOM   6895  O21 POPEs 140       8.152  64.162  74.390  1.00  0.00           O
ATOM   6896  C21 POPEs 140       7.332  65.122  73.949  1.00  0.00           C
ATOM   6897  O22 POPEs 140       6.652  64.992  72.949  1.00  0.00           O
ATOM   6898  C22 POPEs 140       7.302  66.402  74.799  1.00  0.00           C
ATOM   6901  C3  POPEs 140      10.232  63.362  75.309  1.00  0.00           C
ATOM   6904  O31 POPEs 140      10.862  63.692  74.059  1.00  0.00           O
ATOM   6905  C31 POPEs 140      12.062  64.222  74.079  1.00  0.00           C
ATOM   6906  O32 POPEs 140      12.732  64.472  75.080  1.00  0.00           O
ATOM   6907  C32 POPEs 140      12.542  64.332  72.629  1.00  0.00           C
ATOM   6910  C23 POPEs 140       6.302  67.442  74.239  1.00  0.00           C
ATOM   6913  C24 POPEs 140       6.742  68.022  72.890  1.00  0.00           C
ATOM   6916  C25 POPEs 140       5.632  68.792  72.169  1.00  0.00           C
ATOM   6919  C26 POPEs 140       6.122  69.172  70.759  1.00  0.00           C
ATOM   6922  C27 POPEs 140       5.052  69.842  69.890  1.00  0.00           C
ATOM   6925  C28 POPEs 140       5.622  70.282  68.520  1.00  0.00           C
ATOM   6928  C29 POPEs 140       6.512  71.482  68.689  1.00  0.00           C
ATOM   6930 0C21 POPEs 140       6.702  72.492  67.829  1.00  0.00           C
ATOM   6932 1C21 POPEs 140       6.172  72.632  66.440  1.00  0.00           C
ATOM   6935 2C21 POPEs 140       7.412  72.702  65.540  1.00  0.00           C
ATOM   6938 3C21 POPEs 140       7.092  72.872  64.050  1.00  0.00           C
ATOM   6941 4C21 POPEs 140       8.392  72.942  63.229  1.00  0.00           C
ATOM   6944 5C21 POPEs 140       8.992  74.352  63.149  1.00  0.00           C
ATOM   6947 6C21 POPEs 140       8.332  75.202  62.050  1.00  0.00           C
ATOM   6950 7C21 POPEs 140       9.042  76.532  61.800  1.00  0.00           C
ATOM   6953 8C21 POPEs 140       8.502  77.292  60.579  1.00  0.00           C
ATOM   6957  C33 POPEs 140      12.522  62.952  71.920  1.00  0.00           C
ATOM   6960  C34 POPEs 140      12.542  63.042  70.390  1.00  0.00           C
ATOM   6963  C35 POPEs 140      11.232  63.602  69.820  1.00  0.00           C
ATOM   6966  C36 POPEs 140      11.142  63.512  68.300  1.00  0.00           C
ATOM   6969  C37 POPEs 140       9.922  64.252  67.759  1.00  0.00           C
ATOM   6972  C38 POPEs 140       9.992  64.502  66.249  1.00  0.00           C
ATOM   6975  C39 POPEs 140       9.912  63.222  65.399  1.00  0.00           C
ATOM   6978 0C31 POPEs 140       8.502  62.602  65.370  1.00  0.00           C
ATOM   6981 1C31 POPEs 140       8.302  61.672  64.160  1.00  0.00           C
ATOM   6984 2C31 POPEs 140       6.872  61.132  64.059  1.00  0.00           C
ATOM   6987 3C31 POPEs 140       6.512  60.682  62.639  1.00  0.00           C
ATOM   6990 4C31 POPEs 140       6.112  61.862  61.730  1.00  0.00           C
ATOM   6993 5C31 POPEs 140       5.742  61.432  60.309  1.00  0.00           C
ATOM   6996 6C31 POPEs 140       5.252  62.602  59.449  1.00  0.00           C
ATOM   7000  NH3 POPEt 141      32.712  82.302  35.470  1.00  0.00           N
ATOM   7004  C12 POPEt 141      31.512  82.422  34.559  1.00  0.00           C
ATOM   7007  C11 POPEt 141      30.632  81.172  34.680  1.00  0.00           C
ATOM   7010  P   POPEt 141      28.572  79.982  33.669  1.00  0.00           P
ATOM   7011  O13 POPEt 141      27.352  80.352  32.930  1.00  0.00           O
ATOM   7012  O14 POPEt 141      29.282  78.772  33.200  1.00  0.00           O
ATOM   7013  O11 POPEt 141      28.282  79.742  35.200  1.00  0.00           O
ATOM   7014  O12 POPEt 141      29.612  81.172  33.680  1.00  0.00           O
ATOM   7015  C1  POPEt 141      27.162  80.222  35.930  1.00  0.00           C
ATOM   7018  C2  POPEt 141      27.012  79.252  37.130  1.00  0.00           C
ATOM   7020  O21 POPEt 141      25.752  79.302  37.819  1.00  0.00           O
ATOM   7021  C21 POPEt 141      25.632  80.272  38.720  1.00  0.00           C
ATOM   7022  O22 POPEt 141      26.292  81.292  38.749  1.00  0.00           O
ATOM   7023  C22 POPEt 141      24.502  79.962  39.700  1.00  0.00           C
ATOM   7026  C3  POPEt 141      28.262  79.342  38.050  1.00  0.00           C
ATOM   7029  O31 POPEt 141      28.152  78.292  39.030  1.00  0.00           O
ATOM   7030  C31 POPEt 141      28.572  78.472  40.280  1.00  0.00           C
ATOM   7031  O32 POPEt 141      28.122  77.872  41.239  1.00  0.00           O
ATOM   7032  C32 POPEt 141      29.782  79.392  40.389  1.00  0.00           C
ATOM   7035  C23 POPEt 141      24.962  80.112  41.179  1.00  0.00           C
ATOM   7038  C24 POPEt 141      23.892  79.672  42.200  1.00  0.00           C
ATOM   7041  C25 POPEt 141      22.552  80.412  42.070  1.00  0.00           C
ATOM   7044  C26 POPEt 141      22.192  81.322  43.250  1.00  0.00           C
ATOM   7047  C27 POPEt 141      20.762  81.852  43.089  1.00  0.00           C
ATOM   7050  C28 POPEt 141      20.332  82.842  44.190  1.00  0.00           C
ATOM   7053  C29 POPEt 141      18.832  83.052  44.170  1.00  0.00           C
ATOM   7055 0C21 POPEt 141      18.112  83.642  45.129  1.00  0.00           C
ATOM   7057 1C21 POPEt 141      18.652  84.262  46.400  1.00  0.00           C
ATOM   7060 2C21 POPEt 141      18.252  83.442  47.629  1.00  0.00           C
ATOM   7063 3C21 POPEt 141      18.742  84.052  48.949  1.00  0.00           C
ATOM   7066 4C21 POPEt 141      18.442  83.132  50.139  1.00  0.00           C
ATOM   7069 5C21 POPEt 141      18.562  83.812  51.509  1.00  0.00           C
ATOM   7072 6C21 POPEt 141      20.002  83.912  52.030  1.00  0.00           C
ATOM   7075 7C21 POPEt 141      20.052  84.422  53.479  1.00  0.00           C
ATOM   7078 8C21 POPEt 141      21.392  84.182  54.180  1.00  0.00           C
ATOM   7082  C33 POPEt 141      29.412  80.772  40.960  1.00  0.00           C
ATOM   7085  C34 POPEt 141      30.192  81.092  42.239  1.00  0.00           C
ATOM   7088  C35 POPEt 141      29.842  80.202  43.440  1.00  0.00           C
ATOM   7091  C36 POPEt 141      28.512  80.552  44.120  1.00  0.00           C
ATOM   7094  C37 POPEt 141      28.602  80.252  45.620  1.00  0.00           C
ATOM   7097  C38 POPEt 141      27.322  80.562  46.410  1.00  0.00           C
ATOM   7100  C39 POPEt 141      27.592  80.542  47.920  1.00  0.00           C
ATOM   7103 0C31 POPEt 141      26.352  80.722  48.819  1.00  0.00           C
ATOM   7106 1C31 POPEt 141      26.762  80.862  50.290  1.00  0.00           C
ATOM   7109 2C31 POPEt 141      25.642  81.292  51.249  1.00  0.00           C
ATOM   7112 3C31 POPEt 141      24.802  80.132  51.809  1.00  0.00           C
ATOM   7115 4C31 POPEt 141      24.082  80.522  53.110  1.00  0.00           C
ATOM   7118 5C31 POPEt 141      23.312  79.362  53.749  1.00  0.00           C
ATOM   7121 6C31 POPEt 141      22.692  79.712  55.100  1.00  0.00           C
ATOM   7125  NH3 POPEu 142     105.332  63.062  40.719  1.00  0.00           N
ATOM   7129  C12 POPEu 142     106.782  63.312  41.049  1.00  0.00           C
ATOM   7132  C11 POPEu 142     107.362  64.572  40.410  1.00  0.00           C
ATOM   7135  P   POPEu 142     109.702  65.742  40.290  1.00  0.00           P
ATOM   7136  O13 POPEu 142     109.512  65.702  38.830  1.00  0.00           O
ATOM   7137  O14 POPEu 142     109.692  67.022  41.010  1.00  0.00           O
ATOM   7138  O11 POPEu 142     111.092  65.042  40.570  1.00  0.00           O
ATOM   7139  O12 POPEu 142     108.652  64.772  40.969  1.00  0.00           O
ATOM   7140  C1  POPEu 142     111.112  63.682  41.000  1.00  0.00           C
ATOM   7143  C2  POPEu 142     110.962  63.662  42.530  1.00  0.00           C
ATOM   7145  O21 POPEu 142     112.252  63.752  43.159  1.00  0.00           O
ATOM   7146  C21 POPEu 142     112.922  64.842  42.850  1.00  0.00           C
ATOM   7147  O22 POPEu 142     113.872  64.882  42.079  1.00  0.00           O
ATOM   7148  C22 POPEu 142     112.412  66.032  43.650  1.00  0.00           C
ATOM   7151  C3  POPEu 142     110.202  62.432  43.050  1.00  0.00           C
ATOM   7154  O31 POPEu 142     109.322  62.762  44.129  1.00  0.00           O
ATOM   7155  C31 POPEu 142     109.892  62.802  45.319  1.00  0.00           C
ATOM   7156  O32 POPEu 142     111.092  62.812  45.540  1.00  0.00           O
ATOM   7157  C32 POPEu 142     108.802  62.722  46.370  1.00  0.00           C
ATOM   7160  C23 POPEu 142     112.892  65.982  45.110  1.00  0.00           C
ATOM   7163  C24 POPEu 142     111.862  66.532  46.100  1.00  0.00           C
ATOM   7166  C25 POPEu 142     112.482  66.732  47.489  1.00  0.00           C
ATOM   7169  C26 POPEu 142     111.512  67.322  48.510  1.00  0.00           C
ATOM   7172  C27 POPEu 142     112.112  67.442  49.919  1.00  0.00           C
ATOM   7175  C28 POPEu 142     111.752  66.282  50.870  1.00  0.00           C
ATOM   7178  C29 POPEu 142     112.222  64.922  50.399  1.00  0.00           C
ATOM   7180 0C21 POPEu 142     113.132  64.122  50.969  1.00  0.00           C
ATOM   7182 1C21 POPEu 142     113.952  64.402  52.210  1.00  0.00           C
ATOM   7185 2C21 POPEu 142     114.102  63.182  53.129  1.00  0.00           C
ATOM   7188 3C21 POPEu 142     112.872  62.912  54.009  1.00  0.00           C
ATOM   7191 4C21 POPEu 142     113.162  61.942  55.160  1.00  0.00           C
ATOM   7194 5C21 POPEu 142     113.212  60.462  54.760  1.00  0.00           C
ATOM   7197 6C21 POPEu 142     113.662  59.582  55.929  1.00  0.00           C
ATOM   7200 7C21 POPEu 142     113.502  58.082  55.670  1.00  0.00           C
ATOM   7203 8C21 POPEu 142     114.102  57.232  56.790  1.00  0.00           C
ATOM   7207  C33 POPEu 142     109.082  63.682  47.540  1.00  0.00           C
ATOM   7210  C34 POPEu 142     108.232  63.362  48.770  1.00  0.00           C
ATOM   7213  C35 POPEu 142     108.972  63.842  50.020  1.00  0.00           C
ATOM   7216  C36 POPEu 142     108.232  63.652  51.340  1.00  0.00           C
ATOM   7219  C37 POPEu 142     109.132  64.112  52.499  1.00  0.00           C
ATOM   7222  C38 POPEu 142     108.452  64.112  53.870  1.00  0.00           C
ATOM   7225  C39 POPEu 142     109.422  64.472  55.020  1.00  0.00           C
ATOM   7228 0C31 POPEu 142     110.252  65.742  54.760  1.00  0.00           C
ATOM   7231 1C31 POPEu 142     111.122  66.162  55.950  1.00  0.00           C
ATOM   7234 2C31 POPEu 142     110.532  67.292  56.809  1.00  0.00           C
ATOM   7237 3C31 POPEu 142     109.282  66.872  57.600  1.00  0.00           C
ATOM   7240 4C31 POPEu 142     108.742  67.992  58.489  1.00  0.00           C
ATOM   7243 5C31 POPEu 142     107.542  67.552  59.339  1.00  0.00           C
ATOM   7246 6C31 POPEu 142     107.012  68.652  60.259  1.00  0.00           C
ATOM   7250  NH3 POPEv 143      51.952  91.982  79.679  1.00  0.00           N
ATOM   7254  C12 POPEv 143      50.652  92.742  79.670  1.00  0.00           C
ATOM   7257  C11 POPEv 143      49.452  92.002  79.050  1.00  0.00           C
ATOM   7260  P   POPEv 143      47.412  93.692  79.229  1.00  0.00           P
ATOM   7261  O13 POPEv 143      46.782  93.382  77.929  1.00  0.00           O
ATOM   7262  O14 POPEv 143      46.462  94.032  80.310  1.00  0.00           O
ATOM   7263  O11 POPEv 143      48.552  94.772  79.039  1.00  0.00           O
ATOM   7264  O12 POPEv 143      48.242  92.422  79.690  1.00  0.00           O
ATOM   7265  C1  POPEv 143      48.382  95.982  78.289  1.00  0.00           C
ATOM   7268  C2  POPEv 143      49.242  96.002  76.980  1.00  0.00           C
ATOM   7270  O21 POPEv 143      49.432  97.332  76.449  1.00  0.00           O
ATOM   7271  C21 POPEv 143      48.412  97.872  75.780  1.00  0.00           C
ATOM   7272  O22 POPEv 143      47.272  97.452  75.759  1.00  0.00           O
ATOM   7273  C22 POPEv 143      48.872  99.112  75.009  1.00  0.00           C
ATOM   7276  C3  POPEv 143      48.752  94.972  75.899  1.00  0.00           C
ATOM   7279  O31 POPEv 143      49.122  95.412  74.579  1.00  0.00           O
ATOM   7280  C31 POPEv 143      48.842  94.562  73.609  1.00  0.00           C
ATOM   7281  O32 POPEv 143      48.622  93.372  73.739  1.00  0.00           O
ATOM   7282  C32 POPEv 143      48.972  95.332  72.280  1.00  0.00           C
ATOM   7285  C23 POPEv 143      48.262 100.422  75.559  1.00  0.00           C
ATOM   7288  C24 POPEv 143      48.402 101.582  74.560  1.00  0.00           C
ATOM   7291  C25 POPEv 143      47.872 102.912  75.110  1.00  0.00           C
ATOM   7294  C26 POPEv 143      47.892 104.022  74.040  1.00  0.00           C
ATOM   7297  C27 POPEv 143      47.392 105.362  74.589  1.00  0.00           C
ATOM   7300  C28 POPEv 143      47.282 106.472  73.520  1.00  0.00           C
ATOM   7303  C29 POPEv 143      46.072 106.292  72.639  1.00  0.00           C
ATOM   7305 0C21 POPEv 143      45.082 107.172  72.419  1.00  0.00           C
ATOM   7307 1C21 POPEv 143      44.972 108.582  72.969  1.00  0.00           C
ATOM   7310 2C21 POPEv 143      43.632 108.882  73.669  1.00  0.00           C
ATOM   7313 3C21 POPEv 143      42.422 108.882  72.720  1.00  0.00           C
ATOM   7316 4C21 POPEv 143      41.142 109.282  73.469  1.00  0.00           C
ATOM   7319 5C21 POPEv 143      40.142 110.112  72.650  1.00  0.00           C
ATOM   7322 6C21 POPEv 143      39.302 109.252  71.710  1.00  0.00           C
ATOM   7325 7C21 POPEv 143      38.142 110.042  71.090  1.00  0.00           C
ATOM   7328 8C21 POPEv 143      37.282 109.222  70.129  1.00  0.00           C
ATOM   7332  C33 POPEv 143      47.652  95.412  71.480  1.00  0.00           C
ATOM   7335  C34 POPEv 143      47.842  94.992  70.020  1.00  0.00           C
ATOM   7338  C35 POPEv 143      46.522  94.772  69.280  1.00  0.00           C
ATOM   7341  C36 POPEv 143      46.722  94.462  67.790  1.00  0.00           C
ATOM   7344  C37 POPEv 143      45.392  94.222  67.070  1.00  0.00           C
ATOM   7347  C38 POPEv 143      45.542  93.912  65.570  1.00  0.00           C
ATOM   7350  C39 POPEv 143      45.792  95.162  64.710  1.00  0.00           C
ATOM   7353 0C31 POPEv 143      45.792  94.822  63.210  1.00  0.00           C
ATOM   7356 1C31 POPEv 143      45.792  96.062  62.299  1.00  0.00           C
ATOM   7359 2C31 POPEv 143      45.592  95.662  60.829  1.00  0.00           C
ATOM   7362 3C31 POPEv 143      45.042  96.792  59.950  1.00  0.00           C
ATOM   7365 4C31 POPEv 143      44.462  96.282  58.619  1.00  0.00           C
ATOM   7368 5C31 POPEv 143      43.322  97.152  58.089  1.00  0.00           C
ATOM   7371 6C31 POPEv 143      42.742  96.652  56.769  1.00  0.00           C
ATOM   7375  NH3 POPEw 144       1.618  46.082  80.660  1.00  0.00           N
ATOM   7379  C12 POPEw 144       2.862  46.802  80.210  1.00  0.00           C
ATOM   7382  C11 POPEw 144       3.862  46.942  81.390  1.00  0.00           C
ATOM   7385  P   POPEw 144       4.782  49.372  81.640  1.00  0.00           P
ATOM   7386  O13 POPEw 144       3.382  49.822  81.460  1.00  0.00           O
ATOM   7387  O14 POPEw 144       5.302  49.512  83.010  1.00  0.00           O
ATOM   7388  O11 POPEw 144       5.692  50.202  80.660  1.00  0.00           O
ATOM   7389  O12 POPEw 144       4.902  47.882  81.089  1.00  0.00           O
ATOM   7390  C1  POPEw 144       5.632  50.012  79.239  1.00  0.00           C
ATOM   7393  C2  POPEw 144       6.582  51.032  78.549  1.00  0.00           C
ATOM   7395  O21 POPEw 144       6.042  51.542  77.319  1.00  0.00           O
ATOM   7396  C21 POPEw 144       5.762  50.702  76.329  1.00  0.00           C
ATOM   7397  O22 POPEw 144       5.952  49.502  76.349  1.00  0.00           O
ATOM   7398  C22 POPEw 144       5.252  51.522  75.139  1.00  0.00           C
ATOM   7401  C3  POPEw 144       8.042  50.482  78.440  1.00  0.00           C
ATOM   7404  O31 POPEw 144       9.012  51.542  78.219  1.00  0.00           O
ATOM   7405  C31 POPEw 144       9.592  51.522  77.019  1.00  0.00           C
ATOM   7406  O32 POPEw 144       9.472  50.642  76.189  1.00  0.00           O
ATOM   7407  C32 POPEw 144      10.302  52.852  76.799  1.00  0.00           C
ATOM   7410  C23 POPEw 144       5.432  50.862  73.739  1.00  0.00           C
ATOM   7413  C24 POPEw 144       5.862  51.892  72.680  1.00  0.00           C
ATOM   7416  C25 POPEw 144       5.942  51.362  71.239  1.00  0.00           C
ATOM   7419  C26 POPEw 144       5.252  52.292  70.220  1.00  0.00           C
ATOM   7422  C27 POPEw 144       5.592  51.972  68.759  1.00  0.00           C
ATOM   7425  C28 POPEw 144       4.932  52.952  67.759  1.00  0.00           C
ATOM   7428  C29 POPEw 144       3.552  52.492  67.359  1.00  0.00           C
ATOM   7430 0C21 POPEw 144       2.402  53.182  67.439  1.00  0.00           C
ATOM   7432 1C21 POPEw 144       2.188  54.592  67.949  1.00  0.00           C
ATOM   7435 2C21 POPEw 144       1.968  55.592  66.790  1.00  0.00           C
ATOM   7438 3C21 POPEw 144       0.838  55.192  65.839  1.00  0.00           C
ATOM   7441 4C21 POPEw 144       0.478  56.312  64.859  1.00  0.00           C
ATOM   7444 5C21 POPEw 144      -0.642  55.912  63.910  1.00  0.00           C
ATOM   7447 6C21 POPEw 144      -0.972  57.032  62.919  1.00  0.00           C
ATOM   7450 7C21 POPEw 144      -1.932  56.552  61.839  1.00  0.00           C
ATOM   7453 8C21 POPEw 144      -2.322  57.662  60.859  1.00  0.00           C
ATOM   7457  C33 POPEw 144      10.392  53.212  75.300  1.00  0.00           C
ATOM   7460  C34 POPEw 144      10.892  54.642  75.110  1.00  0.00           C
ATOM   7463  C35 POPEw 144      10.722  55.152  73.669  1.00  0.00           C
ATOM   7466  C36 POPEw 144      11.022  56.652  73.570  1.00  0.00           C
ATOM   7469  C37 POPEw 144      10.582  57.292  72.239  1.00  0.00           C
ATOM   7472  C38 POPEw 144      10.902  58.792  72.190  1.00  0.00           C
ATOM   7475  C39 POPEw 144      10.252  59.512  70.989  1.00  0.00           C
ATOM   7478 0C31 POPEw 144      10.972  59.262  69.659  1.00  0.00           C
ATOM   7481 1C31 POPEw 144      10.052  58.782  68.530  1.00  0.00           C
ATOM   7484 2C31 POPEw 144      10.802  58.352  67.260  1.00  0.00           C
ATOM   7487 3C31 POPEw 144      11.422  59.522  66.470  1.00  0.00           C
ATOM   7490 4C31 POPEw 144      12.132  59.062  65.190  1.00  0.00           C
ATOM   7493 5C31 POPEw 144      12.752  60.222  64.399  1.00  0.00           C
ATOM   7496 6C31 POPEw 144      13.212  59.832  62.989  1.00  0.00           C
ATOM   7500  NH3 POPEx 145      55.922  71.662  76.230  1.00  0.00           N
ATOM   7504  C12 POPEx 145      55.712  71.522  77.710  1.00  0.00           C
ATOM   7507  C11 POPEx 145      56.522  70.362  78.350  1.00  0.00           C
ATOM   7510  P   POPEx 145      56.562  68.392  76.650  1.00  0.00           P
ATOM   7511  O13 POPEx 145      55.942  67.552  77.680  1.00  0.00           O
ATOM   7512  O14 POPEx 145      55.642  69.052  75.690  1.00  0.00           O
ATOM   7513  O11 POPEx 145      57.722  67.632  75.909  1.00  0.00           O
ATOM   7514  O12 POPEx 145      57.282  69.572  77.409  1.00  0.00           O
ATOM   7515  C1  POPEx 145      58.722  66.922  76.659  1.00  0.00           C
ATOM   7518  C2  POPEx 145      59.252  65.682  75.880  1.00  0.00           C
ATOM   7520  O21 POPEx 145      59.822  66.032  74.630  1.00  0.00           O
ATOM   7521  C21 POPEx 145      60.942  66.702  74.589  1.00  0.00           C
ATOM   7522  O22 POPEx 145      61.632  67.082  75.530  1.00  0.00           O
ATOM   7523  C22 POPEx 145      61.292  66.822  73.100  1.00  0.00           C
ATOM   7526  C3  POPEx 145      58.122  64.672  75.559  1.00  0.00           C
ATOM   7529  O31 POPEx 145      58.602  63.412  75.020  1.00  0.00           O
ATOM   7530  C31 POPEx 145      58.542  63.242  73.700  1.00  0.00           C
ATOM   7531  O32 POPEx 145      58.222  64.112  72.899  1.00  0.00           O
ATOM   7532  C32 POPEx 145      58.862  61.792  73.300  1.00  0.00           C
ATOM   7535  C23 POPEx 145      62.592  67.572  72.809  1.00  0.00           C
ATOM   7538  C24 POPEx 145      62.952  67.522  71.319  1.00  0.00           C
ATOM   7541  C25 POPEx 145      64.262  68.272  71.039  1.00  0.00           C
ATOM   7544  C26 POPEx 145      64.652  68.252  69.550  1.00  0.00           C
ATOM   7547  C27 POPEx 145      66.092  68.722  69.350  1.00  0.00           C
ATOM   7550  C28 POPEx 145      66.512  68.742  67.870  1.00  0.00           C
ATOM   7553  C29 POPEx 145      68.002  68.932  67.750  1.00  0.00           C
ATOM   7555 0C21 POPEx 145      68.822  68.342  66.870  1.00  0.00           C
ATOM   7557 1C21 POPEx 145      68.412  67.432  65.740  1.00  0.00           C
ATOM   7560 2C21 POPEx 145      69.012  67.922  64.409  1.00  0.00           C
ATOM   7563 3C21 POPEx 145      68.382  67.192  63.219  1.00  0.00           C
ATOM   7566 4C21 POPEx 145      68.992  67.572  61.870  1.00  0.00           C
ATOM   7569 5C21 POPEx 145      68.962  69.052  61.500  1.00  0.00           C
ATOM   7572 6C21 POPEx 145      69.392  69.272  60.040  1.00  0.00           C
ATOM   7575 7C21 POPEx 145      69.332  70.742  59.620  1.00  0.00           C
ATOM   7578 8C21 POPEx 145      69.692  70.972  58.149  1.00  0.00           C
ATOM   7582  C33 POPEx 145      58.312  61.472  71.890  1.00  0.00           C
ATOM   7585  C34 POPEx 145      58.302  59.982  71.489  1.00  0.00           C
ATOM   7588  C35 POPEx 145      57.702  59.762  70.090  1.00  0.00           C
ATOM   7591  C36 POPEx 145      57.812  58.322  69.560  1.00  0.00           C
ATOM   7594  C37 POPEx 145      57.092  58.072  68.219  1.00  0.00           C
ATOM   7597  C38 POPEx 145      56.902  56.572  67.919  1.00  0.00           C
ATOM   7600  C39 POPEx 145      56.022  56.292  66.680  1.00  0.00           C
ATOM   7603 0C31 POPEx 145      56.802  56.262  65.350  1.00  0.00           C
ATOM   7606 1C31 POPEx 145      55.902  56.302  64.090  1.00  0.00           C
ATOM   7609 2C31 POPEx 145      55.422  54.932  63.559  1.00  0.00           C
ATOM   7612 3C31 POPEx 145      54.162  54.382  64.239  1.00  0.00           C
ATOM   7615 4C31 POPEx 145      53.652  53.082  63.580  1.00  0.00           C
ATOM   7618 5C31 POPEx 145      52.412  52.492  64.280  1.00  0.00           C
ATOM   7621 6C31 POPEx 145      51.982  51.142  63.700  1.00  0.00           C
ATOM   7625  NH3 POPEy 146      75.082  91.902  75.220  1.00  0.00           N
ATOM   7629  C12 POPEy 146      75.802  91.072  76.209  1.00  0.00           C
ATOM   7632  C11 POPEy 146      75.402  91.542  77.610  1.00  0.00           C
ATOM   7635  P   POPEy 146      76.872  93.702  77.830  1.00  0.00           P
ATOM   7636  O13 POPEy 146      76.692  94.962  78.560  1.00  0.00           O
ATOM   7637  O14 POPEy 146      77.912  92.742  78.250  1.00  0.00           O
ATOM   7638  O11 POPEy 146      77.092  94.062  76.300  1.00  0.00           O
ATOM   7639  O12 POPEy 146      75.472  92.972  77.690  1.00  0.00           O
ATOM   7640  C1  POPEy 146      78.262  94.802  75.919  1.00  0.00           C
ATOM   7643  C2  POPEy 146      78.602  94.652  74.409  1.00  0.00           C
ATOM   7645  O21 POPEy 146      77.502  95.012  73.530  1.00  0.00           O
ATOM   7646  C21 POPEy 146      76.832  94.092  72.879  1.00  0.00           C
ATOM   7647  O22 POPEy 146      76.572  92.962  73.259  1.00  0.00           O
ATOM   7648  C22 POPEy 146      76.272  94.712  71.590  1.00  0.00           C
ATOM   7651  C3  POPEy 146      79.292  93.272  74.149  1.00  0.00           C
ATOM   7654  O31 POPEy 146      79.612  92.972  72.769  1.00  0.00           O
ATOM   7655  C31 POPEy 146      80.622  93.692  72.260  1.00  0.00           C
ATOM   7656  O32 POPEy 146      81.092  94.692  72.759  1.00  0.00           O
ATOM   7657  C32 POPEy 146      81.082  92.992  70.989  1.00  0.00           C
ATOM   7660  C23 POPEy 146      77.162  94.522  70.350  1.00  0.00           C
ATOM   7663  C24 POPEy 146      76.532  95.042  69.050  1.00  0.00           C
ATOM   7666  C25 POPEy 146      75.622  94.002  68.380  1.00  0.00           C
ATOM   7669  C26 POPEy 146      75.292  94.332  66.920  1.00  0.00           C
ATOM   7672  C27 POPEy 146      74.352  93.302  66.270  1.00  0.00           C
ATOM   7675  C28 POPEy 146      74.232  93.512  64.739  1.00  0.00           C
ATOM   7678  C29 POPEy 146      72.812  93.402  64.230  1.00  0.00           C
ATOM   7680 0C21 POPEy 146      72.242  92.392  63.530  1.00  0.00           C
ATOM   7682 1C21 POPEy 146      72.882  91.102  63.079  1.00  0.00           C
ATOM   7685 2C21 POPEy 146      72.822  90.912  61.540  1.00  0.00           C
ATOM   7688 3C21 POPEy 146      71.402  90.692  60.979  1.00  0.00           C
ATOM   7691 4C21 POPEy 146      71.422  90.422  59.469  1.00  0.00           C
ATOM   7694 5C21 POPEy 146      70.012  90.262  58.860  1.00  0.00           C
ATOM   7697 6C21 POPEy 146      70.052  89.952  57.359  1.00  0.00           C
ATOM   7700 7C21 POPEy 146      68.652  89.722  56.759  1.00  0.00           C
ATOM   7703 8C21 POPEy 146      68.662  89.352  55.280  1.00  0.00           C
ATOM   7707  C33 POPEy 146      80.192  93.322  69.789  1.00  0.00           C
ATOM   7710  C34 POPEy 146      80.822  92.982  68.440  1.00  0.00           C
ATOM   7713  C35 POPEy 146      79.802  93.102  67.309  1.00  0.00           C
ATOM   7716  C36 POPEy 146      80.262  92.422  66.020  1.00  0.00           C
ATOM   7719  C37 POPEy 146      79.212  92.542  64.910  1.00  0.00           C
ATOM   7722  C38 POPEy 146      79.602  91.742  63.669  1.00  0.00           C
ATOM   7725  C39 POPEy 146      78.562  91.842  62.540  1.00  0.00           C
ATOM   7728 0C31 POPEy 146      78.972  91.012  61.330  1.00  0.00           C
ATOM   7731 1C31 POPEy 146      77.942  91.032  60.199  1.00  0.00           C
ATOM   7734 2C31 POPEy 146      78.442  90.262  58.970  1.00  0.00           C
ATOM   7737 3C31 POPEy 146      77.662  90.592  57.690  1.00  0.00           C
ATOM   7740 4C31 POPEy 146      76.272  89.962  57.610  1.00  0.00           C
ATOM   7743 5C31 POPEy 146      75.462  90.502  56.430  1.00  0.00           C
ATOM   7746 6C31 POPEy 146      74.102  89.832  56.239  1.00  0.00           C
ATOM   7750  NH3 POPEz 147      49.522 115.272  78.960  1.00  0.00           N
ATOM   7754  C12 POPEz 147      50.612 116.212  78.530  1.00  0.00           C
ATOM   7757  C11 POPEz 147      51.762 116.282  79.559  1.00  0.00           C
ATOM   7760  P   POPEz 147      52.592 113.802  79.799  1.00  0.00           P
ATOM   7761  O13 POPEz 147      51.182 113.632  80.239  1.00  0.00           O
ATOM   7762  O14 POPEz 147      53.682 113.502  80.759  1.00  0.00           O
ATOM   7763  O11 POPEz 147      52.772 113.032  78.449  1.00  0.00           O
ATOM   7764  O12 POPEz 147      52.762 115.282  79.309  1.00  0.00           O
ATOM   7765  C1  POPEz 147      53.582 111.872  78.289  1.00  0.00           C
ATOM   7768  C2  POPEz 147      54.792 112.222  77.400  1.00  0.00           C
ATOM   7770  O21 POPEz 147      55.012 111.152  76.480  1.00  0.00           O
ATOM   7771  C21 POPEz 147      56.072 110.392  76.390  1.00  0.00           C
ATOM   7772  O22 POPEz 147      57.022 110.342  77.150  1.00  0.00           O
ATOM   7773  C22 POPEz 147      55.842 109.542  75.139  1.00  0.00           C
ATOM   7776  C3  POPEz 147      56.012 112.792  78.210  1.00  0.00           C
ATOM   7779  O31 POPEz 147      57.112 113.342  77.450  1.00  0.00           O
ATOM   7780  C31 POPEz 147      56.782 113.802  76.239  1.00  0.00           C
ATOM   7781  O32 POPEz 147      56.832 113.152  75.210  1.00  0.00           O
ATOM   7782  C32 POPEz 147      56.262 115.232  76.320  1.00  0.00           C
ATOM   7785  C23 POPEz 147      56.752 108.312  74.980  1.00  0.00           C
ATOM   7788  C24 POPEz 147      56.662 107.702  73.570  1.00  0.00           C
ATOM   7791  C25 POPEz 147      57.272 108.602  72.480  1.00  0.00           C
ATOM   7794  C26 POPEz 147      57.242 107.932  71.100  1.00  0.00           C
ATOM   7797  C27 POPEz 147      57.452 108.932  69.939  1.00  0.00           C
ATOM   7800  C28 POPEz 147      57.372 108.242  68.570  1.00  0.00           C
ATOM   7803  C29 POPEz 147      57.162 109.242  67.460  1.00  0.00           C
ATOM   7805 0C21 POPEz 147      57.862 109.362  66.319  1.00  0.00           C
ATOM   7807 1C21 POPEz 147      59.002 108.472  65.859  1.00  0.00           C
ATOM   7810 2C21 POPEz 147      59.092 108.392  64.320  1.00  0.00           C
ATOM   7813 3C21 POPEz 147      59.502 109.722  63.660  1.00  0.00           C
ATOM   7816 4C21 POPEz 147      59.642 109.642  62.140  1.00  0.00           C
ATOM   7819 5C21 POPEz 147      61.092 109.412  61.680  1.00  0.00           C
ATOM   7822 6C21 POPEz 147      61.262 109.452  60.150  1.00  0.00           C
ATOM   7825 7C21 POPEz 147      62.742 109.342  59.729  1.00  0.00           C
ATOM   7828 8C21 POPEz 147      62.962 109.272  58.210  1.00  0.00           C
ATOM   7832  C33 POPEz 147      56.432 116.032  74.999  1.00  0.00           C
ATOM   7835  C34 POPEz 147      55.772 117.422  75.059  1.00  0.00           C
ATOM   7838  C35 POPEz 147      55.942 118.282  73.800  1.00  0.00           C
ATOM   7841  C36 POPEz 147      55.092 117.842  72.600  1.00  0.00           C
ATOM   7844  C37 POPEz 147      55.122 118.882  71.470  1.00  0.00           C
ATOM   7847  C38 POPEz 147      53.812 118.962  70.659  1.00  0.00           C
ATOM   7850  C39 POPEz 147      53.492 117.672  69.880  1.00  0.00           C
ATOM   7853 0C31 POPEz 147      52.112 117.732  69.199  1.00  0.00           C
ATOM   7856 1C31 POPEz 147      52.182 117.932  67.680  1.00  0.00           C
ATOM   7859 2C31 POPEz 147      50.792 117.982  67.030  1.00  0.00           C
ATOM   7862 3C31 POPEz 147      50.862 118.142  65.500  1.00  0.00           C
ATOM   7865 4C31 POPEz 147      49.492 118.102  64.820  1.00  0.00           C
ATOM   7868 5C31 POPEz 147      49.572 118.222  63.289  1.00  0.00           C
ATOM   7871 6C31 POPEz 147      48.202 118.182  62.600  1.00  0.00           C
ATOM   7875  NH3 POPE0 148      63.842 112.802  39.600  1.00  0.00           N
ATOM   7879  C12 POPE0 148      63.612 113.792  38.500  1.00  0.00           C
ATOM   7882  C11 POPE0 148      62.212 113.622  37.930  1.00  0.00           C
ATOM   7885  P   POPE0 148      60.952 111.362  37.819  1.00  0.00           P
ATOM   7886  O13 POPE0 148      61.002 110.102  37.039  1.00  0.00           O
ATOM   7887  O14 POPE0 148      59.732 112.182  37.790  1.00  0.00           O
ATOM   7888  O11 POPE0 148      61.462 111.132  39.320  1.00  0.00           O
ATOM   7889  O12 POPE0 148      62.092 112.332  37.299  1.00  0.00           O
ATOM   7890  C1  POPE0 148      60.582 111.112  40.459  1.00  0.00           C
ATOM   7893  C2  POPE0 148      60.252 112.522  41.059  1.00  0.00           C
ATOM   7895  O21 POPE0 148      61.302 113.252  41.750  1.00  0.00           O
ATOM   7896  C21 POPE0 148      62.012 112.672  42.699  1.00  0.00           C
ATOM   7897  O22 POPE0 148      62.472 111.542  42.680  1.00  0.00           O
ATOM   7898  C22 POPE0 148      62.172 113.672  43.870  1.00  0.00           C
ATOM   7901  C3  POPE0 148      58.972 112.512  41.950  1.00  0.00           C
ATOM   7904  O31 POPE0 148      59.202 111.982  43.270  1.00  0.00           O
ATOM   7905  C31 POPE0 148      58.242 112.282  44.160  1.00  0.00           C
ATOM   7906  O32 POPE0 148      57.262 112.972  43.930  1.00  0.00           O
ATOM   7907  C32 POPE0 148      58.632 111.662  45.509  1.00  0.00           C
ATOM   7910  C23 POPE0 148      62.932 113.152  45.120  1.00  0.00           C
ATOM   7913  C24 POPE0 148      62.392 113.772  46.430  1.00  0.00           C
ATOM   7916  C25 POPE0 148      62.442 115.302  46.440  1.00  0.00           C
ATOM   7919  C26 POPE0 148      61.982 115.942  47.759  1.00  0.00           C
ATOM   7922  C27 POPE0 148      62.192 117.472  47.730  1.00  0.00           C
ATOM   7925  C28 POPE0 148      62.362 118.172  49.090  1.00  0.00           C
ATOM   7928  C29 POPE0 148      63.462 117.552  49.910  1.00  0.00           C
ATOM   7930 0C21 POPE0 148      63.652 117.742  51.220  1.00  0.00           C
ATOM   7932 1C21 POPE0 148      62.892 118.692  52.109  1.00  0.00           C
ATOM   7935 2C21 POPE0 148      63.832 119.412  53.100  1.00  0.00           C
ATOM   7938 3C21 POPE0 148      64.512 118.482  54.120  1.00  0.00           C
ATOM   7941 4C21 POPE0 148      64.002 118.662  55.550  1.00  0.00           C
ATOM   7944 5C21 POPE0 148      64.732 117.742  56.540  1.00  0.00           C
ATOM   7947 6C21 POPE0 148      64.542 118.132  58.009  1.00  0.00           C
ATOM   7950 7C21 POPE0 148      65.482 117.352  58.940  1.00  0.00           C
ATOM   7953 8C21 POPE0 148      65.342 117.722  60.419  1.00  0.00           C
ATOM   7957  C33 POPE0 148      57.662 111.782  46.719  1.00  0.00           C
ATOM   7960  C34 POPE0 148      58.442 111.622  48.040  1.00  0.00           C
ATOM   7963  C35 POPE0 148      59.012 112.942  48.590  1.00  0.00           C
ATOM   7966  C36 POPE0 148      58.292 113.492  49.840  1.00  0.00           C
ATOM   7969  C37 POPE0 148      59.172 114.522  50.579  1.00  0.00           C
ATOM   7972  C38 POPE0 148      58.672 114.892  51.990  1.00  0.00           C
ATOM   7975  C39 POPE0 148      59.672 115.782  52.739  1.00  0.00           C
ATOM   7978 0C31 POPE0 148      59.472 115.802  54.269  1.00  0.00           C
ATOM   7981 1C31 POPE0 148      60.512 116.682  54.989  1.00  0.00           C
ATOM   7984 2C31 POPE0 148      59.912 117.932  55.640  1.00  0.00           C
ATOM   7987 3C31 POPE0 148      59.302 117.692  57.030  1.00  0.00           C
ATOM   7990 4C31 POPE0 148      60.312 117.312  58.120  1.00  0.00           C
ATOM   7993 5C31 POPE0 148      59.682 117.202  59.509  1.00  0.00           C
ATOM   7996 6C31 POPE0 148      60.612 116.562  60.550  1.00  0.00           C
ATOM   8000  NH3 POPE1 149      43.642  -4.242  40.640  1.00  0.00           N
ATOM   8004  C12 POPE1 149      44.622  -3.232  41.160  1.00  0.00           C
ATOM   8007  C11 POPE1 149      44.052  -2.502  42.390  1.00  0.00           C
ATOM   8010  P   POPE1 149      43.892   0.038  41.740  1.00  0.00           P
ATOM   8011  O13 POPE1 149      44.272   0.038  40.309  1.00  0.00           O
ATOM   8012  O14 POPE1 149      42.452   0.078  42.060  1.00  0.00           O
ATOM   8013  O11 POPE1 149      44.562   1.288  42.439  1.00  0.00           O
ATOM   8014  O12 POPE1 149      44.582  -1.192  42.450  1.00  0.00           O
ATOM   8015  C1  POPE1 149      44.972   1.208  43.819  1.00  0.00           C
ATOM   8018  C2  POPE1 149      44.062   2.032  44.770  1.00  0.00           C
ATOM   8020  O21 POPE1 149      44.302   1.568  46.100  1.00  0.00           O
ATOM   8021  C21 POPE1 149      45.162   2.312  46.769  1.00  0.00           C
ATOM   8022  O22 POPE1 149      45.862   3.192  46.309  1.00  0.00           O
ATOM   8023  C22 POPE1 149      45.032   1.992  48.250  1.00  0.00           C
ATOM   8026  C3  POPE1 149      42.542   1.982  44.460  1.00  0.00           C
ATOM   8029  O31 POPE1 149      41.852   3.062  45.129  1.00  0.00           O
ATOM   8030  C31 POPE1 149      41.582   2.822  46.410  1.00  0.00           C
ATOM   8031  O32 POPE1 149      41.752   1.768  47.000  1.00  0.00           O
ATOM   8032  C32 POPE1 149      41.072   4.102  47.060  1.00  0.00           C
ATOM   8035  C23 POPE1 149      44.472   3.232  48.949  1.00  0.00           C
ATOM   8038  C24 POPE1 149      43.712   2.932  50.239  1.00  0.00           C
ATOM   8041  C25 POPE1 149      44.642   2.622  51.400  1.00  0.00           C
ATOM   8044  C26 POPE1 149      43.962   2.962  52.720  1.00  0.00           C
ATOM   8047  C27 POPE1 149      44.922   2.852  53.900  1.00  0.00           C
ATOM   8050  C28 POPE1 149      44.142   3.032  55.199  1.00  0.00           C
ATOM   8053  C29 POPE1 149      44.992   2.782  56.419  1.00  0.00           C
ATOM   8055 0C21 POPE1 149      44.722   3.272  57.639  1.00  0.00           C
ATOM   8057 1C21 POPE1 149      43.562   4.162  57.989  1.00  0.00           C
ATOM   8060 2C21 POPE1 149      44.022   5.442  58.720  1.00  0.00           C
ATOM   8063 3C21 POPE1 149      44.782   5.222  60.040  1.00  0.00           C
ATOM   8066 4C21 POPE1 149      45.292   6.542  60.610  1.00  0.00           C
ATOM   8069 5C21 POPE1 149      46.002   6.382  61.960  1.00  0.00           C
ATOM   8072 6C21 POPE1 149      46.322   7.762  62.540  1.00  0.00           C
ATOM   8075 7C21 POPE1 149      46.972   7.742  63.919  1.00  0.00           C
ATOM   8078 8C21 POPE1 149      47.152   9.152  64.500  1.00  0.00           C
ATOM   8082  C33 POPE1 149      40.522   3.882  48.489  1.00  0.00           C
ATOM   8085  C34 POPE1 149      40.502   5.182  49.290  1.00  0.00           C
ATOM   8088  C35 POPE1 149      40.382   4.992  50.800  1.00  0.00           C
ATOM   8091  C36 POPE1 149      41.102   6.112  51.559  1.00  0.00           C
ATOM   8094  C37 POPE1 149      41.052   5.932  53.079  1.00  0.00           C
ATOM   8097  C38 POPE1 149      41.972   6.932  53.780  1.00  0.00           C
ATOM   8100  C39 POPE1 149      41.952   6.812  55.309  1.00  0.00           C
ATOM   8103 0C31 POPE1 149      40.572   7.122  55.899  1.00  0.00           C
ATOM   8106 1C31 POPE1 149      40.612   7.462  57.400  1.00  0.00           C
ATOM   8109 2C31 POPE1 149      39.212   7.772  57.930  1.00  0.00           C
ATOM   8112 3C31 POPE1 149      39.182   8.482  59.290  1.00  0.00           C
ATOM   8115 4C31 POPE1 149      39.622   9.952  59.210  1.00  0.00           C
ATOM   8118 5C31 POPE1 149      39.072  10.782  60.370  1.00  0.00           C
ATOM   8121 6C31 POPE1 149      39.512  12.242  60.350  1.00  0.00           C
ATOM   8125  NH3 POPE2 150     108.822  -3.842  76.780  1.00  0.00           N
ATOM   8129  C12 POPE2 150     107.602  -3.042  76.370  1.00  0.00           C
ATOM   8132  C11 POPE2 150     106.322  -3.382  77.190  1.00  0.00           C
ATOM   8135  P   POPE2 150     105.202  -1.072  76.609  1.00  0.00           P
ATOM   8136  O13 POPE2 150     103.852  -0.492  76.500  1.00  0.00           O
ATOM   8137  O14 POPE2 150     106.022  -0.552  77.719  1.00  0.00           O
ATOM   8138  O11 POPE2 150     105.972  -0.922  75.250  1.00  0.00           O
ATOM   8139  O12 POPE2 150     105.162  -2.642  76.780  1.00  0.00           O
ATOM   8140  C1  POPE2 150     106.702   0.248  74.910  1.00  0.00           C
ATOM   8143  C2  POPE2 150     106.852   0.358  73.370  1.00  0.00           C
ATOM   8145  O21 POPE2 150     107.782   1.418  73.140  1.00  0.00           O
ATOM   8146  C21 POPE2 150     108.892   1.108  72.499  1.00  0.00           C
ATOM   8147  O22 POPE2 150     109.212   0.018  72.050  1.00  0.00           O
ATOM   8148  C22 POPE2 150     109.812   2.342  72.620  1.00  0.00           C
ATOM   8151  C3  POPE2 150     105.482   0.708  72.730  1.00  0.00           C
ATOM   8154  O31 POPE2 150     105.352   0.448  71.309  1.00  0.00           O
ATOM   8155  C31 POPE2 150     105.812   1.358  70.460  1.00  0.00           C
ATOM   8156  O32 POPE2 150     106.812   2.042  70.600  1.00  0.00           O
ATOM   8157  C32 POPE2 150     104.752   1.538  69.370  1.00  0.00           C
ATOM   8160  C23 POPE2 150     110.912   2.492  71.550  1.00  0.00           C
ATOM   8163  C24 POPE2 150     112.062   3.362  72.089  1.00  0.00           C
ATOM   8166  C25 POPE2 150     112.752   4.242  71.030  1.00  0.00           C
ATOM   8169  C26 POPE2 150     113.432   3.442  69.910  1.00  0.00           C
ATOM   8172  C27 POPE2 150     114.232   4.352  68.960  1.00  0.00           C
ATOM   8175  C28 POPE2 150     115.152   3.552  68.019  1.00  0.00           C
ATOM   8178  C29 POPE2 150     115.932   4.462  67.100  1.00  0.00           C
ATOM   8180 0C21 POPE2 150     115.942   4.432  65.750  1.00  0.00           C
ATOM   8182 1C21 POPE2 150     115.202   3.472  64.840  1.00  0.00           C
ATOM   8185 2C21 POPE2 150     116.202   2.732  63.930  1.00  0.00           C
ATOM   8188 3C21 POPE2 150     115.512   1.842  62.879  1.00  0.00           C
ATOM   8191 4C21 POPE2 150     116.522   1.038  62.060  1.00  0.00           C
ATOM   8194 5C21 POPE2 150     115.902  -0.032  61.140  1.00  0.00           C
ATOM   8197 6C21 POPE2 150     115.052   0.538  59.999  1.00  0.00           C
ATOM   8200 7C21 POPE2 150     115.112  -0.352  58.749  1.00  0.00           C
ATOM   8203 8C21 POPE2 150     114.412   0.218  57.520  1.00  0.00           C
ATOM   8207  C33 POPE2 150     105.262   1.338  67.930  1.00  0.00           C
ATOM   8210  C34 POPE2 150     104.192   1.768  66.909  1.00  0.00           C
ATOM   8213  C35 POPE2 150     104.752   1.892  65.489  1.00  0.00           C
ATOM   8216  C36 POPE2 150     105.032   0.558  64.799  1.00  0.00           C
ATOM   8219  C37 POPE2 150     105.832   0.778  63.520  1.00  0.00           C
ATOM   8222  C38 POPE2 150     105.962  -0.442  62.600  1.00  0.00           C
ATOM   8225  C39 POPE2 150     107.252  -0.322  61.769  1.00  0.00           C
ATOM   8228 0C31 POPE2 150     107.262  -1.162  60.489  1.00  0.00           C
ATOM   8231 1C31 POPE2 150     108.542  -0.922  59.679  1.00  0.00           C
ATOM   8234 2C31 POPE2 150     108.492  -1.622  58.320  1.00  0.00           C
ATOM   8237 3C31 POPE2 150     109.802  -1.492  57.530  1.00  0.00           C
ATOM   8240 4C31 POPE2 150     109.672  -2.122  56.140  1.00  0.00           C
ATOM   8243 5C31 POPE2 150     110.982  -2.122  55.360  1.00  0.00           C
ATOM   8246 6C31 POPE2 150     110.812  -2.732  53.970  1.00  0.00           C
ATOM   8250  NH3 POPE3 151      38.992  94.142  79.309  1.00  0.00           N
ATOM   8254  C12 POPE3 151      38.712  95.622  79.410  1.00  0.00           C
ATOM   8257  C11 POPE3 151      39.902  96.542  79.769  1.00  0.00           C
ATOM   8260  P   POPE3 151      40.062  99.082  80.689  1.00  0.00           P
ATOM   8261  O13 POPE3 151      39.022 100.032  81.159  1.00  0.00           O
ATOM   8262  O14 POPE3 151      41.212  98.862  81.600  1.00  0.00           O
ATOM   8263  O11 POPE3 151      40.592  99.522  79.270  1.00  0.00           O
ATOM   8264  O12 POPE3 151      39.372  97.672  80.470  1.00  0.00           O
ATOM   8265  C1  POPE3 151      39.652  99.852  78.239  1.00  0.00           C
ATOM   8268  C2  POPE3 151      40.342 100.682  77.129  1.00  0.00           C
ATOM   8270  O21 POPE3 151      39.482 100.782  75.979  1.00  0.00           O
ATOM   8271  C21 POPE3 151      39.662  99.992  74.950  1.00  0.00           C
ATOM   8272  O22 POPE3 151      40.282  98.942  74.910  1.00  0.00           O
ATOM   8273  C22 POPE3 151      38.982 100.612  73.730  1.00  0.00           C
ATOM   8276  C3  POPE3 151      41.802 100.232  76.879  1.00  0.00           C
ATOM   8279  O31 POPE3 151      42.392 100.922  75.750  1.00  0.00           O
ATOM   8280  C31 POPE3 151      43.572 100.392  75.469  1.00  0.00           C
ATOM   8281  O32 POPE3 151      44.172  99.612  76.200  1.00  0.00           O
ATOM   8282  C32 POPE3 151      44.072 100.892  74.120  1.00  0.00           C
ATOM   8285  C23 POPE3 151      39.182  99.802  72.429  1.00  0.00           C
ATOM   8288  C24 POPE3 151      38.562 100.572  71.259  1.00  0.00           C
ATOM   8291  C25 POPE3 151      38.632  99.862  69.900  1.00  0.00           C
ATOM   8294  C26 POPE3 151      39.472 100.562  68.840  1.00  0.00           C
ATOM   8297  C27 POPE3 151      39.252  99.932  67.460  1.00  0.00           C
ATOM   8300  C28 POPE3 151      40.012 100.672  66.350  1.00  0.00           C
ATOM   8303  C29 POPE3 151      39.652 100.142  64.980  1.00  0.00           C
ATOM   8305 0C21 POPE3 151      38.662 100.602  64.180  1.00  0.00           C
ATOM   8307 1C21 POPE3 151      37.752 101.762  64.479  1.00  0.00           C
ATOM   8310 2C21 POPE3 151      37.362 102.552  63.210  1.00  0.00           C
ATOM   8313 3C21 POPE3 151      36.202 101.922  62.429  1.00  0.00           C
ATOM   8316 4C21 POPE3 151      35.932 102.582  61.059  1.00  0.00           C
ATOM   8319 5C21 POPE3 151      35.842 104.112  61.100  1.00  0.00           C
ATOM   8322 6C21 POPE3 151      35.482 104.712  59.729  1.00  0.00           C
ATOM   8325 7C21 POPE3 151      35.802 106.202  59.620  1.00  0.00           C
ATOM   8328 8C21 POPE3 151      35.492 106.802  58.250  1.00  0.00           C
ATOM   8332  C33 POPE3 151      45.032  99.862  73.460  1.00  0.00           C
ATOM   8335  C34 POPE3 151      44.402  98.482  73.269  1.00  0.00           C
ATOM   8338  C35 POPE3 151      43.202  98.482  72.320  1.00  0.00           C
ATOM   8341  C36 POPE3 151      43.622  98.612  70.850  1.00  0.00           C
ATOM   8344  C37 POPE3 151      42.582  98.092  69.850  1.00  0.00           C
ATOM   8347  C38 POPE3 151      43.232  97.742  68.510  1.00  0.00           C
ATOM   8350  C39 POPE3 151      43.862  98.932  67.769  1.00  0.00           C
ATOM   8353 0C31 POPE3 151      44.812  98.432  66.680  1.00  0.00           C
ATOM   8356 1C31 POPE3 151      45.352  99.552  65.789  1.00  0.00           C
ATOM   8359 2C31 POPE3 151      46.442  99.022  64.840  1.00  0.00           C
ATOM   8362 3C31 POPE3 151      46.942 100.072  63.850  1.00  0.00           C
ATOM   8365 4C31 POPE3 151      46.072 100.242  62.600  1.00  0.00           C
ATOM   8368 5C31 POPE3 151      46.852  99.962  61.309  1.00  0.00           C
ATOM   8371 6C31 POPE3 151      46.112 100.352  60.040  1.00  0.00           C
ATOM   8375  NH3 POPE4 152     125.272   4.292  80.870  1.00  0.00           N
ATOM   8379  C12 POPE4 152     124.632   3.022  80.380  1.00  0.00           C
ATOM   8382  C11 POPE4 152     123.092   3.202  80.269  1.00  0.00           C
ATOM   8385  P   POPE4 152     120.922   1.812  79.939  1.00  0.00           P
ATOM   8386  O13 POPE4 152     120.712   0.838  81.019  1.00  0.00           O
ATOM   8387  O14 POPE4 152     120.212   3.102  80.129  1.00  0.00           O
ATOM   8388  O11 POPE4 152     120.332   1.198  78.630  1.00  0.00           O
ATOM   8389  O12 POPE4 152     122.482   2.042  79.690  1.00  0.00           O
ATOM   8390  C1  POPE4 152     121.062   0.458  77.660  1.00  0.00           C
ATOM   8393  C2  POPE4 152     120.482   0.748  76.259  1.00  0.00           C
ATOM   8395  O21 POPE4 152     121.322   0.098  75.280  1.00  0.00           O
ATOM   8396  C21 POPE4 152     120.682  -0.282  74.190  1.00  0.00           C
ATOM   8397  O22 POPE4 152     119.492  -0.542  74.110  1.00  0.00           O
ATOM   8398  C22 POPE4 152     121.672  -0.272  73.019  1.00  0.00           C
ATOM   8401  C3  POPE4 152     120.472   2.282  75.979  1.00  0.00           C
ATOM   8404  O31 POPE4 152     119.842   2.582  74.719  1.00  0.00           O
ATOM   8405  C31 POPE4 152     119.062   3.662  74.640  1.00  0.00           C
ATOM   8406  O32 POPE4 152     118.742   4.402  75.550  1.00  0.00           O
ATOM   8407  C32 POPE4 152     118.642   3.792  73.159  1.00  0.00           C
ATOM   8410  C23 POPE4 152     120.952  -0.232  71.660  1.00  0.00           C
ATOM   8413  C24 POPE4 152     120.162   1.058  71.440  1.00  0.00           C
ATOM   8416  C25 POPE4 152     119.272   0.988  70.199  1.00  0.00           C
ATOM   8419  C26 POPE4 152     119.972   1.278  68.870  1.00  0.00           C
ATOM   8422  C27 POPE4 152     118.962   1.668  67.769  1.00  0.00           C
ATOM   8425  C28 POPE4 152     119.622   2.082  66.440  1.00  0.00           C
ATOM   8428  C29 POPE4 152     120.402   3.362  66.610  1.00  0.00           C
ATOM   8430 0C21 POPE4 152     120.812   4.172  65.629  1.00  0.00           C
ATOM   8432 1C21 POPE4 152     120.582   4.012  64.149  1.00  0.00           C
ATOM   8435 2C21 POPE4 152     119.862   5.242  63.549  1.00  0.00           C
ATOM   8438 3C21 POPE4 152     120.632   6.562  63.749  1.00  0.00           C
ATOM   8441 4C21 POPE4 152     119.942   7.792  63.159  1.00  0.00           C
ATOM   8444 5C21 POPE4 152     119.852   7.782  61.629  1.00  0.00           C
ATOM   8447 6C21 POPE4 152     119.512   9.172  61.080  1.00  0.00           C
ATOM   8450 7C21 POPE4 152     119.392   9.202  59.550  1.00  0.00           C
ATOM   8453 8C21 POPE4 152     119.212  10.622  59.009  1.00  0.00           C
ATOM   8457  C33 POPE4 152     118.542   5.232  72.620  1.00  0.00           C
ATOM   8460  C34 POPE4 152     118.042   5.282  71.160  1.00  0.00           C
ATOM   8463  C35 POPE4 152     119.102   4.932  70.090  1.00  0.00           C
ATOM   8466  C36 POPE4 152     120.252   5.952  69.980  1.00  0.00           C
ATOM   8469  C37 POPE4 152     121.602   5.382  70.449  1.00  0.00           C
ATOM   8472  C38 POPE4 152     122.642   6.462  70.759  1.00  0.00           C
ATOM   8475  C39 POPE4 152     122.952   7.442  69.620  1.00  0.00           C
ATOM   8478 0C31 POPE4 152     123.672   6.822  68.419  1.00  0.00           C
ATOM   8481 1C31 POPE4 152     124.092   7.922  67.419  1.00  0.00           C
ATOM   8484 2C31 POPE4 152     124.932   7.382  66.259  1.00  0.00           C
ATOM   8487 3C31 POPE4 152     125.242   8.432  65.169  1.00  0.00           C
ATOM   8490 4C31 POPE4 152     125.892   9.722  65.699  1.00  0.00           C
ATOM   8493 5C31 POPE4 152     126.402  10.622  64.570  1.00  0.00           C
ATOM   8496 6C31 POPE4 152     127.072  11.902  65.059  1.00  0.00           C
ATOM   8500  NH3 POPE5 153      44.212  44.382  83.850  1.00  0.00           N
ATOM   8504  C12 POPE5 153      43.712  45.652  83.199  1.00  0.00           C
ATOM   8507  C11 POPE5 153      42.252  46.022  83.560  1.00  0.00           C
ATOM   8510  P   POPE5 153      40.652  48.122  83.580  1.00  0.00           P
ATOM   8511  O13 POPE5 153      40.142  47.682  84.889  1.00  0.00           O
ATOM   8512  O14 POPE5 153      40.832  49.572  83.339  1.00  0.00           O
ATOM   8513  O11 POPE5 153      39.712  47.552  82.430  1.00  0.00           O
ATOM   8514  O12 POPE5 153      42.022  47.402  83.230  1.00  0.00           O
ATOM   8515  C1  POPE5 153      39.912  48.102  81.119  1.00  0.00           C
ATOM   8518  C2  POPE5 153      39.552  47.042  80.050  1.00  0.00           C
ATOM   8520  O21 POPE5 153      40.312  47.062  78.829  1.00  0.00           O
ATOM   8521  C21 POPE5 153      40.992  48.092  78.390  1.00  0.00           C
ATOM   8522  O22 POPE5 153      40.952  49.252  78.770  1.00  0.00           O
ATOM   8523  C22 POPE5 153      41.942  47.612  77.310  1.00  0.00           C
ATOM   8526  C3  POPE5 153      38.022  46.872  79.819  1.00  0.00           C
ATOM   8529  O31 POPE5 153      37.512  47.622  78.680  1.00  0.00           O
ATOM   8530  C31 POPE5 153      37.312  46.892  77.590  1.00  0.00           C
ATOM   8531  O32 POPE5 153      37.842  45.802  77.380  1.00  0.00           O
ATOM   8532  C32 POPE5 153      36.202  47.542  76.770  1.00  0.00           C
ATOM   8535  C23 POPE5 153      41.322  47.852  75.919  1.00  0.00           C
ATOM   8538  C24 POPE5 153      41.982  46.962  74.869  1.00  0.00           C
ATOM   8541  C25 POPE5 153      43.452  47.322  74.659  1.00  0.00           C
ATOM   8544  C26 POPE5 153      43.652  48.572  73.809  1.00  0.00           C
ATOM   8547  C27 POPE5 153      45.102  48.682  73.310  1.00  0.00           C
ATOM   8550  C28 POPE5 153      45.412  49.992  72.569  1.00  0.00           C
ATOM   8553  C29 POPE5 153      44.792  50.102  71.200  1.00  0.00           C
ATOM   8555 0C21 POPE5 153      43.682  50.792  70.859  1.00  0.00           C
ATOM   8557 1C21 POPE5 153      42.792  51.612  71.769  1.00  0.00           C
ATOM   8560 2C21 POPE5 153      42.862  53.122  71.449  1.00  0.00           C
ATOM   8563 3C21 POPE5 153      41.842  53.962  72.229  1.00  0.00           C
ATOM   8566 4C21 POPE5 153      41.982  55.472  71.920  1.00  0.00           C
ATOM   8569 5C21 POPE5 153      42.212  56.312  73.180  1.00  0.00           C
ATOM   8572 6C21 POPE5 153      42.532  57.792  72.919  1.00  0.00           C
ATOM   8575 7C21 POPE5 153      42.762  58.532  74.250  1.00  0.00           C
ATOM   8578 8C21 POPE5 153      43.362  59.922  74.120  1.00  0.00           C
ATOM   8582  C33 POPE5 153      35.382  46.492  75.989  1.00  0.00           C
ATOM   8585  C34 POPE5 153      34.092  47.082  75.390  1.00  0.00           C
ATOM   8588  C35 POPE5 153      34.342  47.702  74.009  1.00  0.00           C
ATOM   8591  C36 POPE5 153      33.172  48.552  73.510  1.00  0.00           C
ATOM   8594  C37 POPE5 153      33.402  49.112  72.089  1.00  0.00           C
ATOM   8597  C38 POPE5 153      34.702  49.932  71.979  1.00  0.00           C
ATOM   8600  C39 POPE5 153      34.802  50.782  70.710  1.00  0.00           C
ATOM   8603 0C31 POPE5 153      34.572  50.002  69.409  1.00  0.00           C
ATOM   8606 1C31 POPE5 153      34.692  50.902  68.180  1.00  0.00           C
ATOM   8609 2C31 POPE5 153      34.292  50.202  66.879  1.00  0.00           C
ATOM   8612 3C31 POPE5 153      33.812  51.212  65.829  1.00  0.00           C
ATOM   8615 4C31 POPE5 153      33.502  50.572  64.479  1.00  0.00           C
ATOM   8618 5C31 POPE5 153      32.842  51.562  63.510  1.00  0.00           C
ATOM   8621 6C31 POPE5 153      32.572  50.972  62.130  1.00  0.00           C
ATOM   8625  NH3 POPE6 154      60.832 120.322  38.079  1.00  0.00           N
ATOM   8629  C12 POPE6 154      61.512 121.252  37.089  1.00  0.00           C
ATOM   8632  C11 POPE6 154      60.652 122.492  36.740  1.00  0.00           C
ATOM   8635  P   POPE6 154      60.752 124.742  35.400  1.00  0.00           P
ATOM   8636  O13 POPE6 154      61.782 125.552  34.700  1.00  0.00           O
ATOM   8637  O14 POPE6 154      59.422 124.632  34.749  1.00  0.00           O
ATOM   8638  O11 POPE6 154      60.492 125.332  36.849  1.00  0.00           O
ATOM   8639  O12 POPE6 154      61.342 123.322  35.780  1.00  0.00           O
ATOM   8640  C1  POPE6 154      61.132 126.482  37.380  1.00  0.00           C
ATOM   8643  C2  POPE6 154      61.962 126.142  38.640  1.00  0.00           C
ATOM   8645  O21 POPE6 154      61.192 126.502  39.789  1.00  0.00           O
ATOM   8646  C21 POPE6 154      61.432 125.802  40.890  1.00  0.00           C
ATOM   8647  O22 POPE6 154      62.162 124.822  40.960  1.00  0.00           O
ATOM   8648  C22 POPE6 154      60.722 126.472  42.070  1.00  0.00           C
ATOM   8651  C3  POPE6 154      63.312 126.922  38.619  1.00  0.00           C
ATOM   8654  O31 POPE6 154      64.012 126.862  39.890  1.00  0.00           O
ATOM   8655  C31 POPE6 154      65.052 126.052  39.960  1.00  0.00           C
ATOM   8656  O32 POPE6 154      65.562 125.472  38.999  1.00  0.00           O
ATOM   8657  C32 POPE6 154      65.532 125.972  41.410  1.00  0.00           C
ATOM   8660  C23 POPE6 154      60.472 125.502  43.250  1.00  0.00           C
ATOM   8663  C24 POPE6 154      60.162 126.202  44.579  1.00  0.00           C
ATOM   8666  C25 POPE6 154      61.402 126.892  45.169  1.00  0.00           C
ATOM   8669  C26 POPE6 154      61.202 127.302  46.629  1.00  0.00           C
ATOM   8672  C27 POPE6 154      62.412 128.032  47.229  1.00  0.00           C
ATOM   8675  C28 POPE6 154      62.292 128.162  48.770  1.00  0.00           C
ATOM   8678  C29 POPE6 154      63.562 128.712  49.380  1.00  0.00           C
ATOM   8680 0C21 POPE6 154      63.852 128.722  50.690  1.00  0.00           C
ATOM   8682 1C21 POPE6 154      62.982 128.212  51.809  1.00  0.00           C
ATOM   8685 2C21 POPE6 154      62.492 129.352  52.730  1.00  0.00           C
ATOM   8688 3C21 POPE6 154      63.592 130.082  53.520  1.00  0.00           C
ATOM   8691 4C21 POPE6 154      62.982 131.132  54.469  1.00  0.00           C
ATOM   8694 5C21 POPE6 154      64.012 131.926  55.280  1.00  0.00           C
ATOM   8697 6C21 POPE6 154      63.322 132.976  56.150  1.00  0.00           C
ATOM   8700 7C21 POPE6 154      64.272 133.846  56.990  1.00  0.00           C
ATOM   8703 8C21 POPE6 154      63.522 134.846  57.879  1.00  0.00           C
ATOM   8707  C33 POPE6 154      66.712 124.982  41.590  1.00  0.00           C
ATOM   8710  C34 POPE6 154      67.002 124.672  43.060  1.00  0.00           C
ATOM   8713  C35 POPE6 154      68.182 123.702  43.210  1.00  0.00           C
ATOM   8716  C36 POPE6 154      68.452 123.222  44.640  1.00  0.00           C
ATOM   8719  C37 POPE6 154      69.622 122.212  44.690  1.00  0.00           C
ATOM   8722  C38 POPE6 154      69.802 121.572  46.070  1.00  0.00           C
ATOM   8725  C39 POPE6 154      70.842 122.282  46.960  1.00  0.00           C
ATOM   8728 0C31 POPE6 154      70.472 122.132  48.450  1.00  0.00           C
ATOM   8731 1C31 POPE6 154      71.592 122.472  49.450  1.00  0.00           C
ATOM   8734 2C31 POPE6 154      70.992 122.752  50.829  1.00  0.00           C
ATOM   8737 3C31 POPE6 154      71.992 123.142  51.920  1.00  0.00           C
ATOM   8740 4C31 POPE6 154      72.762 121.962  52.530  1.00  0.00           C
ATOM   8743 5C31 POPE6 154      73.192 122.232  53.970  1.00  0.00           C
ATOM   8746 6C31 POPE6 154      73.912 121.052  54.640  1.00  0.00           C
ATOM   8750  NH3 POPE7 155      89.532   0.938  76.580  1.00  0.00           N
ATOM   8754  C12 POPE7 155      89.582   2.382  77.000  1.00  0.00           C
ATOM   8757  C11 POPE7 155      89.652   3.312  75.780  1.00  0.00           C
ATOM   8760  P   POPE7 155      91.162   5.432  75.390  1.00  0.00           P
ATOM   8761  O13 POPE7 155      91.752   6.502  76.239  1.00  0.00           O
ATOM   8762  O14 POPE7 155      92.142   4.572  74.690  1.00  0.00           O
ATOM   8763  O11 POPE7 155      90.212   6.112  74.320  1.00  0.00           O
ATOM   8764  O12 POPE7 155      90.152   4.572  76.230  1.00  0.00           O
ATOM   8765  C1  POPE7 155      90.192   5.732  72.940  1.00  0.00           C
ATOM   8768  C2  POPE7 155      91.032   6.702  72.060  1.00  0.00           C
ATOM   8770  O21 POPE7 155      91.272   6.072  70.780  1.00  0.00           O
ATOM   8771  C21 POPE7 155      90.722   6.642  69.719  1.00  0.00           C
ATOM   8772  O22 POPE7 155      89.992   7.622  69.710  1.00  0.00           O
ATOM   8773  C22 POPE7 155      91.152   5.902  68.460  1.00  0.00           C
ATOM   8776  C3  POPE7 155      92.412   7.032  72.710  1.00  0.00           C
ATOM   8779  O31 POPE7 155      93.152   7.882  71.820  1.00  0.00           O
ATOM   8780  C31 POPE7 155      94.282   7.392  71.350  1.00  0.00           C
ATOM   8781  O32 POPE7 155      95.072   6.672  71.940  1.00  0.00           O
ATOM   8782  C32 POPE7 155      94.422   7.882  69.919  1.00  0.00           C
ATOM   8785  C23 POPE7 155      90.672   6.612  67.159  1.00  0.00           C
ATOM   8788  C24 POPE7 155      91.302   6.022  65.899  1.00  0.00           C
ATOM   8791  C25 POPE7 155      91.312   6.992  64.700  1.00  0.00           C
ATOM   8794  C26 POPE7 155      90.172   6.752  63.700  1.00  0.00           C
ATOM   8797  C27 POPE7 155      90.202   7.762  62.540  1.00  0.00           C
ATOM   8800  C28 POPE7 155      89.312   7.352  61.340  1.00  0.00           C
ATOM   8803  C29 POPE7 155      89.982   6.372  60.399  1.00  0.00           C
ATOM   8805 0C21 POPE7 155      89.742   6.262  59.079  1.00  0.00           C
ATOM   8807 1C21 POPE7 155      88.712   7.032  58.289  1.00  0.00           C
ATOM   8810 2C21 POPE7 155      87.782   6.132  57.460  1.00  0.00           C
ATOM   8813 3C21 POPE7 155      86.582   6.902  56.870  1.00  0.00           C
ATOM   8816 4C21 POPE7 155      85.632   6.022  56.049  1.00  0.00           C
ATOM   8819 5C21 POPE7 155      84.222   6.632  55.890  1.00  0.00           C
ATOM   8822 6C21 POPE7 155      84.222   8.022  55.250  1.00  0.00           C
ATOM   8825 7C21 POPE7 155      82.832   8.562  54.919  1.00  0.00           C
ATOM   8828 8C21 POPE7 155      82.852   9.902  54.180  1.00  0.00           C
ATOM   8832  C33 POPE7 155      94.932   6.782  68.970  1.00  0.00           C
ATOM   8835  C34 POPE7 155      94.692   7.182  67.509  1.00  0.00           C
ATOM   8838  C35 POPE7 155      94.982   6.032  66.550  1.00  0.00           C
ATOM   8841  C36 POPE7 155      96.472   5.702  66.449  1.00  0.00           C
ATOM   8844  C37 POPE7 155      96.722   4.372  65.750  1.00  0.00           C
ATOM   8847  C38 POPE7 155      98.212   4.112  65.519  1.00  0.00           C
ATOM   8850  C39 POPE7 155      98.472   2.742  64.910  1.00  0.00           C
ATOM   8853 0C31 POPE7 155      99.942   2.532  64.550  1.00  0.00           C
ATOM   8856 1C31 POPE7 155     100.232   1.098  64.090  1.00  0.00           C
ATOM   8859 2C31 POPE7 155     101.492   0.958  63.229  1.00  0.00           C
ATOM   8862 3C31 POPE7 155     101.352   1.688  61.890  1.00  0.00           C
ATOM   8865 4C31 POPE7 155     102.462   1.348  60.890  1.00  0.00           C
ATOM   8868 5C31 POPE7 155     102.212   2.062  59.560  1.00  0.00           C
ATOM   8871 6C31 POPE7 155     103.202   1.708  58.450  1.00  0.00           C
ATOM   8875  NH3 POPE8 156      50.692  35.242  41.440  1.00  0.00           N
ATOM   8879  C12 POPE8 156      49.222  35.002  41.210  1.00  0.00           C
ATOM   8882  C11 POPE8 156      48.732  33.722  41.890  1.00  0.00           C
ATOM   8885  P   POPE8 156      46.552  32.302  42.149  1.00  0.00           P
ATOM   8886  O13 POPE8 156      45.112  32.632  42.100  1.00  0.00           O
ATOM   8887  O14 POPE8 156      46.962  30.972  41.649  1.00  0.00           O
ATOM   8888  O11 POPE8 156      47.072  32.452  43.609  1.00  0.00           O
ATOM   8889  O12 POPE8 156      47.412  33.412  41.410  1.00  0.00           O
ATOM   8890  C1  POPE8 156      46.592  31.742  44.739  1.00  0.00           C
ATOM   8893  C2  POPE8 156      46.962  32.622  45.969  1.00  0.00           C
ATOM   8895  O21 POPE8 156      47.192  31.952  47.219  1.00  0.00           O
ATOM   8896  C21 POPE8 156      46.532  30.882  47.559  1.00  0.00           C
ATOM   8897  O22 POPE8 156      45.722  30.252  46.909  1.00  0.00           O
ATOM   8898  C22 POPE8 156      46.912  30.492  48.989  1.00  0.00           C
ATOM   8901  C3  POPE8 156      45.982  33.832  46.109  1.00  0.00           C
ATOM   8904  O31 POPE8 156      45.142  33.732  47.280  1.00  0.00           O
ATOM   8905  C31 POPE8 156      45.382  34.552  48.289  1.00  0.00           C
ATOM   8906  O32 POPE8 156      46.252  35.402  48.339  1.00  0.00           O
ATOM   8907  C32 POPE8 156      44.322  34.292  49.349  1.00  0.00           C
ATOM   8910  C23 POPE8 156      47.112  31.652  49.989  1.00  0.00           C
ATOM   8913  C24 POPE8 156      47.562  31.092  51.340  1.00  0.00           C
ATOM   8916  C25 POPE8 156      47.642  32.152  52.429  1.00  0.00           C
ATOM   8919  C26 POPE8 156      47.842  31.562  53.840  1.00  0.00           C
ATOM   8922  C27 POPE8 156      49.312  31.382  54.250  1.00  0.00           C
ATOM   8925  C28 POPE8 156      49.862  29.952  54.059  1.00  0.00           C
ATOM   8928  C29 POPE8 156      49.302  29.012  55.100  1.00  0.00           C
ATOM   8930 0C21 POPE8 156      49.972  28.452  56.119  1.00  0.00           C
ATOM   8932 1C21 POPE8 156      51.442  28.612  56.430  1.00  0.00           C
ATOM   8935 2C21 POPE8 156      51.872  30.012  56.920  1.00  0.00           C
ATOM   8938 3C21 POPE8 156      51.272  30.452  58.259  1.00  0.00           C
ATOM   8941 4C21 POPE8 156      51.892  31.782  58.720  1.00  0.00           C
ATOM   8944 5C21 POPE8 156      51.332  32.332  60.040  1.00  0.00           C
ATOM   8947 6C21 POPE8 156      51.872  33.742  60.300  1.00  0.00           C
ATOM   8950 7C21 POPE8 156      51.412  34.352  61.629  1.00  0.00           C
ATOM   8953 8C21 POPE8 156      51.792  35.832  61.759  1.00  0.00           C
ATOM   8957  C33 POPE8 156      44.502  35.132  50.629  1.00  0.00           C
ATOM   8960  C34 POPE8 156      43.372  34.902  51.640  1.00  0.00           C
ATOM   8963  C35 POPE8 156      43.002  36.172  52.410  1.00  0.00           C
ATOM   8966  C36 POPE8 156      44.102  36.642  53.380  1.00  0.00           C
ATOM   8969  C37 POPE8 156      43.582  37.712  54.339  1.00  0.00           C
ATOM   8972  C38 POPE8 156      44.532  37.932  55.509  1.00  0.00           C
ATOM   8975  C39 POPE8 156      44.032  38.942  56.550  1.00  0.00           C
ATOM   8978 0C31 POPE8 156      44.932  38.942  57.790  1.00  0.00           C
ATOM   8981 1C31 POPE8 156      44.502  39.932  58.879  1.00  0.00           C
ATOM   8984 2C31 POPE8 156      45.282  39.722  60.190  1.00  0.00           C
ATOM   8987 3C31 POPE8 156      46.762  40.102  60.129  1.00  0.00           C
ATOM   8990 4C31 POPE8 156      47.572  39.382  61.220  1.00  0.00           C
ATOM   8993 5C31 POPE8 156      48.952  40.022  61.470  1.00  0.00           C
ATOM   8996 6C31 POPE8 156      49.762  39.322  62.569  1.00  0.00           C
ATOM   9000  NH3 POPE9 157      97.462   4.722  78.409  1.00  0.00           N
ATOM   9004  C12 POPE9 157      98.232   5.992  78.630  1.00  0.00           C
ATOM   9007  C11 POPE9 157      99.732   5.902  78.849  1.00  0.00           C
ATOM   9010  P   POPE9 157     101.492   7.772  79.430  1.00  0.00           P
ATOM   9011  O13 POPE9 157     101.652   9.202  79.109  1.00  0.00           O
ATOM   9012  O14 POPE9 157     101.562   7.422  80.859  1.00  0.00           O
ATOM   9013  O11 POPE9 157     102.592   6.982  78.639  1.00  0.00           O
ATOM   9014  O12 POPE9 157     100.152   7.252  78.800  1.00  0.00           O
ATOM   9015  C1  POPE9 157     102.662   7.172  77.220  1.00  0.00           C
ATOM   9018  C2  POPE9 157     104.122   7.062  76.710  1.00  0.00           C
ATOM   9020  O21 POPE9 157     104.142   6.992  75.280  1.00  0.00           O
ATOM   9021  C21 POPE9 157     103.502   7.892  74.570  1.00  0.00           C
ATOM   9022  O22 POPE9 157     103.102   8.982  74.960  1.00  0.00           O
ATOM   9023  C22 POPE9 157     103.252   7.362  73.159  1.00  0.00           C
ATOM   9026  C3  POPE9 157     104.812   5.782  77.290  1.00  0.00           C
ATOM   9029  O31 POPE9 157     106.232   5.922  77.529  1.00  0.00           O
ATOM   9030  C31 POPE9 157     107.092   5.302  76.710  1.00  0.00           C
ATOM   9031  O32 POPE9 157     108.052   4.652  77.079  1.00  0.00           O
ATOM   9032  C32 POPE9 157     106.802   5.602  75.250  1.00  0.00           C
ATOM   9035  C23 POPE9 157     102.752   5.892  73.159  1.00  0.00           C
ATOM   9038  C24 POPE9 157     101.802   5.662  71.979  1.00  0.00           C
ATOM   9041  C25 POPE9 157     101.122   4.282  71.940  1.00  0.00           C
ATOM   9044  C26 POPE9 157     100.052   4.282  70.850  1.00  0.00           C
ATOM   9047  C27 POPE9 157      99.392   2.932  70.589  1.00  0.00           C
ATOM   9050  C28 POPE9 157      98.132   3.092  69.710  1.00  0.00           C
ATOM   9053  C29 POPE9 157      97.462   1.778  69.409  1.00  0.00           C
ATOM   9055 0C21 POPE9 157      96.142   1.608  69.259  1.00  0.00           C
ATOM   9057 1C21 POPE9 157      95.102   2.692  69.329  1.00  0.00           C
ATOM   9060 2C21 POPE9 157      93.752   2.322  68.700  1.00  0.00           C
ATOM   9063 3C21 POPE9 157      93.742   2.162  67.179  1.00  0.00           C
ATOM   9066 4C21 POPE9 157      92.342   1.812  66.669  1.00  0.00           C
ATOM   9069 5C21 POPE9 157      92.272   1.678  65.139  1.00  0.00           C
ATOM   9072 6C21 POPE9 157      90.992   0.958  64.710  1.00  0.00           C
ATOM   9075 7C21 POPE9 157      90.922   0.678  63.210  1.00  0.00           C
ATOM   9078 8C21 POPE9 157      89.682  -0.112  62.820  1.00  0.00           C
ATOM   9082  C33 POPE9 157     107.982   5.222  74.350  1.00  0.00           C
ATOM   9085  C34 POPE9 157     107.892   5.892  72.980  1.00  0.00           C
ATOM   9088  C35 POPE9 157     106.752   5.322  72.130  1.00  0.00           C
ATOM   9091  C36 POPE9 157     106.502   6.182  70.899  1.00  0.00           C
ATOM   9094  C37 POPE9 157     105.592   5.512  69.880  1.00  0.00           C
ATOM   9097  C38 POPE9 157     105.502   6.362  68.619  1.00  0.00           C
ATOM   9100  C39 POPE9 157     104.552   5.792  67.569  1.00  0.00           C
ATOM   9103 0C31 POPE9 157     104.382   6.752  66.389  1.00  0.00           C
ATOM   9106 1C31 POPE9 157     104.072   5.992  65.100  1.00  0.00           C
ATOM   9109 2C31 POPE9 157     104.312   6.832  63.840  1.00  0.00           C
ATOM   9112 3C31 POPE9 157     104.312   5.962  62.590  1.00  0.00           C
ATOM   9115 4C31 POPE9 157     105.232   6.502  61.489  1.00  0.00           C
ATOM   9118 5C31 POPE9 157     105.432   5.492  60.360  1.00  0.00           C
ATOM   9121 6C31 POPE9 157     106.522   5.912  59.379  1.00  0.00           C
ATOM   9125  NH3 POPE  158      74.492  32.112  80.850  1.00  0.00           N
ATOM   9129  C12 POPE  158      75.032  30.912  81.560  1.00  0.00           C
ATOM   9132  C11 POPE  158      76.542  30.872  81.379  1.00  0.00           C
ATOM   9135  P   POPE  158      78.532  29.312  81.430  1.00  0.00           P
ATOM   9136  O13 POPE  158      78.952  28.002  81.939  1.00  0.00           O
ATOM   9137  O14 POPE  158      79.402  30.462  81.770  1.00  0.00           O
ATOM   9138  O11 POPE  158      78.462  29.282  79.850  1.00  0.00           O
ATOM   9139  O12 POPE  158      77.062  29.652  81.910  1.00  0.00           O
ATOM   9140  C1  POPE  158      79.662  28.952  79.140  1.00  0.00           C
ATOM   9143  C2  POPE  158      79.382  28.382  77.719  1.00  0.00           C
ATOM   9145  O21 POPE  158      80.092  29.202  76.749  1.00  0.00           O
ATOM   9146  C21 POPE  158      80.472  28.522  75.670  1.00  0.00           C
ATOM   9147  O22 POPE  158      80.352  27.322  75.500  1.00  0.00           O
ATOM   9148  C22 POPE  158      81.092  29.462  74.640  1.00  0.00           C
ATOM   9151  C3  POPE  158      77.852  28.342  77.389  1.00  0.00           C
ATOM   9154  O31 POPE  158      77.512  27.322  76.430  1.00  0.00           O
ATOM   9155  C31 POPE  158      77.362  27.682  75.180  1.00  0.00           C
ATOM   9156  O32 POPE  158      77.542  28.812  74.739  1.00  0.00           O
ATOM   9157  C32 POPE  158      76.902  26.462  74.379  1.00  0.00           C
ATOM   9160  C23 POPE  158      81.772  28.612  73.539  1.00  0.00           C
ATOM   9163  C24 POPE  158      82.422  29.412  72.419  1.00  0.00           C
ATOM   9166  C25 POPE  158      83.002  28.442  71.370  1.00  0.00           C
ATOM   9169  C26 POPE  158      83.782  29.122  70.239  1.00  0.00           C
ATOM   9172  C27 POPE  158      84.522  28.072  69.390  1.00  0.00           C
ATOM   9175  C28 POPE  158      85.342  28.682  68.240  1.00  0.00           C
ATOM   9178  C29 POPE  158      84.432  29.382  67.250  1.00  0.00           C
ATOM   9180 0C21 POPE  158      84.372  30.702  67.000  1.00  0.00           C
ATOM   9182 1C21 POPE  158      85.232  31.792  67.600  1.00  0.00           C
ATOM   9185 2C21 POPE  158      85.732  32.742  66.500  1.00  0.00           C
ATOM   9188 3C21 POPE  158      86.862  32.122  65.670  1.00  0.00           C
ATOM   9191 4C21 POPE  158      87.282  32.982  64.469  1.00  0.00           C
ATOM   9194 5C21 POPE  158      86.192  33.122  63.390  1.00  0.00           C
ATOM   9197 6C21 POPE  158      85.942  31.822  62.610  1.00  0.00           C
ATOM   9200 7C21 POPE  158      85.012  32.042  61.410  1.00  0.00           C
ATOM   9203 8C21 POPE  158      84.692  30.762  60.640  1.00  0.00           C
ATOM   9207  C33 POPE  158      76.232  26.752  73.019  1.00  0.00           C
ATOM   9210  C34 POPE  158      77.242  26.982  71.890  1.00  0.00           C
ATOM   9213  C35 POPE  158      76.592  26.872  70.500  1.00  0.00           C
ATOM   9216  C36 POPE  158      77.592  27.232  69.390  1.00  0.00           C
ATOM   9219  C37 POPE  158      77.122  26.882  67.980  1.00  0.00           C
ATOM   9222  C38 POPE  158      78.262  26.982  66.940  1.00  0.00           C
ATOM   9225  C39 POPE  158      78.652  28.432  66.600  1.00  0.00           C
ATOM   9228 0C31 POPE  158      79.962  28.512  65.820  1.00  0.00           C
ATOM   9231 1C31 POPE  158      80.182  29.902  65.190  1.00  0.00           C
ATOM   9234 2C31 POPE  158      81.452  29.962  64.329  1.00  0.00           C
ATOM   9237 3C31 POPE  158      81.572  31.262  63.520  1.00  0.00           C
ATOM   9240 4C31 POPE  158      80.682  31.262  62.270  1.00  0.00           C
ATOM   9243 5C31 POPE  158      80.822  32.542  61.430  1.00  0.00           C
ATOM   9246 6C31 POPE  158      80.012  32.502  60.129  1.00  0.00           C
ATOM   9250  NH3 POPE  159      63.812  29.802  39.690  1.00  0.00           N
ATOM   9254  C12 POPE  159      64.072  29.452  38.250  1.00  0.00           C
ATOM   9257  C11 POPE  159      65.012  28.252  38.229  1.00  0.00           C
ATOM   9260  P   POPE  159      65.472  25.972  39.320  1.00  0.00           P
ATOM   9261  O13 POPE  159      64.802  25.082  40.280  1.00  0.00           O
ATOM   9262  O14 POPE  159      65.822  25.412  38.000  1.00  0.00           O
ATOM   9263  O11 POPE  159      66.732  26.562  40.050  1.00  0.00           O
ATOM   9264  O12 POPE  159      64.522  27.242  39.120  1.00  0.00           O
ATOM   9265  C1  POPE  159      66.612  27.322  41.259  1.00  0.00           C
ATOM   9268  C2  POPE  159      66.722  26.432  42.530  1.00  0.00           C
ATOM   9270  O21 POPE  159      67.002  27.232  43.700  1.00  0.00           O
ATOM   9271  C21 POPE  159      68.212  27.752  43.819  1.00  0.00           C
ATOM   9272  O22 POPE  159      69.152  27.612  43.060  1.00  0.00           O
ATOM   9273  C22 POPE  159      68.292  28.602  45.080  1.00  0.00           C
ATOM   9276  C3  POPE  159      67.702  25.222  42.340  1.00  0.00           C
ATOM   9279  O31 POPE  159      67.962  24.592  43.609  1.00  0.00           O
ATOM   9280  C31 POPE  159      68.772  23.552  43.580  1.00  0.00           C
ATOM   9281  O32 POPE  159      69.252  23.042  42.569  1.00  0.00           O
ATOM   9282  C32 POPE  159      68.942  23.102  45.040  1.00  0.00           C
ATOM   9285  C23 POPE  159      68.062  27.802  46.370  1.00  0.00           C
ATOM   9288  C24 POPE  159      68.522  28.602  47.600  1.00  0.00           C
ATOM   9291  C25 POPE  159      69.822  28.052  48.200  1.00  0.00           C
ATOM   9294  C26 POPE  159      69.562  26.892  49.160  1.00  0.00           C
ATOM   9297  C27 POPE  159      70.852  26.162  49.539  1.00  0.00           C
ATOM   9300  C28 POPE  159      70.632  25.102  50.629  1.00  0.00           C
ATOM   9303  C29 POPE  159      71.872  24.262  50.789  1.00  0.00           C
ATOM   9305 0C21 POPE  159      72.602  24.072  51.909  1.00  0.00           C
ATOM   9307 1C21 POPE  159      72.332  24.622  53.289  1.00  0.00           C
ATOM   9310 2C21 POPE  159      72.412  23.492  54.339  1.00  0.00           C
ATOM   9313 3C21 POPE  159      72.562  24.032  55.780  1.00  0.00           C
ATOM   9316 4C21 POPE  159      72.402  22.912  56.809  1.00  0.00           C
ATOM   9319 5C21 POPE  159      72.662  23.352  58.259  1.00  0.00           C
ATOM   9322 6C21 POPE  159      74.112  23.802  58.489  1.00  0.00           C
ATOM   9325 7C21 POPE  159      74.572  23.672  59.939  1.00  0.00           C
ATOM   9328 8C21 POPE  159      76.092  23.762  60.110  1.00  0.00           C
ATOM   9332  C33 POPE  159      69.032  21.582  45.239  1.00  0.00           C
ATOM   9335  C34 POPE  159      68.472  21.142  46.590  1.00  0.00           C
ATOM   9338  C35 POPE  159      69.262  21.612  47.829  1.00  0.00           C
ATOM   9341  C36 POPE  159      68.392  21.602  49.100  1.00  0.00           C
ATOM   9344  C37 POPE  159      69.162  21.492  50.410  1.00  0.00           C
ATOM   9347  C38 POPE  159      68.232  21.532  51.629  1.00  0.00           C
ATOM   9350  C39 POPE  159      68.992  21.802  52.919  1.00  0.00           C
ATOM   9353 0C31 POPE  159      68.132  21.632  54.180  1.00  0.00           C
ATOM   9356 1C31 POPE  159      68.972  21.802  55.449  1.00  0.00           C
ATOM   9359 2C31 POPE  159      68.232  21.382  56.719  1.00  0.00           C
ATOM   9362 3C31 POPE  159      69.152  21.382  57.949  1.00  0.00           C
ATOM   9365 4C31 POPE  159      68.512  20.712  59.169  1.00  0.00           C
ATOM   9368 5C31 POPE  159      69.402  20.752  60.410  1.00  0.00           C
ATOM   9371 6C31 POPE  159      68.872  19.892  61.550  1.00  0.00           C
ATOM   9375  NH3 POPE  160      36.572 103.442  35.339  1.00  0.00           N
ATOM   9379  C12 POPE  160      36.172 104.402  36.419  1.00  0.00           C
ATOM   9382  C11 POPE  160      35.612 105.702  35.809  1.00  0.00           C
ATOM   9385  P   POPE  160      34.222 107.802  36.350  1.00  0.00           P
ATOM   9386  O13 POPE  160      34.642 108.122  34.970  1.00  0.00           O
ATOM   9387  O14 POPE  160      32.772 107.932  36.620  1.00  0.00           O
ATOM   9388  O11 POPE  160      35.012 108.672  37.390  1.00  0.00           O
ATOM   9389  O12 POPE  160      34.712 106.332  36.719  1.00  0.00           O
ATOM   9390  C1  POPE  160      36.262 108.322  38.000  1.00  0.00           C
ATOM   9393  C2  POPE  160      36.132 108.172  39.539  1.00  0.00           C
ATOM   9395  O21 POPE  160      37.402 107.732  40.059  1.00  0.00           O
ATOM   9396  C21 POPE  160      37.722 107.922  41.340  1.00  0.00           C
ATOM   9397  O22 POPE  160      38.242 107.062  42.039  1.00  0.00           O
ATOM   9398  C22 POPE  160      37.562 109.372  41.790  1.00  0.00           C
ATOM   9401  C3  POPE  160      35.082 107.102  39.929  1.00  0.00           C
ATOM   9404  O31 POPE  160      34.632 107.242  41.300  1.00  0.00           O
ATOM   9405  C31 POPE  160      33.402 107.732  41.419  1.00  0.00           C
ATOM   9406  O32 POPE  160      32.692 108.122  40.509  1.00  0.00           O
ATOM   9407  C32 POPE  160      32.902 107.642  42.860  1.00  0.00           C
ATOM   9410  C23 POPE  160      38.602 109.692  42.899  1.00  0.00           C
ATOM   9413  C24 POPE  160      38.692 111.182  43.250  1.00  0.00           C
ATOM   9416  C25 POPE  160      39.282 111.412  44.659  1.00  0.00           C
ATOM   9419  C26 POPE  160      40.732 110.912  44.830  1.00  0.00           C
ATOM   9422  C27 POPE  160      41.212 110.972  46.290  1.00  0.00           C
ATOM   9425  C28 POPE  160      42.652 110.442  46.489  1.00  0.00           C
ATOM   9428  C29 POPE  160      42.722 108.932  46.419  1.00  0.00           C
ATOM   9430 0C21 POPE  160      43.692 108.142  46.920  1.00  0.00           C
ATOM   9432 1C21 POPE  160      44.932 108.572  47.650  1.00  0.00           C
ATOM   9435 2C21 POPE  160      44.892 108.242  49.149  1.00  0.00           C
ATOM   9438 3C21 POPE  160      44.982 106.732  49.440  1.00  0.00           C
ATOM   9441 4C21 POPE  160      44.582 106.422  50.890  1.00  0.00           C
ATOM   9444 5C21 POPE  160      44.442 104.922  51.179  1.00  0.00           C
ATOM   9447 6C21 POPE  160      43.652 104.692  52.480  1.00  0.00           C
ATOM   9450 7C21 POPE  160      43.312 103.222  52.750  1.00  0.00           C
ATOM   9453 8C21 POPE  160      42.352 103.062  53.930  1.00  0.00           C
ATOM   9457  C33 POPE  160      33.982 107.372  43.940  1.00  0.00           C
ATOM   9460  C34 POPE  160      33.342 107.282  45.329  1.00  0.00           C
ATOM   9463  C35 POPE  160      33.022 108.652  45.960  1.00  0.00           C
ATOM   9466  C36 POPE  160      31.842 108.602  46.950  1.00  0.00           C
ATOM   9469  C37 POPE  160      30.552 109.172  46.340  1.00  0.00           C
ATOM   9472  C38 POPE  160      29.302 109.092  47.239  1.00  0.00           C
ATOM   9475  C39 POPE  160      29.452 109.652  48.660  1.00  0.00           C
ATOM   9478 0C31 POPE  160      28.092 109.852  49.349  1.00  0.00           C
ATOM   9481 1C31 POPE  160      28.202 110.102  50.859  1.00  0.00           C
ATOM   9484 2C31 POPE  160      26.932 110.692  51.509  1.00  0.00           C
ATOM   9487 3C31 POPE  160      25.692 109.802  51.410  1.00  0.00           C
ATOM   9490 4C31 POPE  160      24.472 110.402  52.130  1.00  0.00           C
ATOM   9493 5C31 POPE  160      23.632 109.342  52.850  1.00  0.00           C
ATOM   9496 6C31 POPE  160      22.302 109.872  53.399  1.00  0.00           C
ATOM   9500  NH3 POPE  161      13.652 109.752  77.389  1.00  0.00           N
ATOM   9504  C12 POPE  161      14.612 110.782  76.860  1.00  0.00           C
ATOM   9507  C11 POPE  161      15.052 111.742  77.970  1.00  0.00           C
ATOM   9510  P   POPE  161      17.342 112.752  77.240  1.00  0.00           P
ATOM   9511  O13 POPE  161      17.842 111.422  77.660  1.00  0.00           O
ATOM   9512  O14 POPE  161      17.932 113.902  77.950  1.00  0.00           O
ATOM   9513  O11 POPE  161      17.532 112.912  75.680  1.00  0.00           O
ATOM   9514  O12 POPE  161      15.772 112.822  77.389  1.00  0.00           O
ATOM   9515  C1  POPE  161      18.122 111.782  75.020  1.00  0.00           C
ATOM   9518  C2  POPE  161      18.152 112.032  73.489  1.00  0.00           C
ATOM   9520  O21 POPE  161      18.272 110.802  72.759  1.00  0.00           O
ATOM   9521  C21 POPE  161      17.192 110.042  72.809  1.00  0.00           C
ATOM   9522  O22 POPE  161      16.182 110.272  73.460  1.00  0.00           O
ATOM   9523  C22 POPE  161      17.372 108.862  71.860  1.00  0.00           C
ATOM   9526  C3  POPE  161      19.322 112.982  73.110  1.00  0.00           C
ATOM   9529  O31 POPE  161      19.752 112.832  71.739  1.00  0.00           O
ATOM   9530  C31 POPE  161      18.912 113.262  70.820  1.00  0.00           C
ATOM   9531  O32 POPE  161      17.922 113.952  71.020  1.00  0.00           O
ATOM   9532  C32 POPE  161      19.442 112.852  69.449  1.00  0.00           C
ATOM   9535  C23 POPE  161      17.342 109.252  70.360  1.00  0.00           C
ATOM   9538  C24 POPE  161      16.322 108.412  69.570  1.00  0.00           C
ATOM   9541  C25 POPE  161      15.722 109.172  68.390  1.00  0.00           C
ATOM   9544  C26 POPE  161      14.602 108.392  67.690  1.00  0.00           C
ATOM   9547  C27 POPE  161      13.632 109.282  66.909  1.00  0.00           C
ATOM   9550  C28 POPE  161      12.652 108.472  66.039  1.00  0.00           C
ATOM   9553  C29 POPE  161      11.522 109.262  65.419  1.00  0.00           C
ATOM   9555 0C21 POPE  161      11.622 110.102  64.379  1.00  0.00           C
ATOM   9557 1C21 POPE  161      12.892 110.472  63.650  1.00  0.00           C
ATOM   9560 2C21 POPE  161      13.252 109.562  62.470  1.00  0.00           C
ATOM   9563 3C21 POPE  161      12.302 109.692  61.270  1.00  0.00           C
ATOM   9566 4C21 POPE  161      12.782 108.872  60.080  1.00  0.00           C
ATOM   9569 5C21 POPE  161      11.762 108.812  58.940  1.00  0.00           C
ATOM   9572 6C21 POPE  161      12.292 108.022  57.739  1.00  0.00           C
ATOM   9575 7C21 POPE  161      11.272 107.932  56.610  1.00  0.00           C
ATOM   9578 8C21 POPE  161      11.752 107.082  55.430  1.00  0.00           C
ATOM   9582  C33 POPE  161      20.422 113.932  68.940  1.00  0.00           C
ATOM   9585  C34 POPE  161      19.702 115.172  68.419  1.00  0.00           C
ATOM   9588  C35 POPE  161      19.652 115.212  66.899  1.00  0.00           C
ATOM   9591  C36 POPE  161      18.892 116.432  66.400  1.00  0.00           C
ATOM   9594  C37 POPE  161      18.972 116.612  64.880  1.00  0.00           C
ATOM   9597  C38 POPE  161      18.012 117.712  64.440  1.00  0.00           C
ATOM   9600  C39 POPE  161      18.132 118.112  62.960  1.00  0.00           C
ATOM   9603 0C31 POPE  161      17.632 117.042  61.990  1.00  0.00           C
ATOM   9606 1C31 POPE  161      17.672 117.522  60.530  1.00  0.00           C
ATOM   9609 2C31 POPE  161      17.232 116.442  59.539  1.00  0.00           C
ATOM   9612 3C31 POPE  161      17.312 116.862  58.059  1.00  0.00           C
ATOM   9615 4C31 POPE  161      16.022 117.512  57.530  1.00  0.00           C
ATOM   9618 5C31 POPE  161      16.072 117.692  56.000  1.00  0.00           C
ATOM   9621 6C31 POPE  161      14.752 118.162  55.379  1.00  0.00           C
ATOM   9625  NH3 POPE  162      95.572  87.642  79.039  1.00  0.00           N
ATOM   9629  C12 POPE  162      94.202  87.182  79.419  1.00  0.00           C
ATOM   9632  C11 POPE  162      93.892  87.522  80.900  1.00  0.00           C
ATOM   9635  P   POPE  162      95.952  86.832  82.400  1.00  0.00           P
ATOM   9636  O13 POPE  162      97.082  87.602  82.960  1.00  0.00           O
ATOM   9637  O14 POPE  162      95.162  85.942  83.280  1.00  0.00           O
ATOM   9638  O11 POPE  162      96.392  86.112  81.100  1.00  0.00           O
ATOM   9639  O12 POPE  162      95.042  87.892  81.679  1.00  0.00           O
ATOM   9640  C1  POPE  162      96.772  84.762  80.970  1.00  0.00           C
ATOM   9643  C2  POPE  162      97.152  84.622  79.500  1.00  0.00           C
ATOM   9645  O21 POPE  162      97.592  83.302  79.130  1.00  0.00           O
ATOM   9646  C21 POPE  162      96.662  82.662  78.420  1.00  0.00           C
ATOM   9647  O22 POPE  162      95.492  82.552  78.739  1.00  0.00           O
ATOM   9648  C22 POPE  162      97.182  82.332  77.030  1.00  0.00           C
ATOM   9651  C3  POPE  162      98.252  85.632  79.109  1.00  0.00           C
ATOM   9654  O31 POPE  162      98.132  85.862  77.699  1.00  0.00           O
ATOM   9655  C31 POPE  162      98.672  86.962  77.220  1.00  0.00           C
ATOM   9656  O32 POPE  162      99.242  87.822  77.880  1.00  0.00           O
ATOM   9657  C32 POPE  162      98.322  86.972  75.740  1.00  0.00           C
ATOM   9660  C23 POPE  162      96.562  83.262  75.950  1.00  0.00           C
ATOM   9663  C24 POPE  162      97.232  83.032  74.589  1.00  0.00           C
ATOM   9666  C25 POPE  162      96.802  84.022  73.489  1.00  0.00           C
ATOM   9669  C26 POPE  162      97.842  84.002  72.350  1.00  0.00           C
ATOM   9672  C27 POPE  162      97.352  84.542  71.000  1.00  0.00           C
ATOM   9675  C28 POPE  162      98.492  84.602  69.960  1.00  0.00           C
ATOM   9678  C29 POPE  162      99.452  85.722  70.259  1.00  0.00           C
ATOM   9680 0C21 POPE  162     100.322  86.292  69.409  1.00  0.00           C
ATOM   9682 1C21 POPE  162     100.582  85.932  67.969  1.00  0.00           C
ATOM   9685 2C21 POPE  162     102.062  85.562  67.750  1.00  0.00           C
ATOM   9688 3C21 POPE  162     103.062  86.722  67.969  1.00  0.00           C
ATOM   9691 4C21 POPE  162     104.512  86.242  68.000  1.00  0.00           C
ATOM   9694 5C21 POPE  162     105.532  87.392  67.919  1.00  0.00           C
ATOM   9697 6C21 POPE  162     106.972  86.892  68.159  1.00  0.00           C
ATOM   9700 7C21 POPE  162     108.052  87.752  67.499  1.00  0.00           C
ATOM   9703 8C21 POPE  162     109.412  87.042  67.419  1.00  0.00           C
ATOM   9707  C33 POPE  162      99.002  88.102  74.970  1.00  0.00           C
ATOM   9710  C34 POPE  162     100.502  87.892  74.859  1.00  0.00           C
ATOM   9713  C35 POPE  162     101.152  88.922  73.919  1.00  0.00           C
ATOM   9716  C36 POPE  162     102.562  88.452  73.539  1.00  0.00           C
ATOM   9719  C37 POPE  162     102.582  87.652  72.229  1.00  0.00           C
ATOM   9722  C38 POPE  162     103.702  86.612  72.140  1.00  0.00           C
ATOM   9725  C39 POPE  162     105.042  87.062  72.739  1.00  0.00           C
ATOM   9728 0C31 POPE  162     105.682  88.292  72.079  1.00  0.00           C
ATOM   9731 1C31 POPE  162     106.762  88.882  73.000  1.00  0.00           C
ATOM   9734 2C31 POPE  162     107.672  89.932  72.340  1.00  0.00           C
ATOM   9737 3C31 POPE  162     108.472  89.332  71.169  1.00  0.00           C
ATOM   9740 4C31 POPE  162     109.832  90.012  70.929  1.00  0.00           C
ATOM   9743 5C31 POPE  162     110.932  88.972  70.659  1.00  0.00           C
ATOM   9746 6C31 POPE  162     112.312  89.562  70.379  1.00  0.00           C
ATOM   9750  NH3 POPE  163     101.652   8.262  37.930  1.00  0.00           N
ATOM   9754  C12 POPE  163     100.742   8.352  36.730  1.00  0.00           C
ATOM   9757  C11 POPE  163      99.242   8.122  37.060  1.00  0.00           C
ATOM   9760  P   POPE  163      99.232   5.572  36.160  1.00  0.00           P
ATOM   9761  O13 POPE  163      99.692   6.062  34.830  1.00  0.00           O
ATOM   9762  O14 POPE  163      98.172   4.542  36.140  1.00  0.00           O
ATOM   9763  O11 POPE  163     100.432   5.082  37.070  1.00  0.00           O
ATOM   9764  O12 POPE  163      98.752   6.782  37.020  1.00  0.00           O
ATOM   9765  C1  POPE  163     100.172   4.882  38.469  1.00  0.00           C
ATOM   9768  C2  POPE  163      99.612   3.452  38.749  1.00  0.00           C
ATOM   9770  O21 POPE  163      99.522   3.232  40.180  1.00  0.00           O
ATOM   9771  C21 POPE  163      98.432   3.792  40.710  1.00  0.00           C
ATOM   9772  O22 POPE  163      97.582   4.392  40.069  1.00  0.00           O
ATOM   9773  C22 POPE  163      98.422   3.632  42.229  1.00  0.00           C
ATOM   9776  C3  POPE  163     100.542   2.402  38.079  1.00  0.00           C
ATOM   9779  O31 POPE  163     100.982   1.358  38.980  1.00  0.00           O
ATOM   9780  C31 POPE  163     100.082   0.418  39.240  1.00  0.00           C
ATOM   9781  O32 POPE  163      99.052   0.228  38.619  1.00  0.00           O
ATOM   9782  C32 POPE  163     100.582  -0.442  40.410  1.00  0.00           C
ATOM   9785  C23 POPE  163      99.792   3.922  42.870  1.00  0.00           C
ATOM   9788  C24 POPE  163      99.832   3.642  44.380  1.00  0.00           C
ATOM   9791  C25 POPE  163      98.892   4.512  45.230  1.00  0.00           C
ATOM   9794  C26 POPE  163      99.132   4.252  46.719  1.00  0.00           C
ATOM   9797  C27 POPE  163      98.502   5.312  47.639  1.00  0.00           C
ATOM   9800  C28 POPE  163      98.872   5.102  49.120  1.00  0.00           C
ATOM   9803  C29 POPE  163      98.142   3.922  49.710  1.00  0.00           C
ATOM   9805 0C21 POPE  163      97.312   3.942  50.769  1.00  0.00           C
ATOM   9807 1C21 POPE  163      96.942   5.172  51.570  1.00  0.00           C
ATOM   9810 2C21 POPE  163      98.092   5.662  52.470  1.00  0.00           C
ATOM   9813 3C21 POPE  163      97.622   6.702  53.500  1.00  0.00           C
ATOM   9816 4C21 POPE  163      98.732   7.182  54.440  1.00  0.00           C
ATOM   9819 5C21 POPE  163      99.082   6.122  55.500  1.00  0.00           C
ATOM   9822 6C21 POPE  163     100.072   6.612  56.559  1.00  0.00           C
ATOM   9825 7C21 POPE  163     100.102   5.662  57.750  1.00  0.00           C
ATOM   9828 8C21 POPE  163     101.112   6.012  58.840  1.00  0.00           C
ATOM   9832  C33 POPE  163     102.092  -0.282  40.719  1.00  0.00           C
ATOM   9835  C34 POPE  163     102.612  -1.312  41.719  1.00  0.00           C
ATOM   9838  C35 POPE  163     102.042  -1.122  43.130  1.00  0.00           C
ATOM   9841  C36 POPE  163     102.522  -2.222  44.090  1.00  0.00           C
ATOM   9844  C37 POPE  163     101.842  -2.132  45.449  1.00  0.00           C
ATOM   9847  C38 POPE  163     102.312  -3.232  46.400  1.00  0.00           C
ATOM   9850  C39 POPE  163     101.702  -3.042  47.790  1.00  0.00           C
ATOM   9853 0C31 POPE  163     102.272  -4.022  48.809  1.00  0.00           C
ATOM   9856 1C31 POPE  163     101.622  -3.882  50.190  1.00  0.00           C
ATOM   9859 2C31 POPE  163     102.272  -4.792  51.249  1.00  0.00           C
ATOM   9862 3C31 POPE  163     102.322  -6.272  50.839  1.00  0.00           C
ATOM   9865 4C31 POPE  163     100.942  -6.872  50.570  1.00  0.00           C
ATOM   9868 5C31 POPE  163     100.992  -8.402  50.540  1.00  0.00           C
ATOM   9871 6C31 POPE  163      99.632  -9.052  50.300  1.00  0.00           C
ATOM   9875  NH3 POPE  164     107.082  83.962  79.379  1.00  0.00           N
ATOM   9879  C12 POPE  164     106.942  83.212  80.669  1.00  0.00           C
ATOM   9882  C11 POPE  164     105.682  82.332  80.600  1.00  0.00           C
ATOM   9885  P   POPE  164     106.412  80.282  79.080  1.00  0.00           P
ATOM   9886  O13 POPE  164     105.542  79.132  78.720  1.00  0.00           O
ATOM   9887  O14 POPE  164     107.502  80.112  80.070  1.00  0.00           O
ATOM   9888  O11 POPE  164     107.182  80.832  77.820  1.00  0.00           O
ATOM   9889  O12 POPE  164     105.592  81.592  79.379  1.00  0.00           O
ATOM   9890  C1  POPE  164     107.852  79.992  76.890  1.00  0.00           C
ATOM   9893  C2  POPE  164     107.582  80.502  75.460  1.00  0.00           C
ATOM   9895  O21 POPE  164     108.602  80.002  74.579  1.00  0.00           O
ATOM   9896  C21 POPE  164     108.132  79.612  73.390  1.00  0.00           C
ATOM   9897  O22 POPE  164     106.962  79.452  73.110  1.00  0.00           O
ATOM   9898  C22 POPE  164     109.262  79.482  72.369  1.00  0.00           C
ATOM   9901  C3  POPE  164     107.602  82.062  75.370  1.00  0.00           C
ATOM   9904  O31 POPE  164     107.422  82.472  74.009  1.00  0.00           O
ATOM   9905  C31 POPE  164     108.062  83.562  73.609  1.00  0.00           C
ATOM   9906  O32 POPE  164     108.732  84.292  74.309  1.00  0.00           O
ATOM   9907  C32 POPE  164     107.822  83.682  72.100  1.00  0.00           C
ATOM   9910  C23 POPE  164     108.692  79.362  70.950  1.00  0.00           C
ATOM   9913  C24 POPE  164     109.772  79.102  69.880  1.00  0.00           C
ATOM   9916  C25 POPE  164     109.232  79.302  68.460  1.00  0.00           C
ATOM   9919  C26 POPE  164     108.902  80.772  68.159  1.00  0.00           C
ATOM   9922  C27 POPE  164     108.272  80.992  66.780  1.00  0.00           C
ATOM   9925  C28 POPE  164     107.902  82.472  66.570  1.00  0.00           C
ATOM   9928  C29 POPE  164     108.792  83.172  65.559  1.00  0.00           C
ATOM   9930 0C21 POPE  164     108.412  84.222  64.809  1.00  0.00           C
ATOM   9932 1C21 POPE  164     107.082  84.932  64.890  1.00  0.00           C
ATOM   9935 2C21 POPE  164     106.092  84.502  63.790  1.00  0.00           C
ATOM   9938 3C21 POPE  164     104.702  85.102  64.030  1.00  0.00           C
ATOM   9941 4C21 POPE  164     103.632  84.562  63.070  1.00  0.00           C
ATOM   9944 5C21 POPE  164     103.712  85.152  61.660  1.00  0.00           C
ATOM   9947 6C21 POPE  164     102.712  84.482  60.719  1.00  0.00           C
ATOM   9950 7C21 POPE  164     102.672  85.122  59.329  1.00  0.00           C
ATOM   9953 8C21 POPE  164     101.772  84.362  58.359  1.00  0.00           C
ATOM   9957  C33 POPE  164     108.172  85.062  71.500  1.00  0.00           C
ATOM   9960  C34 POPE  164     109.662  85.242  71.160  1.00  0.00           C
ATOM   9963  C35 POPE  164     110.142  84.462  69.929  1.00  0.00           C
ATOM   9966  C36 POPE  164     111.562  84.892  69.519  1.00  0.00           C
ATOM   9969  C37 POPE  164     111.972  84.462  68.100  1.00  0.00           C
ATOM   9972  C38 POPE  164     113.462  84.732  67.809  1.00  0.00           C
ATOM   9975  C39 POPE  164     113.872  86.212  67.840  1.00  0.00           C
ATOM   9978 0C31 POPE  164     113.442  87.032  66.620  1.00  0.00           C
ATOM   9981 1C31 POPE  164     114.632  87.372  65.710  1.00  0.00           C
ATOM   9984 2C31 POPE  164     114.272  88.352  64.579  1.00  0.00           C
ATOM   9987 3C31 POPE  164     115.482  89.132  64.040  1.00  0.00           C
ATOM   9990 4C31 POPE  164     116.682  88.252  63.660  1.00  0.00           C
ATOM   9993 5C31 POPE  164     117.822  89.052  63.019  1.00  0.00           C
ATOM   9996 6C31 POPE  164     119.102  88.242  62.800  1.00  0.00           C
ATOM  10000  NH3 POPE  165      65.442 122.472  79.780  1.00  0.00           N
ATOM  10004  C12 POPE  165      66.292 123.272  78.820  1.00  0.00           C
ATOM  10007  C11 POPE  165      66.942 124.482  79.509  1.00  0.00           C
ATOM  10010  P   POPE  165      67.392 127.022  79.080  1.00  0.00           P
ATOM  10011  O13 POPE  165      66.372 128.022  78.700  1.00  0.00           O
ATOM  10012  O14 POPE  165      67.802 126.972  80.489  1.00  0.00           O
ATOM  10013  O11 POPE  165      68.632 127.182  78.129  1.00  0.00           O
ATOM  10014  O12 POPE  165      66.792 125.632  78.680  1.00  0.00           O
ATOM  10015  C1  POPE  165      69.642 126.192  77.940  1.00  0.00           C
ATOM  10018  C2  POPE  165      70.192 126.342  76.510  1.00  0.00           C
ATOM  10020  O21 POPE  165      70.122 125.082  75.810  1.00  0.00           O
ATOM  10021  C21 POPE  165      70.752 125.062  74.640  1.00  0.00           C
ATOM  10022  O22 POPE  165      71.962 125.122  74.509  1.00  0.00           O
ATOM  10023  C22 POPE  165      69.712 125.102  73.520  1.00  0.00           C
ATOM  10026  C3  POPE  165      71.502 127.182  76.370  1.00  0.00           C
ATOM  10029  O31 POPE  165      71.492 127.792  75.069  1.00  0.00           O
ATOM  10030  C31 POPE  165      72.502 128.572  74.760  1.00  0.00           C
ATOM  10031  O32 POPE  165      73.402 128.902  75.509  1.00  0.00           O
ATOM  10032  C32 POPE  165      72.292 129.022  73.300  1.00  0.00           C
ATOM  10035  C23 POPE  165      69.812 126.412  72.720  1.00  0.00           C
ATOM  10038  C24 POPE  165      68.712 126.542  71.669  1.00  0.00           C
ATOM  10041  C25 POPE  165      68.932 127.772  70.780  1.00  0.00           C
ATOM  10044  C26 POPE  165      69.812 127.472  69.560  1.00  0.00           C
ATOM  10047  C27 POPE  165      70.042 128.712  68.689  1.00  0.00           C
ATOM  10050  C28 POPE  165      70.762 128.362  67.380  1.00  0.00           C
ATOM  10053  C29 POPE  165      70.882 129.562  66.460  1.00  0.00           C
ATOM  10055 0C21 POPE  165      70.742 129.542  65.120  1.00  0.00           C
ATOM  10057 1C21 POPE  165      70.462 128.322  64.290  1.00  0.00           C
ATOM  10060 2C21 POPE  165      69.972 128.642  62.860  1.00  0.00           C
ATOM  10063 3C21 POPE  165      68.552 129.222  62.800  1.00  0.00           C
ATOM  10066 4C21 POPE  165      68.162 129.712  61.400  1.00  0.00           C
ATOM  10069 5C21 POPE  165      68.012 128.592  60.360  1.00  0.00           C
ATOM  10072 6C21 POPE  165      67.662 129.142  58.980  1.00  0.00           C
ATOM  10075 7C21 POPE  165      67.262 128.082  57.940  1.00  0.00           C
ATOM  10078 8C21 POPE  165      67.242 128.632  56.509  1.00  0.00           C
ATOM  10082  C33 POPE  165      73.132 130.232  72.840  1.00  0.00           C
ATOM  10085  C34 POPE  165      74.362 129.882  72.000  1.00  0.00           C
ATOM  10088  C35 POPE  165      75.102 131.102  71.440  1.00  0.00           C
ATOM  10091  C36 POPE  165      75.102 131.232  69.900  1.00  0.00           C
ATOM  10094  C37 POPE  165      73.972 132.086  69.320  1.00  0.00           C
ATOM  10097  C38 POPE  165      74.172 132.396  67.829  1.00  0.00           C
ATOM  10100  C39 POPE  165      73.382 133.616  67.340  1.00  0.00           C
ATOM  10103 0C31 POPE  165      71.922 133.346  66.930  1.00  0.00           C
ATOM  10106 1C31 POPE  165      71.182 134.666  66.699  1.00  0.00           C
ATOM  10109 2C31 POPE  165      69.822 134.546  65.989  1.00  0.00           C
ATOM  10112 3C31 POPE  165      68.942 135.806  66.140  1.00  0.00           C
ATOM  10115 4C31 POPE  165      68.602 136.086  67.610  1.00  0.00           C
ATOM  10118 5C31 POPE  165      67.422 137.036  67.840  1.00  0.00           C
ATOM  10121 6C31 POPE  165      67.002 137.046  69.309  1.00  0.00           C
ATOM  10125  NH3 POPE  166      30.952  77.362  34.670  1.00  0.00           N
ATOM  10129  C12 POPE  166      32.122  77.232  33.730  1.00  0.00           C
ATOM  10132  C11 POPE  166      33.472  77.142  34.480  1.00  0.00           C
ATOM  10135  P   POPE  166      33.462  78.722  36.559  1.00  0.00           P
ATOM  10136  O13 POPE  166      32.012  78.992  36.540  1.00  0.00           O
ATOM  10137  O14 POPE  166      33.992  77.702  37.489  1.00  0.00           O
ATOM  10138  O11 POPE  166      34.172  80.132  36.719  1.00  0.00           O
ATOM  10139  O12 POPE  166      33.852  78.392  35.079  1.00  0.00           O
ATOM  10140  C1  POPE  166      35.492  80.312  37.260  1.00  0.00           C
ATOM  10143  C2  POPE  166      35.502  81.322  38.450  1.00  0.00           C
ATOM  10145  O21 POPE  166      36.592  80.942  39.300  1.00  0.00           O
ATOM  10146  C21 POPE  166      37.092  81.852  40.120  1.00  0.00           C
ATOM  10147  O22 POPE  166      36.612  82.942  40.389  1.00  0.00           O
ATOM  10148  C22 POPE  166      38.412  81.352  40.710  1.00  0.00           C
ATOM  10151  C3  POPE  166      34.132  81.282  39.180  1.00  0.00           C
ATOM  10154  O31 POPE  166      34.072  82.132  40.319  1.00  0.00           O
ATOM  10155  C31 POPE  166      34.032  81.722  41.590  1.00  0.00           C
ATOM  10156  O32 POPE  166      33.832  82.472  42.530  1.00  0.00           O
ATOM  10157  C32 POPE  166      34.202  80.222  41.769  1.00  0.00           C
ATOM  10160  C23 POPE  166      38.272  80.062  41.540  1.00  0.00           C
ATOM  10163  C24 POPE  166      38.102  78.812  40.659  1.00  0.00           C
ATOM  10166  C25 POPE  166      38.602  77.512  41.300  1.00  0.00           C
ATOM  10169  C26 POPE  166      37.842  77.172  42.569  1.00  0.00           C
ATOM  10172  C27 POPE  166      38.402  75.932  43.270  1.00  0.00           C
ATOM  10175  C28 POPE  166      38.072  75.972  44.770  1.00  0.00           C
ATOM  10178  C29 POPE  166      38.502  74.722  45.490  1.00  0.00           C
ATOM  10180 0C21 POPE  166      37.672  73.912  46.160  1.00  0.00           C
ATOM  10182 1C21 POPE  166      36.182  74.102  46.280  1.00  0.00           C
ATOM  10185 2C21 POPE  166      35.502  72.852  46.870  1.00  0.00           C
ATOM  10188 3C21 POPE  166      33.982  73.042  46.979  1.00  0.00           C
ATOM  10191 4C21 POPE  166      33.322  72.012  47.899  1.00  0.00           C
ATOM  10194 5C21 POPE  166      33.042  72.522  49.329  1.00  0.00           C
ATOM  10197 6C21 POPE  166      31.612  72.202  49.780  1.00  0.00           C
ATOM  10200 7C21 POPE  166      31.332  72.592  51.239  1.00  0.00           C
ATOM  10203 8C21 POPE  166      30.232  71.742  51.879  1.00  0.00           C
ATOM  10207  C33 POPE  166      34.132  79.882  43.270  1.00  0.00           C
ATOM  10210  C34 POPE  166      34.262  78.382  43.539  1.00  0.00           C
ATOM  10213  C35 POPE  166      33.892  78.002  44.980  1.00  0.00           C
ATOM  10216  C36 POPE  166      34.932  78.442  46.020  1.00  0.00           C
ATOM  10219  C37 POPE  166      34.432  78.292  47.460  1.00  0.00           C
ATOM  10222  C38 POPE  166      35.522  78.662  48.479  1.00  0.00           C
ATOM  10225  C39 POPE  166      35.032  78.742  49.929  1.00  0.00           C
ATOM  10228 0C31 POPE  166      36.082  79.432  50.820  1.00  0.00           C
ATOM  10231 1C31 POPE  166      35.682  79.522  52.299  1.00  0.00           C
ATOM  10234 2C31 POPE  166      36.702  80.352  53.089  1.00  0.00           C
ATOM  10237 3C31 POPE  166      36.242  80.742  54.500  1.00  0.00           C
ATOM  10240 4C31 POPE  166      36.162  79.612  55.540  1.00  0.00           C
ATOM  10243 5C31 POPE  166      35.682  80.132  56.899  1.00  0.00           C
ATOM  10246 6C31 POPE  166      35.902  79.202  58.089  1.00  0.00           C
ATOM  10250  NH3 POPE  167      75.572  47.062  37.270  1.00  0.00           N
ATOM  10254  C12 POPE  167      76.202  45.822  36.690  1.00  0.00           C
ATOM  10257  C11 POPE  167      77.102  45.122  37.730  1.00  0.00           C
ATOM  10260  P   POPE  167      79.242  45.442  39.190  1.00  0.00           P
ATOM  10261  O13 POPE  167      79.622  44.072  38.739  1.00  0.00           O
ATOM  10262  O14 POPE  167      80.312  46.472  39.250  1.00  0.00           O
ATOM  10263  O11 POPE  167      78.432  45.432  40.550  1.00  0.00           O
ATOM  10264  O12 POPE  167      78.112  46.002  38.200  1.00  0.00           O
ATOM  10265  C1  POPE  167      79.052  45.002  41.779  1.00  0.00           C
ATOM  10268  C2  POPE  167      78.062  45.062  42.980  1.00  0.00           C
ATOM  10270  O21 POPE  167      78.592  44.302  44.090  1.00  0.00           O
ATOM  10271  C21 POPE  167      79.152  45.012  45.050  1.00  0.00           C
ATOM  10272  O22 POPE  167      79.262  46.232  45.059  1.00  0.00           O
ATOM  10273  C22 POPE  167      79.532  44.122  46.230  1.00  0.00           C
ATOM  10276  C3  POPE  167      76.692  44.462  42.569  1.00  0.00           C
ATOM  10279  O31 POPE  167      75.812  44.152  43.679  1.00  0.00           O
ATOM  10280  C31 POPE  167      75.512  42.872  43.840  1.00  0.00           C
ATOM  10281  O32 POPE  167      76.022  41.932  43.240  1.00  0.00           O
ATOM  10282  C32 POPE  167      74.372  42.722  44.840  1.00  0.00           C
ATOM  10285  C23 POPE  167      79.782  45.012  47.470  1.00  0.00           C
ATOM  10288  C24 POPE  167      80.002  44.232  48.770  1.00  0.00           C
ATOM  10291  C25 POPE  167      78.742  43.502  49.269  1.00  0.00           C
ATOM  10294  C26 POPE  167      78.772  43.302  50.789  1.00  0.00           C
ATOM  10297  C27 POPE  167      77.552  42.552  51.330  1.00  0.00           C
ATOM  10300  C28 POPE  167      77.462  42.622  52.860  1.00  0.00           C
ATOM  10303  C29 POPE  167      76.252  41.892  53.390  1.00  0.00           C
ATOM  10305 0C21 POPE  167      75.822  41.922  54.669  1.00  0.00           C
ATOM  10307 1C21 POPE  167      76.472  42.672  55.800  1.00  0.00           C
ATOM  10310 2C21 POPE  167      75.662  43.902  56.249  1.00  0.00           C
ATOM  10313 3C21 POPE  167      75.582  44.992  55.169  1.00  0.00           C
ATOM  10316 4C21 POPE  167      74.952  46.322  55.620  1.00  0.00           C
ATOM  10319 5C21 POPE  167      73.502  46.212  56.119  1.00  0.00           C
ATOM  10322 6C21 POPE  167      72.772  47.562  56.000  1.00  0.00           C
ATOM  10325 7C21 POPE  167      71.392  47.592  56.680  1.00  0.00           C
ATOM  10328 8C21 POPE  167      70.622  48.882  56.370  1.00  0.00           C
ATOM  10332  C33 POPE  167      74.162  41.252  45.269  1.00  0.00           C
ATOM  10335  C34 POPE  167      75.172  40.762  46.330  1.00  0.00           C
ATOM  10338  C35 POPE  167      74.752  41.152  47.749  1.00  0.00           C
ATOM  10341  C36 POPE  167      75.732  40.722  48.850  1.00  0.00           C
ATOM  10344  C37 POPE  167      75.602  39.242  49.269  1.00  0.00           C
ATOM  10347  C38 POPE  167      75.172  39.042  50.729  1.00  0.00           C
ATOM  10350  C39 POPE  167      73.732  39.472  51.030  1.00  0.00           C
ATOM  10353 0C31 POPE  167      73.332  39.312  52.509  1.00  0.00           C
ATOM  10356 1C31 POPE  167      71.952  39.902  52.850  1.00  0.00           C
ATOM  10359 2C31 POPE  167      70.852  38.872  53.140  1.00  0.00           C
ATOM  10362 3C31 POPE  167      69.462  39.512  53.350  1.00  0.00           C
ATOM  10365 4C31 POPE  167      69.342  40.382  54.609  1.00  0.00           C
ATOM  10368 5C31 POPE  167      68.002  41.122  54.719  1.00  0.00           C
ATOM  10371 6C31 POPE  167      67.892  42.012  55.960  1.00  0.00           C
ATOM  10375  NH3 POPE  168      41.812  29.662  41.849  1.00  0.00           N
ATOM  10379  C12 POPE  168      42.042  29.972  40.399  1.00  0.00           C
ATOM  10382  C11 POPE  168      42.012  28.712  39.500  1.00  0.00           C
ATOM  10385  P   POPE  168      40.322  26.792  39.980  1.00  0.00           P
ATOM  10386  O13 POPE  168      41.272  25.742  39.539  1.00  0.00           O
ATOM  10387  O14 POPE  168      38.882  26.542  39.809  1.00  0.00           O
ATOM  10388  O11 POPE  168      40.562  27.112  41.499  1.00  0.00           O
ATOM  10389  O12 POPE  168      40.682  28.182  39.320  1.00  0.00           O
ATOM  10390  C1  POPE  168      40.012  26.202  42.470  1.00  0.00           C
ATOM  10393  C2  POPE  168      41.122  25.572  43.359  1.00  0.00           C
ATOM  10395  O21 POPE  168      41.022  26.012  44.719  1.00  0.00           O
ATOM  10396  C21 POPE  168      41.182  27.292  44.999  1.00  0.00           C
ATOM  10397  O22 POPE  168      41.272  28.202  44.199  1.00  0.00           O
ATOM  10398  C22 POPE  168      41.172  27.442  46.530  1.00  0.00           C
ATOM  10401  C3  POPE  168      42.552  25.742  42.749  1.00  0.00           C
ATOM  10404  O31 POPE  168      43.462  24.732  43.200  1.00  0.00           O
ATOM  10405  C31 POPE  168      44.272  25.092  44.190  1.00  0.00           C
ATOM  10406  O32 POPE  168      44.292  26.172  44.739  1.00  0.00           O
ATOM  10407  C32 POPE  168      45.182  23.912  44.550  1.00  0.00           C
ATOM  10410  C23 POPE  168      42.132  26.472  47.289  1.00  0.00           C
ATOM  10413  C24 POPE  168      41.662  26.082  48.700  1.00  0.00           C
ATOM  10416  C25 POPE  168      41.652  27.202  49.750  1.00  0.00           C
ATOM  10419  C26 POPE  168      41.302  26.672  51.160  1.00  0.00           C
ATOM  10422  C27 POPE  168      41.202  27.792  52.210  1.00  0.00           C
ATOM  10425  C28 POPE  168      40.432  27.412  53.500  1.00  0.00           C
ATOM  10428  C29 POPE  168      41.152  26.562  54.519  1.00  0.00           C
ATOM  10430 0C21 POPE  168      41.392  26.912  55.800  1.00  0.00           C
ATOM  10432 1C21 POPE  168      41.022  28.242  56.410  1.00  0.00           C
ATOM  10435 2C21 POPE  168      41.052  28.312  57.940  1.00  0.00           C
ATOM  10438 3C21 POPE  168      40.872  29.772  58.399  1.00  0.00           C
ATOM  10441 4C21 POPE  168      40.802  29.942  59.919  1.00  0.00           C
ATOM  10444 5C21 POPE  168      42.172  30.142  60.579  1.00  0.00           C
ATOM  10447 6C21 POPE  168      42.092  30.182  62.109  1.00  0.00           C
ATOM  10450 7C21 POPE  168      43.142  31.112  62.720  1.00  0.00           C
ATOM  10453 8C21 POPE  168      43.282  30.962  64.239  1.00  0.00           C
ATOM  10457  C33 POPE  168      45.272  23.742  46.080  1.00  0.00           C
ATOM  10460  C34 POPE  168      45.992  22.462  46.499  1.00  0.00           C
ATOM  10463  C35 POPE  168      46.342  22.482  48.000  1.00  0.00           C
ATOM  10466  C36 POPE  168      46.952  21.162  48.469  1.00  0.00           C
ATOM  10469  C37 POPE  168      47.452  21.172  49.919  1.00  0.00           C
ATOM  10472  C38 POPE  168      47.992  19.782  50.290  1.00  0.00           C
ATOM  10475  C39 POPE  168      48.532  19.652  51.719  1.00  0.00           C
ATOM  10478 0C31 POPE  168      49.002  18.222  51.979  1.00  0.00           C
ATOM  10481 1C31 POPE  168      49.642  18.002  53.359  1.00  0.00           C
ATOM  10484 2C31 POPE  168      50.042  16.532  53.539  1.00  0.00           C
ATOM  10487 3C31 POPE  168      50.722  16.182  54.869  1.00  0.00           C
ATOM  10490 4C31 POPE  168      49.782  16.192  56.080  1.00  0.00           C
ATOM  10493 5C31 POPE  168      50.322  15.312  57.219  1.00  0.00           C
ATOM  10496 6C31 POPE  168      49.482  15.372  58.489  1.00  0.00           C
ATOM  10500  NH3 POPE  169      21.452   4.302  39.509  1.00  0.00           N
ATOM  10504  C12 POPE  169      22.142   4.392  38.180  1.00  0.00           C
ATOM  10507  C11 POPE  169      23.162   5.542  38.170  1.00  0.00           C
ATOM  10510  P   POPE  169      24.982   6.732  39.630  1.00  0.00           P
ATOM  10511  O13 POPE  169      26.232   6.022  40.009  1.00  0.00           O
ATOM  10512  O14 POPE  169      25.042   7.652  38.469  1.00  0.00           O
ATOM  10513  O11 POPE  169      24.432   7.532  40.880  1.00  0.00           O
ATOM  10514  O12 POPE  169      23.822   5.672  39.430  1.00  0.00           O
ATOM  10515  C1  POPE  169      25.182   8.582  41.480  1.00  0.00           C
ATOM  10518  C2  POPE  169      25.792   8.152  42.840  1.00  0.00           C
ATOM  10520  O21 POPE  169      25.722   9.292  43.710  1.00  0.00           O
ATOM  10521  C21 POPE  169      25.252   9.072  44.929  1.00  0.00           C
ATOM  10522  O22 POPE  169      24.932   7.992  45.399  1.00  0.00           O
ATOM  10523  C22 POPE  169      25.132  10.422  45.640  1.00  0.00           C
ATOM  10526  C3  POPE  169      27.272   7.672  42.669  1.00  0.00           C
ATOM  10529  O31 POPE  169      27.682   6.872  43.790  1.00  0.00           O
ATOM  10530  C31 POPE  169      28.922   6.442  43.759  1.00  0.00           C
ATOM  10531  O32 POPE  169      29.792   6.832  42.990  1.00  0.00           O
ATOM  10532  C32 POPE  169      29.142   5.422  44.880  1.00  0.00           C
ATOM  10535  C23 POPE  169      24.552  10.272  47.060  1.00  0.00           C
ATOM  10538  C24 POPE  169      24.942  11.402  48.019  1.00  0.00           C
ATOM  10541  C25 POPE  169      24.272  11.202  49.390  1.00  0.00           C
ATOM  10544  C26 POPE  169      24.642  12.262  50.430  1.00  0.00           C
ATOM  10547  C27 POPE  169      24.392  11.772  51.870  1.00  0.00           C
ATOM  10550  C28 POPE  169      25.202  12.562  52.910  1.00  0.00           C
ATOM  10553  C29 POPE  169      25.422  11.852  54.230  1.00  0.00           C
ATOM  10555 0C21 POPE  169      25.122  12.312  55.449  1.00  0.00           C
ATOM  10557 1C21 POPE  169      24.412  13.602  55.750  1.00  0.00           C
ATOM  10560 2C21 POPE  169      23.752  13.652  57.149  1.00  0.00           C
ATOM  10563 3C21 POPE  169      24.492  14.592  58.110  1.00  0.00           C
ATOM  10566 4C21 POPE  169      23.782  14.772  59.460  1.00  0.00           C
ATOM  10569 5C21 POPE  169      22.562  15.712  59.399  1.00  0.00           C
ATOM  10572 6C21 POPE  169      22.162  16.232  60.789  1.00  0.00           C
ATOM  10575 7C21 POPE  169      20.762  16.862  60.839  1.00  0.00           C
ATOM  10578 8C21 POPE  169      20.312  17.192  62.270  1.00  0.00           C
ATOM  10582  C33 POPE  169      28.102   4.282  44.859  1.00  0.00           C
ATOM  10585  C34 POPE  169      26.832   4.592  45.680  1.00  0.00           C
ATOM  10588  C35 POPE  169      27.072   4.602  47.200  1.00  0.00           C
ATOM  10591  C36 POPE  169      26.052   5.452  47.969  1.00  0.00           C
ATOM  10594  C37 POPE  169      26.672   6.102  49.209  1.00  0.00           C
ATOM  10597  C38 POPE  169      25.652   6.902  50.020  1.00  0.00           C
ATOM  10600  C39 POPE  169      26.202   7.382  51.370  1.00  0.00           C
ATOM  10603 0C31 POPE  169      25.252   7.012  52.509  1.00  0.00           C
ATOM  10606 1C31 POPE  169      25.592   7.672  53.850  1.00  0.00           C
ATOM  10609 2C31 POPE  169      24.372   7.662  54.780  1.00  0.00           C
ATOM  10612 3C31 POPE  169      24.552   8.452  56.080  1.00  0.00           C
ATOM  10615 4C31 POPE  169      25.432   7.732  57.109  1.00  0.00           C
ATOM  10618 5C31 POPE  169      25.392   8.442  58.479  1.00  0.00           C
ATOM  10621 6C31 POPE  169      26.322   7.792  59.500  1.00  0.00           C
ATOM  10625  NH3 POPE  170      31.892   6.892  40.989  1.00  0.00           N
ATOM  10629  C12 POPE  170      32.432   8.192  40.449  1.00  0.00           C
ATOM  10632  C11 POPE  170      33.752   8.082  39.630  1.00  0.00           C
ATOM  10635  P   POPE  170      35.802   6.612  39.069  1.00  0.00           P
ATOM  10636  O13 POPE  170      35.862   6.562  37.590  1.00  0.00           O
ATOM  10637  O14 POPE  170      36.602   7.642  39.770  1.00  0.00           O
ATOM  10638  O11 POPE  170      36.252   5.202  39.609  1.00  0.00           O
ATOM  10639  O12 POPE  170      34.282   6.742  39.530  1.00  0.00           O
ATOM  10640  C1  POPE  170      36.312   4.932  41.000  1.00  0.00           C
ATOM  10643  C2  POPE  170      35.502   3.652  41.290  1.00  0.00           C
ATOM  10645  O21 POPE  170      35.252   3.582  42.710  1.00  0.00           O
ATOM  10646  C21 POPE  170      34.312   4.452  43.060  1.00  0.00           C
ATOM  10647  O22 POPE  170      33.642   5.102  42.260  1.00  0.00           O
ATOM  10648  C22 POPE  170      34.282   4.622  44.560  1.00  0.00           C
ATOM  10651  C3  POPE  170      36.232   2.382  40.810  1.00  0.00           C
ATOM  10654  O31 POPE  170      35.722   1.248  41.530  1.00  0.00           O
ATOM  10655  C31 POPE  170      36.492   0.798  42.509  1.00  0.00           C
ATOM  10656  O32 POPE  170      37.652   1.108  42.690  1.00  0.00           O
ATOM  10657  C32 POPE  170      35.692  -0.152  43.390  1.00  0.00           C
ATOM  10660  C23 POPE  170      33.042   5.432  44.980  1.00  0.00           C
ATOM  10663  C24 POPE  170      33.262   6.272  46.239  1.00  0.00           C
ATOM  10666  C25 POPE  170      32.052   7.162  46.470  1.00  0.00           C
ATOM  10669  C26 POPE  170      32.112   7.972  47.759  1.00  0.00           C
ATOM  10672  C27 POPE  170      30.772   8.652  48.009  1.00  0.00           C
ATOM  10675  C28 POPE  170      30.842   9.712  49.100  1.00  0.00           C
ATOM  10678  C29 POPE  170      29.462  10.192  49.460  1.00  0.00           C
ATOM  10680 0C21 POPE  170      28.812   9.962  50.610  1.00  0.00           C
ATOM  10682 1C21 POPE  170      29.352   9.262  51.820  1.00  0.00           C
ATOM  10685 2C21 POPE  170      28.782   9.972  53.050  1.00  0.00           C
ATOM  10688 3C21 POPE  170      29.342   9.472  54.379  1.00  0.00           C
ATOM  10691 4C21 POPE  170      28.552  10.102  55.530  1.00  0.00           C
ATOM  10694 5C21 POPE  170      29.362  10.302  56.809  1.00  0.00           C
ATOM  10697 6C21 POPE  170      28.512  10.982  57.879  1.00  0.00           C
ATOM  10700 7C21 POPE  170      29.272  11.232  59.180  1.00  0.00           C
ATOM  10703 8C21 POPE  170      28.402  11.882  60.259  1.00  0.00           C
ATOM  10707  C33 POPE  170      36.232  -0.272  44.830  1.00  0.00           C
ATOM  10710  C34 POPE  170      35.892   0.968  45.670  1.00  0.00           C
ATOM  10713  C35 POPE  170      35.862   0.668  47.179  1.00  0.00           C
ATOM  10716  C36 POPE  170      37.242   0.508  47.829  1.00  0.00           C
ATOM  10719  C37 POPE  170      37.212   0.428  49.370  1.00  0.00           C
ATOM  10722  C38 POPE  170      38.622   0.588  49.960  1.00  0.00           C
ATOM  10725  C39 POPE  170      38.712   0.518  51.489  1.00  0.00           C
ATOM  10728 0C31 POPE  170      38.012   1.668  52.219  1.00  0.00           C
ATOM  10731 1C31 POPE  170      38.562   1.832  53.650  1.00  0.00           C
ATOM  10734 2C31 POPE  170      37.892   2.932  54.490  1.00  0.00           C
ATOM  10737 3C31 POPE  170      36.472   2.562  54.939  1.00  0.00           C
ATOM  10740 4C31 POPE  170      36.022   3.372  56.169  1.00  0.00           C
ATOM  10743 5C31 POPE  170      34.632   2.952  56.649  1.00  0.00           C
ATOM  10746 6C31 POPE  170      34.182   3.672  57.930  1.00  0.00           C
ATOM  10750  NH3 POPE  171     132.626 112.462  78.420  1.00  0.00           N
ATOM  10754  C12 POPE  171     131.162 112.252  78.110  1.00  0.00           C
ATOM  10757  C11 POPE  171     130.272 112.522  79.340  1.00  0.00           C
ATOM  10760  P   POPE  171     127.662 112.872  79.780  1.00  0.00           P
ATOM  10761  O13 POPE  171     127.142 111.952  80.829  1.00  0.00           O
ATOM  10762  O14 POPE  171     127.922 114.292  80.129  1.00  0.00           O
ATOM  10763  O11 POPE  171     126.612 112.772  78.630  1.00  0.00           O
ATOM  10764  O12 POPE  171     128.912 112.252  79.060  1.00  0.00           O
ATOM  10765  C1  POPE  171     126.832 113.032  77.249  1.00  0.00           C
ATOM  10768  C2  POPE  171     125.422 113.152  76.630  1.00  0.00           C
ATOM  10770  O21 POPE  171     125.522 113.512  75.250  1.00  0.00           O
ATOM  10771  C21 POPE  171     125.392 112.692  74.210  1.00  0.00           C
ATOM  10772  O22 POPE  171     125.662 113.032  73.070  1.00  0.00           O
ATOM  10773  C22 POPE  171     124.792 111.312  74.539  1.00  0.00           C
ATOM  10776  C3  POPE  171     124.702 114.272  77.439  1.00  0.00           C
ATOM  10779  O31 POPE  171     123.332 114.462  77.079  1.00  0.00           O
ATOM  10780  C31 POPE  171     122.932 115.522  76.390  1.00  0.00           C
ATOM  10781  O32 POPE  171     121.792 115.972  76.480  1.00  0.00           O
ATOM  10782  C32 POPE  171     124.002 116.232  75.550  1.00  0.00           C
ATOM  10785  C23 POPE  171     124.682 110.492  73.240  1.00  0.00           C
ATOM  10788  C24 POPE  171     124.252 109.042  73.390  1.00  0.00           C
ATOM  10791  C25 POPE  171     124.752 108.182  72.210  1.00  0.00           C
ATOM  10794  C26 POPE  171     123.922 108.312  70.929  1.00  0.00           C
ATOM  10797  C27 POPE  171     124.632 107.672  69.729  1.00  0.00           C
ATOM  10800  C28 POPE  171     123.872 107.762  68.399  1.00  0.00           C
ATOM  10803  C29 POPE  171     124.712 107.192  67.280  1.00  0.00           C
ATOM  10805 0C21 POPE  171     124.252 106.622  66.150  1.00  0.00           C
ATOM  10807 1C21 POPE  171     122.802 106.542  65.759  1.00  0.00           C
ATOM  10810 2C21 POPE  171     122.592 105.902  64.379  1.00  0.00           C
ATOM  10813 3C21 POPE  171     121.162 106.132  63.850  1.00  0.00           C
ATOM  10816 4C21 POPE  171     120.952 105.762  62.380  1.00  0.00           C
ATOM  10819 5C21 POPE  171     121.282 104.312  62.009  1.00  0.00           C
ATOM  10822 6C21 POPE  171     121.062 104.092  60.509  1.00  0.00           C
ATOM  10825 7C21 POPE  171     121.362 102.662  60.030  1.00  0.00           C
ATOM  10828 8C21 POPE  171     121.122 102.512  58.530  1.00  0.00           C
ATOM  10832  C33 POPE  171     123.482 116.722  74.180  1.00  0.00           C
ATOM  10835  C34 POPE  171     124.522 117.572  73.429  1.00  0.00           C
ATOM  10838  C35 POPE  171     125.432 116.712  72.550  1.00  0.00           C
ATOM  10841  C36 POPE  171     124.842 116.492  71.160  1.00  0.00           C
ATOM  10844  C37 POPE  171     125.752 115.632  70.290  1.00  0.00           C
ATOM  10847  C38 POPE  171     125.252 115.492  68.840  1.00  0.00           C
ATOM  10850  C39 POPE  171     124.912 116.812  68.159  1.00  0.00           C
ATOM  10853 0C31 POPE  171     124.982 116.692  66.629  1.00  0.00           C
ATOM  10856 1C31 POPE  171     124.082 117.682  65.880  1.00  0.00           C
ATOM  10859 2C31 POPE  171     124.492 117.892  64.409  1.00  0.00           C
ATOM  10862 3C31 POPE  171     124.602 116.602  63.580  1.00  0.00           C
ATOM  10865 4C31 POPE  171     123.242 115.962  63.250  1.00  0.00           C
ATOM  10868 5C31 POPE  171     123.392 114.602  62.550  1.00  0.00           C
ATOM  10871 6C31 POPE  171     122.072 114.082  61.969  1.00  0.00           C
ATOM  10875  NH3 POPE  172     103.392  46.882  83.160  1.00  0.00           N
ATOM  10879  C12 POPE  172     104.432  47.972  83.129  1.00  0.00           C
ATOM  10882  C11 POPE  172     103.752  49.352  83.119  1.00  0.00           C
ATOM  10885  P   POPE  172     105.942  50.822  83.710  1.00  0.00           P
ATOM  10886  O13 POPE  172     105.622  51.632  84.909  1.00  0.00           O
ATOM  10887  O14 POPE  172     106.722  49.592  83.899  1.00  0.00           O
ATOM  10888  O11 POPE  172     106.602  51.712  82.579  1.00  0.00           O
ATOM  10889  O12 POPE  172     104.612  50.482  82.939  1.00  0.00           O
ATOM  10890  C1  POPE  172     107.142  51.092  81.399  1.00  0.00           C
ATOM  10893  C2  POPE  172     106.262  51.312  80.129  1.00  0.00           C
ATOM  10895  O21 POPE  172     106.422  50.222  79.200  1.00  0.00           O
ATOM  10896  C21 POPE  172     105.522  49.252  79.280  1.00  0.00           C
ATOM  10897  O22 POPE  172     104.942  48.862  80.280  1.00  0.00           O
ATOM  10898  C22 POPE  172     105.392  48.602  77.909  1.00  0.00           C
ATOM  10901  C3  POPE  172     106.632  52.622  79.360  1.00  0.00           C
ATOM  10904  O31 POPE  172     105.912  52.732  78.100  1.00  0.00           O
ATOM  10905  C31 POPE  172     106.602  53.122  77.030  1.00  0.00           C
ATOM  10906  O32 POPE  172     107.782  53.442  77.019  1.00  0.00           O
ATOM  10907  C32 POPE  172     105.732  53.092  75.780  1.00  0.00           C
ATOM  10910  C23 POPE  172     104.192  47.622  77.820  1.00  0.00           C
ATOM  10913  C24 POPE  172     104.042  46.982  76.430  1.00  0.00           C
ATOM  10916  C25 POPE  172     105.312  46.252  75.989  1.00  0.00           C
ATOM  10919  C26 POPE  172     105.232  45.562  74.620  1.00  0.00           C
ATOM  10922  C27 POPE  172     106.402  44.592  74.409  1.00  0.00           C
ATOM  10925  C28 POPE  172     106.912  44.512  72.949  1.00  0.00           C
ATOM  10928  C29 POPE  172     106.052  43.692  72.030  1.00  0.00           C
ATOM  10930 0C21 POPE  172     106.442  43.272  70.810  1.00  0.00           C
ATOM  10932 1C21 POPE  172     107.762  43.592  70.160  1.00  0.00           C
ATOM  10935 2C21 POPE  172     107.652  43.872  68.640  1.00  0.00           C
ATOM  10938 3C21 POPE  172     107.512  42.622  67.769  1.00  0.00           C
ATOM  10941 4C21 POPE  172     107.302  42.972  66.290  1.00  0.00           C
ATOM  10944 5C21 POPE  172     107.022  41.752  65.399  1.00  0.00           C
ATOM  10947 6C21 POPE  172     106.672  42.152  63.960  1.00  0.00           C
ATOM  10950 7C21 POPE  172     106.162  40.962  63.129  1.00  0.00           C
ATOM  10953 8C21 POPE  172     105.792  41.352  61.699  1.00  0.00           C
ATOM  10957  C33 POPE  172     106.412  52.392  74.579  1.00  0.00           C
ATOM  10960  C34 POPE  172     105.842  52.852  73.229  1.00  0.00           C
ATOM  10963  C35 POPE  172     106.192  51.912  72.070  1.00  0.00           C
ATOM  10966  C36 POPE  172     106.322  52.632  70.719  1.00  0.00           C
ATOM  10969  C37 POPE  172     106.312  51.662  69.530  1.00  0.00           C
ATOM  10972  C38 POPE  172     107.052  52.152  68.269  1.00  0.00           C
ATOM  10975  C39 POPE  172     106.602  53.522  67.759  1.00  0.00           C
ATOM  10978 0C31 POPE  172     107.352  53.962  66.489  1.00  0.00           C
ATOM  10981 1C31 POPE  172     107.102  55.432  66.140  1.00  0.00           C
ATOM  10984 2C31 POPE  172     108.182  56.062  65.250  1.00  0.00           C
ATOM  10987 3C31 POPE  172     108.022  57.582  65.180  1.00  0.00           C
ATOM  10990 4C31 POPE  172     109.272  58.302  64.679  1.00  0.00           C
ATOM  10993 5C31 POPE  172     109.122  59.822  64.640  1.00  0.00           C
ATOM  10996 6C31 POPE  172     110.332  60.522  64.040  1.00  0.00           C
ATOM  11000  NH3 POPE  173       3.682  83.912  81.510  1.00  0.00           N
ATOM  11004  C12 POPE  173       2.672  82.862  81.869  1.00  0.00           C
ATOM  11007  C11 POPE  173       3.172  81.452  81.600  1.00  0.00           C
ATOM  11010  P   POPE  173       1.448  79.592  81.040  1.00  0.00           P
ATOM  11011  O13 POPE  173       2.352  78.602  80.419  1.00  0.00           O
ATOM  11012  O14 POPE  173       0.208  79.062  81.620  1.00  0.00           O
ATOM  11013  O11 POPE  173       1.078  80.672  79.959  1.00  0.00           O
ATOM  11014  O12 POPE  173       2.208  80.502  82.059  1.00  0.00           O
ATOM  11015  C1  POPE  173       0.308  80.302  78.820  1.00  0.00           C
ATOM  11018  C2  POPE  173       1.088  80.572  77.529  1.00  0.00           C
ATOM  11020  O21 POPE  173       0.638  79.672  76.489  1.00  0.00           O
ATOM  11021  C21 POPE  173      -0.572  79.872  76.030  1.00  0.00           C
ATOM  11022  O22 POPE  173      -1.452  80.542  76.550  1.00  0.00           O
ATOM  11023  C22 POPE  173      -0.702  79.102  74.719  1.00  0.00           C
ATOM  11026  C3  POPE  173       2.632  80.482  77.699  1.00  0.00           C
ATOM  11029  O31 POPE  173       3.312  80.372  76.440  1.00  0.00           O
ATOM  11030  C31 POPE  173       3.402  79.132  75.979  1.00  0.00           C
ATOM  11031  O32 POPE  173       2.942  78.132  76.530  1.00  0.00           O
ATOM  11032  C32 POPE  173       4.172  79.132  74.659  1.00  0.00           C
ATOM  11035  C23 POPE  173      -0.682  80.062  73.510  1.00  0.00           C
ATOM  11038  C24 POPE  173      -0.622  79.352  72.159  1.00  0.00           C
ATOM  11041  C25 POPE  173      -0.402  80.352  71.020  1.00  0.00           C
ATOM  11044  C26 POPE  173      -0.482  79.732  69.630  1.00  0.00           C
ATOM  11047  C27 POPE  173      -0.502  80.792  68.520  1.00  0.00           C
ATOM  11050  C28 POPE  173      -0.782  80.182  67.140  1.00  0.00           C
ATOM  11053  C29 POPE  173      -1.032  81.262  66.109  1.00  0.00           C
ATOM  11055 0C21 POPE  173      -0.232  81.622  65.100  1.00  0.00           C
ATOM  11057 1C21 POPE  173       1.118  81.052  64.739  1.00  0.00           C
ATOM  11060 2C21 POPE  173       2.258  82.102  64.710  1.00  0.00           C
ATOM  11063 3C21 POPE  173       1.858  83.432  64.030  1.00  0.00           C
ATOM  11066 4C21 POPE  173       3.032  84.372  63.710  1.00  0.00           C
ATOM  11069 5C21 POPE  173       3.742  84.962  64.939  1.00  0.00           C
ATOM  11072 6C21 POPE  173       4.852  85.932  64.539  1.00  0.00           C
ATOM  11075 7C21 POPE  173       5.452  86.722  65.710  1.00  0.00           C
ATOM  11078 8C21 POPE  173       6.632  87.602  65.309  1.00  0.00           C
ATOM  11082  C33 POPE  173       3.312  79.382  73.399  1.00  0.00           C
ATOM  11085  C34 POPE  173       4.222  79.702  72.200  1.00  0.00           C
ATOM  11088  C35 POPE  173       3.622  79.322  70.839  1.00  0.00           C
ATOM  11091  C36 POPE  173       4.612  79.592  69.700  1.00  0.00           C
ATOM  11094  C37 POPE  173       4.282  78.802  68.429  1.00  0.00           C
ATOM  11097  C38 POPE  173       5.372  78.972  67.369  1.00  0.00           C
ATOM  11100  C39 POPE  173       5.282  77.962  66.210  1.00  0.00           C
ATOM  11103 0C31 POPE  173       4.062  78.162  65.309  1.00  0.00           C
ATOM  11106 1C31 POPE  173       4.252  77.512  63.930  1.00  0.00           C
ATOM  11109 2C31 POPE  173       3.062  77.772  63.000  1.00  0.00           C
ATOM  11112 3C31 POPE  173       3.282  77.322  61.550  1.00  0.00           C
ATOM  11115 4C31 POPE  173       4.142  78.302  60.729  1.00  0.00           C
ATOM  11118 5C31 POPE  173       4.152  77.952  59.239  1.00  0.00           C
ATOM  11121 6C31 POPE  173       5.132  78.792  58.419  1.00  0.00           C
ATOM  11125  NH3 POPE  174      55.002 123.922  37.229  1.00  0.00           N
ATOM  11129  C12 POPE  174      55.672 123.092  36.200  1.00  0.00           C
ATOM  11132  C11 POPE  174      55.682 121.652  36.719  1.00  0.00           C
ATOM  11135  P   POPE  174      57.102 120.542  38.619  1.00  0.00           P
ATOM  11136  O13 POPE  174      56.972 119.382  37.710  1.00  0.00           O
ATOM  11137  O14 POPE  174      58.432 121.192  38.710  1.00  0.00           O
ATOM  11138  O11 POPE  174      56.512 120.202  40.030  1.00  0.00           O
ATOM  11139  O12 POPE  174      56.072 121.642  38.110  1.00  0.00           O
ATOM  11140  C1  POPE  174      57.122 120.532  41.270  1.00  0.00           C
ATOM  11143  C2  POPE  174      55.992 120.992  42.219  1.00  0.00           C
ATOM  11145  O21 POPE  174      56.322 121.182  43.609  1.00  0.00           O
ATOM  11146  C21 POPE  174      57.522 121.222  44.139  1.00  0.00           C
ATOM  11147  O22 POPE  174      58.592 121.152  43.570  1.00  0.00           O
ATOM  11148  C22 POPE  174      57.362 121.522  45.630  1.00  0.00           C
ATOM  11151  C3  POPE  174      54.802 120.002  42.120  1.00  0.00           C
ATOM  11154  O31 POPE  174      53.842 120.182  43.190  1.00  0.00           O
ATOM  11155  C31 POPE  174      52.562 120.312  42.889  1.00  0.00           C
ATOM  11156  O32 POPE  174      52.092 120.302  41.759  1.00  0.00           O
ATOM  11157  C32 POPE  174      51.772 120.342  44.190  1.00  0.00           C
ATOM  11160  C23 POPE  174      58.412 120.812  46.509  1.00  0.00           C
ATOM  11163  C24 POPE  174      59.542 121.762  46.920  1.00  0.00           C
ATOM  11166  C25 POPE  174      60.622 121.062  47.759  1.00  0.00           C
ATOM  11169  C26 POPE  174      61.452 122.032  48.600  1.00  0.00           C
ATOM  11172  C27 POPE  174      60.782 122.402  49.929  1.00  0.00           C
ATOM  11175  C28 POPE  174      61.602 123.432  50.740  1.00  0.00           C
ATOM  11178  C29 POPE  174      60.792 124.132  51.800  1.00  0.00           C
ATOM  11180 0C21 POPE  174      60.452 123.632  52.989  1.00  0.00           C
ATOM  11182 1C21 POPE  174      60.762 122.242  53.489  1.00  0.00           C
ATOM  11185 2C21 POPE  174      59.802 121.792  54.620  1.00  0.00           C
ATOM  11188 3C21 POPE  174      60.032 122.552  55.929  1.00  0.00           C
ATOM  11191 4C21 POPE  174      59.232 122.012  57.120  1.00  0.00           C
ATOM  11194 5C21 POPE  174      59.652 122.722  58.409  1.00  0.00           C
ATOM  11197 6C21 POPE  174      58.972 122.252  59.700  1.00  0.00           C
ATOM  11200 7C21 POPE  174      59.072 123.312  60.810  1.00  0.00           C
ATOM  11203 8C21 POPE  174      58.562 122.842  62.179  1.00  0.00           C
ATOM  11207  C33 POPE  174      52.232 121.472  45.139  1.00  0.00           C
ATOM  11210  C34 POPE  174      51.722 121.282  46.569  1.00  0.00           C
ATOM  11213  C35 POPE  174      52.012 122.502  47.450  1.00  0.00           C
ATOM  11216  C36 POPE  174      51.682 122.252  48.919  1.00  0.00           C
ATOM  11219  C37 POPE  174      51.772 123.532  49.760  1.00  0.00           C
ATOM  11222  C38 POPE  174      50.392 124.142  50.080  1.00  0.00           C
ATOM  11225  C39 POPE  174      49.622 123.372  51.169  1.00  0.00           C
ATOM  11228 0C31 POPE  174      50.272 123.492  52.550  1.00  0.00           C
ATOM  11231 1C31 POPE  174      49.412 122.882  53.660  1.00  0.00           C
ATOM  11234 2C31 POPE  174      50.182 122.672  54.970  1.00  0.00           C
ATOM  11237 3C31 POPE  174      50.922 123.922  55.440  1.00  0.00           C
ATOM  11240 4C31 POPE  174      51.382 123.822  56.899  1.00  0.00           C
ATOM  11243 5C31 POPE  174      51.922 125.142  57.439  1.00  0.00           C
ATOM  11246 6C31 POPE  174      52.492 124.992  58.850  1.00  0.00           C
ATOM  11250  NH3 POPE  175      25.812  35.612  83.409  1.00  0.00           N
ATOM  11254  C12 POPE  175      24.572  36.442  83.610  1.00  0.00           C
ATOM  11257  C11 POPE  175      23.632  35.872  84.690  1.00  0.00           C
ATOM  11260  P   POPE  175      21.702  34.422  83.629  1.00  0.00           P
ATOM  11261  O13 POPE  175      20.722  35.422  84.089  1.00  0.00           O
ATOM  11262  O14 POPE  175      21.242  33.022  83.750  1.00  0.00           O
ATOM  11263  O11 POPE  175      22.032  34.772  82.150  1.00  0.00           O
ATOM  11264  O12 POPE  175      23.102  34.602  84.340  1.00  0.00           O
ATOM  11265  C1  POPE  175      22.232  33.792  81.130  1.00  0.00           C
ATOM  11268  C2  POPE  175      23.622  34.022  80.540  1.00  0.00           C
ATOM  11270  O21 POPE  175      23.622  35.272  79.819  1.00  0.00           O
ATOM  11271  C21 POPE  175      24.742  35.942  79.900  1.00  0.00           C
ATOM  11272  O22 POPE  175      25.682  35.602  80.610  1.00  0.00           O
ATOM  11273  C22 POPE  175      24.772  37.202  79.030  1.00  0.00           C
ATOM  11276  C3  POPE  175      24.072  32.842  79.640  1.00  0.00           C
ATOM  11279  O31 POPE  175      23.142  32.642  78.569  1.00  0.00           O
ATOM  11280  C31 POPE  175      23.702  32.112  77.480  1.00  0.00           C
ATOM  11281  O32 POPE  175      24.882  31.802  77.400  1.00  0.00           O
ATOM  11282  C32 POPE  175      22.592  31.802  76.480  1.00  0.00           C
ATOM  11285  C23 POPE  175      23.472  37.732  78.359  1.00  0.00           C
ATOM  11288  C24 POPE  175      23.872  38.352  77.009  1.00  0.00           C
ATOM  11291  C25 POPE  175      22.892  39.302  76.309  1.00  0.00           C
ATOM  11294  C26 POPE  175      23.432  39.632  74.900  1.00  0.00           C
ATOM  11297  C27 POPE  175      22.662  40.732  74.140  1.00  0.00           C
ATOM  11300  C28 POPE  175      23.432  41.342  72.940  1.00  0.00           C
ATOM  11303  C29 POPE  175      23.742  40.402  71.809  1.00  0.00           C
ATOM  11305 0C21 POPE  175      23.402  40.562  70.509  1.00  0.00           C
ATOM  11307 1C21 POPE  175      22.632  41.702  69.900  1.00  0.00           C
ATOM  11310 2C21 POPE  175      22.752  41.822  68.359  1.00  0.00           C
ATOM  11313 3C21 POPE  175      24.082  42.412  67.879  1.00  0.00           C
ATOM  11316 4C21 POPE  175      24.072  42.812  66.389  1.00  0.00           C
ATOM  11319 5C21 POPE  175      25.182  43.822  66.030  1.00  0.00           C
ATOM  11322 6C21 POPE  175      26.602  43.242  66.119  1.00  0.00           C
ATOM  11325 7C21 POPE  175      27.682  44.292  65.829  1.00  0.00           C
ATOM  11328 8C21 POPE  175      29.102  43.712  65.810  1.00  0.00           C
ATOM  11332  C33 POPE  175      22.492  30.292  76.250  1.00  0.00           C
ATOM  11335  C34 POPE  175      23.422  29.832  75.129  1.00  0.00           C
ATOM  11338  C35 POPE  175      24.512  28.882  75.600  1.00  0.00           C
ATOM  11341  C36 POPE  175      25.152  28.202  74.399  1.00  0.00           C
ATOM  11344  C37 POPE  175      26.642  27.912  74.579  1.00  0.00           C
ATOM  11347  C38 POPE  175      27.202  27.082  73.409  1.00  0.00           C
ATOM  11350  C39 POPE  175      26.992  27.742  72.039  1.00  0.00           C
ATOM  11353 0C31 POPE  175      27.582  26.902  70.909  1.00  0.00           C
ATOM  11356 1C31 POPE  175      26.942  27.192  69.539  1.00  0.00           C
ATOM  11359 2C31 POPE  175      27.302  26.112  68.520  1.00  0.00           C
ATOM  11362 3C31 POPE  175      26.402  26.092  67.270  1.00  0.00           C
ATOM  11365 4C31 POPE  175      26.782  24.952  66.319  1.00  0.00           C
ATOM  11368 5C31 POPE  175      25.822  24.792  65.139  1.00  0.00           C
ATOM  11371 6C31 POPE  175      26.232  23.672  64.180  1.00  0.00           C
ATOM  11375  NH3 POPE  176      46.442  74.182  39.149  1.00  0.00           N
ATOM  11379  C12 POPE  176      46.242  73.342  40.370  1.00  0.00           C
ATOM  11382  C11 POPE  176      47.542  73.112  41.150  1.00  0.00           C
ATOM  11385  P   POPE  176      48.362  70.672  40.630  1.00  0.00           P
ATOM  11386  O13 POPE  176      49.632  71.282  40.180  1.00  0.00           O
ATOM  11387  O14 POPE  176      47.492  70.172  39.539  1.00  0.00           O
ATOM  11388  O11 POPE  176      48.632  69.532  41.690  1.00  0.00           O
ATOM  11389  O12 POPE  176      47.592  71.732  41.530  1.00  0.00           O
ATOM  11390  C1  POPE  176      49.912  69.212  42.250  1.00  0.00           C
ATOM  11393  C2  POPE  176      50.232  69.992  43.570  1.00  0.00           C
ATOM  11395  O21 POPE  176      50.982  69.162  44.490  1.00  0.00           O
ATOM  11396  C21 POPE  176      50.282  68.342  45.249  1.00  0.00           C
ATOM  11397  O22 POPE  176      49.112  68.042  45.120  1.00  0.00           O
ATOM  11398  C22 POPE  176      51.152  67.862  46.430  1.00  0.00           C
ATOM  11401  C3  POPE  176      48.972  70.682  44.190  1.00  0.00           C
ATOM  11404  O31 POPE  176      49.092  70.942  45.620  1.00  0.00           O
ATOM  11405  C31 POPE  176      47.902  71.132  46.179  1.00  0.00           C
ATOM  11406  O32 POPE  176      46.842  71.252  45.579  1.00  0.00           O
ATOM  11407  C32 POPE  176      48.032  71.162  47.690  1.00  0.00           C
ATOM  11410  C23 POPE  176      50.292  67.212  47.559  1.00  0.00           C
ATOM  11413  C24 POPE  176      51.102  66.402  48.580  1.00  0.00           C
ATOM  11416  C25 POPE  176      51.652  67.212  49.770  1.00  0.00           C
ATOM  11419  C26 POPE  176      50.672  67.332  50.950  1.00  0.00           C
ATOM  11422  C27 POPE  176      51.292  68.072  52.149  1.00  0.00           C
ATOM  11425  C28 POPE  176      50.472  67.932  53.440  1.00  0.00           C
ATOM  11428  C29 POPE  176      51.112  68.662  54.600  1.00  0.00           C
ATOM  11430 0C21 POPE  176      52.092  68.182  55.390  1.00  0.00           C
ATOM  11432 1C21 POPE  176      52.722  66.822  55.239  1.00  0.00           C
ATOM  11435 2C21 POPE  176      53.592  66.382  56.440  1.00  0.00           C
ATOM  11438 3C21 POPE  176      52.772  66.032  57.680  1.00  0.00           C
ATOM  11441 4C21 POPE  176      53.552  65.212  58.730  1.00  0.00           C
ATOM  11444 5C21 POPE  176      52.622  64.692  59.840  1.00  0.00           C
ATOM  11447 6C21 POPE  176      53.352  64.112  61.059  1.00  0.00           C
ATOM  11450 7C21 POPE  176      52.412  63.992  62.270  1.00  0.00           C
ATOM  11453 8C21 POPE  176      53.002  63.272  63.479  1.00  0.00           C
ATOM  11457  C33 POPE  176      47.042  72.162  48.300  1.00  0.00           C
ATOM  11460  C34 POPE  176      47.192  72.292  49.820  1.00  0.00           C
ATOM  11463  C35 POPE  176      46.002  73.002  50.469  1.00  0.00           C
ATOM  11466  C36 POPE  176      46.252  73.342  51.949  1.00  0.00           C
ATOM  11469  C37 POPE  176      46.382  72.112  52.860  1.00  0.00           C
ATOM  11472  C38 POPE  176      46.812  72.462  54.300  1.00  0.00           C
ATOM  11475  C39 POPE  176      45.782  73.302  55.050  1.00  0.00           C
ATOM  11478 0C31 POPE  176      46.242  73.682  56.470  1.00  0.00           C
ATOM  11481 1C31 POPE  176      45.242  74.612  57.159  1.00  0.00           C
ATOM  11484 2C31 POPE  176      45.602  74.922  58.619  1.00  0.00           C
ATOM  11487 3C31 POPE  176      44.792  76.092  59.199  1.00  0.00           C
ATOM  11490 4C31 POPE  176      43.272  75.932  59.059  1.00  0.00           C
ATOM  11493 5C31 POPE  176      42.482  77.092  59.669  1.00  0.00           C
ATOM  11496 6C31 POPE  176      40.962  76.932  59.550  1.00  0.00           C
ATOM  11500  NH3 POPE  177       8.932  61.392  81.640  1.00  0.00           N
ATOM  11504  C12 POPE  177      10.352  61.932  81.620  1.00  0.00           C
ATOM  11507  C11 POPE  177      11.162  61.642  82.900  1.00  0.00           C
ATOM  11510  P   POPE  177      13.542  60.522  82.509  1.00  0.00           P
ATOM  11511  O13 POPE  177      13.972  61.852  82.019  1.00  0.00           O
ATOM  11512  O14 POPE  177      14.212  60.012  83.720  1.00  0.00           O
ATOM  11513  O11 POPE  177      13.682  59.502  81.309  1.00  0.00           O
ATOM  11514  O12 POPE  177      11.972  60.492  82.699  1.00  0.00           O
ATOM  11515  C1  POPE  177      13.442  59.872  79.939  1.00  0.00           C
ATOM  11518  C2  POPE  177      14.792  60.252  79.259  1.00  0.00           C
ATOM  11520  O21 POPE  177      14.632  60.612  77.859  1.00  0.00           O
ATOM  11521  C21 POPE  177      14.382  59.712  76.919  1.00  0.00           C
ATOM  11522  O22 POPE  177      14.052  58.552  77.089  1.00  0.00           O
ATOM  11523  C22 POPE  177      14.392  60.422  75.570  1.00  0.00           C
ATOM  11526  C3  POPE  177      15.862  59.162  79.550  1.00  0.00           C
ATOM  11529  O31 POPE  177      17.222  59.562  79.229  1.00  0.00           O
ATOM  11530  C31 POPE  177      17.662  59.002  78.100  1.00  0.00           C
ATOM  11531  O32 POPE  177      16.962  58.412  77.299  1.00  0.00           O
ATOM  11532  C32 POPE  177      19.172  59.172  77.970  1.00  0.00           C
ATOM  11535  C23 POPE  177      15.392  59.782  74.570  1.00  0.00           C
ATOM  11538  C24 POPE  177      15.102  60.142  73.110  1.00  0.00           C
ATOM  11541  C25 POPE  177      15.982  59.332  72.149  1.00  0.00           C
ATOM  11544  C26 POPE  177      15.562  59.492  70.680  1.00  0.00           C
ATOM  11547  C27 POPE  177      15.012  58.192  70.069  1.00  0.00           C
ATOM  11550  C28 POPE  177      14.562  58.302  68.600  1.00  0.00           C
ATOM  11553  C29 POPE  177      15.622  58.922  67.720  1.00  0.00           C
ATOM  11555 0C21 POPE  177      16.432  58.302  66.850  1.00  0.00           C
ATOM  11557 1C21 POPE  177      16.432  56.832  66.480  1.00  0.00           C
ATOM  11560 2C21 POPE  177      16.912  56.622  65.030  1.00  0.00           C
ATOM  11563 3C21 POPE  177      15.972  57.212  63.970  1.00  0.00           C
ATOM  11566 4C21 POPE  177      16.522  57.102  62.530  1.00  0.00           C
ATOM  11569 5C21 POPE  177      16.292  55.732  61.890  1.00  0.00           C
ATOM  11572 6C21 POPE  177      16.912  55.622  60.489  1.00  0.00           C
ATOM  11575 7C21 POPE  177      16.562  54.302  59.789  1.00  0.00           C
ATOM  11578 8C21 POPE  177      17.072  54.202  58.350  1.00  0.00           C
ATOM  11582  C33 POPE  177      19.582  59.462  76.510  1.00  0.00           C
ATOM  11585  C34 POPE  177      20.992  58.972  76.159  1.00  0.00           C
ATOM  11588  C35 POPE  177      21.262  58.892  74.649  1.00  0.00           C
ATOM  11591  C36 POPE  177      22.672  58.372  74.320  1.00  0.00           C
ATOM  11594  C37 POPE  177      22.882  58.092  72.829  1.00  0.00           C
ATOM  11597  C38 POPE  177      24.352  57.762  72.489  1.00  0.00           C
ATOM  11600  C39 POPE  177      24.632  57.632  70.979  1.00  0.00           C
ATOM  11603 0C31 POPE  177      24.612  58.982  70.280  1.00  0.00           C
ATOM  11606 1C31 POPE  177      23.952  58.942  68.900  1.00  0.00           C
ATOM  11609 2C31 POPE  177      24.892  58.462  67.780  1.00  0.00           C
ATOM  11612 3C31 POPE  177      24.212  58.602  66.419  1.00  0.00           C
ATOM  11615 4C31 POPE  177      25.132  58.302  65.239  1.00  0.00           C
ATOM  11618 5C31 POPE  177      24.452  58.632  63.910  1.00  0.00           C
ATOM  11621 6C31 POPE  177      25.352  58.452  62.710  1.00  0.00           C
ATOM  11625  NH3 POPE  178      98.082 101.252  78.100  1.00  0.00           N
ATOM  11629  C12 POPE  178      97.542 102.112  77.009  1.00  0.00           C
ATOM  11632  C11 POPE  178      98.212 101.772  75.670  1.00  0.00           C
ATOM  11635  P   POPE  178      97.162 103.652  74.239  1.00  0.00           P
ATOM  11636  O13 POPE  178      96.272 104.172  75.320  1.00  0.00           O
ATOM  11637  O14 POPE  178      98.472 104.292  74.040  1.00  0.00           O
ATOM  11638  O11 POPE  178      96.342 103.572  72.890  1.00  0.00           O
ATOM  11639  O12 POPE  178      97.392 102.132  74.560  1.00  0.00           O
ATOM  11640  C1  POPE  178      95.292 104.522  72.669  1.00  0.00           C
ATOM  11643  C2  POPE  178      94.032 103.902  71.990  1.00  0.00           C
ATOM  11645  O21 POPE  178      94.302 103.332  70.699  1.00  0.00           O
ATOM  11646  C21 POPE  178      94.562 104.132  69.700  1.00  0.00           C
ATOM  11647  O22 POPE  178      94.872 105.312  69.770  1.00  0.00           O
ATOM  11648  C22 POPE  178      94.232 103.392  68.409  1.00  0.00           C
ATOM  11651  C3  POPE  178      92.902 104.982  71.969  1.00  0.00           C
ATOM  11654  O31 POPE  178      91.982 104.902  70.859  1.00  0.00           O
ATOM  11655  C31 POPE  178      90.892 104.192  71.090  1.00  0.00           C
ATOM  11656  O32 POPE  178      90.672 103.552  72.100  1.00  0.00           O
ATOM  11657  C32 POPE  178      89.902 104.362  69.939  1.00  0.00           C
ATOM  11660  C23 POPE  178      95.102 103.852  67.229  1.00  0.00           C
ATOM  11663  C24 POPE  178      96.382 103.012  67.109  1.00  0.00           C
ATOM  11666  C25 POPE  178      96.382 102.142  65.850  1.00  0.00           C
ATOM  11669  C26 POPE  178      96.732 102.942  64.589  1.00  0.00           C
ATOM  11672  C27 POPE  178      96.452 102.152  63.320  1.00  0.00           C
ATOM  11675  C28 POPE  178      96.832 102.912  62.039  1.00  0.00           C
ATOM  11678  C29 POPE  178      98.302 102.782  61.730  1.00  0.00           C
ATOM  11680 0C21 POPE  178      98.822 102.682  60.489  1.00  0.00           C
ATOM  11682 1C21 POPE  178      98.032 102.782  59.210  1.00  0.00           C
ATOM  11685 2C21 POPE  178      97.402 101.442  58.770  1.00  0.00           C
ATOM  11688 3C21 POPE  178      96.672 101.582  57.429  1.00  0.00           C
ATOM  11691 4C21 POPE  178      96.052 100.262  56.940  1.00  0.00           C
ATOM  11694 5C21 POPE  178      95.662 100.352  55.460  1.00  0.00           C
ATOM  11697 6C21 POPE  178      95.102  99.032  54.890  1.00  0.00           C
ATOM  11700 7C21 POPE  178      94.692  99.182  53.419  1.00  0.00           C
ATOM  11703 8C21 POPE  178      94.162  97.892  52.790  1.00  0.00           C
ATOM  11707  C33 POPE  178      90.472 104.962  68.630  1.00  0.00           C
ATOM  11710  C34 POPE  178      89.372 105.162  67.580  1.00  0.00           C
ATOM  11713  C35 POPE  178      89.872 105.702  66.239  1.00  0.00           C
ATOM  11716  C36 POPE  178      88.752 105.752  65.199  1.00  0.00           C
ATOM  11719  C37 POPE  178      89.102 106.582  63.949  1.00  0.00           C
ATOM  11722  C38 POPE  178      88.062 106.442  62.840  1.00  0.00           C
ATOM  11725  C39 POPE  178      88.182 107.522  61.750  1.00  0.00           C
ATOM  11728 0C31 POPE  178      89.492 107.472  60.969  1.00  0.00           C
ATOM  11731 1C31 POPE  178      89.482 108.442  59.780  1.00  0.00           C
ATOM  11734 2C31 POPE  178      90.772 108.372  58.960  1.00  0.00           C
ATOM  11737 3C31 POPE  178      90.772 109.292  57.720  1.00  0.00           C
ATOM  11740 4C31 POPE  178      90.602 110.772  58.059  1.00  0.00           C
ATOM  11743 5C31 POPE  178      91.342 111.692  57.079  1.00  0.00           C
ATOM  11746 6C31 POPE  178      91.262 113.172  57.439  1.00  0.00           C
ATOM  11750  NH3 POPE  179      69.042 109.072  35.590  1.00  0.00           N
ATOM  11754  C12 POPE  179      68.522 110.082  36.579  1.00  0.00           C
ATOM  11757  C11 POPE  179      68.762 109.652  38.029  1.00  0.00           C
ATOM  11760  P   POPE  179      67.032 110.802  39.620  1.00  0.00           P
ATOM  11761  O13 POPE  179      66.412 112.132  39.430  1.00  0.00           O
ATOM  11762  O14 POPE  179      66.252 109.632  39.160  1.00  0.00           O
ATOM  11763  O11 POPE  179      67.302 110.582  41.160  1.00  0.00           O
ATOM  11764  O12 POPE  179      68.462 110.722  38.949  1.00  0.00           O
ATOM  11765  C1  POPE  179      66.212 110.732  42.089  1.00  0.00           C
ATOM  11768  C2  POPE  179      65.652 109.372  42.610  1.00  0.00           C
ATOM  11770  O21 POPE  179      65.702 109.462  44.040  1.00  0.00           O
ATOM  11771  C21 POPE  179      64.782 108.782  44.700  1.00  0.00           C
ATOM  11772  O22 POPE  179      64.012 107.962  44.240  1.00  0.00           O
ATOM  11773  C22 POPE  179      64.902 109.202  46.160  1.00  0.00           C
ATOM  11776  C3  POPE  179      66.472 108.142  42.130  1.00  0.00           C
ATOM  11779  O31 POPE  179      65.752 106.912  42.299  1.00  0.00           O
ATOM  11780  C31 POPE  179      66.272 105.862  42.920  1.00  0.00           C
ATOM  11781  O32 POPE  179      66.292 104.752  42.419  1.00  0.00           O
ATOM  11782  C32 POPE  179      66.832 106.152  44.329  1.00  0.00           C
ATOM  11785  C23 POPE  179      63.802 108.642  47.089  1.00  0.00           C
ATOM  11788  C24 POPE  179      63.582 109.582  48.289  1.00  0.00           C
ATOM  11791  C25 POPE  179      62.202 109.472  48.949  1.00  0.00           C
ATOM  11794  C26 POPE  179      62.242 108.922  50.379  1.00  0.00           C
ATOM  11797  C27 POPE  179      62.662 107.452  50.430  1.00  0.00           C
ATOM  11800  C28 POPE  179      61.802 106.672  51.440  1.00  0.00           C
ATOM  11803  C29 POPE  179      62.152 105.212  51.379  1.00  0.00           C
ATOM  11805 0C21 POPE  179      62.372 104.402  52.429  1.00  0.00           C
ATOM  11807 1C21 POPE  179      62.222 104.772  53.879  1.00  0.00           C
ATOM  11810 2C21 POPE  179      61.632 103.562  54.620  1.00  0.00           C
ATOM  11813 3C21 POPE  179      61.472 103.782  56.130  1.00  0.00           C
ATOM  11816 4C21 POPE  179      61.232 102.462  56.870  1.00  0.00           C
ATOM  11819 5C21 POPE  179      60.042 101.652  56.330  1.00  0.00           C
ATOM  11822 6C21 POPE  179      59.762 100.402  57.169  1.00  0.00           C
ATOM  11825 7C21 POPE  179      58.492  99.682  56.719  1.00  0.00           C
ATOM  11828 8C21 POPE  179      57.952  98.712  57.769  1.00  0.00           C
ATOM  11832  C33 POPE  179      66.012 105.472  45.459  1.00  0.00           C
ATOM  11835  C34 POPE  179      66.562 105.802  46.860  1.00  0.00           C
ATOM  11838  C35 POPE  179      65.822 105.072  47.990  1.00  0.00           C
ATOM  11841  C36 POPE  179      66.282 105.462  49.409  1.00  0.00           C
ATOM  11844  C37 POPE  179      65.852 104.402  50.430  1.00  0.00           C
ATOM  11847  C38 POPE  179      65.772 104.872  51.899  1.00  0.00           C
ATOM  11850  C39 POPE  179      67.092 105.232  52.590  1.00  0.00           C
ATOM  11853 0C31 POPE  179      66.932 105.122  54.120  1.00  0.00           C
ATOM  11856 1C31 POPE  179      68.032 105.772  54.950  1.00  0.00           C
ATOM  11859 2C31 POPE  179      67.822 105.512  56.449  1.00  0.00           C
ATOM  11862 3C31 POPE  179      68.352 106.612  57.369  1.00  0.00           C
ATOM  11865 4C31 POPE  179      67.462 107.872  57.390  1.00  0.00           C
ATOM  11868 5C31 POPE  179      68.152 109.072  58.040  1.00  0.00           C
ATOM  11871 6C31 POPE  179      67.272 110.332  58.040  1.00  0.00           C
ATOM  11875  NH3 POPE  180      25.292 110.632  38.009  1.00  0.00           N
ATOM  11879  C12 POPE  180      25.242 112.052  37.509  1.00  0.00           C
ATOM  11882  C11 POPE  180      24.862 113.092  38.609  1.00  0.00           C
ATOM  11885  P   POPE  180      25.662 113.982  40.950  1.00  0.00           P
ATOM  11886  O13 POPE  180      24.332 114.622  40.950  1.00  0.00           O
ATOM  11887  O14 POPE  180      25.942 113.002  42.020  1.00  0.00           O
ATOM  11888  O11 POPE  180      26.742 115.132  40.989  1.00  0.00           O
ATOM  11889  O12 POPE  180      25.922 113.272  39.550  1.00  0.00           O
ATOM  11890  C1  POPE  180      27.982 115.112  41.709  1.00  0.00           C
ATOM  11893  C2  POPE  180      27.992 116.112  42.920  1.00  0.00           C
ATOM  11895  O21 POPE  180      29.172 115.862  43.730  1.00  0.00           O
ATOM  11896  C21 POPE  180      29.592 116.932  44.399  1.00  0.00           C
ATOM  11897  O22 POPE  180      29.022 118.002  44.460  1.00  0.00           O
ATOM  11898  C22 POPE  180      30.992 116.712  44.980  1.00  0.00           C
ATOM  11901  C3  POPE  180      26.652 116.002  43.730  1.00  0.00           C
ATOM  11904  O31 POPE  180      26.672 116.612  45.030  1.00  0.00           O
ATOM  11905  C31 POPE  180      26.142 117.832  45.139  1.00  0.00           C
ATOM  11906  O32 POPE  180      25.652 118.472  44.230  1.00  0.00           O
ATOM  11907  C32 POPE  180      26.162 118.232  46.639  1.00  0.00           C
ATOM  11910  C23 POPE  180      31.372 117.692  46.119  1.00  0.00           C
ATOM  11913  C24 POPE  180      31.072 117.172  47.530  1.00  0.00           C
ATOM  11916  C25 POPE  180      31.322 118.262  48.580  1.00  0.00           C
ATOM  11919  C26 POPE  180      31.442 117.772  50.030  1.00  0.00           C
ATOM  11922  C27 POPE  180      31.732 118.952  50.969  1.00  0.00           C
ATOM  11925  C28 POPE  180      32.022 118.532  52.419  1.00  0.00           C
ATOM  11928  C29 POPE  180      32.312 119.752  53.269  1.00  0.00           C
ATOM  11930 0C21 POPE  180      31.482 120.332  54.149  1.00  0.00           C
ATOM  11932 1C21 POPE  180      30.092 119.892  54.539  1.00  0.00           C
ATOM  11935 2C21 POPE  180      29.772 120.112  56.030  1.00  0.00           C
ATOM  11938 3C21 POPE  180      29.262 121.522  56.400  1.00  0.00           C
ATOM  11941 4C21 POPE  180      30.302 122.662  56.400  1.00  0.00           C
ATOM  11944 5C21 POPE  180      31.522 122.372  57.289  1.00  0.00           C
ATOM  11947 6C21 POPE  180      32.302 123.642  57.669  1.00  0.00           C
ATOM  11950 7C21 POPE  180      33.592 123.312  58.429  1.00  0.00           C
ATOM  11953 8C21 POPE  180      34.442 124.532  58.800  1.00  0.00           C
ATOM  11957  C33 POPE  180      26.442 119.732  46.940  1.00  0.00           C
ATOM  11960  C34 POPE  180      25.892 120.182  48.320  1.00  0.00           C
ATOM  11963  C35 POPE  180      26.902 120.852  49.259  1.00  0.00           C
ATOM  11966  C36 POPE  180      26.262 121.402  50.559  1.00  0.00           C
ATOM  11969  C37 POPE  180      27.282 122.092  51.480  1.00  0.00           C
ATOM  11972  C38 POPE  180      26.682 122.932  52.629  1.00  0.00           C
ATOM  11975  C39 POPE  180      25.962 122.142  53.739  1.00  0.00           C
ATOM  11978 0C31 POPE  180      25.602 123.042  54.929  1.00  0.00           C
ATOM  11981 1C31 POPE  180      24.552 122.452  55.890  1.00  0.00           C
ATOM  11984 2C31 POPE  180      25.062 121.292  56.769  1.00  0.00           C
ATOM  11987 3C31 POPE  180      25.862 121.752  58.000  1.00  0.00           C
ATOM  11990 4C31 POPE  180      26.442 120.572  58.790  1.00  0.00           C
ATOM  11993 5C31 POPE  180      27.192 120.982  60.059  1.00  0.00           C
ATOM  11996 6C31 POPE  180      27.932 119.822  60.719  1.00  0.00           C
ATOM  12000  NH3 POPE  181      48.362  77.372  35.519  1.00  0.00           N
ATOM  12004  C12 POPE  181      46.982  77.972  35.710  1.00  0.00           C
ATOM  12007  C11 POPE  181      46.032  76.972  36.379  1.00  0.00           C
ATOM  12010  P   POPE  181      43.712  76.772  37.520  1.00  0.00           P
ATOM  12011  O13 POPE  181      42.572  76.512  36.610  1.00  0.00           O
ATOM  12012  O14 POPE  181      44.402  75.622  38.170  1.00  0.00           O
ATOM  12013  O11 POPE  181      43.282  77.762  38.660  1.00  0.00           O
ATOM  12014  O12 POPE  181      44.812  77.622  36.719  1.00  0.00           O
ATOM  12015  C1  POPE  181      44.172  78.152  39.700  1.00  0.00           C
ATOM  12018  C2  POPE  181      43.732  77.512  41.049  1.00  0.00           C
ATOM  12020  O21 POPE  181      43.402  78.602  41.930  1.00  0.00           O
ATOM  12021  C21 POPE  181      42.592  78.292  42.940  1.00  0.00           C
ATOM  12022  O22 POPE  181      42.122  77.192  43.149  1.00  0.00           O
ATOM  12023  C22 POPE  181      42.312  79.542  43.780  1.00  0.00           C
ATOM  12026  C3  POPE  181      44.872  76.592  41.579  1.00  0.00           C
ATOM  12029  O31 POPE  181      44.432  75.702  42.629  1.00  0.00           O
ATOM  12030  C31 POPE  181      45.102  75.772  43.780  1.00  0.00           C
ATOM  12031  O32 POPE  181      46.152  76.362  43.949  1.00  0.00           O
ATOM  12032  C32 POPE  181      44.342  75.062  44.900  1.00  0.00           C
ATOM  12035  C23 POPE  181      41.952  79.162  45.230  1.00  0.00           C
ATOM  12038  C24 POPE  181      41.912  80.362  46.179  1.00  0.00           C
ATOM  12041  C25 POPE  181      40.912  81.442  45.770  1.00  0.00           C
ATOM  12044  C26 POPE  181      39.532  80.872  45.389  1.00  0.00           C
ATOM  12047  C27 POPE  181      38.432  81.922  45.480  1.00  0.00           C
ATOM  12050  C28 POPE  181      37.482  81.692  46.670  1.00  0.00           C
ATOM  12053  C29 POPE  181      38.162  81.642  48.009  1.00  0.00           C
ATOM  12055 0C21 POPE  181      38.232  82.622  48.940  1.00  0.00           C
ATOM  12057 1C21 POPE  181      37.622  83.992  48.830  1.00  0.00           C
ATOM  12060 2C21 POPE  181      36.892  84.422  50.120  1.00  0.00           C
ATOM  12063 3C21 POPE  181      37.862  84.712  51.270  1.00  0.00           C
ATOM  12066 4C21 POPE  181      37.182  85.242  52.540  1.00  0.00           C
ATOM  12069 5C21 POPE  181      38.232  85.852  53.479  1.00  0.00           C
ATOM  12072 6C21 POPE  181      37.772  85.942  54.929  1.00  0.00           C
ATOM  12075 7C21 POPE  181      38.892  86.382  55.880  1.00  0.00           C
ATOM  12078 8C21 POPE  181      38.412  86.462  57.320  1.00  0.00           C
ATOM  12082  C33 POPE  181      44.762  75.562  46.300  1.00  0.00           C
ATOM  12085  C34 POPE  181      43.742  75.212  47.390  1.00  0.00           C
ATOM  12088  C35 POPE  181      42.542  76.162  47.390  1.00  0.00           C
ATOM  12091  C36 POPE  181      41.412  75.702  48.310  1.00  0.00           C
ATOM  12094  C37 POPE  181      40.252  76.712  48.350  1.00  0.00           C
ATOM  12097  C38 POPE  181      38.952  76.122  48.900  1.00  0.00           C
ATOM  12100  C39 POPE  181      38.932  75.932  50.419  1.00  0.00           C
ATOM  12103 0C31 POPE  181      37.662  75.192  50.880  1.00  0.00           C
ATOM  12106 1C31 POPE  181      37.582  75.022  52.400  1.00  0.00           C
ATOM  12109 2C31 POPE  181      36.842  73.742  52.829  1.00  0.00           C
ATOM  12112 3C31 POPE  181      35.602  73.992  53.689  1.00  0.00           C
ATOM  12115 4C31 POPE  181      35.112  72.682  54.329  1.00  0.00           C
ATOM  12118 5C31 POPE  181      34.112  72.892  55.469  1.00  0.00           C
ATOM  12121 6C31 POPE  181      34.222  71.792  56.519  1.00  0.00           C
ATOM  12125  NH3 POPE  182      56.472  91.702  32.770  1.00  0.00           N
ATOM  12129  C12 POPE  182      55.012  91.432  32.600  1.00  0.00           C
ATOM  12132  C11 POPE  182      54.292  91.312  33.950  1.00  0.00           C
ATOM  12135  P   POPE  182      51.772  91.722  33.420  1.00  0.00           P
ATOM  12136  O13 POPE  182      52.232  92.862  32.589  1.00  0.00           O
ATOM  12137  O14 POPE  182      50.582  90.992  32.940  1.00  0.00           O
ATOM  12138  O11 POPE  182      51.502  92.252  34.889  1.00  0.00           O
ATOM  12139  O12 POPE  182      52.992  90.772  33.709  1.00  0.00           O
ATOM  12140  C1  POPE  182      50.722  91.392  35.749  1.00  0.00           C
ATOM  12143  C2  POPE  182      50.962  91.722  37.250  1.00  0.00           C
ATOM  12145  O21 POPE  182      52.332  91.462  37.620  1.00  0.00           O
ATOM  12146  C21 POPE  182      52.612  90.292  38.149  1.00  0.00           C
ATOM  12147  O22 POPE  182      52.102  89.222  37.870  1.00  0.00           O
ATOM  12148  C22 POPE  182      53.602  90.542  39.290  1.00  0.00           C
ATOM  12151  C3  POPE  182      49.902  91.132  38.240  1.00  0.00           C
ATOM  12154  O31 POPE  182      50.242  91.572  39.570  1.00  0.00           O
ATOM  12155  C31 POPE  182      49.772  90.892  40.589  1.00  0.00           C
ATOM  12156  O32 POPE  182      48.972  89.962  40.529  1.00  0.00           O
ATOM  12157  C32 POPE  182      50.342  91.492  41.870  1.00  0.00           C
ATOM  12160  C23 POPE  182      53.952  89.232  40.030  1.00  0.00           C
ATOM  12163  C24 POPE  182      54.942  89.432  41.179  1.00  0.00           C
ATOM  12166  C25 POPE  182      54.352  90.072  42.450  1.00  0.00           C
ATOM  12169  C26 POPE  182      55.292  89.892  43.650  1.00  0.00           C
ATOM  12172  C27 POPE  182      54.702  90.342  44.999  1.00  0.00           C
ATOM  12175  C28 POPE  182      55.652  90.082  46.189  1.00  0.00           C
ATOM  12178  C29 POPE  182      55.162  90.752  47.439  1.00  0.00           C
ATOM  12180 0C21 POPE  182      55.862  91.002  48.559  1.00  0.00           C
ATOM  12182 1C21 POPE  182      57.302  90.612  48.840  1.00  0.00           C
ATOM  12185 2C21 POPE  182      57.992  91.572  49.830  1.00  0.00           C
ATOM  12188 3C21 POPE  182      59.292  90.982  50.390  1.00  0.00           C
ATOM  12191 4C21 POPE  182      60.012  91.882  51.410  1.00  0.00           C
ATOM  12194 5C21 POPE  182      61.152  91.112  52.109  1.00  0.00           C
ATOM  12197 6C21 POPE  182      61.972  91.942  53.110  1.00  0.00           C
ATOM  12200 7C21 POPE  182      63.172  91.132  53.640  1.00  0.00           C
ATOM  12203 8C21 POPE  182      64.002  91.872  54.690  1.00  0.00           C
ATOM  12207  C33 POPE  182      50.502  90.512  43.060  1.00  0.00           C
ATOM  12210  C34 POPE  182      51.062  91.242  44.290  1.00  0.00           C
ATOM  12213  C35 POPE  182      50.422  90.832  45.630  1.00  0.00           C
ATOM  12216  C36 POPE  182      51.052  91.632  46.779  1.00  0.00           C
ATOM  12219  C37 POPE  182      50.462  91.362  48.170  1.00  0.00           C
ATOM  12222  C38 POPE  182      50.992  92.382  49.180  1.00  0.00           C
ATOM  12225  C39 POPE  182      50.572  92.132  50.640  1.00  0.00           C
ATOM  12228 0C31 POPE  182      51.372  91.002  51.300  1.00  0.00           C
ATOM  12231 1C31 POPE  182      51.052  90.792  52.790  1.00  0.00           C
ATOM  12234 2C31 POPE  182      49.562  90.502  53.070  1.00  0.00           C
ATOM  12237 3C31 POPE  182      49.312  89.792  54.409  1.00  0.00           C
ATOM  12240 4C31 POPE  182      50.082  90.392  55.589  1.00  0.00           C
ATOM  12243 5C31 POPE  182      49.702  89.762  56.940  1.00  0.00           C
ATOM  12246 6C31 POPE  182      50.572  90.262  58.089  1.00  0.00           C
ATOM  12250  NH3 POPE  183     111.682  64.092  80.499  1.00  0.00           N
ATOM  12254  C12 POPE  183     111.832  65.102  81.609  1.00  0.00           C
ATOM  12257  C11 POPE  183     110.622  65.122  82.570  1.00  0.00           C
ATOM  12260  P   POPE  183     110.162  67.692  83.090  1.00  0.00           P
ATOM  12261  O13 POPE  183     108.712  67.832  83.339  1.00  0.00           O
ATOM  12262  O14 POPE  183     110.992  68.672  83.800  1.00  0.00           O
ATOM  12263  O11 POPE  183     110.462  67.862  81.550  1.00  0.00           O
ATOM  12264  O12 POPE  183     110.672  66.242  83.449  1.00  0.00           O
ATOM  12265  C1  POPE  183     109.492  67.532  80.549  1.00  0.00           C
ATOM  12268  C2  POPE  183     109.922  68.172  79.210  1.00  0.00           C
ATOM  12270  O21 POPE  183     108.762  68.442  78.400  1.00  0.00           O
ATOM  12271  C21 POPE  183     108.132  67.382  77.940  1.00  0.00           C
ATOM  12272  O22 POPE  183     108.452  66.222  78.110  1.00  0.00           O
ATOM  12273  C22 POPE  183     106.932  67.842  77.140  1.00  0.00           C
ATOM  12276  C3  POPE  183     111.082  67.402  78.479  1.00  0.00           C
ATOM  12279  O31 POPE  183     111.662  68.262  77.489  1.00  0.00           O
ATOM  12280  C31 POPE  183     112.792  67.822  76.949  1.00  0.00           C
ATOM  12281  O32 POPE  183     113.242  66.692  77.039  1.00  0.00           O
ATOM  12282  C32 POPE  183     113.462  69.012  76.259  1.00  0.00           C
ATOM  12285  C23 POPE  183     107.142  67.522  75.649  1.00  0.00           C
ATOM  12288  C24 POPE  183     105.992  67.962  74.750  1.00  0.00           C
ATOM  12291  C25 POPE  183     104.622  67.412  75.190  1.00  0.00           C
ATOM  12294  C26 POPE  183     104.372  65.952  74.789  1.00  0.00           C
ATOM  12297  C27 POPE  183     103.072  65.412  75.419  1.00  0.00           C
ATOM  12300  C28 POPE  183     102.642  64.082  74.780  1.00  0.00           C
ATOM  12303  C29 POPE  183     101.492  63.422  75.500  1.00  0.00           C
ATOM  12305 0C21 POPE  183     100.182  63.672  75.280  1.00  0.00           C
ATOM  12307 1C21 POPE  183      99.622  64.712  74.339  1.00  0.00           C
ATOM  12310 2C21 POPE  183      99.452  64.212  72.890  1.00  0.00           C
ATOM  12313 3C21 POPE  183      98.812  65.272  71.979  1.00  0.00           C
ATOM  12316 4C21 POPE  183      98.982  64.922  70.489  1.00  0.00           C
ATOM  12319 5C21 POPE  183      98.092  65.742  69.550  1.00  0.00           C
ATOM  12322 6C21 POPE  183      98.342  67.252  69.609  1.00  0.00           C
ATOM  12325 7C21 POPE  183      97.362  68.042  68.730  1.00  0.00           C
ATOM  12328 8C21 POPE  183      97.572  69.552  68.800  1.00  0.00           C
ATOM  12332  C33 POPE  183     112.592  69.662  75.150  1.00  0.00           C
ATOM  12335  C34 POPE  183     113.002  71.112  74.820  1.00  0.00           C
ATOM  12338  C35 POPE  183     114.342  71.252  74.079  1.00  0.00           C
ATOM  12341  C36 POPE  183     114.262  70.972  72.569  1.00  0.00           C
ATOM  12344  C37 POPE  183     114.352  72.222  71.669  1.00  0.00           C
ATOM  12347  C38 POPE  183     114.272  71.862  70.180  1.00  0.00           C
ATOM  12350  C39 POPE  183     114.352  73.082  69.259  1.00  0.00           C
ATOM  12353 0C31 POPE  183     112.972  73.652  68.889  1.00  0.00           C
ATOM  12356 1C31 POPE  183     113.092  74.932  68.050  1.00  0.00           C
ATOM  12359 2C31 POPE  183     111.762  75.482  67.499  1.00  0.00           C
ATOM  12362 3C31 POPE  183     111.872  76.952  67.030  1.00  0.00           C
ATOM  12365 4C31 POPE  183     113.082  77.232  66.130  1.00  0.00           C
ATOM  12368 5C31 POPE  183     113.232  78.722  65.780  1.00  0.00           C
ATOM  12371 6C31 POPE  183     114.602  79.052  65.180  1.00  0.00           C
ATOM  12375  NH3 POPE  184      42.672  97.322  36.119  1.00  0.00           N
ATOM  12379  C12 POPE  184      41.452  98.032  35.640  1.00  0.00           C
ATOM  12382  C11 POPE  184      40.762  98.902  36.719  1.00  0.00           C
ATOM  12385  P   POPE  184      38.792 100.612  36.930  1.00  0.00           P
ATOM  12386  O13 POPE  184      38.412 101.692  35.990  1.00  0.00           O
ATOM  12387  O14 POPE  184      37.702  99.872  37.610  1.00  0.00           O
ATOM  12388  O11 POPE  184      39.862 101.232  37.899  1.00  0.00           O
ATOM  12389  O12 POPE  184      39.612  99.522  36.140  1.00  0.00           O
ATOM  12390  C1  POPE  184      40.092 100.992  39.279  1.00  0.00           C
ATOM  12393  C2  POPE  184      39.592 102.202  40.110  1.00  0.00           C
ATOM  12395  O21 POPE  184      40.192 102.162  41.410  1.00  0.00           O
ATOM  12396  C21 POPE  184      40.682 103.292  41.930  1.00  0.00           C
ATOM  12397  O22 POPE  184      40.832 104.342  41.319  1.00  0.00           O
ATOM  12398  C22 POPE  184      41.032 103.052  43.399  1.00  0.00           C
ATOM  12401  C3  POPE  184      38.042 102.122  40.199  1.00  0.00           C
ATOM  12404  O31 POPE  184      37.532 103.142  41.070  1.00  0.00           O
ATOM  12405  C31 POPE  184      37.092 102.742  42.260  1.00  0.00           C
ATOM  12406  O32 POPE  184      36.882 101.592  42.600  1.00  0.00           O
ATOM  12407  C32 POPE  184      36.942 103.982  43.120  1.00  0.00           C
ATOM  12410  C23 POPE  184      41.632 104.172  44.269  1.00  0.00           C
ATOM  12413  C24 POPE  184      42.332 103.572  45.509  1.00  0.00           C
ATOM  12416  C25 POPE  184      41.612 102.402  46.220  1.00  0.00           C
ATOM  12419  C26 POPE  184      42.212 102.102  47.600  1.00  0.00           C
ATOM  12422  C27 POPE  184      41.682 100.822  48.280  1.00  0.00           C
ATOM  12425  C28 POPE  184      42.322 100.612  49.669  1.00  0.00           C
ATOM  12428  C29 POPE  184      42.032  99.262  50.290  1.00  0.00           C
ATOM  12430 0C21 POPE  184      41.302  99.012  51.389  1.00  0.00           C
ATOM  12432 1C21 POPE  184      40.532 100.022  52.210  1.00  0.00           C
ATOM  12435 2C21 POPE  184      39.182  99.442  52.699  1.00  0.00           C
ATOM  12438 3C21 POPE  184      39.342  98.452  53.870  1.00  0.00           C
ATOM  12441 4C21 POPE  184      38.012  97.802  54.280  1.00  0.00           C
ATOM  12444 5C21 POPE  184      38.132  96.942  55.540  1.00  0.00           C
ATOM  12447 6C21 POPE  184      38.972  95.672  55.329  1.00  0.00           C
ATOM  12450 7C21 POPE  184      39.272  94.932  56.640  1.00  0.00           C
ATOM  12453 8C21 POPE  184      40.122  93.682  56.419  1.00  0.00           C
ATOM  12457  C33 POPE  184      37.142 103.722  44.630  1.00  0.00           C
ATOM  12460  C34 POPE  184      37.212 105.072  45.360  1.00  0.00           C
ATOM  12463  C35 POPE  184      37.172 104.982  46.890  1.00  0.00           C
ATOM  12466  C36 POPE  184      38.282 104.132  47.509  1.00  0.00           C
ATOM  12469  C37 POPE  184      38.252 104.232  49.030  1.00  0.00           C
ATOM  12472  C38 POPE  184      39.502 103.662  49.719  1.00  0.00           C
ATOM  12475  C39 POPE  184      39.712 104.252  51.130  1.00  0.00           C
ATOM  12478 0C31 POPE  184      38.632 103.812  52.120  1.00  0.00           C
ATOM  12481 1C31 POPE  184      38.442 104.822  53.259  1.00  0.00           C
ATOM  12484 2C31 POPE  184      37.082 104.672  53.960  1.00  0.00           C
ATOM  12487 3C31 POPE  184      36.942 103.372  54.750  1.00  0.00           C
ATOM  12490 4C31 POPE  184      35.672 103.362  55.589  1.00  0.00           C
ATOM  12493 5C31 POPE  184      35.562 102.152  56.519  1.00  0.00           C
ATOM  12496 6C31 POPE  184      34.192 102.082  57.179  1.00  0.00           C
ATOM  12500  NH3 POPE  185      81.792  31.492  81.410  1.00  0.00           N
ATOM  12504  C12 POPE  185      82.252  31.952  82.750  1.00  0.00           C
ATOM  12507  C11 POPE  185      81.142  32.742  83.479  1.00  0.00           C
ATOM  12510  P   POPE  185      80.682  34.772  81.890  1.00  0.00           P
[truncated: 1,700,645 more chars]
