# Supplementary material for: Characterizing Membrane Association and Periplasmic Transfer of Bacterial Lipoproteins through Molecular Dynamics Simulations
Source: Structure. 2020 Apr 7;28(4):475–487.e3. doi: 10.1016/j.str.2020.01.012 (PMC7139219; doi:10.1016/j.str.2020.01.012)
Supplement: Data S1. Final Coordinates from Simulations (Y–Z), Related to Figure 3 [file mmc3.zip › Y-Z/YJEI-5-atomistic.pdb]

TITLE     Protein
REMARK    THIS IS A SIMULATION BOX
CRYST1  129.435  129.435  126.453  90.00  90.00  90.00 P 1           1
MODEL        1
ATOM      1  N   CYSTA   1      58.387  63.033  76.482  1.00  0.00           N
ATOM      3  CA  CYSTA   1      58.357  63.753  77.721  1.00  0.00           C
ATOM      5  C   CYSTA   1      58.737  62.872  78.882  1.00  0.00           C
ATOM      6  O   CYSTA   1      59.557  63.252  79.693  1.00  0.00           O
ATOM      7  CB  CYSTA   1      56.957  64.423  77.882  1.00  0.00           C
ATOM     10  SG  CYSTA   1      57.017  66.162  77.363  1.00  0.00           S
ATOM     11  C1  CYSTA   1      56.087  67.102  78.632  1.00  0.00           C
ATOM     14  CA1 CYSTA   1      59.487  62.503  75.951  1.00  0.00           C
ATOM     15  OA1 CYSTA   1      60.577  62.562  76.512  1.00  0.00           O
ATOM     16  CA2 CYSTA   1      59.367  61.842  74.642  1.00  0.00           C
ATOM     19  C11 CYSTA   1      56.007  68.642  78.482  1.00  0.00           C
ATOM     21  O11 CYSTA   1      55.167  68.972  77.372  1.00  0.00           O
ATOM     22  CX1 CYSTA   1      54.297  69.953  77.551  1.00  0.00           C
ATOM     23  OX1 CYSTA   1      53.987  70.442  78.632  1.00  0.00           O
ATOM     24  CX2 CYSTA   1      53.617  70.232  76.221  1.00  0.00           C
ATOM     27  C12 CYSTA   1      57.437  69.212  78.331  1.00  0.00           C
ATOM     30  O12 CYSTA   1      57.487  70.502  77.681  1.00  0.00           O
ATOM     31  CD1 CYSTA   1      57.727  70.452  76.393  1.00  0.00           C
ATOM     32  OD1 CYSTA   1      57.367  69.592  75.612  1.00  0.00           O
ATOM     33  CD2 CYSTA   1      58.717  71.562  76.083  1.00  0.00           C
ATOM     36  CA3 CYSTA   1      59.447  62.942  73.591  1.00  0.00           C
ATOM     39  CA4 CYSTA   1      58.747  62.542  72.301  1.00  0.00           C
ATOM     42  CA5 CYSTA   1      58.967  63.612  71.242  1.00  0.00           C
ATOM     45  CA6 CYSTA   1      60.417  63.582  70.752  1.00  0.00           C
ATOM     48  CA7 CYSTA   1      61.067  64.963  70.652  1.00  0.00           C
ATOM     51  CA8 CYSTA   1      62.527  64.813  70.251  1.00  0.00           C
ATOM     54  CA9 CYSTA   1      63.297  66.133  70.243  1.00  0.00           C
ATOM     57 0CA1 CYSTA   1      64.807  65.922  70.072  1.00  0.00           C
ATOM     60 1CA1 CYSTA   1      65.407  65.122  71.242  1.00  0.00           C
ATOM     63 2CA1 CYSTA   1      66.927  65.222  71.361  1.00  0.00           C
ATOM     66 3CA1 CYSTA   1      67.477  64.313  72.471  1.00  0.00           C
ATOM     69 4CA1 CYSTA   1      68.047  62.972  71.951  1.00  0.00           C
ATOM     72 5CA1 CYSTA   1      67.077  62.092  71.151  1.00  0.00           C
ATOM     75 6CA1 CYSTA   1      67.727  60.793  70.661  1.00  0.00           C
ATOM     79  CD3 CYSTA   1      59.807  70.982  75.173  1.00  0.00           C
ATOM     82  CD4 CYSTA   1      60.687  69.982  75.943  1.00  0.00           C
ATOM     85  CD5 CYSTA   1      61.547  69.092  75.041  1.00  0.00           C
ATOM     88  CD6 CYSTA   1      62.497  69.892  74.161  1.00  0.00           C
ATOM     91  CD7 CYSTA   1      63.607  69.012  73.591  1.00  0.00           C
ATOM     94  CD8 CYSTA   1      64.607  69.842  72.802  1.00  0.00           C
ATOM     97  CD9 CYSTA   1      65.837  69.042  72.372  1.00  0.00           C
ATOM    100 0CD1 CYSTA   1      66.747  69.823  71.412  1.00  0.00           C
ATOM    103 1CD1 CYSTA   1      67.237  71.172  71.972  1.00  0.00           C
ATOM    106 2CD1 CYSTA   1      66.297  72.352  71.682  1.00  0.00           C
ATOM    109 3CD1 CYSTA   1      66.757  73.282  70.553  1.00  0.00           C
ATOM    112 4CD1 CYSTA   1      66.787  72.622  69.173  1.00  0.00           C
ATOM    115 5CD1 CYSTA   1      67.357  73.552  68.102  1.00  0.00           C
ATOM    118 6CD1 CYSTA   1      67.577  72.872  66.743  1.00  0.00           C
ATOM    122  CX3 CYSTA   1      54.157  71.533  75.582  1.00  0.00           C
ATOM    125  CX4 CYSTA   1      53.477  71.862  74.251  1.00  0.00           C
ATOM    128  CX5 CYSTA   1      54.067  73.142  73.661  1.00  0.00           C
ATOM    131  CX6 CYSTA   1      53.577  73.442  72.242  1.00  0.00           C
ATOM    134  CX7 CYSTA   1      54.277  74.662  71.642  1.00  0.00           C
ATOM    137  CX8 CYSTA   1      53.697  75.062  70.292  1.00  0.00           C
ATOM    140  CX9 CYSTA   1      54.287  76.342  69.752  1.00  0.00           C
ATOM    142 0CX1 CYSTA   1      54.887  76.493  68.562  1.00  0.00           C
ATOM    144 1CX1 CYSTA   1      55.107  75.412  67.533  1.00  0.00           C
ATOM    147 2CX1 CYSTA   1      56.347  74.543  67.812  1.00  0.00           C
ATOM    150 3CX1 CYSTA   1      56.557  73.482  66.722  1.00  0.00           C
ATOM    153 4CX1 CYSTA   1      57.707  72.512  67.042  1.00  0.00           C
ATOM    156 5CX1 CYSTA   1      57.757  71.323  66.072  1.00  0.00           C
ATOM    159 6CX1 CYSTA   1      58.287  71.673  64.672  1.00  0.00           C
ATOM    162 7CX1 CYSTA   1      58.297  70.452  63.742  1.00  0.00           C
ATOM    165 8CX1 CYSTA   1      58.947  70.692  62.382  1.00  0.00           C
ATOM    169  N   SER A   2      58.157  61.673  78.971  1.00  0.00           N
ATOM    171  CA  SER A   2      58.367  60.732  80.062  1.00  0.00           C
ATOM    173  CB  SER A   2      59.807  60.142  80.112  1.00  0.00           C
ATOM    176  OG  SER A   2      59.847  58.922  80.853  1.00  0.00           O
ATOM    178  C   SER A   2      57.937  61.332  81.382  1.00  0.00           C
ATOM    179  O   SER A   2      58.677  61.392  82.362  1.00  0.00           O
ATOM    180  N   SER A   3      56.657  61.772  81.451  1.00  0.00           N
ATOM    182  CA  SER A   3      56.117  62.212  82.733  1.00  0.00           C
ATOM    184  CB  SER A   3      54.727  62.902  82.841  1.00  0.00           C
ATOM    187  OG  SER A   3      53.857  62.562  81.763  1.00  0.00           O
ATOM    189  C   SER A   3      56.077  61.122  83.752  1.00  0.00           C
ATOM    190  O   SER A   3      55.187  60.272  83.801  1.00  0.00           O
ATOM    191  N   SER A   4      56.987  61.242  84.692  1.00  0.00           N
ATOM    193  CA  SER A   4      56.757  60.692  85.982  1.00  0.00           C
ATOM    195  CB  SER A   4      58.007  60.002  86.502  1.00  0.00           C
ATOM    198  OG  SER A   4      58.077  58.672  85.971  1.00  0.00           O
ATOM    200  C   SER A   4      56.237  61.752  86.922  1.00  0.00           C
ATOM    201  O   SER A   4      56.957  62.622  87.432  1.00  0.00           O
ATOM    202  N   ASN A   5      54.947  61.612  87.281  1.00  0.00           N
ATOM    204  CA  ASN A   5      54.527  61.752  88.661  1.00  0.00           C
ATOM    206  CB  ASN A   5      52.977  61.802  88.822  1.00  0.00           C
ATOM    209  CG  ASN A   5      52.177  62.762  87.932  1.00  0.00           C
ATOM    210  OD1 ASN A   5      50.977  62.512  87.782  1.00  0.00           O
ATOM    211  ND2 ASN A   5      52.747  63.812  87.322  1.00  0.00           N
ATOM    214  C   ASN A   5      55.097  60.543  89.412  1.00  0.00           C
ATOM    215  O   ASN A   5      56.277  60.203  89.301  1.00  0.00           O
ATOM    216  N   GLU A   6      54.277  59.752  90.132  1.00  0.00           N
ATOM    218  CA  GLU A   6      54.397  58.332  89.932  1.00  0.00           C
ATOM    220  CB  GLU A   6      54.157  57.522  91.222  1.00  0.00           C
ATOM    223  CG  GLU A   6      55.407  57.512  92.141  1.00  0.00           C
ATOM    226  CD  GLU A   6      55.217  58.412  93.342  1.00  0.00           C
ATOM    227  OE1 GLU A   6      56.237  58.992  93.801  1.00  0.00           O
ATOM    228  OE2 GLU A   6      54.057  58.522  93.812  1.00  0.00           O
ATOM    229  C   GLU A   6      53.517  57.942  88.773  1.00  0.00           C
ATOM    230  O   GLU A   6      52.437  58.493  88.531  1.00  0.00           O
ATOM    231  N   LEU A   7      53.997  57.043  87.922  1.00  0.00           N
ATOM    233  CA  LEU A   7      54.687  55.863  88.353  1.00  0.00           C
ATOM    235  CB  LEU A   7      53.947  54.622  87.812  1.00  0.00           C
ATOM    238  CG  LEU A   7      52.417  54.532  88.072  1.00  0.00           C
ATOM    240  CD1 LEU A   7      51.977  53.082  87.882  1.00  0.00           C
ATOM    244  CD2 LEU A   7      51.567  55.403  87.141  1.00  0.00           C
ATOM    248  C   LEU A   7      56.147  55.932  87.922  1.00  0.00           C
ATOM    249  O   LEU A   7      56.457  56.372  86.822  1.00  0.00           O
ATOM    250  N   SER A   8      57.077  55.502  88.801  1.00  0.00           N
ATOM    252  CA  SER A   8      58.477  55.242  88.471  1.00  0.00           C
ATOM    254  CB  SER A   8      59.397  55.482  89.692  1.00  0.00           C
ATOM    257  OG  SER A   8      60.767  55.182  89.422  1.00  0.00           O
ATOM    259  C   SER A   8      58.617  53.802  88.051  1.00  0.00           C
ATOM    260  O   SER A   8      58.667  52.903  88.892  1.00  0.00           O
ATOM    261  N   ALA A   9      58.547  53.532  86.751  1.00  0.00           N
ATOM    263  CA  ALA A   9      57.697  52.422  86.392  1.00  0.00           C
ATOM    265  CB  ALA A   9      56.297  52.952  86.152  1.00  0.00           C
ATOM    269  C   ALA A   9      58.067  51.682  85.163  1.00  0.00           C
ATOM    270  O   ALA A   9      58.537  52.252  84.182  1.00  0.00           O
ATOM    271  N   ALA A  10      57.807  50.362  85.142  1.00  0.00           N
ATOM    273  CA  ALA A  10      57.587  49.482  86.292  1.00  0.00           C
ATOM    275  CB  ALA A  10      56.207  49.563  86.982  1.00  0.00           C
ATOM    279  C   ALA A  10      57.757  48.082  85.751  1.00  0.00           C
ATOM    280  O   ALA A  10      56.787  47.402  85.411  1.00  0.00           O
ATOM    281  N   GLY A  11      59.007  47.602  85.611  1.00  0.00           N
ATOM    283  CA  GLY A  11      60.127  47.892  86.502  1.00  0.00           C
ATOM    286  C   GLY A  11      59.967  47.082  87.762  1.00  0.00           C
ATOM    287  O   GLY A  11      58.877  46.902  88.283  1.00  0.00           O
ATOM    288  N   GLN A  12      61.037  46.542  88.353  1.00  0.00           N
ATOM    290  CA  GLN A  12      62.427  46.572  87.943  1.00  0.00           C
ATOM    292  CB  GLN A  12      63.337  46.133  89.132  1.00  0.00           C
ATOM    295  CG  GLN A  12      63.577  44.622  89.391  1.00  0.00           C
ATOM    298  CD  GLN A  12      62.417  43.703  89.802  1.00  0.00           C
ATOM    299  OE1 GLN A  12      62.607  42.482  89.851  1.00  0.00           O
ATOM    300  NE2 GLN A  12      61.247  44.242  90.163  1.00  0.00           N
ATOM    303  C   GLN A  12      62.607  45.772  86.651  1.00  0.00           C
ATOM    304  O   GLN A  12      61.687  45.062  86.231  1.00  0.00           O
ATOM    305  N   SER A  13      63.677  45.982  85.872  1.00  0.00           N
ATOM    307  CA  SER A  13      65.017  45.552  86.231  1.00  0.00           C
ATOM    309  CB  SER A  13      65.287  44.112  85.732  1.00  0.00           C
ATOM    312  OG  SER A  13      64.867  43.962  84.382  1.00  0.00           O
ATOM    314  C   SER A  13      66.137  46.453  85.772  1.00  0.00           C
ATOM    315  O   SER A  13      67.197  46.002  85.341  1.00  0.00           O
ATOM    316  N   VAL A  14      66.017  47.772  86.021  1.00  0.00           N
ATOM    318  CA  VAL A  14      67.197  48.582  86.292  1.00  0.00           C
ATOM    320  CB  VAL A  14      67.347  49.782  85.373  1.00  0.00           C
ATOM    322  CG1 VAL A  14      68.687  50.462  85.662  1.00  0.00           C
ATOM    326  CG2 VAL A  14      67.287  49.322  83.913  1.00  0.00           C
ATOM    330  C   VAL A  14      67.157  49.032  87.752  1.00  0.00           C
ATOM    331  O   VAL A  14      66.257  49.752  88.181  1.00  0.00           O
ATOM    332  N   ARG A  15      68.127  48.602  88.591  1.00  0.00           N
ATOM    334  CA  ARG A  15      68.207  49.162  89.942  1.00  0.00           C
ATOM    336  CB  ARG A  15      68.827  48.252  91.052  1.00  0.00           C
ATOM    339  CG  ARG A  15      68.557  48.633  92.542  1.00  0.00           C
ATOM    342  CD  ARG A  15      67.067  48.742  92.943  1.00  0.00           C
ATOM    345  NE  ARG A  15      66.917  49.072  94.402  1.00  0.00           N
ATOM    347  CZ  ARG A  15      66.827  50.262  94.972  1.00  0.00           C
ATOM    348  NH1 ARG A  15      66.817  51.392  94.291  1.00  0.00           N
ATOM    351  NH2 ARG A  15      66.667  50.342  96.282  1.00  0.00           N
ATOM    354  C   ARG A  15      69.007  50.432  89.862  1.00  0.00           C
ATOM    355  O   ARG A  15      69.907  50.613  89.042  1.00  0.00           O
ATOM    356  N   ILE A  16      68.717  51.382  90.751  1.00  0.00           N
ATOM    358  CA  ILE A  16      69.587  52.502  90.961  1.00  0.00           C
ATOM    360  CB  ILE A  16      68.847  53.802  91.112  1.00  0.00           C
ATOM    362  CG2 ILE A  16      69.867  54.953  91.222  1.00  0.00           C
ATOM    366  CG1 ILE A  16      67.867  53.992  89.932  1.00  0.00           C
ATOM    369  CD  ILE A  16      67.007  55.212  90.182  1.00  0.00           C
ATOM    373  C   ILE A  16      70.367  52.203  92.201  1.00  0.00           C
ATOM    374  O   ILE A  16      69.807  51.853  93.242  1.00  0.00           O
ATOM    375  N   VAL A  17      71.687  52.322  92.092  1.00  0.00           N
ATOM    377  CA  VAL A  17      72.587  52.182  93.191  1.00  0.00           C
ATOM    379  CB  VAL A  17      73.477  50.962  92.992  1.00  0.00           C
ATOM    381  CG1 VAL A  17      74.547  50.922  94.062  1.00  0.00           C
ATOM    385  CG2 VAL A  17      72.647  49.672  93.092  1.00  0.00           C
ATOM    389  C   VAL A  17      73.347  53.493  93.292  1.00  0.00           C
ATOM    390  O   VAL A  17      73.657  54.142  92.313  1.00  0.00           O
ATOM    391  N   ASP A  18      73.587  53.942  94.533  1.00  0.00           N
ATOM    393  CA  ASP A  18      74.367  55.122  94.813  1.00  0.00           C
ATOM    395  CB  ASP A  18      73.627  55.912  95.923  1.00  0.00           C
ATOM    398  CG  ASP A  18      73.297  55.092  97.151  1.00  0.00           C
ATOM    399  OD1 ASP A  18      72.567  54.072  97.022  1.00  0.00           O
ATOM    400  OD2 ASP A  18      73.697  55.482  98.273  1.00  0.00           O
ATOM    401  C   ASP A  18      75.767  54.732  95.262  1.00  0.00           C
ATOM    402  O   ASP A  18      76.697  55.512  95.201  1.00  0.00           O
ATOM    403  N   GLU A  19      75.957  53.472  95.691  1.00  0.00           N
ATOM    405  CA  GLU A  19      77.227  52.932  96.112  1.00  0.00           C
ATOM    407  CB  GLU A  19      77.357  53.062  97.632  1.00  0.00           C
ATOM    410  CG  GLU A  19      76.187  52.462  98.451  1.00  0.00           C
ATOM    413  CD  GLU A  19      76.687  51.392  99.402  1.00  0.00           C
ATOM    414  OE1 GLU A  19      77.687  51.672 100.112  1.00  0.00           O
ATOM    415  OE2 GLU A  19      76.057  50.312  99.472  1.00  0.00           O
ATOM    416  C   GLU A  19      77.417  51.482  95.702  1.00  0.00           C
ATOM    417  O   GLU A  19      76.637  50.592  96.031  1.00  0.00           O
ATOM    418  N   GLN A  20      78.497  51.182  94.942  1.00  0.00           N
ATOM    420  CA  GLN A  20      78.807  49.813  94.542  1.00  0.00           C
ATOM    422  CB  GLN A  20      78.757  49.722  92.992  1.00  0.00           C
ATOM    425  CG  GLN A  20      77.398  50.092  92.383  1.00  0.00           C
ATOM    428  CD  GLN A  20      77.497  50.182  90.862  1.00  0.00           C
ATOM    429  OE1 GLN A  20      78.557  50.012  90.262  1.00  0.00           O
ATOM    430  NE2 GLN A  20      76.347  50.512  90.221  1.00  0.00           N
ATOM    433  C   GLN A  20      80.127  49.192  95.042  1.00  0.00           C
ATOM    434  O   GLN A  20      80.657  48.392  94.272  1.00  0.00           O
ATOM    435  N   PRO A  21      80.787  49.432  96.182  1.00  0.00           N
ATOM    436  CD  PRO A  21      80.317  50.262  97.281  1.00  0.00           C
ATOM    439  CA  PRO A  21      81.967  48.662  96.591  1.00  0.00           C
ATOM    441  CB  PRO A  21      82.337  49.232  97.971  1.00  0.00           C
ATOM    444  CG  PRO A  21      81.597  50.572  98.032  1.00  0.00           C
ATOM    447  C   PRO A  21      81.787  47.142  96.682  1.00  0.00           C
ATOM    448  O   PRO A  21      80.897  46.682  97.402  1.00  0.00           O
ATOM    449  N   GLY A  22      82.647  46.362  96.012  1.00  0.00           N
ATOM    451  CA  GLY A  22      82.767  44.912  96.212  1.00  0.00           C
ATOM    454  C   GLY A  22      82.137  44.122  95.102  1.00  0.00           C
ATOM    455  O   GLY A  22      82.217  42.903  95.083  1.00  0.00           O
ATOM    456  N   ALA A  23      81.517  44.813  94.132  1.00  0.00           N
ATOM    458  CA  ALA A  23      80.857  44.232  92.992  1.00  0.00           C
ATOM    460  CB  ALA A  23      79.387  44.722  92.932  1.00  0.00           C
ATOM    464  C   ALA A  23      81.587  44.652  91.742  1.00  0.00           C
ATOM    465  O   ALA A  23      81.957  45.822  91.582  1.00  0.00           O
ATOM    466  N   GLU A  24      81.867  43.692  90.831  1.00  0.00           N
ATOM    468  CA  GLU A  24      82.427  43.953  89.533  1.00  0.00           C
ATOM    470  CB  GLU A  24      83.297  42.762  89.053  1.00  0.00           C
ATOM    473  CG  GLU A  24      82.547  41.422  88.782  1.00  0.00           C
ATOM    476  CD  GLU A  24      82.157  40.673  90.062  1.00  0.00           C
ATOM    477  OE1 GLU A  24      83.107  40.242  90.772  1.00  0.00           O
ATOM    478  OE2 GLU A  24      80.947  40.452  90.312  1.00  0.00           O
ATOM    479  C   GLU A  24      81.297  44.223  88.563  1.00  0.00           C
ATOM    480  O   GLU A  24      80.227  43.633  88.633  1.00  0.00           O
ATOM    481  N   CYS A  25      81.507  45.172  87.642  1.00  0.00           N
ATOM    483  CA  CYS A  25      80.477  45.552  86.712  1.00  0.00           C
ATOM    485  CB  CYS A  25      79.477  46.572  87.332  1.00  0.00           C
ATOM    488  SG  CYS A  25      80.287  48.022  88.111  1.00  0.00           S
ATOM    490  C   CYS A  25      81.107  46.142  85.471  1.00  0.00           C
ATOM    491  O   CYS A  25      82.197  46.723  85.513  1.00  0.00           O
ATOM    492  N   GLN A  26      80.417  46.012  84.342  1.00  0.00           N
ATOM    494  CA  GLN A  26      80.837  46.532  83.062  1.00  0.00           C
ATOM    496  CB  GLN A  26      80.267  45.632  81.941  1.00  0.00           C
ATOM    499  CG  GLN A  26      80.507  46.112  80.501  1.00  0.00           C
ATOM    502  CD  GLN A  26      79.627  45.302  79.542  1.00  0.00           C
ATOM    503  OE1 GLN A  26      79.367  44.102  79.642  1.00  0.00           O
ATOM    504  NE2 GLN A  26      79.117  46.032  78.521  1.00  0.00           N
ATOM    507  C   GLN A  26      80.297  47.932  82.873  1.00  0.00           C
ATOM    508  O   GLN A  26      79.107  48.142  83.032  1.00  0.00           O
ATOM    509  N   LEU A  27      81.127  48.922  82.502  1.00  0.00           N
ATOM    511  CA  LEU A  27      80.607  50.242  82.162  1.00  0.00           C
ATOM    513  CB  LEU A  27      81.707  51.302  82.392  1.00  0.00           C
ATOM    516  CG  LEU A  27      81.267  52.752  82.141  1.00  0.00           C
ATOM    518  CD1 LEU A  27      80.117  53.162  83.062  1.00  0.00           C
ATOM    522  CD2 LEU A  27      82.427  53.712  82.372  1.00  0.00           C
ATOM    526  C   LEU A  27      80.107  50.302  80.712  1.00  0.00           C
ATOM    527  O   LEU A  27      80.807  49.872  79.801  1.00  0.00           O
ATOM    528  N   ILE A  28      78.877  50.802  80.462  1.00  0.00           N
ATOM    530  CA  ILE A  28      78.317  50.912  79.103  1.00  0.00           C
ATOM    532  CB  ILE A  28      76.897  50.312  78.992  1.00  0.00           C
ATOM    534  CG2 ILE A  28      76.247  50.622  77.632  1.00  0.00           C
ATOM    538  CG1 ILE A  28      76.847  48.782  79.161  1.00  0.00           C
ATOM    541  CD  ILE A  28      77.077  48.302  80.592  1.00  0.00           C
ATOM    545  C   ILE A  28      78.367  52.383  78.651  1.00  0.00           C
ATOM    546  O   ILE A  28      78.257  52.722  77.471  1.00  0.00           O
ATOM    547  N   GLY A  29      78.627  53.272  79.612  1.00  0.00           N
ATOM    549  CA  GLY A  29      78.777  54.703  79.402  1.00  0.00           C
ATOM    552  C   GLY A  29      78.027  55.492  80.423  1.00  0.00           C
ATOM    553  O   GLY A  29      77.487  54.962  81.402  1.00  0.00           O
ATOM    554  N   THR A  30      77.987  56.812  80.212  1.00  0.00           N
ATOM    556  CA  THR A  30      77.157  57.712  80.982  1.00  0.00           C
ATOM    558  CB  THR A  30      77.667  59.153  80.942  1.00  0.00           C
ATOM    560  OG1 THR A  30      78.237  59.493  79.682  1.00  0.00           O
ATOM    562  CG2 THR A  30      78.807  59.272  81.952  1.00  0.00           C
ATOM    566  C   THR A  30      75.717  57.632  80.522  1.00  0.00           C
ATOM    567  O   THR A  30      75.427  57.332  79.352  1.00  0.00           O
ATOM    568  N   ALA A  31      74.767  57.912  81.422  1.00  0.00           N
ATOM    570  CA  ALA A  31      73.457  58.322  81.012  1.00  0.00           C
ATOM    572  CB  ALA A  31      72.398  57.222  81.231  1.00  0.00           C
ATOM    576  C   ALA A  31      73.077  59.552  81.801  1.00  0.00           C
ATOM    577  O   ALA A  31      73.607  59.842  82.882  1.00  0.00           O
ATOM    578  N   THR A  32      72.107  60.302  81.262  1.00  0.00           N
ATOM    580  CA  THR A  32      71.637  61.522  81.871  1.00  0.00           C
ATOM    582  CB  THR A  32      72.227  62.802  81.301  1.00  0.00           C
ATOM    584  OG1 THR A  32      73.617  62.862  81.553  1.00  0.00           O
ATOM    586  CG2 THR A  32      71.637  64.002  82.052  1.00  0.00           C
ATOM    590  C   THR A  32      70.157  61.562  81.721  1.00  0.00           C
ATOM    591  O   THR A  32      69.617  61.453  80.621  1.00  0.00           O
ATOM    592  N   GLY A  33      69.447  61.752  82.841  1.00  0.00           N
ATOM    594  CA  GLY A  33      68.037  62.082  82.841  1.00  0.00           C
ATOM    597  C   GLY A  33      67.927  63.453  83.401  1.00  0.00           C
ATOM    598  O   GLY A  33      68.677  63.842  84.291  1.00  0.00           O
ATOM    599  N   LYS A  34      66.987  64.222  82.901  1.00  0.00           N
ATOM    601  CA  LYS A  34      66.827  65.563  83.372  1.00  0.00           C
ATOM    603  CB  LYS A  34      67.267  66.622  82.341  1.00  0.00           C
ATOM    606  CG  LYS A  34      68.507  66.402  81.462  1.00  0.00           C
ATOM    609  CD  LYS A  34      69.827  66.842  82.092  1.00  0.00           C
ATOM    612  CE  LYS A  34      70.977  67.063  81.101  1.00  0.00           C
ATOM    615  NZ  LYS A  34      70.797  68.313  80.352  1.00  0.00           N
ATOM    619  C   LYS A  34      65.337  65.712  83.512  1.00  0.00           C
ATOM    620  O   LYS A  34      64.547  65.022  82.873  1.00  0.00           O
ATOM    621  N   GLN A  35      64.937  66.732  84.263  1.00  0.00           N
ATOM    623  CA  GLN A  35      63.727  67.442  83.971  1.00  0.00           C
ATOM    625  CB  GLN A  35      63.057  67.982  85.242  1.00  0.00           C
ATOM    628  CG  GLN A  35      62.427  66.883  86.122  1.00  0.00           C
ATOM    631  CD  GLN A  35      61.417  65.972  85.411  1.00  0.00           C
ATOM    632  OE1 GLN A  35      60.207  66.073  85.621  1.00  0.00           O
ATOM    633  NE2 GLN A  35      61.907  65.012  84.603  1.00  0.00           N
ATOM    636  C   GLN A  35      63.947  68.512  82.952  1.00  0.00           C
ATOM    637  O   GLN A  35      63.547  69.633  83.132  1.00  0.00           O
ATOM    638  N   SER A  36      64.507  68.142  81.791  1.00  0.00           N
ATOM    640  CA  SER A  36      64.457  68.902  80.562  1.00  0.00           C
ATOM    642  CB  SER A  36      65.707  68.672  79.673  1.00  0.00           C
ATOM    645  OG  SER A  36      65.967  67.282  79.432  1.00  0.00           O
ATOM    647  C   SER A  36      63.127  68.662  79.852  1.00  0.00           C
ATOM    648  O   SER A  36      62.687  69.432  79.001  1.00  0.00           O
ATOM    649  N   ASN A  37      62.387  67.662  80.361  1.00  0.00           N
ATOM    651  CA  ASN A  37      60.937  67.573  80.373  1.00  0.00           C
ATOM    653  CB  ASN A  37      60.527  66.122  80.042  1.00  0.00           C
ATOM    656  CG  ASN A  37      61.157  65.152  81.042  1.00  0.00           C
ATOM    657  OD1 ASN A  37      60.567  64.862  82.092  1.00  0.00           O
ATOM    658  ND2 ASN A  37      62.347  64.633  80.691  1.00  0.00           N
ATOM    661  C   ASN A  37      60.447  68.022  81.763  1.00  0.00           C
ATOM    662  O   ASN A  37      60.997  67.622  82.782  1.00  0.00           O
ATOM    663  N   TRP A  38      59.447  68.942  81.882  1.00  0.00           N
ATOM    665  CA  TRP A  38      58.997  69.412  83.202  1.00  0.00           C
ATOM    667  CB  TRP A  38      58.377  68.352  84.151  1.00  0.00           C
ATOM    670  CG  TRP A  38      57.007  67.952  83.752  1.00  0.00           C
ATOM    671  CD1 TRP A  38      55.847  68.542  84.142  1.00  0.00           C
ATOM    673  NE1 TRP A  38      54.807  67.993  83.451  1.00  0.00           N
ATOM    675  CE2 TRP A  38      55.277  67.022  82.622  1.00  0.00           C
ATOM    676  CD2 TRP A  38      56.667  66.932  82.832  1.00  0.00           C
ATOM    677  CE3 TRP A  38      57.397  65.972  82.173  1.00  0.00           C
ATOM    679  CZ3 TRP A  38      56.747  65.122  81.292  1.00  0.00           C
ATOM    681  CZ2 TRP A  38      54.637  66.272  81.642  1.00  0.00           C
ATOM    683  CH2 TRP A  38      55.397  65.302  80.982  1.00  0.00           C
ATOM    685  C   TRP A  38      60.037  70.222  83.951  1.00  0.00           C
ATOM    686  O   TRP A  38      60.087  70.322  85.182  1.00  0.00           O
ATOM    687  N   LEU A  39      60.927  70.862  83.181  1.00  0.00           N
ATOM    689  CA  LEU A  39      61.807  71.883  83.692  1.00  0.00           C
ATOM    691  CB  LEU A  39      62.917  72.302  82.692  1.00  0.00           C
ATOM    694  CG  LEU A  39      62.737  71.972  81.203  1.00  0.00           C
ATOM    696  CD1 LEU A  39      61.577  72.732  80.592  1.00  0.00           C
ATOM    700  CD2 LEU A  39      64.027  72.332  80.432  1.00  0.00           C
ATOM    704  C   LEU A  39      60.997  73.072  84.123  1.00  0.00           C
ATOM    705  O   LEU A  39      60.157  73.502  83.342  1.00  0.00           O
ATOM    706  N   SER A  40      61.217  73.622  85.332  1.00  0.00           N
ATOM    708  CA  SER A  40      60.417  74.672  85.971  1.00  0.00           C
ATOM    710  CB  SER A  40      60.977  74.992  87.392  1.00  0.00           C
ATOM    713  OG  SER A  40      60.247  75.982  88.121  1.00  0.00           O
ATOM    715  C   SER A  40      60.407  75.942  85.152  1.00  0.00           C
ATOM    716  O   SER A  40      61.177  76.853  85.443  1.00  0.00           O
ATOM    717  N   GLY A  41      59.547  76.002  84.102  1.00  0.00           N
ATOM    719  CA  GLY A  41      59.707  76.813  82.892  1.00  0.00           C
ATOM    722  C   GLY A  41      59.497  78.253  83.152  1.00  0.00           C
ATOM    723  O   GLY A  41      59.907  79.133  82.402  1.00  0.00           O
ATOM    724  N   GLN A  42      58.897  78.502  84.322  1.00  0.00           N
ATOM    726  CA  GLN A  42      58.767  79.802  84.862  1.00  0.00           C
ATOM    728  CB  GLN A  42      57.337  80.282  84.552  1.00  0.00           C
ATOM    731  CG  GLN A  42      57.157  81.802  84.662  1.00  0.00           C
ATOM    734  CD  GLN A  42      55.787  82.202  84.123  1.00  0.00           C
ATOM    735  OE1 GLN A  42      55.097  81.453  83.432  1.00  0.00           O
ATOM    736  NE2 GLN A  42      55.387  83.463  84.391  1.00  0.00           N
ATOM    739  C   GLN A  42      59.007  79.692  86.362  1.00  0.00           C
ATOM    740  O   GLN A  42      58.867  78.652  86.982  1.00  0.00           O
ATOM    741  N   HIS A  43      59.307  80.842  87.001  1.00  0.00           N
ATOM    743  CA  HIS A  43      59.277  80.982  88.451  1.00  0.00           C
ATOM    745  CB  HIS A  43      59.667  82.432  88.843  1.00  0.00           C
ATOM    748  ND1 HIS A  43      60.867  82.522  91.012  1.00  0.00           N
ATOM    749  CG  HIS A  43      59.687  82.662  90.322  1.00  0.00           C
ATOM    750  CE1 HIS A  43      60.547  82.682  92.281  1.00  0.00           C
ATOM    752  NE2 HIS A  43      59.227  82.973  92.432  1.00  0.00           N
ATOM    754  CD2 HIS A  43      58.667  82.973  91.171  1.00  0.00           C
ATOM    756  C   HIS A  43      57.917  80.632  89.062  1.00  0.00           C
ATOM    757  O   HIS A  43      57.827  80.193  90.212  1.00  0.00           O
ATOM    758  N   GLY A  44      56.827  80.853  88.292  1.00  0.00           N
ATOM    760  CA  GLY A  44      55.457  80.592  88.731  1.00  0.00           C
ATOM    763  C   GLY A  44      54.997  79.192  88.451  1.00  0.00           C
ATOM    764  O   GLY A  44      53.967  78.782  88.983  1.00  0.00           O
ATOM    765  N   GLU A  45      55.707  78.433  87.612  1.00  0.00           N
ATOM    767  CA  GLU A  45      55.547  76.993  87.472  1.00  0.00           C
ATOM    769  CB  GLU A  45      56.247  76.432  86.203  1.00  0.00           C
ATOM    772  CG  GLU A  45      55.497  76.743  84.872  1.00  0.00           C
ATOM    775  CD  GLU A  45      56.267  76.253  83.652  1.00  0.00           C
ATOM    776  OE1 GLU A  45      56.767  75.092  83.661  1.00  0.00           O
ATOM    777  OE2 GLU A  45      56.397  77.022  82.663  1.00  0.00           O
ATOM    778  C   GLU A  45      56.017  76.242  88.703  1.00  0.00           C
ATOM    779  O   GLU A  45      56.787  76.743  89.522  1.00  0.00           O
ATOM    780  N   GLU A  46      55.517  75.022  88.882  1.00  0.00           N
ATOM    782  CA  GLU A  46      56.107  74.062  89.781  1.00  0.00           C
ATOM    784  CB  GLU A  46      55.217  72.792  89.781  1.00  0.00           C
ATOM    787  CG  GLU A  46      53.827  72.952  90.471  1.00  0.00           C
ATOM    790  CD  GLU A  46      52.887  73.972  89.841  1.00  0.00           C
ATOM    791  OE1 GLU A  46      52.627  73.893  88.622  1.00  0.00           O
ATOM    792  OE2 GLU A  46      52.397  74.862  90.592  1.00  0.00           O
ATOM    793  C   GLU A  46      57.567  73.722  89.462  1.00  0.00           C
ATOM    794  O   GLU A  46      57.947  73.563  88.302  1.00  0.00           O
ATOM    795  N   GLY A  47      58.407  73.612  90.513  1.00  0.00           N
ATOM    797  CA  GLY A  47      59.817  73.203  90.462  1.00  0.00           C
ATOM    800  C   GLY A  47      60.127  71.942  89.701  1.00  0.00           C
ATOM    801  O   GLY A  47      59.257  71.122  89.402  1.00  0.00           O
ATOM    802  N   GLY A  48      61.417  71.722  89.391  1.00  0.00           N
ATOM    804  CA  GLY A  48      61.887  70.542  88.682  1.00  0.00           C
ATOM    807  C   GLY A  48      61.797  69.272  89.501  1.00  0.00           C
ATOM    808  O   GLY A  48      62.537  69.062  90.452  1.00  0.00           O
ATOM    809  N   SER A  49      60.917  68.332  89.091  1.00  0.00           N
ATOM    811  CA  SER A  49      60.767  67.012  89.701  1.00  0.00           C
ATOM    813  CB  SER A  49      59.697  66.172  88.922  1.00  0.00           C
ATOM    816  OG  SER A  49      59.397  64.883  89.441  1.00  0.00           O
ATOM    818  C   SER A  49      62.057  66.182  89.732  1.00  0.00           C
ATOM    819  O   SER A  49      62.457  65.572  88.742  1.00  0.00           O
ATOM    820  N   MET A  50      62.697  66.032  90.923  1.00  0.00           N
ATOM    822  CA  MET A  50      63.857  65.162  91.082  1.00  0.00           C
ATOM    824  CB  MET A  50      64.347  65.092  92.562  1.00  0.00           C
ATOM    827  CG  MET A  50      63.487  64.272  93.563  1.00  0.00           C
ATOM    830  SD  MET A  50      64.297  63.872  95.132  1.00  0.00           S
ATOM    831  CE  MET A  50      65.397  62.582  94.522  1.00  0.00           C
ATOM    835  C   MET A  50      63.587  63.732  90.632  1.00  0.00           C
ATOM    836  O   MET A  50      64.447  63.012  90.122  1.00  0.00           O
ATOM    837  N   ARG A  51      62.347  63.282  90.882  1.00  0.00           N
ATOM    839  CA  ARG A  51      61.857  61.962  90.592  1.00  0.00           C
ATOM    841  CB  ARG A  51      60.457  61.862  91.212  1.00  0.00           C
ATOM    844  CG  ARG A  51      59.697  60.533  90.993  1.00  0.00           C
ATOM    847  CD  ARG A  51      58.347  60.482  91.731  1.00  0.00           C
ATOM    850  NE  ARG A  51      57.637  61.732  91.352  1.00  0.00           N
ATOM    852  CZ  ARG A  51      56.457  62.133  91.822  1.00  0.00           C
ATOM    853  NH1 ARG A  51      55.747  61.422  92.682  1.00  0.00           N
ATOM    856  NH2 ARG A  51      55.957  63.243  91.312  1.00  0.00           N
ATOM    859  C   ARG A  51      61.797  61.633  89.111  1.00  0.00           C
ATOM    860  O   ARG A  51      62.177  60.543  88.692  1.00  0.00           O
ATOM    861  N   GLY A  52      61.337  62.603  88.292  1.00  0.00           N
ATOM    863  CA  GLY A  52      61.237  62.432  86.842  1.00  0.00           C
ATOM    866  C   GLY A  52      62.577  62.282  86.212  1.00  0.00           C
ATOM    867  O   GLY A  52      62.827  61.312  85.501  1.00  0.00           O
ATOM    868  N   ALA A  53      63.517  63.173  86.572  1.00  0.00           N
ATOM    870  CA  ALA A  53      64.877  63.142  86.082  1.00  0.00           C
ATOM    872  CB  ALA A  53      65.647  64.292  86.772  1.00  0.00           C
ATOM    876  C   ALA A  53      65.557  61.813  86.382  1.00  0.00           C
ATOM    877  O   ALA A  53      66.157  61.162  85.522  1.00  0.00           O
ATOM    878  N   ALA A  54      65.377  61.332  87.622  1.00  0.00           N
ATOM    880  CA  ALA A  54      65.827  60.022  88.032  1.00  0.00           C
ATOM    882  CB  ALA A  54      65.537  59.832  89.522  1.00  0.00           C
ATOM    886  C   ALA A  54      65.267  58.842  87.252  1.00  0.00           C
ATOM    887  O   ALA A  54      65.987  57.882  86.952  1.00  0.00           O
ATOM    888  N   ASN A  55      63.957  58.882  86.931  1.00  0.00           N
ATOM    890  CA  ASN A  55      63.297  57.912  86.052  1.00  0.00           C
ATOM    892  CB  ASN A  55      61.757  58.092  86.072  1.00  0.00           C
ATOM    895  CG  ASN A  55      61.277  57.842  87.492  1.00  0.00           C
ATOM    896  OD1 ASN A  55      61.997  57.342  88.362  1.00  0.00           O
ATOM    897  ND2 ASN A  55      60.027  58.202  87.822  1.00  0.00           N
ATOM    900  C   ASN A  55      63.817  57.932  84.641  1.00  0.00           C
ATOM    901  O   ASN A  55      64.127  56.892  84.072  1.00  0.00           O
ATOM    902  N   ASP A  56      63.997  59.122  84.072  1.00  0.00           N
ATOM    904  CA  ASP A  56      64.507  59.322  82.742  1.00  0.00           C
ATOM    906  CB  ASP A  56      64.437  60.802  82.402  1.00  0.00           C
ATOM    909  CG  ASP A  56      62.977  61.192  82.313  1.00  0.00           C
ATOM    910  OD1 ASP A  56      62.067  60.342  82.512  1.00  0.00           O
ATOM    911  OD2 ASP A  56      62.807  62.383  81.952  1.00  0.00           O
ATOM    912  C   ASP A  56      65.917  58.822  82.551  1.00  0.00           C
ATOM    913  O   ASP A  56      66.217  58.162  81.562  1.00  0.00           O
ATOM    914  N   LEU A  57      66.787  59.052  83.552  1.00  0.00           N
ATOM    916  CA  LEU A  57      68.117  58.472  83.622  1.00  0.00           C
ATOM    918  CB  LEU A  57      68.807  58.953  84.932  1.00  0.00           C
ATOM    921  CG  LEU A  57      70.147  58.272  85.282  1.00  0.00           C
ATOM    923  CD1 LEU A  57      71.157  58.502  84.161  1.00  0.00           C
ATOM    927  CD2 LEU A  57      70.787  58.782  86.562  1.00  0.00           C
ATOM    931  C   LEU A  57      68.097  56.962  83.591  1.00  0.00           C
ATOM    932  O   LEU A  57      68.877  56.292  82.922  1.00  0.00           O
ATOM    933  N   ARG A  58      67.147  56.372  84.333  1.00  0.00           N
ATOM    935  CA  ARG A  58      66.927  54.953  84.291  1.00  0.00           C
ATOM    937  CB  ARG A  58      65.967  54.592  85.411  1.00  0.00           C
ATOM    940  CG  ARG A  58      66.167  53.142  85.872  1.00  0.00           C
ATOM    943  CD  ARG A  58      65.007  52.622  86.702  1.00  0.00           C
ATOM    946  NE  ARG A  58      64.807  53.642  87.782  1.00  0.00           N
ATOM    948  CZ  ARG A  58      63.787  54.493  87.812  1.00  0.00           C
ATOM    949  NH1 ARG A  58      62.617  54.252  87.271  1.00  0.00           N
ATOM    952  NH2 ARG A  58      63.967  55.642  88.423  1.00  0.00           N
ATOM    955  C   ARG A  58      66.447  54.402  82.962  1.00  0.00           C
ATOM    956  O   ARG A  58      66.917  53.363  82.502  1.00  0.00           O
ATOM    957  N   ASN A  59      65.497  55.092  82.302  1.00  0.00           N
ATOM    959  CA  ASN A  59      65.007  54.743  80.982  1.00  0.00           C
ATOM    961  CB  ASN A  59      63.817  55.652  80.602  1.00  0.00           C
ATOM    964  CG  ASN A  59      62.707  55.473  81.632  1.00  0.00           C
ATOM    965  OD1 ASN A  59      62.527  54.392  82.201  1.00  0.00           O
ATOM    966  ND2 ASN A  59      61.977  56.562  81.952  1.00  0.00           N
ATOM    969  C   ASN A  59      66.117  54.782  79.922  1.00  0.00           C
ATOM    970  O   ASN A  59      66.257  53.902  79.072  1.00  0.00           O
ATOM    971  N   GLN A  60      66.987  55.813  80.032  1.00  0.00           N
ATOM    973  CA  GLN A  60      68.197  55.982  79.251  1.00  0.00           C
ATOM    975  CB  GLN A  60      68.877  57.313  79.673  1.00  0.00           C
ATOM    978  CG  GLN A  60      68.317  58.572  78.971  1.00  0.00           C
ATOM    981  CD  GLN A  60      68.347  58.402  77.452  1.00  0.00           C
ATOM    982  OE1 GLN A  60      67.417  58.692  76.722  1.00  0.00           O
ATOM    983  NE2 GLN A  60      69.457  57.802  76.962  1.00  0.00           N
ATOM    986  C   GLN A  60      69.207  54.852  79.342  1.00  0.00           C
ATOM    987  O   GLN A  60      69.747  54.382  78.341  1.00  0.00           O
ATOM    988  N   ALA A  61      69.477  54.353  80.551  1.00  0.00           N
ATOM    990  CA  ALA A  61      70.217  53.122  80.732  1.00  0.00           C
ATOM    992  CB  ALA A  61      70.447  52.892  82.211  1.00  0.00           C
ATOM    996  C   ALA A  61      69.567  51.882  80.182  1.00  0.00           C
ATOM    997  O   ALA A  61      70.237  51.002  79.632  1.00  0.00           O
ATOM    998  N   ALA A  62      68.237  51.772  80.332  1.00  0.00           N
ATOM   1000  CA  ALA A  62      67.477  50.652  79.863  1.00  0.00           C
ATOM   1002  CB  ALA A  62      66.017  50.772  80.322  1.00  0.00           C
ATOM   1006  C   ALA A  62      67.587  50.452  78.353  1.00  0.00           C
ATOM   1007  O   ALA A  62      67.737  49.332  77.861  1.00  0.00           O
ATOM   1008  N   ALA A  63      67.627  51.572  77.602  1.00  0.00           N
ATOM   1010  CA  ALA A  63      67.897  51.642  76.182  1.00  0.00           C
ATOM   1012  CB  ALA A  63      67.847  53.113  75.732  1.00  0.00           C
ATOM   1016  C   ALA A  63      69.237  51.052  75.752  1.00  0.00           C
ATOM   1017  O   ALA A  63      69.367  50.473  74.682  1.00  0.00           O
ATOM   1018  N   MET A  64      70.267  51.203  76.611  1.00  0.00           N
ATOM   1020  CA  MET A  64      71.617  50.702  76.412  1.00  0.00           C
ATOM   1022  CB  MET A  64      72.617  51.672  77.091  1.00  0.00           C
ATOM   1025  CG  MET A  64      72.857  52.973  76.291  1.00  0.00           C
ATOM   1028  SD  MET A  64      74.147  54.072  76.972  1.00  0.00           S
ATOM   1029  CE  MET A  64      73.137  54.772  78.303  1.00  0.00           C
ATOM   1033  C   MET A  64      71.827  49.272  76.912  1.00  0.00           C
ATOM   1034  O   MET A  64      72.877  48.672  76.712  1.00  0.00           O
ATOM   1035  N   GLY A  65      70.797  48.672  77.541  1.00  0.00           N
ATOM   1037  CA  GLY A  65      70.817  47.292  78.022  1.00  0.00           C
ATOM   1040  C   GLY A  65      71.487  47.072  79.362  1.00  0.00           C
ATOM   1041  O   GLY A  65      71.947  45.972  79.682  1.00  0.00           O
ATOM   1042  N   GLY A  66      71.577  48.132  80.182  1.00  0.00           N
ATOM   1044  CA  GLY A  66      72.227  48.062  81.483  1.00  0.00           C
ATOM   1047  C   GLY A  66      71.337  47.562  82.612  1.00  0.00           C
ATOM   1048  O   GLY A  66      70.187  47.973  82.721  1.00  0.00           O
ATOM   1049  N   ASN A  67      71.867  46.762  83.563  1.00  0.00           N
ATOM   1051  CA  ASN A  67      71.148  46.203  84.711  1.00  0.00           C
ATOM   1053  CB  ASN A  67      71.777  44.852  85.172  1.00  0.00           C
ATOM   1056  CG  ASN A  67      73.247  44.912  85.592  1.00  0.00           C
ATOM   1057  OD1 ASN A  67      73.867  45.972  85.632  1.00  0.00           O
ATOM   1058  ND2 ASN A  67      73.867  43.732  85.862  1.00  0.00           N
ATOM   1061  C   ASN A  67      71.007  47.133  85.912  1.00  0.00           C
ATOM   1062  O   ASN A  67      70.077  47.012  86.721  1.00  0.00           O
ATOM   1063  N   VAL A  68      71.947  48.072  86.072  1.00  0.00           N
ATOM   1065  CA  VAL A  68      72.027  48.922  87.243  1.00  0.00           C
ATOM   1067  CB  VAL A  68      72.987  48.442  88.342  1.00  0.00           C
ATOM   1069  CG1 VAL A  68      72.757  49.182  89.673  1.00  0.00           C
ATOM   1073  CG2 VAL A  68      72.807  46.952  88.633  1.00  0.00           C
ATOM   1077  C   VAL A  68      72.517  50.262  86.763  1.00  0.00           C
ATOM   1078  O   VAL A  68      73.317  50.333  85.831  1.00  0.00           O
ATOM   1079  N   ILE A  69      72.087  51.352  87.411  1.00  0.00           N
ATOM   1081  CA  ILE A  69      72.717  52.652  87.281  1.00  0.00           C
ATOM   1083  CB  ILE A  69      71.727  53.762  86.972  1.00  0.00           C
ATOM   1085  CG2 ILE A  69      72.387  55.162  87.011  1.00  0.00           C
ATOM   1089  CG1 ILE A  69      71.148  53.462  85.583  1.00  0.00           C
ATOM   1092  CD  ILE A  69      70.307  54.622  85.072  1.00  0.00           C
ATOM   1096  C   ILE A  69      73.417  52.973  88.563  1.00  0.00           C
ATOM   1097  O   ILE A  69      72.857  52.872  89.651  1.00  0.00           O
ATOM   1098  N   TYR A  70      74.667  53.442  88.451  1.00  0.00           N
ATOM   1100  CA  TYR A  70      75.327  54.162  89.511  1.00  0.00           C
ATOM   1102  CB  TYR A  70      76.837  53.953  89.441  1.00  0.00           C
ATOM   1105  CG  TYR A  70      77.577  54.622  90.541  1.00  0.00           C
ATOM   1106  CD1 TYR A  70      77.687  54.042  91.812  1.00  0.00           C
ATOM   1108  CE1 TYR A  70      78.457  54.662  92.803  1.00  0.00           C
ATOM   1110  CZ  TYR A  70      79.107  55.872  92.512  1.00  0.00           C
ATOM   1111  OH  TYR A  70      79.887  56.552  93.451  1.00  0.00           O
ATOM   1113  CD2 TYR A  70      78.247  55.813  90.262  1.00  0.00           C
ATOM   1115  CE2 TYR A  70      78.997  56.432  91.242  1.00  0.00           C
ATOM   1117  C   TYR A  70      75.017  55.642  89.342  1.00  0.00           C
ATOM   1118  O   TYR A  70      75.597  56.322  88.493  1.00  0.00           O
ATOM   1119  N   GLY A  71      74.087  56.162  90.152  1.00  0.00           N
ATOM   1121  CA  GLY A  71      73.847  57.592  90.182  1.00  0.00           C
ATOM   1124  C   GLY A  71      74.977  58.262  90.923  1.00  0.00           C
ATOM   1125  O   GLY A  71      75.247  57.942  92.071  1.00  0.00           O
ATOM   1126  N   ILE A  72      75.647  59.242  90.271  1.00  0.00           N
ATOM   1128  CA  ILE A  72      76.797  59.902  90.882  1.00  0.00           C
ATOM   1130  CB  ILE A  72      77.847  60.292  89.832  1.00  0.00           C
ATOM   1132  CG2 ILE A  72      77.297  61.332  88.852  1.00  0.00           C
ATOM   1136  CG1 ILE A  72      79.197  60.832  90.382  1.00  0.00           C
ATOM   1139  CD  ILE A  72      80.067  59.822  91.133  1.00  0.00           C
ATOM   1143  C   ILE A  72      76.397  61.122  91.682  1.00  0.00           C
ATOM   1144  O   ILE A  72      77.087  61.493  92.622  1.00  0.00           O
ATOM   1145  N   SER A  73      75.247  61.743  91.352  1.00  0.00           N
ATOM   1147  CA  SER A  73      74.807  62.993  91.952  1.00  0.00           C
ATOM   1149  CB  SER A  73      75.867  64.142  92.151  1.00  0.00           C
ATOM   1152  OG  SER A  73      75.377  65.182  93.013  1.00  0.00           O
ATOM   1154  C   SER A  73      73.727  63.602  91.091  1.00  0.00           C
ATOM   1155  O   SER A  73      73.747  63.573  89.862  1.00  0.00           O
ATOM   1156  N   SER A  74      72.747  64.222  91.763  1.00  0.00           N
ATOM   1158  CA  SER A  74      71.807  65.143  91.182  1.00  0.00           C
ATOM   1160  CB  SER A  74      70.347  64.813  91.572  1.00  0.00           C
ATOM   1163  OG  SER A  74      70.117  64.792  92.992  1.00  0.00           O
ATOM   1165  C   SER A  74      72.087  66.592  91.591  1.00  0.00           C
ATOM   1166  O   SER A  74      72.017  66.942  92.771  1.00  0.00           O
ATOM   1167  N   PRO A  75      72.387  67.492  90.662  1.00  0.00           N
ATOM   1168  CD  PRO A  75      73.177  67.183  89.472  1.00  0.00           C
ATOM   1171  CA  PRO A  75      72.337  68.922  90.951  1.00  0.00           C
ATOM   1173  CB  PRO A  75      73.387  69.522  90.002  1.00  0.00           C
ATOM   1176  CG  PRO A  75      73.447  68.542  88.833  1.00  0.00           C
ATOM   1179  C   PRO A  75      70.957  69.522  90.712  1.00  0.00           C
ATOM   1180  O   PRO A  75      70.067  68.912  90.112  1.00  0.00           O
ATOM   1181  N   SER A  76      70.757  70.743  91.231  1.00  0.00           N
ATOM   1183  CA  SER A  76      69.557  71.542  91.031  1.00  0.00           C
ATOM   1185  CB  SER A  76      68.817  71.853  92.341  1.00  0.00           C
ATOM   1188  OG  SER A  76      67.707  72.703  92.103  1.00  0.00           O
ATOM   1190  C   SER A  76      69.937  72.822  90.341  1.00  0.00           C
ATOM   1191  O   SER A  76      70.187  73.882  90.932  1.00  0.00           O
ATOM   1192  N   GLN A  77      70.107  72.703  89.032  1.00  0.00           N
ATOM   1194  CA  GLN A  77      70.557  73.812  88.251  1.00  0.00           C
ATOM   1196  CB  GLN A  77      72.107  73.753  88.083  1.00  0.00           C
ATOM   1199  CG  GLN A  77      72.737  72.612  87.232  1.00  0.00           C
ATOM   1202  CD  GLN A  77      72.767  72.952  85.742  1.00  0.00           C
ATOM   1203  OE1 GLN A  77      73.207  74.033  85.341  1.00  0.00           O
ATOM   1204  NE2 GLN A  77      72.297  72.002  84.902  1.00  0.00           N
ATOM   1207  C   GLN A  77      69.757  73.782  86.982  1.00  0.00           C
ATOM   1208  O   GLN A  77      69.707  72.792  86.262  1.00  0.00           O
ATOM   1209  N   GLY A  78      69.057  74.862  86.672  1.00  0.00           N
ATOM   1211  CA  GLY A  78      68.717  75.143  85.282  1.00  0.00           C
ATOM   1214  C   GLY A  78      68.707  76.603  85.122  1.00  0.00           C
ATOM   1215  O   GLY A  78      68.147  77.112  84.172  1.00  0.00           O
ATOM   1216  N   MET A  79      69.357  77.313  86.063  1.00  0.00           N
ATOM   1218  CA  MET A  79      69.517  78.732  85.971  1.00  0.00           C
ATOM   1220  CB  MET A  79      70.087  79.332  87.292  1.00  0.00           C
ATOM   1223  CG  MET A  79      71.557  79.032  87.652  1.00  0.00           C
ATOM   1226  SD  MET A  79      71.967  77.302  88.001  1.00  0.00           S
ATOM   1227  CE  MET A  79      71.227  77.232  89.662  1.00  0.00           C
ATOM   1231  C   MET A  79      70.357  79.052  84.752  1.00  0.00           C
ATOM   1232  O   MET A  79      70.057  79.993  84.021  1.00  0.00           O
ATOM   1233  N   LEU A  80      71.417  78.262  84.482  1.00  0.00           N
ATOM   1235  CA  LEU A  80      72.097  78.232  83.202  1.00  0.00           C
ATOM   1237  CB  LEU A  80      73.387  77.383  83.302  1.00  0.00           C
ATOM   1240  CG  LEU A  80      74.197  77.352  82.001  1.00  0.00           C
ATOM   1242  CD1 LEU A  80      74.577  78.772  81.562  1.00  0.00           C
ATOM   1246  CD2 LEU A  80      75.427  76.442  82.141  1.00  0.00           C
ATOM   1250  C   LEU A  80      71.307  77.703  82.011  1.00  0.00           C
ATOM   1251  O   LEU A  80      71.377  78.243  80.911  1.00  0.00           O
ATOM   1252  N   SER A  81      70.567  76.582  82.201  1.00  0.00           N
ATOM   1254  CA  SER A  81      69.877  75.902  81.122  1.00  0.00           C
ATOM   1256  CB  SER A  81      69.157  74.633  81.611  1.00  0.00           C
ATOM   1259  OG  SER A  81      68.467  73.922  80.592  1.00  0.00           O
ATOM   1261  C   SER A  81      68.897  76.813  80.432  1.00  0.00           C
ATOM   1262  O   SER A  81      68.077  77.472  81.042  1.00  0.00           O
ATOM   1263  N   SER A  82      69.007  76.923  79.103  1.00  0.00           N
ATOM   1265  CA  SER A  82      68.367  78.013  78.382  1.00  0.00           C
ATOM   1267  CB  SER A  82      69.007  78.132  76.982  1.00  0.00           C
ATOM   1270  OG  SER A  82      69.037  76.872  76.301  1.00  0.00           O
ATOM   1272  C   SER A  82      66.867  77.852  78.312  1.00  0.00           C
ATOM   1273  O   SER A  82      66.097  78.792  78.341  1.00  0.00           O
ATOM   1274  N   PHE A  83      66.377  76.603  78.312  1.00  0.00           N
ATOM   1276  CA  PHE A  83      64.967  76.332  78.182  1.00  0.00           C
ATOM   1278  CB  PHE A  83      64.727  74.883  77.692  1.00  0.00           C
ATOM   1281  CG  PHE A  83      65.127  74.832  76.253  1.00  0.00           C
ATOM   1282  CD1 PHE A  83      66.477  74.722  75.862  1.00  0.00           C
ATOM   1284  CE1 PHE A  83      66.857  74.963  74.532  1.00  0.00           C
ATOM   1286  CZ  PHE A  83      65.877  75.262  73.583  1.00  0.00           C
ATOM   1288  CD2 PHE A  83      64.157  75.052  75.262  1.00  0.00           C
ATOM   1290  CE2 PHE A  83      64.527  75.272  73.931  1.00  0.00           C
ATOM   1292  C   PHE A  83      64.177  76.633  79.432  1.00  0.00           C
ATOM   1293  O   PHE A  83      62.957  76.493  79.451  1.00  0.00           O
ATOM   1294  N   VAL A  84      64.837  77.052  80.532  1.00  0.00           N
ATOM   1296  CA  VAL A  84      64.217  77.072  81.822  1.00  0.00           C
ATOM   1298  CB  VAL A  84      64.237  75.673  82.411  1.00  0.00           C
ATOM   1300  CG1 VAL A  84      65.667  75.162  82.712  1.00  0.00           C
ATOM   1304  CG2 VAL A  84      63.307  75.533  83.612  1.00  0.00           C
ATOM   1308  C   VAL A  84      64.887  78.082  82.762  1.00  0.00           C
ATOM   1309  O   VAL A  84      66.027  78.482  82.593  1.00  0.00           O
ATOM   1310  N   PRO A  85      64.167  78.533  83.773  1.00  0.00           N
ATOM   1311  CD  PRO A  85      62.827  79.072  83.512  1.00  0.00           C
ATOM   1314  CA  PRO A  85      64.727  79.052  85.002  1.00  0.00           C
ATOM   1316  CB  PRO A  85      63.517  79.692  85.691  1.00  0.00           C
ATOM   1319  CG  PRO A  85      62.667  80.182  84.533  1.00  0.00           C
ATOM   1322  C   PRO A  85      65.387  78.043  85.942  1.00  0.00           C
ATOM   1323  O   PRO A  85      66.427  78.372  86.502  1.00  0.00           O
ATOM   1324  N   THR A  86      64.797  76.853  86.192  1.00  0.00           N
ATOM   1326  CA  THR A  86      65.417  75.852  87.071  1.00  0.00           C
ATOM   1328  CB  THR A  86      65.037  75.972  88.542  1.00  0.00           C
ATOM   1330  OG1 THR A  86      65.437  77.232  89.053  1.00  0.00           O
ATOM   1332  CG2 THR A  86      65.797  74.953  89.402  1.00  0.00           C
ATOM   1336  C   THR A  86      65.097  74.442  86.632  1.00  0.00           C
ATOM   1337  O   THR A  86      63.937  74.042  86.512  1.00  0.00           O
ATOM   1338  N   ASP A  87      66.127  73.602  86.413  1.00  0.00           N
ATOM   1340  CA  ASP A  87      66.007  72.222  86.002  1.00  0.00           C
ATOM   1342  CB  ASP A  87      66.567  71.982  84.552  1.00  0.00           C
ATOM   1345  CG  ASP A  87      67.217  70.652  84.172  1.00  0.00           C
ATOM   1346  OD1 ASP A  87      68.157  70.213  84.892  1.00  0.00           O
ATOM   1347  OD2 ASP A  87      66.887  70.112  83.083  1.00  0.00           O
ATOM   1348  C   ASP A  87      66.577  71.362  87.112  1.00  0.00           C
ATOM   1349  O   ASP A  87      67.347  71.822  87.952  1.00  0.00           O
ATOM   1350  N   SER A  88      66.167  70.092  87.132  1.00  0.00           N
ATOM   1352  CA  SER A  88      66.707  69.072  87.992  1.00  0.00           C
ATOM   1354  CB  SER A  88      65.567  68.372  88.792  1.00  0.00           C
ATOM   1357  OG  SER A  88      66.047  67.302  89.603  1.00  0.00           O
ATOM   1359  C   SER A  88      67.357  68.082  87.062  1.00  0.00           C
ATOM   1360  O   SER A  88      66.697  67.552  86.171  1.00  0.00           O
ATOM   1361  N   GLN A  89      68.667  67.792  87.221  1.00  0.00           N
ATOM   1363  CA  GLN A  89      69.257  66.712  86.471  1.00  0.00           C
ATOM   1365  CB  GLN A  89      70.307  67.072  85.382  1.00  0.00           C
ATOM   1368  CG  GLN A  89      71.757  67.412  85.812  1.00  0.00           C
ATOM   1371  CD  GLN A  89      72.697  67.762  84.641  1.00  0.00           C
ATOM   1372  OE1 GLN A  89      73.057  66.982  83.762  1.00  0.00           O
ATOM   1373  NE2 GLN A  89      73.147  69.042  84.632  1.00  0.00           N
ATOM   1376  C   GLN A  89      69.837  65.743  87.453  1.00  0.00           C
ATOM   1377  O   GLN A  89      70.207  66.042  88.582  1.00  0.00           O
ATOM   1378  N   ILE A  90      69.917  64.502  86.992  1.00  0.00           N
ATOM   1380  CA  ILE A  90      70.557  63.412  87.663  1.00  0.00           C
ATOM   1382  CB  ILE A  90      69.527  62.352  88.022  1.00  0.00           C
ATOM   1384  CG2 ILE A  90      68.797  61.892  86.763  1.00  0.00           C
ATOM   1388  CG1 ILE A  90      70.107  61.122  88.731  1.00  0.00           C
ATOM   1391  CD  ILE A  90      70.297  61.372  90.212  1.00  0.00           C
ATOM   1395  C   ILE A  90      71.547  62.932  86.632  1.00  0.00           C
ATOM   1396  O   ILE A  90      71.257  62.923  85.432  1.00  0.00           O
ATOM   1397  N   ILE A  91      72.767  62.562  87.022  1.00  0.00           N
ATOM   1399  CA  ILE A  91      73.667  61.972  86.052  1.00  0.00           C
ATOM   1401  CB  ILE A  91      74.777  62.912  85.592  1.00  0.00           C
ATOM   1403  CG2 ILE A  91      74.177  64.002  84.692  1.00  0.00           C
ATOM   1407  CG1 ILE A  91      75.537  63.573  86.751  1.00  0.00           C
ATOM   1410  CD  ILE A  91      76.887  64.112  86.282  1.00  0.00           C
ATOM   1414  C   ILE A  91      74.177  60.682  86.642  1.00  0.00           C
ATOM   1415  O   ILE A  91      74.097  60.452  87.852  1.00  0.00           O
ATOM   1416  N   GLY A  92      74.667  59.752  85.821  1.00  0.00           N
ATOM   1418  CA  GLY A  92      75.067  58.482  86.372  1.00  0.00           C
ATOM   1421  C   GLY A  92      75.617  57.612  85.312  1.00  0.00           C
ATOM   1422  O   GLY A  92      75.537  57.892  84.123  1.00  0.00           O
ATOM   1423  N   GLN A  93      76.207  56.502  85.742  1.00  0.00           N
ATOM   1425  CA  GLN A  93      76.837  55.562  84.851  1.00  0.00           C
ATOM   1427  CB  GLN A  93      78.167  55.092  85.452  1.00  0.00           C
ATOM   1430  CG  GLN A  93      79.197  56.182  85.742  1.00  0.00           C
ATOM   1433  CD  GLN A  93      79.757  56.853  84.501  1.00  0.00           C
ATOM   1434  OE1 GLN A  93      79.627  56.453  83.353  1.00  0.00           O
ATOM   1435  NE2 GLN A  93      80.447  57.982  84.781  1.00  0.00           N
ATOM   1438  C   GLN A  93      75.957  54.342  84.721  1.00  0.00           C
ATOM   1439  O   GLN A  93      75.337  53.912  85.691  1.00  0.00           O
ATOM   1440  N   VAL A  94      75.907  53.772  83.512  1.00  0.00           N
ATOM   1442  CA  VAL A  94      75.077  52.632  83.212  1.00  0.00           C
ATOM   1444  CB  VAL A  94      74.277  52.852  81.922  1.00  0.00           C
ATOM   1446  CG1 VAL A  94      73.437  54.112  82.132  1.00  0.00           C
ATOM   1450  CG2 VAL A  94      75.157  53.072  80.681  1.00  0.00           C
ATOM   1454  C   VAL A  94      75.917  51.362  83.181  1.00  0.00           C
ATOM   1455  O   VAL A  94      77.007  51.322  82.612  1.00  0.00           O
ATOM   1456  N   TYR A  95      75.457  50.302  83.872  1.00  0.00           N
ATOM   1458  CA  TYR A  95      76.227  49.092  84.082  1.00  0.00           C
ATOM   1460  CB  TYR A  95      76.537  48.802  85.572  1.00  0.00           C
ATOM   1463  CG  TYR A  95      77.477  49.872  85.993  1.00  0.00           C
ATOM   1464  CD1 TYR A  95      78.847  49.802  85.681  1.00  0.00           C
ATOM   1466  CE1 TYR A  95      79.697  50.872  85.961  1.00  0.00           C
ATOM   1468  CZ  TYR A  95      79.177  52.012  86.582  1.00  0.00           C
ATOM   1469  OH  TYR A  95      80.027  53.062  86.931  1.00  0.00           O
ATOM   1471  CD2 TYR A  95      76.957  51.012  86.591  1.00  0.00           C
ATOM   1473  CE2 TYR A  95      77.817  52.072  86.871  1.00  0.00           C
ATOM   1475  C   TYR A  95      75.507  47.882  83.572  1.00  0.00           C
ATOM   1476  O   TYR A  95      74.287  47.903  83.493  1.00  0.00           O
ATOM   1477  N   LYS A  96      76.237  46.812  83.251  1.00  0.00           N
ATOM   1479  CA  LYS A  96      75.677  45.502  83.041  1.00  0.00           C
ATOM   1481  CB  LYS A  96      75.407  45.162  81.553  1.00  0.00           C
ATOM   1484  CG  LYS A  96      74.647  43.832  81.282  1.00  0.00           C
ATOM   1487  CD  LYS A  96      73.337  43.672  82.081  1.00  0.00           C
ATOM   1490  CE  LYS A  96      72.567  42.352  81.852  1.00  0.00           C
ATOM   1493  NZ  LYS A  96      71.407  42.222  82.762  1.00  0.00           N
ATOM   1497  C   LYS A  96      76.647  44.502  83.722  1.00  0.00           C
ATOM   1498  OT1 LYS A  96      77.817  44.883  83.983  1.00  0.00           O
ATOM   1499  OT2 LYS A  96      76.207  43.352  84.012  1.00  0.00           O
ATOM   1500  NH3 POPEB  97      15.117 117.792  79.962  1.00  0.00           N
ATOM   1504  C12 POPEB  97      14.727 117.273  78.613  1.00  0.00           C
ATOM   1507  C11 POPEB  97      13.207 117.392  78.331  1.00  0.00           C
ATOM   1510  P   POPEB  97      12.297 119.743  79.082  1.00  0.00           P
ATOM   1511  O13 POPEB  97      11.027 119.253  79.632  1.00  0.00           O
ATOM   1512  O14 POPEB  97      13.427 120.022  79.981  1.00  0.00           O
ATOM   1513  O11 POPEB  97      12.067 121.082  78.283  1.00  0.00           O
ATOM   1514  O12 POPEB  97      12.797 118.722  77.981  1.00  0.00           O
ATOM   1515  C1  POPEB  97      10.827 121.262  77.572  1.00  0.00           C
ATOM   1518  C2  POPEB  97      11.127 121.702  76.122  1.00  0.00           C
ATOM   1520  O21 POPEB  97      11.697 123.013  76.013  1.00  0.00           O
ATOM   1521  C21 POPEB  97      10.977 124.062  76.331  1.00  0.00           C
ATOM   1522  O22 POPEB  97      10.217 124.183  77.271  1.00  0.00           O
ATOM   1523  C22 POPEB  97      11.247 125.133  75.271  1.00  0.00           C
ATOM   1526  C3  POPEB  97       9.917 121.522  75.152  1.00  0.00           C
ATOM   1529  O31 POPEB  97      10.437 121.513  73.812  1.00  0.00           O
ATOM   1530  C31 POPEB  97       9.697 121.182  72.751  1.00  0.00           C
ATOM   1531  O32 POPEB  97      10.157 120.893  71.661  1.00  0.00           O
ATOM   1532  C32 POPEB  97       8.187 121.262  73.021  1.00  0.00           C
ATOM   1535  C23 POPEB  97      10.217 125.123  74.122  1.00  0.00           C
ATOM   1538  C24 POPEB  97      10.597 126.112  73.012  1.00  0.00           C
ATOM   1541  C25 POPEB  97      10.557 125.482  71.611  1.00  0.00           C
ATOM   1544  C26 POPEB  97      11.067 126.422  70.512  1.00  0.00           C
ATOM   1547  C27 POPEB  97      10.937 125.812  69.103  1.00  0.00           C
ATOM   1550  C28 POPEB  97      12.187 125.942  68.212  1.00  0.00           C
ATOM   1553  C29 POPEB  97      12.517 127.372  67.853  1.00  0.00           C
ATOM   1555 0C21 POPEB  97      12.717 127.892  66.622  1.00  0.00           C
ATOM   1557 1C21 POPEB  97      12.677 127.173  65.292  1.00  0.00           C
ATOM   1560 2C21 POPEB  97      11.637 127.722  64.292  1.00  0.00           C
ATOM   1563 3C21 POPEB  97      11.957 129.148  63.801  1.00  0.00           C
ATOM   1566 4C21 POPEB  97      11.037 129.638  62.673  1.00  0.00           C
ATOM   1569 5C21 POPEB  97      11.647 129.517  61.262  1.00  0.00           C
ATOM   1572 6C21 POPEB  97      10.917 130.417  60.243  1.00  0.00           C
ATOM   1575 7C21 POPEB  97      11.407 130.228  58.801  1.00  0.00           C
ATOM   1578 8C21 POPEB  97      10.677 131.107  57.792  1.00  0.00           C
ATOM   1582  C33 POPEB  97       7.377 121.023  71.731  1.00  0.00           C
ATOM   1585  C34 POPEB  97       5.907 120.692  71.981  1.00  0.00           C
ATOM   1588  C35 POPEB  97       5.277 119.983  70.771  1.00  0.00           C
ATOM   1591  C36 POPEB  97       4.132 119.022  71.122  1.00  0.00           C
ATOM   1594  C37 POPEB  97       4.002 117.912  70.072  1.00  0.00           C
ATOM   1597  C38 POPEB  97       3.052 116.782  70.501  1.00  0.00           C
ATOM   1600  C39 POPEB  97       3.782 115.482  70.841  1.00  0.00           C
ATOM   1603 0C31 POPEB  97       4.212 114.713  69.591  1.00  0.00           C
ATOM   1606 1C31 POPEB  97       4.917 113.372  69.882  1.00  0.00           C
ATOM   1609 2C31 POPEB  97       4.907 112.442  68.672  1.00  0.00           C
ATOM   1612 3C31 POPEB  97       5.767 111.182  68.861  1.00  0.00           C
ATOM   1615 4C31 POPEB  97       5.377 110.082  67.853  1.00  0.00           C
ATOM   1618 5C31 POPEB  97       6.267 108.843  67.923  1.00  0.00           C
ATOM   1621 6C31 POPEB  97       5.627 107.612  67.282  1.00  0.00           C
ATOM   1625  NH3 POPEC  98      89.718  91.642  28.281  1.00  0.00           N
ATOM   1629  C12 POPEC  98      91.017  92.423  28.201  1.00  0.00           C
ATOM   1632  C11 POPEC  98      92.137  91.562  27.562  1.00  0.00           C
ATOM   1635  P   POPEC  98      92.167  89.673  29.422  1.00  0.00           P
ATOM   1636  O13 POPEC  98      90.828  89.363  28.882  1.00  0.00           O
ATOM   1637  O14 POPEC  98      93.097  88.563  29.711  1.00  0.00           O
ATOM   1638  O11 POPEC  98      91.997  90.573  30.672  1.00  0.00           O
ATOM   1639  O12 POPEC  98      92.838  90.702  28.451  1.00  0.00           O
ATOM   1640  C1  POPEC  98      93.127  91.332  31.132  1.00  0.00           C
ATOM   1643  C2  POPEC  98      92.967  91.472  32.652  1.00  0.00           C
ATOM   1645  O21 POPEC  98      94.058  92.192  33.251  1.00  0.00           O
ATOM   1646  C21 POPEC  98      94.007  93.493  33.071  1.00  0.00           C
ATOM   1647  O22 POPEC  98      93.347  94.102  32.262  1.00  0.00           O
ATOM   1648  C22 POPEC  98      94.807  94.142  34.172  1.00  0.00           C
ATOM   1651  C3  POPEC  98      92.867  90.063  33.282  1.00  0.00           C
ATOM   1654  O31 POPEC  98      92.288  90.103  34.591  1.00  0.00           O
ATOM   1655  C31 POPEC  98      93.107  89.932  35.602  1.00  0.00           C
ATOM   1656  O32 POPEC  98      94.317  89.802  35.542  1.00  0.00           O
ATOM   1657  C32 POPEC  98      92.267  89.832  36.861  1.00  0.00           C
ATOM   1660  C23 POPEC  98      95.207  95.592  33.841  1.00  0.00           C
ATOM   1663  C24 POPEC  98      94.797  96.592  34.911  1.00  0.00           C
ATOM   1666  C25 POPEC  98      95.408  96.262  36.273  1.00  0.00           C
ATOM   1669  C26 POPEC  98      94.967  97.283  37.322  1.00  0.00           C
ATOM   1672  C27 POPEC  98      95.247  96.823  38.742  1.00  0.00           C
ATOM   1675  C28 POPEC  98      95.017  97.952  39.752  1.00  0.00           C
ATOM   1678  C29 POPEC  98      95.217  97.502  41.181  1.00  0.00           C
ATOM   1680 0C21 POPEC  98      94.857  98.202  42.262  1.00  0.00           C
ATOM   1682 1C21 POPEC  98      94.287  99.603  42.262  1.00  0.00           C
ATOM   1685 2C21 POPEC  98      95.087 100.532  43.202  1.00  0.00           C
ATOM   1688 3C21 POPEC  98      94.457 100.753  44.592  1.00  0.00           C
ATOM   1691 4C21 POPEC  98      94.237  99.463  45.411  1.00  0.00           C
ATOM   1694 5C21 POPEC  98      94.037  99.752  46.902  1.00  0.00           C
ATOM   1697 6C21 POPEC  98      92.917 100.753  47.182  1.00  0.00           C
ATOM   1700 7C21 POPEC  98      92.517 100.802  48.661  1.00  0.00           C
ATOM   1703 8C21 POPEC  98      91.317 101.712  48.902  1.00  0.00           C
ATOM   1707  C33 POPEC  98      92.997  89.022  37.942  1.00  0.00           C
ATOM   1710  C34 POPEC  98      92.097  88.692  39.132  1.00  0.00           C
ATOM   1713  C35 POPEC  98      91.027  87.642  38.821  1.00  0.00           C
ATOM   1716  C36 POPEC  98      90.357  87.052  40.062  1.00  0.00           C
ATOM   1719  C37 POPEC  98      89.037  86.353  39.712  1.00  0.00           C
ATOM   1722  C38 POPEC  98      88.757  85.133  40.602  1.00  0.00           C
ATOM   1725  C39 POPEC  98      87.307  84.662  40.521  1.00  0.00           C
ATOM   1728 0C31 POPEC  98      87.017  83.472  41.451  1.00  0.00           C
ATOM   1731 1C31 POPEC  98      85.517  83.342  41.771  1.00  0.00           C
ATOM   1734 2C31 POPEC  98      85.147  82.073  42.542  1.00  0.00           C
ATOM   1737 3C31 POPEC  98      83.627  81.852  42.522  1.00  0.00           C
ATOM   1740 4C31 POPEC  98      83.137  80.562  43.211  1.00  0.00           C
ATOM   1743 5C31 POPEC  98      81.737  80.193  42.722  1.00  0.00           C
ATOM   1746 6C31 POPEC  98      81.237  78.832  43.232  1.00  0.00           C
ATOM   1750  NH3 POPED  99     118.997 101.922  37.463  1.00  0.00           N
ATOM   1754  C12 POPED  99     117.777 101.802  38.341  1.00  0.00           C
ATOM   1757  C11 POPED  99     118.057 102.073  39.822  1.00  0.00           C
ATOM   1760  P   POPED  99     116.297 100.902  41.382  1.00  0.00           P
ATOM   1761  O13 POPED  99     114.817 100.993  41.382  1.00  0.00           O
ATOM   1762  O14 POPED  99     116.907  99.673  40.851  1.00  0.00           O
ATOM   1763  O11 POPED  99     116.838 101.252  42.822  1.00  0.00           O
ATOM   1764  O12 POPED  99     116.807 102.122  40.521  1.00  0.00           O
ATOM   1765  C1  POPED  99     116.877 100.302  43.882  1.00  0.00           C
ATOM   1768  C2  POPED  99     115.657 100.412  44.833  1.00  0.00           C
ATOM   1770  O21 POPED  99     116.017 100.042  46.192  1.00  0.00           O
ATOM   1771  C21 POPED  99     116.597 101.002  46.891  1.00  0.00           C
ATOM   1772  O22 POPED  99     116.897 102.112  46.493  1.00  0.00           O
ATOM   1773  C22 POPED  99     116.847 100.513  48.323  1.00  0.00           C
ATOM   1776  C3  POPED  99     114.468  99.543  44.332  1.00  0.00           C
ATOM   1779  O31 POPED  99     113.468  99.393  45.352  1.00  0.00           O
ATOM   1780  C31 POPED  99     113.557  98.283  46.062  1.00  0.00           C
ATOM   1781  O32 POPED  99     114.267  97.323  45.833  1.00  0.00           O
ATOM   1782  C32 POPED  99     112.607  98.382  47.241  1.00  0.00           C
ATOM   1785  C23 POPED  99     117.677 101.513  49.152  1.00  0.00           C
ATOM   1788  C24 POPED  99     118.477 100.842  50.282  1.00  0.00           C
ATOM   1791  C25 POPED  99     117.637 100.212  51.402  1.00  0.00           C
ATOM   1794  C26 POPED  99     116.917 101.222  52.302  1.00  0.00           C
ATOM   1797  C27 POPED  99     116.547 100.613  53.661  1.00  0.00           C
ATOM   1800  C28 POPED  99     117.218 101.362  54.833  1.00  0.00           C
ATOM   1803  C29 POPED  99     117.148 100.592  56.132  1.00  0.00           C
ATOM   1805 0C21 POPED  99     116.267 100.762  57.132  1.00  0.00           C
ATOM   1807 1C21 POPED  99     115.117 101.732  57.201  1.00  0.00           C
ATOM   1810 2C21 POPED  99     113.778 100.982  57.341  1.00  0.00           C
ATOM   1813 3C21 POPED  99     112.628 101.893  57.782  1.00  0.00           C
ATOM   1816 4C21 POPED  99     111.257 101.233  57.571  1.00  0.00           C
ATOM   1819 5C21 POPED  99     110.087 102.173  57.911  1.00  0.00           C
ATOM   1822 6C21 POPED  99     108.737 101.502  57.682  1.00  0.00           C
ATOM   1825 7C21 POPED  99     107.547 102.453  57.923  1.00  0.00           C
ATOM   1828 8C21 POPED  99     106.197 101.782  57.712  1.00  0.00           C
ATOM   1832  C33 POPED  99     113.037  99.503  48.211  1.00  0.00           C
ATOM   1835  C34 POPED  99     112.108  99.652  49.411  1.00  0.00           C
ATOM   1838  C35 POPED  99     112.717 100.522  50.501  1.00  0.00           C
ATOM   1841  C36 POPED  99     111.737 100.842  51.632  1.00  0.00           C
ATOM   1844  C37 POPED  99     112.427 101.662  52.722  1.00  0.00           C
ATOM   1847  C38 POPED  99     111.467 102.472  53.583  1.00  0.00           C
ATOM   1850  C39 POPED  99     112.227 103.442  54.492  1.00  0.00           C
ATOM   1853 0C31 POPED  99     112.808 104.662  53.751  1.00  0.00           C
ATOM   1856 1C31 POPED  99     113.867 105.362  54.601  1.00  0.00           C
ATOM   1859 2C31 POPED  99     114.387 106.672  54.002  1.00  0.00           C
ATOM   1862 3C31 POPED  99     113.387 107.822  54.091  1.00  0.00           C
ATOM   1865 4C31 POPED  99     114.007 109.172  53.713  1.00  0.00           C
ATOM   1868 5C31 POPED  99     113.118 110.352  54.123  1.00  0.00           C
ATOM   1871 6C31 POPED  99     113.727 111.723  53.821  1.00  0.00           C
ATOM   1875  NH3 POPEE 100      66.207  31.472  40.562  1.00  0.00           N
ATOM   1879  C12 POPEE 100      65.367  31.322  39.341  1.00  0.00           C
ATOM   1882  C11 POPEE 100      64.137  30.522  39.752  1.00  0.00           C
ATOM   1885  P   POPEE 100      61.787  29.722  39.051  1.00  0.00           P
ATOM   1886  O13 POPEE 100      60.677  30.402  38.361  1.00  0.00           O
ATOM   1887  O14 POPEE 100      61.997  28.282  38.722  1.00  0.00           O
ATOM   1888  O11 POPEE 100      61.627  29.822  40.632  1.00  0.00           O
ATOM   1889  O12 POPEE 100      63.147  30.492  38.722  1.00  0.00           O
ATOM   1890  C1  POPEE 100      62.037  28.672  41.382  1.00  0.00           C
ATOM   1893  C2  POPEE 100      62.027  28.882  42.902  1.00  0.00           C
ATOM   1895  O21 POPEE 100      62.717  27.732  43.412  1.00  0.00           O
ATOM   1896  C21 POPEE 100      63.277  27.852  44.592  1.00  0.00           C
ATOM   1897  O22 POPEE 100      63.227  28.822  45.322  1.00  0.00           O
ATOM   1898  C22 POPEE 100      64.087  26.582  44.852  1.00  0.00           C
ATOM   1901  C3  POPEE 100      60.557  28.972  43.391  1.00  0.00           C
ATOM   1904  O31 POPEE 100      60.427  29.392  44.762  1.00  0.00           O
ATOM   1905  C31 POPEE 100      59.587  30.392  45.012  1.00  0.00           C
ATOM   1906  O32 POPEE 100      59.017  31.072  44.161  1.00  0.00           O
ATOM   1907  C32 POPEE 100      59.317  30.462  46.521  1.00  0.00           C
ATOM   1910  C23 POPEE 100      64.297  26.292  46.362  1.00  0.00           C
ATOM   1913  C24 POPEE 100      63.037  25.672  46.982  1.00  0.00           C
ATOM   1916  C25 POPEE 100      63.127  25.312  48.482  1.00  0.00           C
ATOM   1919  C26 POPEE 100      64.367  24.472  48.853  1.00  0.00           C
ATOM   1922  C27 POPEE 100      64.387  23.942  50.303  1.00  0.00           C
ATOM   1925  C28 POPEE 100      65.767  23.342  50.661  1.00  0.00           C
ATOM   1928  C29 POPEE 100      65.987  22.912  52.092  1.00  0.00           C
ATOM   1930 0C21 POPEE 100      65.297  21.982  52.771  1.00  0.00           C
ATOM   1932 1C21 POPEE 100      64.137  21.172  52.252  1.00  0.00           C
ATOM   1935 2C21 POPEE 100      64.067  19.732  52.803  1.00  0.00           C
ATOM   1938 3C21 POPEE 100      65.207  18.822  52.312  1.00  0.00           C
ATOM   1941 4C21 POPEE 100      64.897  17.312  52.393  1.00  0.00           C
ATOM   1944 5C21 POPEE 100      65.587  16.552  53.532  1.00  0.00           C
ATOM   1947 6C21 POPEE 100      64.897  16.622  54.893  1.00  0.00           C
ATOM   1950 7C21 POPEE 100      65.577  15.702  55.912  1.00  0.00           C
ATOM   1953 8C21 POPEE 100      64.957  15.752  57.312  1.00  0.00           C
ATOM   1957  C33 POPEE 100      60.567  30.222  47.411  1.00  0.00           C
ATOM   1960  C34 POPEE 100      60.397  29.062  48.401  1.00  0.00           C
ATOM   1963  C35 POPEE 100      60.757  29.392  49.861  1.00  0.00           C
ATOM   1966  C36 POPEE 100      59.857  30.482  50.451  1.00  0.00           C
ATOM   1969  C37 POPEE 100      60.587  31.822  50.661  1.00  0.00           C
ATOM   1972  C38 POPEE 100      59.627  33.012  50.722  1.00  0.00           C
ATOM   1975  C39 POPEE 100      58.697  33.032  51.952  1.00  0.00           C
ATOM   1978 0C31 POPEE 100      59.477  33.092  53.272  1.00  0.00           C
ATOM   1981 1C31 POPEE 100      58.587  33.442  54.472  1.00  0.00           C
ATOM   1984 2C31 POPEE 100      59.427  33.732  55.722  1.00  0.00           C
ATOM   1987 3C31 POPEE 100      58.607  34.212  56.922  1.00  0.00           C
ATOM   1990 4C31 POPEE 100      59.497  34.812  58.013  1.00  0.00           C
ATOM   1993 5C31 POPEE 100      58.737  35.232  59.272  1.00  0.00           C
ATOM   1996 6C31 POPEE 100      59.647  35.852  60.332  1.00  0.00           C
ATOM   2000  NH3 POPEF 101      91.558  11.622  38.583  1.00  0.00           N
ATOM   2004  C12 POPEF 101      91.798  11.692  37.102  1.00  0.00           C
ATOM   2007  C11 POPEF 101      92.607  10.492  36.562  1.00  0.00           C
ATOM   2010  P   POPEF 101      94.987  11.342  36.052  1.00  0.00           P
ATOM   2011  O13 POPEF 101      94.387  12.662  35.802  1.00  0.00           O
ATOM   2012  O14 POPEF 101      95.287  10.522  34.852  1.00  0.00           O
ATOM   2013  O11 POPEF 101      96.227  11.502  37.032  1.00  0.00           O
ATOM   2014  O12 POPEF 101      93.977  10.522  36.962  1.00  0.00           O
ATOM   2015  C1  POPEF 101      96.017  11.852  38.411  1.00  0.00           C
ATOM   2018  C2  POPEF 101      96.087  10.622  39.361  1.00  0.00           C
ATOM   2020  O21 POPEF 101      95.777  11.002  40.732  1.00  0.00           O
ATOM   2021  C21 POPEF 101      94.487  11.072  40.982  1.00  0.00           C
ATOM   2022  O22 POPEF 101      93.597  10.902  40.173  1.00  0.00           O
ATOM   2023  C22 POPEF 101      94.247  11.462  42.451  1.00  0.00           C
ATOM   2026  C3  POPEF 101      97.477   9.962  39.373  1.00  0.00           C
ATOM   2029  O31 POPEF 101      97.377   8.752  40.142  1.00  0.00           O
ATOM   2030  C31 POPEF 101      97.967   7.692  39.641  1.00  0.00           C
ATOM   2031  O32 POPEF 101      98.817   7.682  38.772  1.00  0.00           O
ATOM   2032  C32 POPEF 101      97.327   6.442  40.252  1.00  0.00           C
ATOM   2035  C23 POPEF 101      92.747  11.752  42.731  1.00  0.00           C
ATOM   2038  C24 POPEF 101      92.457  12.292  44.152  1.00  0.00           C
ATOM   2041  C25 POPEF 101      92.997  11.372  45.252  1.00  0.00           C
ATOM   2044  C26 POPEF 101      92.517  11.742  46.673  1.00  0.00           C
ATOM   2047  C27 POPEF 101      92.967  10.672  47.663  1.00  0.00           C
ATOM   2050  C28 POPEF 101      92.347  10.772  49.072  1.00  0.00           C
ATOM   2053  C29 POPEF 101      92.768   9.552  49.841  1.00  0.00           C
ATOM   2055 0C21 POPEF 101      92.978   9.432  51.161  1.00  0.00           C
ATOM   2057 1C21 POPEF 101      92.747  10.492  52.212  1.00  0.00           C
ATOM   2060 2C21 POPEF 101      91.558  10.072  53.091  1.00  0.00           C
ATOM   2063 3C21 POPEF 101      91.157  11.172  54.072  1.00  0.00           C
ATOM   2066 4C21 POPEF 101      89.898  10.802  54.861  1.00  0.00           C
ATOM   2069 5C21 POPEF 101      89.327  12.002  55.623  1.00  0.00           C
ATOM   2072 6C21 POPEF 101      88.067  11.662  56.423  1.00  0.00           C
ATOM   2075 7C21 POPEF 101      87.357  12.922  56.931  1.00  0.00           C
ATOM   2078 8C21 POPEF 101      86.387  12.632  58.083  1.00  0.00           C
ATOM   2082  C33 POPEF 101      98.307   5.262  40.402  1.00  0.00           C
ATOM   2085  C34 POPEF 101      97.797   4.232  41.423  1.00  0.00           C
ATOM   2088  C35 POPEF 101      96.607   3.382  40.942  1.00  0.00           C
ATOM   2091  C36 POPEF 101      97.038   2.122  40.163  1.00  0.00           C
ATOM   2094  C37 POPEF 101      97.637   1.022  41.041  1.00  0.00           C
ATOM   2097  C38 POPEF 101      98.267  -0.118  40.222  1.00  0.00           C
ATOM   2100  C39 POPEF 101      97.887  -1.523  40.732  1.00  0.00           C
ATOM   2103 0C31 POPEF 101      98.407  -1.823  42.141  1.00  0.00           C
ATOM   2106 1C31 POPEF 101      97.887  -3.173  42.682  1.00  0.00           C
ATOM   2109 2C31 POPEF 101      97.538  -3.083  44.181  1.00  0.00           C
ATOM   2112 3C31 POPEF 101      96.817  -4.333  44.712  1.00  0.00           C
ATOM   2115 4C31 POPEF 101      96.777  -4.333  46.251  1.00  0.00           C
ATOM   2118 5C31 POPEF 101      96.187  -5.623  46.821  1.00  0.00           C
ATOM   2121 6C31 POPEF 101      96.237  -5.673  48.351  1.00  0.00           C
ATOM   2125  NH3 POPEG 102       1.572 110.543  35.672  1.00  0.00           N
ATOM   2129  C12 POPEG 102       2.362 109.282  35.891  1.00  0.00           C
ATOM   2132  C11 POPEG 102       3.872 109.533  36.062  1.00  0.00           C
ATOM   2135  P   POPEG 102       6.077 108.113  36.283  1.00  0.00           P
ATOM   2136  O13 POPEG 102       6.417 106.793  36.873  1.00  0.00           O
ATOM   2137  O14 POPEG 102       6.507 108.302  34.882  1.00  0.00           O
ATOM   2138  O11 POPEG 102       6.637 109.272  37.182  1.00  0.00           O
ATOM   2139  O12 POPEG 102       4.502 108.293  36.353  1.00  0.00           O
ATOM   2140  C1  POPEG 102       7.157 108.962  38.472  1.00  0.00           C
ATOM   2143  C2  POPEG 102       8.077 110.123  38.962  1.00  0.00           C
ATOM   2145  O21 POPEG 102       8.137 110.123  40.411  1.00  0.00           O
ATOM   2146  C21 POPEG 102       8.797 109.083  40.912  1.00  0.00           C
ATOM   2147  O22 POPEG 102       9.387 108.242  40.252  1.00  0.00           O
ATOM   2148  C22 POPEG 102       8.677 109.133  42.431  1.00  0.00           C
ATOM   2151  C3  POPEG 102       7.567 111.502  38.432  1.00  0.00           C
ATOM   2154  O31 POPEG 102       7.907 112.612  39.281  1.00  0.00           O
ATOM   2155  C31 POPEG 102       9.187 112.822  39.513  1.00  0.00           C
ATOM   2156  O32 POPEG 102      10.137 112.402  38.882  1.00  0.00           O
ATOM   2157  C32 POPEG 102       9.267 113.633  40.812  1.00  0.00           C
ATOM   2160  C23 POPEG 102       8.857 107.763  43.141  1.00  0.00           C
ATOM   2163  C24 POPEG 102      10.277 107.232  43.001  1.00  0.00           C
ATOM   2166  C25 POPEG 102      10.677 106.103  43.962  1.00  0.00           C
ATOM   2169  C26 POPEG 102      10.837 106.513  45.431  1.00  0.00           C
ATOM   2172  C27 POPEG 102      11.867 107.633  45.693  1.00  0.00           C
ATOM   2175  C28 POPEG 102      11.907 107.982  47.192  1.00  0.00           C
ATOM   2178  C29 POPEG 102      12.817 109.133  47.512  1.00  0.00           C
ATOM   2180 0C21 POPEG 102      13.127 109.533  48.762  1.00  0.00           C
ATOM   2182 1C21 POPEG 102      12.607 108.922  50.033  1.00  0.00           C
ATOM   2185 2C21 POPEG 102      11.807 109.913  50.901  1.00  0.00           C
ATOM   2188 3C21 POPEG 102      12.677 110.942  51.642  1.00  0.00           C
ATOM   2191 4C21 POPEG 102      11.827 111.852  52.533  1.00  0.00           C
ATOM   2194 5C21 POPEG 102      12.647 112.743  53.471  1.00  0.00           C
ATOM   2197 6C21 POPEG 102      11.727 113.593  54.361  1.00  0.00           C
ATOM   2200 7C21 POPEG 102      12.437 114.202  55.571  1.00  0.00           C
ATOM   2203 8C21 POPEG 102      11.467 114.792  56.611  1.00  0.00           C
ATOM   2207  C33 POPEG 102      10.367 113.143  41.782  1.00  0.00           C
ATOM   2210  C34 POPEG 102      10.097 113.493  43.253  1.00  0.00           C
ATOM   2213  C35 POPEG 102      11.307 113.262  44.173  1.00  0.00           C
ATOM   2216  C36 POPEG 102      11.007 113.433  45.661  1.00  0.00           C
ATOM   2219  C37 POPEG 102      12.257 113.202  46.532  1.00  0.00           C
ATOM   2222  C38 POPEG 102      11.977 113.192  48.042  1.00  0.00           C
ATOM   2225  C39 POPEG 102      11.817 114.592  48.643  1.00  0.00           C
ATOM   2228 0C31 POPEG 102      13.167 115.252  48.962  1.00  0.00           C
ATOM   2231 1C31 POPEG 102      13.057 116.772  49.142  1.00  0.00           C
ATOM   2234 2C31 POPEG 102      14.177 117.362  50.001  1.00  0.00           C
ATOM   2237 3C31 POPEG 102      13.777 117.453  51.483  1.00  0.00           C
ATOM   2240 4C31 POPEG 102      14.947 117.892  52.372  1.00  0.00           C
ATOM   2243 5C31 POPEG 102      14.507 118.092  53.832  1.00  0.00           C
ATOM   2246 6C31 POPEG 102      15.657 118.502  54.741  1.00  0.00           C
ATOM   2250  NH3 POPEH 103      44.237  52.172  39.882  1.00  0.00           N
ATOM   2254  C12 POPEH 103      45.557  52.662  39.373  1.00  0.00           C
ATOM   2257  C11 POPEH 103      46.427  53.202  40.521  1.00  0.00           C
ATOM   2260  P   POPEH 103      45.867  55.752  40.571  1.00  0.00           P
ATOM   2261  O13 POPEH 103      44.507  55.982  40.042  1.00  0.00           O
ATOM   2262  O14 POPEH 103      46.997  55.892  39.632  1.00  0.00           O
ATOM   2263  O11 POPEH 103      46.127  56.712  41.792  1.00  0.00           O
ATOM   2264  O12 POPEH 103      45.837  54.312  41.181  1.00  0.00           O
ATOM   2265  C1  POPEH 103      45.407  56.562  43.012  1.00  0.00           C
ATOM   2268  C2  POPEH 103      46.277  55.832  44.072  1.00  0.00           C
ATOM   2270  O21 POPEH 103      45.437  55.182  45.042  1.00  0.00           O
ATOM   2271  C21 POPEH 103      44.637  55.932  45.772  1.00  0.00           C
ATOM   2272  O22 POPEH 103      44.717  57.142  45.912  1.00  0.00           O
ATOM   2273  C22 POPEH 103      43.567  55.032  46.392  1.00  0.00           C
ATOM   2276  C3  POPEH 103      47.367  56.783  44.671  1.00  0.00           C
ATOM   2279  O31 POPEH 103      48.447  56.072  45.312  1.00  0.00           O
ATOM   2280  C31 POPEH 103      48.227  55.622  46.532  1.00  0.00           C
ATOM   2281  O32 POPEH 103      47.207  55.743  47.182  1.00  0.00           O
ATOM   2282  C32 POPEH 103      49.487  55.012  47.092  1.00  0.00           C
ATOM   2285  C23 POPEH 103      42.427  55.832  47.073  1.00  0.00           C
ATOM   2288  C24 POPEH 103      42.517  55.842  48.591  1.00  0.00           C
ATOM   2291  C25 POPEH 103      42.117  54.512  49.251  1.00  0.00           C
ATOM   2294  C26 POPEH 103      42.227  54.633  50.772  1.00  0.00           C
ATOM   2297  C27 POPEH 103      42.037  53.313  51.532  1.00  0.00           C
ATOM   2300  C28 POPEH 103      42.797  53.272  52.873  1.00  0.00           C
ATOM   2303  C29 POPEH 103      42.287  54.283  53.862  1.00  0.00           C
ATOM   2305 0C21 POPEH 103      42.037  54.083  55.173  1.00  0.00           C
ATOM   2307 1C21 POPEH 103      42.177  52.772  55.912  1.00  0.00           C
ATOM   2310 2C21 POPEH 103      43.537  52.652  56.632  1.00  0.00           C
ATOM   2313 3C21 POPEH 103      43.697  53.633  57.803  1.00  0.00           C
ATOM   2316 4C21 POPEH 103      44.987  53.383  58.591  1.00  0.00           C
ATOM   2319 5C21 POPEH 103      45.177  54.342  59.771  1.00  0.00           C
ATOM   2322 6C21 POPEH 103      45.547  55.772  59.333  1.00  0.00           C
ATOM   2325 7C21 POPEH 103      45.957  56.672  60.513  1.00  0.00           C
ATOM   2328 8C21 POPEH 103      46.347  58.092  60.093  1.00  0.00           C
ATOM   2332  C33 POPEH 103      50.037  55.883  48.232  1.00  0.00           C
ATOM   2335  C34 POPEH 103      51.257  55.203  48.853  1.00  0.00           C
ATOM   2338  C35 POPEH 103      51.177  54.982  50.361  1.00  0.00           C
ATOM   2341  C36 POPEH 103      51.107  56.292  51.132  1.00  0.00           C
ATOM   2344  C37 POPEH 103      51.327  56.092  52.632  1.00  0.00           C
ATOM   2347  C38 POPEH 103      51.327  57.412  53.412  1.00  0.00           C
ATOM   2350  C39 POPEH 103      52.507  58.313  53.001  1.00  0.00           C
ATOM   2353 0C31 POPEH 103      52.747  59.462  53.983  1.00  0.00           C
ATOM   2356 1C31 POPEH 103      54.217  59.932  53.951  1.00  0.00           C
ATOM   2359 2C31 POPEH 103      54.557  60.902  55.093  1.00  0.00           C
ATOM   2362 3C31 POPEH 103      54.577  60.212  56.462  1.00  0.00           C
ATOM   2365 4C31 POPEH 103      54.907  61.182  57.593  1.00  0.00           C
ATOM   2368 5C31 POPEH 103      55.077  60.462  58.931  1.00  0.00           C
ATOM   2371 6C31 POPEH 103      55.227  61.432  60.093  1.00  0.00           C
ATOM   2375  NH3 POPEI 104     108.407  32.602  37.692  1.00  0.00           N
ATOM   2379  C12 POPEI 104     107.838  33.662  36.762  1.00  0.00           C
ATOM   2382  C11 POPEI 104     108.737  34.902  36.542  1.00  0.00           C
ATOM   2385  P   POPEI 104     109.317  37.112  37.882  1.00  0.00           P
ATOM   2386  O13 POPEI 104     108.577  38.042  38.762  1.00  0.00           O
ATOM   2387  O14 POPEI 104     109.888  37.692  36.641  1.00  0.00           O
ATOM   2388  O11 POPEI 104     110.417  36.372  38.742  1.00  0.00           O
ATOM   2389  O12 POPEI 104     108.387  35.902  37.492  1.00  0.00           O
ATOM   2390  C1  POPEI 104     110.047  35.232  39.542  1.00  0.00           C
ATOM   2393  C2  POPEI 104     110.448  35.402  41.021  1.00  0.00           C
ATOM   2395  O21 POPEI 104     110.588  34.182  41.751  1.00  0.00           O
ATOM   2396  C21 POPEI 104     110.257  32.962  41.402  1.00  0.00           C
ATOM   2397  O22 POPEI 104     109.657  32.602  40.392  1.00  0.00           O
ATOM   2398  C22 POPEI 104     110.747  32.052  42.522  1.00  0.00           C
ATOM   2401  C3  POPEI 104     109.547  36.432  41.782  1.00  0.00           C
ATOM   2404  O31 POPEI 104     109.557  36.322  43.222  1.00  0.00           O
ATOM   2405  C31 POPEI 104     110.697  36.562  43.853  1.00  0.00           C
ATOM   2406  O32 POPEI 104     111.757  36.892  43.333  1.00  0.00           O
ATOM   2407  C32 POPEI 104     110.448  36.512  45.352  1.00  0.00           C
ATOM   2410  C23 POPEI 104     110.297  32.592  43.902  1.00  0.00           C
ATOM   2413  C24 POPEI 104     110.308  31.562  45.042  1.00  0.00           C
ATOM   2416  C25 POPEI 104     109.677  32.122  46.332  1.00  0.00           C
ATOM   2419  C26 POPEI 104     109.687  31.113  47.481  1.00  0.00           C
ATOM   2422  C27 POPEI 104     108.887  31.572  48.713  1.00  0.00           C
ATOM   2425  C28 POPEI 104     108.757  30.442  49.762  1.00  0.00           C
ATOM   2428  C29 POPEI 104     107.597  30.652  50.711  1.00  0.00           C
ATOM   2430 0C21 POPEI 104     107.647  30.702  52.052  1.00  0.00           C
ATOM   2432 1C21 POPEI 104     108.867  30.613  52.931  1.00  0.00           C
ATOM   2435 2C21 POPEI 104     108.737  31.542  54.152  1.00  0.00           C
ATOM   2438 3C21 POPEI 104     109.987  31.592  55.042  1.00  0.00           C
ATOM   2441 4C21 POPEI 104     109.827  32.622  56.172  1.00  0.00           C
ATOM   2444 5C21 POPEI 104     111.117  32.932  56.952  1.00  0.00           C
ATOM   2447 6C21 POPEI 104     111.798  31.703  57.571  1.00  0.00           C
ATOM   2450 7C21 POPEI 104     112.847  32.102  58.601  1.00  0.00           C
ATOM   2453 8C21 POPEI 104     113.587  30.912  59.202  1.00  0.00           C
ATOM   2457  C33 POPEI 104     111.658  36.152  46.231  1.00  0.00           C
ATOM   2460  C34 POPEI 104     111.437  36.612  47.682  1.00  0.00           C
ATOM   2463  C35 POPEI 104     112.467  36.052  48.661  1.00  0.00           C
ATOM   2466  C36 POPEI 104     112.497  36.762  50.022  1.00  0.00           C
ATOM   2469  C37 POPEI 104     111.157  36.812  50.751  1.00  0.00           C
ATOM   2472  C38 POPEI 104     111.317  37.392  52.162  1.00  0.00           C
ATOM   2475  C39 POPEI 104     109.977  37.662  52.861  1.00  0.00           C
ATOM   2478 0C31 POPEI 104     109.287  36.392  53.372  1.00  0.00           C
ATOM   2481 1C31 POPEI 104     107.957  36.722  54.053  1.00  0.00           C
ATOM   2484 2C31 POPEI 104     107.288  35.522  54.721  1.00  0.00           C
ATOM   2487 3C31 POPEI 104     105.887  35.862  55.252  1.00  0.00           C
ATOM   2490 4C31 POPEI 104     104.758  35.482  54.282  1.00  0.00           C
ATOM   2493 5C31 POPEI 104     104.517  33.962  54.181  1.00  0.00           C
ATOM   2496 6C31 POPEI 104     103.508  33.602  53.091  1.00  0.00           C
ATOM   2500  NH3 POPEJ 105     101.547  16.822  76.871  1.00  0.00           N
ATOM   2504  C12 POPEJ 105     101.467  15.502  77.581  1.00  0.00           C
ATOM   2507  C11 POPEJ 105     102.747  14.682  77.452  1.00  0.00           C
ATOM   2510  P   POPEJ 105     105.207  14.562  78.212  1.00  0.00           P
ATOM   2511  O13 POPEJ 105     106.157  15.342  79.052  1.00  0.00           O
ATOM   2512  O14 POPEJ 105     105.038  13.122  78.482  1.00  0.00           O
ATOM   2513  O11 POPEJ 105     105.527  14.832  76.692  1.00  0.00           O
ATOM   2514  O12 POPEJ 105     103.778  15.252  78.261  1.00  0.00           O
ATOM   2515  C1  POPEJ 105     106.138  13.872  75.841  1.00  0.00           C
ATOM   2518  C2  POPEJ 105     105.147  13.402  74.742  1.00  0.00           C
ATOM   2520  O21 POPEJ 105     105.688  12.302  74.012  1.00  0.00           O
ATOM   2521  C21 POPEJ 105     106.747  12.512  73.271  1.00  0.00           C
ATOM   2522  O22 POPEJ 105     107.327  13.562  73.082  1.00  0.00           O
ATOM   2523  C22 POPEJ 105     107.157  11.172  72.673  1.00  0.00           C
ATOM   2526  C3  POPEJ 105     104.627  14.542  73.812  1.00  0.00           C
ATOM   2529  O31 POPEJ 105     103.737  14.082  72.751  1.00  0.00           O
ATOM   2530  C31 POPEJ 105     102.497  13.872  73.172  1.00  0.00           C
ATOM   2531  O32 POPEJ 105     102.167  13.842  74.352  1.00  0.00           O
ATOM   2532  C32 POPEJ 105     101.518  13.692  72.012  1.00  0.00           C
ATOM   2535  C23 POPEJ 105     106.267  10.852  71.462  1.00  0.00           C
ATOM   2538  C24 POPEJ 105     106.817  11.362  70.132  1.00  0.00           C
ATOM   2541  C25 POPEJ 105     106.008  10.932  68.902  1.00  0.00           C
ATOM   2544  C26 POPEJ 105     106.777  11.202  67.603  1.00  0.00           C
ATOM   2547  C27 POPEJ 105     105.977  10.882  66.331  1.00  0.00           C
ATOM   2550  C28 POPEJ 105     106.647  11.412  65.041  1.00  0.00           C
ATOM   2553  C29 POPEJ 105     106.687  12.912  64.971  1.00  0.00           C
ATOM   2555 0C21 POPEJ 105     106.927  13.682  63.892  1.00  0.00           C
ATOM   2557 1C21 POPEJ 105     107.218  13.202  62.502  1.00  0.00           C
ATOM   2560 2C21 POPEJ 105     106.667  14.142  61.402  1.00  0.00           C
ATOM   2563 3C21 POPEJ 105     107.407  15.492  61.322  1.00  0.00           C
ATOM   2566 4C21 POPEJ 105     106.947  16.312  60.103  1.00  0.00           C
ATOM   2569 5C21 POPEJ 105     107.567  17.712  60.042  1.00  0.00           C
ATOM   2572 6C21 POPEJ 105     107.017  18.512  58.843  1.00  0.00           C
ATOM   2575 7C21 POPEJ 105     107.367  20.002  58.861  1.00  0.00           C
ATOM   2578 8C21 POPEJ 105     106.677  20.782  57.743  1.00  0.00           C
ATOM   2582  C33 POPEJ 105     102.137  13.682  70.602  1.00  0.00           C
ATOM   2585  C34 POPEJ 105     101.057  13.722  69.512  1.00  0.00           C
ATOM   2588  C35 POPEJ 105     101.647  13.602  68.112  1.00  0.00           C
ATOM   2591  C36 POPEJ 105     100.627  13.592  66.972  1.00  0.00           C
ATOM   2594  C37 POPEJ 105     101.337  13.452  65.612  1.00  0.00           C
ATOM   2597  C38 POPEJ 105     100.408  13.122  64.432  1.00  0.00           C
ATOM   2600  C39 POPEJ 105      99.387  14.222  64.103  1.00  0.00           C
ATOM   2603 0C31 POPEJ 105      98.547  13.842  62.882  1.00  0.00           C
ATOM   2606 1C31 POPEJ 105      97.587  14.942  62.411  1.00  0.00           C
ATOM   2609 2C31 POPEJ 105      96.877  14.512  61.122  1.00  0.00           C
ATOM   2612 3C31 POPEJ 105      95.927  15.562  60.553  1.00  0.00           C
ATOM   2615 4C31 POPEJ 105      95.347  15.132  59.202  1.00  0.00           C
ATOM   2618 5C31 POPEJ 105      94.368  16.162  58.643  1.00  0.00           C
ATOM   2621 6C31 POPEJ 105      93.807  15.802  57.271  1.00  0.00           C
ATOM   2625  NH3 POPEK 106      17.367  25.112  36.312  1.00  0.00           N
ATOM   2629  C12 POPEK 106      18.007  24.172  37.302  1.00  0.00           C
ATOM   2632  C11 POPEK 106      17.737  22.692  37.042  1.00  0.00           C
ATOM   2635  P   POPEK 106      19.917  21.402  37.771  1.00  0.00           P
ATOM   2636  O13 POPEK 106      20.847  21.972  38.762  1.00  0.00           O
ATOM   2637  O14 POPEK 106      20.297  21.562  36.343  1.00  0.00           O
ATOM   2638  O11 POPEK 106      19.697  19.882  38.062  1.00  0.00           O
ATOM   2639  O12 POPEK 106      18.447  21.942  38.021  1.00  0.00           O
ATOM   2640  C1  POPEK 106      20.607  18.822  37.771  1.00  0.00           C
ATOM   2643  C2  POPEK 106      20.917  18.043  39.071  1.00  0.00           C
ATOM   2645  O21 POPEK 106      21.897  18.772  39.822  1.00  0.00           O
ATOM   2646  C21 POPEK 106      21.717  19.202  41.072  1.00  0.00           C
ATOM   2647  O22 POPEK 106      22.597  19.782  41.701  1.00  0.00           O
ATOM   2648  C22 POPEK 106      20.347  18.872  41.692  1.00  0.00           C
ATOM   2651  C3  POPEK 106      21.457  16.602  38.802  1.00  0.00           C
ATOM   2654  O31 POPEK 106      21.577  15.792  40.012  1.00  0.00           O
ATOM   2655  C31 POPEK 106      20.397  15.402  40.512  1.00  0.00           C
ATOM   2656  O32 POPEK 106      19.317  15.622  39.992  1.00  0.00           O
ATOM   2657  C32 POPEK 106      20.597  14.672  41.832  1.00  0.00           C
ATOM   2660  C23 POPEK 106      20.207  19.302  43.182  1.00  0.00           C
ATOM   2663  C24 POPEK 106      18.997  18.652  43.871  1.00  0.00           C
ATOM   2666  C25 POPEK 106      18.747  19.172  45.301  1.00  0.00           C
ATOM   2669  C26 POPEK 106      19.917  18.882  46.251  1.00  0.00           C
ATOM   2672  C27 POPEK 106      19.547  19.062  47.731  1.00  0.00           C
ATOM   2675  C28 POPEK 106      20.607  19.812  48.572  1.00  0.00           C
ATOM   2678  C29 POPEK 106      20.567  21.312  48.462  1.00  0.00           C
ATOM   2680 0C21 POPEK 106      19.647  22.102  49.032  1.00  0.00           C
ATOM   2682 1C21 POPEK 106      18.467  21.642  49.841  1.00  0.00           C
ATOM   2685 2C21 POPEK 106      18.627  21.772  51.362  1.00  0.00           C
ATOM   2688 3C21 POPEK 106      17.637  22.772  51.982  1.00  0.00           C
ATOM   2691 4C21 POPEK 106      17.527  22.682  53.512  1.00  0.00           C
ATOM   2694 5C21 POPEK 106      16.987  21.332  53.993  1.00  0.00           C
ATOM   2697 6C21 POPEK 106      16.707  21.292  55.501  1.00  0.00           C
ATOM   2700 7C21 POPEK 106      16.137  19.932  55.942  1.00  0.00           C
ATOM   2703 8C21 POPEK 106      15.867  19.842  57.442  1.00  0.00           C
ATOM   2707  C33 POPEK 106      19.257  14.342  42.533  1.00  0.00           C
ATOM   2710  C34 POPEK 106      19.487  13.662  43.882  1.00  0.00           C
ATOM   2713  C35 POPEK 106      19.707  14.672  45.012  1.00  0.00           C
ATOM   2716  C36 POPEK 106      19.747  13.972  46.382  1.00  0.00           C
ATOM   2719  C37 POPEK 106      19.527  14.942  47.551  1.00  0.00           C
ATOM   2722  C38 POPEK 106      19.637  14.262  48.923  1.00  0.00           C
ATOM   2725  C39 POPEK 106      19.327  15.222  50.082  1.00  0.00           C
ATOM   2728 0C31 POPEK 106      17.827  15.322  50.402  1.00  0.00           C
ATOM   2731 1C31 POPEK 106      17.407  16.652  51.062  1.00  0.00           C
ATOM   2734 2C31 POPEK 106      17.947  16.892  52.481  1.00  0.00           C
ATOM   2737 3C31 POPEK 106      17.627  15.782  53.482  1.00  0.00           C
ATOM   2740 4C31 POPEK 106      17.827  16.222  54.942  1.00  0.00           C
ATOM   2743 5C31 POPEK 106      18.087  15.052  55.891  1.00  0.00           C
ATOM   2746 6C31 POPEK 106      18.327  15.492  57.341  1.00  0.00           C
ATOM   2750  NH3 POPEL 107       5.427 125.263  35.243  1.00  0.00           N
ATOM   2754  C12 POPEL 107       6.817 124.832  35.562  1.00  0.00           C
ATOM   2757  C11 POPEL 107       7.677 124.932  34.312  1.00  0.00           C
ATOM   2760  P   POPEL 107       9.867 123.552  34.692  1.00  0.00           P
ATOM   2761  O13 POPEL 107       9.267 122.563  33.782  1.00  0.00           O
ATOM   2762  O14 POPEL 107      11.247 124.002  34.431  1.00  0.00           O
ATOM   2763  O11 POPEL 107       9.727 123.143  36.213  1.00  0.00           O
ATOM   2764  O12 POPEL 107       9.047 124.892  34.672  1.00  0.00           O
ATOM   2765  C1  POPEL 107      10.747 122.372  36.852  1.00  0.00           C
ATOM   2768  C2  POPEL 107      10.347 120.882  37.102  1.00  0.00           C
ATOM   2770  O21 POPEL 107       9.037 120.793  37.692  1.00  0.00           O
ATOM   2771  C21 POPEL 107       8.917 121.002  38.972  1.00  0.00           C
ATOM   2772  O22 POPEL 107       9.747 121.532  39.692  1.00  0.00           O
ATOM   2773  C22 POPEL 107       7.567 120.452  39.432  1.00  0.00           C
ATOM   2776  C3  POPEL 107      11.457 120.112  37.891  1.00  0.00           C
ATOM   2779  O31 POPEL 107      10.957 119.002  38.662  1.00  0.00           O
ATOM   2780  C31 POPEL 107      11.677 118.663  39.712  1.00  0.00           C
ATOM   2781  O32 POPEL 107      12.797 119.083  39.963  1.00  0.00           O
ATOM   2782  C32 POPEL 107      10.827 117.922  40.753  1.00  0.00           C
ATOM   2785  C23 POPEL 107       7.497 120.462  40.962  1.00  0.00           C
ATOM   2788  C24 POPEL 107       6.187 119.892  41.521  1.00  0.00           C
ATOM   2791  C25 POPEL 107       6.387 119.412  42.962  1.00  0.00           C
ATOM   2794  C26 POPEL 107       5.157 118.703  43.552  1.00  0.00           C
ATOM   2797  C27 POPEL 107       4.122 119.632  44.192  1.00  0.00           C
ATOM   2800  C28 POPEL 107       4.597 120.342  45.481  1.00  0.00           C
ATOM   2803  C29 POPEL 107       4.917 119.382  46.602  1.00  0.00           C
ATOM   2805 0C21 POPEL 107       4.272 119.293  47.771  1.00  0.00           C
ATOM   2807 1C21 POPEL 107       3.112 120.162  48.202  1.00  0.00           C
ATOM   2810 2C21 POPEL 107       1.802 119.832  47.472  1.00  0.00           C
ATOM   2813 3C21 POPEL 107       0.662 120.783  47.872  1.00  0.00           C
ATOM   2816 4C21 POPEL 107      -0.678 120.473  47.182  1.00  0.00           C
ATOM   2819 5C21 POPEL 107      -0.668 120.793  45.682  1.00  0.00           C
ATOM   2822 6C21 POPEL 107      -2.038 120.562  45.022  1.00  0.00           C
ATOM   2825 7C21 POPEL 107      -2.108 121.073  43.583  1.00  0.00           C
ATOM   2828 8C21 POPEL 107      -3.548 121.222  43.071  1.00  0.00           C
ATOM   2832  C33 POPEL 107      11.267 118.342  42.192  1.00  0.00           C
ATOM   2835  C34 POPEL 107      10.387 117.722  43.281  1.00  0.00           C
ATOM   2838  C35 POPEL 107      10.747 118.062  44.732  1.00  0.00           C
ATOM   2841  C36 POPEL 107       9.607 117.672  45.682  1.00  0.00           C
ATOM   2844  C37 POPEL 107       9.917 117.933  47.162  1.00  0.00           C
ATOM   2847  C38 POPEL 107       8.807 117.413  48.082  1.00  0.00           C
ATOM   2850  C39 POPEL 107       9.047 117.703  49.573  1.00  0.00           C
ATOM   2853 0C31 POPEL 107       8.447 119.042  50.042  1.00  0.00           C
ATOM   2856 1C31 POPEL 107       8.797 119.422  51.493  1.00  0.00           C
ATOM   2859 2C31 POPEL 107       8.557 118.283  52.492  1.00  0.00           C
ATOM   2862 3C31 POPEL 107       8.557 118.713  53.962  1.00  0.00           C
ATOM   2865 4C31 POPEL 107       9.837 119.433  54.411  1.00  0.00           C
ATOM   2868 5C31 POPEL 107       9.927 119.592  55.932  1.00  0.00           C
ATOM   2871 6C31 POPEL 107      11.137 120.433  56.371  1.00  0.00           C
ATOM   2875  NH3 POPEM 108     123.328  85.252  37.073  1.00  0.00           N
ATOM   2879  C12 POPEM 108     124.718  85.702  37.393  1.00  0.00           C
ATOM   2882  C11 POPEM 108     125.797  84.783  36.782  1.00  0.00           C
ATOM   2885  P   POPEM 108     125.287  82.413  37.861  1.00  0.00           P
ATOM   2886  O13 POPEM 108     124.387  81.313  37.481  1.00  0.00           O
ATOM   2887  O14 POPEM 108     126.667  82.052  38.263  1.00  0.00           O
ATOM   2888  O11 POPEM 108     124.547  83.242  38.951  1.00  0.00           O
ATOM   2889  O12 POPEM 108     125.357  83.433  36.641  1.00  0.00           O
ATOM   2890  C1  POPEM 108     125.147  83.542  40.201  1.00  0.00           C
ATOM   2893  C2  POPEM 108     124.117  83.332  41.312  1.00  0.00           C
ATOM   2895  O21 POPEM 108     124.817  83.713  42.501  1.00  0.00           O
ATOM   2896  C21 POPEM 108     124.088  84.363  43.382  1.00  0.00           C
ATOM   2897  O22 POPEM 108     122.897  84.223  43.583  1.00  0.00           O
ATOM   2898  C22 POPEM 108     124.947  85.442  44.042  1.00  0.00           C
ATOM   2901  C3  POPEM 108     123.627  81.852  41.301  1.00  0.00           C
ATOM   2904  O31 POPEM 108     122.647  81.562  42.312  1.00  0.00           O
ATOM   2905  C31 POPEM 108     123.177  81.082  43.432  1.00  0.00           C
ATOM   2906  O32 POPEM 108     124.357  80.823  43.602  1.00  0.00           O
ATOM   2907  C32 POPEM 108     122.067  80.933  44.472  1.00  0.00           C
ATOM   2910  C23 POPEM 108     125.067  85.282  45.571  1.00  0.00           C
ATOM   2913  C24 POPEM 108     126.487  84.892  45.991  1.00  0.00           C
ATOM   2916  C25 POPEM 108     126.597  84.522  47.481  1.00  0.00           C
ATOM   2919  C26 POPEM 108     125.917  85.532  48.421  1.00  0.00           C
ATOM   2922  C27 POPEM 108     126.067  85.142  49.902  1.00  0.00           C
ATOM   2925  C28 POPEM 108     125.487  86.163  50.901  1.00  0.00           C
ATOM   2928  C29 POPEM 108     123.977  86.192  50.842  1.00  0.00           C
ATOM   2930 0C21 POPEM 108     123.147  86.662  51.792  1.00  0.00           C
ATOM   2932 1C21 POPEM 108     123.557  87.232  53.123  1.00  0.00           C
ATOM   2935 2C21 POPEM 108     123.297  86.192  54.231  1.00  0.00           C
ATOM   2938 3C21 POPEM 108     123.667  86.683  55.641  1.00  0.00           C
ATOM   2941 4C21 POPEM 108     123.667  85.552  56.693  1.00  0.00           C
ATOM   2944 5C21 POPEM 108     122.267  85.133  57.171  1.00  0.00           C
ATOM   2947 6C21 POPEM 108     121.667  86.093  58.211  1.00  0.00           C
ATOM   2950 7C21 POPEM 108     120.387  85.552  58.861  1.00  0.00           C
ATOM   2953 8C21 POPEM 108     120.588  84.942  60.251  1.00  0.00           C
ATOM   2957  C33 POPEM 108     122.538  79.972  45.582  1.00  0.00           C
ATOM   2960  C34 POPEM 108     121.527  79.783  46.701  1.00  0.00           C
ATOM   2963  C35 POPEM 108     122.097  78.813  47.743  1.00  0.00           C
ATOM   2966  C36 POPEM 108     121.838  77.352  47.352  1.00  0.00           C
ATOM   2969  C37 POPEM 108     122.908  76.372  47.852  1.00  0.00           C
ATOM   2972  C38 POPEM 108     122.307  75.012  48.232  1.00  0.00           C
ATOM   2975  C39 POPEM 108     121.747  75.012  49.662  1.00  0.00           C
ATOM   2978 0C31 POPEM 108     120.937  73.753  49.992  1.00  0.00           C
ATOM   2981 1C31 POPEM 108     120.338  73.853  51.402  1.00  0.00           C
ATOM   2984 2C31 POPEM 108     119.438  72.652  51.731  1.00  0.00           C
ATOM   2987 3C31 POPEM 108     118.447  72.962  52.873  1.00  0.00           C
ATOM   2990 4C31 POPEM 108     117.248  73.802  52.402  1.00  0.00           C
ATOM   2993 5C31 POPEM 108     116.227  74.062  53.521  1.00  0.00           C
ATOM   2996 6C31 POPEM 108     115.077  74.972  53.071  1.00  0.00           C
ATOM   3000  NH3 POPEN 109      60.707  43.392  80.901  1.00  0.00           N
ATOM   3004  C12 POPEN 109      62.157  43.152  80.602  1.00  0.00           C
ATOM   3007  C11 POPEN 109      63.027  44.242  81.231  1.00  0.00           C
ATOM   3010  P   POPEN 109      65.547  44.852  81.253  1.00  0.00           P
ATOM   3011  O13 POPEN 109      65.137  45.793  82.313  1.00  0.00           O
ATOM   3012  O14 POPEN 109      66.447  43.742  81.623  1.00  0.00           O
ATOM   3013  O11 POPEN 109      66.197  45.682  80.062  1.00  0.00           O
ATOM   3014  O12 POPEN 109      64.287  44.212  80.562  1.00  0.00           O
ATOM   3015  C1  POPEN 109      66.257  45.122  78.742  1.00  0.00           C
ATOM   3018  C2  POPEN 109      67.727  44.962  78.271  1.00  0.00           C
ATOM   3020  O21 POPEN 109      67.757  44.223  77.033  1.00  0.00           O
ATOM   3021  C21 POPEN 109      67.557  44.972  75.962  1.00  0.00           C
ATOM   3022  O22 POPEN 109      67.267  46.152  75.962  1.00  0.00           O
ATOM   3023  C22 POPEN 109      67.767  44.153  74.691  1.00  0.00           C
ATOM   3026  C3  POPEN 109      68.667  44.302  79.322  1.00  0.00           C
ATOM   3029  O31 POPEN 109      69.967  44.042  78.753  1.00  0.00           O
ATOM   3030  C31 POPEN 109      70.097  42.852  78.191  1.00  0.00           C
ATOM   3031  O32 POPEN 109      69.337  41.912  78.341  1.00  0.00           O
ATOM   3032  C32 POPEN 109      71.288  42.852  77.232  1.00  0.00           C
ATOM   3035  C23 POPEN 109      69.177  44.342  74.091  1.00  0.00           C
ATOM   3038  C24 POPEN 109      69.357  45.662  73.312  1.00  0.00           C
ATOM   3041  C25 POPEN 109      70.717  45.802  72.592  1.00  0.00           C
ATOM   3044  C26 POPEN 109      70.997  44.652  71.611  1.00  0.00           C
ATOM   3047  C27 POPEN 109      72.257  44.862  70.762  1.00  0.00           C
ATOM   3050  C28 POPEN 109      72.697  43.592  70.012  1.00  0.00           C
ATOM   3053  C29 POPEN 109      73.347  42.602  70.941  1.00  0.00           C
ATOM   3055 0C21 POPEN 109      74.147  41.583  70.582  1.00  0.00           C
ATOM   3057 1C21 POPEN 109      74.537  41.222  69.173  1.00  0.00           C
ATOM   3060 2C21 POPEN 109      76.057  41.322  68.971  1.00  0.00           C
ATOM   3063 3C21 POPEN 109      76.477  41.052  67.522  1.00  0.00           C
ATOM   3066 4C21 POPEN 109      77.997  40.953  67.372  1.00  0.00           C
ATOM   3069 5C21 POPEN 109      78.467  40.762  65.932  1.00  0.00           C
ATOM   3072 6C21 POPEN 109      78.277  42.012  65.062  1.00  0.00           C
ATOM   3075 7C21 POPEN 109      79.187  42.002  63.822  1.00  0.00           C
ATOM   3078 8C21 POPEN 109      79.287  43.372  63.152  1.00  0.00           C
ATOM   3082  C33 POPEN 109      71.297  41.602  76.331  1.00  0.00           C
ATOM   3085  C34 POPEN 109      72.117  41.802  75.051  1.00  0.00           C
ATOM   3088  C35 POPEN 109      72.227  40.533  74.192  1.00  0.00           C
ATOM   3091  C36 POPEN 109      70.917  40.212  73.462  1.00  0.00           C
ATOM   3094  C37 POPEN 109      70.987  38.972  72.572  1.00  0.00           C
ATOM   3097  C38 POPEN 109      69.677  38.822  71.771  1.00  0.00           C
ATOM   3100  C39 POPEN 109      69.657  37.602  70.841  1.00  0.00           C
ATOM   3103 0C31 POPEN 109      70.657  37.662  69.682  1.00  0.00           C
ATOM   3106 1C31 POPEN 109      70.277  36.642  68.591  1.00  0.00           C
ATOM   3109 2C31 POPEN 109      71.327  36.492  67.481  1.00  0.00           C
ATOM   3112 3C31 POPEN 109      70.787  35.722  66.262  1.00  0.00           C
ATOM   3115 4C31 POPEN 109      69.987  34.452  66.611  1.00  0.00           C
ATOM   3118 5C31 POPEN 109      69.617  33.622  65.382  1.00  0.00           C
ATOM   3121 6C31 POPEN 109      68.817  32.363  65.731  1.00  0.00           C
ATOM   3125  NH3 POPEO 110      10.607   6.972  78.482  1.00  0.00           N
ATOM   3129  C12 POPEO 110      10.057   7.482  79.763  1.00  0.00           C
ATOM   3132  C11 POPEO 110       8.547   7.322  79.763  1.00  0.00           C
ATOM   3135  P   POPEO 110       6.687   7.912  81.512  1.00  0.00           P
ATOM   3136  O13 POPEO 110       5.977   7.022  82.453  1.00  0.00           O
ATOM   3137  O14 POPEO 110       6.907   9.292  81.982  1.00  0.00           O
ATOM   3138  O11 POPEO 110       5.887   7.952  80.163  1.00  0.00           O
ATOM   3139  O12 POPEO 110       8.097   7.342  81.101  1.00  0.00           O
ATOM   3140  C1  POPEO 110       5.417   6.702  79.623  1.00  0.00           C
ATOM   3143  C2  POPEO 110       5.457   6.722  78.082  1.00  0.00           C
ATOM   3145  O21 POPEO 110       4.562   7.752  77.643  1.00  0.00           O
ATOM   3146  C21 POPEO 110       4.667   8.152  76.402  1.00  0.00           C
ATOM   3147  O22 POPEO 110       5.477   7.762  75.572  1.00  0.00           O
ATOM   3148  C22 POPEO 110       3.612   9.222  76.142  1.00  0.00           C
ATOM   3151  C3  POPEO 110       5.097   5.322  77.503  1.00  0.00           C
ATOM   3154  O31 POPEO 110       5.617   5.212  76.161  1.00  0.00           O
ATOM   3155  C31 POPEO 110       5.207   4.182  75.452  1.00  0.00           C
ATOM   3156  O32 POPEO 110       4.697   3.172  75.892  1.00  0.00           O
ATOM   3157  C32 POPEO 110       5.667   4.392  74.021  1.00  0.00           C
ATOM   3160  C23 POPEO 110       2.812   8.912  74.862  1.00  0.00           C
ATOM   3163  C24 POPEO 110       2.022  10.122  74.341  1.00  0.00           C
ATOM   3166  C25 POPEO 110       2.892  11.332  73.923  1.00  0.00           C
ATOM   3169  C26 POPEO 110       4.082  10.972  73.021  1.00  0.00           C
ATOM   3172  C27 POPEO 110       4.817  12.202  72.463  1.00  0.00           C
ATOM   3175  C28 POPEO 110       5.857  11.842  71.382  1.00  0.00           C
ATOM   3178  C29 POPEO 110       6.527  13.072  70.822  1.00  0.00           C
ATOM   3180 0C21 POPEO 110       6.447  13.552  69.562  1.00  0.00           C
ATOM   3182 1C21 POPEO 110       5.667  12.992  68.392  1.00  0.00           C
ATOM   3185 2C21 POPEO 110       4.582  13.952  67.841  1.00  0.00           C
ATOM   3188 3C21 POPEO 110       5.107  15.152  67.032  1.00  0.00           C
ATOM   3191 4C21 POPEO 110       5.327  14.862  65.542  1.00  0.00           C
ATOM   3194 5C21 POPEO 110       4.002  14.752  64.782  1.00  0.00           C
ATOM   3197 6C21 POPEO 110       4.192  14.522  63.282  1.00  0.00           C
ATOM   3200 7C21 POPEO 110       2.872  14.152  62.593  1.00  0.00           C
ATOM   3203 8C21 POPEO 110       2.992  14.072  61.072  1.00  0.00           C
ATOM   3207  C33 POPEO 110       5.237   3.302  73.032  1.00  0.00           C
ATOM   3210  C34 POPEO 110       6.177   3.342  71.822  1.00  0.00           C
ATOM   3213  C35 POPEO 110       5.837   2.282  70.771  1.00  0.00           C
ATOM   3216  C36 POPEO 110       5.977   0.852  71.301  1.00  0.00           C
ATOM   3219  C37 POPEO 110       5.677  -0.188  70.232  1.00  0.00           C
ATOM   3222  C38 POPEO 110       5.787  -1.613  70.782  1.00  0.00           C
ATOM   3225  C39 POPEO 110       6.977  -2.393  70.212  1.00  0.00           C
ATOM   3228 0C31 POPEO 110       6.717  -2.953  68.812  1.00  0.00           C
ATOM   3231 1C31 POPEO 110       7.117  -4.433  68.713  1.00  0.00           C
ATOM   3234 2C31 POPEO 110       7.017  -5.003  67.291  1.00  0.00           C
ATOM   3237 3C31 POPEO 110       8.057  -4.403  66.331  1.00  0.00           C
ATOM   3240 4C31 POPEO 110       8.797  -5.473  65.532  1.00  0.00           C
ATOM   3243 5C31 POPEO 110       9.887  -4.863  64.642  1.00  0.00           C
ATOM   3246 6C31 POPEO 110      10.707  -5.913  63.892  1.00  0.00           C
ATOM   3250  NH3 POPEP 111      87.187  24.212  38.843  1.00  0.00           N
ATOM   3254  C12 POPEP 111      87.647  23.752  37.481  1.00  0.00           C
ATOM   3257  C11 POPEP 111      88.407  22.412  37.542  1.00  0.00           C
ATOM   3260  P   POPEP 111      87.277  20.702  39.211  1.00  0.00           P
ATOM   3261  O13 POPEP 111      87.057  21.822  40.142  1.00  0.00           O
ATOM   3262  O14 POPEP 111      86.278  19.612  39.132  1.00  0.00           O
ATOM   3263  O11 POPEP 111      88.697  20.052  39.521  1.00  0.00           O
ATOM   3264  O12 POPEP 111      87.528  21.302  37.792  1.00  0.00           O
ATOM   3265  C1  POPEP 111      88.727  19.052  40.553  1.00  0.00           C
ATOM   3268  C2  POPEP 111      88.508  17.632  39.992  1.00  0.00           C
ATOM   3270  O21 POPEP 111      88.368  16.762  41.111  1.00  0.00           O
ATOM   3271  C21 POPEP 111      87.148  16.612  41.602  1.00  0.00           C
ATOM   3272  O22 POPEP 111      86.107  16.952  41.083  1.00  0.00           O
ATOM   3273  C22 POPEP 111      87.317  16.042  43.021  1.00  0.00           C
ATOM   3276  C3  POPEP 111      89.718  17.202  39.103  1.00  0.00           C
ATOM   3279  O31 POPEP 111      90.168  15.862  39.373  1.00  0.00           O
ATOM   3280  C31 POPEP 111      90.987  15.472  40.352  1.00  0.00           C
ATOM   3281  O32 POPEP 111      91.267  14.302  40.542  1.00  0.00           O
ATOM   3282  C32 POPEP 111      91.617  16.592  41.231  1.00  0.00           C
ATOM   3285  C23 POPEP 111      86.008  15.882  43.832  1.00  0.00           C
ATOM   3288  C24 POPEP 111      85.627  17.112  44.671  1.00  0.00           C
ATOM   3291  C25 POPEP 111      84.697  16.722  45.833  1.00  0.00           C
ATOM   3294  C26 POPEP 111      85.437  16.292  47.101  1.00  0.00           C
ATOM   3297  C27 POPEP 111      84.508  16.222  48.323  1.00  0.00           C
ATOM   3300  C28 POPEP 111      85.287  15.942  49.622  1.00  0.00           C
ATOM   3303  C29 POPEP 111      84.537  16.352  50.862  1.00  0.00           C
ATOM   3305 0C21 POPEP 111      83.637  15.612  51.542  1.00  0.00           C
ATOM   3307 1C21 POPEP 111      83.197  14.212  51.213  1.00  0.00           C
ATOM   3310 2C21 POPEP 111      83.398  13.222  52.382  1.00  0.00           C
ATOM   3313 3C21 POPEP 111      84.877  12.932  52.701  1.00  0.00           C
ATOM   3316 4C21 POPEP 111      85.097  12.022  53.923  1.00  0.00           C
ATOM   3319 5C21 POPEP 111      84.667  10.562  53.722  1.00  0.00           C
ATOM   3322 6C21 POPEP 111      84.618   9.752  55.022  1.00  0.00           C
ATOM   3325 7C21 POPEP 111      83.307   9.962  55.802  1.00  0.00           C
ATOM   3328 8C21 POPEP 111      83.247   9.172  57.122  1.00  0.00           C
ATOM   3332  C33 POPEP 111      90.977  16.792  42.642  1.00  0.00           C
ATOM   3335  C34 POPEP 111      91.887  17.532  43.652  1.00  0.00           C
ATOM   3338  C35 POPEP 111      91.127  18.532  44.542  1.00  0.00           C
ATOM   3341  C36 POPEP 111      90.338  17.912  45.722  1.00  0.00           C
ATOM   3344  C37 POPEP 111      89.657  19.012  46.562  1.00  0.00           C
ATOM   3347  C38 POPEP 111      88.797  18.512  47.743  1.00  0.00           C
ATOM   3350  C39 POPEP 111      89.527  18.262  49.072  1.00  0.00           C
ATOM   3353 0C31 POPEP 111      89.587  19.482  50.022  1.00  0.00           C
ATOM   3356 1C31 POPEP 111      90.387  20.672  49.482  1.00  0.00           C
ATOM   3359 2C31 POPEP 111      90.618  21.802  50.493  1.00  0.00           C
ATOM   3362 3C31 POPEP 111      91.367  21.392  51.771  1.00  0.00           C
ATOM   3365 4C31 POPEP 111      92.628  20.542  51.511  1.00  0.00           C
ATOM   3368 5C31 POPEP 111      93.437  20.312  52.782  1.00  0.00           C
ATOM   3371 6C31 POPEP 111      94.618  19.342  52.621  1.00  0.00           C
ATOM   3375  NH3 POPEQ 112     101.777  58.062  78.721  1.00  0.00           N
ATOM   3379  C12 POPEQ 112     101.607  59.192  79.693  1.00  0.00           C
ATOM   3382  C11 POPEQ 112     102.978  59.672  80.163  1.00  0.00           C
ATOM   3385  P   POPEQ 112     104.357  61.392  78.731  1.00  0.00           P
ATOM   3386  O13 POPEQ 112     103.447  62.412  79.312  1.00  0.00           O
ATOM   3387  O14 POPEQ 112     105.807  61.392  79.052  1.00  0.00           O
ATOM   3388  O11 POPEQ 112     104.158  61.493  77.182  1.00  0.00           O
ATOM   3389  O12 POPEQ 112     103.797  59.953  79.033  1.00  0.00           O
ATOM   3390  C1  POPEQ 112     105.168  61.172  76.221  1.00  0.00           C
ATOM   3393  C2  POPEQ 112     104.547  60.382  75.022  1.00  0.00           C
ATOM   3395  O21 POPEQ 112     105.377  60.442  73.842  1.00  0.00           O
ATOM   3396  C21 POPEQ 112     105.357  61.582  73.161  1.00  0.00           C
ATOM   3397  O22 POPEQ 112     104.997  62.672  73.602  1.00  0.00           O
ATOM   3398  C22 POPEQ 112     105.797  61.372  71.701  1.00  0.00           C
ATOM   3401  C3  POPEQ 112     103.057  60.813  74.771  1.00  0.00           C
ATOM   3404  O31 POPEQ 112     102.477  60.102  73.661  1.00  0.00           O
ATOM   3405  C31 POPEQ 112     101.477  60.752  73.062  1.00  0.00           C
ATOM   3406  O32 POPEQ 112     101.187  61.923  73.252  1.00  0.00           O
ATOM   3407  C32 POPEQ 112     100.807  59.822  72.051  1.00  0.00           C
ATOM   3410  C23 POPEQ 112     107.288  61.022  71.521  1.00  0.00           C
ATOM   3413  C24 POPEQ 112     107.727  60.832  70.051  1.00  0.00           C
ATOM   3416  C25 POPEQ 112     107.948  62.142  69.282  1.00  0.00           C
ATOM   3419  C26 POPEQ 112     108.657  61.942  67.932  1.00  0.00           C
ATOM   3422  C27 POPEQ 112     108.737  63.252  67.121  1.00  0.00           C
ATOM   3425  C28 POPEQ 112     109.557  63.162  65.822  1.00  0.00           C
ATOM   3428  C29 POPEQ 112     108.948  62.282  64.763  1.00  0.00           C
ATOM   3430 0C21 POPEQ 112     108.927  62.552  63.442  1.00  0.00           C
ATOM   3432 1C21 POPEQ 112     109.567  63.753  62.792  1.00  0.00           C
ATOM   3435 2C21 POPEQ 112     110.168  63.442  61.413  1.00  0.00           C
ATOM   3438 3C21 POPEQ 112     111.217  62.323  61.431  1.00  0.00           C
ATOM   3441 4C21 POPEQ 112     112.517  62.682  60.681  1.00  0.00           C
ATOM   3444 5C21 POPEQ 112     113.427  61.472  60.501  1.00  0.00           C
ATOM   3447 6C21 POPEQ 112     114.677  61.772  59.651  1.00  0.00           C
ATOM   3450 7C21 POPEQ 112     115.487  60.502  59.361  1.00  0.00           C
ATOM   3453 8C21 POPEQ 112     116.707  60.732  58.492  1.00  0.00           C
ATOM   3457  C33 POPEQ 112     101.847  59.232  71.083  1.00  0.00           C
ATOM   3460  C34 POPEQ 112     101.367  59.262  69.632  1.00  0.00           C
ATOM   3463  C35 POPEQ 112     102.487  58.922  68.661  1.00  0.00           C
ATOM   3466  C36 POPEQ 112     102.317  59.563  67.282  1.00  0.00           C
ATOM   3469  C37 POPEQ 112     103.597  59.462  66.451  1.00  0.00           C
ATOM   3472  C38 POPEQ 112     103.387  59.613  64.941  1.00  0.00           C
ATOM   3475  C39 POPEQ 112     103.067  58.293  64.231  1.00  0.00           C
ATOM   3478 0C31 POPEQ 112     101.698  57.692  64.602  1.00  0.00           C
ATOM   3481 1C31 POPEQ 112     101.207  56.612  63.632  1.00  0.00           C
ATOM   3484 2C31 POPEQ 112     100.788  57.162  62.263  1.00  0.00           C
ATOM   3487 3C31 POPEQ 112      99.277  57.422  62.122  1.00  0.00           C
ATOM   3490 4C31 POPEQ 112      98.977  58.113  60.792  1.00  0.00           C
ATOM   3493 5C31 POPEQ 112      97.517  58.552  60.611  1.00  0.00           C
ATOM   3496 6C31 POPEQ 112      97.258  59.212  59.251  1.00  0.00           C
ATOM   3500  NH3 POPER 113      35.707 110.053  77.981  1.00  0.00           N
ATOM   3504  C12 POPER 113      35.767 108.843  78.882  1.00  0.00           C
ATOM   3507  C11 POPER 113      34.377 108.362  79.382  1.00  0.00           C
ATOM   3510  P   POPER 113      32.287 109.942  79.312  1.00  0.00           P
ATOM   3511  O13 POPER 113      31.497 108.782  78.842  1.00  0.00           O
ATOM   3512  O14 POPER 113      31.687 110.963  80.201  1.00  0.00           O
ATOM   3513  O11 POPER 113      32.987 110.702  78.112  1.00  0.00           O
ATOM   3514  O12 POPER 113      33.607 109.393  80.003  1.00  0.00           O
ATOM   3515  C1  POPER 113      32.417 110.842  76.812  1.00  0.00           C
ATOM   3518  C2  POPER 113      33.037 109.802  75.822  1.00  0.00           C
ATOM   3520  O21 POPER 113      34.057 110.342  74.963  1.00  0.00           O
ATOM   3521  C21 POPER 113      33.667 111.272  74.072  1.00  0.00           C
ATOM   3522  O22 POPER 113      32.547 111.742  74.021  1.00  0.00           O
ATOM   3523  C22 POPER 113      34.787 111.623  73.091  1.00  0.00           C
ATOM   3526  C3  POPER 113      31.927 109.002  75.081  1.00  0.00           C
ATOM   3529  O31 POPER 113      32.427 107.942  74.243  1.00  0.00           O
ATOM   3530  C31 POPER 113      32.837 106.832  74.862  1.00  0.00           C
ATOM   3531  O32 POPER 113      32.967 106.683  76.062  1.00  0.00           O
ATOM   3532  C32 POPER 113      32.987 105.722  73.822  1.00  0.00           C
ATOM   3535  C23 POPER 113      34.387 111.292  71.642  1.00  0.00           C
ATOM   3538  C24 POPER 113      35.447 111.723  70.622  1.00  0.00           C
ATOM   3541  C25 POPER 113      35.187 111.192  69.201  1.00  0.00           C
ATOM   3544  C26 POPER 113      33.957 111.772  68.492  1.00  0.00           C
ATOM   3547  C27 POPER 113      34.197 111.802  66.972  1.00  0.00           C
ATOM   3550  C28 POPER 113      32.947 112.213  66.172  1.00  0.00           C
ATOM   3553  C29 POPER 113      33.237 112.812  64.812  1.00  0.00           C
ATOM   3555 0C21 POPER 113      33.907 112.262  63.783  1.00  0.00           C
ATOM   3557 1C21 POPER 113      34.467 110.862  63.671  1.00  0.00           C
ATOM   3560 2C21 POPER 113      33.957 110.212  62.372  1.00  0.00           C
ATOM   3563 3C21 POPER 113      34.527 108.813  62.132  1.00  0.00           C
ATOM   3566 4C21 POPER 113      34.037 108.183  60.812  1.00  0.00           C
ATOM   3569 5C21 POPER 113      32.517 107.952  60.722  1.00  0.00           C
ATOM   3572 6C21 POPER 113      31.957 106.992  61.782  1.00  0.00           C
ATOM   3575 7C21 POPER 113      30.437 106.863  61.712  1.00  0.00           C
ATOM   3578 8C21 POPER 113      29.857 106.023  62.853  1.00  0.00           C
ATOM   3582  C33 POPER 113      31.877 104.662  73.993  1.00  0.00           C
ATOM   3585  C34 POPER 113      31.707 103.703  72.802  1.00  0.00           C
ATOM   3588  C35 POPER 113      30.687 104.192  71.771  1.00  0.00           C
ATOM   3591  C36 POPER 113      29.997 103.052  70.992  1.00  0.00           C
ATOM   3594  C37 POPER 113      28.737 103.542  70.251  1.00  0.00           C
ATOM   3597  C38 POPER 113      27.787 102.423  69.801  1.00  0.00           C
ATOM   3600  C39 POPER 113      28.347 101.483  68.731  1.00  0.00           C
ATOM   3603 0C31 POPER 113      28.257 102.073  67.322  1.00  0.00           C
ATOM   3606 1C31 POPER 113      28.847 101.133  66.262  1.00  0.00           C
ATOM   3609 2C31 POPER 113      28.527 101.572  64.822  1.00  0.00           C
ATOM   3612 3C31 POPER 113      29.257 100.722  63.762  1.00  0.00           C
ATOM   3615 4C31 POPER 113      30.767 101.002  63.652  1.00  0.00           C
ATOM   3618 5C31 POPER 113      31.087 102.432  63.201  1.00  0.00           C
ATOM   3621 6C31 POPER 113      32.537 102.642  62.771  1.00  0.00           C
ATOM   3625  NH3 POPES 114     111.017  18.732  36.551  1.00  0.00           N
ATOM   3629  C12 POPES 114     111.597  17.462  36.042  1.00  0.00           C
ATOM   3632  C11 POPES 114     110.507  16.622  35.361  1.00  0.00           C
ATOM   3635  P   POPES 114     111.448  14.282  36.013  1.00  0.00           P
ATOM   3636  O13 POPES 114     111.067  12.942  35.532  1.00  0.00           O
ATOM   3637  O14 POPES 114     112.857  14.542  36.361  1.00  0.00           O
ATOM   3638  O11 POPES 114     110.548  14.632  37.292  1.00  0.00           O
ATOM   3639  O12 POPES 114     111.008  15.362  34.922  1.00  0.00           O
ATOM   3640  C1  POPES 114     110.177  13.632  38.263  1.00  0.00           C
ATOM   3643  C2  POPES 114     109.927  14.302  39.652  1.00  0.00           C
ATOM   3645  O21 POPES 114     109.867  13.352  40.753  1.00  0.00           O
ATOM   3646  C21 POPES 114     108.757  12.652  40.971  1.00  0.00           C
ATOM   3647  O22 POPES 114     107.808  12.562  40.222  1.00  0.00           O
ATOM   3648  C22 POPES 114     108.817  11.962  42.333  1.00  0.00           C
ATOM   3651  C3  POPES 114     108.727  15.302  39.583  1.00  0.00           C
ATOM   3654  O31 POPES 114     108.827  16.442  40.451  1.00  0.00           O
ATOM   3655  C31 POPES 114     108.477  16.242  41.743  1.00  0.00           C
ATOM   3656  O32 POPES 114     108.088  15.182  42.201  1.00  0.00           O
ATOM   3657  C32 POPES 114     108.667  17.512  42.562  1.00  0.00           C
ATOM   3660  C23 POPES 114     107.698  10.902  42.512  1.00  0.00           C
ATOM   3663  C24 POPES 114     107.677  10.242  43.902  1.00  0.00           C
ATOM   3666  C25 POPES 114     107.668  11.252  45.051  1.00  0.00           C
ATOM   3669  C26 POPES 114     107.557  10.622  46.451  1.00  0.00           C
ATOM   3672  C27 POPES 114     107.567  11.722  47.512  1.00  0.00           C
ATOM   3675  C28 POPES 114     107.427  11.222  48.951  1.00  0.00           C
ATOM   3678  C29 POPES 114     107.357  12.382  49.911  1.00  0.00           C
ATOM   3680 0C21 POPES 114     106.227  12.932  50.402  1.00  0.00           C
ATOM   3682 1C21 POPES 114     104.807  12.502  50.093  1.00  0.00           C
ATOM   3685 2C21 POPES 114     104.198  11.732  51.283  1.00  0.00           C
ATOM   3688 3C21 POPES 114     102.737  11.332  51.021  1.00  0.00           C
ATOM   3691 4C21 POPES 114     102.148  10.432  52.132  1.00  0.00           C
ATOM   3694 5C21 POPES 114     102.148  11.072  53.521  1.00  0.00           C
ATOM   3697 6C21 POPES 114     101.448  10.202  54.571  1.00  0.00           C
ATOM   3700 7C21 POPES 114     101.497  10.802  55.982  1.00  0.00           C
ATOM   3703 8C21 POPES 114     100.497  10.162  56.943  1.00  0.00           C
ATOM   3707  C33 POPES 114     107.407  17.852  43.382  1.00  0.00           C
ATOM   3710  C34 POPES 114     107.538  19.212  44.081  1.00  0.00           C
ATOM   3713  C35 POPES 114     106.418  19.492  45.103  1.00  0.00           C
ATOM   3716  C36 POPES 114     106.817  20.622  46.062  1.00  0.00           C
ATOM   3719  C37 POPES 114     105.837  20.842  47.212  1.00  0.00           C
ATOM   3722  C38 POPES 114     106.537  21.432  48.442  1.00  0.00           C
ATOM   3725  C39 POPES 114     105.577  21.992  49.513  1.00  0.00           C
ATOM   3728 0C31 POPES 114     104.578  20.962  50.062  1.00  0.00           C
ATOM   3731 1C31 POPES 114     103.727  21.582  51.181  1.00  0.00           C
ATOM   3734 2C31 POPES 114     102.808  20.572  51.882  1.00  0.00           C
ATOM   3737 3C31 POPES 114     102.288  21.142  53.211  1.00  0.00           C
ATOM   3740 4C31 POPES 114     101.607  20.092  54.091  1.00  0.00           C
ATOM   3743 5C31 POPES 114     101.357  20.602  55.513  1.00  0.00           C
ATOM   3746 6C31 POPES 114     100.917  19.512  56.483  1.00  0.00           C
ATOM   3750  NH3 POPET 115      77.377  91.422  73.812  1.00  0.00           N
ATOM   3754  C12 POPET 115      77.997  90.373  74.721  1.00  0.00           C
ATOM   3757  C11 POPET 115      77.787  88.892  74.292  1.00  0.00           C
ATOM   3760  P   POPET 115      78.607  86.462  75.142  1.00  0.00           P
ATOM   3761  O13 POPET 115      80.038  86.262  75.423  1.00  0.00           O
ATOM   3762  O14 POPET 115      77.637  85.653  75.901  1.00  0.00           O
ATOM   3763  O11 POPET 115      78.387  86.173  73.602  1.00  0.00           O
ATOM   3764  O12 POPET 115      78.257  88.003  75.322  1.00  0.00           O
ATOM   3765  C1  POPET 115      78.707  84.862  73.091  1.00  0.00           C
ATOM   3768  C2  POPET 115      77.437  84.032  72.743  1.00  0.00           C
ATOM   3770  O21 POPET 115      77.607  83.113  71.652  1.00  0.00           O
ATOM   3771  C21 POPET 115      78.737  82.463  71.442  1.00  0.00           C
ATOM   3772  O22 POPET 115      79.707  82.402  72.172  1.00  0.00           O
ATOM   3773  C22 POPET 115      78.637  81.823  70.041  1.00  0.00           C
ATOM   3776  C3  POPET 115      76.227  84.983  72.432  1.00  0.00           C
ATOM   3779  O31 POPET 115      74.987  84.312  72.083  1.00  0.00           O
ATOM   3780  C31 POPET 115      74.787  84.202  70.762  1.00  0.00           C
ATOM   3781  O32 POPET 115      75.637  84.403  69.911  1.00  0.00           O
ATOM   3782  C32 POPET 115      73.347  83.792  70.382  1.00  0.00           C
ATOM   3785  C23 POPET 115      79.997  81.373  69.462  1.00  0.00           C
ATOM   3788  C24 POPET 115      79.947  80.893  67.993  1.00  0.00           C
ATOM   3791  C25 POPET 115      78.737  80.002  67.662  1.00  0.00           C
ATOM   3794  C26 POPET 115      78.877  79.183  66.371  1.00  0.00           C
ATOM   3797  C27 POPET 115      77.527  78.612  65.901  1.00  0.00           C
ATOM   3800  C28 POPET 115      77.607  77.642  64.701  1.00  0.00           C
ATOM   3803  C29 POPET 115      76.227  77.222  64.262  1.00  0.00           C
ATOM   3805 0C21 POPET 115      75.547  77.672  63.181  1.00  0.00           C
ATOM   3807 1C21 POPET 115      76.047  78.652  62.162  1.00  0.00           C
ATOM   3810 2C21 POPET 115      75.317  78.582  60.802  1.00  0.00           C
ATOM   3813 3C21 POPET 115      74.167  79.603  60.611  1.00  0.00           C
ATOM   3816 4C21 POPET 115      73.057  79.592  61.673  1.00  0.00           C
ATOM   3819 5C21 POPET 115      71.907  80.532  61.273  1.00  0.00           C
ATOM   3822 6C21 POPET 115      71.027  80.993  62.451  1.00  0.00           C
ATOM   3825 7C21 POPET 115      69.587  81.272  62.032  1.00  0.00           C
ATOM   3828 8C21 POPET 115      68.737  81.882  63.152  1.00  0.00           C
ATOM   3832  C33 POPET 115      72.827  84.533  69.103  1.00  0.00           C
ATOM   3835  C34 POPET 115      71.617  83.853  68.422  1.00  0.00           C
ATOM   3838  C35 POPET 115      70.987  84.652  67.252  1.00  0.00           C
ATOM   3841  C36 POPET 115      70.227  85.882  67.743  1.00  0.00           C
ATOM   3844  C37 POPET 115      69.307  86.623  66.743  1.00  0.00           C
ATOM   3847  C38 POPET 115      68.648  87.842  67.401  1.00  0.00           C
ATOM   3850  C39 POPET 115      67.337  88.362  66.782  1.00  0.00           C
ATOM   3853 0C31 POPET 115      67.507  89.002  65.402  1.00  0.00           C
ATOM   3856 1C31 POPET 115      66.447  90.063  65.103  1.00  0.00           C
ATOM   3859 2C31 POPET 115      66.587  90.732  63.722  1.00  0.00           C
ATOM   3862 3C31 POPET 115      65.987  89.892  62.582  1.00  0.00           C
ATOM   3865 4C31 POPET 115      66.007  90.632  61.242  1.00  0.00           C
ATOM   3868 5C31 POPET 115      65.317  89.823  60.132  1.00  0.00           C
ATOM   3871 6C31 POPET 115      65.357  90.513  58.773  1.00  0.00           C
ATOM   3875  NH3 POPEU 116      58.987  19.522  39.012  1.00  0.00           N
ATOM   3879  C12 POPEU 116      58.837  21.022  38.892  1.00  0.00           C
ATOM   3882  C11 POPEU 116      57.767  21.392  37.853  1.00  0.00           C
ATOM   3885  P   POPEU 116      55.397  20.492  38.562  1.00  0.00           P
ATOM   3886  O13 POPEU 116      54.447  21.202  37.681  1.00  0.00           O
ATOM   3887  O14 POPEU 116      55.037  19.142  39.032  1.00  0.00           O
ATOM   3888  O11 POPEU 116      55.707  21.422  39.782  1.00  0.00           O
ATOM   3889  O12 POPEU 116      56.757  20.392  37.751  1.00  0.00           O
ATOM   3890  C1  POPEU 116      56.087  20.852  41.032  1.00  0.00           C
ATOM   3893  C2  POPEU 116      56.287  22.002  42.042  1.00  0.00           C
ATOM   3895  O21 POPEU 116      56.877  21.522  43.272  1.00  0.00           O
ATOM   3896  C21 POPEU 116      58.187  21.422  43.253  1.00  0.00           C
ATOM   3897  O22 POPEU 116      58.897  21.232  42.282  1.00  0.00           O
ATOM   3898  C22 POPEU 116      58.667  21.672  44.671  1.00  0.00           C
ATOM   3901  C3  POPEU 116      54.947  22.752  42.322  1.00  0.00           C
ATOM   3904  O31 POPEU 116      54.547  22.702  43.713  1.00  0.00           O
ATOM   3905  C31 POPEU 116      54.137  21.502  44.091  1.00  0.00           C
ATOM   3906  O32 POPEU 116      53.997  20.522  43.372  1.00  0.00           O
ATOM   3907  C32 POPEU 116      53.947  21.452  45.602  1.00  0.00           C
ATOM   3910  C23 POPEU 116      57.997  20.762  45.722  1.00  0.00           C
ATOM   3913  C24 POPEU 116      58.347  21.172  47.151  1.00  0.00           C
ATOM   3916  C25 POPEU 116      58.137  20.002  48.111  1.00  0.00           C
ATOM   3919  C26 POPEU 116      58.467  20.302  49.583  1.00  0.00           C
ATOM   3922  C27 POPEU 116      59.047  19.042  50.222  1.00  0.00           C
ATOM   3925  C28 POPEU 116      58.987  18.932  51.751  1.00  0.00           C
ATOM   3928  C29 POPEU 116      59.407  17.522  52.101  1.00  0.00           C
ATOM   3930 0C21 POPEU 116      60.327  17.112  52.981  1.00  0.00           C
ATOM   3932 1C21 POPEU 116      61.127  17.962  53.932  1.00  0.00           C
ATOM   3935 2C21 POPEU 116      60.827  17.512  55.373  1.00  0.00           C
ATOM   3938 3C21 POPEU 116      61.687  18.232  56.402  1.00  0.00           C
ATOM   3941 4C21 POPEU 116      61.777  17.452  57.722  1.00  0.00           C
ATOM   3944 5C21 POPEU 116      60.447  17.322  58.471  1.00  0.00           C
ATOM   3947 6C21 POPEU 116      60.007  18.642  59.103  1.00  0.00           C
ATOM   3950 7C21 POPEU 116      58.817  18.462  60.042  1.00  0.00           C
ATOM   3953 8C21 POPEU 116      58.537  19.732  60.841  1.00  0.00           C
ATOM   3957  C33 POPEU 116      53.757  19.982  46.041  1.00  0.00           C
ATOM   3960  C34 POPEU 116      53.557  19.762  47.542  1.00  0.00           C
ATOM   3963  C35 POPEU 116      53.247  18.282  47.812  1.00  0.00           C
ATOM   3966  C36 POPEU 116      53.177  17.932  49.303  1.00  0.00           C
ATOM   3969  C37 POPEU 116      52.957  16.432  49.531  1.00  0.00           C
ATOM   3972  C38 POPEU 116      52.757  16.062  51.012  1.00  0.00           C
ATOM   3975  C39 POPEU 116      51.327  16.342  51.483  1.00  0.00           C
ATOM   3978 0C31 POPEU 116      51.077  15.842  52.911  1.00  0.00           C
ATOM   3981 1C31 POPEU 116      49.607  16.002  53.342  1.00  0.00           C
ATOM   3984 2C31 POPEU 116      49.267  15.222  54.622  1.00  0.00           C
ATOM   3987 3C31 POPEU 116      50.107  15.652  55.833  1.00  0.00           C
ATOM   3990 4C31 POPEU 116      49.727  14.922  57.132  1.00  0.00           C
ATOM   3993 5C31 POPEU 116      50.567  15.392  58.321  1.00  0.00           C
ATOM   3996 6C31 POPEU 116      50.207  14.692  59.632  1.00  0.00           C
ATOM   4000  NH3 POPEV 117      51.197  67.923  84.193  1.00  0.00           N
ATOM   4004  C12 POPEV 117      50.637  66.522  84.012  1.00  0.00           C
ATOM   4007  C11 POPEV 117      51.397  65.673  82.971  1.00  0.00           C
ATOM   4010  P   POPEV 117      49.567  64.122  81.842  1.00  0.00           P
ATOM   4011  O13 POPEV 117      49.167  62.713  82.103  1.00  0.00           O
ATOM   4012  O14 POPEV 117      48.507  65.103  82.122  1.00  0.00           O
ATOM   4013  O11 POPEV 117      50.097  64.232  80.373  1.00  0.00           O
ATOM   4014  O12 POPEV 117      50.807  64.383  82.782  1.00  0.00           O
ATOM   4015  C1  POPEV 117      51.047  63.372  79.763  1.00  0.00           C
ATOM   4018  C2  POPEV 117      51.457  63.893  78.331  1.00  0.00           C
ATOM   4020  O21 POPEV 117      50.397  64.582  77.632  1.00  0.00           O
ATOM   4021  C21 POPEV 117      49.197  64.062  77.751  1.00  0.00           C
ATOM   4022  O22 POPEV 117      48.937  62.883  77.942  1.00  0.00           O
ATOM   4023  C22 POPEV 117      48.157  65.192  77.701  1.00  0.00           C
ATOM   4026  C3  POPEV 117      52.147  62.812  77.441  1.00  0.00           C
ATOM   4029  O31 POPEV 117      52.157  63.103  76.021  1.00  0.00           O
ATOM   4030  C31 POPEV 117      52.837  64.142  75.572  1.00  0.00           C
ATOM   4031  O32 POPEV 117      53.367  65.003  76.262  1.00  0.00           O
ATOM   4032  C32 POPEV 117      52.897  64.033  74.042  1.00  0.00           C
ATOM   4035  C23 POPEV 117      47.997  65.883  76.331  1.00  0.00           C
ATOM   4038  C24 POPEV 117      48.127  67.412  76.352  1.00  0.00           C
ATOM   4041  C25 POPEV 117      49.477  67.912  75.812  1.00  0.00           C
ATOM   4044  C26 POPEV 117      49.617  67.722  74.292  1.00  0.00           C
ATOM   4047  C27 POPEV 117      51.027  68.033  73.772  1.00  0.00           C
ATOM   4050  C28 POPEV 117      51.127  67.972  72.232  1.00  0.00           C
ATOM   4053  C29 POPEV 117      50.577  69.243  71.632  1.00  0.00           C
ATOM   4055 0C21 POPEV 117      51.117  69.992  70.652  1.00  0.00           C
ATOM   4057 1C21 POPEV 117      52.377  69.732  69.852  1.00  0.00           C
ATOM   4060 2C21 POPEV 117      52.067  69.813  68.341  1.00  0.00           C
ATOM   4063 3C21 POPEV 117      53.327  69.813  67.451  1.00  0.00           C
ATOM   4066 4C21 POPEV 117      52.997  70.042  65.971  1.00  0.00           C
ATOM   4069 5C21 POPEV 117      52.417  68.812  65.271  1.00  0.00           C
ATOM   4072 6C21 POPEV 117      51.877  69.142  63.871  1.00  0.00           C
ATOM   4075 7C21 POPEV 117      51.397  67.912  63.083  1.00  0.00           C
ATOM   4078 8C21 POPEV 117      50.807  68.282  61.722  1.00  0.00           C
ATOM   4082  C33 POPEV 117      54.327  64.162  73.441  1.00  0.00           C
ATOM   4085  C34 POPEV 117      54.397  63.802  71.951  1.00  0.00           C
ATOM   4088  C35 POPEV 117      53.417  64.622  71.091  1.00  0.00           C
ATOM   4091  C36 POPEV 117      53.527  64.353  69.591  1.00  0.00           C
ATOM   4094  C37 POPEV 117      52.567  65.252  68.801  1.00  0.00           C
ATOM   4097  C38 POPEV 117      52.477  64.922  67.312  1.00  0.00           C
ATOM   4100  C39 POPEV 117      53.807  65.073  66.562  1.00  0.00           C
ATOM   4103 0C31 POPEV 117      53.597  64.982  65.041  1.00  0.00           C
ATOM   4106 1C31 POPEV 117      54.907  65.073  64.251  1.00  0.00           C
ATOM   4109 2C31 POPEV 117      54.647  65.092  62.743  1.00  0.00           C
ATOM   4112 3C31 POPEV 117      55.587  64.182  61.951  1.00  0.00           C
ATOM   4115 4C31 POPEV 117      57.067  64.572  62.071  1.00  0.00           C
ATOM   4118 5C31 POPEV 117      57.917  63.972  60.942  1.00  0.00           C
ATOM   4121 6C31 POPEV 117      59.347  64.512  60.942  1.00  0.00           C
ATOM   4125  NH3 POPEW 118     119.007  53.122  79.332  1.00  0.00           N
ATOM   4129  C12 POPEW 118     118.788  52.113  80.423  1.00  0.00           C
ATOM   4132  C11 POPEW 118     119.727  52.383  81.602  1.00  0.00           C
ATOM   4135  P   POPEW 118     119.937  54.682  82.792  1.00  0.00           P
ATOM   4136  O13 POPEW 118     119.167  55.392  83.843  1.00  0.00           O
ATOM   4137  O14 POPEW 118     121.327  54.272  83.102  1.00  0.00           O
ATOM   4138  O11 POPEW 118     119.877  55.522  81.432  1.00  0.00           O
ATOM   4139  O12 POPEW 118     119.127  53.372  82.442  1.00  0.00           O
ATOM   4140  C1  POPEW 118     120.728  56.682  81.432  1.00  0.00           C
ATOM   4143  C2  POPEW 118     120.697  57.453  80.093  1.00  0.00           C
ATOM   4145  O21 POPEW 118     121.247  56.653  79.052  1.00  0.00           O
ATOM   4146  C21 POPEW 118     120.467  55.902  78.341  1.00  0.00           C
ATOM   4147  O22 POPEW 118     119.257  55.752  78.482  1.00  0.00           O
ATOM   4148  C22 POPEW 118     121.307  55.352  77.193  1.00  0.00           C
ATOM   4151  C3  POPEW 118     121.588  58.722  80.182  1.00  0.00           C
ATOM   4154  O31 POPEW 118     121.367  59.613  79.072  1.00  0.00           O
ATOM   4155  C31 POPEW 118     121.728  59.132  77.872  1.00  0.00           C
ATOM   4156  O32 POPEW 118     120.927  58.832  77.002  1.00  0.00           O
ATOM   4157  C32 POPEW 118     123.247  59.052  77.721  1.00  0.00           C
ATOM   4160  C23 POPEW 118     120.557  54.502  76.161  1.00  0.00           C
ATOM   4163  C24 POPEW 118     121.177  54.682  74.782  1.00  0.00           C
ATOM   4166  C25 POPEW 118     120.607  53.732  73.731  1.00  0.00           C
ATOM   4169  C26 POPEW 118     121.207  54.042  72.362  1.00  0.00           C
ATOM   4172  C27 POPEW 118     120.688  53.113  71.262  1.00  0.00           C
ATOM   4175  C28 POPEW 118     121.767  52.862  70.192  1.00  0.00           C
ATOM   4178  C29 POPEW 118     121.237  52.372  68.861  1.00  0.00           C
ATOM   4180 0C21 POPEW 118     120.588  53.152  67.981  1.00  0.00           C
ATOM   4182 1C21 POPEW 118     120.217  54.602  68.193  1.00  0.00           C
ATOM   4185 2C21 POPEW 118     120.828  55.592  67.191  1.00  0.00           C
ATOM   4188 3C21 POPEW 118     119.987  55.712  65.911  1.00  0.00           C
ATOM   4191 4C21 POPEW 118     120.517  56.863  65.051  1.00  0.00           C
ATOM   4194 5C21 POPEW 118     119.758  57.043  63.742  1.00  0.00           C
ATOM   4197 6C21 POPEW 118     120.457  58.082  62.873  1.00  0.00           C
ATOM   4200 7C21 POPEW 118     119.538  58.682  61.803  1.00  0.00           C
ATOM   4203 8C21 POPEW 118     120.257  59.712  60.942  1.00  0.00           C
ATOM   4207  C33 POPEW 118     123.667  58.802  76.253  1.00  0.00           C
ATOM   4210  C34 POPEW 118     125.187  58.612  76.091  1.00  0.00           C
ATOM   4213  C35 POPEW 118     125.548  57.912  74.763  1.00  0.00           C
ATOM   4216  C36 POPEW 118     127.057  57.812  74.502  1.00  0.00           C
ATOM   4219  C37 POPEW 118     127.407  57.782  73.001  1.00  0.00           C
ATOM   4222  C38 POPEW 118     128.887  58.082  72.701  1.00  0.00           C
ATOM   4225  C39 POPEW 118     129.767  56.863  72.372  1.00  0.00           C
ATOM   4228 0C31 POPEW 118     129.517  56.302  70.962  1.00  0.00           C
ATOM   4231 1C31 POPEW 118     130.487  55.172  70.572  1.00  0.00           C
ATOM   4234 2C31 POPEW 118     130.117  54.423  69.271  1.00  0.00           C
ATOM   4237 3C31 POPEW 118     129.657  55.342  68.132  1.00  0.00           C
ATOM   4240 4C31 POPEW 118     129.438  54.613  66.792  1.00  0.00           C
ATOM   4243 5C31 POPEW 118     128.747  55.522  65.771  1.00  0.00           C
ATOM   4246 6C31 POPEW 118     128.627  54.912  64.372  1.00  0.00           C
ATOM   4250  NH3 POPEX 119      25.107  50.722  80.742  1.00  0.00           N
ATOM   4254  C12 POPEX 119      23.797  50.372  81.372  1.00  0.00           C
ATOM   4257  C11 POPEX 119      22.647  50.632  80.392  1.00  0.00           C
ATOM   4260  P   POPEX 119      20.137  51.172  80.802  1.00  0.00           P
ATOM   4261  O13 POPEX 119      18.967  50.312  80.532  1.00  0.00           O
ATOM   4262  O14 POPEX 119      20.057  52.142  81.922  1.00  0.00           O
ATOM   4263  O11 POPEX 119      20.437  52.052  79.553  1.00  0.00           O
ATOM   4264  O12 POPEX 119      21.407  50.292  81.021  1.00  0.00           O
ATOM   4265  C1  POPEX 119      20.017  51.692  78.242  1.00  0.00           C
ATOM   4268  C2  POPEX 119      20.067  52.952  77.363  1.00  0.00           C
ATOM   4270  O21 POPEX 119      19.487  52.742  76.062  1.00  0.00           O
ATOM   4271  C21 POPEX 119      18.177  52.922  76.021  1.00  0.00           C
ATOM   4272  O22 POPEX 119      17.387  52.492  76.842  1.00  0.00           O
ATOM   4273  C22 POPEX 119      17.907  53.992  74.963  1.00  0.00           C
ATOM   4276  C3  POPEX 119      21.537  53.412  77.201  1.00  0.00           C
ATOM   4279  O31 POPEX 119      21.687  54.703  76.572  1.00  0.00           O
ATOM   4280  C31 POPEX 119      21.827  54.662  75.251  1.00  0.00           C
ATOM   4281  O32 POPEX 119      21.717  53.672  74.551  1.00  0.00           O
ATOM   4282  C32 POPEX 119      22.197  56.042  74.721  1.00  0.00           C
ATOM   4285  C23 POPEX 119      16.647  53.762  74.103  1.00  0.00           C
ATOM   4288  C24 POPEX 119      16.427  54.892  73.091  1.00  0.00           C
ATOM   4291  C25 POPEX 119      15.207  54.743  72.191  1.00  0.00           C
ATOM   4294  C26 POPEX 119      15.267  53.532  71.252  1.00  0.00           C
ATOM   4297  C27 POPEX 119      14.207  53.642  70.162  1.00  0.00           C
ATOM   4300  C28 POPEX 119      14.087  52.383  69.282  1.00  0.00           C
ATOM   4303  C29 POPEX 119      15.167  52.302  68.231  1.00  0.00           C
ATOM   4305 0C21 POPEX 119      14.977  52.272  66.902  1.00  0.00           C
ATOM   4307 1C21 POPEX 119      13.647  52.313  66.182  1.00  0.00           C
ATOM   4310 2C21 POPEX 119      13.687  52.982  64.791  1.00  0.00           C
ATOM   4313 3C21 POPEX 119      13.987  54.493  64.833  1.00  0.00           C
ATOM   4316 4C21 POPEX 119      13.907  55.122  63.432  1.00  0.00           C
ATOM   4319 5C21 POPEX 119      14.227  56.622  63.422  1.00  0.00           C
ATOM   4322 6C21 POPEX 119      14.267  57.192  62.001  1.00  0.00           C
ATOM   4325 7C21 POPEX 119      14.647  58.682  61.972  1.00  0.00           C
ATOM   4328 8C21 POPEX 119      14.537  59.302  60.571  1.00  0.00           C
ATOM   4332  C33 POPEX 119      22.217  56.082  73.172  1.00  0.00           C
ATOM   4335  C34 POPEX 119      22.497  57.472  72.581  1.00  0.00           C
ATOM   4338  C35 POPEX 119      22.797  57.372  71.072  1.00  0.00           C
ATOM   4341  C36 POPEX 119      22.997  58.703  70.341  1.00  0.00           C
ATOM   4344  C37 POPEX 119      23.657  58.472  68.971  1.00  0.00           C
ATOM   4347  C38 POPEX 119      23.987  59.752  68.193  1.00  0.00           C
ATOM   4350  C39 POPEX 119      24.887  59.462  66.981  1.00  0.00           C
ATOM   4353 0C31 POPEX 119      25.507  60.712  66.331  1.00  0.00           C
ATOM   4356 1C31 POPEX 119      24.507  61.542  65.521  1.00  0.00           C
ATOM   4359 2C31 POPEX 119      25.197  62.682  64.742  1.00  0.00           C
ATOM   4362 3C31 POPEX 119      25.557  63.902  65.612  1.00  0.00           C
ATOM   4365 4C31 POPEX 119      26.237  65.012  64.801  1.00  0.00           C
ATOM   4368 5C31 POPEX 119      26.537  66.272  65.632  1.00  0.00           C
ATOM   4371 6C31 POPEX 119      27.147  67.412  64.801  1.00  0.00           C
ATOM   4375  NH3 POPEY 120      51.727 109.823  35.611  1.00  0.00           N
ATOM   4379  C12 POPEY 120      51.697 108.312  35.742  1.00  0.00           C
ATOM   4382  C11 POPEY 120      53.007 107.612  35.312  1.00  0.00           C
ATOM   4385  P   POPEY 120      55.047 109.083  36.072  1.00  0.00           P
ATOM   4386  O13 POPEY 120      55.727 109.123  34.762  1.00  0.00           O
ATOM   4387  O14 POPEY 120      54.307 110.272  36.521  1.00  0.00           O
ATOM   4388  O11 POPEY 120      56.197 108.813  37.141  1.00  0.00           O
ATOM   4389  O12 POPEY 120      54.107 107.822  36.213  1.00  0.00           O
ATOM   4390  C1  POPEY 120      55.847 108.412  38.462  1.00  0.00           C
ATOM   4393  C2  POPEY 120      57.077 107.842  39.201  1.00  0.00           C
ATOM   4395  O21 POPEY 120      56.577 107.213  40.392  1.00  0.00           O
ATOM   4396  C21 POPEY 120      57.067 106.002  40.632  1.00  0.00           C
ATOM   4397  O22 POPEY 120      57.857 105.403  39.931  1.00  0.00           O
ATOM   4398  C22 POPEY 120      56.417 105.513  41.932  1.00  0.00           C
ATOM   4401  C3  POPEY 120      58.097 108.943  39.602  1.00  0.00           C
ATOM   4404  O31 POPEY 120      59.257 108.362  40.231  1.00  0.00           O
ATOM   4405  C31 POPEY 120      60.217 108.003  39.382  1.00  0.00           C
ATOM   4406  O32 POPEY 120      60.247 108.302  38.201  1.00  0.00           O
ATOM   4407  C32 POPEY 120      61.217 107.092  40.112  1.00  0.00           C
ATOM   4410  C23 POPEY 120      56.557 104.002  42.192  1.00  0.00           C
ATOM   4413  C24 POPEY 120      56.247 103.603  43.643  1.00  0.00           C
ATOM   4416  C25 POPEY 120      57.407 103.912  44.601  1.00  0.00           C
ATOM   4419  C26 POPEY 120      57.167 103.452  46.041  1.00  0.00           C
ATOM   4422  C27 POPEY 120      58.247 103.993  46.992  1.00  0.00           C
ATOM   4425  C28 POPEY 120      58.007 103.642  48.471  1.00  0.00           C
ATOM   4428  C29 POPEY 120      59.037 104.312  49.341  1.00  0.00           C
ATOM   4430 0C21 POPEY 120      58.907 104.673  50.632  1.00  0.00           C
ATOM   4432 1C21 POPEY 120      57.697 104.452  51.493  1.00  0.00           C
ATOM   4435 2C21 POPEY 120      57.247 105.742  52.201  1.00  0.00           C
ATOM   4438 3C21 POPEY 120      58.077 106.093  53.451  1.00  0.00           C
ATOM   4441 4C21 POPEY 120      57.657 107.453  54.042  1.00  0.00           C
ATOM   4444 5C21 POPEY 120      57.877 107.563  55.562  1.00  0.00           C
ATOM   4447 6C21 POPEY 120      57.467 108.953  56.083  1.00  0.00           C
ATOM   4450 7C21 POPEY 120      57.437 109.062  57.612  1.00  0.00           C
ATOM   4453 8C21 POPEY 120      57.407 110.492  58.152  1.00  0.00           C
ATOM   4457  C33 POPEY 120      62.617 107.712  40.402  1.00  0.00           C
ATOM   4460  C34 POPEY 120      62.647 108.743  41.551  1.00  0.00           C
ATOM   4463  C35 POPEY 120      62.257 108.183  42.931  1.00  0.00           C
ATOM   4466  C36 POPEY 120      63.437 108.013  43.913  1.00  0.00           C
ATOM   4469  C37 POPEY 120      63.777 109.293  44.701  1.00  0.00           C
ATOM   4472  C38 POPEY 120      64.967 109.153  45.672  1.00  0.00           C
ATOM   4475  C39 POPEY 120      65.147 110.342  46.632  1.00  0.00           C
ATOM   4478 0C31 POPEY 120      66.517 110.312  47.333  1.00  0.00           C
ATOM   4481 1C31 POPEY 120      66.747 111.432  48.362  1.00  0.00           C
ATOM   4484 2C31 POPEY 120      68.247 111.742  48.521  1.00  0.00           C
ATOM   4487 3C31 POPEY 120      68.587 112.892  49.472  1.00  0.00           C
ATOM   4490 4C31 POPEY 120      68.577 112.522  50.951  1.00  0.00           C
ATOM   4493 5C31 POPEY 120      69.657 113.293  51.731  1.00  0.00           C
ATOM   4496 6C31 POPEY 120      69.667 113.003  53.232  1.00  0.00           C
ATOM   4500  NH3 POPEZ 121      54.607  37.972  42.852  1.00  0.00           N
ATOM   4504  C12 POPEZ 121      55.397  38.872  41.943  1.00  0.00           C
ATOM   4507  C11 POPEZ 121      55.677  40.203  42.663  1.00  0.00           C
ATOM   4510  P   POPEZ 121      57.007  42.432  42.481  1.00  0.00           P
ATOM   4511  O13 POPEZ 121      58.407  42.572  42.031  1.00  0.00           O
ATOM   4512  O14 POPEZ 121      56.077  43.532  42.171  1.00  0.00           O
ATOM   4513  O11 POPEZ 121      57.047  42.192  44.051  1.00  0.00           O
ATOM   4514  O12 POPEZ 121      56.427  41.092  41.832  1.00  0.00           O
ATOM   4515  C1  POPEZ 121      58.007  42.973  44.782  1.00  0.00           C
ATOM   4518  C2  POPEZ 121      57.867  42.802  46.312  1.00  0.00           C
ATOM   4520  O21 POPEZ 121      59.127  43.062  46.961  1.00  0.00           O
ATOM   4521  C21 POPEZ 121      59.537  44.332  46.992  1.00  0.00           C
ATOM   4522  O22 POPEZ 121      58.977  45.262  46.441  1.00  0.00           O
ATOM   4523  C22 POPEZ 121      60.667  44.452  48.012  1.00  0.00           C
ATOM   4526  C3  POPEZ 121      57.407  41.352  46.673  1.00  0.00           C
ATOM   4529  O31 POPEZ 121      57.947  40.872  47.923  1.00  0.00           O
ATOM   4530  C31 POPEZ 121      57.477  41.453  49.002  1.00  0.00           C
ATOM   4531  O32 POPEZ 121      56.527  42.222  49.062  1.00  0.00           O
ATOM   4532  C32 POPEZ 121      58.297  41.042  50.222  1.00  0.00           C
ATOM   4535  C23 POPEZ 121      61.077  45.912  48.342  1.00  0.00           C
ATOM   4538  C24 POPEZ 121      61.127  46.152  49.861  1.00  0.00           C
ATOM   4541  C25 POPEZ 121      62.107  45.242  50.623  1.00  0.00           C
ATOM   4544  C26 POPEZ 121      61.977  45.422  52.141  1.00  0.00           C
ATOM   4547  C27 POPEZ 121      62.867  44.502  52.981  1.00  0.00           C
ATOM   4550  C28 POPEZ 121      62.527  44.563  54.492  1.00  0.00           C
ATOM   4553  C29 POPEZ 121      62.937  45.863  55.142  1.00  0.00           C
ATOM   4555 0C21 POPEZ 121      62.227  46.602  56.021  1.00  0.00           C
ATOM   4557 1C21 POPEZ 121      60.867  46.322  56.602  1.00  0.00           C
ATOM   4560 2C21 POPEZ 121      60.867  46.322  58.152  1.00  0.00           C
ATOM   4563 3C21 POPEZ 121      61.737  45.212  58.742  1.00  0.00           C
ATOM   4566 4C21 POPEZ 121      61.637  45.082  60.262  1.00  0.00           C
ATOM   4569 5C21 POPEZ 121      62.837  44.283  60.792  1.00  0.00           C
ATOM   4572 6C21 POPEZ 121      62.787  43.922  62.281  1.00  0.00           C
ATOM   4575 7C21 POPEZ 121      64.157  43.402  62.743  1.00  0.00           C
ATOM   4578 8C21 POPEZ 121      64.127  42.572  64.021  1.00  0.00           C
ATOM   4582  C33 POPEZ 121      59.817  41.362  50.121  1.00  0.00           C
ATOM   4585  C34 POPEZ 121      60.687  40.102  50.233  1.00  0.00           C
ATOM   4588  C35 POPEZ 121      62.107  40.352  50.751  1.00  0.00           C
ATOM   4591  C36 POPEZ 121      62.187  40.382  52.291  1.00  0.00           C
ATOM   4594  C37 POPEZ 121      63.627  40.262  52.812  1.00  0.00           C
ATOM   4597  C38 POPEZ 121      63.717  40.412  54.333  1.00  0.00           C
ATOM   4600  C39 POPEZ 121      65.087  40.022  54.893  1.00  0.00           C
ATOM   4603 0C31 POPEZ 121      65.157  40.122  56.432  1.00  0.00           C
ATOM   4606 1C31 POPEZ 121      66.407  39.442  57.013  1.00  0.00           C
ATOM   4609 2C31 POPEZ 121      66.547  39.602  58.531  1.00  0.00           C
ATOM   4612 3C31 POPEZ 121      67.557  38.622  59.152  1.00  0.00           C
ATOM   4615 4C31 POPEZ 121      67.597  38.682  60.693  1.00  0.00           C
ATOM   4618 5C31 POPEZ 121      68.527  37.622  61.292  1.00  0.00           C
ATOM   4621 6C31 POPEZ 121      68.457  37.512  62.822  1.00  0.00           C
ATOM   4625  NH3 POPEa 122     107.827  26.682  80.172  1.00  0.00           N
ATOM   4629  C12 POPEa 122     106.437  26.262  80.572  1.00  0.00           C
ATOM   4632  C11 POPEa 122     105.567  27.462  80.993  1.00  0.00           C
ATOM   4635  P   POPEa 122     106.387  29.832  81.632  1.00  0.00           P
ATOM   4636  O13 POPEa 122     105.117  30.312  81.051  1.00  0.00           O
ATOM   4637  O14 POPEa 122     106.938  30.592  82.752  1.00  0.00           O
ATOM   4638  O11 POPEa 122     107.447  29.742  80.462  1.00  0.00           O
ATOM   4639  O12 POPEa 122     106.237  28.282  81.962  1.00  0.00           O
ATOM   4640  C1  POPEa 122     107.108  29.852  79.072  1.00  0.00           C
ATOM   4643  C2  POPEa 122     108.118  30.792  78.341  1.00  0.00           C
ATOM   4645  O21 POPEa 122     107.937  30.782  76.902  1.00  0.00           O
ATOM   4646  C21 POPEa 122     108.258  29.662  76.272  1.00  0.00           C
ATOM   4647  O22 POPEa 122     108.487  28.582  76.792  1.00  0.00           O
ATOM   4648  C22 POPEa 122     108.328  29.892  74.752  1.00  0.00           C
ATOM   4651  C3  POPEa 122     109.627  30.602  78.742  1.00  0.00           C
ATOM   4654  O31 POPEa 122     110.417  31.692  78.201  1.00  0.00           O
ATOM   4655  C31 POPEa 122     110.257  32.812  78.902  1.00  0.00           C
ATOM   4656  O32 POPEa 122     110.028  32.852  80.102  1.00  0.00           O
ATOM   4657  C32 POPEa 122     110.217  34.042  78.001  1.00  0.00           C
ATOM   4660  C23 POPEa 122     107.148  29.262  73.962  1.00  0.00           C
ATOM   4663  C24 POPEa 122     107.487  28.872  72.502  1.00  0.00           C
ATOM   4666  C25 POPEa 122     107.437  30.002  71.462  1.00  0.00           C
ATOM   4669  C26 POPEa 122     108.118  29.602  70.142  1.00  0.00           C
ATOM   4672  C27 POPEa 122     108.007  30.652  69.021  1.00  0.00           C
ATOM   4675  C28 POPEa 122     108.918  30.362  67.802  1.00  0.00           C
ATOM   4678  C29 POPEa 122     110.367  30.722  68.053  1.00  0.00           C
ATOM   4680 0C21 POPEa 122     111.467  30.082  67.603  1.00  0.00           C
ATOM   4682 1C21 POPEa 122     111.497  28.862  66.722  1.00  0.00           C
ATOM   4685 2C21 POPEa 122     111.317  29.272  65.243  1.00  0.00           C
ATOM   4688 3C21 POPEa 122     111.317  28.092  64.262  1.00  0.00           C
ATOM   4691 4C21 POPEa 122     111.107  28.552  62.812  1.00  0.00           C
ATOM   4694 5C21 POPEa 122     110.767  27.402  61.852  1.00  0.00           C
ATOM   4697 6C21 POPEa 122     110.647  27.902  60.411  1.00  0.00           C
ATOM   4700 7C21 POPEa 122     110.467  26.792  59.373  1.00  0.00           C
ATOM   4703 8C21 POPEa 122     110.487  27.332  57.931  1.00  0.00           C
ATOM   4707  C33 POPEa 122     110.217  33.772  76.482  1.00  0.00           C
ATOM   4710  C34 POPEa 122     108.957  34.282  75.771  1.00  0.00           C
ATOM   4713  C35 POPEa 122     109.007  35.802  75.582  1.00  0.00           C
ATOM   4716  C36 POPEa 122     109.397  36.182  74.152  1.00  0.00           C
ATOM   4719  C37 POPEa 122     109.777  37.662  73.982  1.00  0.00           C
ATOM   4722  C38 POPEa 122     111.288  37.942  74.152  1.00  0.00           C
ATOM   4725  C39 POPEa 122     111.717  39.242  73.462  1.00  0.00           C
ATOM   4728 0C31 POPEa 122     111.857  39.083  71.943  1.00  0.00           C
ATOM   4731 1C31 POPEa 122     112.317  40.342  71.201  1.00  0.00           C
ATOM   4734 2C31 POPEa 122     112.857  39.982  69.812  1.00  0.00           C
ATOM   4737 3C31 POPEa 122     113.258  41.172  68.931  1.00  0.00           C
ATOM   4740 4C31 POPEa 122     114.597  41.793  69.352  1.00  0.00           C
ATOM   4743 5C31 POPEa 122     115.077  42.862  68.362  1.00  0.00           C
ATOM   4746 6C31 POPEa 122     116.317  43.622  68.853  1.00  0.00           C
ATOM   4750  NH3 POPEb 123      31.657  37.232  81.312  1.00  0.00           N
ATOM   4754  C12 POPEb 123      30.897  35.953  81.051  1.00  0.00           C
ATOM   4757  C11 POPEb 123      29.707  36.252  80.132  1.00  0.00           C
ATOM   4760  P   POPEb 123      28.037  38.252  79.721  1.00  0.00           P
ATOM   4761  O13 POPEb 123      26.807  37.672  80.271  1.00  0.00           O
ATOM   4762  O14 POPEb 123      28.247  39.712  79.852  1.00  0.00           O
ATOM   4763  O11 POPEb 123      28.227  37.893  78.191  1.00  0.00           O
ATOM   4764  O12 POPEb 123      29.257  37.572  80.423  1.00  0.00           O
ATOM   4765  C1  POPEb 123      27.347  36.912  77.643  1.00  0.00           C
ATOM   4768  C2  POPEb 123      27.847  36.392  76.272  1.00  0.00           C
ATOM   4770  O21 POPEb 123      27.157  37.082  75.212  1.00  0.00           O
ATOM   4771  C21 POPEb 123      27.667  38.262  74.882  1.00  0.00           C
ATOM   4772  O22 POPEb 123      28.667  38.772  75.361  1.00  0.00           O
ATOM   4773  C22 POPEb 123      26.827  38.892  73.783  1.00  0.00           C
ATOM   4776  C3  POPEb 123      27.597  34.863  76.161  1.00  0.00           C
ATOM   4779  O31 POPEb 123      27.657  34.332  74.822  1.00  0.00           O
ATOM   4780  C31 POPEb 123      28.857  34.302  74.271  1.00  0.00           C
ATOM   4781  O32 POPEb 123      29.887  34.703  74.791  1.00  0.00           O
ATOM   4782  C32 POPEb 123      28.807  33.552  72.951  1.00  0.00           C
ATOM   4785  C23 POPEb 123      26.777  37.982  72.541  1.00  0.00           C
ATOM   4788  C24 POPEb 123      25.737  38.422  71.512  1.00  0.00           C
ATOM   4791  C25 POPEb 123      25.217  37.212  70.722  1.00  0.00           C
ATOM   4794  C26 POPEb 123      24.057  37.563  69.801  1.00  0.00           C
ATOM   4797  C27 POPEb 123      23.277  36.322  69.322  1.00  0.00           C
ATOM   4800  C28 POPEb 123      22.197  36.782  68.333  1.00  0.00           C
ATOM   4803  C29 POPEb 123      21.247  35.822  67.673  1.00  0.00           C
ATOM   4805 0C21 POPEb 123      20.237  36.222  66.862  1.00  0.00           C
ATOM   4807 1C21 POPEb 123      19.857  37.662  66.562  1.00  0.00           C
ATOM   4810 2C21 POPEb 123      20.527  38.322  65.341  1.00  0.00           C
ATOM   4813 3C21 POPEb 123      20.047  37.782  63.983  1.00  0.00           C
ATOM   4816 4C21 POPEb 123      20.487  38.652  62.782  1.00  0.00           C
ATOM   4819 5C21 POPEb 123      19.577  39.862  62.542  1.00  0.00           C
ATOM   4822 6C21 POPEb 123      19.727  40.482  61.132  1.00  0.00           C
ATOM   4825 7C21 POPEb 123      18.677  41.572  60.862  1.00  0.00           C
ATOM   4828 8C21 POPEb 123      18.777  42.212  59.472  1.00  0.00           C
ATOM   4832  C33 POPEb 123      29.277  34.352  71.712  1.00  0.00           C
ATOM   4835  C34 POPEb 123      29.277  33.472  70.462  1.00  0.00           C
ATOM   4838  C35 POPEb 123      27.987  33.572  69.642  1.00  0.00           C
ATOM   4841  C36 POPEb 123      27.957  32.542  68.502  1.00  0.00           C
ATOM   4844  C37 POPEb 123      26.837  32.762  67.492  1.00  0.00           C
ATOM   4847  C38 POPEb 123      26.867  31.722  66.361  1.00  0.00           C
ATOM   4850  C39 POPEb 123      26.357  30.332  66.782  1.00  0.00           C
ATOM   4853 0C31 POPEb 123      25.187  29.852  65.901  1.00  0.00           C
ATOM   4856 1C31 POPEb 123      24.617  28.482  66.291  1.00  0.00           C
ATOM   4859 2C31 POPEb 123      23.747  27.912  65.162  1.00  0.00           C
ATOM   4862 3C31 POPEb 123      22.927  26.662  65.542  1.00  0.00           C
ATOM   4865 4C31 POPEb 123      23.637  25.332  65.232  1.00  0.00           C
ATOM   4868 5C31 POPEb 123      22.717  24.112  65.402  1.00  0.00           C
ATOM   4871 6C31 POPEb 123      23.397  22.772  65.103  1.00  0.00           C
ATOM   4875  NH3 POPEc 124      82.177  91.782  30.021  1.00  0.00           N
ATOM   4879  C12 POPEc 124      81.987  91.502  28.552  1.00  0.00           C
ATOM   4882  C11 POPEc 124      83.287  91.642  27.731  1.00  0.00           C
ATOM   4885  P   POPEc 124      85.618  92.642  28.292  1.00  0.00           P
ATOM   4886  O13 POPEc 124      85.907  92.693  26.841  1.00  0.00           O
ATOM   4887  O14 POPEc 124      85.117  93.873  28.932  1.00  0.00           O
ATOM   4888  O11 POPEc 124      86.897  92.122  29.082  1.00  0.00           O
ATOM   4889  O12 POPEc 124      84.478  91.532  28.531  1.00  0.00           O
ATOM   4890  C1  POPEc 124      86.798  91.963  30.512  1.00  0.00           C
ATOM   4893  C2  POPEc 124      87.647  92.992  31.323  1.00  0.00           C
ATOM   4895  O21 POPEc 124      87.647  92.542  32.701  1.00  0.00           O
ATOM   4896  C21 POPEc 124      88.757  91.903  33.051  1.00  0.00           C
ATOM   4897  O22 POPEc 124      89.758  91.812  32.361  1.00  0.00           O
ATOM   4898  C22 POPEc 124      88.597  91.243  34.441  1.00  0.00           C
ATOM   4901  C3  POPEc 124      87.127  94.463  31.222  1.00  0.00           C
ATOM   4904  O31 POPEc 124      87.857  95.392  32.062  1.00  0.00           O
ATOM   4905  C31 POPEc 124      87.367  95.582  33.282  1.00  0.00           C
ATOM   4906  O32 POPEc 124      86.477  94.923  33.812  1.00  0.00           O
ATOM   4907  C32 POPEc 124      88.097  96.742  33.962  1.00  0.00           C
ATOM   4910  C23 POPEc 124      88.317  92.252  35.582  1.00  0.00           C
ATOM   4913  C24 POPEc 124      87.847  91.623  36.912  1.00  0.00           C
ATOM   4916  C25 POPEc 124      88.907  91.462  38.021  1.00  0.00           C
ATOM   4919  C26 POPEc 124      88.258  91.233  39.402  1.00  0.00           C
ATOM   4922  C27 POPEc 124      89.237  91.112  40.582  1.00  0.00           C
ATOM   4925  C28 POPEc 124      88.587  90.762  41.943  1.00  0.00           C
ATOM   4928  C29 POPEc 124      88.297  89.293  42.062  1.00  0.00           C
ATOM   4930 0C21 POPEc 124      88.737  88.442  43.021  1.00  0.00           C
ATOM   4932 1C21 POPEc 124      89.578  88.803  44.222  1.00  0.00           C
ATOM   4935 2C21 POPEc 124      90.408  87.652  44.852  1.00  0.00           C
ATOM   4938 3C21 POPEc 124      91.798  87.432  44.231  1.00  0.00           C
ATOM   4941 4C21 POPEc 124      92.647  86.422  45.033  1.00  0.00           C
ATOM   4944 5C21 POPEc 124      94.067  86.303  44.472  1.00  0.00           C
ATOM   4947 6C21 POPEc 124      95.007  85.263  45.093  1.00  0.00           C
ATOM   4950 7C21 POPEc 124      96.397  85.392  44.443  1.00  0.00           C
ATOM   4953 8C21 POPEc 124      97.317  84.202  44.682  1.00  0.00           C
ATOM   4957  C33 POPEc 124      87.197  97.982  34.212  1.00  0.00           C
ATOM   4960  C34 POPEc 124      86.317  97.903  35.462  1.00  0.00           C
ATOM   4963  C35 POPEc 124      85.937  99.282  36.013  1.00  0.00           C
ATOM   4966  C36 POPEc 124      85.377  99.192  37.442  1.00  0.00           C
ATOM   4969  C37 POPEc 124      85.107 100.543  38.123  1.00  0.00           C
ATOM   4972  C38 POPEc 124      85.707 100.632  39.552  1.00  0.00           C
ATOM   4975  C39 POPEc 124      85.168 101.863  40.292  1.00  0.00           C
ATOM   4978 0C31 POPEc 124      85.747 102.132  41.692  1.00  0.00           C
ATOM   4981 1C31 POPEc 124      85.227 103.472  42.252  1.00  0.00           C
ATOM   4984 2C31 POPEc 124      85.597 103.803  43.701  1.00  0.00           C
ATOM   4987 3C31 POPEc 124      87.078 104.112  43.923  1.00  0.00           C
ATOM   4990 4C31 POPEc 124      87.377 104.643  45.331  1.00  0.00           C
ATOM   4993 5C31 POPEc 124      88.857 104.972  45.553  1.00  0.00           C
ATOM   4996 6C31 POPEc 124      89.167 105.482  46.952  1.00  0.00           C
ATOM   5000  NH3 POPEd 125      23.417  62.022  37.701  1.00  0.00           N
ATOM   5004  C12 POPEd 125      24.767  62.463  38.201  1.00  0.00           C
ATOM   5007  C11 POPEd 125      25.517  63.162  37.062  1.00  0.00           C
ATOM   5010  P   POPEd 125      27.947  64.092  36.951  1.00  0.00           P
ATOM   5011  O13 POPEd 125      28.857  63.272  37.782  1.00  0.00           O
ATOM   5012  O14 POPEd 125      27.887  63.823  35.501  1.00  0.00           O
ATOM   5013  O11 POPEd 125      28.357  65.592  37.122  1.00  0.00           O
ATOM   5014  O12 POPEd 125      26.497  64.062  37.572  1.00  0.00           O
ATOM   5015  C1  POPEd 125      29.687  65.962  37.492  1.00  0.00           C
ATOM   5018  C2  POPEd 125      29.607  66.802  38.772  1.00  0.00           C
ATOM   5020  O21 POPEd 125      28.817  67.952  38.442  1.00  0.00           O
ATOM   5021  C21 POPEd 125      27.547  68.063  38.872  1.00  0.00           C
ATOM   5022  O22 POPEd 125      26.677  68.682  38.271  1.00  0.00           O
ATOM   5023  C22 POPEd 125      27.357  67.482  40.271  1.00  0.00           C
ATOM   5026  C3  POPEd 125      30.987  67.262  39.312  1.00  0.00           C
ATOM   5029  O31 POPEd 125      30.867  68.383  40.222  1.00  0.00           O
ATOM   5030  C31 POPEd 125      30.757  68.173  41.521  1.00  0.00           C
ATOM   5031  O32 POPEd 125      30.747  67.082  42.062  1.00  0.00           O
ATOM   5032  C32 POPEd 125      30.657  69.563  42.201  1.00  0.00           C
ATOM   5035  C23 POPEd 125      26.327  68.173  41.201  1.00  0.00           C
ATOM   5038  C24 POPEd 125      26.317  67.372  42.512  1.00  0.00           C
ATOM   5041  C25 POPEd 125      25.337  67.783  43.622  1.00  0.00           C
ATOM   5044  C26 POPEd 125      25.497  66.783  44.771  1.00  0.00           C
ATOM   5047  C27 POPEd 125      24.567  67.002  45.982  1.00  0.00           C
ATOM   5050  C28 POPEd 125      25.017  66.192  47.212  1.00  0.00           C
ATOM   5053  C29 POPEd 125      26.257  66.813  47.822  1.00  0.00           C
ATOM   5055 0C21 POPEd 125      26.407  67.252  49.081  1.00  0.00           C
ATOM   5057 1C21 POPEd 125      25.397  67.142  50.191  1.00  0.00           C
ATOM   5060 2C21 POPEd 125      26.067  66.722  51.511  1.00  0.00           C
ATOM   5063 3C21 POPEd 125      26.627  65.292  51.472  1.00  0.00           C
ATOM   5066 4C21 POPEd 125      27.297  64.872  52.792  1.00  0.00           C
ATOM   5069 5C21 POPEd 125      26.297  64.722  53.941  1.00  0.00           C
ATOM   5072 6C21 POPEd 125      26.907  64.082  55.191  1.00  0.00           C
ATOM   5075 7C21 POPEd 125      25.847  63.713  56.231  1.00  0.00           C
ATOM   5078 8C21 POPEd 125      26.427  63.063  57.492  1.00  0.00           C
ATOM   5082  C33 POPEd 125      29.447  69.813  43.132  1.00  0.00           C
ATOM   5085  C34 POPEd 125      29.597  69.173  44.522  1.00  0.00           C
ATOM   5088  C35 POPEd 125      28.457  69.543  45.481  1.00  0.00           C
ATOM   5091  C36 POPEd 125      28.577  70.953  46.091  1.00  0.00           C
ATOM   5094  C37 POPEd 125      27.597  71.172  47.252  1.00  0.00           C
ATOM   5097  C38 POPEd 125      27.807  72.532  47.942  1.00  0.00           C
ATOM   5100  C39 POPEd 125      27.217  72.612  49.361  1.00  0.00           C
ATOM   5103 0C31 POPEd 125      27.547  73.963  50.033  1.00  0.00           C
ATOM   5106 1C31 POPEd 125      27.637  73.893  51.562  1.00  0.00           C
ATOM   5109 2C31 POPEd 125      28.117  75.232  52.151  1.00  0.00           C
ATOM   5112 3C31 POPEd 125      28.297  75.203  53.672  1.00  0.00           C
ATOM   5115 4C31 POPEd 125      28.757  76.562  54.201  1.00  0.00           C
ATOM   5118 5C31 POPEd 125      28.737  76.642  55.732  1.00  0.00           C
ATOM   5121 6C31 POPEd 125      29.217  78.002  56.262  1.00  0.00           C
ATOM   5125  NH3 POPEe 126     115.287 107.792  36.661  1.00  0.00           N
ATOM   5129  C12 POPEe 126     115.268 109.282  36.771  1.00  0.00           C
ATOM   5132  C11 POPEe 126     114.217 109.853  35.812  1.00  0.00           C
ATOM   5135  P   POPEe 126     113.648 112.313  36.571  1.00  0.00           P
ATOM   5136  O13 POPEe 126     114.018 113.622  36.013  1.00  0.00           O
ATOM   5137  O14 POPEe 126     112.207 112.022  36.582  1.00  0.00           O
ATOM   5138  O11 POPEe 126     114.247 112.173  38.031  1.00  0.00           O
ATOM   5139  O12 POPEe 126     114.397 111.243  35.701  1.00  0.00           O
ATOM   5140  C1  POPEe 126     113.398 111.872  39.152  1.00  0.00           C
ATOM   5143  C2  POPEe 126     114.217 111.233  40.322  1.00  0.00           C
ATOM   5145  O21 POPEe 126     113.667 111.532  41.622  1.00  0.00           O
ATOM   5146  C21 POPEe 126     112.617 110.812  41.961  1.00  0.00           C
ATOM   5147  O22 POPEe 126     111.857 110.252  41.201  1.00  0.00           O
ATOM   5148  C22 POPEe 126     112.528 110.753  43.491  1.00  0.00           C
ATOM   5151  C3  POPEe 126     115.688 111.753  40.282  1.00  0.00           C
ATOM   5154  O31 POPEe 126     116.327 111.882  41.572  1.00  0.00           O
ATOM   5155  C31 POPEe 126     116.588 110.742  42.182  1.00  0.00           C
ATOM   5156  O32 POPEe 126     116.227 109.632  41.832  1.00  0.00           O
ATOM   5157  C32 POPEe 126     117.447 111.023  43.412  1.00  0.00           C
ATOM   5160  C23 POPEe 126     111.448 109.762  44.002  1.00  0.00           C
ATOM   5163  C24 POPEe 126     111.637 109.372  45.481  1.00  0.00           C
ATOM   5166  C25 POPEe 126     111.357 110.513  46.462  1.00  0.00           C
ATOM   5169  C26 POPEe 126     111.777 110.152  47.892  1.00  0.00           C
ATOM   5172  C27 POPEe 126     111.347 111.213  48.913  1.00  0.00           C
ATOM   5175  C28 POPEe 126     111.917 110.963  50.312  1.00  0.00           C
ATOM   5178  C29 POPEe 126     111.387 111.992  51.272  1.00  0.00           C
ATOM   5180 0C21 POPEe 126     110.237 111.872  51.952  1.00  0.00           C
ATOM   5182 1C21 POPEe 126     109.257 110.722  51.861  1.00  0.00           C
ATOM   5185 2C21 POPEe 126     109.407 109.722  53.021  1.00  0.00           C
ATOM   5188 3C21 POPEe 126     109.368 110.362  54.422  1.00  0.00           C
ATOM   5191 4C21 POPEe 126     109.457 109.312  55.542  1.00  0.00           C
ATOM   5194 5C21 POPEe 126     109.707 109.942  56.922  1.00  0.00           C
ATOM   5197 6C21 POPEe 126     109.478 108.943  58.062  1.00  0.00           C
ATOM   5200 7C21 POPEe 126     108.097 109.092  58.701  1.00  0.00           C
ATOM   5203 8C21 POPEe 126     107.817 108.082  59.812  1.00  0.00           C
ATOM   5207  C33 POPEe 126     116.927 110.252  44.641  1.00  0.00           C
ATOM   5210  C34 POPEe 126     116.637 111.192  45.812  1.00  0.00           C
ATOM   5213  C35 POPEe 126     116.107 110.412  47.013  1.00  0.00           C
ATOM   5216  C36 POPEe 126     116.347 111.133  48.333  1.00  0.00           C
ATOM   5219  C37 POPEe 126     115.907 110.272  49.531  1.00  0.00           C
ATOM   5222  C38 POPEe 126     116.317 110.842  50.891  1.00  0.00           C
ATOM   5225  C39 POPEe 126     117.838 111.033  50.982  1.00  0.00           C
ATOM   5228 0C31 POPEe 126     118.387 111.103  52.402  1.00  0.00           C
ATOM   5231 1C31 POPEe 126     119.907 111.332  52.372  1.00  0.00           C
ATOM   5234 2C31 POPEe 126     120.667 110.823  53.591  1.00  0.00           C
ATOM   5237 3C31 POPEe 126     120.357 111.642  54.852  1.00  0.00           C
ATOM   5240 4C31 POPEe 126     121.477 111.532  55.891  1.00  0.00           C
ATOM   5243 5C31 POPEe 126     121.187 112.353  57.151  1.00  0.00           C
ATOM   5246 6C31 POPEe 126     122.227 112.152  58.251  1.00  0.00           C
ATOM   5250  NH3 POPEf 127      42.927   8.542  40.062  1.00  0.00           N
ATOM   5254  C12 POPEf 127      41.457   8.802  39.841  1.00  0.00           C
ATOM   5257  C11 POPEf 127      41.207   9.762  38.672  1.00  0.00           C
ATOM   5260  P   POPEf 127      38.657  10.482  38.931  1.00  0.00           P
ATOM   5261  O13 POPEf 127      38.897  11.942  38.931  1.00  0.00           O
ATOM   5262  O14 POPEf 127      37.377  10.022  38.372  1.00  0.00           O
ATOM   5263  O11 POPEf 127      38.767  10.022  40.442  1.00  0.00           O
ATOM   5264  O12 POPEf 127      39.847   9.712  38.253  1.00  0.00           O
ATOM   5265  C1  POPEf 127      37.637   9.532  41.161  1.00  0.00           C
ATOM   5268  C2  POPEf 127      38.087   8.382  42.112  1.00  0.00           C
ATOM   5270  O21 POPEf 127      36.987   7.632  42.642  1.00  0.00           O
ATOM   5271  C21 POPEf 127      36.207   8.252  43.512  1.00  0.00           C
ATOM   5272  O22 POPEf 127      36.187   9.442  43.742  1.00  0.00           O
ATOM   5273  C22 POPEf 127      35.347   7.252  44.282  1.00  0.00           C
ATOM   5276  C3  POPEf 127      39.117   8.802  43.193  1.00  0.00           C
ATOM   5279  O31 POPEf 127      39.857   7.642  43.661  1.00  0.00           O
ATOM   5280  C31 POPEf 127      39.407   7.022  44.732  1.00  0.00           C
ATOM   5281  O32 POPEf 127      38.477   7.402  45.431  1.00  0.00           O
ATOM   5282  C32 POPEf 127      40.307   5.822  45.033  1.00  0.00           C
ATOM   5285  C23 POPEf 127      35.027   5.932  43.552  1.00  0.00           C
ATOM   5288  C24 POPEf 127      34.217   4.952  44.432  1.00  0.00           C
ATOM   5291  C25 POPEf 127      34.987   4.632  45.722  1.00  0.00           C
ATOM   5294  C26 POPEf 127      34.487   3.412  46.502  1.00  0.00           C
ATOM   5297  C27 POPEf 127      35.677   2.762  47.241  1.00  0.00           C
ATOM   5300  C28 POPEf 127      35.277   1.862  48.421  1.00  0.00           C
ATOM   5303  C29 POPEf 127      34.997   2.652  49.671  1.00  0.00           C
ATOM   5305 0C21 POPEf 127      34.677   2.112  50.862  1.00  0.00           C
ATOM   5307 1C21 POPEf 127      34.547   0.642  51.132  1.00  0.00           C
ATOM   5310 2C21 POPEf 127      34.877   0.272  52.582  1.00  0.00           C
ATOM   5313 3C21 POPEf 127      34.287  -1.103  52.962  1.00  0.00           C
ATOM   5316 4C21 POPEf 127      34.507  -1.473  54.431  1.00  0.00           C
ATOM   5319 5C21 POPEf 127      33.727  -2.733  54.822  1.00  0.00           C
ATOM   5322 6C21 POPEf 127      33.917  -3.103  56.301  1.00  0.00           C
ATOM   5325 7C21 POPEf 127      33.157  -4.373  56.693  1.00  0.00           C
ATOM   5328 8C21 POPEf 127      33.327  -4.753  58.162  1.00  0.00           C
ATOM   5332  C33 POPEf 127      39.897   5.072  46.332  1.00  0.00           C
ATOM   5335  C34 POPEf 127      40.987   4.082  46.792  1.00  0.00           C
ATOM   5338  C35 POPEf 127      40.627   3.272  48.053  1.00  0.00           C
ATOM   5341  C36 POPEf 127      40.187   4.122  49.251  1.00  0.00           C
ATOM   5344  C37 POPEf 127      39.787   3.342  50.521  1.00  0.00           C
ATOM   5347  C38 POPEf 127      39.407   4.282  51.693  1.00  0.00           C
ATOM   5350  C39 POPEf 127      38.057   3.962  52.361  1.00  0.00           C
ATOM   5353 0C31 POPEf 127      37.637   5.022  53.391  1.00  0.00           C
ATOM   5356 1C31 POPEf 127      36.147   4.952  53.812  1.00  0.00           C
ATOM   5359 2C31 POPEf 127      35.797   3.722  54.662  1.00  0.00           C
ATOM   5362 3C31 POPEf 127      34.297   3.642  55.033  1.00  0.00           C
ATOM   5365 4C31 POPEf 127      33.887   4.462  56.262  1.00  0.00           C
ATOM   5368 5C31 POPEf 127      32.387   4.412  56.562  1.00  0.00           C
ATOM   5371 6C31 POPEf 127      32.007   5.152  57.841  1.00  0.00           C
ATOM   5375  NH3 POPEg 128       9.787  18.952  80.681  1.00  0.00           N
ATOM   5379  C12 POPEg 128      11.227  18.792  80.312  1.00  0.00           C
ATOM   5382  C11 POPEg 128      11.827  17.572  81.002  1.00  0.00           C
ATOM   5385  P   POPEg 128      14.237  16.532  81.042  1.00  0.00           P
ATOM   5386  O13 POPEg 128      14.187  16.752  82.502  1.00  0.00           O
ATOM   5387  O14 POPEg 128      14.347  15.142  80.583  1.00  0.00           O
ATOM   5388  O11 POPEg 128      15.477  17.302  80.411  1.00  0.00           O
ATOM   5389  O12 POPEg 128      12.997  17.192  80.303  1.00  0.00           O
ATOM   5390  C1  POPEg 128      15.347  18.552  79.732  1.00  0.00           C
ATOM   5393  C2  POPEg 128      15.837  18.452  78.252  1.00  0.00           C
ATOM   5395  O21 POPEg 128      15.437  19.642  77.562  1.00  0.00           O
ATOM   5396  C21 POPEg 128      16.257  20.662  77.762  1.00  0.00           C
ATOM   5397  O22 POPEg 128      17.317  20.613  78.341  1.00  0.00           O
ATOM   5398  C22 POPEg 128      15.647  21.922  77.173  1.00  0.00           C
ATOM   5401  C3  POPEg 128      15.297  17.222  77.471  1.00  0.00           C
ATOM   5404  O31 POPEg 128      16.397  16.552  76.822  1.00  0.00           O
ATOM   5405  C31 POPEg 128      16.687  16.872  75.582  1.00  0.00           C
ATOM   5406  O32 POPEg 128      16.107  17.692  74.882  1.00  0.00           O
ATOM   5407  C32 POPEg 128      17.977  16.162  75.192  1.00  0.00           C
ATOM   5410  C23 POPEg 128      16.697  23.022  76.951  1.00  0.00           C
ATOM   5413  C24 POPEg 128      17.667  22.662  75.822  1.00  0.00           C
ATOM   5416  C25 POPEg 128      18.457  23.852  75.292  1.00  0.00           C
ATOM   5419  C26 POPEg 128      17.677  24.642  74.243  1.00  0.00           C
ATOM   5422  C27 POPEg 128      18.517  25.712  73.532  1.00  0.00           C
ATOM   5425  C28 POPEg 128      17.677  26.672  72.662  1.00  0.00           C
ATOM   5428  C29 POPEg 128      16.897  25.972  71.572  1.00  0.00           C
ATOM   5430 0C21 POPEg 128      16.927  26.252  70.251  1.00  0.00           C
ATOM   5432 1C21 POPEg 128      17.727  27.332  69.583  1.00  0.00           C
ATOM   5435 2C21 POPEg 128      17.047  27.842  68.301  1.00  0.00           C
ATOM   5438 3C21 POPEg 128      18.027  28.592  67.382  1.00  0.00           C
ATOM   5441 4C21 POPEg 128      17.397  28.992  66.051  1.00  0.00           C
ATOM   5444 5C21 POPEg 128      18.377  29.022  64.872  1.00  0.00           C
ATOM   5447 6C21 POPEg 128      18.847  27.622  64.451  1.00  0.00           C
ATOM   5450 7C21 POPEg 128      19.497  27.622  63.062  1.00  0.00           C
ATOM   5453 8C21 POPEg 128      19.797  26.212  62.551  1.00  0.00           C
ATOM   5457  C33 POPEg 128      17.887  15.362  73.871  1.00  0.00           C
ATOM   5460  C34 POPEg 128      19.127  14.482  73.643  1.00  0.00           C
ATOM   5463  C35 POPEg 128      19.077  13.732  72.301  1.00  0.00           C
ATOM   5466  C36 POPEg 128      19.827  12.382  72.362  1.00  0.00           C
ATOM   5469  C37 POPEg 128      19.987  11.752  70.982  1.00  0.00           C
ATOM   5472  C38 POPEg 128      21.317  12.152  70.312  1.00  0.00           C
ATOM   5475  C39 POPEg 128      21.297  11.982  68.791  1.00  0.00           C
ATOM   5478 0C31 POPEg 128      20.877  13.282  68.091  1.00  0.00           C
ATOM   5481 1C31 POPEg 128      20.617  13.112  66.603  1.00  0.00           C
ATOM   5484 2C31 POPEg 128      20.247  14.442  65.932  1.00  0.00           C
ATOM   5487 3C31 POPEg 128      20.067  14.302  64.422  1.00  0.00           C
ATOM   5490 4C31 POPEg 128      20.797  15.392  63.622  1.00  0.00           C
ATOM   5493 5C31 POPEg 128      20.817  15.092  62.122  1.00  0.00           C
ATOM   5496 6C31 POPEg 128      21.587  16.142  61.312  1.00  0.00           C
ATOM   5500  NH3 POPEh 129     123.508 117.463  78.931  1.00  0.00           N
ATOM   5504  C12 POPEh 129     124.077 117.383  80.312  1.00  0.00           C
ATOM   5507  C11 POPEh 129     124.037 118.752  80.993  1.00  0.00           C
ATOM   5510  P   POPEh 129     122.218 120.492  80.252  1.00  0.00           P
ATOM   5511  O13 POPEh 129     120.898 120.993  80.681  1.00  0.00           O
ATOM   5512  O14 POPEh 129     123.317 121.472  80.201  1.00  0.00           O
ATOM   5513  O11 POPEh 129     122.078 119.732  78.861  1.00  0.00           O
ATOM   5514  O12 POPEh 129     122.698 119.253  81.133  1.00  0.00           O
ATOM   5515  C1  POPEh 129     121.317 120.302  77.802  1.00  0.00           C
ATOM   5518  C2  POPEh 129     121.698 119.543  76.492  1.00  0.00           C
ATOM   5520  O21 POPEh 129     121.397 120.243  75.262  1.00  0.00           O
ATOM   5521  C21 POPEh 129     120.128 120.592  75.081  1.00  0.00           C
ATOM   5522  O22 POPEh 129     119.207 120.243  75.783  1.00  0.00           O
ATOM   5523  C22 POPEh 129     120.028 121.453  73.801  1.00  0.00           C
ATOM   5526  C3  POPEh 129     121.187 118.073  76.552  1.00  0.00           C
ATOM   5529  O31 POPEh 129     122.248 117.173  76.202  1.00  0.00           O
ATOM   5530  C31 POPEh 129     122.097 116.052  75.481  1.00  0.00           C
ATOM   5531  O32 POPEh 129     122.897 115.133  75.512  1.00  0.00           O
ATOM   5532  C32 POPEh 129     120.887 116.082  74.551  1.00  0.00           C
ATOM   5535  C23 POPEh 129     119.667 120.632  72.533  1.00  0.00           C
ATOM   5538  C24 POPEh 129     120.157 121.243  71.213  1.00  0.00           C
ATOM   5541  C25 POPEh 129     119.767 120.383  69.992  1.00  0.00           C
ATOM   5544  C26 POPEh 129     120.507 120.753  68.691  1.00  0.00           C
ATOM   5547  C27 POPEh 129     120.697 119.573  67.712  1.00  0.00           C
ATOM   5550  C28 POPEh 129     119.417 118.873  67.201  1.00  0.00           C
ATOM   5553  C29 POPEh 129     118.398 119.832  66.652  1.00  0.00           C
ATOM   5555 0C21 POPEh 129     118.017 119.993  65.361  1.00  0.00           C
ATOM   5557 1C21 POPEh 129     118.517 119.232  64.161  1.00  0.00           C
ATOM   5560 2C21 POPEh 129     117.507 119.263  62.993  1.00  0.00           C
ATOM   5563 3C21 POPEh 129     117.997 118.442  61.782  1.00  0.00           C
ATOM   5566 4C21 POPEh 129     116.917 118.172  60.722  1.00  0.00           C
ATOM   5569 5C21 POPEh 129     115.858 117.143  61.171  1.00  0.00           C
ATOM   5572 6C21 POPEh 129     114.997 116.642  60.002  1.00  0.00           C
ATOM   5575 7C21 POPEh 129     114.137 115.403  60.303  1.00  0.00           C
ATOM   5578 8C21 POPEh 129     113.398 114.883  59.062  1.00  0.00           C
ATOM   5582  C33 POPEh 129     121.127 115.203  73.292  1.00  0.00           C
ATOM   5585  C34 POPEh 129     120.087 115.503  72.201  1.00  0.00           C
ATOM   5588  C35 POPEh 129     120.567 115.112  70.801  1.00  0.00           C
ATOM   5591  C36 POPEh 129     120.847 113.612  70.652  1.00  0.00           C
ATOM   5594  C37 POPEh 129     121.197 113.242  69.212  1.00  0.00           C
ATOM   5597  C38 POPEh 129     121.378 111.732  69.012  1.00  0.00           C
ATOM   5600  C39 POPEh 129     121.947 111.353  67.632  1.00  0.00           C
ATOM   5603 0C31 POPEh 129     123.288 112.043  67.341  1.00  0.00           C
ATOM   5606 1C31 POPEh 129     124.107 111.343  66.252  1.00  0.00           C
ATOM   5609 2C31 POPEh 129     125.257 112.222  65.752  1.00  0.00           C
ATOM   5612 3C31 POPEh 129     126.378 111.462  65.033  1.00  0.00           C
ATOM   5615 4C31 POPEh 129     125.887 110.562  63.892  1.00  0.00           C
ATOM   5618 5C31 POPEh 129     127.047 110.022  63.042  1.00  0.00           C
ATOM   5621 6C31 POPEh 129     126.577 109.092  61.922  1.00  0.00           C
ATOM   5625  NH3 POPEi 130     100.758  55.302  36.701  1.00  0.00           N
ATOM   5629  C12 POPEi 130     100.788  53.872  36.252  1.00  0.00           C
ATOM   5632  C11 POPEi 130     101.357  52.973  37.341  1.00  0.00           C
ATOM   5635  P   POPEi 130     102.008  50.652  36.262  1.00  0.00           P
ATOM   5636  O13 POPEi 130     101.448  49.302  36.181  1.00  0.00           O
ATOM   5637  O14 POPEi 130     102.477  51.292  35.012  1.00  0.00           O
ATOM   5638  O11 POPEi 130     103.337  50.613  37.132  1.00  0.00           O
ATOM   5639  O12 POPEi 130     101.038  51.622  37.042  1.00  0.00           O
ATOM   5640  C1  POPEi 130     103.197  50.352  38.532  1.00  0.00           C
ATOM   5643  C2  POPEi 130     104.368  50.962  39.361  1.00  0.00           C
ATOM   5645  O21 POPEi 130     103.937  51.112  40.732  1.00  0.00           O
ATOM   5646  C21 POPEi 130     103.797  49.962  41.362  1.00  0.00           C
ATOM   5647  O22 POPEi 130     104.177  48.882  40.942  1.00  0.00           O
ATOM   5648  C22 POPEi 130     103.127  50.203  42.701  1.00  0.00           C
ATOM   5651  C3  POPEi 130     104.817  52.372  38.892  1.00  0.00           C
ATOM   5654  O31 POPEi 130     106.247  52.492  38.962  1.00  0.00           O
ATOM   5655  C31 POPEi 130     106.927  53.113  39.931  1.00  0.00           C
ATOM   5656  O32 POPEi 130     108.127  53.282  39.852  1.00  0.00           O
ATOM   5657  C32 POPEi 130     106.077  53.592  41.111  1.00  0.00           C
ATOM   5660  C23 POPEi 130     102.267  48.992  43.111  1.00  0.00           C
ATOM   5663  C24 POPEi 130     101.237  49.372  44.181  1.00  0.00           C
ATOM   5666  C25 POPEi 130     101.827  49.622  45.571  1.00  0.00           C
ATOM   5669  C26 POPEi 130     102.227  48.332  46.292  1.00  0.00           C
ATOM   5672  C27 POPEi 130     102.567  48.563  47.761  1.00  0.00           C
ATOM   5675  C28 POPEi 130     102.407  47.292  48.602  1.00  0.00           C
ATOM   5678  C29 POPEi 130     102.768  47.522  50.042  1.00  0.00           C
ATOM   5680 0C21 POPEi 130     102.948  46.562  50.962  1.00  0.00           C
ATOM   5682 1C21 POPEi 130     102.787  45.082  50.693  1.00  0.00           C
ATOM   5685 2C21 POPEi 130     102.838  44.223  51.972  1.00  0.00           C
ATOM   5688 3C21 POPEi 130     101.607  44.423  52.873  1.00  0.00           C
ATOM   5691 4C21 POPEi 130     101.597  43.592  54.161  1.00  0.00           C
ATOM   5694 5C21 POPEi 130     100.308  43.862  54.951  1.00  0.00           C
ATOM   5697 6C21 POPEi 130     100.217  43.122  56.292  1.00  0.00           C
ATOM   5700 7C21 POPEi 130      98.997  43.572  57.101  1.00  0.00           C
ATOM   5703 8C21 POPEi 130      98.767  42.752  58.372  1.00  0.00           C
ATOM   5707  C33 POPEi 130     106.938  54.022  42.333  1.00  0.00           C
ATOM   5710  C34 POPEi 130     106.107  54.722  43.442  1.00  0.00           C
ATOM   5713  C35 POPEi 130     105.457  53.732  44.411  1.00  0.00           C
ATOM   5716  C36 POPEi 130     104.697  54.392  45.591  1.00  0.00           C
ATOM   5719  C37 POPEi 130     103.918  53.332  46.382  1.00  0.00           C
ATOM   5722  C38 POPEi 130     102.997  53.862  47.492  1.00  0.00           C
ATOM   5725  C39 POPEi 130     101.997  52.792  47.942  1.00  0.00           C
ATOM   5728 0C31 POPEi 130     101.148  53.212  49.142  1.00  0.00           C
ATOM   5731 1C31 POPEi 130     100.187  52.122  49.641  1.00  0.00           C
ATOM   5734 2C31 POPEi 130      99.397  52.602  50.872  1.00  0.00           C
ATOM   5737 3C31 POPEi 130      98.627  51.522  51.642  1.00  0.00           C
ATOM   5740 4C31 POPEi 130      97.327  51.052  50.971  1.00  0.00           C
ATOM   5743 5C31 POPEi 130      96.367  50.403  51.982  1.00  0.00           C
ATOM   5746 6C31 POPEi 130      95.147  49.722  51.362  1.00  0.00           C
ATOM   5750  NH3 POPEj 131      10.067  90.802  36.431  1.00  0.00           N
ATOM   5754  C12 POPEj 131      10.607  92.183  36.722  1.00  0.00           C
ATOM   5757  C11 POPEj 131      11.747  92.243  37.751  1.00  0.00           C
ATOM   5760  P   POPEj 131      12.937  94.592  38.193  1.00  0.00           P
ATOM   5761  O13 POPEj 131      13.927  94.232  39.243  1.00  0.00           O
ATOM   5762  O14 POPEj 131      13.347  95.653  37.252  1.00  0.00           O
ATOM   5763  O11 POPEj 131      11.557  94.963  38.892  1.00  0.00           O
ATOM   5764  O12 POPEj 131      12.647  93.283  37.372  1.00  0.00           O
ATOM   5765  C1  POPEj 131      11.457  96.042  39.841  1.00  0.00           C
ATOM   5768  C2  POPEj 131      11.127  95.522  41.283  1.00  0.00           C
ATOM   5770  O21 POPEj 131      10.477  96.572  42.022  1.00  0.00           O
ATOM   5771  C21 POPEj 131      10.887  97.082  43.152  1.00  0.00           C
ATOM   5772  O22 POPEj 131      11.997  97.003  43.652  1.00  0.00           O
ATOM   5773  C22 POPEj 131       9.697  97.782  43.812  1.00  0.00           C
ATOM   5776  C3  POPEj 131      12.337  94.802  41.961  1.00  0.00           C
ATOM   5779  O31 POPEj 131      11.997  94.312  43.281  1.00  0.00           O
ATOM   5780  C31 POPEj 131      13.077  93.853  43.902  1.00  0.00           C
ATOM   5781  O32 POPEj 131      14.177  93.703  43.412  1.00  0.00           O
ATOM   5782  C32 POPEj 131      12.737  93.533  45.361  1.00  0.00           C
ATOM   5785  C23 POPEj 131      10.017  98.172  45.261  1.00  0.00           C
ATOM   5788  C24 POPEj 131       8.897  98.922  45.991  1.00  0.00           C
ATOM   5791  C25 POPEj 131       9.247  99.112  47.481  1.00  0.00           C
ATOM   5794  C26 POPEj 131       8.157  99.813  48.302  1.00  0.00           C
ATOM   5797  C27 POPEj 131       8.627 100.112  49.741  1.00  0.00           C
ATOM   5800  C28 POPEj 131       7.527 100.662  50.672  1.00  0.00           C
ATOM   5803  C29 POPEj 131       6.647  99.573  51.242  1.00  0.00           C
ATOM   5805 0C21 POPEj 131       6.127  99.522  52.481  1.00  0.00           C
ATOM   5807 1C21 POPEj 131       6.237 100.582  53.541  1.00  0.00           C
ATOM   5810 2C21 POPEj 131       5.457 100.193  54.812  1.00  0.00           C
ATOM   5813 3C21 POPEj 131       5.397 101.282  55.901  1.00  0.00           C
ATOM   5816 4C21 POPEj 131       4.572 100.812  57.101  1.00  0.00           C
ATOM   5819 5C21 POPEj 131       4.502 101.772  58.292  1.00  0.00           C
ATOM   5822 6C21 POPEj 131       3.672 101.152  59.443  1.00  0.00           C
ATOM   5825 7C21 POPEj 131       3.752 101.912  60.771  1.00  0.00           C
ATOM   5828 8C21 POPEj 131       2.792 101.362  61.833  1.00  0.00           C
ATOM   5832  C33 POPEj 131      11.877  94.603  46.083  1.00  0.00           C
ATOM   5835  C34 POPEj 131      11.897  94.382  47.603  1.00  0.00           C
ATOM   5838  C35 POPEj 131      10.887  95.243  48.372  1.00  0.00           C
ATOM   5841  C36 POPEj 131      10.827  94.892  49.861  1.00  0.00           C
ATOM   5844  C37 POPEj 131       9.857  95.802  50.632  1.00  0.00           C
ATOM   5847  C38 POPEj 131       9.577  95.333  52.071  1.00  0.00           C
ATOM   5850  C39 POPEj 131       8.797  96.383  52.882  1.00  0.00           C
ATOM   5853 0C31 POPEj 131       8.377  95.882  54.271  1.00  0.00           C
ATOM   5856 1C31 POPEj 131       7.177  94.913  54.243  1.00  0.00           C
ATOM   5859 2C31 POPEj 131       7.027  94.133  55.562  1.00  0.00           C
ATOM   5862 3C31 POPEj 131       8.027  92.973  55.693  1.00  0.00           C
ATOM   5865 4C31 POPEj 131       8.227  92.532  57.151  1.00  0.00           C
ATOM   5868 5C31 POPEj 131       9.147  91.313  57.291  1.00  0.00           C
ATOM   5871 6C31 POPEj 131       9.267  90.842  58.742  1.00  0.00           C
ATOM   5875  NH3 POPEk 132      14.447  67.362  78.632  1.00  0.00           N
ATOM   5879  C12 POPEk 132      13.647  68.573  79.012  1.00  0.00           C
ATOM   5882  C11 POPEk 132      13.227  68.482  80.492  1.00  0.00           C
ATOM   5885  P   POPEk 132      12.627  70.842  81.442  1.00  0.00           P
ATOM   5886  O13 POPEk 132      12.487  70.682  82.901  1.00  0.00           O
ATOM   5887  O14 POPEk 132      13.967  71.203  80.901  1.00  0.00           O
ATOM   5888  O11 POPEk 132      11.547  71.822  80.853  1.00  0.00           O
ATOM   5889  O12 POPEk 132      12.227  69.453  80.783  1.00  0.00           O
ATOM   5890  C1  POPEk 132      11.117  71.702  79.502  1.00  0.00           C
ATOM   5893  C2  POPEk 132      11.467  72.982  78.712  1.00  0.00           C
ATOM   5895  O21 POPEk 132      10.997  72.872  77.352  1.00  0.00           O
ATOM   5896  C21 POPEk 132      11.847  72.412  76.451  1.00  0.00           C
ATOM   5897  O22 POPEk 132      12.697  71.562  76.642  1.00  0.00           O
ATOM   5898  C22 POPEk 132      11.717  73.173  75.121  1.00  0.00           C
ATOM   5901  C3  POPEk 132      12.947  73.453  78.852  1.00  0.00           C
ATOM   5904  O31 POPEk 132      13.227  74.512  77.911  1.00  0.00           O
ATOM   5905  C31 POPEk 132      14.147  75.383  78.261  1.00  0.00           C
ATOM   5906  O32 POPEk 132      14.997  75.213  79.132  1.00  0.00           O
ATOM   5907  C32 POPEk 132      13.957  76.682  77.492  1.00  0.00           C
ATOM   5910  C23 POPEk 132      10.567  74.212  75.051  1.00  0.00           C
ATOM   5913  C24 POPEk 132      10.817  75.342  74.032  1.00  0.00           C
ATOM   5916  C25 POPEk 132      11.207  74.892  72.611  1.00  0.00           C
ATOM   5919  C26 POPEk 132      10.047  74.362  71.751  1.00  0.00           C
ATOM   5922  C27 POPEk 132      10.427  74.313  70.262  1.00  0.00           C
ATOM   5925  C28 POPEk 132       9.377  73.652  69.352  1.00  0.00           C
ATOM   5928  C29 POPEk 132       8.047  74.372  69.322  1.00  0.00           C
ATOM   5930 0C21 POPEk 132       7.417  74.902  68.252  1.00  0.00           C
ATOM   5932 1C21 POPEk 132       7.877  74.902  66.812  1.00  0.00           C
ATOM   5935 2C21 POPEk 132       6.757  74.512  65.812  1.00  0.00           C
ATOM   5938 3C21 POPEk 132       6.487  73.002  65.742  1.00  0.00           C
ATOM   5941 4C21 POPEk 132       5.307  72.672  64.801  1.00  0.00           C
ATOM   5944 5C21 POPEk 132       5.257  71.182  64.443  1.00  0.00           C
ATOM   5947 6C21 POPEk 132       4.152  70.852  63.412  1.00  0.00           C
ATOM   5950 7C21 POPEk 132       4.182  69.383  62.981  1.00  0.00           C
ATOM   5953 8C21 POPEk 132       3.252  69.042  61.821  1.00  0.00           C
ATOM   5957  C33 POPEk 132      14.957  76.883  76.342  1.00  0.00           C
ATOM   5960  C34 POPEk 132      14.357  76.592  74.971  1.00  0.00           C
ATOM   5963  C35 POPEk 132      15.357  76.802  73.842  1.00  0.00           C
ATOM   5966  C36 POPEk 132      14.677  76.772  72.463  1.00  0.00           C
ATOM   5969  C37 POPEk 132      15.597  76.172  71.402  1.00  0.00           C
ATOM   5972  C38 POPEk 132      15.007  76.222  69.992  1.00  0.00           C
ATOM   5975  C39 POPEk 132      16.027  75.692  68.982  1.00  0.00           C
ATOM   5978 0C31 POPEk 132      15.597  75.842  67.522  1.00  0.00           C
ATOM   5981 1C31 POPEk 132      16.777  75.633  66.572  1.00  0.00           C
ATOM   5984 2C31 POPEk 132      16.377  75.712  65.092  1.00  0.00           C
ATOM   5987 3C31 POPEk 132      17.577  75.673  64.142  1.00  0.00           C
ATOM   5990 4C31 POPEk 132      18.497  74.462  64.352  1.00  0.00           C
ATOM   5993 5C31 POPEk 132      19.517  74.283  63.211  1.00  0.00           C
ATOM   5996 6C31 POPEk 132      20.327  72.993  63.333  1.00  0.00           C
ATOM   6000  NH3 POPEl 133     118.697 114.442  36.431  1.00  0.00           N
ATOM   6004  C12 POPEl 133     119.797 113.853  35.592  1.00  0.00           C
ATOM   6007  C11 POPEl 133     120.107 112.362  35.763  1.00  0.00           C
ATOM   6010  P   POPEl 133     122.777 112.122  35.992  1.00  0.00           P
ATOM   6011  O13 POPEl 133     123.788 111.483  35.102  1.00  0.00           O
ATOM   6012  O14 POPEl 133     123.077 113.482  36.481  1.00  0.00           O
ATOM   6013  O11 POPEl 133     122.427 111.203  37.211  1.00  0.00           O
ATOM   6014  O12 POPEl 133     121.407 112.132  35.212  1.00  0.00           O
ATOM   6015  C1  POPEl 133     123.218 111.362  38.391  1.00  0.00           C
ATOM   6018  C2  POPEl 133     122.557 112.302  39.432  1.00  0.00           C
ATOM   6020  O21 POPEl 133     122.337 111.522  40.602  1.00  0.00           O
ATOM   6021  C21 POPEl 133     122.628 112.103  41.731  1.00  0.00           C
ATOM   6022  O22 POPEl 133     123.048 113.242  41.902  1.00  0.00           O
ATOM   6023  C22 POPEl 133     122.327 111.112  42.831  1.00  0.00           C
ATOM   6026  C3  POPEl 133     121.177 112.912  39.051  1.00  0.00           C
ATOM   6029  O31 POPEl 133     120.788 113.843  40.062  1.00  0.00           O
ATOM   6030  C31 POPEl 133     119.657 114.492  39.882  1.00  0.00           C
ATOM   6031  O32 POPEl 133     118.778 114.172  39.103  1.00  0.00           O
ATOM   6032  C32 POPEl 133     119.737 115.722  40.753  1.00  0.00           C
ATOM   6035  C23 POPEl 133     121.938 111.782  44.152  1.00  0.00           C
ATOM   6038  C24 POPEl 133     121.378 110.722  45.093  1.00  0.00           C
ATOM   6041  C25 POPEl 133     120.507 111.292  46.201  1.00  0.00           C
ATOM   6044  C26 POPEl 133     121.337 111.933  47.312  1.00  0.00           C
ATOM   6047  C27 POPEl 133     120.427 112.413  48.442  1.00  0.00           C
ATOM   6050  C28 POPEl 133     121.197 113.062  49.592  1.00  0.00           C
ATOM   6053  C29 POPEl 133     121.847 114.352  49.192  1.00  0.00           C
ATOM   6055 0C21 POPEl 133     121.347 115.602  49.201  1.00  0.00           C
ATOM   6057 1C21 POPEl 133     119.987 116.133  49.601  1.00  0.00           C
ATOM   6060 2C21 POPEl 133     118.987 115.263  50.392  1.00  0.00           C
ATOM   6063 3C21 POPEl 133     117.808 116.082  50.942  1.00  0.00           C
ATOM   6066 4C21 POPEl 133     116.747 115.252  51.673  1.00  0.00           C
ATOM   6069 5C21 POPEl 133     115.747 116.163  52.393  1.00  0.00           C
ATOM   6072 6C21 POPEl 133     114.478 115.422  52.841  1.00  0.00           C
ATOM   6075 7C21 POPEl 133     113.527 116.353  53.622  1.00  0.00           C
ATOM   6078 8C21 POPEl 133     112.258 115.653  54.102  1.00  0.00           C
ATOM   6082  C33 POPEl 133     118.427 116.483  40.971  1.00  0.00           C
ATOM   6085  C34 POPEl 133     117.347 115.702  41.712  1.00  0.00           C
ATOM   6088  C35 POPEl 133     117.768 115.093  43.042  1.00  0.00           C
ATOM   6091  C36 POPEl 133     117.207 115.832  44.251  1.00  0.00           C
ATOM   6094  C37 POPEl 133     117.457 115.022  45.532  1.00  0.00           C
ATOM   6097  C38 POPEl 133     116.907 115.713  46.771  1.00  0.00           C
ATOM   6100  C39 POPEl 133     115.387 115.902  46.762  1.00  0.00           C
ATOM   6103 0C31 POPEl 133     114.847 116.192  48.172  1.00  0.00           C
ATOM   6106 1C31 POPEl 133     113.368 116.623  48.211  1.00  0.00           C
ATOM   6109 2C31 POPEl 133     112.927 116.893  49.662  1.00  0.00           C
ATOM   6112 3C31 POPEl 133     111.798 117.903  49.802  1.00  0.00           C
ATOM   6115 4C31 POPEl 133     110.497 117.512  49.081  1.00  0.00           C
ATOM   6118 5C31 POPEl 133     109.357 118.463  49.472  1.00  0.00           C
ATOM   6121 6C31 POPEl 133     108.107 118.242  48.622  1.00  0.00           C
ATOM   6125  NH3 POPEm 134      97.957  -3.303  75.901  1.00  0.00           N
ATOM   6129  C12 POPEm 134      99.237  -2.723  76.463  1.00  0.00           C
ATOM   6132  C11 POPEm 134      99.097  -1.343  77.142  1.00  0.00           C
ATOM   6135  P   POPEm 134     100.837   0.432  78.201  1.00  0.00           P
ATOM   6136  O13 POPEm 134     102.277   0.362  78.513  1.00  0.00           O
ATOM   6137  O14 POPEm 134      99.898   0.792  79.282  1.00  0.00           O
ATOM   6138  O11 POPEm 134     100.577   1.482  77.042  1.00  0.00           O
ATOM   6139  O12 POPEm 134     100.387  -0.928  77.551  1.00  0.00           O
ATOM   6140  C1  POPEm 134     101.467   1.522  75.923  1.00  0.00           C
ATOM   6143  C2  POPEm 134     100.987   0.572  74.791  1.00  0.00           C
ATOM   6145  O21 POPEm 134     102.087   0.142  73.971  1.00  0.00           O
ATOM   6146  C21 POPEm 134     102.787  -0.878  74.443  1.00  0.00           C
ATOM   6147  O22 POPEm 134     102.617  -1.433  75.512  1.00  0.00           O
ATOM   6148  C22 POPEm 134     103.807  -1.303  73.411  1.00  0.00           C
ATOM   6151  C3  POPEm 134      99.877   1.242  73.931  1.00  0.00           C
ATOM   6154  O31 POPEm 134     100.397   2.402  73.252  1.00  0.00           O
ATOM   6155  C31 POPEm 134     101.047   2.122  72.121  1.00  0.00           C
ATOM   6156  O32 POPEm 134     101.057   1.032  71.572  1.00  0.00           O
ATOM   6157  C32 POPEm 134     101.868   3.352  71.722  1.00  0.00           C
ATOM   6160  C23 POPEm 134     105.227  -1.443  74.012  1.00  0.00           C
ATOM   6163  C24 POPEm 134     106.237  -0.598  73.242  1.00  0.00           C
ATOM   6166  C25 POPEm 134     106.418  -1.103  71.812  1.00  0.00           C
ATOM   6169  C26 POPEm 134     107.317  -0.208  70.962  1.00  0.00           C
ATOM   6172  C27 POPEm 134     107.197  -0.618  69.492  1.00  0.00           C
ATOM   6175  C28 POPEm 134     108.097   0.192  68.541  1.00  0.00           C
ATOM   6178  C29 POPEm 134     107.407   0.672  67.291  1.00  0.00           C
ATOM   6180 0C21 POPEm 134     106.728  -0.078  66.402  1.00  0.00           C
ATOM   6182 1C21 POPEm 134     106.537  -1.573  66.451  1.00  0.00           C
ATOM   6185 2C21 POPEm 134     107.768  -2.383  66.002  1.00  0.00           C
ATOM   6188 3C21 POPEm 134     108.097  -2.143  64.521  1.00  0.00           C
ATOM   6191 4C21 POPEm 134     109.198  -3.053  63.983  1.00  0.00           C
ATOM   6194 5C21 POPEm 134     109.267  -3.003  62.451  1.00  0.00           C
ATOM   6197 6C21 POPEm 134     110.647  -2.633  61.902  1.00  0.00           C
ATOM   6200 7C21 POPEm 134     110.758  -2.873  60.392  1.00  0.00           C
ATOM   6203 8C21 POPEm 134     112.027  -2.333  59.752  1.00  0.00           C
ATOM   6207  C33 POPEm 134     102.187   3.442  70.212  1.00  0.00           C
ATOM   6210  C34 POPEm 134     103.077   2.292  69.721  1.00  0.00           C
ATOM   6213  C35 POPEm 134     103.797   2.532  68.392  1.00  0.00           C
ATOM   6216  C36 POPEm 134     102.978   3.332  67.372  1.00  0.00           C
ATOM   6219  C37 POPEm 134     103.638   3.312  65.982  1.00  0.00           C
ATOM   6222  C38 POPEm 134     102.917   4.232  64.981  1.00  0.00           C
ATOM   6225  C39 POPEm 134     103.757   4.522  63.731  1.00  0.00           C
ATOM   6228 0C31 POPEm 134     104.917   5.502  63.993  1.00  0.00           C
ATOM   6231 1C31 POPEm 134     105.527   6.042  62.692  1.00  0.00           C
ATOM   6234 2C31 POPEm 134     106.617   7.082  62.962  1.00  0.00           C
ATOM   6237 3C31 POPEm 134     107.218   7.682  61.673  1.00  0.00           C
ATOM   6240 4C31 POPEm 134     108.067   6.692  60.862  1.00  0.00           C
ATOM   6243 5C31 POPEm 134     108.737   7.362  59.662  1.00  0.00           C
ATOM   6246 6C31 POPEm 134     109.707   6.472  58.892  1.00  0.00           C
ATOM   6250  NH3 POPEn 135      55.947  46.063  41.521  1.00  0.00           N
ATOM   6254  C12 POPEn 135      57.197  46.192  40.693  1.00  0.00           C
ATOM   6257  C11 POPEn 135      58.397  46.802  41.441  1.00  0.00           C
ATOM   6260  P   POPEn 135      60.087  48.752  41.251  1.00  0.00           P
ATOM   6261  O13 POPEn 135      61.167  47.852  40.812  1.00  0.00           O
ATOM   6262  O14 POPEn 135      60.167  50.132  40.711  1.00  0.00           O
ATOM   6263  O11 POPEn 135      60.017  48.842  42.812  1.00  0.00           O
ATOM   6264  O12 POPEn 135      58.707  48.082  40.882  1.00  0.00           O
ATOM   6265  C1  POPEn 135      60.677  47.942  43.701  1.00  0.00           C
ATOM   6268  C2  POPEn 135      60.987  48.662  45.042  1.00  0.00           C
ATOM   6270  O21 POPEn 135      59.957  48.482  46.032  1.00  0.00           O
ATOM   6271  C21 POPEn 135      58.807  49.112  45.932  1.00  0.00           C
ATOM   6272  O22 POPEn 135      58.397  49.792  45.012  1.00  0.00           O
ATOM   6273  C22 POPEn 135      58.067  48.953  47.252  1.00  0.00           C
ATOM   6276  C3  POPEn 135      61.357  50.152  44.802  1.00  0.00           C
ATOM   6279  O31 POPEn 135      61.567  50.863  46.041  1.00  0.00           O
ATOM   6280  C31 POPEn 135      62.747  51.453  46.181  1.00  0.00           C
ATOM   6281  O32 POPEn 135      63.667  51.402  45.392  1.00  0.00           O
ATOM   6282  C32 POPEn 135      62.677  52.372  47.411  1.00  0.00           C
ATOM   6285  C23 POPEn 135      56.967  47.872  47.201  1.00  0.00           C
ATOM   6288  C24 POPEn 135      56.707  47.302  48.602  1.00  0.00           C
ATOM   6291  C25 POPEn 135      56.137  48.313  49.601  1.00  0.00           C
ATOM   6294  C26 POPEn 135      56.287  47.833  51.052  1.00  0.00           C
ATOM   6297  C27 POPEn 135      55.517  48.712  52.031  1.00  0.00           C
ATOM   6300  C28 POPEn 135      55.757  48.372  53.502  1.00  0.00           C
ATOM   6303  C29 POPEn 135      57.147  48.742  53.932  1.00  0.00           C
ATOM   6305 0C21 POPEn 135      57.547  48.792  55.201  1.00  0.00           C
ATOM   6307 1C21 POPEn 135      56.687  48.432  56.382  1.00  0.00           C
ATOM   6310 2C21 POPEn 135      57.527  48.002  57.612  1.00  0.00           C
ATOM   6313 3C21 POPEn 135      58.287  49.162  58.271  1.00  0.00           C
ATOM   6316 4C21 POPEn 135      57.367  50.082  59.082  1.00  0.00           C
ATOM   6319 5C21 POPEn 135      58.027  51.422  59.402  1.00  0.00           C
ATOM   6322 6C21 POPEn 135      57.177  52.292  60.341  1.00  0.00           C
ATOM   6325 7C21 POPEn 135      57.797  53.672  60.583  1.00  0.00           C
ATOM   6328 8C21 POPEn 135      58.137  53.942  62.052  1.00  0.00           C
ATOM   6332  C33 POPEn 135      63.797  52.172  48.462  1.00  0.00           C
ATOM   6335  C34 POPEn 135      63.617  53.202  49.592  1.00  0.00           C
ATOM   6338  C35 POPEn 135      64.457  52.973  50.862  1.00  0.00           C
ATOM   6341  C36 POPEn 135      63.967  53.912  51.982  1.00  0.00           C
ATOM   6344  C37 POPEn 135      64.947  54.132  53.152  1.00  0.00           C
ATOM   6347  C38 POPEn 135      64.497  55.352  53.962  1.00  0.00           C
ATOM   6350  C39 POPEn 135      65.277  55.632  55.261  1.00  0.00           C
ATOM   6353 0C31 POPEn 135      64.947  57.043  55.792  1.00  0.00           C
ATOM   6356 1C31 POPEn 135      65.197  57.243  57.291  1.00  0.00           C
ATOM   6359 2C31 POPEn 135      64.727  58.622  57.782  1.00  0.00           C
ATOM   6362 3C31 POPEn 135      65.777  59.732  57.663  1.00  0.00           C
ATOM   6365 4C31 POPEn 135      66.787  59.752  58.822  1.00  0.00           C
ATOM   6368 5C31 POPEn 135      67.647  61.022  58.853  1.00  0.00           C
ATOM   6371 6C31 POPEn 135      68.717  61.012  59.942  1.00  0.00           C
ATOM   6375  NH3 POPEo 136     110.657 118.762  34.762  1.00  0.00           N
ATOM   6379  C12 POPEo 136     109.267 118.433  35.212  1.00  0.00           C
ATOM   6382  C11 POPEo 136     108.538 117.642  34.102  1.00  0.00           C
ATOM   6385  P   POPEo 136     106.127 116.942  33.331  1.00  0.00           P
ATOM   6386  O13 POPEo 136     105.147 117.782  32.611  1.00  0.00           O
ATOM   6387  O14 POPEo 136     106.897 115.942  32.552  1.00  0.00           O
ATOM   6388  O11 POPEo 136     105.408 116.173  34.521  1.00  0.00           O
ATOM   6389  O12 POPEo 136     107.137 117.892  34.121  1.00  0.00           O
ATOM   6390  C1  POPEo 136     105.797 116.522  35.852  1.00  0.00           C
ATOM   6393  C2  POPEo 136     104.947 115.753  36.882  1.00  0.00           C
ATOM   6395  O21 POPEo 136     104.587 116.672  37.923  1.00  0.00           O
ATOM   6396  C21 POPEo 136     103.927 116.272  38.972  1.00  0.00           C
ATOM   6397  O22 POPEo 136     103.797 115.133  39.382  1.00  0.00           O
ATOM   6398  C22 POPEo 136     103.267 117.502  39.611  1.00  0.00           C
ATOM   6401  C3  POPEo 136     105.657 114.433  37.312  1.00  0.00           C
ATOM   6404  O31 POPEo 136     106.707 114.692  38.242  1.00  0.00           O
ATOM   6405  C31 POPEo 136     107.957 114.592  37.882  1.00  0.00           C
ATOM   6406  O32 POPEo 136     108.398 114.223  36.803  1.00  0.00           O
ATOM   6407  C32 POPEo 136     108.807 114.892  39.111  1.00  0.00           C
ATOM   6410  C23 POPEo 136     102.347 117.143  40.792  1.00  0.00           C
ATOM   6413  C24 POPEo 136     101.257 118.202  41.021  1.00  0.00           C
ATOM   6416  C25 POPEo 136     100.467 117.952  42.312  1.00  0.00           C
ATOM   6419  C26 POPEo 136     101.197 118.482  43.552  1.00  0.00           C
ATOM   6422  C27 POPEo 136     100.387 118.342  44.841  1.00  0.00           C
ATOM   6425  C28 POPEo 136     101.307 117.912  46.002  1.00  0.00           C
ATOM   6428  C29 POPEo 136     100.597 117.833  47.333  1.00  0.00           C
ATOM   6430 0C21 POPEo 136     101.217 117.802  48.521  1.00  0.00           C
ATOM   6432 1C21 POPEo 136     102.707 117.792  48.722  1.00  0.00           C
ATOM   6435 2C21 POPEo 136     103.247 119.153  49.231  1.00  0.00           C
ATOM   6438 3C21 POPEo 136     102.797 119.472  50.652  1.00  0.00           C
ATOM   6441 4C21 POPEo 136     103.368 120.783  51.201  1.00  0.00           C
ATOM   6444 5C21 POPEo 136     102.978 120.993  52.673  1.00  0.00           C
ATOM   6447 6C21 POPEo 136     103.427 122.332  53.272  1.00  0.00           C
ATOM   6450 7C21 POPEo 136     103.037 122.432  54.752  1.00  0.00           C
ATOM   6453 8C21 POPEo 136     103.427 123.743  55.411  1.00  0.00           C
ATOM   6457  C33 POPEo 136     108.797 116.392  39.503  1.00  0.00           C
ATOM   6460  C34 POPEo 136     108.967 116.592  41.012  1.00  0.00           C
ATOM   6463  C35 POPEo 136     109.137 118.073  41.382  1.00  0.00           C
ATOM   6466  C36 POPEo 136     109.177 118.342  42.902  1.00  0.00           C
ATOM   6469  C37 POPEo 136     110.588 118.332  43.491  1.00  0.00           C
ATOM   6472  C38 POPEo 136     110.657 118.803  44.951  1.00  0.00           C
ATOM   6475  C39 POPEo 136     110.467 120.322  45.093  1.00  0.00           C
ATOM   6478 0C31 POPEo 136     110.567 120.812  46.542  1.00  0.00           C
ATOM   6481 1C31 POPEo 136     111.008 122.283  46.611  1.00  0.00           C
ATOM   6484 2C31 POPEo 136     111.337 122.782  48.021  1.00  0.00           C
ATOM   6487 3C31 POPEo 136     110.087 123.082  48.843  1.00  0.00           C
ATOM   6490 4C31 POPEo 136     110.408 123.892  50.112  1.00  0.00           C
ATOM   6493 5C31 POPEo 136     109.137 124.282  50.872  1.00  0.00           C
ATOM   6496 6C31 POPEo 136     109.397 125.172  52.092  1.00  0.00           C
ATOM   6500  NH3 POPEp 137      23.157 102.162  37.481  1.00  0.00           N
ATOM   6504  C12 POPEp 137      22.827 102.132  36.013  1.00  0.00           C
ATOM   6507  C11 POPEp 137      22.587 103.552  35.472  1.00  0.00           C
ATOM   6510  P   POPEp 137      21.557 105.683  36.641  1.00  0.00           P
ATOM   6511  O13 POPEp 137      20.307 106.392  36.312  1.00  0.00           O
ATOM   6512  O14 POPEp 137      22.847 106.322  36.283  1.00  0.00           O
ATOM   6513  O11 POPEp 137      21.607 105.422  38.193  1.00  0.00           O
ATOM   6514  O12 POPEp 137      21.507 104.172  36.181  1.00  0.00           O
ATOM   6515  C1  POPEp 137      20.757 106.133  39.071  1.00  0.00           C
ATOM   6518  C2  POPEp 137      19.347 105.482  39.122  1.00  0.00           C
ATOM   6520  O21 POPEp 137      18.757 105.823  40.382  1.00  0.00           O
ATOM   6521  C21 POPEp 137      18.467 107.082  40.571  1.00  0.00           C
ATOM   6522  O22 POPEp 137      18.517 107.962  39.722  1.00  0.00           O
ATOM   6523  C22 POPEp 137      18.137 107.222  42.052  1.00  0.00           C
ATOM   6526  C3  POPEp 137      19.397 103.922  39.012  1.00  0.00           C
ATOM   6529  O31 POPEp 137      18.397 103.283  39.833  1.00  0.00           O
ATOM   6530  C31 POPEp 137      18.567 103.162  41.172  1.00  0.00           C
ATOM   6531  O32 POPEp 137      17.657 102.852  41.922  1.00  0.00           O
ATOM   6532  C32 POPEp 137      20.017 103.272  41.652  1.00  0.00           C
ATOM   6535  C23 POPEp 137      17.537 108.573  42.463  1.00  0.00           C
ATOM   6538  C24 POPEp 137      16.597 108.412  43.661  1.00  0.00           C
ATOM   6541  C25 POPEp 137      17.297 107.852  44.911  1.00  0.00           C
ATOM   6544  C26 POPEp 137      16.327 107.722  46.091  1.00  0.00           C
ATOM   6547  C27 POPEp 137      17.037 107.292  47.382  1.00  0.00           C
ATOM   6550  C28 POPEp 137      16.017 106.952  48.482  1.00  0.00           C
ATOM   6553  C29 POPEp 137      16.657 107.012  49.841  1.00  0.00           C
ATOM   6555 0C21 POPEp 137      16.327 106.303  50.942  1.00  0.00           C
ATOM   6557 1C21 POPEp 137      15.227 105.282  51.062  1.00  0.00           C
ATOM   6560 2C21 POPEp 137      14.177 105.632  52.141  1.00  0.00           C
ATOM   6563 3C21 POPEp 137      14.767 105.793  53.552  1.00  0.00           C
ATOM   6566 4C21 POPEp 137      13.697 105.933  54.651  1.00  0.00           C
ATOM   6569 5C21 POPEp 137      12.857 107.213  54.531  1.00  0.00           C
ATOM   6572 6C21 POPEp 137      12.637 107.873  55.901  1.00  0.00           C
ATOM   6575 7C21 POPEp 137      11.967 109.242  55.842  1.00  0.00           C
ATOM   6578 8C21 POPEp 137      12.347 110.123  57.031  1.00  0.00           C
ATOM   6582  C33 POPEp 137      20.217 103.283  43.182  1.00  0.00           C
ATOM   6585  C34 POPEp 137      21.687 103.512  43.572  1.00  0.00           C
ATOM   6588  C35 POPEp 137      22.527 102.243  43.783  1.00  0.00           C
ATOM   6591  C36 POPEp 137      22.417 101.672  45.201  1.00  0.00           C
ATOM   6594  C37 POPEp 137      23.637 100.842  45.611  1.00  0.00           C
ATOM   6597  C38 POPEp 137      23.677 100.452  47.101  1.00  0.00           C
ATOM   6600  C39 POPEp 137      23.787 101.653  48.053  1.00  0.00           C
ATOM   6603 0C31 POPEp 137      23.827 101.243  49.531  1.00  0.00           C
ATOM   6606 1C31 POPEp 137      23.827 102.463  50.472  1.00  0.00           C
ATOM   6609 2C31 POPEp 137      23.827 102.073  51.952  1.00  0.00           C
ATOM   6612 3C31 POPEp 137      22.447 101.692  52.512  1.00  0.00           C
ATOM   6615 4C31 POPEp 137      21.737 102.852  53.211  1.00  0.00           C
ATOM   6618 5C31 POPEp 137      20.417 102.442  53.882  1.00  0.00           C
ATOM   6621 6C31 POPEp 137      19.727 103.582  54.632  1.00  0.00           C
ATOM   6625  NH3 POPEq 138      29.907  31.372  38.193  1.00  0.00           N
ATOM   6629  C12 POPEq 138      29.307  32.552  37.481  1.00  0.00           C
ATOM   6632  C11 POPEq 138      28.127  32.142  36.603  1.00  0.00           C
ATOM   6635  P   POPEq 138      25.877  33.543  36.681  1.00  0.00           P
ATOM   6636  O13 POPEq 138      25.737  34.942  37.112  1.00  0.00           O
ATOM   6637  O14 POPEq 138      24.977  33.092  35.602  1.00  0.00           O
ATOM   6638  O11 POPEq 138      25.697  32.612  37.972  1.00  0.00           O
ATOM   6639  O12 POPEq 138      27.377  33.272  36.222  1.00  0.00           O
ATOM   6640  C1  POPEq 138      24.507  31.812  38.062  1.00  0.00           C
ATOM   6643  C2  POPEq 138      24.497  30.792  39.243  1.00  0.00           C
ATOM   6645  O21 POPEq 138      24.417  31.502  40.493  1.00  0.00           O
ATOM   6646  C21 POPEq 138      23.657  30.883  41.392  1.00  0.00           C
ATOM   6647  O22 POPEq 138      23.177  29.762  41.292  1.00  0.00           O
ATOM   6648  C22 POPEq 138      23.387  31.802  42.593  1.00  0.00           C
ATOM   6651  C3  POPEq 138      25.747  29.863  39.173  1.00  0.00           C
ATOM   6654  O31 POPEq 138      26.247  29.363  40.442  1.00  0.00           O
ATOM   6655  C31 POPEq 138      27.487  29.732  40.742  1.00  0.00           C
ATOM   6656  O32 POPEq 138      28.117  30.632  40.201  1.00  0.00           O
ATOM   6657  C32 POPEq 138      28.077  28.812  41.803  1.00  0.00           C
ATOM   6660  C23 POPEq 138      23.987  31.252  43.902  1.00  0.00           C
ATOM   6663  C24 POPEq 138      23.917  32.293  45.033  1.00  0.00           C
ATOM   6666  C25 POPEq 138      24.727  31.912  46.272  1.00  0.00           C
ATOM   6669  C26 POPEq 138      24.677  33.002  47.352  1.00  0.00           C
ATOM   6672  C27 POPEq 138      25.637  32.742  48.521  1.00  0.00           C
ATOM   6675  C28 POPEq 138      25.377  33.572  49.802  1.00  0.00           C
ATOM   6678  C29 POPEq 138      25.187  35.052  49.583  1.00  0.00           C
ATOM   6680 0C21 POPEq 138      24.707  35.902  50.513  1.00  0.00           C
ATOM   6682 1C21 POPEq 138      24.367  35.512  51.931  1.00  0.00           C
ATOM   6685 2C21 POPEq 138      22.907  35.052  52.141  1.00  0.00           C
ATOM   6688 3C21 POPEq 138      21.977  36.172  52.642  1.00  0.00           C
ATOM   6691 4C21 POPEq 138      20.507  35.732  52.761  1.00  0.00           C
ATOM   6694 5C21 POPEq 138      20.277  34.622  53.801  1.00  0.00           C
ATOM   6697 6C21 POPEq 138      18.807  34.182  53.882  1.00  0.00           C
ATOM   6700 7C21 POPEq 138      18.487  33.422  55.182  1.00  0.00           C
ATOM   6703 8C21 POPEq 138      16.977  33.262  55.451  1.00  0.00           C
ATOM   6707  C33 POPEq 138      27.647  29.132  43.253  1.00  0.00           C
ATOM   6710  C34 POPEq 138      28.687  28.612  44.271  1.00  0.00           C
ATOM   6713  C35 POPEq 138      28.397  28.982  45.732  1.00  0.00           C
ATOM   6716  C36 POPEq 138      27.077  28.422  46.272  1.00  0.00           C
ATOM   6719  C37 POPEq 138      26.847  28.742  47.752  1.00  0.00           C
ATOM   6722  C38 POPEq 138      25.567  28.052  48.222  1.00  0.00           C
ATOM   6725  C39 POPEq 138      25.207  28.202  49.712  1.00  0.00           C
ATOM   6728 0C31 POPEq 138      26.017  27.302  50.652  1.00  0.00           C
ATOM   6731 1C31 POPEq 138      25.427  27.252  52.071  1.00  0.00           C
ATOM   6734 2C31 POPEq 138      26.067  26.142  52.911  1.00  0.00           C
ATOM   6737 3C31 POPEq 138      25.527  26.062  54.341  1.00  0.00           C
ATOM   6740 4C31 POPEq 138      26.197  24.922  55.112  1.00  0.00           C
ATOM   6743 5C31 POPEq 138      25.727  24.822  56.572  1.00  0.00           C
ATOM   6746 6C31 POPEq 138      26.367  23.652  57.312  1.00  0.00           C
ATOM   6750  NH3 POPEr 139      70.947  53.732  34.392  1.00  0.00           N
ATOM   6754  C12 POPEr 139      70.597  55.002  33.652  1.00  0.00           C
ATOM   6757  C11 POPEr 139      71.857  55.872  33.461  1.00  0.00           C
ATOM   6760  P   POPEr 139      74.147  54.482  33.481  1.00  0.00           P
ATOM   6761  O13 POPEr 139      75.307  54.762  32.622  1.00  0.00           O
ATOM   6762  O14 POPEr 139      73.777  53.092  33.823  1.00  0.00           O
ATOM   6763  O11 POPEr 139      74.297  55.362  34.802  1.00  0.00           O
ATOM   6764  O12 POPEr 139      72.887  55.132  32.812  1.00  0.00           O
ATOM   6765  C1  POPEr 139      73.917  54.883  36.102  1.00  0.00           C
ATOM   6768  C2  POPEr 139      74.957  55.292  37.192  1.00  0.00           C
ATOM   6770  O21 POPEr 139      74.517  54.972  38.532  1.00  0.00           O
ATOM   6771  C21 POPEr 139      74.377  53.712  38.892  1.00  0.00           C
ATOM   6772  O22 POPEr 139      74.457  52.732  38.172  1.00  0.00           O
ATOM   6773  C22 POPEr 139      74.267  53.602  40.423  1.00  0.00           C
ATOM   6776  C3  POPEr 139      75.247  56.822  37.132  1.00  0.00           C
ATOM   6779  O31 POPEr 139      76.507  57.192  37.731  1.00  0.00           O
ATOM   6780  C31 POPEr 139      76.447  57.602  39.001  1.00  0.00           C
ATOM   6781  O32 POPEr 139      75.417  57.782  39.641  1.00  0.00           O
ATOM   6782  C32 POPEr 139      77.847  58.033  39.451  1.00  0.00           C
ATOM   6785  C23 POPEr 139      75.407  54.312  41.172  1.00  0.00           C
ATOM   6788  C24 POPEr 139      75.167  54.353  42.682  1.00  0.00           C
ATOM   6791  C25 POPEr 139      76.367  54.982  43.401  1.00  0.00           C
ATOM   6794  C26 POPEr 139      76.047  55.592  44.782  1.00  0.00           C
ATOM   6797  C27 POPEr 139      77.317  56.112  45.462  1.00  0.00           C
ATOM   6800  C28 POPEr 139      77.137  57.502  46.091  1.00  0.00           C
ATOM   6803  C29 POPEr 139      78.417  58.012  46.712  1.00  0.00           C
ATOM   6805 0C21 POPEr 139      78.527  58.682  47.872  1.00  0.00           C
ATOM   6807 1C21 POPEr 139      77.407  59.083  48.792  1.00  0.00           C
ATOM   6810 2C21 POPEr 139      77.637  58.662  50.261  1.00  0.00           C
ATOM   6813 3C21 POPEr 139      78.477  59.672  51.062  1.00  0.00           C
ATOM   6816 4C21 POPEr 139      78.617  59.283  52.542  1.00  0.00           C
ATOM   6819 5C21 POPEr 139      79.627  58.152  52.771  1.00  0.00           C
ATOM   6822 6C21 POPEr 139      79.817  57.812  54.263  1.00  0.00           C
ATOM   6825 7C21 POPEr 139      81.007  56.863  54.472  1.00  0.00           C
ATOM   6828 8C21 POPEr 139      81.227  56.442  55.921  1.00  0.00           C
ATOM   6832  C33 POPEr 139      78.147  57.852  40.962  1.00  0.00           C
ATOM   6835  C34 POPEr 139      79.657  57.973  41.222  1.00  0.00           C
ATOM   6838  C35 POPEr 139      80.117  57.932  42.682  1.00  0.00           C
ATOM   6841  C36 POPEr 139      81.597  57.522  42.822  1.00  0.00           C
ATOM   6844  C37 POPEr 139      82.037  57.372  44.282  1.00  0.00           C
ATOM   6847  C38 POPEr 139      83.357  56.602  44.461  1.00  0.00           C
ATOM   6850  C39 POPEr 139      83.587  56.122  45.901  1.00  0.00           C
ATOM   6853 0C31 POPEr 139      83.597  57.272  46.922  1.00  0.00           C
ATOM   6856 1C31 POPEr 139      83.877  56.832  48.362  1.00  0.00           C
ATOM   6859 2C31 POPEr 139      83.947  58.033  49.303  1.00  0.00           C
ATOM   6862 3C31 POPEr 139      84.187  57.662  50.772  1.00  0.00           C
ATOM   6865 4C31 POPEr 139      84.198  58.922  51.661  1.00  0.00           C
ATOM   6868 5C31 POPEr 139      84.727  58.672  53.071  1.00  0.00           C
ATOM   6871 6C31 POPEr 139      84.748  59.962  53.913  1.00  0.00           C
ATOM   6875  NH3 POPEs 140      76.947  18.172  78.852  1.00  0.00           N
ATOM   6879  C12 POPEs 140      77.777  17.142  79.603  1.00  0.00           C
ATOM   6882  C11 POPEs 140      78.817  16.442  78.691  1.00  0.00           C
ATOM   6885  P   POPEs 140      80.317  14.292  79.132  1.00  0.00           P
ATOM   6886  O13 POPEs 140      79.317  13.292  79.562  1.00  0.00           O
ATOM   6887  O14 POPEs 140      81.657  14.132  79.693  1.00  0.00           O
ATOM   6888  O11 POPEs 140      80.397  14.272  77.562  1.00  0.00           O
ATOM   6889  O12 POPEs 140      79.757  15.742  79.492  1.00  0.00           O
ATOM   6890  C1  POPEs 140      79.437  13.582  76.762  1.00  0.00           C
ATOM   6893  C2  POPEs 140      79.477  14.152  75.322  1.00  0.00           C
ATOM   6895  O21 POPEs 140      78.597  13.402  74.443  1.00  0.00           O
ATOM   6896  C21 POPEs 140      77.387  13.932  74.303  1.00  0.00           C
ATOM   6897  O22 POPEs 140      76.997  14.962  74.822  1.00  0.00           O
ATOM   6898  C22 POPEs 140      76.577  13.092  73.292  1.00  0.00           C
ATOM   6901  C3  POPEs 140      80.917  14.092  74.742  1.00  0.00           C
ATOM   6904  O31 POPEs 140      81.217  15.342  74.111  1.00  0.00           O
ATOM   6905  C31 POPEs 140      81.047  15.402  72.802  1.00  0.00           C
ATOM   6906  O32 POPEs 140      80.847  14.432  72.083  1.00  0.00           O
ATOM   6907  C32 POPEs 140      81.177  16.842  72.341  1.00  0.00           C
ATOM   6910  C23 POPEs 140      75.347  13.832  72.721  1.00  0.00           C
ATOM   6913  C24 POPEs 140      74.617  13.062  71.611  1.00  0.00           C
ATOM   6916  C25 POPEs 140      73.817  11.832  72.091  1.00  0.00           C
ATOM   6919  C26 POPEs 140      73.457  10.852  70.962  1.00  0.00           C
ATOM   6922  C27 POPEs 140      71.947  10.552  70.812  1.00  0.00           C
ATOM   6925  C28 POPEs 140      71.637   9.112  70.332  1.00  0.00           C
ATOM   6928  C29 POPEs 140      72.357   8.742  69.052  1.00  0.00           C
ATOM   6930 0C21 POPEs 140      71.797   8.522  67.841  1.00  0.00           C
ATOM   6932 1C21 POPEs 140      70.317   8.592  67.522  1.00  0.00           C
ATOM   6935 2C21 POPEs 140      69.917   7.792  66.262  1.00  0.00           C
ATOM   6938 3C21 POPEs 140      70.447   8.382  64.951  1.00  0.00           C
ATOM   6941 4C21 POPEs 140      69.957   7.602  63.722  1.00  0.00           C
ATOM   6944 5C21 POPEs 140      70.407   8.202  62.382  1.00  0.00           C
ATOM   6947 6C21 POPEs 140      69.837   7.402  61.201  1.00  0.00           C
ATOM   6950 7C21 POPEs 140      70.227   7.962  59.833  1.00  0.00           C
ATOM   6953 8C21 POPEs 140      69.597   7.162  58.692  1.00  0.00           C
ATOM   6957  C33 POPEs 140      79.997  17.282  71.451  1.00  0.00           C
ATOM   6960  C34 POPEs 140      80.127  18.732  70.962  1.00  0.00           C
ATOM   6963  C35 POPEs 140      81.247  18.912  69.932  1.00  0.00           C
ATOM   6966  C36 POPEs 140      82.547  19.482  70.501  1.00  0.00           C
ATOM   6969  C37 POPEs 140      83.727  19.352  69.532  1.00  0.00           C
ATOM   6972  C38 POPEs 140      85.057  19.522  70.262  1.00  0.00           C
ATOM   6975  C39 POPEs 140      86.297  19.092  69.451  1.00  0.00           C
ATOM   6978 0C31 POPEs 140      86.907  20.222  68.612  1.00  0.00           C
ATOM   6981 1C31 POPEs 140      86.367  20.292  67.182  1.00  0.00           C
ATOM   6984 2C31 POPEs 140      86.847  21.562  66.462  1.00  0.00           C
ATOM   6987 3C31 POPEs 140      88.167  21.392  65.693  1.00  0.00           C
ATOM   6990 4C31 POPEs 140      88.048  20.432  64.502  1.00  0.00           C
ATOM   6993 5C31 POPEs 140      89.007  20.782  63.352  1.00  0.00           C
ATOM   6996 6C31 POPEs 140      88.617  20.122  62.032  1.00  0.00           C
ATOM   7000  NH3 POPEt 141      37.367 109.953  34.771  1.00  0.00           N
ATOM   7004  C12 POPEt 141      37.397 110.893  33.591  1.00  0.00           C
ATOM   7007  C11 POPEt 141      38.837 111.122  33.092  1.00  0.00           C
ATOM   7010  P   POPEt 141      40.987 110.942  34.622  1.00  0.00           P
ATOM   7011  O13 POPEt 141      40.847 109.512  34.352  1.00  0.00           O
ATOM   7012  O14 POPEt 141      42.167 111.642  34.062  1.00  0.00           O
ATOM   7013  O11 POPEt 141      40.907 111.233  36.161  1.00  0.00           O
ATOM   7014  O12 POPEt 141      39.677 111.672  34.121  1.00  0.00           O
ATOM   7015  C1  POPEt 141      40.657 110.252  37.182  1.00  0.00           C
ATOM   7018  C2  POPEt 141      41.117 110.893  38.521  1.00  0.00           C
ATOM   7020  O21 POPEt 141      41.257 110.042  39.682  1.00  0.00           O
ATOM   7021  C21 POPEt 141      40.417 109.072  39.963  1.00  0.00           C
ATOM   7022  O22 POPEt 141      39.407 108.772  39.341  1.00  0.00           O
ATOM   7023  C22 POPEt 141      40.947 108.342  41.222  1.00  0.00           C
ATOM   7026  C3  POPEt 141      40.297 112.192  38.843  1.00  0.00           C
ATOM   7029  O31 POPEt 141      40.827 112.952  39.942  1.00  0.00           O
ATOM   7030  C31 POPEt 141      42.007 113.542  39.742  1.00  0.00           C
ATOM   7031  O32 POPEt 141      42.637 113.523  38.692  1.00  0.00           O
ATOM   7032  C32 POPEt 141      42.477 114.202  41.021  1.00  0.00           C
ATOM   7035  C23 POPEt 141      40.597 108.962  42.603  1.00  0.00           C
ATOM   7038  C24 POPEt 141      40.127 107.903  43.622  1.00  0.00           C
ATOM   7041  C25 POPEt 141      39.927 108.393  45.082  1.00  0.00           C
ATOM   7044  C26 POPEt 141      39.347 107.283  45.982  1.00  0.00           C
ATOM   7047  C27 POPEt 141      39.017 107.712  47.422  1.00  0.00           C
ATOM   7050  C28 POPEt 141      38.227 106.662  48.263  1.00  0.00           C
ATOM   7053  C29 POPEt 141      39.047 105.492  48.762  1.00  0.00           C
ATOM   7055 0C21 POPEt 141      38.627 104.223  48.941  1.00  0.00           C
ATOM   7057 1C21 POPEt 141      37.247 103.673  48.681  1.00  0.00           C
ATOM   7060 2C21 POPEt 141      37.007 102.273  49.303  1.00  0.00           C
ATOM   7063 3C21 POPEt 141      36.527 102.302  50.763  1.00  0.00           C
ATOM   7066 4C21 POPEt 141      36.477 100.912  51.423  1.00  0.00           C
ATOM   7069 5C21 POPEt 141      35.727 100.893  52.771  1.00  0.00           C
ATOM   7072 6C21 POPEt 141      36.147 102.022  53.731  1.00  0.00           C
ATOM   7075 7C21 POPEt 141      35.397 102.003  55.062  1.00  0.00           C
ATOM   7078 8C21 POPEt 141      35.617 103.283  55.872  1.00  0.00           C
ATOM   7082  C33 POPEt 141      42.467 113.232  42.221  1.00  0.00           C
ATOM   7085  C34 POPEt 141      42.357 113.932  43.583  1.00  0.00           C
ATOM   7088  C35 POPEt 141      42.287 112.892  44.701  1.00  0.00           C
ATOM   7091  C36 POPEt 141      42.307 113.472  46.122  1.00  0.00           C
ATOM   7094  C37 POPEt 141      43.587 114.263  46.423  1.00  0.00           C
ATOM   7097  C38 POPEt 141      43.967 114.272  47.902  1.00  0.00           C
ATOM   7100  C39 POPEt 141      42.837 114.732  48.821  1.00  0.00           C
ATOM   7103 0C31 POPEt 141      43.227 114.652  50.303  1.00  0.00           C
ATOM   7106 1C31 POPEt 141      42.127 115.222  51.201  1.00  0.00           C
ATOM   7109 2C31 POPEt 141      42.497 115.233  52.682  1.00  0.00           C
ATOM   7112 3C31 POPEt 141      41.527 116.063  53.541  1.00  0.00           C
ATOM   7115 4C31 POPEt 141      41.597 117.563  53.211  1.00  0.00           C
ATOM   7118 5C31 POPEt 141      40.757 118.433  54.161  1.00  0.00           C
ATOM   7121 6C31 POPEt 141      40.867 119.913  53.801  1.00  0.00           C
ATOM   7125  NH3 POPEu 142      23.437  35.842  38.042  1.00  0.00           N
ATOM   7129  C12 POPEu 142      22.257  36.712  37.782  1.00  0.00           C
ATOM   7132  C11 POPEu 142      21.407  36.192  36.621  1.00  0.00           C
ATOM   7135  P   POPEu 142      19.047  37.262  36.972  1.00  0.00           P
ATOM   7136  O13 POPEu 142      18.697  38.692  37.132  1.00  0.00           O
ATOM   7137  O14 POPEu 142      18.077  36.382  36.283  1.00  0.00           O
ATOM   7138  O11 POPEu 142      19.417  36.622  38.352  1.00  0.00           O
ATOM   7139  O12 POPEu 142      20.427  37.172  36.242  1.00  0.00           O
ATOM   7140  C1  POPEu 142      18.567  35.892  39.222  1.00  0.00           C
ATOM   7143  C2  POPEu 142      18.727  36.412  40.672  1.00  0.00           C
ATOM   7145  O21 POPEu 142      17.697  35.743  41.423  1.00  0.00           O
ATOM   7146  C21 POPEu 142      16.947  36.302  42.341  1.00  0.00           C
ATOM   7147  O22 POPEu 142      16.947  37.452  42.722  1.00  0.00           O
ATOM   7148  C22 POPEu 142      15.977  35.252  42.892  1.00  0.00           C
ATOM   7151  C3  POPEu 142      18.787  37.982  40.632  1.00  0.00           C
ATOM   7154  O31 POPEu 142      19.097  38.642  41.873  1.00  0.00           O
ATOM   7155  C31 POPEu 142      20.317  38.422  42.361  1.00  0.00           C
ATOM   7156  O32 POPEu 142      21.187  37.762  41.841  1.00  0.00           O
ATOM   7157  C32 POPEu 142      20.477  39.142  43.681  1.00  0.00           C
ATOM   7160  C23 POPEu 142      15.827  35.383  44.422  1.00  0.00           C
ATOM   7163  C24 POPEu 142      14.927  34.302  45.022  1.00  0.00           C
ATOM   7166  C25 POPEu 142      14.737  34.532  46.521  1.00  0.00           C
ATOM   7169  C26 POPEu 142      13.677  35.613  46.771  1.00  0.00           C
ATOM   7172  C27 POPEu 142      13.447  35.813  48.263  1.00  0.00           C
ATOM   7175  C28 POPEu 142      12.317  36.822  48.532  1.00  0.00           C
ATOM   7178  C29 POPEu 142      10.977  36.262  48.141  1.00  0.00           C
ATOM   7180 0C21 POPEu 142       9.927  36.072  48.951  1.00  0.00           C
ATOM   7182 1C21 POPEu 142       9.847  36.352  50.431  1.00  0.00           C
ATOM   7185 2C21 POPEu 142       9.647  35.022  51.172  1.00  0.00           C
ATOM   7188 3C21 POPEu 142       9.377  35.172  52.673  1.00  0.00           C
ATOM   7191 4C21 POPEu 142       9.097  33.802  53.281  1.00  0.00           C
ATOM   7194 5C21 POPEu 142       9.367  33.682  54.782  1.00  0.00           C
ATOM   7197 6C21 POPEu 142       9.547  32.212  55.163  1.00  0.00           C
ATOM   7200 7C21 POPEu 142       9.867  31.982  56.642  1.00  0.00           C
ATOM   7203 8C21 POPEu 142       9.907  30.492  56.982  1.00  0.00           C
ATOM   7207  C33 POPEu 142      19.567  38.582  44.791  1.00  0.00           C
ATOM   7210  C34 POPEu 142      19.667  39.522  45.991  1.00  0.00           C
ATOM   7213  C35 POPEu 142      18.947  39.072  47.271  1.00  0.00           C
ATOM   7216  C36 POPEu 142      17.417  39.192  47.212  1.00  0.00           C
ATOM   7219  C37 POPEu 142      16.787  39.172  48.611  1.00  0.00           C
ATOM   7222  C38 POPEu 142      15.257  39.252  48.572  1.00  0.00           C
ATOM   7225  C39 POPEu 142      14.627  39.392  49.963  1.00  0.00           C
ATOM   7228 0C31 POPEu 142      14.847  38.192  50.882  1.00  0.00           C
ATOM   7231 1C31 POPEu 142      14.257  38.342  52.302  1.00  0.00           C
ATOM   7234 2C31 POPEu 142      14.237  36.993  53.021  1.00  0.00           C
ATOM   7237 3C31 POPEu 142      14.077  37.092  54.542  1.00  0.00           C
ATOM   7240 4C31 POPEu 142      12.727  37.662  54.992  1.00  0.00           C
ATOM   7243 5C31 POPEu 142      12.237  37.052  56.312  1.00  0.00           C
ATOM   7246 6C31 POPEu 142      10.937  37.633  56.852  1.00  0.00           C
ATOM   7250  NH3 POPEv 143      93.368  65.252  74.173  1.00  0.00           N
ATOM   7254  C12 POPEv 143      93.157  65.842  75.542  1.00  0.00           C
ATOM   7257  C11 POPEv 143      94.217  66.932  75.803  1.00  0.00           C
ATOM   7260  P   POPEv 143      96.367  65.732  76.722  1.00  0.00           P
ATOM   7261  O13 POPEv 143      97.347  66.633  77.352  1.00  0.00           O
ATOM   7262  O14 POPEv 143      95.367  65.122  77.632  1.00  0.00           O
ATOM   7263  O11 POPEv 143      97.087  64.563  75.932  1.00  0.00           O
ATOM   7264  O12 POPEv 143      95.548  66.472  75.562  1.00  0.00           O
ATOM   7265  C1  POPEv 143      98.107  64.842  74.963  1.00  0.00           C
ATOM   7268  C2  POPEv 143      97.957  63.982  73.691  1.00  0.00           C
ATOM   7270  O21 POPEv 143      98.887  64.543  72.751  1.00  0.00           O
ATOM   7271  C21 POPEv 143      99.357  63.703  71.852  1.00  0.00           C
ATOM   7272  O22 POPEv 143      98.867  62.632  71.521  1.00  0.00           O
ATOM   7273  C22 POPEv 143     100.627  64.272  71.213  1.00  0.00           C
ATOM   7276  C3  POPEv 143      96.477  64.002  73.212  1.00  0.00           C
ATOM   7279  O31 POPEv 143      96.247  63.332  71.951  1.00  0.00           O
ATOM   7280  C31 POPEv 143      95.647  64.042  71.013  1.00  0.00           C
ATOM   7281  O32 POPEv 143      95.128  65.132  71.161  1.00  0.00           O
ATOM   7282  C32 POPEv 143      95.627  63.222  69.701  1.00  0.00           C
ATOM   7285  C23 POPEv 143     100.647  63.882  69.721  1.00  0.00           C
ATOM   7288  C24 POPEv 143     101.957  64.173  68.993  1.00  0.00           C
ATOM   7291  C25 POPEv 143     101.817  63.722  67.541  1.00  0.00           C
ATOM   7294  C26 POPEv 143     102.817  64.283  66.532  1.00  0.00           C
ATOM   7297  C27 POPEv 143     102.427  63.753  65.142  1.00  0.00           C
ATOM   7300  C28 POPEv 143     103.398  64.133  64.021  1.00  0.00           C
ATOM   7303  C29 POPEv 143     104.807  63.692  64.332  1.00  0.00           C
ATOM   7305 0C21 POPEv 143     105.898  64.472  64.312  1.00  0.00           C
ATOM   7307 1C21 POPEv 143     105.957  65.933  63.923  1.00  0.00           C
ATOM   7310 2C21 POPEv 143     106.247  66.853  65.121  1.00  0.00           C
ATOM   7313 3C21 POPEv 143     107.577  66.533  65.812  1.00  0.00           C
ATOM   7316 4C21 POPEv 143     108.328  67.762  66.331  1.00  0.00           C
ATOM   7319 5C21 POPEv 143     109.847  67.542  66.331  1.00  0.00           C
ATOM   7322 6C21 POPEv 143     110.637  68.853  66.442  1.00  0.00           C
ATOM   7325 7C21 POPEv 143     111.877  68.872  65.532  1.00  0.00           C
ATOM   7328 8C21 POPEv 143     112.597  70.222  65.501  1.00  0.00           C
ATOM   7332  C33 POPEv 143      96.027  63.963  68.401  1.00  0.00           C
ATOM   7335  C34 POPEv 143      95.957  63.033  67.172  1.00  0.00           C
ATOM   7338  C35 POPEv 143      96.448  63.662  65.862  1.00  0.00           C
ATOM   7341  C36 POPEv 143      96.627  62.662  64.712  1.00  0.00           C
ATOM   7344  C37 POPEv 143      97.747  63.012  63.701  1.00  0.00           C
ATOM   7347  C38 POPEv 143      97.917  61.883  62.673  1.00  0.00           C
ATOM   7350  C39 POPEv 143      98.878  62.183  61.501  1.00  0.00           C
ATOM   7353 0C31 POPEv 143     100.377  62.032  61.812  1.00  0.00           C
ATOM   7356 1C31 POPEv 143     101.177  61.702  60.532  1.00  0.00           C
ATOM   7359 2C31 POPEv 143     102.677  62.022  60.611  1.00  0.00           C
ATOM   7362 3C31 POPEv 143     102.957  63.512  60.353  1.00  0.00           C
ATOM   7365 4C31 POPEv 143     104.447  63.853  60.392  1.00  0.00           C
ATOM   7368 5C31 POPEv 143     104.727  65.312  60.033  1.00  0.00           C
ATOM   7371 6C31 POPEv 143     106.217  65.622  59.972  1.00  0.00           C
ATOM   7375  NH3 POPEw 144      25.507  91.262  79.901  1.00  0.00           N
ATOM   7379  C12 POPEw 144      25.707  92.682  80.361  1.00  0.00           C
ATOM   7382  C11 POPEw 144      26.837  93.362  79.572  1.00  0.00           C
ATOM   7385  P   POPEw 144      29.277  92.883  78.772  1.00  0.00           P
ATOM   7386  O13 POPEw 144      30.377  93.692  79.352  1.00  0.00           O
ATOM   7387  O14 POPEw 144      29.637  91.562  78.232  1.00  0.00           O
ATOM   7388  O11 POPEw 144      28.637  93.733  77.602  1.00  0.00           O
ATOM   7389  O12 POPEw 144      28.087  92.703  79.801  1.00  0.00           O
ATOM   7390  C1  POPEw 144      29.117  93.582  76.262  1.00  0.00           C
ATOM   7393  C2  POPEw 144      28.057  94.072  75.251  1.00  0.00           C
ATOM   7395  O21 POPEw 144      28.297  93.573  73.931  1.00  0.00           O
ATOM   7396  C21 POPEw 144      29.387  93.932  73.271  1.00  0.00           C
ATOM   7397  O22 POPEw 144      30.377  94.472  73.752  1.00  0.00           O
ATOM   7398  C22 POPEw 144      29.257  93.423  71.832  1.00  0.00           C
ATOM   7401  C3  POPEw 144      27.847  95.602  75.212  1.00  0.00           C
ATOM   7404  O31 POPEw 144      26.507  95.933  74.782  1.00  0.00           O
ATOM   7405  C31 POPEw 144      26.267  95.933  73.471  1.00  0.00           C
ATOM   7406  O32 POPEw 144      27.107  95.742  72.603  1.00  0.00           O
ATOM   7407  C32 POPEw 144      24.827  96.373  73.201  1.00  0.00           C
ATOM   7410  C23 POPEw 144      30.097  94.123  70.752  1.00  0.00           C
ATOM   7413  C24 POPEw 144      30.727  93.062  69.862  1.00  0.00           C
ATOM   7416  C25 POPEw 144      31.417  93.642  68.632  1.00  0.00           C
ATOM   7419  C26 POPEw 144      32.247  92.582  67.911  1.00  0.00           C
ATOM   7422  C27 POPEw 144      32.967  93.162  66.701  1.00  0.00           C
ATOM   7425  C28 POPEw 144      34.097  92.243  66.221  1.00  0.00           C
ATOM   7428  C29 POPEw 144      34.527  92.672  64.841  1.00  0.00           C
ATOM   7430 0C21 POPEw 144      34.667  91.882  63.773  1.00  0.00           C
ATOM   7432 1C21 POPEw 144      34.537  90.373  63.722  1.00  0.00           C
ATOM   7435 2C21 POPEw 144      35.767  89.713  63.053  1.00  0.00           C
ATOM   7438 3C21 POPEw 144      35.857  89.993  61.553  1.00  0.00           C
ATOM   7441 4C21 POPEw 144      37.127  89.463  60.872  1.00  0.00           C
ATOM   7444 5C21 POPEw 144      38.407  90.182  61.343  1.00  0.00           C
ATOM   7447 6C21 POPEw 144      39.517  90.172  60.271  1.00  0.00           C
ATOM   7450 7C21 POPEw 144      40.847  90.742  60.792  1.00  0.00           C
ATOM   7453 8C21 POPEw 144      41.917  90.902  59.711  1.00  0.00           C
ATOM   7457  C33 POPEw 144      23.957  95.392  72.372  1.00  0.00           C
ATOM   7460  C34 POPEw 144      23.007  94.522  73.222  1.00  0.00           C
ATOM   7463  C35 POPEw 144      21.977  93.743  72.393  1.00  0.00           C
ATOM   7466  C36 POPEw 144      21.077  94.622  71.512  1.00  0.00           C
ATOM   7469  C37 POPEw 144      19.907  93.843  70.892  1.00  0.00           C
ATOM   7472  C38 POPEw 144      19.267  94.512  69.672  1.00  0.00           C
ATOM   7475  C39 POPEw 144      18.267  93.612  68.942  1.00  0.00           C
ATOM   7478 0C31 POPEw 144      17.637  94.293  67.732  1.00  0.00           C
ATOM   7481 1C31 POPEw 144      16.557  93.433  67.062  1.00  0.00           C
ATOM   7484 2C31 POPEw 144      16.077  94.013  65.731  1.00  0.00           C
ATOM   7487 3C31 POPEw 144      16.897  93.472  64.551  1.00  0.00           C
ATOM   7490 4C31 POPEw 144      16.757  94.323  63.282  1.00  0.00           C
ATOM   7493 5C31 POPEw 144      17.327  93.593  62.052  1.00  0.00           C
ATOM   7496 6C31 POPEw 144      17.437  94.472  60.812  1.00  0.00           C
ATOM   7500  NH3 POPEx 145     105.317  70.832  77.132  1.00  0.00           N
ATOM   7504  C12 POPEx 145     105.597  71.012  78.602  1.00  0.00           C
ATOM   7507  C11 POPEx 145     105.387  69.683  79.362  1.00  0.00           C
ATOM   7510  P   POPEx 145     107.557  68.232  79.152  1.00  0.00           P
ATOM   7511  O13 POPEx 145     108.328  69.472  79.422  1.00  0.00           O
ATOM   7512  O14 POPEx 145     107.547  67.172  80.172  1.00  0.00           O
ATOM   7513  O11 POPEx 145     108.147  67.632  77.812  1.00  0.00           O
ATOM   7514  O12 POPEx 145     106.087  68.622  78.721  1.00  0.00           O
ATOM   7515  C1  POPEx 145     107.717  68.232  76.591  1.00  0.00           C
ATOM   7518  C2  POPEx 145     108.567  67.722  75.402  1.00  0.00           C
ATOM   7520  O21 POPEx 145     108.007  68.272  74.192  1.00  0.00           O
ATOM   7521  C21 POPEx 145     108.307  69.572  74.052  1.00  0.00           C
ATOM   7522  O22 POPEx 145     109.228  70.132  74.612  1.00  0.00           O
ATOM   7523  C22 POPEx 145     107.248  70.232  73.152  1.00  0.00           C
ATOM   7526  C3  POPEx 145     108.538  66.172  75.361  1.00  0.00           C
ATOM   7529  O31 POPEx 145     109.707  65.592  74.763  1.00  0.00           O
ATOM   7530  C31 POPEx 145     109.737  65.092  73.521  1.00  0.00           C
ATOM   7531  O32 POPEx 145     110.497  64.212  73.182  1.00  0.00           O
ATOM   7532  C32 POPEx 145     108.817  65.842  72.541  1.00  0.00           C
ATOM   7535  C23 POPEx 145     107.717  71.493  72.401  1.00  0.00           C
ATOM   7538  C24 POPEx 145     108.607  71.122  71.221  1.00  0.00           C
ATOM   7541  C25 POPEx 145     108.957  72.232  70.232  1.00  0.00           C
ATOM   7544  C26 POPEx 145     108.088  72.232  68.962  1.00  0.00           C
ATOM   7547  C27 POPEx 145     108.498  73.372  68.012  1.00  0.00           C
ATOM   7550  C28 POPEx 145     107.707  73.442  66.692  1.00  0.00           C
ATOM   7553  C29 POPEx 145     108.258  72.552  65.602  1.00  0.00           C
ATOM   7555 0C21 POPEx 145     107.547  72.063  64.562  1.00  0.00           C
ATOM   7557 1C21 POPEx 145     106.087  72.302  64.303  1.00  0.00           C
ATOM   7560 2C21 POPEx 145     105.718  72.562  62.822  1.00  0.00           C
ATOM   7563 3C21 POPEx 145     106.067  73.963  62.291  1.00  0.00           C
ATOM   7566 4C21 POPEx 145     105.448  74.182  60.901  1.00  0.00           C
ATOM   7569 5C21 POPEx 145     105.777  75.533  60.243  1.00  0.00           C
ATOM   7572 6C21 POPEx 145     105.097  75.642  58.861  1.00  0.00           C
ATOM   7575 7C21 POPEx 145     105.537  76.862  58.053  1.00  0.00           C
ATOM   7578 8C21 POPEx 145     104.817  76.982  56.701  1.00  0.00           C
ATOM   7582  C33 POPEx 145     108.727  65.122  71.182  1.00  0.00           C
ATOM   7585  C34 POPEx 145     108.347  65.972  69.963  1.00  0.00           C
ATOM   7588  C35 POPEx 145     107.187  66.962  70.173  1.00  0.00           C
ATOM   7591  C36 POPEx 145     105.917  66.522  69.432  1.00  0.00           C
ATOM   7594  C37 POPEx 145     104.648  67.172  69.992  1.00  0.00           C
ATOM   7597  C38 POPEx 145     104.657  68.713  70.051  1.00  0.00           C
ATOM   7600  C39 POPEx 145     104.427  69.362  68.691  1.00  0.00           C
ATOM   7603 0C31 POPEx 145     104.067  70.842  68.822  1.00  0.00           C
ATOM   7606 1C31 POPEx 145     103.737  71.482  67.471  1.00  0.00           C
ATOM   7609 2C31 POPEx 145     103.587  73.012  67.512  1.00  0.00           C
ATOM   7612 3C31 POPEx 145     102.137  73.493  67.692  1.00  0.00           C
ATOM   7615 4C31 POPEx 145     101.658  73.542  69.152  1.00  0.00           C
ATOM   7618 5C31 POPEx 145     100.147  73.742  69.251  1.00  0.00           C
ATOM   7621 6C31 POPEx 145      99.707  74.112  70.661  1.00  0.00           C
ATOM   7625  NH3 POPEy 146      41.037  21.322  77.243  1.00  0.00           N
ATOM   7629  C12 POPEy 146      41.927  22.502  77.441  1.00  0.00           C
ATOM   7632  C11 POPEy 146      41.767  23.022  78.882  1.00  0.00           C
ATOM   7635  P   POPEy 146      39.187  23.113  79.502  1.00  0.00           P
ATOM   7636  O13 POPEy 146      38.957  21.902  78.682  1.00  0.00           O
ATOM   7637  O14 POPEy 146      39.207  23.002  80.971  1.00  0.00           O
ATOM   7638  O11 POPEy 146      38.177  24.292  79.111  1.00  0.00           O
ATOM   7639  O12 POPEy 146      40.557  23.762  79.052  1.00  0.00           O
ATOM   7640  C1  POPEy 146      37.357  24.212  77.932  1.00  0.00           C
ATOM   7643  C2  POPEy 146      37.477  25.482  77.033  1.00  0.00           C
ATOM   7645  O21 POPEy 146      37.057  25.192  75.672  1.00  0.00           O
ATOM   7646  C21 POPEy 146      37.827  24.363  74.971  1.00  0.00           C
ATOM   7647  O22 POPEy 146      38.847  23.832  75.353  1.00  0.00           O
ATOM   7648  C22 POPEy 146      37.207  24.072  73.612  1.00  0.00           C
ATOM   7651  C3  POPEy 146      38.877  26.172  77.091  1.00  0.00           C
ATOM   7654  O31 POPEy 146      39.067  27.072  75.982  1.00  0.00           O
ATOM   7655  C31 POPEy 146      38.547  28.282  76.132  1.00  0.00           C
ATOM   7656  O32 POPEy 146      38.057  28.722  77.161  1.00  0.00           O
ATOM   7657  C32 POPEy 146      38.667  29.072  74.822  1.00  0.00           C
ATOM   7660  C23 POPEy 146      37.297  22.552  73.312  1.00  0.00           C
ATOM   7663  C24 POPEy 146      36.547  22.122  72.051  1.00  0.00           C
ATOM   7666  C25 POPEy 146      37.427  21.912  70.822  1.00  0.00           C
ATOM   7669  C26 POPEy 146      38.017  20.492  70.661  1.00  0.00           C
ATOM   7672  C27 POPEy 146      39.317  20.222  71.451  1.00  0.00           C
ATOM   7675  C28 POPEy 146      40.057  18.942  70.971  1.00  0.00           C
ATOM   7678  C29 POPEy 146      40.727  19.152  69.642  1.00  0.00           C
ATOM   7680 0C21 POPEy 146      42.047  19.192  69.391  1.00  0.00           C
ATOM   7682 1C21 POPEy 146      43.157  18.972  70.392  1.00  0.00           C
ATOM   7685 2C21 POPEy 146      44.437  18.402  69.763  1.00  0.00           C
ATOM   7688 3C21 POPEy 146      45.257  19.432  68.962  1.00  0.00           C
ATOM   7691 4C21 POPEy 146      46.157  18.752  67.923  1.00  0.00           C
ATOM   7694 5C21 POPEy 146      47.287  19.632  67.393  1.00  0.00           C
ATOM   7697 6C21 POPEy 146      46.787  20.922  66.731  1.00  0.00           C
ATOM   7700 7C21 POPEy 146      47.857  21.592  65.862  1.00  0.00           C
ATOM   7703 8C21 POPEy 146      47.407  22.922  65.251  1.00  0.00           C
ATOM   7707  C33 POPEy 146      38.477  28.282  73.521  1.00  0.00           C
ATOM   7710  C34 POPEy 146      39.237  28.922  72.352  1.00  0.00           C
ATOM   7713  C35 POPEy 146      39.017  30.432  72.182  1.00  0.00           C
ATOM   7716  C36 POPEy 146      39.677  30.932  70.892  1.00  0.00           C
ATOM   7719  C37 POPEy 146      39.327  32.372  70.521  1.00  0.00           C
ATOM   7722  C38 POPEy 146      40.017  32.832  69.231  1.00  0.00           C
ATOM   7725  C39 POPEy 146      41.547  32.852  69.341  1.00  0.00           C
ATOM   7728 0C31 POPEy 146      42.197  33.322  68.042  1.00  0.00           C
ATOM   7731 1C31 POPEy 146      43.727  33.172  68.012  1.00  0.00           C
ATOM   7734 2C31 POPEy 146      44.317  33.412  66.611  1.00  0.00           C
ATOM   7737 3C31 POPEy 146      44.227  34.863  66.132  1.00  0.00           C
ATOM   7740 4C31 POPEy 146      44.487  34.972  64.632  1.00  0.00           C
ATOM   7743 5C31 POPEy 146      44.307  36.402  64.082  1.00  0.00           C
ATOM   7746 6C31 POPEy 146      44.517  36.492  62.572  1.00  0.00           C
ATOM   7750  NH3 POPEz 147      -4.488  48.162  78.882  1.00  0.00           N
ATOM   7754  C12 POPEz 147      -3.047  48.252  78.443  1.00  0.00           C
ATOM   7757  C11 POPEz 147      -2.107  47.992  79.632  1.00  0.00           C
ATOM   7760  P   POPEz 147       0.113  48.972  78.642  1.00  0.00           P
ATOM   7761  O13 POPEz 147      -0.328  50.252  79.243  1.00  0.00           O
ATOM   7762  O14 POPEz 147       1.542  48.612  78.831  1.00  0.00           O
ATOM   7763  O11 POPEz 147      -0.218  48.953  77.091  1.00  0.00           O
ATOM   7764  O12 POPEz 147      -0.757  47.792  79.222  1.00  0.00           O
ATOM   7765  C1  POPEz 147      -0.218  47.752  76.301  1.00  0.00           C
ATOM   7768  C2  POPEz 147       1.212  47.243  75.962  1.00  0.00           C
ATOM   7770  O21 POPEz 147       1.673  47.712  74.682  1.00  0.00           O
ATOM   7771  C21 POPEz 147       1.743  46.962  73.591  1.00  0.00           C
ATOM   7772  O22 POPEz 147       1.142  45.932  73.382  1.00  0.00           O
ATOM   7773  C22 POPEz 147       2.792  47.622  72.681  1.00  0.00           C
ATOM   7776  C3  POPEz 147       1.402  45.722  76.282  1.00  0.00           C
ATOM   7779  O31 POPEz 147       2.813  45.412  76.342  1.00  0.00           O
ATOM   7780  C31 POPEz 147       3.352  44.652  75.372  1.00  0.00           C
ATOM   7781  O32 POPEz 147       4.453  44.872  74.901  1.00  0.00           O
ATOM   7782  C32 POPEz 147       2.492  43.472  74.951  1.00  0.00           C
ATOM   7785  C23 POPEz 147       2.643  47.313  71.182  1.00  0.00           C
ATOM   7788  C24 POPEz 147       3.583  48.192  70.332  1.00  0.00           C
ATOM   7791  C25 POPEz 147       3.362  47.922  68.842  1.00  0.00           C
ATOM   7794  C26 POPEz 147       4.353  48.622  67.882  1.00  0.00           C
ATOM   7797  C27 POPEz 147       4.133  48.092  66.462  1.00  0.00           C
ATOM   7800  C28 POPEz 147       5.197  48.522  65.432  1.00  0.00           C
ATOM   7803  C29 POPEz 147       4.777  49.732  64.632  1.00  0.00           C
ATOM   7805 0C21 POPEz 147       4.262  49.692  63.391  1.00  0.00           C
ATOM   7807 1C21 POPEz 147       3.972  48.453  62.572  1.00  0.00           C
ATOM   7810 2C21 POPEz 147       5.068  48.142  61.532  1.00  0.00           C
ATOM   7813 3C21 POPEz 147       5.027  49.072  60.303  1.00  0.00           C
ATOM   7816 4C21 POPEz 147       6.118  48.742  59.272  1.00  0.00           C
ATOM   7819 5C21 POPEz 147       6.158  49.722  58.092  1.00  0.00           C
ATOM   7822 6C21 POPEz 147       4.908  49.682  57.201  1.00  0.00           C
ATOM   7825 7C21 POPEz 147       4.838  50.832  56.192  1.00  0.00           C
ATOM   7828 8C21 POPEz 147       3.693  50.642  55.191  1.00  0.00           C
ATOM   7832  C33 POPEz 147       3.312  42.372  74.271  1.00  0.00           C
ATOM   7835  C34 POPEz 147       2.412  41.332  73.602  1.00  0.00           C
ATOM   7838  C35 POPEz 147       1.872  41.783  72.242  1.00  0.00           C
ATOM   7841  C36 POPEz 147       2.963  41.762  71.161  1.00  0.00           C
ATOM   7844  C37 POPEz 147       2.412  42.022  69.752  1.00  0.00           C
ATOM   7847  C38 POPEz 147       3.322  41.432  68.661  1.00  0.00           C
ATOM   7850  C39 POPEz 147       4.777  41.912  68.742  1.00  0.00           C
ATOM   7853 0C31 POPEz 147       5.638  41.252  67.673  1.00  0.00           C
ATOM   7856 1C31 POPEz 147       7.137  41.472  67.892  1.00  0.00           C
ATOM   7859 2C31 POPEz 147       8.028  40.522  67.062  1.00  0.00           C
ATOM   7862 3C31 POPEz 147       7.778  40.613  65.553  1.00  0.00           C
ATOM   7865 4C31 POPEz 147       6.867  39.493  65.012  1.00  0.00           C
ATOM   7868 5C31 POPEz 147       6.568  39.682  63.521  1.00  0.00           C
ATOM   7871 6C31 POPEz 147       5.517  38.722  62.952  1.00  0.00           C
ATOM   7875  NH3 POPE0 148     106.637  88.853  35.841  1.00  0.00           N
ATOM   7879  C12 POPE0 148     106.138  87.502  36.302  1.00  0.00           C
ATOM   7882  C11 POPE0 148     105.627  86.633  35.111  1.00  0.00           C
ATOM   7885  P   POPE0 148     103.048  86.832  35.611  1.00  0.00           P
ATOM   7886  O13 POPE0 148     101.868  86.182  35.002  1.00  0.00           O
ATOM   7887  O14 POPE0 148     103.288  88.262  35.312  1.00  0.00           O
ATOM   7888  O11 POPE0 148     102.967  86.633  37.151  1.00  0.00           O
ATOM   7889  O12 POPE0 148     104.357  85.982  35.332  1.00  0.00           O
ATOM   7890  C1  POPE0 148     102.647  85.422  37.841  1.00  0.00           C
ATOM   7893  C2  POPE0 148     103.918  84.773  38.472  1.00  0.00           C
ATOM   7895  O21 POPE0 148     103.757  83.772  39.503  1.00  0.00           O
ATOM   7896  C21 POPE0 148     102.647  83.563  40.191  1.00  0.00           C
ATOM   7897  O22 POPE0 148     101.507  83.822  39.861  1.00  0.00           O
ATOM   7898  C22 POPE0 148     103.067  82.962  41.532  1.00  0.00           C
ATOM   7901  C3  POPE0 148     104.888  85.882  38.993  1.00  0.00           C
ATOM   7904  O31 POPE0 148     105.308  85.702  40.352  1.00  0.00           O
ATOM   7905  C31 POPE0 148     106.237  86.602  40.672  1.00  0.00           C
ATOM   7906  O32 POPE0 148     106.677  87.453  39.922  1.00  0.00           O
ATOM   7907  C32 POPE0 148     106.737  86.322  42.092  1.00  0.00           C
ATOM   7910  C23 POPE0 148     101.897  82.423  42.361  1.00  0.00           C
ATOM   7913  C24 POPE0 148     102.367  81.763  43.672  1.00  0.00           C
ATOM   7916  C25 POPE0 148     103.267  82.652  44.531  1.00  0.00           C
ATOM   7919  C26 POPE0 148     103.657  82.003  45.872  1.00  0.00           C
ATOM   7922  C27 POPE0 148     104.417  82.992  46.771  1.00  0.00           C
ATOM   7925  C28 POPE0 148     105.057  82.343  48.012  1.00  0.00           C
ATOM   7928  C29 POPE0 148     104.097  82.022  49.122  1.00  0.00           C
ATOM   7930 0C21 POPE0 148     104.127  82.542  50.373  1.00  0.00           C
ATOM   7932 1C21 POPE0 148     105.137  83.552  50.872  1.00  0.00           C
ATOM   7935 2C21 POPE0 148     105.187  83.743  52.402  1.00  0.00           C
ATOM   7938 3C21 POPE0 148     105.707  82.512  53.161  1.00  0.00           C
ATOM   7941 4C21 POPE0 148     105.947  82.782  54.651  1.00  0.00           C
ATOM   7944 5C21 POPE0 148     106.148  81.483  55.451  1.00  0.00           C
ATOM   7947 6C21 POPE0 148     106.227  81.723  56.961  1.00  0.00           C
ATOM   7950 7C21 POPE0 148     106.038  80.452  57.803  1.00  0.00           C
ATOM   7953 8C21 POPE0 148     105.817  80.732  59.292  1.00  0.00           C
ATOM   7957  C33 POPE0 148     106.767  84.802  42.411  1.00  0.00           C
ATOM   7960  C34 POPE0 148     107.167  84.492  43.853  1.00  0.00           C
ATOM   7963  C35 POPE0 148     108.687  84.442  44.042  1.00  0.00           C
ATOM   7966  C36 POPE0 148     109.027  84.172  45.501  1.00  0.00           C
ATOM   7969  C37 POPE0 148     110.537  84.192  45.781  1.00  0.00           C
ATOM   7972  C38 POPE0 148     110.868  83.762  47.221  1.00  0.00           C
ATOM   7975  C39 POPE0 148     109.997  84.482  48.263  1.00  0.00           C
ATOM   7978 0C31 POPE0 148     110.517  84.323  49.692  1.00  0.00           C
ATOM   7981 1C31 POPE0 148     109.637  85.082  50.693  1.00  0.00           C
ATOM   7984 2C31 POPE0 148     110.217  85.112  52.112  1.00  0.00           C
ATOM   7987 3C31 POPE0 148     110.237  83.743  52.803  1.00  0.00           C
ATOM   7990 4C31 POPE0 148     110.788  83.843  54.222  1.00  0.00           C
ATOM   7993 5C31 POPE0 148     110.887  82.502  54.963  1.00  0.00           C
ATOM   7996 6C31 POPE0 148     111.597  82.633  56.312  1.00  0.00           C
ATOM   8000  NH3 POPE1 149      93.837  61.792  38.521  1.00  0.00           N
ATOM   8004  C12 POPE1 149      93.948  61.813  37.021  1.00  0.00           C
ATOM   8007  C11 POPE1 149      93.567  63.182  36.431  1.00  0.00           C
ATOM   8010  P   POPE1 149      91.077  63.732  35.792  1.00  0.00           P
ATOM   8011  O13 POPE1 149      91.337  64.972  35.012  1.00  0.00           O
ATOM   8012  O14 POPE1 149      90.837  62.442  35.111  1.00  0.00           O
ATOM   8013  O11 POPE1 149      89.837  63.953  36.743  1.00  0.00           O
ATOM   8014  O12 POPE1 149      92.237  63.532  36.832  1.00  0.00           O
ATOM   8015  C1  POPE1 149      89.557  65.172  37.422  1.00  0.00           C
ATOM   8018  C2  POPE1 149      89.508  64.972  38.951  1.00  0.00           C
ATOM   8020  O21 POPE1 149      89.777  66.242  39.573  1.00  0.00           O
ATOM   8021  C21 POPE1 149      89.058  66.493  40.652  1.00  0.00           C
ATOM   8022  O22 POPE1 149      87.957  66.042  40.882  1.00  0.00           O
ATOM   8023  C22 POPE1 149      89.927  67.352  41.572  1.00  0.00           C
ATOM   8026  C3  POPE1 149      90.548  63.963  39.503  1.00  0.00           C
ATOM   8029  O31 POPE1 149      90.377  63.802  40.921  1.00  0.00           O
ATOM   8030  C31 POPE1 149      91.297  63.022  41.493  1.00  0.00           C
ATOM   8031  O32 POPE1 149      92.258  62.532  40.901  1.00  0.00           O
ATOM   8032  C32 POPE1 149      90.937  62.862  42.972  1.00  0.00           C
ATOM   8035  C23 POPE1 149      89.147  68.252  42.551  1.00  0.00           C
ATOM   8038  C24 POPE1 149      88.417  67.472  43.652  1.00  0.00           C
ATOM   8041  C25 POPE1 149      87.847  68.412  44.732  1.00  0.00           C
ATOM   8044  C26 POPE1 149      86.917  67.682  45.693  1.00  0.00           C
ATOM   8047  C27 POPE1 149      86.978  68.252  47.122  1.00  0.00           C
ATOM   8050  C28 POPE1 149      85.968  67.612  48.091  1.00  0.00           C
ATOM   8053  C29 POPE1 149      84.578  68.142  47.822  1.00  0.00           C
ATOM   8055 0C21 POPE1 149      83.918  69.052  48.562  1.00  0.00           C
ATOM   8057 1C21 POPE1 149      84.407  69.703  49.833  1.00  0.00           C
ATOM   8060 2C21 POPE1 149      83.247  70.073  50.763  1.00  0.00           C
ATOM   8063 3C21 POPE1 149      83.707  70.682  52.101  1.00  0.00           C
ATOM   8066 4C21 POPE1 149      82.538  71.302  52.873  1.00  0.00           C
ATOM   8069 5C21 POPE1 149      82.808  71.633  54.352  1.00  0.00           C
ATOM   8072 6C21 POPE1 149      84.147  72.323  54.641  1.00  0.00           C
ATOM   8075 7C21 POPE1 149      84.247  72.752  56.111  1.00  0.00           C
ATOM   8078 8C21 POPE1 149      85.647  73.192  56.521  1.00  0.00           C
ATOM   8082  C33 POPE1 149      91.907  61.962  43.772  1.00  0.00           C
ATOM   8085  C34 POPE1 149      91.387  61.582  45.163  1.00  0.00           C
ATOM   8088  C35 POPE1 149      92.337  60.632  45.912  1.00  0.00           C
ATOM   8091  C36 POPE1 149      91.827  60.102  47.262  1.00  0.00           C
ATOM   8094  C37 POPE1 149      91.387  61.162  48.292  1.00  0.00           C
ATOM   8097  C38 POPE1 149      91.057  60.502  49.651  1.00  0.00           C
ATOM   8100  C39 POPE1 149      90.677  61.463  50.792  1.00  0.00           C
ATOM   8103 0C31 POPE1 149      90.397  60.673  52.083  1.00  0.00           C
ATOM   8106 1C31 POPE1 149      90.198  61.522  53.342  1.00  0.00           C
ATOM   8109 2C31 POPE1 149      89.797  60.662  54.552  1.00  0.00           C
ATOM   8112 3C31 POPE1 149      89.618  61.453  55.862  1.00  0.00           C
ATOM   8115 4C31 POPE1 149      89.097  60.582  57.013  1.00  0.00           C
ATOM   8118 5C31 POPE1 149      89.228  61.232  58.391  1.00  0.00           C
ATOM   8121 6C31 POPE1 149      88.597  60.412  59.521  1.00  0.00           C
ATOM   8125  NH3 POPE2 150      42.447  44.592  78.721  1.00  0.00           N
ATOM   8129  C12 POPE2 150      42.747  43.953  80.051  1.00  0.00           C
ATOM   8132  C11 POPE2 150      42.317  42.472  80.072  1.00  0.00           C
ATOM   8135  P   POPE2 150      40.147  41.002  79.863  1.00  0.00           P
ATOM   8136  O13 POPE2 150      40.717  40.222  80.961  1.00  0.00           O
ATOM   8137  O14 POPE2 150      38.697  41.242  79.833  1.00  0.00           O
ATOM   8138  O11 POPE2 150      40.537  40.192  78.572  1.00  0.00           O
ATOM   8139  O12 POPE2 150      40.937  42.372  79.721  1.00  0.00           O
ATOM   8140  C1  POPE2 150      40.917  40.793  77.341  1.00  0.00           C
ATOM   8143  C2  POPE2 150      39.747  40.852  76.322  1.00  0.00           C
ATOM   8145  O21 POPE2 150      40.227  41.322  75.051  1.00  0.00           O
ATOM   8146  C21 POPE2 150      40.687  42.562  74.963  1.00  0.00           C
ATOM   8147  O22 POPE2 150      40.867  43.332  75.892  1.00  0.00           O
ATOM   8148  C22 POPE2 150      40.987  42.862  73.502  1.00  0.00           C
ATOM   8151  C3  POPE2 150      38.447  41.592  76.743  1.00  0.00           C
ATOM   8154  O31 POPE2 150      37.597  41.872  75.602  1.00  0.00           O
ATOM   8155  C31 POPE2 150      36.607  41.032  75.361  1.00  0.00           C
ATOM   8156  O32 POPE2 150      36.357  40.012  75.993  1.00  0.00           O
ATOM   8157  C32 POPE2 150      35.877  41.482  74.103  1.00  0.00           C
ATOM   8160  C23 POPE2 150      42.477  43.192  73.262  1.00  0.00           C
ATOM   8163  C24 POPE2 150      43.427  42.212  73.971  1.00  0.00           C
ATOM   8166  C25 POPE2 150      44.797  42.082  73.292  1.00  0.00           C
ATOM   8169  C26 POPE2 150      45.647  40.932  73.861  1.00  0.00           C
ATOM   8172  C27 POPE2 150      46.747  40.512  72.872  1.00  0.00           C
ATOM   8175  C28 POPE2 150      47.417  39.153  73.141  1.00  0.00           C
ATOM   8178  C29 POPE2 150      48.257  39.112  74.391  1.00  0.00           C
ATOM   8180 0C21 POPE2 150      48.707  37.992  75.002  1.00  0.00           C
ATOM   8182 1C21 POPE2 150      48.417  36.562  74.632  1.00  0.00           C
ATOM   8185 2C21 POPE2 150      49.267  35.942  73.492  1.00  0.00           C
ATOM   8188 3C21 POPE2 150      50.787  36.052  73.682  1.00  0.00           C
ATOM   8191 4C21 POPE2 150      51.607  35.242  72.662  1.00  0.00           C
ATOM   8194 5C21 POPE2 150      51.197  35.422  71.182  1.00  0.00           C
ATOM   8197 6C21 POPE2 150      50.357  34.282  70.591  1.00  0.00           C
ATOM   8200 7C21 POPE2 150      50.047  34.512  69.103  1.00  0.00           C
ATOM   8203 8C21 POPE2 150      49.197  33.412  68.451  1.00  0.00           C
ATOM   8207  C33 POPE2 150      34.737  40.502  73.713  1.00  0.00           C
ATOM   8210  C34 POPE2 150      33.857  40.982  72.541  1.00  0.00           C
ATOM   8213  C35 POPE2 150      34.317  40.543  71.143  1.00  0.00           C
ATOM   8216  C36 POPE2 150      35.417  41.422  70.553  1.00  0.00           C
ATOM   8219  C37 POPE2 150      35.727  41.022  69.103  1.00  0.00           C
ATOM   8222  C38 POPE2 150      36.947  41.762  68.551  1.00  0.00           C
ATOM   8225  C39 POPE2 150      37.257  41.342  67.112  1.00  0.00           C
ATOM   8228 0C31 POPE2 150      38.537  41.993  66.582  1.00  0.00           C
ATOM   8231 1C31 POPE2 150      38.897  41.583  65.152  1.00  0.00           C
ATOM   8234 2C31 POPE2 150      40.407  41.752  64.911  1.00  0.00           C
ATOM   8237 3C31 POPE2 150      40.857  41.432  63.482  1.00  0.00           C
ATOM   8240 4C31 POPE2 150      42.347  41.783  63.312  1.00  0.00           C
ATOM   8243 5C31 POPE2 150      42.917  41.442  61.943  1.00  0.00           C
ATOM   8246 6C31 POPE2 150      44.347  41.962  61.743  1.00  0.00           C
ATOM   8250  NH3 POPE3 151      31.547 122.973  79.202  1.00  0.00           N
ATOM   8254  C12 POPE3 151      30.347 123.803  78.893  1.00  0.00           C
ATOM   8257  C11 POPE3 151      30.657 124.792  77.771  1.00  0.00           C
ATOM   8260  P   POPE3 151      30.107 127.192  78.691  1.00  0.00           P
ATOM   8261  O13 POPE3 151      28.807 127.822  79.012  1.00  0.00           O
ATOM   8262  O14 POPE3 151      31.007 126.882  79.841  1.00  0.00           O
ATOM   8263  O11 POPE3 151      30.947 128.003  77.602  1.00  0.00           O
ATOM   8264  O12 POPE3 151      29.737 125.872  77.882  1.00  0.00           O
ATOM   8265  C1  POPE3 151      30.517 127.942  76.242  1.00  0.00           C
ATOM   8268  C2  POPE3 151      31.527 128.537  75.201  1.00  0.00           C
ATOM   8270  O21 POPE3 151      31.217 128.022  73.902  1.00  0.00           O
ATOM   8271  C21 POPE3 151      30.017 128.183  73.411  1.00  0.00           C
ATOM   8272  O22 POPE3 151      29.167 128.978  73.812  1.00  0.00           O
ATOM   8273  C22 POPE3 151      29.857 127.132  72.322  1.00  0.00           C
ATOM   8276  C3  POPE3 151      33.037 128.192  75.493  1.00  0.00           C
ATOM   8279  O31 POPE3 151      33.947 128.567  74.422  1.00  0.00           O
ATOM   8280  C31 POPE3 151      34.127 127.702  73.392  1.00  0.00           C
ATOM   8281  O32 POPE3 151      33.487 127.722  72.362  1.00  0.00           O
ATOM   8282  C32 POPE3 151      35.137 126.582  73.742  1.00  0.00           C
ATOM   8285  C23 POPE3 151      28.777 127.493  71.283  1.00  0.00           C
ATOM   8288  C24 POPE3 151      29.277 128.558  70.302  1.00  0.00           C
ATOM   8291  C25 POPE3 151      28.167 129.048  69.362  1.00  0.00           C
ATOM   8294  C26 POPE3 151      27.817 128.073  68.231  1.00  0.00           C
ATOM   8297  C27 POPE3 151      26.337 128.202  67.853  1.00  0.00           C
ATOM   8300  C28 POPE3 151      25.837 127.183  66.822  1.00  0.00           C
ATOM   8303  C29 POPE3 151      26.417 127.422  65.451  1.00  0.00           C
ATOM   8305 0C21 POPE3 151      26.527 126.513  64.472  1.00  0.00           C
ATOM   8307 1C21 POPE3 151      26.057 125.082  64.521  1.00  0.00           C
ATOM   8310 2C21 POPE3 151      27.217 124.083  64.632  1.00  0.00           C
ATOM   8313 3C21 POPE3 151      28.077 123.943  63.362  1.00  0.00           C
ATOM   8316 4C21 POPE3 151      29.137 122.833  63.502  1.00  0.00           C
ATOM   8319 5C21 POPE3 151      29.927 122.582  62.201  1.00  0.00           C
ATOM   8322 6C21 POPE3 151      29.077 121.942  61.091  1.00  0.00           C
ATOM   8325 7C21 POPE3 151      29.947 121.373  59.963  1.00  0.00           C
ATOM   8328 8C21 POPE3 151      29.147 120.653  58.882  1.00  0.00           C
ATOM   8332  C33 POPE3 151      36.097 126.103  72.603  1.00  0.00           C
ATOM   8335  C34 POPE3 151      35.457 125.333  71.423  1.00  0.00           C
ATOM   8338  C35 POPE3 151      35.287 126.142  70.111  1.00  0.00           C
ATOM   8341  C36 POPE3 151      36.607 126.642  69.472  1.00  0.00           C
ATOM   8344  C37 POPE3 151      36.407 127.383  68.132  1.00  0.00           C
ATOM   8347  C38 POPE3 151      37.427 126.982  67.051  1.00  0.00           C
ATOM   8350  C39 POPE3 151      37.627 128.013  65.922  1.00  0.00           C
ATOM   8353 0C31 POPE3 151      36.337 128.412  65.192  1.00  0.00           C
ATOM   8356 1C31 POPE3 151      36.597 129.237  63.923  1.00  0.00           C
ATOM   8359 2C31 POPE3 151      35.287 129.547  63.172  1.00  0.00           C
ATOM   8362 3C31 POPE3 151      35.497 130.148  61.772  1.00  0.00           C
ATOM   8365 4C31 POPE3 151      34.207 130.107  60.942  1.00  0.00           C
ATOM   8368 5C31 POPE3 151      34.377 130.588  59.501  1.00  0.00           C
ATOM   8371 6C31 POPE3 151      33.067 130.538  58.701  1.00  0.00           C
ATOM   8375  NH3 POPE4 152      96.597  25.442  80.932  1.00  0.00           N
ATOM   8379  C12 POPE4 152      97.727  24.552  80.501  1.00  0.00           C
ATOM   8382  C11 POPE4 152      97.538  23.072  80.923  1.00  0.00           C
ATOM   8385  P   POPE4 152      94.977  22.542  80.652  1.00  0.00           P
ATOM   8386  O13 POPE4 152      94.317  21.212  80.592  1.00  0.00           O
ATOM   8387  O14 POPE4 152      95.017  23.272  81.922  1.00  0.00           O
ATOM   8388  O11 POPE4 152      94.377  23.532  79.591  1.00  0.00           O
ATOM   8389  O12 POPE4 152      96.497  22.402  80.221  1.00  0.00           O
ATOM   8390  C1  POPE4 152      94.917  23.602  78.271  1.00  0.00           C
ATOM   8393  C2  POPE4 152      94.107  24.612  77.411  1.00  0.00           C
ATOM   8395  O21 POPE4 152      94.987  25.562  76.812  1.00  0.00           O
ATOM   8396  C21 POPE4 152      95.507  25.162  75.662  1.00  0.00           C
ATOM   8397  O22 POPE4 152      95.297  24.092  75.111  1.00  0.00           O
ATOM   8398  C22 POPE4 152      96.297  26.292  75.033  1.00  0.00           C
ATOM   8401  C3  POPE4 152      93.007  25.372  78.242  1.00  0.00           C
ATOM   8404  O31 POPE4 152      92.347  26.512  77.602  1.00  0.00           O
ATOM   8405  C31 POPE4 152      91.827  26.302  76.393  1.00  0.00           C
ATOM   8406  O32 POPE4 152      92.017  25.342  75.682  1.00  0.00           O
ATOM   8407  C32 POPE4 152      90.937  27.452  75.962  1.00  0.00           C
ATOM   8410  C23 POPE4 152      96.067  26.342  73.513  1.00  0.00           C
ATOM   8413  C24 POPE4 152      96.627  27.632  72.902  1.00  0.00           C
ATOM   8416  C25 POPE4 152      97.808  27.382  71.962  1.00  0.00           C
ATOM   8419  C26 POPE4 152      97.337  27.192  70.521  1.00  0.00           C
ATOM   8422  C27 POPE4 152      98.457  27.412  69.502  1.00  0.00           C
ATOM   8425  C28 POPE4 152      98.867  28.892  69.382  1.00  0.00           C
ATOM   8428  C29 POPE4 152      99.957  29.092  68.362  1.00  0.00           C
ATOM   8430 0C21 POPE4 152      99.827  28.892  67.042  1.00  0.00           C
ATOM   8432 1C21 POPE4 152      98.547  28.512  66.342  1.00  0.00           C
ATOM   8435 2C21 POPE4 152      98.377  29.262  65.012  1.00  0.00           C
ATOM   8438 3C21 POPE4 152      99.317  28.732  63.931  1.00  0.00           C
ATOM   8441 4C21 POPE4 152      99.107  29.412  62.582  1.00  0.00           C
ATOM   8444 5C21 POPE4 152      99.967  28.762  61.493  1.00  0.00           C
ATOM   8447 6C21 POPE4 152     100.187  29.652  60.271  1.00  0.00           C
ATOM   8450 7C21 POPE4 152     101.217  30.762  60.522  1.00  0.00           C
ATOM   8453 8C21 POPE4 152     101.588  31.532  59.251  1.00  0.00           C
ATOM   8457  C33 POPE4 152      90.227  27.062  74.651  1.00  0.00           C
ATOM   8460  C34 POPE4 152      89.587  28.242  73.931  1.00  0.00           C
ATOM   8463  C35 POPE4 152      89.177  27.882  72.502  1.00  0.00           C
ATOM   8466  C36 POPE4 152      88.398  29.022  71.822  1.00  0.00           C
ATOM   8469  C37 POPE4 152      88.088  28.732  70.353  1.00  0.00           C
ATOM   8472  C38 POPE4 152      87.118  29.742  69.752  1.00  0.00           C
ATOM   8475  C39 POPE4 152      87.197  29.802  68.222  1.00  0.00           C
ATOM   8478 0C31 POPE4 152      85.847  29.633  67.522  1.00  0.00           C
ATOM   8481 1C31 POPE4 152      85.937  29.912  66.013  1.00  0.00           C
ATOM   8484 2C31 POPE4 152      84.557  30.022  65.361  1.00  0.00           C
ATOM   8487 3C31 POPE4 152      84.587  30.332  63.861  1.00  0.00           C
ATOM   8490 4C31 POPE4 152      85.257  31.662  63.482  1.00  0.00           C
ATOM   8493 5C31 POPE4 152      84.827  32.122  62.083  1.00  0.00           C
ATOM   8496 6C31 POPE4 152      85.567  33.342  61.521  1.00  0.00           C
ATOM   8500  NH3 POPE5 153     119.387  43.493  81.352  1.00  0.00           N
ATOM   8504  C12 POPE5 153     120.327  44.262  80.452  1.00  0.00           C
ATOM   8507  C11 POPE5 153     121.757  43.703  80.452  1.00  0.00           C
ATOM   8510  P   POPE5 153     124.117  44.302  79.441  1.00  0.00           P
ATOM   8511  O13 POPE5 153     124.797  45.582  79.763  1.00  0.00           O
ATOM   8512  O14 POPE5 153     124.508  43.062  80.163  1.00  0.00           O
ATOM   8513  O11 POPE5 153     124.287  44.083  77.882  1.00  0.00           O
ATOM   8514  O12 POPE5 153     122.557  44.532  79.603  1.00  0.00           O
ATOM   8515  C1  POPE5 153     123.557  44.892  76.951  1.00  0.00           C
ATOM   8518  C2  POPE5 153     124.447  45.292  75.732  1.00  0.00           C
ATOM   8520  O21 POPE5 153     123.638  45.902  74.712  1.00  0.00           O
ATOM   8521  C21 POPE5 153     122.917  45.082  73.962  1.00  0.00           C
ATOM   8522  O22 POPE5 153     122.737  43.892  74.142  1.00  0.00           O
ATOM   8523  C22 POPE5 153     122.327  45.852  72.782  1.00  0.00           C
ATOM   8526  C3  POPE5 153     125.367  44.112  75.243  1.00  0.00           C
ATOM   8529  O31 POPE5 153     125.917  44.363  73.923  1.00  0.00           O
ATOM   8530  C31 POPE5 153     127.047  43.742  73.602  1.00  0.00           C
ATOM   8531  O32 POPE5 153     127.687  43.012  74.322  1.00  0.00           O
ATOM   8532  C32 POPE5 153     127.437  44.072  72.161  1.00  0.00           C
ATOM   8535  C23 POPE5 153     121.877  44.892  71.661  1.00  0.00           C
ATOM   8538  C24 POPE5 153     120.957  45.562  70.641  1.00  0.00           C
ATOM   8541  C25 POPE5 153     119.487  45.603  71.102  1.00  0.00           C
ATOM   8544  C26 POPE5 153     118.757  46.892  70.731  1.00  0.00           C
ATOM   8547  C27 POPE5 153     117.248  46.802  71.002  1.00  0.00           C
ATOM   8550  C28 POPE5 153     116.518  48.152  70.852  1.00  0.00           C
ATOM   8553  C29 POPE5 153     116.777  49.052  72.021  1.00  0.00           C
ATOM   8555 0C21 POPE5 153     115.877  49.832  72.652  1.00  0.00           C
ATOM   8557 1C21 POPE5 153     114.417  49.972  72.271  1.00  0.00           C
ATOM   8560 2C21 POPE5 153     114.167  50.922  71.091  1.00  0.00           C
ATOM   8563 3C21 POPE5 153     112.687  50.993  70.682  1.00  0.00           C
ATOM   8566 4C21 POPE5 153     112.427  51.942  69.492  1.00  0.00           C
ATOM   8569 5C21 POPE5 153     112.597  53.422  69.862  1.00  0.00           C
ATOM   8572 6C21 POPE5 153     112.417  54.363  68.661  1.00  0.00           C
ATOM   8575 7C21 POPE5 153     113.088  55.722  68.912  1.00  0.00           C
ATOM   8578 8C21 POPE5 153     112.948  56.682  67.732  1.00  0.00           C
ATOM   8582  C33 POPE5 153     126.717  45.292  71.542  1.00  0.00           C
ATOM   8585  C34 POPE5 153     127.288  45.652  70.162  1.00  0.00           C
ATOM   8588  C35 POPE5 153     126.857  44.692  69.042  1.00  0.00           C
ATOM   8591  C36 POPE5 153     125.478  45.012  68.451  1.00  0.00           C
ATOM   8594  C37 POPE5 153     125.117  44.142  67.242  1.00  0.00           C
ATOM   8597  C38 POPE5 153     123.957  44.722  66.402  1.00  0.00           C
ATOM   8600  C39 POPE5 153     122.657  44.922  67.191  1.00  0.00           C
ATOM   8603 0C31 POPE5 153     121.527  45.482  66.312  1.00  0.00           C
ATOM   8606 1C31 POPE5 153     120.187  45.592  67.042  1.00  0.00           C
ATOM   8609 2C31 POPE5 153     119.067  46.172  66.172  1.00  0.00           C
ATOM   8612 3C31 POPE5 153     119.147  47.692  65.951  1.00  0.00           C
ATOM   8615 4C31 POPE5 153     118.788  48.502  67.201  1.00  0.00           C
ATOM   8618 5C31 POPE5 153     118.498  49.972  66.891  1.00  0.00           C
ATOM   8621 6C31 POPE5 153     117.917  50.752  68.072  1.00  0.00           C
ATOM   8625  NH3 POPE6 154      22.137  75.213  37.151  1.00  0.00           N
ATOM   8629  C12 POPE6 154      23.517  75.092  36.582  1.00  0.00           C
ATOM   8632  C11 POPE6 154      24.097  76.453  36.172  1.00  0.00           C
ATOM   8635  P   POPE6 154      25.877  76.872  38.002  1.00  0.00           P
ATOM   8636  O13 POPE6 154      26.787  78.033  37.961  1.00  0.00           O
ATOM   8637  O14 POPE6 154      24.627  76.993  38.783  1.00  0.00           O
ATOM   8638  O11 POPE6 154      26.647  75.572  38.502  1.00  0.00           O
ATOM   8639  O12 POPE6 154      25.487  76.502  36.512  1.00  0.00           O
ATOM   8640  C1  POPE6 154      27.237  75.563  39.822  1.00  0.00           C
ATOM   8643  C2  POPE6 154      26.377  74.792  40.862  1.00  0.00           C
ATOM   8645  O21 POPE6 154      27.237  74.122  41.782  1.00  0.00           O
ATOM   8646  C21 POPE6 154      27.497  74.482  43.053  1.00  0.00           C
ATOM   8647  O22 POPE6 154      28.077  73.732  43.821  1.00  0.00           O
ATOM   8648  C22 POPE6 154      27.017  75.883  43.462  1.00  0.00           C
ATOM   8651  C3  POPE6 154      25.457  73.703  40.201  1.00  0.00           C
ATOM   8654  O31 POPE6 154      25.457  72.422  40.851  1.00  0.00           O
ATOM   8655  C31 POPE6 154      24.697  72.122  41.922  1.00  0.00           C
ATOM   8656  O32 POPE6 154      24.557  70.972  42.322  1.00  0.00           O
ATOM   8657  C32 POPE6 154      24.017  73.332  42.593  1.00  0.00           C
ATOM   8660  C23 POPE6 154      27.067  76.063  45.001  1.00  0.00           C
ATOM   8663  C24 POPE6 154      26.817  77.522  45.411  1.00  0.00           C
ATOM   8666  C25 POPE6 154      26.897  77.772  46.922  1.00  0.00           C
ATOM   8669  C26 POPE6 154      25.787  77.092  47.743  1.00  0.00           C
ATOM   8672  C27 POPE6 154      25.657  77.712  49.142  1.00  0.00           C
ATOM   8675  C28 POPE6 154      24.527  77.112  50.001  1.00  0.00           C
ATOM   8678  C29 POPE6 154      24.257  77.973  51.213  1.00  0.00           C
ATOM   8680 0C21 POPE6 154      24.287  77.612  52.512  1.00  0.00           C
ATOM   8682 1C21 POPE6 154      24.577  76.253  53.091  1.00  0.00           C
ATOM   8685 2C21 POPE6 154      23.527  75.862  54.152  1.00  0.00           C
ATOM   8688 3C21 POPE6 154      23.787  74.462  54.721  1.00  0.00           C
ATOM   8691 4C21 POPE6 154      22.767  74.052  55.792  1.00  0.00           C
ATOM   8694 5C21 POPE6 154      23.047  72.643  56.321  1.00  0.00           C
ATOM   8697 6C21 POPE6 154      22.057  72.183  57.402  1.00  0.00           C
ATOM   8700 7C21 POPE6 154      22.477  70.852  58.022  1.00  0.00           C
ATOM   8703 8C21 POPE6 154      21.547  70.362  59.132  1.00  0.00           C
ATOM   8707  C33 POPE6 154      23.377  73.042  43.972  1.00  0.00           C
ATOM   8710  C34 POPE6 154      24.397  72.842  45.112  1.00  0.00           C
ATOM   8713  C35 POPE6 154      24.157  73.772  46.312  1.00  0.00           C
ATOM   8716  C36 POPE6 154      22.937  73.422  47.171  1.00  0.00           C
ATOM   8719  C37 POPE6 154      22.967  74.173  48.521  1.00  0.00           C
ATOM   8722  C38 POPE6 154      21.767  73.872  49.443  1.00  0.00           C
ATOM   8725  C39 POPE6 154      22.187  73.302  50.802  1.00  0.00           C
ATOM   8728 0C31 POPE6 154      22.897  71.953  50.702  1.00  0.00           C
ATOM   8731 1C31 POPE6 154      23.777  71.652  51.922  1.00  0.00           C
ATOM   8734 2C31 POPE6 154      24.627  70.402  51.701  1.00  0.00           C
ATOM   8737 3C31 POPE6 154      25.647  70.143  52.822  1.00  0.00           C
ATOM   8740 4C31 POPE6 154      24.997  69.622  54.111  1.00  0.00           C
ATOM   8743 5C31 POPE6 154      26.037  69.342  55.201  1.00  0.00           C
ATOM   8746 6C31 POPE6 154      25.427  69.173  56.602  1.00  0.00           C
ATOM   8750  NH3 POPE7 155      19.377  48.062  82.122  1.00  0.00           N
ATOM   8754  C12 POPE7 155      19.887  47.172  83.212  1.00  0.00           C
ATOM   8757  C11 POPE7 155      21.217  46.482  82.822  1.00  0.00           C
ATOM   8760  P   POPE7 155      21.137  46.012  80.233  1.00  0.00           P
ATOM   8761  O13 POPE7 155      21.437  44.842  79.371  1.00  0.00           O
ATOM   8762  O14 POPE7 155      22.047  47.162  80.143  1.00  0.00           O
ATOM   8763  O11 POPE7 155      19.677  46.542  79.981  1.00  0.00           O
ATOM   8764  O12 POPE7 155      21.027  45.572  81.731  1.00  0.00           O
ATOM   8765  C1  POPE7 155      19.217  46.592  78.632  1.00  0.00           C
ATOM   8768  C2  POPE7 155      19.467  47.952  77.902  1.00  0.00           C
ATOM   8770  O21 POPE7 155      18.577  47.912  76.772  1.00  0.00           O
ATOM   8771  C21 POPE7 155      17.367  48.363  77.033  1.00  0.00           C
ATOM   8772  O22 POPE7 155      17.047  49.083  77.962  1.00  0.00           O
ATOM   8773  C22 POPE7 155      16.377  47.752  76.051  1.00  0.00           C
ATOM   8776  C3  POPE7 155      20.927  48.173  77.392  1.00  0.00           C
ATOM   8779  O31 POPE7 155      20.947  48.922  76.151  1.00  0.00           O
ATOM   8780  C31 POPE7 155      21.947  49.743  75.873  1.00  0.00           C
ATOM   8781  O32 POPE7 155      22.877  50.022  76.611  1.00  0.00           O
ATOM   8782  C32 POPE7 155      21.737  50.362  74.481  1.00  0.00           C
ATOM   8785  C23 POPE7 155      15.847  48.822  75.081  1.00  0.00           C
ATOM   8788  C24 POPE7 155      14.547  48.383  74.382  1.00  0.00           C
ATOM   8791  C25 POPE7 155      13.307  48.522  75.271  1.00  0.00           C
ATOM   8794  C26 POPE7 155      11.997  48.192  74.551  1.00  0.00           C
ATOM   8797  C27 POPE7 155      10.767  48.522  75.411  1.00  0.00           C
ATOM   8800  C28 POPE7 155       9.487  47.792  74.971  1.00  0.00           C
ATOM   8803  C29 POPE7 155       9.027  48.162  73.583  1.00  0.00           C
ATOM   8805 0C21 POPE7 155       7.967  48.942  73.282  1.00  0.00           C
ATOM   8807 1C21 POPE7 155       7.067  49.613  74.292  1.00  0.00           C
ATOM   8810 2C21 POPE7 155       5.717  50.122  73.731  1.00  0.00           C
ATOM   8813 3C21 POPE7 155       5.847  51.102  72.562  1.00  0.00           C
ATOM   8816 4C21 POPE7 155       4.607  51.982  72.401  1.00  0.00           C
ATOM   8819 5C21 POPE7 155       4.687  52.962  71.221  1.00  0.00           C
ATOM   8822 6C21 POPE7 155       4.332  52.313  69.872  1.00  0.00           C
ATOM   8825 7C21 POPE7 155       4.332  53.322  68.713  1.00  0.00           C
ATOM   8828 8C21 POPE7 155       3.812  52.742  67.393  1.00  0.00           C
ATOM   8832  C33 POPE7 155      20.817  49.582  73.502  1.00  0.00           C
ATOM   8835  C34 POPE7 155      19.717  50.482  72.923  1.00  0.00           C
ATOM   8838  C35 POPE7 155      20.267  51.672  72.121  1.00  0.00           C
ATOM   8841  C36 POPE7 155      19.807  51.662  70.661  1.00  0.00           C
ATOM   8844  C37 POPE7 155      20.317  52.892  69.911  1.00  0.00           C
ATOM   8847  C38 POPE7 155      19.897  52.912  68.441  1.00  0.00           C
ATOM   8850  C39 POPE7 155      20.497  54.122  67.712  1.00  0.00           C
ATOM   8853 0C31 POPE7 155      20.287  54.083  66.201  1.00  0.00           C
ATOM   8856 1C31 POPE7 155      21.237  55.062  65.493  1.00  0.00           C
ATOM   8859 2C31 POPE7 155      21.027  55.172  63.983  1.00  0.00           C
ATOM   8862 3C31 POPE7 155      19.647  55.722  63.601  1.00  0.00           C
ATOM   8865 4C31 POPE7 155      19.657  56.442  62.252  1.00  0.00           C
ATOM   8868 5C31 POPE7 155      18.287  57.022  61.882  1.00  0.00           C
ATOM   8871 6C31 POPE7 155      18.297  57.772  60.553  1.00  0.00           C
ATOM   8875  NH3 POPE8 156      42.477  64.683  36.252  1.00  0.00           N
ATOM   8879  C12 POPE8 156      41.427  64.782  35.201  1.00  0.00           C
ATOM   8882  C11 POPE8 156      40.547  63.512  35.231  1.00  0.00           C
ATOM   8885  P   POPE8 156      38.507  64.012  36.771  1.00  0.00           P
ATOM   8886  O13 POPE8 156      38.517  65.442  36.382  1.00  0.00           O
ATOM   8887  O14 POPE8 156      37.357  63.162  36.372  1.00  0.00           O
ATOM   8888  O11 POPE8 156      38.517  63.972  38.341  1.00  0.00           O
ATOM   8889  O12 POPE8 156      39.907  63.342  36.493  1.00  0.00           O
ATOM   8890  C1  POPE8 156      39.747  63.862  39.051  1.00  0.00           C
ATOM   8893  C2  POPE8 156      39.507  64.173  40.532  1.00  0.00           C
ATOM   8895  O21 POPE8 156      40.747  63.882  41.213  1.00  0.00           O
ATOM   8896  C21 POPE8 156      41.037  64.782  42.151  1.00  0.00           C
ATOM   8897  O22 POPE8 156      40.267  65.652  42.533  1.00  0.00           O
ATOM   8898  C22 POPE8 156      42.447  64.572  42.663  1.00  0.00           C
ATOM   8901  C3  POPE8 156      38.307  63.342  41.072  1.00  0.00           C
ATOM   8904  O31 POPE8 156      37.917  63.753  42.411  1.00  0.00           O
ATOM   8905  C31 POPE8 156      38.307  62.883  43.351  1.00  0.00           C
ATOM   8906  O32 POPE8 156      38.887  61.842  43.141  1.00  0.00           O
ATOM   8907  C32 POPE8 156      38.027  63.402  44.752  1.00  0.00           C
ATOM   8910  C23 POPE8 156      43.107  65.942  42.972  1.00  0.00           C
ATOM   8913  C24 POPE8 156      44.497  65.842  43.611  1.00  0.00           C
ATOM   8916  C25 POPE8 156      44.547  64.992  44.893  1.00  0.00           C
ATOM   8919  C26 POPE8 156      43.637  65.462  46.041  1.00  0.00           C
ATOM   8922  C27 POPE8 156      43.937  64.762  47.372  1.00  0.00           C
ATOM   8925  C28 POPE8 156      43.307  65.462  48.591  1.00  0.00           C
ATOM   8928  C29 POPE8 156      43.837  64.912  49.893  1.00  0.00           C
ATOM   8930 0C21 POPE8 156      44.517  65.582  50.842  1.00  0.00           C
ATOM   8932 1C21 POPE8 156      44.887  67.043  50.851  1.00  0.00           C
ATOM   8935 2C21 POPE8 156      44.657  67.722  52.221  1.00  0.00           C
ATOM   8938 3C21 POPE8 156      43.187  67.862  52.612  1.00  0.00           C
ATOM   8941 4C21 POPE8 156      42.997  68.622  53.941  1.00  0.00           C
ATOM   8944 5C21 POPE8 156      41.527  68.893  54.251  1.00  0.00           C
ATOM   8947 6C21 POPE8 156      41.297  69.772  55.481  1.00  0.00           C
ATOM   8950 7C21 POPE8 156      39.847  70.262  55.591  1.00  0.00           C
ATOM   8953 8C21 POPE8 156      39.537  71.063  56.861  1.00  0.00           C
ATOM   8957  C33 POPE8 156      39.307  64.022  45.341  1.00  0.00           C
ATOM   8960  C34 POPE8 156      39.207  64.362  46.832  1.00  0.00           C
ATOM   8963  C35 POPE8 156      39.107  63.152  47.761  1.00  0.00           C
ATOM   8966  C36 POPE8 156      39.597  63.502  49.173  1.00  0.00           C
ATOM   8969  C37 POPE8 156      39.497  62.362  50.182  1.00  0.00           C
ATOM   8972  C38 POPE8 156      40.307  62.692  51.432  1.00  0.00           C
ATOM   8975  C39 POPE8 156      39.867  61.953  52.701  1.00  0.00           C
ATOM   8978 0C31 POPE8 156      40.497  62.622  53.932  1.00  0.00           C
ATOM   8981 1C31 POPE8 156      40.047  62.032  55.282  1.00  0.00           C
ATOM   8984 2C31 POPE8 156      40.297  62.993  56.451  1.00  0.00           C
ATOM   8987 3C31 POPE8 156      41.747  63.482  56.581  1.00  0.00           C
ATOM   8990 4C31 POPE8 156      41.907  64.582  57.642  1.00  0.00           C
ATOM   8993 5C31 POPE8 156      43.287  65.272  57.571  1.00  0.00           C
ATOM   8996 6C31 POPE8 156      43.467  66.362  58.632  1.00  0.00           C
ATOM   9000  NH3 POPE9 157     124.207  93.853  81.432  1.00  0.00           N
ATOM   9004  C12 POPE9 157     123.177  93.302  82.372  1.00  0.00           C
ATOM   9007  C11 POPE9 157     122.768  91.882  81.952  1.00  0.00           C
ATOM   9010  P   POPE9 157     120.747  91.443  83.622  1.00  0.00           P
ATOM   9011  O13 POPE9 157     120.718  90.893  84.992  1.00  0.00           O
ATOM   9012  O14 POPE9 157     120.448  92.883  83.461  1.00  0.00           O
ATOM   9013  O11 POPE9 157     119.788  90.592  82.663  1.00  0.00           O
ATOM   9014  O12 POPE9 157     122.177  91.173  83.032  1.00  0.00           O
ATOM   9015  C1  POPE9 157     120.198  89.783  81.553  1.00  0.00           C
ATOM   9018  C2  POPE9 157     119.497  90.193  80.201  1.00  0.00           C
ATOM   9020  O21 POPE9 157     119.807  89.293  79.103  1.00  0.00           O
ATOM   9021  C21 POPE9 157     121.057  89.242  78.682  1.00  0.00           C
ATOM   9022  O22 POPE9 157     122.017  89.762  79.251  1.00  0.00           O
ATOM   9023  C22 POPE9 157     121.187  88.463  77.382  1.00  0.00           C
ATOM   9026  C3  POPE9 157     119.697  91.692  79.822  1.00  0.00           C
ATOM   9029  O31 POPE9 157     118.547  92.243  79.142  1.00  0.00           O
ATOM   9030  C31 POPE9 157     117.617  92.763  79.962  1.00  0.00           C
ATOM   9031  O32 POPE9 157     117.657  92.662  81.182  1.00  0.00           O
ATOM   9032  C32 POPE9 157     116.617  93.603  79.173  1.00  0.00           C
ATOM   9035  C23 POPE9 157     120.828  89.332  76.151  1.00  0.00           C
ATOM   9038  C24 POPE9 157     119.567  88.822  75.472  1.00  0.00           C
ATOM   9041  C25 POPE9 157     119.077  89.713  74.332  1.00  0.00           C
ATOM   9044  C26 POPE9 157     117.867  89.072  73.651  1.00  0.00           C
ATOM   9047  C27 POPE9 157     117.357  89.862  72.451  1.00  0.00           C
ATOM   9050  C28 POPE9 157     116.197  89.133  71.751  1.00  0.00           C
ATOM   9053  C29 POPE9 157     116.658  88.043  70.822  1.00  0.00           C
ATOM   9055 0C21 POPE9 157     116.148  87.822  69.591  1.00  0.00           C
ATOM   9057 1C21 POPE9 157     115.028  88.633  68.993  1.00  0.00           C
ATOM   9060 2C21 POPE9 157     114.597  88.172  67.581  1.00  0.00           C
ATOM   9063 3C21 POPE9 157     114.007  86.753  67.533  1.00  0.00           C
ATOM   9066 4C21 POPE9 157     112.897  86.633  66.482  1.00  0.00           C
ATOM   9069 5C21 POPE9 157     112.227  85.252  66.451  1.00  0.00           C
ATOM   9072 6C21 POPE9 157     112.987  84.192  65.641  1.00  0.00           C
ATOM   9075 7C21 POPE9 157     113.037  84.503  64.132  1.00  0.00           C
ATOM   9078 8C21 POPE9 157     113.447  83.302  63.271  1.00  0.00           C
ATOM   9082  C33 POPE9 157     115.157  93.482  79.673  1.00  0.00           C
ATOM   9085  C34 POPE9 157     114.287  92.483  78.893  1.00  0.00           C
ATOM   9088  C35 POPE9 157     113.897  92.942  77.481  1.00  0.00           C
ATOM   9091  C36 POPE9 157     114.687  92.252  76.361  1.00  0.00           C
ATOM   9094  C37 POPE9 157     115.497  93.253  75.542  1.00  0.00           C
ATOM   9097  C38 POPE9 157     114.648  94.102  74.591  1.00  0.00           C
ATOM   9100  C39 POPE9 157     115.367  95.422  74.251  1.00  0.00           C
ATOM   9103 0C31 POPE9 157     114.917  96.033  72.923  1.00  0.00           C
ATOM   9106 1C31 POPE9 157     115.657  97.343  72.642  1.00  0.00           C
ATOM   9109 2C31 POPE9 157     115.507  97.862  71.213  1.00  0.00           C
ATOM   9112 3C31 POPE9 157     114.147  98.482  70.871  1.00  0.00           C
ATOM   9115 4C31 POPE9 157     113.897  99.813  71.603  1.00  0.00           C
ATOM   9118 5C31 POPE9 157     112.737 100.622  71.002  1.00  0.00           C
ATOM   9121 6C31 POPE9 157     111.817 101.222  72.062  1.00  0.00           C
ATOM   9125  NH3 POPE  158      66.067  86.532  79.072  1.00  0.00           N
ATOM   9129  C12 POPE  158      66.217  87.062  80.462  1.00  0.00           C
ATOM   9132  C11 POPE  158      67.707  87.343  80.652  1.00  0.00           C
ATOM   9135  P   POPE  158      69.567  86.362  79.082  1.00  0.00           P
ATOM   9136  O13 POPE  158      70.297  87.623  79.301  1.00  0.00           O
ATOM   9137  O14 POPE  158      70.367  85.123  79.033  1.00  0.00           O
ATOM   9138  O11 POPE  158      68.707  86.513  77.762  1.00  0.00           O
ATOM   9139  O12 POPE  158      68.497  86.233  80.233  1.00  0.00           O
ATOM   9140  C1  POPE  158      69.237  86.203  76.463  1.00  0.00           C
ATOM   9143  C2  POPE  158      68.788  84.843  75.862  1.00  0.00           C
ATOM   9145  O21 POPE  158      69.077  84.892  74.451  1.00  0.00           O
ATOM   9146  C21 POPE  158      69.017  83.792  73.752  1.00  0.00           C
ATOM   9147  O22 POPE  158      68.827  82.662  74.161  1.00  0.00           O
ATOM   9148  C22 POPE  158      69.247  84.172  72.282  1.00  0.00           C
ATOM   9151  C3  POPE  158      67.277  84.673  76.091  1.00  0.00           C
ATOM   9154  O31 POPE  158      66.827  83.312  76.051  1.00  0.00           O
ATOM   9155  C31 POPE  158      66.407  82.763  77.182  1.00  0.00           C
ATOM   9156  O32 POPE  158      66.147  83.372  78.222  1.00  0.00           O
ATOM   9157  C32 POPE  158      66.187  81.282  77.021  1.00  0.00           C
ATOM   9160  C23 POPE  158      68.547  83.242  71.262  1.00  0.00           C
ATOM   9163  C24 POPE  158      67.017  83.402  71.262  1.00  0.00           C
ATOM   9166  C25 POPE  158      66.467  84.102  70.012  1.00  0.00           C
ATOM   9169  C26 POPE  158      66.537  83.302  68.701  1.00  0.00           C
ATOM   9172  C27 POPE  158      65.587  83.912  67.652  1.00  0.00           C
ATOM   9175  C28 POPE  158      65.717  83.312  66.231  1.00  0.00           C
ATOM   9178  C29 POPE  158      66.917  83.862  65.501  1.00  0.00           C
ATOM   9180 0C21 POPE  158      66.927  84.632  64.391  1.00  0.00           C
ATOM   9182 1C21 POPE  158      65.747  85.133  63.583  1.00  0.00           C
ATOM   9185 2C21 POPE  158      65.627  84.393  62.242  1.00  0.00           C
ATOM   9188 3C21 POPE  158      64.727  85.093  61.213  1.00  0.00           C
ATOM   9191 4C21 POPE  158      64.427  84.172  60.012  1.00  0.00           C
ATOM   9194 5C21 POPE  158      63.787  84.862  58.801  1.00  0.00           C
ATOM   9197 6C21 POPE  158      62.447  85.582  59.053  1.00  0.00           C
ATOM   9200 7C21 POPE  158      61.827  86.042  57.722  1.00  0.00           C
ATOM   9203 8C21 POPE  158      60.497  86.793  57.873  1.00  0.00           C
ATOM   9207  C33 POPE  158      66.317  80.722  75.582  1.00  0.00           C
ATOM   9210  C34 POPE  158      65.307  79.632  75.232  1.00  0.00           C
ATOM   9213  C35 POPE  158      63.897  80.193  75.012  1.00  0.00           C
ATOM   9216  C36 POPE  158      63.067  79.282  74.103  1.00  0.00           C
ATOM   9219  C37 POPE  158      61.747  79.923  73.643  1.00  0.00           C
ATOM   9222  C38 POPE  158      60.877  78.962  72.802  1.00  0.00           C
ATOM   9225  C39 POPE  158      61.607  78.372  71.582  1.00  0.00           C
ATOM   9228 0C31 POPE  158      60.787  77.292  70.862  1.00  0.00           C
ATOM   9231 1C31 POPE  158      61.647  76.362  70.002  1.00  0.00           C
ATOM   9234 2C31 POPE  158      60.787  75.292  69.312  1.00  0.00           C
ATOM   9237 3C31 POPE  158      61.587  74.362  68.392  1.00  0.00           C
ATOM   9240 4C31 POPE  158      62.337  73.222  69.111  1.00  0.00           C
ATOM   9243 5C31 POPE  158      61.407  72.262  69.872  1.00  0.00           C
ATOM   9246 6C31 POPE  158      61.937  70.832  69.932  1.00  0.00           C
ATOM   9250  NH3 POPE  159      84.827 101.912  30.091  1.00  0.00           N
ATOM   9254  C12 POPE  159      84.888 100.562  29.441  1.00  0.00           C
ATOM   9257  C11 POPE  159      86.057 100.452  28.432  1.00  0.00           C
ATOM   9260  P   POPE  159      87.917  98.733  27.702  1.00  0.00           P
ATOM   9261  O13 POPE  159      88.037  97.273  27.782  1.00  0.00           O
ATOM   9262  O14 POPE  159      87.877  99.352  26.341  1.00  0.00           O
ATOM   9263  O11 POPE  159      88.997  99.463  28.611  1.00  0.00           O
ATOM   9264  O12 POPE  159      86.588  99.133  28.502  1.00  0.00           O
ATOM   9265  C1  POPE  159      89.567  98.922  29.822  1.00  0.00           C
ATOM   9268  C2  POPE  159      89.578  99.953  31.002  1.00  0.00           C
ATOM   9270  O21 POPE  159      90.217  99.363  32.161  1.00  0.00           O
ATOM   9271  C21 POPE  159      90.557 100.182  33.142  1.00  0.00           C
ATOM   9272  O22 POPE  159      90.588 101.402  33.102  1.00  0.00           O
ATOM   9273  C22 POPE  159      90.877  99.372  34.402  1.00  0.00           C
ATOM   9276  C3  POPE  159      88.118 100.322  31.341  1.00  0.00           C
ATOM   9279  O31 POPE  159      88.017 101.392  32.281  1.00  0.00           O
ATOM   9280  C31 POPE  159      87.808 102.612  31.812  1.00  0.00           C
ATOM   9281  O32 POPE  159      87.357 102.883  30.712  1.00  0.00           O
ATOM   9282  C32 POPE  159      88.228 103.633  32.871  1.00  0.00           C
ATOM   9285  C23 POPE  159      91.507 100.193  35.562  1.00  0.00           C
ATOM   9288  C24 POPE  159      91.038  99.683  36.933  1.00  0.00           C
ATOM   9291  C25 POPE  159      92.108  99.783  38.031  1.00  0.00           C
ATOM   9294  C26 POPE  159      92.538 101.203  38.422  1.00  0.00           C
ATOM   9297  C27 POPE  159      94.047 101.443  38.242  1.00  0.00           C
ATOM   9300  C28 POPE  159      94.497 102.792  38.821  1.00  0.00           C
ATOM   9303  C29 POPE  159      95.968 103.043  38.562  1.00  0.00           C
ATOM   9305 0C21 POPE  159      96.957 103.082  39.472  1.00  0.00           C
ATOM   9307 1C21 POPE  159      96.847 102.922  40.971  1.00  0.00           C
ATOM   9310 2C21 POPE  159      97.867 103.803  41.731  1.00  0.00           C
ATOM   9313 3C21 POPE  159      97.628 105.302  41.562  1.00  0.00           C
ATOM   9316 4C21 POPE  159      98.587 106.192  42.361  1.00  0.00           C
ATOM   9319 5C21 POPE  159      98.167 107.662  42.341  1.00  0.00           C
ATOM   9322 6C21 POPE  159      99.158 108.582  43.071  1.00  0.00           C
ATOM   9325 7C21 POPE  159      98.468 109.792  43.722  1.00  0.00           C
ATOM   9328 8C21 POPE  159      99.447 110.732  44.422  1.00  0.00           C
ATOM   9332  C33 POPE  159      87.817 103.143  34.282  1.00  0.00           C
ATOM   9335  C34 POPE  159      88.508 103.892  35.411  1.00  0.00           C
ATOM   9338  C35 POPE  159      88.258 103.183  36.743  1.00  0.00           C
ATOM   9341  C36 POPE  159      88.767 104.013  37.911  1.00  0.00           C
ATOM   9344  C37 POPE  159      88.557 103.353  39.271  1.00  0.00           C
ATOM   9347  C38 POPE  159      89.478 103.993  40.331  1.00  0.00           C
ATOM   9350  C39 POPE  159      90.417 102.973  40.982  1.00  0.00           C
ATOM   9353 0C31 POPE  159      89.877 102.472  42.322  1.00  0.00           C
ATOM   9356 1C31 POPE  159      90.728 101.353  42.942  1.00  0.00           C
ATOM   9359 2C31 POPE  159      90.057 100.702  44.161  1.00  0.00           C
ATOM   9362 3C31 POPE  159      88.687 100.072  43.853  1.00  0.00           C
ATOM   9365 4C31 POPE  159      88.228  99.102  44.951  1.00  0.00           C
ATOM   9368 5C31 POPE  159      86.877  98.433  44.692  1.00  0.00           C
ATOM   9371 6C31 POPE  159      86.558  97.353  45.732  1.00  0.00           C
ATOM   9375  NH3 POPE  160      56.837  93.873  38.521  1.00  0.00           N
ATOM   9379  C12 POPE  160      55.857  93.573  37.431  1.00  0.00           C
ATOM   9382  C11 POPE  160      54.457  94.162  37.681  1.00  0.00           C
ATOM   9385  P   POPE  160      52.947  96.142  36.861  1.00  0.00           P
ATOM   9386  O13 POPE  160      52.797  97.353  37.701  1.00  0.00           O
ATOM   9387  O14 POPE  160      52.707  96.303  35.411  1.00  0.00           O
ATOM   9388  O11 POPE  160      51.917  95.042  37.352  1.00  0.00           O
ATOM   9389  O12 POPE  160      54.357  95.462  37.091  1.00  0.00           O
ATOM   9390  C1  POPE  160      51.447  95.103  38.713  1.00  0.00           C
ATOM   9393  C2  POPE  160      50.657  93.832  39.091  1.00  0.00           C
ATOM   9395  O21 POPE  160      50.357  93.792  40.501  1.00  0.00           O
ATOM   9396  C21 POPE  160      51.277  93.433  41.382  1.00  0.00           C
ATOM   9397  O22 POPE  160      52.437  93.132  41.161  1.00  0.00           O
ATOM   9398  C22 POPE  160      50.637  93.412  42.771  1.00  0.00           C
ATOM   9401  C3  POPE  160      51.367  92.563  38.542  1.00  0.00           C
ATOM   9404  O31 POPE  160      50.747  91.373  39.042  1.00  0.00           O
ATOM   9405  C31 POPE  160      51.577  90.333  39.012  1.00  0.00           C
ATOM   9406  O32 POPE  160      52.607  90.272  38.341  1.00  0.00           O
ATOM   9407  C32 POPE  160      51.167  89.342  40.071  1.00  0.00           C
ATOM   9410  C23 POPE  160      50.837  94.732  43.572  1.00  0.00           C
ATOM   9413  C24 POPE  160      50.337  94.612  45.022  1.00  0.00           C
ATOM   9416  C25 POPE  160      50.877  95.683  45.982  1.00  0.00           C
ATOM   9419  C26 POPE  160      50.247  97.062  45.812  1.00  0.00           C
ATOM   9422  C27 POPE  160      50.247  97.912  47.092  1.00  0.00           C
ATOM   9425  C28 POPE  160      49.407  99.183  46.932  1.00  0.00           C
ATOM   9428  C29 POPE  160      49.207  99.932  48.222  1.00  0.00           C
ATOM   9430 0C21 POPE  160      49.557 101.203  48.502  1.00  0.00           C
ATOM   9432 1C21 POPE  160      50.287 102.162  47.593  1.00  0.00           C
ATOM   9435 2C21 POPE  160      51.457 102.833  48.333  1.00  0.00           C
ATOM   9438 3C21 POPE  160      52.097 103.983  47.533  1.00  0.00           C
ATOM   9441 4C21 POPE  160      53.327 104.533  48.263  1.00  0.00           C
ATOM   9444 5C21 POPE  160      53.527 106.042  48.102  1.00  0.00           C
ATOM   9447 6C21 POPE  160      54.697 106.552  48.951  1.00  0.00           C
ATOM   9450 7C21 POPE  160      54.897 108.073  48.892  1.00  0.00           C
ATOM   9453 8C21 POPE  160      55.947 108.563  49.882  1.00  0.00           C
ATOM   9457  C33 POPE  160      52.057  89.522  41.312  1.00  0.00           C
ATOM   9460  C34 POPE  160      51.397  88.953  42.571  1.00  0.00           C
ATOM   9463  C35 POPE  160      52.397  88.853  43.722  1.00  0.00           C
ATOM   9466  C36 POPE  160      51.727  88.563  45.071  1.00  0.00           C
ATOM   9469  C37 POPE  160      52.747  88.372  46.192  1.00  0.00           C
ATOM   9472  C38 POPE  160      52.127  87.912  47.512  1.00  0.00           C
ATOM   9475  C39 POPE  160      51.637  89.052  48.421  1.00  0.00           C
ATOM   9478 0C31 POPE  160      51.427  88.563  49.861  1.00  0.00           C
ATOM   9481 1C31 POPE  160      51.257  89.683  50.901  1.00  0.00           C
ATOM   9484 2C31 POPE  160      51.617  89.212  52.312  1.00  0.00           C
ATOM   9487 3C31 POPE  160      53.117  89.393  52.612  1.00  0.00           C
ATOM   9490 4C31 POPE  160      53.607  88.512  53.772  1.00  0.00           C
ATOM   9493 5C31 POPE  160      55.007  88.922  54.251  1.00  0.00           C
ATOM   9496 6C31 POPE  160      55.527  88.043  55.392  1.00  0.00           C
ATOM   9500  NH3 POPE  161     121.838  31.422  78.482  1.00  0.00           N
ATOM   9504  C12 POPE  161     120.377  31.113  78.542  1.00  0.00           C
ATOM   9507  C11 POPE  161     119.687  32.182  79.371  1.00  0.00           C
ATOM   9510  P   POPE  161     117.388  32.932  80.143  1.00  0.00           P
ATOM   9511  O13 POPE  161     116.087  32.342  80.541  1.00  0.00           O
ATOM   9512  O14 POPE  161     118.137  33.622  81.212  1.00  0.00           O
ATOM   9513  O11 POPE  161     117.038  33.932  78.982  1.00  0.00           O
ATOM   9514  O12 POPE  161     118.307  31.842  79.502  1.00  0.00           O
ATOM   9515  C1  POPE  161     116.157  33.453  77.942  1.00  0.00           C
ATOM   9518  C2  POPE  161     116.917  32.642  76.852  1.00  0.00           C
ATOM   9520  O21 POPE  161     116.467  32.962  75.542  1.00  0.00           O
ATOM   9521  C21 POPE  161     116.547  34.192  75.132  1.00  0.00           C
ATOM   9522  O22 POPE  161     117.008  35.152  75.732  1.00  0.00           O
ATOM   9523  C22 POPE  161     115.877  34.262  73.762  1.00  0.00           C
ATOM   9526  C3  POPE  161     116.717  31.113  77.011  1.00  0.00           C
ATOM   9529  O31 POPE  161     117.737  30.362  76.331  1.00  0.00           O
ATOM   9530  C31 POPE  161     117.427  29.952  75.121  1.00  0.00           C
ATOM   9531  O32 POPE  161     116.418  30.222  74.481  1.00  0.00           O
ATOM   9532  C32 POPE  161     118.547  29.022  74.651  1.00  0.00           C
ATOM   9535  C23 POPE  161     114.867  35.422  73.691  1.00  0.00           C
ATOM   9538  C24 POPE  161     115.327  36.542  72.762  1.00  0.00           C
ATOM   9541  C25 POPE  161     115.457  36.043  71.322  1.00  0.00           C
ATOM   9544  C26 POPE  161     115.417  37.203  70.332  1.00  0.00           C
ATOM   9547  C27 POPE  161     116.087  36.922  68.982  1.00  0.00           C
ATOM   9550  C28 POPE  161     116.237  38.232  68.193  1.00  0.00           C
ATOM   9553  C29 POPE  161     117.078  38.103  66.951  1.00  0.00           C
ATOM   9555 0C21 POPE  161     116.627  38.232  65.693  1.00  0.00           C
ATOM   9557 1C21 POPE  161     115.198  38.472  65.292  1.00  0.00           C
ATOM   9560 2C21 POPE  161     114.827  39.962  65.201  1.00  0.00           C
ATOM   9563 3C21 POPE  161     115.548  40.702  64.062  1.00  0.00           C
ATOM   9566 4C21 POPE  161     115.147  42.182  64.001  1.00  0.00           C
ATOM   9569 5C21 POPE  161     115.968  42.973  62.972  1.00  0.00           C
ATOM   9572 6C21 POPE  161     115.667  44.472  63.022  1.00  0.00           C
ATOM   9575 7C21 POPE  161     116.777  45.322  62.393  1.00  0.00           C
ATOM   9578 8C21 POPE  161     116.527  46.822  62.512  1.00  0.00           C
ATOM   9582  C33 POPE  161     118.358  28.612  73.172  1.00  0.00           C
ATOM   9585  C34 POPE  161     117.288  27.522  72.981  1.00  0.00           C
ATOM   9588  C35 POPE  161     116.367  27.742  71.762  1.00  0.00           C
ATOM   9591  C36 POPE  161     117.148  28.132  70.501  1.00  0.00           C
ATOM   9594  C37 POPE  161     116.527  27.712  69.161  1.00  0.00           C
ATOM   9597  C38 POPE  161     117.377  28.252  68.001  1.00  0.00           C
ATOM   9600  C39 POPE  161     117.067  27.642  66.632  1.00  0.00           C
ATOM   9603 0C31 POPE  161     116.177  28.542  65.762  1.00  0.00           C
ATOM   9606 1C31 POPE  161     116.187  28.113  64.292  1.00  0.00           C
ATOM   9609 2C31 POPE  161     115.128  28.822  63.451  1.00  0.00           C
ATOM   9612 3C31 POPE  161     115.157  28.402  61.972  1.00  0.00           C
ATOM   9615 4C31 POPE  161     116.257  29.102  61.171  1.00  0.00           C
ATOM   9618 5C31 POPE  161     116.317  28.612  59.711  1.00  0.00           C
ATOM   9621 6C31 POPE  161     116.978  29.592  58.742  1.00  0.00           C
ATOM   9625  NH3 POPE  162      43.697  76.662  80.942  1.00  0.00           N
ATOM   9629  C12 POPE  162      44.817  77.603  81.282  1.00  0.00           C
ATOM   9632  C11 POPE  162      44.707  78.922  80.501  1.00  0.00           C
ATOM   9635  P   POPE  162      47.107  79.883  80.831  1.00  0.00           P
ATOM   9636  O13 POPE  162      47.817  81.033  81.422  1.00  0.00           O
ATOM   9637  O14 POPE  162      47.667  78.542  81.072  1.00  0.00           O
ATOM   9638  O11 POPE  162      47.117  80.093  79.262  1.00  0.00           O
ATOM   9639  O12 POPE  162      45.537  79.902  81.122  1.00  0.00           O
ATOM   9640  C1  POPE  162      46.817  81.383  78.731  1.00  0.00           C
ATOM   9643  C2  POPE  162      46.647  81.262  77.193  1.00  0.00           C
ATOM   9645  O21 POPE  162      47.347  82.323  76.533  1.00  0.00           O
ATOM   9646  C21 POPE  162      46.847  83.542  76.582  1.00  0.00           C
ATOM   9647  O22 POPE  162      45.767  83.853  77.053  1.00  0.00           O
ATOM   9648  C22 POPE  162      47.897  84.512  76.021  1.00  0.00           C
ATOM   9651  C3  POPE  162      45.157  81.033  76.762  1.00  0.00           C
ATOM   9654  O31 POPE  162      44.827  81.493  75.442  1.00  0.00           O
ATOM   9655  C31 POPE  162      45.537  81.052  74.432  1.00  0.00           C
ATOM   9656  O32 POPE  162      46.357  80.133  74.451  1.00  0.00           O
ATOM   9657  C32 POPE  162      45.207  81.942  73.231  1.00  0.00           C
ATOM   9660  C23 POPE  162      47.307  85.643  75.142  1.00  0.00           C
ATOM   9663  C24 POPE  162      48.107  85.842  73.842  1.00  0.00           C
ATOM   9666  C25 POPE  162      47.607  87.003  72.972  1.00  0.00           C
ATOM   9669  C26 POPE  162      47.957  88.362  73.591  1.00  0.00           C
ATOM   9672  C27 POPE  162      47.327  89.592  72.911  1.00  0.00           C
ATOM   9675  C28 POPE  162      47.847  89.983  71.521  1.00  0.00           C
ATOM   9678  C29 POPE  162      47.387  89.042  70.432  1.00  0.00           C
ATOM   9680 0C21 POPE  162      48.157  88.442  69.521  1.00  0.00           C
ATOM   9682 1C21 POPE  162      49.637  88.633  69.341  1.00  0.00           C
ATOM   9685 2C21 POPE  162      50.027  88.122  67.951  1.00  0.00           C
ATOM   9688 3C21 POPE  162      51.477  88.452  67.581  1.00  0.00           C
ATOM   9691 4C21 POPE  162      51.727  88.262  66.083  1.00  0.00           C
ATOM   9694 5C21 POPE  162      53.147  88.633  65.641  1.00  0.00           C
ATOM   9697 6C21 POPE  162      53.247  88.752  64.122  1.00  0.00           C
ATOM   9700 7C21 POPE  162      54.597  89.293  63.652  1.00  0.00           C
ATOM   9703 8C21 POPE  162      54.647  89.543  62.141  1.00  0.00           C
ATOM   9707  C33 POPE  162      46.207  81.753  72.083  1.00  0.00           C
ATOM   9710  C34 POPE  162      46.327  83.013  71.221  1.00  0.00           C
ATOM   9713  C35 POPE  162      47.507  82.933  70.251  1.00  0.00           C
ATOM   9716  C36 POPE  162      47.377  81.753  69.292  1.00  0.00           C
ATOM   9719  C37 POPE  162      48.467  81.732  68.212  1.00  0.00           C
ATOM   9722  C38 POPE  162      48.217  80.613  67.212  1.00  0.00           C
ATOM   9725  C39 POPE  162      49.287  80.522  66.122  1.00  0.00           C
ATOM   9728 0C31 POPE  162      48.767  79.802  64.882  1.00  0.00           C
ATOM   9731 1C31 POPE  162      49.857  79.503  63.853  1.00  0.00           C
ATOM   9734 2C31 POPE  162      49.337  78.603  62.743  1.00  0.00           C
ATOM   9737 3C31 POPE  162      50.447  78.103  61.803  1.00  0.00           C
ATOM   9740 4C31 POPE  162      49.917  77.043  60.821  1.00  0.00           C
ATOM   9743 5C31 POPE  162      51.027  76.372  59.992  1.00  0.00           C
ATOM   9746 6C31 POPE  162      50.517  75.182  59.181  1.00  0.00           C
ATOM   9750  NH3 POPE  163     116.757  94.202  37.523  1.00  0.00           N
ATOM   9754  C12 POPE  163     115.338  93.813  37.192  1.00  0.00           C
ATOM   9757  C11 POPE  163     114.737  92.842  38.232  1.00  0.00           C
ATOM   9760  P   POPE  163     116.457  90.993  39.042  1.00  0.00           P
ATOM   9761  O13 POPE  163     115.977  89.993  40.012  1.00  0.00           O
ATOM   9762  O14 POPE  163     117.528  90.552  38.123  1.00  0.00           O
ATOM   9763  O11 POPE  163     117.027  92.262  39.822  1.00  0.00           O
ATOM   9764  O12 POPE  163     115.277  91.532  38.152  1.00  0.00           O
ATOM   9765  C1  POPE  163     116.518  92.652  41.122  1.00  0.00           C
ATOM   9768  C2  POPE  163     117.567  93.372  42.052  1.00  0.00           C
ATOM   9770  O21 POPE  163     117.277  94.773  42.042  1.00  0.00           O
ATOM   9771  C21 POPE  163     117.258  95.562  43.141  1.00  0.00           C
ATOM   9772  O22 POPE  163     116.807  96.692  43.141  1.00  0.00           O
ATOM   9773  C22 POPE  163     117.857  94.932  44.411  1.00  0.00           C
ATOM   9776  C3  POPE  163     119.027  93.082  41.581  1.00  0.00           C
ATOM   9779  O31 POPE  163     119.997  94.022  42.062  1.00  0.00           O
ATOM   9780  C31 POPE  163     121.038  93.663  42.812  1.00  0.00           C
ATOM   9781  O32 POPE  163     122.087  94.282  42.882  1.00  0.00           O
ATOM   9782  C32 POPE  163     120.697  92.493  43.722  1.00  0.00           C
ATOM   9785  C23 POPE  163     117.997  95.933  45.591  1.00  0.00           C
ATOM   9788  C24 POPE  163     118.757  95.312  46.782  1.00  0.00           C
ATOM   9791  C25 POPE  163     117.957  94.242  47.542  1.00  0.00           C
ATOM   9794  C26 POPE  163     118.487  93.972  48.951  1.00  0.00           C
ATOM   9797  C27 POPE  163     117.668  92.933  49.752  1.00  0.00           C
ATOM   9800  C28 POPE  163     117.517  93.272  51.242  1.00  0.00           C
ATOM   9803  C29 POPE  163     118.847  93.412  51.952  1.00  0.00           C
ATOM   9805 0C21 POPE  163     119.088  93.183  53.251  1.00  0.00           C
ATOM   9807 1C21 POPE  163     118.097  92.772  54.303  1.00  0.00           C
ATOM   9810 2C21 POPE  163     118.477  91.432  54.963  1.00  0.00           C
ATOM   9813 3C21 POPE  163     118.258  91.432  56.483  1.00  0.00           C
ATOM   9816 4C21 POPE  163     116.777  91.462  56.891  1.00  0.00           C
ATOM   9819 5C21 POPE  163     116.577  91.812  58.372  1.00  0.00           C
ATOM   9822 6C21 POPE  163     117.237  93.143  58.752  1.00  0.00           C
ATOM   9825 7C21 POPE  163     116.547  93.862  59.911  1.00  0.00           C
ATOM   9828 8C21 POPE  163     117.307  95.133  60.312  1.00  0.00           C
ATOM   9832  C33 POPE  163     121.647  92.453  44.942  1.00  0.00           C
ATOM   9835  C34 POPE  163     121.288  91.303  45.882  1.00  0.00           C
ATOM   9838  C35 POPE  163     122.447  90.942  46.812  1.00  0.00           C
ATOM   9841  C36 POPE  163     122.737  92.022  47.861  1.00  0.00           C
ATOM   9844  C37 POPE  163     123.907  91.633  48.762  1.00  0.00           C
ATOM   9847  C38 POPE  163     124.247  92.693  49.812  1.00  0.00           C
ATOM   9850  C39 POPE  163     123.277  92.733  51.002  1.00  0.00           C
ATOM   9853 0C31 POPE  163     123.677  91.772  52.141  1.00  0.00           C
ATOM   9856 1C31 POPE  163     122.867  92.012  53.432  1.00  0.00           C
ATOM   9859 2C31 POPE  163     123.737  92.143  54.701  1.00  0.00           C
ATOM   9862 3C31 POPE  163     124.627  93.393  54.692  1.00  0.00           C
ATOM   9865 4C31 POPE  163     125.268  93.703  56.052  1.00  0.00           C
ATOM   9868 5C31 POPE  163     125.907  95.103  56.072  1.00  0.00           C
ATOM   9871 6C31 POPE  163     126.627  95.422  57.382  1.00  0.00           C
ATOM   9875  NH3 POPE  164      34.667  11.202  80.233  1.00  0.00           N
ATOM   9879  C12 POPE  164      34.327  10.022  81.101  1.00  0.00           C
ATOM   9882  C11 POPE  164      32.857  10.052  81.553  1.00  0.00           C
ATOM   9885  P   POPE  164      31.127   8.162  80.951  1.00  0.00           P
ATOM   9886  O13 POPE  164      31.927   6.922  80.932  1.00  0.00           O
ATOM   9887  O14 POPE  164      30.347   8.462  82.182  1.00  0.00           O
ATOM   9888  O11 POPE  164      30.137   8.112  79.732  1.00  0.00           O
ATOM   9889  O12 POPE  164      32.027   9.412  80.583  1.00  0.00           O
ATOM   9890  C1  POPE  164      30.707   8.182  78.423  1.00  0.00           C
ATOM   9893  C2  POPE  164      29.607   8.132  77.341  1.00  0.00           C
ATOM   9895  O21 POPE  164      30.277   7.622  76.182  1.00  0.00           O
ATOM   9896  C21 POPE  164      29.737   7.802  74.992  1.00  0.00           C
ATOM   9897  O22 POPE  164      28.597   8.152  74.752  1.00  0.00           O
ATOM   9898  C22 POPE  164      30.847   7.492  73.962  1.00  0.00           C
ATOM   9901  C3  POPE  164      28.927   9.512  77.182  1.00  0.00           C
ATOM   9904  O31 POPE  164      29.817  10.412  76.492  1.00  0.00           O
ATOM   9905  C31 POPE  164      29.517  11.682  76.572  1.00  0.00           C
ATOM   9906  O32 POPE  164      28.587  12.182  77.182  1.00  0.00           O
ATOM   9907  C32 POPE  164      30.557  12.482  75.792  1.00  0.00           C
ATOM   9910  C23 POPE  164      30.557   7.842  72.481  1.00  0.00           C
ATOM   9913  C24 POPE  164      31.767   8.522  71.812  1.00  0.00           C
ATOM   9916  C25 POPE  164      31.797   8.442  70.271  1.00  0.00           C
ATOM   9919  C26 POPE  164      30.657   9.202  69.591  1.00  0.00           C
ATOM   9922  C27 POPE  164      30.737   9.152  68.053  1.00  0.00           C
ATOM   9925  C28 POPE  164      29.537   9.852  67.382  1.00  0.00           C
ATOM   9928  C29 POPE  164      29.137   9.472  65.971  1.00  0.00           C
ATOM   9930 0C21 POPE  164      29.897   9.082  64.922  1.00  0.00           C
ATOM   9932 1C21 POPE  164      31.397   8.962  64.852  1.00  0.00           C
ATOM   9935 2C21 POPE  164      31.907   8.452  63.482  1.00  0.00           C
ATOM   9938 3C21 POPE  164      31.547   9.352  62.291  1.00  0.00           C
ATOM   9941 4C21 POPE  164      32.437   9.102  61.062  1.00  0.00           C
ATOM   9944 5C21 POPE  164      32.047   9.962  59.862  1.00  0.00           C
ATOM   9947 6C21 POPE  164      33.087   9.952  58.742  1.00  0.00           C
ATOM   9950 7C21 POPE  164      32.657  10.832  57.551  1.00  0.00           C
ATOM   9953 8C21 POPE  164      33.767  11.032  56.521  1.00  0.00           C
ATOM   9957  C33 POPE  164      30.457  12.322  74.262  1.00  0.00           C
ATOM   9960  C34 POPE  164      31.707  12.862  73.562  1.00  0.00           C
ATOM   9963  C35 POPE  164      31.597  12.902  72.021  1.00  0.00           C
ATOM   9966  C36 POPE  164      30.747  14.072  71.512  1.00  0.00           C
ATOM   9969  C37 POPE  164      30.517  14.002  70.002  1.00  0.00           C
ATOM   9972  C38 POPE  164      29.527  15.072  69.502  1.00  0.00           C
ATOM   9975  C39 POPE  164      29.217  14.982  67.993  1.00  0.00           C
ATOM   9978 0C31 POPE  164      30.437  15.292  67.121  1.00  0.00           C
ATOM   9981 1C31 POPE  164      30.167  15.172  65.622  1.00  0.00           C
ATOM   9984 2C31 POPE  164      31.377  15.582  64.771  1.00  0.00           C
ATOM   9987 3C31 POPE  164      31.127  15.542  63.263  1.00  0.00           C
ATOM   9990 4C31 POPE  164      30.607  14.182  62.751  1.00  0.00           C
ATOM   9993 5C31 POPE  164      30.627  14.092  61.222  1.00  0.00           C
ATOM   9996 6C31 POPE  164      29.867  12.872  60.681  1.00  0.00           C
ATOM  10000  NH3 POPE  165     113.547 117.232  78.893  1.00  0.00           N
ATOM  10004  C12 POPE  165     112.557 116.922  77.802  1.00  0.00           C
ATOM  10007  C11 POPE  165     111.877 115.582  78.062  1.00  0.00           C
ATOM  10010  P   POPE  165     110.507 113.782  76.842  1.00  0.00           P
ATOM  10011  O13 POPE  165     111.577 112.763  76.743  1.00  0.00           O
ATOM  10012  O14 POPE  165     109.527 113.692  77.942  1.00  0.00           O
ATOM  10013  O11 POPE  165     109.788 113.853  75.452  1.00  0.00           O
ATOM  10014  O12 POPE  165     111.197 115.203  76.871  1.00  0.00           O
ATOM  10015  C1  POPE  165     108.387 114.133  75.332  1.00  0.00           C
ATOM  10018  C2  POPE  165     108.118 115.412  74.502  1.00  0.00           C
ATOM  10020  O21 POPE  165     108.827 115.282  73.252  1.00  0.00           O
ATOM  10021  C21 POPE  165     109.867 115.982  72.932  1.00  0.00           C
ATOM  10022  O22 POPE  165     110.347 116.942  73.502  1.00  0.00           O
ATOM  10023  C22 POPE  165     110.517 115.392  71.661  1.00  0.00           C
ATOM  10026  C3  POPE  165     108.297 116.723  75.332  1.00  0.00           C
ATOM  10029  O31 POPE  165     107.677 117.852  74.661  1.00  0.00           O
ATOM  10030  C31 POPE  165     106.397 118.022  74.971  1.00  0.00           C
ATOM  10031  O32 POPE  165     105.807 117.463  75.882  1.00  0.00           O
ATOM  10032  C32 POPE  165     105.728 118.953  73.951  1.00  0.00           C
ATOM  10035  C23 POPE  165     110.387 116.292  70.402  1.00  0.00           C
ATOM  10038  C24 POPE  165     111.288 115.802  69.251  1.00  0.00           C
ATOM  10041  C25 POPE  165     111.087 116.562  67.923  1.00  0.00           C
ATOM  10044  C26 POPE  165     110.198 115.802  66.922  1.00  0.00           C
ATOM  10047  C27 POPE  165     109.967 116.562  65.602  1.00  0.00           C
ATOM  10050  C28 POPE  165     109.047 115.823  64.591  1.00  0.00           C
ATOM  10053  C29 POPE  165     109.737 114.673  63.913  1.00  0.00           C
ATOM  10055 0C21 POPE  165     109.788 114.372  62.593  1.00  0.00           C
ATOM  10057 1C21 POPE  165     109.077 115.063  61.451  1.00  0.00           C
ATOM  10060 2C21 POPE  165     108.307 114.032  60.592  1.00  0.00           C
ATOM  10063 3C21 POPE  165     107.467 114.683  59.482  1.00  0.00           C
ATOM  10066 4C21 POPE  165     106.707 113.673  58.601  1.00  0.00           C
ATOM  10069 5C21 POPE  165     105.747 112.782  59.391  1.00  0.00           C
ATOM  10072 6C21 POPE  165     104.817 111.952  58.502  1.00  0.00           C
ATOM  10075 7C21 POPE  165     103.727 111.222  59.312  1.00  0.00           C
ATOM  10078 8C21 POPE  165     102.617 110.602  58.461  1.00  0.00           C
ATOM  10082  C33 POPE  165     104.177 118.822  73.993  1.00  0.00           C
ATOM  10085  C34 POPE  165     103.417 119.813  73.091  1.00  0.00           C
ATOM  10088  C35 POPE  165     103.657 119.632  71.591  1.00  0.00           C
ATOM  10091  C36 POPE  165     102.687 120.482  70.752  1.00  0.00           C
ATOM  10094  C37 POPE  165     102.917 120.333  69.243  1.00  0.00           C
ATOM  10097  C38 POPE  165     102.357 121.513  68.432  1.00  0.00           C
ATOM  10100  C39 POPE  165     100.837 121.702  68.482  1.00  0.00           C
ATOM  10103 0C31 POPE  165     100.028 120.622  67.751  1.00  0.00           C
ATOM  10106 1C31 POPE  165      98.538 120.982  67.562  1.00  0.00           C
ATOM  10109 2C31 POPE  165      98.267 121.753  66.262  1.00  0.00           C
ATOM  10112 3C31 POPE  165      96.857 122.392  66.201  1.00  0.00           C
ATOM  10115 4C31 POPE  165      96.907 123.922  66.262  1.00  0.00           C
ATOM  10118 5C31 POPE  165      95.517 124.562  66.402  1.00  0.00           C
ATOM  10121 6C31 POPE  165      95.567 126.093  66.501  1.00  0.00           C
ATOM  10125  NH3 POPE  166      99.018  79.072  33.102  1.00  0.00           N
ATOM  10129  C12 POPE  166      98.337  78.603  31.852  1.00  0.00           C
ATOM  10132  C11 POPE  166      96.877  79.133  31.771  1.00  0.00           C
ATOM  10135  P   POPE  166      96.798  81.782  32.132  1.00  0.00           P
ATOM  10136  O13 POPE  166      95.527  82.483  32.352  1.00  0.00           O
ATOM  10137  O14 POPE  166      97.367  81.933  30.772  1.00  0.00           O
ATOM  10138  O11 POPE  166      97.887  82.252  33.201  1.00  0.00           O
ATOM  10139  O12 POPE  166      96.627  80.282  32.573  1.00  0.00           O
ATOM  10140  C1  POPE  166      97.367  82.973  34.332  1.00  0.00           C
ATOM  10143  C2  POPE  166      96.728  81.992  35.361  1.00  0.00           C
ATOM  10145  O21 POPE  166      95.887  82.532  36.361  1.00  0.00           O
ATOM  10146  C21 POPE  166      95.338  83.682  36.442  1.00  0.00           C
ATOM  10147  O22 POPE  166      95.268  84.562  35.602  1.00  0.00           O
ATOM  10148  C22 POPE  166      94.867  83.722  37.891  1.00  0.00           C
ATOM  10151  C3  POPE  166      97.817  81.233  36.143  1.00  0.00           C
ATOM  10154  O31 POPE  166      97.177  80.392  37.132  1.00  0.00           O
ATOM  10155  C31 POPE  166      97.877  80.233  38.242  1.00  0.00           C
ATOM  10156  O32 POPE  166      99.027  80.602  38.391  1.00  0.00           O
ATOM  10157  C32 POPE  166      96.987  79.612  39.322  1.00  0.00           C
ATOM  10160  C23 POPE  166      94.298  85.072  38.333  1.00  0.00           C
ATOM  10163  C24 POPE  166      93.907  85.082  39.812  1.00  0.00           C
ATOM  10166  C25 POPE  166      93.228  83.813  40.352  1.00  0.00           C
ATOM  10169  C26 POPE  166      92.838  83.932  41.832  1.00  0.00           C
ATOM  10172  C27 POPE  166      91.987  82.752  42.312  1.00  0.00           C
ATOM  10175  C28 POPE  166      91.947  82.652  43.853  1.00  0.00           C
ATOM  10178  C29 POPE  166      91.097  81.513  44.352  1.00  0.00           C
ATOM  10180 0C21 POPE  166      90.097  81.612  45.252  1.00  0.00           C
ATOM  10182 1C21 POPE  166      89.687  82.842  46.032  1.00  0.00           C
ATOM  10185 2C21 POPE  166      88.527  83.682  45.442  1.00  0.00           C
ATOM  10188 3C21 POPE  166      87.797  84.472  46.542  1.00  0.00           C
ATOM  10191 4C21 POPE  166      87.118  85.783  46.091  1.00  0.00           C
ATOM  10194 5C21 POPE  166      86.167  85.662  44.893  1.00  0.00           C
ATOM  10197 6C21 POPE  166      85.627  87.043  44.492  1.00  0.00           C
ATOM  10200 7C21 POPE  166      84.947  87.073  43.123  1.00  0.00           C
ATOM  10203 8C21 POPE  166      84.527  88.482  42.691  1.00  0.00           C
ATOM  10207  C33 POPE  166      96.767  80.552  40.542  1.00  0.00           C
ATOM  10210  C34 POPE  166      96.027  79.843  41.681  1.00  0.00           C
ATOM  10213  C35 POPE  166      96.057  80.622  43.001  1.00  0.00           C
ATOM  10216  C36 POPE  166      95.417  79.832  44.152  1.00  0.00           C
ATOM  10219  C37 POPE  166      95.467  80.592  45.481  1.00  0.00           C
ATOM  10222  C38 POPE  166      94.748  79.853  46.622  1.00  0.00           C
ATOM  10225  C39 POPE  166      94.797  80.613  47.951  1.00  0.00           C
ATOM  10228 0C31 POPE  166      94.007  81.933  47.931  1.00  0.00           C
ATOM  10231 1C31 POPE  166      94.247  82.782  49.192  1.00  0.00           C
ATOM  10234 2C31 POPE  166      93.427  84.083  49.181  1.00  0.00           C
ATOM  10237 3C31 POPE  166      91.938  83.832  49.452  1.00  0.00           C
ATOM  10240 4C31 POPE  166      91.117  85.133  49.542  1.00  0.00           C
ATOM  10243 5C31 POPE  166      89.748  84.892  50.182  1.00  0.00           C
ATOM  10246 6C31 POPE  166      88.857  86.133  50.191  1.00  0.00           C
ATOM  10250  NH3 POPE  167      62.967  90.513  36.413  1.00  0.00           N
ATOM  10254  C12 POPE  167      62.027  91.192  37.361  1.00  0.00           C
ATOM  10257  C11 POPE  167      61.817  92.642  36.892  1.00  0.00           C
ATOM  10260  P   POPE  167      60.307  94.702  37.231  1.00  0.00           P
ATOM  10261  O13 POPE  167      61.187  95.193  36.143  1.00  0.00           O
ATOM  10262  O14 POPE  167      58.847  94.732  36.992  1.00  0.00           O
ATOM  10263  O11 POPE  167      60.707  95.462  38.551  1.00  0.00           O
ATOM  10264  O12 POPE  167      60.727  93.222  37.611  1.00  0.00           O
ATOM  10265  C1  POPE  167      60.637  96.882  38.692  1.00  0.00           C
ATOM  10268  C2  POPE  167      60.317  97.362  40.152  1.00  0.00           C
ATOM  10270  O21 POPE  167      60.687  96.383  41.143  1.00  0.00           O
ATOM  10271  C21 POPE  167      59.867  95.403  41.413  1.00  0.00           C
ATOM  10272  O22 POPE  167      58.827  95.103  40.833  1.00  0.00           O
ATOM  10273  C22 POPE  167      60.447  94.673  42.632  1.00  0.00           C
ATOM  10276  C3  POPE  167      58.887  97.973  40.341  1.00  0.00           C
ATOM  10279  O31 POPE  167      58.767  98.603  41.642  1.00  0.00           O
ATOM  10280  C31 POPE  167      58.217  99.813  41.661  1.00  0.00           C
ATOM  10281  O32 POPE  167      57.687 100.373  40.722  1.00  0.00           O
ATOM  10282  C32 POPE  167      58.357 100.452  43.053  1.00  0.00           C
ATOM  10285  C23 POPE  167      59.497  93.603  43.202  1.00  0.00           C
ATOM  10288  C24 POPE  167      59.817  93.222  44.651  1.00  0.00           C
ATOM  10291  C25 POPE  167      59.667  91.723  44.931  1.00  0.00           C
ATOM  10294  C26 POPE  167      60.237  91.362  46.301  1.00  0.00           C
ATOM  10297  C27 POPE  167      60.197  89.853  46.602  1.00  0.00           C
ATOM  10300  C28 POPE  167      61.197  89.442  47.691  1.00  0.00           C
ATOM  10303  C29 POPE  167      60.927  90.133  49.002  1.00  0.00           C
ATOM  10305 0C21 POPE  167      60.587  89.533  50.152  1.00  0.00           C
ATOM  10307 1C21 POPE  167      60.377  88.052  50.303  1.00  0.00           C
ATOM  10310 2C21 POPE  167      59.737  87.703  51.652  1.00  0.00           C
ATOM  10313 3C21 POPE  167      59.427  86.203  51.743  1.00  0.00           C
ATOM  10316 4C21 POPE  167      58.677  85.853  53.032  1.00  0.00           C
ATOM  10319 5C21 POPE  167      58.427  84.342  53.141  1.00  0.00           C
ATOM  10322 6C21 POPE  167      57.807  83.902  54.472  1.00  0.00           C
ATOM  10325 7C21 POPE  167      58.637  84.323  55.693  1.00  0.00           C
ATOM  10328 8C21 POPE  167      58.307  83.533  56.952  1.00  0.00           C
ATOM  10332  C33 POPE  167      58.697  99.472  44.192  1.00  0.00           C
ATOM  10335  C34 POPE  167      60.197  99.162  44.312  1.00  0.00           C
ATOM  10338  C35 POPE  167      60.997 100.162  45.163  1.00  0.00           C
ATOM  10341  C36 POPE  167      60.797  99.983  46.681  1.00  0.00           C
ATOM  10344  C37 POPE  167      61.887 100.692  47.522  1.00  0.00           C
ATOM  10347  C38 POPE  167      61.297 101.672  48.541  1.00  0.00           C
ATOM  10350  C39 POPE  167      62.317 102.183  49.573  1.00  0.00           C
ATOM  10353 0C31 POPE  167      62.827 101.112  50.553  1.00  0.00           C
ATOM  10356 1C31 POPE  167      62.637 101.513  52.022  1.00  0.00           C
ATOM  10359 2C31 POPE  167      63.177 100.473  53.021  1.00  0.00           C
ATOM  10362 3C31 POPE  167      64.717 100.462  53.181  1.00  0.00           C
ATOM  10365 4C31 POPE  167      65.277 101.753  53.783  1.00  0.00           C
ATOM  10368 5C31 POPE  167      66.777 101.672  54.132  1.00  0.00           C
ATOM  10371 6C31 POPE  167      67.317 102.973  54.732  1.00  0.00           C
ATOM  10375  NH3 POPE  168      93.527  84.162  32.911  1.00  0.00           N
ATOM  10379  C12 POPE  168      92.388  83.312  33.391  1.00  0.00           C
ATOM  10382  C11 POPE  168      91.547  84.072  34.431  1.00  0.00           C
ATOM  10385  P   POPE  168      90.397  83.323  36.661  1.00  0.00           P
ATOM  10386  O13 POPE  168      91.698  83.393  37.361  1.00  0.00           O
ATOM  10387  O14 POPE  168      89.468  84.463  36.782  1.00  0.00           O
ATOM  10388  O11 POPE  168      89.718  81.933  36.902  1.00  0.00           O
ATOM  10389  O12 POPE  168      90.688  83.162  35.111  1.00  0.00           O
ATOM  10390  C1  POPE  168      89.027  81.483  38.062  1.00  0.00           C
ATOM  10393  C2  POPE  168      89.377  79.983  38.323  1.00  0.00           C
ATOM  10395  O21 POPE  168      89.198  79.612  39.712  1.00  0.00           O
ATOM  10396  C21 POPE  168      87.978  79.162  40.012  1.00  0.00           C
ATOM  10397  O22 POPE  168      86.947  79.482  39.443  1.00  0.00           O
ATOM  10398  C22 POPE  168      88.097  78.072  41.102  1.00  0.00           C
ATOM  10401  C3  POPE  168      90.847  79.662  37.931  1.00  0.00           C
ATOM  10404  O31 POPE  168      91.217  78.352  38.422  1.00  0.00           O
ATOM  10405  C31 POPE  168      91.978  78.342  39.503  1.00  0.00           C
ATOM  10406  O32 POPE  168      92.668  79.272  39.902  1.00  0.00           O
ATOM  10407  C32 POPE  168      91.868  76.982  40.212  1.00  0.00           C
ATOM  10410  C23 POPE  168      87.398  78.323  42.463  1.00  0.00           C
ATOM  10413  C24 POPE  168      87.997  77.422  43.562  1.00  0.00           C
ATOM  10416  C25 POPE  168      87.517  77.712  44.992  1.00  0.00           C
ATOM  10419  C26 POPE  168      88.017  76.622  45.962  1.00  0.00           C
ATOM  10422  C27 POPE  168      87.427  76.673  47.393  1.00  0.00           C
ATOM  10425  C28 POPE  168      88.258  77.472  48.412  1.00  0.00           C
ATOM  10428  C29 POPE  168      88.107  78.962  48.263  1.00  0.00           C
ATOM  10430 0C21 POPE  168      89.058  79.883  48.491  1.00  0.00           C
ATOM  10432 1C21 POPE  168      90.467  79.622  48.972  1.00  0.00           C
ATOM  10435 2C21 POPE  168      90.517  79.223  50.462  1.00  0.00           C
ATOM  10438 3C21 POPE  168      90.017  80.322  51.413  1.00  0.00           C
ATOM  10441 4C21 POPE  168      89.587  79.762  52.782  1.00  0.00           C
ATOM  10444 5C21 POPE  168      89.167  80.832  53.801  1.00  0.00           C
ATOM  10447 6C21 POPE  168      88.097  81.823  53.292  1.00  0.00           C
ATOM  10450 7C21 POPE  168      87.597  82.763  54.391  1.00  0.00           C
ATOM  10453 8C21 POPE  168      86.777  83.943  53.871  1.00  0.00           C
ATOM  10457  C33 POPE  168      92.237  77.092  41.712  1.00  0.00           C
ATOM  10460  C34 POPE  168      91.698  75.912  42.533  1.00  0.00           C
ATOM  10463  C35 POPE  168      91.448  76.272  44.002  1.00  0.00           C
ATOM  10466  C36 POPE  168      92.607  75.982  44.951  1.00  0.00           C
ATOM  10469  C37 POPE  168      92.218  76.302  46.402  1.00  0.00           C
ATOM  10472  C38 POPE  168      93.307  75.922  47.402  1.00  0.00           C
ATOM  10475  C39 POPE  168      92.867  76.073  48.862  1.00  0.00           C
ATOM  10478 0C31 POPE  168      93.957  75.582  49.822  1.00  0.00           C
ATOM  10481 1C31 POPE  168      93.447  75.322  51.251  1.00  0.00           C
ATOM  10484 2C31 POPE  168      94.547  74.683  52.112  1.00  0.00           C
ATOM  10487 3C31 POPE  168      94.097  74.322  53.541  1.00  0.00           C
ATOM  10490 4C31 POPE  168      93.997  75.552  54.452  1.00  0.00           C
ATOM  10493 5C31 POPE  168      93.577  75.203  55.882  1.00  0.00           C
ATOM  10496 6C31 POPE  168      93.587  76.412  56.821  1.00  0.00           C
ATOM  10500  NH3 POPE  169       3.452  59.532  41.172  1.00  0.00           N
ATOM  10504  C12 POPE  169       4.707  59.432  42.013  1.00  0.00           C
ATOM  10507  C11 POPE  169       5.977  59.423  41.143  1.00  0.00           C
ATOM  10510  P   POPE  169       8.037  60.732  42.062  1.00  0.00           P
ATOM  10511  O13 POPE  169       8.627  62.052  41.803  1.00  0.00           O
ATOM  10512  O14 POPE  169       8.877  59.592  41.622  1.00  0.00           O
ATOM  10513  O11 POPE  169       7.577  60.582  43.591  1.00  0.00           O
ATOM  10514  O12 POPE  169       6.657  60.673  41.292  1.00  0.00           O
ATOM  10515  C1  POPE  169       8.577  60.212  44.542  1.00  0.00           C
ATOM  10518  C2  POPE  169       8.317  60.662  46.021  1.00  0.00           C
ATOM  10520  O21 POPE  169       7.267  59.872  46.652  1.00  0.00           O
ATOM  10521  C21 POPE  169       7.417  59.792  47.981  1.00  0.00           C
ATOM  10522  O22 POPE  169       8.367  60.182  48.622  1.00  0.00           O
ATOM  10523  C22 POPE  169       6.107  59.332  48.632  1.00  0.00           C
ATOM  10526  C3  POPE  169       8.027  62.192  46.111  1.00  0.00           C
ATOM  10529  O31 POPE  169       8.287  62.713  47.431  1.00  0.00           O
ATOM  10530  C31 POPE  169       7.247  62.872  48.211  1.00  0.00           C
ATOM  10531  O32 POPE  169       6.077  62.743  47.902  1.00  0.00           O
ATOM  10532  C32 POPE  169       7.697  63.272  49.622  1.00  0.00           C
ATOM  10535  C23 POPE  169       6.317  58.912  50.121  1.00  0.00           C
ATOM  10538  C24 POPE  169       4.997  58.962  50.901  1.00  0.00           C
ATOM  10541  C25 POPE  169       5.077  58.432  52.352  1.00  0.00           C
ATOM  10544  C26 POPE  169       5.937  59.312  53.272  1.00  0.00           C
ATOM  10547  C27 POPE  169       5.777  58.932  54.762  1.00  0.00           C
ATOM  10550  C28 POPE  169       6.897  59.502  55.661  1.00  0.00           C
ATOM  10553  C29 POPE  169       6.977  61.002  55.641  1.00  0.00           C
ATOM  10555 0C21 POPE  169       7.097  61.822  56.701  1.00  0.00           C
ATOM  10557 1C21 POPE  169       7.177  61.422  58.152  1.00  0.00           C
ATOM  10560 2C21 POPE  169       8.637  61.292  58.652  1.00  0.00           C
ATOM  10563 3C21 POPE  169       9.377  60.072  58.071  1.00  0.00           C
ATOM  10566 4C21 POPE  169      10.757  59.852  58.701  1.00  0.00           C
ATOM  10569 5C21 POPE  169      11.827  60.832  58.172  1.00  0.00           C
ATOM  10572 6C21 POPE  169      12.827  60.152  57.241  1.00  0.00           C
ATOM  10575 7C21 POPE  169      13.787  61.142  56.572  1.00  0.00           C
ATOM  10578 8C21 POPE  169      14.807  60.473  55.652  1.00  0.00           C
ATOM  10582  C33 POPE  169       6.467  63.682  50.451  1.00  0.00           C
ATOM  10585  C34 POPE  169       6.727  63.682  51.961  1.00  0.00           C
ATOM  10588  C35 POPE  169       5.577  64.372  52.701  1.00  0.00           C
ATOM  10591  C36 POPE  169       5.517  64.072  54.201  1.00  0.00           C
ATOM  10594  C37 POPE  169       4.552  65.012  54.922  1.00  0.00           C
ATOM  10597  C38 POPE  169       4.372  64.703  56.423  1.00  0.00           C
ATOM  10600  C39 POPE  169       3.492  63.472  56.693  1.00  0.00           C
ATOM  10603 0C31 POPE  169       3.282  63.243  58.193  1.00  0.00           C
ATOM  10606 1C31 POPE  169       2.342  62.082  58.521  1.00  0.00           C
ATOM  10609 2C31 POPE  169       2.312  61.752  60.033  1.00  0.00           C
ATOM  10612 3C31 POPE  169       2.002  62.932  60.961  1.00  0.00           C
ATOM  10615 4C31 POPE  169       0.692  63.662  60.632  1.00  0.00           C
ATOM  10618 5C31 POPE  169       0.482  64.942  61.462  1.00  0.00           C
ATOM  10621 6C31 POPE  169      -0.668  65.802  60.922  1.00  0.00           C
ATOM  10625  NH3 POPE  170      36.917 116.103  36.912  1.00  0.00           N
ATOM  10629  C12 POPE  170      36.397 114.872  36.222  1.00  0.00           C
ATOM  10632  C11 POPE  170      37.087 113.603  36.771  1.00  0.00           C
ATOM  10635  P   POPE  170      35.227 111.763  36.882  1.00  0.00           P
ATOM  10636  O13 POPE  170      34.507 111.023  35.823  1.00  0.00           O
ATOM  10637  O14 POPE  170      35.717 111.002  38.042  1.00  0.00           O
ATOM  10638  O11 POPE  170      34.427 113.052  37.333  1.00  0.00           O
ATOM  10639  O12 POPE  170      36.507 112.413  36.213  1.00  0.00           O
ATOM  10640  C1  POPE  170      33.307 113.043  38.212  1.00  0.00           C
ATOM  10643  C2  POPE  170      33.757 113.022  39.692  1.00  0.00           C
ATOM  10645  O21 POPE  170      32.827 113.692  40.571  1.00  0.00           O
ATOM  10646  C21 POPE  170      31.817 112.912  40.912  1.00  0.00           C
ATOM  10647  O22 POPE  170      31.357 112.012  40.231  1.00  0.00           O
ATOM  10648  C22 POPE  170      31.437 113.183  42.372  1.00  0.00           C
ATOM  10651  C3  POPE  170      35.137 113.733  39.861  1.00  0.00           C
ATOM  10654  O31 POPE  170      35.427 114.123  41.222  1.00  0.00           O
ATOM  10655  C31 POPE  170      35.727 113.113  42.003  1.00  0.00           C
ATOM  10656  O32 POPE  170      35.807 111.942  41.673  1.00  0.00           O
ATOM  10657  C32 POPE  170      36.057 113.633  43.391  1.00  0.00           C
ATOM  10660  C23 POPE  170      30.397 112.162  42.911  1.00  0.00           C
ATOM  10663  C24 POPE  170      30.657 111.723  44.361  1.00  0.00           C
ATOM  10666  C25 POPE  170      30.057 112.662  45.411  1.00  0.00           C
ATOM  10669  C26 POPE  170      30.277 112.232  46.861  1.00  0.00           C
ATOM  10672  C27 POPE  170      29.337 112.962  47.822  1.00  0.00           C
ATOM  10675  C28 POPE  170      29.727 112.873  49.312  1.00  0.00           C
ATOM  10678  C29 POPE  170      29.607 111.472  49.882  1.00  0.00           C
ATOM  10680 0C21 POPE  170      28.677 111.042  50.751  1.00  0.00           C
ATOM  10682 1C21 POPE  170      27.527 111.842  51.312  1.00  0.00           C
ATOM  10685 2C21 POPE  170      27.617 112.152  52.822  1.00  0.00           C
ATOM  10688 3C21 POPE  170      28.817 113.032  53.211  1.00  0.00           C
ATOM  10691 4C21 POPE  170      28.607 113.733  54.562  1.00  0.00           C
ATOM  10694 5C21 POPE  170      29.877 114.403  55.082  1.00  0.00           C
ATOM  10697 6C21 POPE  170      29.617 115.302  56.292  1.00  0.00           C
ATOM  10700 7C21 POPE  170      30.897 115.872  56.911  1.00  0.00           C
ATOM  10703 8C21 POPE  170      30.627 116.982  57.931  1.00  0.00           C
ATOM  10707  C33 POPE  170      36.797 112.553  44.192  1.00  0.00           C
ATOM  10710  C34 POPE  170      37.267 113.113  45.521  1.00  0.00           C
ATOM  10713  C35 POPE  170      38.067 112.062  46.301  1.00  0.00           C
ATOM  10716  C36 POPE  170      38.427 112.593  47.682  1.00  0.00           C
ATOM  10719  C37 POPE  170      38.877 111.493  48.632  1.00  0.00           C
ATOM  10722  C38 POPE  170      39.127 112.073  50.022  1.00  0.00           C
ATOM  10725  C39 POPE  170      38.737 111.112  51.143  1.00  0.00           C
ATOM  10728 0C31 POPE  170      39.057 111.732  52.492  1.00  0.00           C
ATOM  10731 1C31 POPE  170      38.477 110.923  53.661  1.00  0.00           C
ATOM  10734 2C31 POPE  170      39.167 111.272  54.981  1.00  0.00           C
ATOM  10737 3C31 POPE  170      38.337 110.902  56.222  1.00  0.00           C
ATOM  10740 4C31 POPE  170      37.797 109.472  56.201  1.00  0.00           C
ATOM  10743 5C31 POPE  170      36.967 109.142  57.442  1.00  0.00           C
ATOM  10746 6C31 POPE  170      36.447 107.703  57.472  1.00  0.00           C
ATOM  10750  NH3 POPE  171      17.617  62.752  82.071  1.00  0.00           N
ATOM  10754  C12 POPE  171      16.187  62.313  81.962  1.00  0.00           C
ATOM  10757  C11 POPE  171      15.327  62.682  83.172  1.00  0.00           C
ATOM  10760  P   POPE  171      13.237  61.072  83.072  1.00  0.00           P
ATOM  10761  O13 POPE  171      13.667  60.642  84.412  1.00  0.00           O
ATOM  10762  O14 POPE  171      11.767  61.172  82.832  1.00  0.00           O
ATOM  10763  O11 POPE  171      13.937  60.212  81.952  1.00  0.00           O
ATOM  10764  O12 POPE  171      13.927  62.503  82.873  1.00  0.00           O
ATOM  10765  C1  POPE  171      13.207  59.712  80.831  1.00  0.00           C
ATOM  10768  C2  POPE  171      12.997  60.813  79.763  1.00  0.00           C
ATOM  10770  O21 POPE  171      12.057  60.432  78.762  1.00  0.00           O
ATOM  10771  C21 POPE  171      10.787  60.482  79.052  1.00  0.00           C
ATOM  10772  O22 POPE  171      10.257  60.292  80.132  1.00  0.00           O
ATOM  10773  C22 POPE  171      10.107  61.072  77.822  1.00  0.00           C
ATOM  10776  C3  POPE  171      14.317  61.142  79.021  1.00  0.00           C
ATOM  10779  O31 POPE  171      14.227  62.392  78.292  1.00  0.00           O
ATOM  10780  C31 POPE  171      13.927  62.272  77.002  1.00  0.00           C
ATOM  10781  O32 POPE  171      13.847  61.212  76.402  1.00  0.00           O
ATOM  10782  C32 POPE  171      13.717  63.652  76.361  1.00  0.00           C
ATOM  10785  C23 POPE  171       9.547  60.012  76.871  1.00  0.00           C
ATOM  10788  C24 POPE  171       8.417  60.603  76.032  1.00  0.00           C
ATOM  10791  C25 POPE  171       8.857  61.592  74.951  1.00  0.00           C
ATOM  10794  C26 POPE  171       8.707  60.953  73.572  1.00  0.00           C
ATOM  10797  C27 POPE  171       8.837  61.932  72.401  1.00  0.00           C
ATOM  10800  C28 POPE  171       8.517  61.203  71.091  1.00  0.00           C
ATOM  10803  C29 POPE  171       8.327  62.142  69.941  1.00  0.00           C
ATOM  10805 0C21 POPE  171       8.717  61.902  68.672  1.00  0.00           C
ATOM  10807 1C21 POPE  171       9.357  60.622  68.193  1.00  0.00           C
ATOM  10810 2C21 POPE  171       9.047  60.352  66.712  1.00  0.00           C
ATOM  10813 3C21 POPE  171       7.547  60.172  66.412  1.00  0.00           C
ATOM  10816 4C21 POPE  171       6.937  61.302  65.582  1.00  0.00           C
ATOM  10819 5C21 POPE  171       7.477  61.372  64.152  1.00  0.00           C
ATOM  10822 6C21 POPE  171       6.987  62.603  63.382  1.00  0.00           C
ATOM  10825 7C21 POPE  171       7.557  62.692  61.961  1.00  0.00           C
ATOM  10828 8C21 POPE  171       7.507  64.112  61.392  1.00  0.00           C
ATOM  10832  C33 POPE  171      12.667  63.642  75.212  1.00  0.00           C
ATOM  10835  C34 POPE  171      12.767  64.872  74.282  1.00  0.00           C
ATOM  10838  C35 POPE  171      13.977  64.823  73.322  1.00  0.00           C
ATOM  10841  C36 POPE  171      14.017  66.002  72.352  1.00  0.00           C
ATOM  10844  C37 POPE  171      15.157  65.872  71.331  1.00  0.00           C
ATOM  10847  C38 POPE  171      15.137  66.982  70.262  1.00  0.00           C
ATOM  10850  C39 POPE  171      16.497  67.222  69.591  1.00  0.00           C
ATOM  10853 0C31 POPE  171      17.537  67.822  70.553  1.00  0.00           C
ATOM  10856 1C31 POPE  171      18.857  68.203  69.872  1.00  0.00           C
ATOM  10859 2C31 POPE  171      19.827  68.932  70.812  1.00  0.00           C
ATOM  10862 3C31 POPE  171      19.387  70.342  71.213  1.00  0.00           C
ATOM  10865 4C31 POPE  171      19.277  71.292  70.012  1.00  0.00           C
ATOM  10868 5C31 POPE  171      18.997  72.743  70.402  1.00  0.00           C
ATOM  10871 6C31 POPE  171      18.987  73.682  69.182  1.00  0.00           C
ATOM  10875  NH3 POPE  172      85.038   6.872  76.812  1.00  0.00           N
ATOM  10879  C12 POPE  172      83.697   6.842  76.142  1.00  0.00           C
ATOM  10882  C11 POPE  172      82.837   5.832  76.871  1.00  0.00           C
ATOM  10885  P   POPE  172      80.857   6.982  78.212  1.00  0.00           P
ATOM  10886  O13 POPE  172      80.227   6.322  79.362  1.00  0.00           O
ATOM  10887  O14 POPE  172      80.897   8.462  78.242  1.00  0.00           O
ATOM  10888  O11 POPE  172      80.127   6.522  76.882  1.00  0.00           O
ATOM  10889  O12 POPE  172      82.337   6.442  78.042  1.00  0.00           O
ATOM  10890  C1  POPE  172      80.197   7.152  75.602  1.00  0.00           C
ATOM  10893  C2  POPE  172      78.788   7.322  74.992  1.00  0.00           C
ATOM  10895  O21 POPE  172      78.807   7.102  73.562  1.00  0.00           O
ATOM  10896  C21 POPE  172      78.437   5.892  73.182  1.00  0.00           C
ATOM  10897  O22 POPE  172      78.517   4.872  73.842  1.00  0.00           O
ATOM  10898  C22 POPE  172      77.657   5.972  71.862  1.00  0.00           C
ATOM  10901  C3  POPE  172      78.197   8.732  75.221  1.00  0.00           C
ATOM  10904  O31 POPE  172      76.877   8.822  74.661  1.00  0.00           O
ATOM  10905  C31 POPE  172      76.627   9.132  73.382  1.00  0.00           C
ATOM  10906  O32 POPE  172      75.567   8.872  72.832  1.00  0.00           O
ATOM  10907  C32 POPE  172      77.757   9.822  72.611  1.00  0.00           C
ATOM  10910  C23 POPE  172      78.367   5.292  70.682  1.00  0.00           C
ATOM  10913  C24 POPE  172      77.407   4.832  69.572  1.00  0.00           C
ATOM  10916  C25 POPE  172      76.427   5.892  69.052  1.00  0.00           C
ATOM  10919  C26 POPE  172      77.097   7.122  68.422  1.00  0.00           C
ATOM  10922  C27 POPE  172      76.057   8.122  67.902  1.00  0.00           C
ATOM  10925  C28 POPE  172      76.407   8.672  66.501  1.00  0.00           C
ATOM  10928  C29 POPE  172      75.217   9.372  65.892  1.00  0.00           C
ATOM  10930 0C21 POPE  172      74.898   9.412  64.591  1.00  0.00           C
ATOM  10932 1C21 POPE  172      75.697   8.832  63.451  1.00  0.00           C
ATOM  10935 2C21 POPE  172      74.907   7.822  62.611  1.00  0.00           C
ATOM  10938 3C21 POPE  172      75.727   7.262  61.442  1.00  0.00           C
ATOM  10941 4C21 POPE  172      74.887   6.442  60.443  1.00  0.00           C
ATOM  10944 5C21 POPE  172      74.287   5.172  61.052  1.00  0.00           C
ATOM  10947 6C21 POPE  172      73.257   4.502  60.132  1.00  0.00           C
ATOM  10950 7C21 POPE  172      72.817   3.112  60.611  1.00  0.00           C
ATOM  10953 8C21 POPE  172      72.257   3.092  62.032  1.00  0.00           C
ATOM  10957  C33 POPE  172      77.307  10.082  71.151  1.00  0.00           C
ATOM  10960  C34 POPE  172      78.427  10.492  70.192  1.00  0.00           C
ATOM  10963  C35 POPE  172      78.757  11.982  70.221  1.00  0.00           C
ATOM  10966  C36 POPE  172      79.777  12.392  69.142  1.00  0.00           C
ATOM  10969  C37 POPE  172      79.937  13.912  69.032  1.00  0.00           C
ATOM  10972  C38 POPE  172      79.157  14.522  67.861  1.00  0.00           C
ATOM  10975  C39 POPE  172      79.967  14.532  66.552  1.00  0.00           C
ATOM  10978 0C31 POPE  172      79.127  14.972  65.341  1.00  0.00           C
ATOM  10981 1C31 POPE  172      79.957  15.092  64.062  1.00  0.00           C
ATOM  10984 2C31 POPE  172      79.077  15.112  62.803  1.00  0.00           C
ATOM  10987 3C31 POPE  172      79.837  15.352  61.493  1.00  0.00           C
ATOM  10990 4C31 POPE  172      81.067  14.452  61.312  1.00  0.00           C
ATOM  10993 5C31 POPE  172      81.667  14.512  59.902  1.00  0.00           C
ATOM  10996 6C31 POPE  172      83.037  13.842  59.833  1.00  0.00           C
ATOM  11000  NH3 POPE  173      56.567  52.952  81.063  1.00  0.00           N
ATOM  11004  C12 POPE  173      57.967  52.402  81.051  1.00  0.00           C
ATOM  11007  C11 POPE  173      57.987  50.922  81.432  1.00  0.00           C
ATOM  11010  P   POPE  173      59.647  49.112  82.281  1.00  0.00           P
ATOM  11011  O13 POPE  173      60.537  49.223  83.451  1.00  0.00           O
ATOM  11012  O14 POPE  173      58.367  48.383  82.481  1.00  0.00           O
ATOM  11013  O11 POPE  173      60.477  48.563  81.031  1.00  0.00           O
ATOM  11014  O12 POPE  173      59.317  50.582  81.812  1.00  0.00           O
ATOM  11015  C1  POPE  173      61.807  49.122  80.911  1.00  0.00           C
ATOM  11018  C2  POPE  173      62.497  48.862  79.542  1.00  0.00           C
ATOM  11020  O21 POPE  173      61.787  49.502  78.462  1.00  0.00           O
ATOM  11021  C21 POPE  173      62.537  50.272  77.672  1.00  0.00           C
ATOM  11022  O22 POPE  173      63.527  50.883  77.993  1.00  0.00           O
ATOM  11023  C22 POPE  173      61.927  50.232  76.272  1.00  0.00           C
ATOM  11026  C3  POPE  173      62.617  47.342  79.243  1.00  0.00           C
ATOM  11029  O31 POPE  173      63.037  47.092  77.872  1.00  0.00           O
ATOM  11030  C31 POPE  173      62.737  45.883  77.422  1.00  0.00           C
ATOM  11031  O32 POPE  173      62.237  44.992  78.082  1.00  0.00           O
ATOM  11032  C32 POPE  173      62.977  45.822  75.911  1.00  0.00           C
ATOM  11035  C23 POPE  173      62.947  49.883  75.173  1.00  0.00           C
ATOM  11038  C24 POPE  173      62.217  49.423  73.902  1.00  0.00           C
ATOM  11041  C25 POPE  173      63.147  48.802  72.861  1.00  0.00           C
ATOM  11044  C26 POPE  173      63.387  49.722  71.661  1.00  0.00           C
ATOM  11047  C27 POPE  173      64.187  49.002  70.572  1.00  0.00           C
ATOM  11050  C28 POPE  173      64.257  49.762  69.231  1.00  0.00           C
ATOM  11053  C29 POPE  173      65.057  51.032  69.362  1.00  0.00           C
ATOM  11055 0C21 POPE  173      66.317  51.232  68.931  1.00  0.00           C
ATOM  11057 1C21 POPE  173      67.197  50.252  68.201  1.00  0.00           C
ATOM  11060 2C21 POPE  173      67.567  50.762  66.792  1.00  0.00           C
ATOM  11063 3C21 POPE  173      68.467  49.782  66.032  1.00  0.00           C
ATOM  11066 4C21 POPE  173      68.827  50.242  64.602  1.00  0.00           C
ATOM  11069 5C21 POPE  173      69.397  51.662  64.572  1.00  0.00           C
ATOM  11072 6C21 POPE  173      70.157  52.002  63.282  1.00  0.00           C
ATOM  11075 7C21 POPE  173      70.827  53.383  63.372  1.00  0.00           C
ATOM  11078 8C21 POPE  173      71.477  53.822  62.062  1.00  0.00           C
ATOM  11082  C33 POPE  173      62.557  44.442  75.332  1.00  0.00           C
ATOM  11085  C34 POPE  173      62.447  44.412  73.791  1.00  0.00           C
ATOM  11088  C35 POPE  173      62.187  42.982  73.312  1.00  0.00           C
ATOM  11091  C36 POPE  173      62.197  42.772  71.792  1.00  0.00           C
ATOM  11094  C37 POPE  173      62.327  41.282  71.431  1.00  0.00           C
ATOM  11097  C38 POPE  173      62.507  40.982  69.941  1.00  0.00           C
ATOM  11100  C39 POPE  173      61.357  41.372  69.001  1.00  0.00           C
ATOM  11103 0C31 POPE  173      60.377  40.212  68.691  1.00  0.00           C
ATOM  11106 1C31 POPE  173      59.857  40.292  67.252  1.00  0.00           C
ATOM  11109 2C31 POPE  173      59.037  39.062  66.812  1.00  0.00           C
ATOM  11112 3C31 POPE  173      57.667  38.922  67.481  1.00  0.00           C
ATOM  11115 4C31 POPE  173      56.747  40.112  67.191  1.00  0.00           C
ATOM  11118 5C31 POPE  173      55.287  39.852  67.562  1.00  0.00           C
ATOM  11121 6C31 POPE  173      54.397  41.072  67.362  1.00  0.00           C
ATOM  11125  NH3 POPE  174      49.807  91.502  35.262  1.00  0.00           N
ATOM  11129  C12 POPE  174      48.477  92.213  35.192  1.00  0.00           C
ATOM  11132  C11 POPE  174      47.907  92.542  36.603  1.00  0.00           C
ATOM  11135  P   POPE  174      47.697  90.063  37.422  1.00  0.00           P
ATOM  11136  O13 POPE  174      46.357  90.063  36.792  1.00  0.00           O
ATOM  11137  O14 POPE  174      48.817  89.442  36.673  1.00  0.00           O
ATOM  11138  O11 POPE  174      47.657  89.452  38.892  1.00  0.00           O
ATOM  11139  O12 POPE  174      48.167  91.552  37.611  1.00  0.00           O
ATOM  11140  C1  POPE  174      46.397  89.183  39.513  1.00  0.00           C
ATOM  11143  C2  POPE  174      46.417  89.533  41.021  1.00  0.00           C
ATOM  11145  O21 POPE  174      45.357  88.792  41.602  1.00  0.00           O
ATOM  11146  C21 POPE  174      45.437  87.952  42.632  1.00  0.00           C
ATOM  11147  O22 POPE  174      44.567  87.132  42.882  1.00  0.00           O
ATOM  11148  C22 POPE  174      46.647  88.122  43.552  1.00  0.00           C
ATOM  11151  C3  POPE  174      46.177  91.063  41.201  1.00  0.00           C
ATOM  11154  O31 POPE  174      45.867  91.472  42.542  1.00  0.00           O
ATOM  11155  C31 POPE  174      46.897  91.542  43.351  1.00  0.00           C
ATOM  11156  O32 POPE  174      47.997  91.073  43.172  1.00  0.00           O
ATOM  11157  C32 POPE  174      46.527  92.402  44.542  1.00  0.00           C
ATOM  11160  C23 POPE  174      46.727  87.012  44.641  1.00  0.00           C
ATOM  11163  C24 POPE  174      47.807  87.273  45.702  1.00  0.00           C
ATOM  11166  C25 POPE  174      47.437  88.342  46.743  1.00  0.00           C
ATOM  11169  C26 POPE  174      47.567  87.842  48.193  1.00  0.00           C
ATOM  11172  C27 POPE  174      47.337  88.953  49.231  1.00  0.00           C
ATOM  11175  C28 POPE  174      47.667  88.533  50.681  1.00  0.00           C
ATOM  11178  C29 POPE  174      46.497  88.153  51.553  1.00  0.00           C
ATOM  11180 0C21 POPE  174      46.107  88.772  52.691  1.00  0.00           C
ATOM  11182 1C21 POPE  174      46.717  89.993  53.351  1.00  0.00           C
ATOM  11185 2C21 POPE  174      45.757  91.203  53.362  1.00  0.00           C
ATOM  11188 3C21 POPE  174      44.557  91.063  54.312  1.00  0.00           C
ATOM  11191 4C21 POPE  174      44.617  91.893  55.611  1.00  0.00           C
ATOM  11194 5C21 POPE  174      45.937  91.793  56.382  1.00  0.00           C
ATOM  11197 6C21 POPE  174      45.887  92.493  57.743  1.00  0.00           C
ATOM  11200 7C21 POPE  174      47.267  92.662  58.391  1.00  0.00           C
ATOM  11203 8C21 POPE  174      47.257  93.482  59.682  1.00  0.00           C
ATOM  11207  C33 POPE  174      47.517  92.192  45.702  1.00  0.00           C
ATOM  11210  C34 POPE  174      47.217  93.122  46.873  1.00  0.00           C
ATOM  11213  C35 POPE  174      48.067  92.782  48.091  1.00  0.00           C
ATOM  11216  C36 POPE  174      47.777  93.673  49.292  1.00  0.00           C
ATOM  11219  C37 POPE  174      48.487  93.172  50.553  1.00  0.00           C
ATOM  11222  C38 POPE  174      48.567  94.272  51.611  1.00  0.00           C
ATOM  11225  C39 POPE  174      49.037  93.772  52.981  1.00  0.00           C
ATOM  11228 0C31 POPE  174      49.007  94.913  54.002  1.00  0.00           C
ATOM  11231 1C31 POPE  174      49.437  94.482  55.402  1.00  0.00           C
ATOM  11234 2C31 POPE  174      49.167  95.562  56.462  1.00  0.00           C
ATOM  11237 3C31 POPE  174      49.837  96.912  56.161  1.00  0.00           C
ATOM  11240 4C31 POPE  174      51.377  96.872  56.201  1.00  0.00           C
ATOM  11243 5C31 POPE  174      52.037  97.402  54.922  1.00  0.00           C
ATOM  11246 6C31 POPE  174      53.567  97.472  55.012  1.00  0.00           C
ATOM  11250  NH3 POPE  175     122.597  12.012  79.642  1.00  0.00           N
ATOM  11254  C12 POPE  175     122.668  11.462  81.031  1.00  0.00           C
ATOM  11257  C11 POPE  175     123.607  10.272  81.133  1.00  0.00           C
ATOM  11260  P   POPE  175     124.167   7.932  80.303  1.00  0.00           P
ATOM  11261  O13 POPE  175     125.187   8.162  81.352  1.00  0.00           O
ATOM  11262  O14 POPE  175     123.207   6.832  80.481  1.00  0.00           O
ATOM  11263  O11 POPE  175     124.857   7.822  78.882  1.00  0.00           O
ATOM  11264  O12 POPE  175     123.347   9.292  80.132  1.00  0.00           O
ATOM  11265  C1  POPE  175     126.117   8.392  78.513  1.00  0.00           C
ATOM  11268  C2  POPE  175     126.017   9.062  77.112  1.00  0.00           C
ATOM  11270  O21 POPE  175     127.137   9.932  76.902  1.00  0.00           O
ATOM  11271  C21 POPE  175     127.477  10.372  75.672  1.00  0.00           C
ATOM  11272  O22 POPE  175     128.267  11.302  75.522  1.00  0.00           O
ATOM  11273  C22 POPE  175     126.897   9.602  74.481  1.00  0.00           C
ATOM  11276  C3  POPE  175     124.697   9.872  77.042  1.00  0.00           C
ATOM  11279  O31 POPE  175     124.777  11.002  76.142  1.00  0.00           O
ATOM  11280  C31 POPE  175     124.817  12.212  76.722  1.00  0.00           C
ATOM  11281  O32 POPE  175     124.877  12.432  77.911  1.00  0.00           O
ATOM  11282  C32 POPE  175     124.517  13.252  75.652  1.00  0.00           C
ATOM  11285  C23 POPE  175     127.517  10.082  73.132  1.00  0.00           C
ATOM  11288  C24 POPE  175     126.897   9.412  71.902  1.00  0.00           C
ATOM  11291  C25 POPE  175     125.697  10.162  71.283  1.00  0.00           C
ATOM  11294  C26 POPE  175     126.077  11.452  70.512  1.00  0.00           C
ATOM  11297  C27 POPE  175     124.847  12.062  69.812  1.00  0.00           C
ATOM  11300  C28 POPE  175     125.157  13.212  68.831  1.00  0.00           C
ATOM  11303  C29 POPE  175     123.878  13.602  68.122  1.00  0.00           C
ATOM  11305 0C21 POPE  175     123.617  14.672  67.362  1.00  0.00           C
ATOM  11307 1C21 POPE  175     124.567  15.752  66.911  1.00  0.00           C
ATOM  11310 2C21 POPE  175     124.177  16.192  65.493  1.00  0.00           C
ATOM  11313 3C21 POPE  175     125.168  17.172  64.833  1.00  0.00           C
ATOM  11316 4C21 POPE  175     124.657  17.642  63.451  1.00  0.00           C
ATOM  11319 5C21 POPE  175     125.707  18.442  62.673  1.00  0.00           C
ATOM  11322 6C21 POPE  175     125.237  18.882  61.283  1.00  0.00           C
ATOM  11325 7C21 POPE  175     126.278  19.742  60.553  1.00  0.00           C
ATOM  11328 8C21 POPE  175     125.907  20.032  59.091  1.00  0.00           C
ATOM  11332  C33 POPE  175     125.697  13.882  74.922  1.00  0.00           C
ATOM  11335  C34 POPE  175     125.187  14.372  73.562  1.00  0.00           C
ATOM  11338  C35 POPE  175     126.227  15.122  72.732  1.00  0.00           C
ATOM  11341  C36 POPE  175     127.538  14.362  72.771  1.00  0.00           C
ATOM  11344  C37 POPE  175     128.417  14.572  71.562  1.00  0.00           C
ATOM  11347  C38 POPE  175     129.547  13.542  71.562  1.00  0.00           C
ATOM  11350  C39 POPE  175     130.797  14.082  70.871  1.00  0.00           C
ATOM  11353 0C31 POPE  175     130.618  14.172  69.352  1.00  0.00           C
ATOM  11356 1C31 POPE  175     130.807  12.802  68.682  1.00  0.00           C
ATOM  11359 2C31 POPE  175     130.577  12.852  67.172  1.00  0.00           C
ATOM  11362 3C31 POPE  175     129.097  12.732  66.803  1.00  0.00           C
ATOM  11365 4C31 POPE  175     128.897  12.792  65.282  1.00  0.00           C
ATOM  11368 5C31 POPE  175     127.417  12.692  64.893  1.00  0.00           C
ATOM  11371 6C31 POPE  175     127.197  12.662  63.382  1.00  0.00           C
ATOM  11375  NH3 POPE  176      28.227  10.102  37.731  1.00  0.00           N
ATOM  11379  C12 POPE  176      26.787   9.932  37.352  1.00  0.00           C
ATOM  11382  C11 POPE  176      26.397  10.792  36.132  1.00  0.00           C
ATOM  11385  P   POPE  176      27.917  12.822  35.501  1.00  0.00           P
ATOM  11386  O13 POPE  176      28.987  11.822  35.402  1.00  0.00           O
ATOM  11387  O14 POPE  176      27.427  13.412  34.222  1.00  0.00           O
ATOM  11388  O11 POPE  176      28.387  13.992  36.431  1.00  0.00           O
ATOM  11389  O12 POPE  176      26.727  12.182  36.332  1.00  0.00           O
ATOM  11390  C1  POPE  176      28.857  13.802  37.762  1.00  0.00           C
ATOM  11393  C2  POPE  176      28.037  14.662  38.762  1.00  0.00           C
ATOM  11395  O21 POPE  176      28.777  14.952  39.972  1.00  0.00           O
ATOM  11396  C21 POPE  176      29.007  13.932  40.792  1.00  0.00           C
ATOM  11397  O22 POPE  176      28.887  12.752  40.501  1.00  0.00           O
ATOM  11398  C22 POPE  176      29.287  14.502  42.192  1.00  0.00           C
ATOM  11401  C3  POPE  176      26.597  14.122  39.042  1.00  0.00           C
ATOM  11404  O31 POPE  176      25.827  15.112  39.752  1.00  0.00           O
ATOM  11405  C31 POPE  176      25.707  14.962  41.062  1.00  0.00           C
ATOM  11406  O32 POPE  176      26.097  14.022  41.722  1.00  0.00           O
ATOM  11407  C32 POPE  176      24.977  16.192  41.591  1.00  0.00           C
ATOM  11410  C23 POPE  176      30.287  13.662  43.012  1.00  0.00           C
ATOM  11413  C24 POPE  176      30.377  14.092  44.482  1.00  0.00           C
ATOM  11416  C25 POPE  176      29.187  13.662  45.341  1.00  0.00           C
ATOM  11419  C26 POPE  176      29.447  13.842  46.852  1.00  0.00           C
ATOM  11422  C27 POPE  176      28.277  13.422  47.743  1.00  0.00           C
ATOM  11425  C28 POPE  176      28.537  13.732  49.231  1.00  0.00           C
ATOM  11428  C29 POPE  176      27.247  13.892  49.981  1.00  0.00           C
ATOM  11430 0C21 POPE  176      27.027  13.822  51.301  1.00  0.00           C
ATOM  11432 1C21 POPE  176      28.017  13.572  52.411  1.00  0.00           C
ATOM  11435 2C21 POPE  176      27.587  12.352  53.263  1.00  0.00           C
ATOM  11438 3C21 POPE  176      28.187  12.322  54.671  1.00  0.00           C
ATOM  11441 4C21 POPE  176      27.617  11.162  55.493  1.00  0.00           C
ATOM  11444 5C21 POPE  176      27.997  11.192  56.982  1.00  0.00           C
ATOM  11447 6C21 POPE  176      27.337  10.042  57.751  1.00  0.00           C
ATOM  11450 7C21 POPE  176      27.477  10.132  59.272  1.00  0.00           C
ATOM  11453 8C21 POPE  176      26.677   9.062  60.023  1.00  0.00           C
ATOM  11457  C33 POPE  176      24.547  16.092  43.071  1.00  0.00           C
ATOM  11460  C34 POPE  176      23.687  17.312  43.442  1.00  0.00           C
ATOM  11463  C35 POPE  176      23.917  17.832  44.852  1.00  0.00           C
ATOM  11466  C36 POPE  176      23.267  16.962  45.932  1.00  0.00           C
ATOM  11469  C37 POPE  176      23.717  17.392  47.341  1.00  0.00           C
ATOM  11472  C38 POPE  176      22.867  16.782  48.451  1.00  0.00           C
ATOM  11475  C39 POPE  176      23.467  17.032  49.833  1.00  0.00           C
ATOM  11478 0C31 POPE  176      22.477  16.742  50.962  1.00  0.00           C
ATOM  11481 1C31 POPE  176      23.077  16.992  52.352  1.00  0.00           C
ATOM  11484 2C31 POPE  176      22.017  17.142  53.451  1.00  0.00           C
ATOM  11487 3C31 POPE  176      21.537  15.802  54.011  1.00  0.00           C
ATOM  11490 4C31 POPE  176      22.567  15.162  54.963  1.00  0.00           C
ATOM  11493 5C31 POPE  176      22.037  13.882  55.611  1.00  0.00           C
ATOM  11496 6C31 POPE  176      23.047  13.252  56.562  1.00  0.00           C
ATOM  11500  NH3 POPE  177      18.807  71.332  80.032  1.00  0.00           N
ATOM  11504  C12 POPE  177      18.987  70.112  80.911  1.00  0.00           C
ATOM  11507  C11 POPE  177      17.847  69.092  80.722  1.00  0.00           C
ATOM  11510  P   POPE  177      17.737  66.493  80.882  1.00  0.00           P
ATOM  11511  O13 POPE  177      17.667  65.452  81.941  1.00  0.00           O
ATOM  11512  O14 POPE  177      16.557  66.633  79.992  1.00  0.00           O
ATOM  11513  O11 POPE  177      19.017  66.192  80.023  1.00  0.00           O
ATOM  11514  O12 POPE  177      18.097  67.912  81.502  1.00  0.00           O
ATOM  11515  C1  POPE  177      18.997  65.493  78.782  1.00  0.00           C
ATOM  11518  C2  POPE  177      19.887  66.282  77.762  1.00  0.00           C
ATOM  11520  O21 POPE  177      19.867  65.752  76.422  1.00  0.00           O
ATOM  11521  C21 POPE  177      18.737  65.603  75.783  1.00  0.00           C
ATOM  11522  O22 POPE  177      17.607  65.822  76.202  1.00  0.00           O
ATOM  11523  C22 POPE  177      19.077  65.172  74.362  1.00  0.00           C
ATOM  11526  C3  POPE  177      21.357  66.282  78.283  1.00  0.00           C
ATOM  11529  O31 POPE  177      22.197  67.222  77.581  1.00  0.00           O
ATOM  11530  C31 POPE  177      22.847  66.752  76.512  1.00  0.00           C
ATOM  11531  O32 POPE  177      22.827  65.603  76.113  1.00  0.00           O
ATOM  11532  C32 POPE  177      23.607  67.892  75.862  1.00  0.00           C
ATOM  11535  C23 POPE  177      17.947  64.392  73.672  1.00  0.00           C
ATOM  11538  C24 POPE  177      18.397  63.982  72.271  1.00  0.00           C
ATOM  11541  C25 POPE  177      17.577  62.842  71.661  1.00  0.00           C
ATOM  11544  C26 POPE  177      18.477  61.832  70.962  1.00  0.00           C
ATOM  11547  C27 POPE  177      17.747  60.922  69.971  1.00  0.00           C
ATOM  11550  C28 POPE  177      18.547  59.622  69.721  1.00  0.00           C
ATOM  11553  C29 POPE  177      18.447  59.102  68.312  1.00  0.00           C
ATOM  11555 0C21 POPE  177      17.647  58.113  67.872  1.00  0.00           C
ATOM  11557 1C21 POPE  177      16.627  57.362  68.691  1.00  0.00           C
ATOM  11560 2C21 POPE  177      15.307  57.162  67.911  1.00  0.00           C
ATOM  11563 3C21 POPE  177      14.527  58.472  67.701  1.00  0.00           C
ATOM  11566 4C21 POPE  177      13.147  58.313  67.021  1.00  0.00           C
ATOM  11569 5C21 POPE  177      12.237  57.232  67.632  1.00  0.00           C
ATOM  11572 6C21 POPE  177      12.027  57.352  69.142  1.00  0.00           C
ATOM  11575 7C21 POPE  177      11.297  56.142  69.742  1.00  0.00           C
ATOM  11578 8C21 POPE  177      11.397  56.092  71.272  1.00  0.00           C
ATOM  11582  C33 POPE  177      24.087  67.562  74.432  1.00  0.00           C
ATOM  11585  C34 POPE  177      22.977  67.562  73.371  1.00  0.00           C
ATOM  11588  C35 POPE  177      23.537  67.732  71.951  1.00  0.00           C
ATOM  11591  C36 POPE  177      24.147  66.463  71.353  1.00  0.00           C
ATOM  11594  C37 POPE  177      23.217  65.813  70.332  1.00  0.00           C
ATOM  11597  C38 POPE  177      23.777  64.512  69.742  1.00  0.00           C
ATOM  11600  C39 POPE  177      23.077  64.092  68.451  1.00  0.00           C
ATOM  11603 0C31 POPE  177      21.557  63.882  68.591  1.00  0.00           C
ATOM  11606 1C31 POPE  177      20.907  63.592  67.232  1.00  0.00           C
ATOM  11609 2C31 POPE  177      19.387  63.422  67.271  1.00  0.00           C
ATOM  11612 3C31 POPE  177      18.587  64.633  67.771  1.00  0.00           C
ATOM  11615 4C31 POPE  177      18.627  65.862  66.852  1.00  0.00           C
ATOM  11618 5C31 POPE  177      17.337  66.122  66.062  1.00  0.00           C
ATOM  11621 6C31 POPE  177      17.347  67.432  65.282  1.00  0.00           C
ATOM  11625  NH3 POPE  178      98.617   3.772  77.783  1.00  0.00           N
ATOM  11629  C12 POPE  178      98.088   5.052  78.341  1.00  0.00           C
ATOM  11632  C11 POPE  178      97.978   6.142  77.282  1.00  0.00           C
ATOM  11635  P   POPE  178      95.777   7.452  77.932  1.00  0.00           P
ATOM  11636  O13 POPE  178      95.277   6.232  78.613  1.00  0.00           O
ATOM  11637  O14 POPE  178      95.548   8.782  78.562  1.00  0.00           O
ATOM  11638  O11 POPE  178      95.247   7.422  76.422  1.00  0.00           O
ATOM  11639  O12 POPE  178      97.317   7.282  77.792  1.00  0.00           O
ATOM  11640  C1  POPE  178      94.758   6.142  75.971  1.00  0.00           C
ATOM  11643  C2  POPE  178      94.167   6.142  74.542  1.00  0.00           C
ATOM  11645  O21 POPE  178      95.168   6.262  73.521  1.00  0.00           O
ATOM  11646  C21 POPE  178      95.907   5.182  73.322  1.00  0.00           C
ATOM  11647  O22 POPE  178      95.767   4.112  73.882  1.00  0.00           O
ATOM  11648  C22 POPE  178      96.947   5.482  72.242  1.00  0.00           C
ATOM  11651  C3  POPE  178      93.118   7.252  74.382  1.00  0.00           C
ATOM  11654  O31 POPE  178      92.148   6.892  73.371  1.00  0.00           O
ATOM  11655  C31 POPE  178      92.317   7.442  72.182  1.00  0.00           C
ATOM  11656  O32 POPE  178      93.118   8.302  71.891  1.00  0.00           O
ATOM  11657  C32 POPE  178      91.307   6.792  71.231  1.00  0.00           C
ATOM  11660  C23 POPE  178      96.567   4.902  70.862  1.00  0.00           C
ATOM  11663  C24 POPE  178      97.517   5.392  69.763  1.00  0.00           C
ATOM  11666  C25 POPE  178      97.237   4.812  68.362  1.00  0.00           C
ATOM  11669  C26 POPE  178      98.207   5.402  67.322  1.00  0.00           C
ATOM  11672  C27 POPE  178      97.797   5.142  65.871  1.00  0.00           C
ATOM  11675  C28 POPE  178      98.737   5.892  64.901  1.00  0.00           C
ATOM  11678  C29 POPE  178      98.258   5.872  63.471  1.00  0.00           C
ATOM  11680 0C21 POPE  178      99.058   5.882  62.382  1.00  0.00           C
ATOM  11682 1C21 POPE  178     100.567   5.942  62.421  1.00  0.00           C
ATOM  11685 2C21 POPE  178     101.187   6.712  61.242  1.00  0.00           C
ATOM  11688 3C21 POPE  178     101.127   5.952  59.911  1.00  0.00           C
ATOM  11691 4C21 POPE  178     101.817   6.722  58.773  1.00  0.00           C
ATOM  11694 5C21 POPE  178     103.347   6.652  58.792  1.00  0.00           C
ATOM  11697 6C21 POPE  178     103.907   5.372  58.152  1.00  0.00           C
ATOM  11700 7C21 POPE  178     105.417   5.202  58.382  1.00  0.00           C
ATOM  11703 8C21 POPE  178     106.077   4.222  57.402  1.00  0.00           C
ATOM  11707  C33 POPE  178      90.817   7.702  70.072  1.00  0.00           C
ATOM  11710  C34 POPE  178      90.777   6.942  68.742  1.00  0.00           C
ATOM  11713  C35 POPE  178      92.187   6.772  68.172  1.00  0.00           C
ATOM  11716  C36 POPE  178      92.288   5.912  66.911  1.00  0.00           C
ATOM  11719  C37 POPE  178      92.978   6.632  65.742  1.00  0.00           C
ATOM  11722  C38 POPE  178      93.317   5.672  64.602  1.00  0.00           C
ATOM  11725  C39 POPE  178      93.817   6.402  63.341  1.00  0.00           C
ATOM  11728 0C31 POPE  178      94.127   5.442  62.192  1.00  0.00           C
ATOM  11731 1C31 POPE  178      94.397   6.182  60.872  1.00  0.00           C
ATOM  11734 2C31 POPE  178      94.767   5.242  59.721  1.00  0.00           C
ATOM  11737 3C31 POPE  178      94.737   5.912  58.333  1.00  0.00           C
ATOM  11740 4C31 POPE  178      93.347   6.412  57.931  1.00  0.00           C
ATOM  11743 5C31 POPE  178      93.167   6.532  56.413  1.00  0.00           C
ATOM  11746 6C31 POPE  178      91.838   7.182  56.032  1.00  0.00           C
ATOM  11750  NH3 POPE  179      88.297  31.382  38.152  1.00  0.00           N
ATOM  11754  C12 POPE  179      89.567  30.802  37.552  1.00  0.00           C
ATOM  11757  C11 POPE  179      89.397  29.372  36.962  1.00  0.00           C
ATOM  11760  P   POPE  179      87.768  27.772  38.242  1.00  0.00           P
ATOM  11761  O13 POPE  179      86.367  27.342  38.142  1.00  0.00           O
ATOM  11762  O14 POPE  179      88.778  26.702  38.232  1.00  0.00           O
ATOM  11763  O11 POPE  179      87.997  28.702  39.513  1.00  0.00           O
ATOM  11764  O12 POPE  179      88.077  28.832  37.102  1.00  0.00           O
ATOM  11765  C1  POPE  179      86.917  29.072  40.372  1.00  0.00           C
ATOM  11768  C2  POPE  179      87.017  28.332  41.743  1.00  0.00           C
ATOM  11770  O21 POPE  179      85.788  28.482  42.492  1.00  0.00           O
ATOM  11771  C21 POPE  179      85.427  29.703  42.822  1.00  0.00           C
ATOM  11772  O22 POPE  179      86.008  30.743  42.562  1.00  0.00           O
ATOM  11773  C22 POPE  179      84.177  29.612  43.672  1.00  0.00           C
ATOM  11776  C3  POPE  179      88.277  28.712  42.571  1.00  0.00           C
ATOM  11779  O31 POPE  179      88.157  28.192  43.913  1.00  0.00           O
ATOM  11780  C31 POPE  179      88.188  29.062  44.902  1.00  0.00           C
ATOM  11781  O32 POPE  179      88.667  30.182  44.861  1.00  0.00           O
ATOM  11782  C32 POPE  179      87.398  28.482  46.072  1.00  0.00           C
ATOM  11785  C23 POPE  179      84.157  30.732  44.721  1.00  0.00           C
ATOM  11788  C24 POPE  179      82.808  30.842  45.423  1.00  0.00           C
ATOM  11791  C25 POPE  179      82.627  32.222  46.052  1.00  0.00           C
ATOM  11794  C26 POPE  179      83.527  32.402  47.282  1.00  0.00           C
ATOM  11797  C27 POPE  179      83.258  33.722  48.001  1.00  0.00           C
ATOM  11800  C28 POPE  179      83.497  33.632  49.513  1.00  0.00           C
ATOM  11803  C29 POPE  179      84.917  33.332  49.882  1.00  0.00           C
ATOM  11805 0C21 POPE  179      85.327  33.113  51.143  1.00  0.00           C
ATOM  11807 1C21 POPE  179      84.447  33.082  52.372  1.00  0.00           C
ATOM  11810 2C21 POPE  179      84.697  31.822  53.222  1.00  0.00           C
ATOM  11813 3C21 POPE  179      83.667  31.633  54.352  1.00  0.00           C
ATOM  11816 4C21 POPE  179      83.557  32.822  55.322  1.00  0.00           C
ATOM  11819 5C21 POPE  179      84.888  33.172  56.002  1.00  0.00           C
ATOM  11822 6C21 POPE  179      84.727  34.312  57.022  1.00  0.00           C
ATOM  11825 7C21 POPE  179      86.038  34.682  57.712  1.00  0.00           C
ATOM  11828 8C21 POPE  179      85.868  35.822  58.722  1.00  0.00           C
ATOM  11832  C33 POPE  179      87.087  29.462  47.212  1.00  0.00           C
ATOM  11835  C34 POPE  179      88.167  29.432  48.302  1.00  0.00           C
ATOM  11838  C35 POPE  179      87.727  30.142  49.583  1.00  0.00           C
ATOM  11841  C36 POPE  179      88.867  30.212  50.602  1.00  0.00           C
ATOM  11844  C37 POPE  179      88.437  30.772  51.952  1.00  0.00           C
ATOM  11847  C38 POPE  179      89.627  31.043  52.882  1.00  0.00           C
ATOM  11850  C39 POPE  179      89.187  31.572  54.251  1.00  0.00           C
ATOM  11853 0C31 POPE  179      88.527  30.482  55.103  1.00  0.00           C
ATOM  11856 1C31 POPE  179      88.118  30.982  56.493  1.00  0.00           C
ATOM  11859 2C31 POPE  179      87.388  29.892  57.282  1.00  0.00           C
ATOM  11862 3C31 POPE  179      87.177  30.252  58.762  1.00  0.00           C
ATOM  11865 4C31 POPE  179      88.457  30.122  59.602  1.00  0.00           C
ATOM  11868 5C31 POPE  179      88.218  30.522  61.062  1.00  0.00           C
ATOM  11871 6C31 POPE  179      89.468  30.422  61.951  1.00  0.00           C
ATOM  11875  NH3 POPE  180      85.907 128.312  36.143  1.00  0.00           N
ATOM  11879  C12 POPE  180      86.957 127.453  35.493  1.00  0.00           C
ATOM  11882  C11 POPE  180      86.337 126.112  35.042  1.00  0.00           C
ATOM  11885  P   POPE  180      88.337 124.412  35.181  1.00  0.00           P
ATOM  11886  O13 POPE  180      89.697 124.702  34.651  1.00  0.00           O
ATOM  11887  O14 POPE  180      87.847 123.032  35.132  1.00  0.00           O
ATOM  11888  O11 POPE  180      88.258 124.983  36.661  1.00  0.00           O
ATOM  11889  O12 POPE  180      87.297 125.302  34.382  1.00  0.00           O
ATOM  11890  C1  POPE  180      87.637 124.323  37.762  1.00  0.00           C
ATOM  11893  C2  POPE  180      88.627 123.332  38.432  1.00  0.00           C
ATOM  11895  O21 POPE  180      88.317 122.873  39.763  1.00  0.00           O
ATOM  11896  C21 POPE  180      87.258 123.143  40.472  1.00  0.00           C
ATOM  11897  O22 POPE  180      86.257 123.752  40.142  1.00  0.00           O
ATOM  11898  C22 POPE  180      87.517 122.512  41.861  1.00  0.00           C
ATOM  11901  C3  POPE  180      90.067 123.912  38.462  1.00  0.00           C
ATOM  11904  O31 POPE  180      91.008 122.962  39.021  1.00  0.00           O
ATOM  11905  C31 POPE  180      91.177 123.082  40.331  1.00  0.00           C
ATOM  11906  O32 POPE  180      90.797 124.013  41.021  1.00  0.00           O
ATOM  11907  C32 POPE  180      91.978 121.882  40.842  1.00  0.00           C
ATOM  11910  C23 POPE  180      86.397 122.652  42.923  1.00  0.00           C
ATOM  11913  C24 POPE  180      86.647 121.712  44.111  1.00  0.00           C
ATOM  11916  C25 POPE  180      85.588 121.732  45.231  1.00  0.00           C
ATOM  11919  C26 POPE  180      85.548 123.032  46.072  1.00  0.00           C
ATOM  11922  C27 POPE  180      85.237 122.782  47.562  1.00  0.00           C
ATOM  11925  C28 POPE  180      85.247 124.083  48.391  1.00  0.00           C
ATOM  11928  C29 POPE  180      85.177 123.832  49.882  1.00  0.00           C
ATOM  11930 0C21 POPE  180      84.077 123.862  50.652  1.00  0.00           C
ATOM  11932 1C21 POPE  180      82.657 124.133  50.212  1.00  0.00           C
ATOM  11935 2C21 POPE  180      81.967 125.222  51.062  1.00  0.00           C
ATOM  11938 3C21 POPE  180      80.467 125.302  50.763  1.00  0.00           C
ATOM  11941 4C21 POPE  180      79.717 126.302  51.652  1.00  0.00           C
ATOM  11944 5C21 POPE  180      78.197 126.093  51.572  1.00  0.00           C
ATOM  11947 6C21 POPE  180      77.377 127.243  52.171  1.00  0.00           C
ATOM  11950 7C21 POPE  180      75.867 126.982  52.092  1.00  0.00           C
ATOM  11953 8C21 POPE  180      75.038 128.262  51.982  1.00  0.00           C
ATOM  11957  C33 POPE  180      91.987 121.812  42.372  1.00  0.00           C
ATOM  11960  C34 POPE  180      92.827 120.643  42.892  1.00  0.00           C
ATOM  11963  C35 POPE  180      92.547 120.333  44.373  1.00  0.00           C
ATOM  11966  C36 POPE  180      92.838 121.502  45.322  1.00  0.00           C
ATOM  11969  C37 POPE  180      92.187 121.282  46.692  1.00  0.00           C
ATOM  11972  C38 POPE  180      92.607 122.332  47.731  1.00  0.00           C
ATOM  11975  C39 POPE  180      91.757 122.222  49.002  1.00  0.00           C
ATOM  11978 0C31 POPE  180      92.288 123.102  50.142  1.00  0.00           C
ATOM  11981 1C31 POPE  180      91.658 122.763  51.502  1.00  0.00           C
ATOM  11984 2C31 POPE  180      92.127 123.713  52.603  1.00  0.00           C
ATOM  11987 3C31 POPE  180      91.597 123.362  54.002  1.00  0.00           C
ATOM  11990 4C31 POPE  180      92.288 122.143  54.632  1.00  0.00           C
ATOM  11993 5C31 POPE  180      91.877 121.942  56.091  1.00  0.00           C
ATOM  11996 6C31 POPE  180      92.607 120.802  56.803  1.00  0.00           C
ATOM  12000  NH3 POPE  181      57.717  85.872  38.031  1.00  0.00           N
ATOM  12004  C12 POPE  181      57.747  86.972  39.071  1.00  0.00           C
ATOM  12007  C11 POPE  181      56.757  88.082  38.681  1.00  0.00           C
ATOM  12010  P   POPE  181      57.607  90.272  39.801  1.00  0.00           P
ATOM  12011  O13 POPE  181      58.987  89.752  39.782  1.00  0.00           O
ATOM  12012  O14 POPE  181      57.267  91.222  38.713  1.00  0.00           O
ATOM  12013  O11 POPE  181      57.287  91.023  41.152  1.00  0.00           O
ATOM  12014  O12 POPE  181      56.587  89.052  39.722  1.00  0.00           O
ATOM  12015  C1  POPE  181      55.967  90.993  41.701  1.00  0.00           C
ATOM  12018  C2  POPE  181      55.937  91.753  43.042  1.00  0.00           C
ATOM  12020  O21 POPE  181      54.767  91.383  43.783  1.00  0.00           O
ATOM  12021  C21 POPE  181      54.897  91.472  45.093  1.00  0.00           C
ATOM  12022  O22 POPE  181      55.887  91.152  45.732  1.00  0.00           O
ATOM  12023  C22 POPE  181      53.657  92.132  45.661  1.00  0.00           C
ATOM  12026  C3  POPE  181      55.927  93.302  42.882  1.00  0.00           C
ATOM  12029  O31 POPE  181      56.077  93.912  44.181  1.00  0.00           O
ATOM  12030  C31 POPE  181      56.377  95.203  44.231  1.00  0.00           C
ATOM  12031  O32 POPE  181      56.427  95.952  43.281  1.00  0.00           O
ATOM  12032  C32 POPE  181      56.697  95.573  45.693  1.00  0.00           C
ATOM  12035  C23 POPE  181      53.717  92.343  47.201  1.00  0.00           C
ATOM  12038  C24 POPE  181      52.567  93.253  47.642  1.00  0.00           C
ATOM  12041  C25 POPE  181      52.147  93.162  49.111  1.00  0.00           C
ATOM  12044  C26 POPE  181      53.197  93.633  50.132  1.00  0.00           C
ATOM  12047  C27 POPE  181      52.537  93.883  51.502  1.00  0.00           C
ATOM  12050  C28 POPE  181      53.467  94.512  52.562  1.00  0.00           C
ATOM  12053  C29 POPE  181      54.477  93.552  53.111  1.00  0.00           C
ATOM  12055 0C21 POPE  181      54.657  93.202  54.411  1.00  0.00           C
ATOM  12057 1C21 POPE  181      53.877  93.713  55.602  1.00  0.00           C
ATOM  12060 2C21 POPE  181      53.327  92.593  56.521  1.00  0.00           C
ATOM  12063 3C21 POPE  181      52.317  91.653  55.842  1.00  0.00           C
ATOM  12066 4C21 POPE  181      51.867  90.473  56.712  1.00  0.00           C
ATOM  12069 5C21 POPE  181      51.247  90.862  58.071  1.00  0.00           C
ATOM  12072 6C21 POPE  181      50.867  89.643  58.923  1.00  0.00           C
ATOM  12075 7C21 POPE  181      50.537  90.002  60.373  1.00  0.00           C
ATOM  12078 8C21 POPE  181      50.277  88.782  61.262  1.00  0.00           C
ATOM  12082  C33 POPE  181      58.007  96.392  45.812  1.00  0.00           C
ATOM  12085  C34 POPE  181      58.827  96.103  47.083  1.00  0.00           C
ATOM  12088  C35 POPE  181      58.357  96.903  48.302  1.00  0.00           C
ATOM  12091  C36 POPE  181      59.347  96.832  49.472  1.00  0.00           C
ATOM  12094  C37 POPE  181      58.897  97.712  50.641  1.00  0.00           C
ATOM  12097  C38 POPE  181      59.787  97.582  51.882  1.00  0.00           C
ATOM  12100  C39 POPE  181      59.217  98.342  53.071  1.00  0.00           C
ATOM  12103 0C31 POPE  181      58.127  97.563  53.832  1.00  0.00           C
ATOM  12106 1C31 POPE  181      58.697  96.493  54.771  1.00  0.00           C
ATOM  12109 2C31 POPE  181      57.747  96.082  55.912  1.00  0.00           C
ATOM  12112 3C31 POPE  181      57.547  97.213  56.931  1.00  0.00           C
ATOM  12115 4C31 POPE  181      56.597  96.863  58.083  1.00  0.00           C
ATOM  12118 5C31 POPE  181      56.087  98.122  58.801  1.00  0.00           C
ATOM  12121 6C31 POPE  181      57.167  99.102  59.282  1.00  0.00           C
ATOM  12125  NH3 POPE  182      18.297  56.982  38.882  1.00  0.00           N
ATOM  12129  C12 POPE  182      17.577  58.243  38.583  1.00  0.00           C
ATOM  12132  C11 POPE  182      16.257  58.293  39.352  1.00  0.00           C
ATOM  12135  P   POPE  182      14.867  60.442  39.992  1.00  0.00           P
ATOM  12136  O13 POPE  182      15.877  61.472  40.252  1.00  0.00           O
ATOM  12137  O14 POPE  182      13.557  60.863  39.432  1.00  0.00           O
ATOM  12138  O11 POPE  182      14.657  59.552  41.251  1.00  0.00           O
ATOM  12139  O12 POPE  182      15.527  59.442  38.942  1.00  0.00           O
ATOM  12140  C1  POPE  182      15.317  59.862  42.492  1.00  0.00           C
ATOM  12143  C2  POPE  182      15.087  58.692  43.451  1.00  0.00           C
ATOM  12145  O21 POPE  182      14.727  59.192  44.762  1.00  0.00           O
ATOM  12146  C21 POPE  182      13.997  58.293  45.431  1.00  0.00           C
ATOM  12147  O22 POPE  182      13.587  57.243  44.951  1.00  0.00           O
ATOM  12148  C22 POPE  182      13.877  58.712  46.891  1.00  0.00           C
ATOM  12151  C3  POPE  182      16.297  57.712  43.541  1.00  0.00           C
ATOM  12154  O31 POPE  182      17.477  58.332  44.091  1.00  0.00           O
ATOM  12155  C31 POPE  182      17.887  57.872  45.271  1.00  0.00           C
ATOM  12156  O32 POPE  182      17.357  57.002  45.921  1.00  0.00           O
ATOM  12157  C32 POPE  182      19.137  58.633  45.693  1.00  0.00           C
ATOM  12160  C23 POPE  182      14.357  57.572  47.792  1.00  0.00           C
ATOM  12163  C24 POPE  182      14.557  57.992  49.243  1.00  0.00           C
ATOM  12166  C25 POPE  182      15.747  57.232  49.822  1.00  0.00           C
ATOM  12169  C26 POPE  182      16.067  57.552  51.283  1.00  0.00           C
ATOM  12172  C27 POPE  182      17.267  56.712  51.722  1.00  0.00           C
ATOM  12175  C28 POPE  182      17.667  56.923  53.181  1.00  0.00           C
ATOM  12178  C29 POPE  182      18.797  55.993  53.491  1.00  0.00           C
ATOM  12180 0C21 POPE  182      18.887  55.172  54.552  1.00  0.00           C
ATOM  12182 1C21 POPE  182      17.897  55.112  55.681  1.00  0.00           C
ATOM  12185 2C21 POPE  182      18.517  54.442  56.922  1.00  0.00           C
ATOM  12188 3C21 POPE  182      17.597  54.462  58.141  1.00  0.00           C
ATOM  12191 4C21 POPE  182      18.247  53.772  59.342  1.00  0.00           C
ATOM  12194 5C21 POPE  182      17.257  53.422  60.462  1.00  0.00           C
ATOM  12197 6C21 POPE  182      17.927  52.602  61.572  1.00  0.00           C
ATOM  12200 7C21 POPE  182      16.957  52.182  62.681  1.00  0.00           C
ATOM  12203 8C21 POPE  182      17.567  51.203  63.671  1.00  0.00           C
ATOM  12207  C33 POPE  182      19.297  58.682  47.232  1.00  0.00           C
ATOM  12210  C34 POPE  182      20.667  59.212  47.652  1.00  0.00           C
ATOM  12213  C35 POPE  182      20.797  59.382  49.161  1.00  0.00           C
ATOM  12216  C36 POPE  182      20.087  60.652  49.682  1.00  0.00           C
ATOM  12219  C37 POPE  182      19.667  60.522  51.143  1.00  0.00           C
ATOM  12222  C38 POPE  182      18.687  61.622  51.581  1.00  0.00           C
ATOM  12225  C39 POPE  182      18.037  61.332  52.931  1.00  0.00           C
ATOM  12228 0C31 POPE  182      19.037  61.242  54.102  1.00  0.00           C
ATOM  12231 1C31 POPE  182      18.337  60.982  55.443  1.00  0.00           C
ATOM  12234 2C31 POPE  182      19.317  60.942  56.632  1.00  0.00           C
ATOM  12237 3C31 POPE  182      18.647  60.613  57.972  1.00  0.00           C
ATOM  12240 4C31 POPE  182      17.507  61.552  58.391  1.00  0.00           C
ATOM  12243 5C31 POPE  182      17.917  63.033  58.471  1.00  0.00           C
ATOM  12246 6C31 POPE  182      16.807  63.942  59.021  1.00  0.00           C
ATOM  12250  NH3 POPE  183      14.597   0.092  79.322  1.00  0.00           N
ATOM  12254  C12 POPE  183      14.137   1.462  79.771  1.00  0.00           C
ATOM  12257  C11 POPE  183      14.337   2.522  78.661  1.00  0.00           C
ATOM  12260  P   POPE  183      13.007   4.782  78.451  1.00  0.00           P
ATOM  12261  O13 POPE  183      11.607   4.432  78.791  1.00  0.00           O
ATOM  12262  O14 POPE  183      13.347   6.182  78.812  1.00  0.00           O
ATOM  12263  O11 POPE  183      13.277   4.582  76.902  1.00  0.00           O
ATOM  12264  O12 POPE  183      14.007   3.812  79.182  1.00  0.00           O
ATOM  12265  C1  POPE  183      14.347   5.332  76.291  1.00  0.00           C
ATOM  12268  C2  POPE  183      14.757   4.782  74.882  1.00  0.00           C
ATOM  12270  O21 POPE  183      14.367   5.682  73.831  1.00  0.00           O
ATOM  12271  C21 POPE  183      13.167   5.562  73.333  1.00  0.00           C
ATOM  12272  O22 POPE  183      12.217   4.982  73.822  1.00  0.00           O
ATOM  12273  C22 POPE  183      13.147   6.162  71.932  1.00  0.00           C
ATOM  12276  C3  POPE  183      14.357   3.282  74.632  1.00  0.00           C
ATOM  12279  O31 POPE  183      14.347   2.902  73.231  1.00  0.00           O
ATOM  12280  C31 POPE  183      15.547   2.742  72.681  1.00  0.00           C
ATOM  12281  O32 POPE  183      16.607   2.882  73.242  1.00  0.00           O
ATOM  12282  C32 POPE  183      15.357   2.302  71.231  1.00  0.00           C
ATOM  12285  C23 POPE  183      12.417   5.212  70.951  1.00  0.00           C
ATOM  12288  C24 POPE  183      12.187   5.842  69.583  1.00  0.00           C
ATOM  12291  C25 POPE  183      11.287   5.022  68.661  1.00  0.00           C
ATOM  12294  C26 POPE  183       9.807   5.442  68.691  1.00  0.00           C
ATOM  12297  C27 POPE  183       9.087   4.982  67.411  1.00  0.00           C
ATOM  12300  C28 POPE  183       7.607   4.632  67.603  1.00  0.00           C
ATOM  12303  C29 POPE  183       6.647   5.752  67.271  1.00  0.00           C
ATOM  12305 0C21 POPE  183       5.697   5.742  66.322  1.00  0.00           C
ATOM  12307 1C21 POPE  183       5.387   4.632  65.341  1.00  0.00           C
ATOM  12310 2C21 POPE  183       5.257   5.122  63.892  1.00  0.00           C
ATOM  12313 3C21 POPE  183       4.122   6.142  63.713  1.00  0.00           C
ATOM  12316 4C21 POPE  183       3.692   6.302  62.242  1.00  0.00           C
ATOM  12319 5C21 POPE  183       2.852   5.132  61.712  1.00  0.00           C
ATOM  12322 6C21 POPE  183       2.502   5.312  60.233  1.00  0.00           C
ATOM  12325 7C21 POPE  183       1.842   4.062  59.632  1.00  0.00           C
ATOM  12328 8C21 POPE  183       1.632   4.182  58.123  1.00  0.00           C
ATOM  12332  C33 POPE  183      16.657   2.342  70.411  1.00  0.00           C
ATOM  12335  C34 POPE  183      16.387   2.112  68.912  1.00  0.00           C
ATOM  12338  C35 POPE  183      15.717   3.312  68.222  1.00  0.00           C
ATOM  12341  C36 POPE  183      14.667   2.902  67.191  1.00  0.00           C
ATOM  12344  C37 POPE  183      14.167   4.112  66.382  1.00  0.00           C
ATOM  12347  C38 POPE  183      13.017   3.782  65.423  1.00  0.00           C
ATOM  12350  C39 POPE  183      13.427   2.922  64.222  1.00  0.00           C
ATOM  12353 0C31 POPE  183      14.217   3.672  63.132  1.00  0.00           C
ATOM  12356 1C31 POPE  183      14.967   2.712  62.201  1.00  0.00           C
ATOM  12359 2C31 POPE  183      15.617   3.412  61.002  1.00  0.00           C
ATOM  12362 3C31 POPE  183      14.737   3.402  59.752  1.00  0.00           C
ATOM  12365 4C31 POPE  183      15.417   4.112  58.572  1.00  0.00           C
ATOM  12368 5C31 POPE  183      14.567   4.132  57.291  1.00  0.00           C
ATOM  12371 6C31 POPE  183      15.257   4.852  56.132  1.00  0.00           C
ATOM  12375  NH3 POPE  184      88.927  61.222  36.691  1.00  0.00           N
ATOM  12379  C12 POPE  184      87.668  60.892  35.932  1.00  0.00           C
ATOM  12382  C11 POPE  184      87.808  59.572  35.152  1.00  0.00           C
ATOM  12385  P   POPE  184      85.728  58.252  36.111  1.00  0.00           P
ATOM  12386  O13 POPE  184      84.527  59.062  36.402  1.00  0.00           O
ATOM  12387  O14 POPE  184      85.517  56.832  35.771  1.00  0.00           O
ATOM  12388  O11 POPE  184      86.757  58.332  37.322  1.00  0.00           O
ATOM  12389  O12 POPE  184      86.547  58.942  34.962  1.00  0.00           O
ATOM  12390  C1  POPE  184      86.418  57.872  38.632  1.00  0.00           C
ATOM  12393  C2  POPE  184      86.397  59.052  39.641  1.00  0.00           C
ATOM  12395  O21 POPE  184      86.717  58.682  41.002  1.00  0.00           O
ATOM  12396  C21 POPE  184      86.157  57.612  41.542  1.00  0.00           C
ATOM  12397  O22 POPE  184      85.227  56.962  41.102  1.00  0.00           O
ATOM  12398  C22 POPE  184      86.897  57.282  42.841  1.00  0.00           C
ATOM  12401  C3  POPE  184      85.107  59.912  39.542  1.00  0.00           C
ATOM  12404  O31 POPE  184      84.898  60.842  40.623  1.00  0.00           O
ATOM  12405  C31 POPE  184      85.767  61.862  40.672  1.00  0.00           C
ATOM  12406  O32 POPE  184      86.777  61.972  40.001  1.00  0.00           O
ATOM  12407  C32 POPE  184      85.247  62.883  41.692  1.00  0.00           C
ATOM  12410  C23 POPE  184      87.057  58.472  43.812  1.00  0.00           C
ATOM  12413  C24 POPE  184      88.057  58.162  44.942  1.00  0.00           C
ATOM  12416  C25 POPE  184      87.447  57.322  46.072  1.00  0.00           C
ATOM  12419  C26 POPE  184      88.468  56.882  47.141  1.00  0.00           C
ATOM  12422  C27 POPE  184      87.768  56.472  48.442  1.00  0.00           C
ATOM  12425  C28 POPE  184      88.697  55.832  49.503  1.00  0.00           C
ATOM  12428  C29 POPE  184      87.997  55.752  50.842  1.00  0.00           C
ATOM  12430 0C21 POPE  184      88.597  55.802  52.052  1.00  0.00           C
ATOM  12432 1C21 POPE  184      90.087  55.832  52.271  1.00  0.00           C
ATOM  12435 2C21 POPE  184      90.517  55.392  53.692  1.00  0.00           C
ATOM  12438 3C21 POPE  184      90.737  56.542  54.692  1.00  0.00           C
ATOM  12441 4C21 POPE  184      89.648  56.732  55.751  1.00  0.00           C
ATOM  12444 5C21 POPE  184      89.567  55.603  56.803  1.00  0.00           C
ATOM  12447 6C21 POPE  184      88.358  54.682  56.602  1.00  0.00           C
ATOM  12450 7C21 POPE  184      88.127  53.722  57.771  1.00  0.00           C
ATOM  12453 8C21 POPE  184      86.917  52.812  57.542  1.00  0.00           C
ATOM  12457  C33 POPE  184      86.297  63.352  42.722  1.00  0.00           C
ATOM  12460  C34 POPE  184      86.057  62.732  44.111  1.00  0.00           C
ATOM  12463  C35 POPE  184      86.887  63.433  45.201  1.00  0.00           C
ATOM  12466  C36 POPE  184      86.297  63.313  46.611  1.00  0.00           C
ATOM  12469  C37 POPE  184      87.177  62.532  47.603  1.00  0.00           C
ATOM  12472  C38 POPE  184      86.647  62.522  49.042  1.00  0.00           C
ATOM  12475  C39 POPE  184      86.347  63.922  49.601  1.00  0.00           C
ATOM  12478 0C31 POPE  184      86.237  63.972  51.132  1.00  0.00           C
ATOM  12481 1C31 POPE  184      85.817  65.353  51.642  1.00  0.00           C
ATOM  12484 2C31 POPE  184      86.057  65.512  53.152  1.00  0.00           C
ATOM  12487 3C31 POPE  184      85.408  66.762  53.751  1.00  0.00           C
ATOM  12490 4C31 POPE  184      83.887  66.633  53.902  1.00  0.00           C
ATOM  12493 5C31 POPE  184      83.277  67.722  54.791  1.00  0.00           C
ATOM  12496 6C31 POPE  184      81.757  67.652  54.931  1.00  0.00           C
ATOM  12500  NH3 POPE  185      14.937  76.432  81.623  1.00  0.00           N
ATOM  12504  C12 POPE  185      14.237  77.733  81.442  1.00  0.00           C
ATOM  12507  C11 POPE  185      12.797  77.493  80.993  1.00  0.00           C
ATOM  12510  P   POPE  185      10.577  78.772  80.722  1.00  0.00           P
[truncated: 1,700,645 more chars]
