# Supplementary material for: Characterizing Membrane Association and Periplasmic Transfer of Bacterial Lipoproteins through Molecular Dynamics Simulations
Source: Structure. 2020 Apr 7;28(4):475–487.e3. doi: 10.1016/j.str.2020.01.012 (PMC7139219; doi:10.1016/j.str.2020.01.012)
Supplement: Data S1. Final Coordinates from Simulations (Y–Z), Related to Figure 3 [file mmc3.zip › Y-Z/YJIK-1-atomistic.pdb]

TITLE     Protein
REMARK    THIS IS A SIMULATION BOX
CRYST1  129.069  129.069  133.112  90.00  90.00  90.00 P 1           1
MODEL        1
ATOM      1  N   CYSTA   1      61.305  58.235  64.360  1.00  0.00           N
ATOM      3  CA  CYSTA   1      60.635  59.165  65.230  1.00  0.00           C
ATOM      5  C   CYSTA   1      61.725  59.914  65.980  1.00  0.00           C
ATOM      6  O   CYSTA   1      62.285  60.845  65.420  1.00  0.00           O
ATOM      7  CB  CYSTA   1      59.804  60.065  64.260  1.00  0.00           C
ATOM     10  SG  CYSTA   1      58.775  61.415  64.940  1.00  0.00           S
ATOM     11  C1  CYSTA   1      58.695  62.355  63.370  1.00  0.00           C
ATOM     14  CA1 CYSTA   1      61.495  56.965  64.650  1.00  0.00           C
ATOM     15  OA1 CYSTA   1      61.415  56.604  65.810  1.00  0.00           O
ATOM     16  CA2 CYSTA   1      61.754  55.965  63.590  1.00  0.00           C
ATOM     19  C11 CYSTA   1      58.024  63.764  63.380  1.00  0.00           C
ATOM     21  O11 CYSTA   1      58.635  64.595  64.390  1.00  0.00           O
ATOM     22  CX1 CYSTA   1      58.695  65.935  64.410  1.00  0.00           C
ATOM     23  OX1 CYSTA   1      59.375  66.564  65.200  1.00  0.00           O
ATOM     24  CX2 CYSTA   1      57.835  66.685  63.390  1.00  0.00           C
ATOM     27  C12 CYSTA   1      56.465  63.634  63.490  1.00  0.00           C
ATOM     30  O12 CYSTA   1      56.015  63.335  64.800  1.00  0.00           O
ATOM     31  CD1 CYSTA   1      54.695  63.285  65.080  1.00  0.00           C
ATOM     32  OD1 CYSTA   1      54.265  62.865  66.130  1.00  0.00           O
ATOM     33  CD2 CYSTA   1      53.765  63.945  64.030  1.00  0.00           C
ATOM     36  CA3 CYSTA   1      62.655  56.515  62.470  1.00  0.00           C
ATOM     39  CA4 CYSTA   1      61.894  57.194  61.340  1.00  0.00           C
ATOM     42  CA5 CYSTA   1      62.845  57.785  60.290  1.00  0.00           C
ATOM     45  CA6 CYSTA   1      62.104  58.475  59.140  1.00  0.00           C
ATOM     48  CA7 CYSTA   1      60.994  57.584  58.580  1.00  0.00           C
ATOM     51  CA8 CYSTA   1      60.545  57.905  57.150  1.00  0.00           C
ATOM     54  CA9 CYSTA   1      59.565  56.835  56.680  1.00  0.00           C
ATOM     57 0CA1 CYSTA   1      59.155  56.895  55.210  1.00  0.00           C
ATOM     60 1CA1 CYSTA   1      60.355  56.985  54.260  1.00  0.00           C
ATOM     63 2CA1 CYSTA   1      60.045  56.545  52.830  1.00  0.00           C
ATOM     66 3CA1 CYSTA   1      61.265  56.695  51.910  1.00  0.00           C
ATOM     69 4CA1 CYSTA   1      60.955  56.505  50.420  1.00  0.00           C
ATOM     72 5CA1 CYSTA   1      59.985  57.565  49.870  1.00  0.00           C
ATOM     75 6CA1 CYSTA   1      59.895  57.584  48.340  1.00  0.00           C
ATOM     79  CD3 CYSTA   1      53.375  63.165  62.750  1.00  0.00           C
ATOM     82  CD4 CYSTA   1      53.915  63.745  61.430  1.00  0.00           C
ATOM     85  CD5 CYSTA   1      54.545  62.645  60.580  1.00  0.00           C
ATOM     88  CD6 CYSTA   1      55.585  63.124  59.570  1.00  0.00           C
ATOM     91  CD7 CYSTA   1      54.955  63.984  58.470  1.00  0.00           C
ATOM     94  CD8 CYSTA   1      55.795  64.035  57.190  1.00  0.00           C
ATOM     97  CD9 CYSTA   1      55.075  64.854  56.110  1.00  0.00           C
ATOM    100 0CD1 CYSTA   1      54.725  64.064  54.840  1.00  0.00           C
ATOM    103 1CD1 CYSTA   1      55.755  64.275  53.730  1.00  0.00           C
ATOM    106 2CD1 CYSTA   1      55.254  63.844  52.340  1.00  0.00           C
ATOM    109 3CD1 CYSTA   1      56.215  64.335  51.240  1.00  0.00           C
ATOM    112 4CD1 CYSTA   1      55.815  63.904  49.820  1.00  0.00           C
ATOM    115 5CD1 CYSTA   1      55.065  64.985  49.040  1.00  0.00           C
ATOM    118 6CD1 CYSTA   1      55.004  64.695  47.530  1.00  0.00           C
ATOM    122  CX3 CYSTA   1      58.475  66.953  62.000  1.00  0.00           C
ATOM    125  CX4 CYSTA   1      57.385  67.185  60.940  1.00  0.00           C
ATOM    128  CX5 CYSTA   1      57.864  68.025  59.730  1.00  0.00           C
ATOM    131  CX6 CYSTA   1      58.885  67.314  58.820  1.00  0.00           C
ATOM    134  CX7 CYSTA   1      59.265  68.165  57.600  1.00  0.00           C
ATOM    137  CX8 CYSTA   1      60.215  67.454  56.600  1.00  0.00           C
ATOM    140  CX9 CYSTA   1      59.464  66.453  55.760  1.00  0.00           C
ATOM    142 0CX1 CYSTA   1      59.695  66.064  54.490  1.00  0.00           C
ATOM    144 1CX1 CYSTA   1      60.805  66.465  53.540  1.00  0.00           C
ATOM    147 2CX1 CYSTA   1      60.955  65.435  52.380  1.00  0.00           C
ATOM    150 3CX1 CYSTA   1      61.355  66.014  51.010  1.00  0.00           C
ATOM    153 4CX1 CYSTA   1      60.235  65.954  49.950  1.00  0.00           C
ATOM    156 5CX1 CYSTA   1      60.065  64.604  49.220  1.00  0.00           C
ATOM    159 6CX1 CYSTA   1      61.205  64.255  48.240  1.00  0.00           C
ATOM    162 7CX1 CYSTA   1      60.885  63.015  47.380  1.00  0.00           C
ATOM    165 8CX1 CYSTA   1      62.015  62.594  46.430  1.00  0.00           C
ATOM    169  N   THR A   2      62.185  59.555  67.210  1.00  0.00           N
ATOM    171  CA  THR A   2      61.644  58.755  68.330  1.00  0.00           C
ATOM    173  CB  THR A   2      60.095  58.704  68.520  1.00  0.00           C
ATOM    175  OG1 THR A   2      59.705  59.115  69.830  1.00  0.00           O
ATOM    177  CG2 THR A   2      59.414  57.344  68.270  1.00  0.00           C
ATOM    181  C   THR A   2      62.335  57.414  68.600  1.00  0.00           C
ATOM    182  O   THR A   2      62.104  56.805  69.640  1.00  0.00           O
ATOM    183  N   PHE A   3      63.315  56.945  67.790  1.00  0.00           N
ATOM    185  CA  PHE A   3      64.155  55.795  68.150  1.00  0.00           C
ATOM    187  CB  PHE A   3      65.574  55.944  67.510  1.00  0.00           C
ATOM    190  CG  PHE A   3      65.614  56.185  66.020  1.00  0.00           C
ATOM    191  CD1 PHE A   3      66.364  57.255  65.510  1.00  0.00           C
ATOM    193  CE1 PHE A   3      66.595  57.405  64.140  1.00  0.00           C
ATOM    195  CZ  PHE A   3      66.095  56.445  63.240  1.00  0.00           C
ATOM    197  CD2 PHE A   3      65.045  55.295  65.090  1.00  0.00           C
ATOM    199  CE2 PHE A   3      65.324  55.385  63.730  1.00  0.00           C
ATOM    201  C   PHE A   3      63.515  54.415  67.900  1.00  0.00           C
ATOM    202  O   PHE A   3      62.304  54.285  67.790  1.00  0.00           O
ATOM    203  N   PHE A   4      64.295  53.305  67.830  1.00  0.00           N
ATOM    205  CA  PHE A   4      63.785  52.025  67.350  1.00  0.00           C
ATOM    207  CB  PHE A   4      64.315  51.645  65.930  1.00  0.00           C
ATOM    210  CG  PHE A   4      65.795  51.344  65.930  1.00  0.00           C
ATOM    211  CD1 PHE A   4      66.235  50.005  65.920  1.00  0.00           C
ATOM    213  CE1 PHE A   4      67.595  49.704  66.070  1.00  0.00           C
ATOM    215  CZ  PHE A   4      68.515  50.744  66.220  1.00  0.00           C
ATOM    217  CD2 PHE A   4      66.735  52.365  66.060  1.00  0.00           C
ATOM    219  CE2 PHE A   4      68.085  52.064  66.220  1.00  0.00           C
ATOM    221  C   PHE A   4      64.125  50.854  68.300  1.00  0.00           C
ATOM    222  O   PHE A   4      65.114  50.865  69.030  1.00  0.00           O
ATOM    223  N   VAL A   5      63.375  49.735  68.200  1.00  0.00           N
ATOM    225  CA  VAL A   5      61.935  49.704  67.940  1.00  0.00           C
ATOM    227  CB  VAL A   5      61.425  48.424  67.280  1.00  0.00           C
ATOM    229  CG1 VAL A   5      59.985  48.634  66.750  1.00  0.00           C
ATOM    233  CG2 VAL A   5      62.325  48.065  66.090  1.00  0.00           C
ATOM    237  C   VAL A   5      61.345  49.865  69.310  1.00  0.00           C
ATOM    238  O   VAL A   5      62.034  49.604  70.300  1.00  0.00           O
ATOM    239  N   GLN A   6      60.075  50.335  69.420  1.00  0.00           N
ATOM    241  CA  GLN A   6      59.405  50.515  70.690  1.00  0.00           C
ATOM    243  CB  GLN A   6      57.925  50.985  70.570  1.00  0.00           C
ATOM    246  CG  GLN A   6      56.765  49.944  70.700  1.00  0.00           C
ATOM    249  CD  GLN A   6      56.515  49.005  69.510  1.00  0.00           C
ATOM    250  OE1 GLN A   6      55.924  47.935  69.660  1.00  0.00           O
ATOM    251  NE2 GLN A   6      56.914  49.405  68.290  1.00  0.00           N
ATOM    254  C   GLN A   6      59.545  49.295  71.590  1.00  0.00           C
ATOM    255  O   GLN A   6      59.414  48.145  71.160  1.00  0.00           O
ATOM    256  N   SER A   7      59.925  49.555  72.840  1.00  0.00           N
ATOM    258  CA  SER A   7      60.285  48.555  73.810  1.00  0.00           C
ATOM    260  CB  SER A   7      61.745  48.745  74.290  1.00  0.00           C
ATOM    263  OG  SER A   7      62.364  47.495  74.570  1.00  0.00           O
ATOM    265  C   SER A   7      59.305  48.815  74.930  1.00  0.00           C
ATOM    266  O   SER A   7      59.635  49.435  75.930  1.00  0.00           O
ATOM    267  N   CYS A   8      58.024  48.465  74.700  1.00  0.00           N
ATOM    269  CA  CYS A   8      56.815  49.005  75.340  1.00  0.00           C
ATOM    271  CB  CYS A   8      55.635  47.995  75.160  1.00  0.00           C
ATOM    274  SG  CYS A   8      54.165  48.704  74.350  1.00  0.00           S
ATOM    276  C   CYS A   8      56.975  49.384  76.820  1.00  0.00           C
ATOM    277  O   CYS A   8      57.085  50.555  77.180  1.00  0.00           O
ATOM    278  N   ALA A   9      57.094  48.335  77.650  1.00  0.00           N
ATOM    280  CA  ALA A   9      57.275  48.335  79.070  1.00  0.00           C
ATOM    282  CB  ALA A   9      56.454  49.375  79.850  1.00  0.00           C
ATOM    286  C   ALA A   9      56.894  46.965  79.580  1.00  0.00           C
ATOM    287  O   ALA A   9      55.885  46.375  79.190  1.00  0.00           O
ATOM    288  N   ARG A  10      57.704  46.365  80.460  1.00  0.00           N
ATOM    290  CA  ARG A  10      58.835  46.945  81.180  1.00  0.00           C
ATOM    292  CB  ARG A  10      58.575  46.924  82.720  1.00  0.00           C
ATOM    295  CG  ARG A  10      57.304  46.164  83.150  1.00  0.00           C
ATOM    298  CD  ARG A  10      57.065  46.185  84.670  1.00  0.00           C
ATOM    301  NE  ARG A  10      55.895  45.305  84.960  1.00  0.00           N
ATOM    303  CZ  ARG A  10      55.335  45.154  86.150  1.00  0.00           C
ATOM    304  NH1 ARG A  10      54.175  44.525  86.180  1.00  0.00           N
ATOM    307  NH2 ARG A  10      55.844  45.645  87.260  1.00  0.00           N
ATOM    310  C   ARG A  10      60.065  46.125  80.880  1.00  0.00           C
ATOM    311  O   ARG A  10      60.085  45.014  81.400  1.00  0.00           O
ATOM    312  N   LYS A  11      61.075  46.625  80.110  1.00  0.00           N
ATOM    314  CA  LYS A  11      62.425  46.055  79.920  1.00  0.00           C
ATOM    316  CB  LYS A  11      62.715  44.645  80.490  1.00  0.00           C
ATOM    319  CG  LYS A  11      63.004  44.665  82.000  1.00  0.00           C
ATOM    322  CD  LYS A  11      62.954  43.244  82.560  1.00  0.00           C
ATOM    325  CE  LYS A  11      64.175  42.885  83.390  1.00  0.00           C
ATOM    328  NZ  LYS A  11      64.155  41.435  83.580  1.00  0.00           N
ATOM    332  C   LYS A  11      63.034  46.175  78.520  1.00  0.00           C
ATOM    333  O   LYS A  11      62.345  46.415  77.540  1.00  0.00           O
ATOM    334  N   SER A  12      64.385  46.064  78.500  1.00  0.00           N
ATOM    336  CA  SER A  12      65.324  45.704  77.410  1.00  0.00           C
ATOM    338  CB  SER A  12      64.765  45.195  76.040  1.00  0.00           C
ATOM    341  OG  SER A  12      64.734  43.764  75.980  1.00  0.00           O
ATOM    343  C   SER A  12      66.364  46.755  77.130  1.00  0.00           C
ATOM    344  O   SER A  12      67.535  46.415  76.930  1.00  0.00           O
ATOM    345  N   ASN A  13      65.975  48.035  77.140  1.00  0.00           N
ATOM    347  CA  ASN A  13      66.845  49.185  76.990  1.00  0.00           C
ATOM    349  CB  ASN A  13      68.205  49.065  77.700  1.00  0.00           C
ATOM    352  CG  ASN A  13      68.954  50.365  77.910  1.00  0.00           C
ATOM    353  OD1 ASN A  13      70.184  50.335  77.920  1.00  0.00           O
ATOM    354  ND2 ASN A  13      68.265  51.515  78.010  1.00  0.00           N
ATOM    357  C   ASN A  13      67.095  49.604  75.560  1.00  0.00           C
ATOM    358  O   ASN A  13      68.034  49.175  74.900  1.00  0.00           O
ATOM    359  N   HIS A  14      66.254  50.535  75.120  1.00  0.00           N
ATOM    361  CA  HIS A  14      66.195  51.125  73.820  1.00  0.00           C
ATOM    363  CB  HIS A  14      66.894  50.455  72.580  1.00  0.00           C
ATOM    366  ND1 HIS A  14      66.235  48.865  70.750  1.00  0.00           N
ATOM    368  CG  HIS A  14      66.504  49.075  72.090  1.00  0.00           C
ATOM    369  CE1 HIS A  14      66.314  47.524  70.530  1.00  0.00           C
ATOM    371  NE2 HIS A  14      66.605  46.865  71.620  1.00  0.00           N
ATOM    372  CD2 HIS A  14      66.745  47.835  72.610  1.00  0.00           C
ATOM    374  C   HIS A  14      64.734  51.425  73.700  1.00  0.00           C
ATOM    375  O   HIS A  14      63.945  51.014  74.560  1.00  0.00           O
ATOM    376  N   ALA A  15      64.355  52.305  72.790  1.00  0.00           N
ATOM    378  CA  ALA A  15      63.105  52.995  72.860  1.00  0.00           C
ATOM    380  CB  ALA A  15      63.105  53.985  74.070  1.00  0.00           C
ATOM    384  C   ALA A  15      62.975  53.605  71.460  1.00  0.00           C
ATOM    385  O   ALA A  15      63.975  53.605  70.750  1.00  0.00           O
ATOM    386  N   ALA A  16      61.774  54.025  71.010  1.00  0.00           N
ATOM    388  CA  ALA A  16      60.825  54.564  71.960  1.00  0.00           C
ATOM    390  CB  ALA A  16      61.165  56.005  72.370  1.00  0.00           C
ATOM    394  C   ALA A  16      59.365  54.494  71.680  1.00  0.00           C
ATOM    395  O   ALA A  16      58.815  54.025  70.690  1.00  0.00           O
ATOM    396  N   SER A  17      58.705  54.914  72.760  1.00  0.00           N
ATOM    398  CA  SER A  17      57.304  54.995  72.970  1.00  0.00           C
ATOM    400  CB  SER A  17      56.795  53.965  74.010  1.00  0.00           C
ATOM    403  OG  SER A  17      56.555  52.705  73.390  1.00  0.00           O
ATOM    405  C   SER A  17      57.164  56.375  73.530  1.00  0.00           C
ATOM    406  O   SER A  17      57.765  56.705  74.540  1.00  0.00           O
ATOM    407  N   PHE A  18      56.385  57.235  72.870  1.00  0.00           N
ATOM    409  CA  PHE A  18      55.714  58.365  73.460  1.00  0.00           C
ATOM    411  CB  PHE A  18      56.525  59.685  73.330  1.00  0.00           C
ATOM    414  CG  PHE A  18      57.055  60.075  74.680  1.00  0.00           C
ATOM    415  CD1 PHE A  18      56.205  60.685  75.630  1.00  0.00           C
ATOM    417  CE1 PHE A  18      56.695  61.045  76.890  1.00  0.00           C
ATOM    419  CZ  PHE A  18      58.045  60.854  77.210  1.00  0.00           C
ATOM    421  CD2 PHE A  18      58.405  59.875  75.020  1.00  0.00           C
ATOM    423  CE2 PHE A  18      58.905  60.285  76.260  1.00  0.00           C
ATOM    425  C   PHE A  18      54.375  58.424  72.790  1.00  0.00           C
ATOM    426  O   PHE A  18      53.745  59.465  72.710  1.00  0.00           O
ATOM    427  N   GLN A  19      53.925  57.264  72.260  1.00  0.00           N
ATOM    429  CA  GLN A  19      52.815  57.075  71.350  1.00  0.00           C
ATOM    431  CB  GLN A  19      53.065  55.755  70.560  1.00  0.00           C
ATOM    434  CG  GLN A  19      53.225  55.965  69.040  1.00  0.00           C
ATOM    437  CD  GLN A  19      54.394  56.854  68.640  1.00  0.00           C
ATOM    438  OE1 GLN A  19      54.495  57.305  67.510  1.00  0.00           O
ATOM    439  NE2 GLN A  19      55.434  56.994  69.500  1.00  0.00           N
ATOM    442  C   GLN A  19      51.465  56.945  72.030  1.00  0.00           C
ATOM    443  O   GLN A  19      50.425  57.335  71.540  1.00  0.00           O
ATOM    444  N   ASN A  20      51.504  56.404  73.240  1.00  0.00           N
ATOM    446  CA  ASN A  20      50.355  56.045  74.040  1.00  0.00           C
ATOM    448  CB  ASN A  20      50.105  54.525  74.120  1.00  0.00           C
ATOM    451  CG  ASN A  20      51.275  53.605  74.480  1.00  0.00           C
ATOM    452  OD1 ASN A  20      51.015  52.474  74.870  1.00  0.00           O
ATOM    453  ND2 ASN A  20      52.555  54.035  74.430  1.00  0.00           N
ATOM    456  C   ASN A  20      50.644  56.565  75.400  1.00  0.00           C
ATOM    457  O   ASN A  20      50.085  56.155  76.410  1.00  0.00           O
ATOM    458  N   TYR A  21      51.585  57.505  75.460  1.00  0.00           N
ATOM    460  CA  TYR A  21      51.805  58.265  76.630  1.00  0.00           C
ATOM    462  CB  TYR A  21      53.344  58.594  76.710  1.00  0.00           C
ATOM    465  CG  TYR A  21      54.295  57.365  76.830  1.00  0.00           C
ATOM    466  CD1 TYR A  21      53.885  56.014  76.930  1.00  0.00           C
ATOM    468  CE1 TYR A  21      54.804  54.965  77.110  1.00  0.00           C
ATOM    470  CZ  TYR A  21      56.165  55.235  77.210  1.00  0.00           C
ATOM    471  OH  TYR A  21      57.125  54.205  77.340  1.00  0.00           O
ATOM    473  CD2 TYR A  21      55.685  57.584  76.950  1.00  0.00           C
ATOM    475  CE2 TYR A  21      56.605  56.555  77.170  1.00  0.00           C
ATOM    477  C   TYR A  21      50.755  59.395  76.450  1.00  0.00           C
ATOM    478  O   TYR A  21      50.784  60.145  75.490  1.00  0.00           O
ATOM    479  N   HIS A  22      49.715  59.465  77.320  1.00  0.00           N
ATOM    481  CA  HIS A  22      48.505  60.295  77.150  1.00  0.00           C
ATOM    483  CB  HIS A  22      47.185  59.555  77.510  1.00  0.00           C
ATOM    486  ND1 HIS A  22      46.824  57.325  76.640  1.00  0.00           N
ATOM    487  CG  HIS A  22      46.515  58.664  76.530  1.00  0.00           C
ATOM    488  CE1 HIS A  22      45.725  56.695  76.270  1.00  0.00           C
ATOM    490  NE2 HIS A  22      44.725  57.544  75.940  1.00  0.00           N
ATOM    492  CD2 HIS A  22      45.235  58.815  76.090  1.00  0.00           C
ATOM    494  C   HIS A  22      48.455  61.385  78.210  1.00  0.00           C
ATOM    495  O   HIS A  22      48.765  61.134  79.370  1.00  0.00           O
ATOM    496  N   ALA A  23      48.065  62.625  77.870  1.00  0.00           N
ATOM    498  CA  ALA A  23      47.735  63.634  78.850  1.00  0.00           C
ATOM    500  CB  ALA A  23      48.074  65.075  78.400  1.00  0.00           C
ATOM    504  C   ALA A  23      46.325  63.594  79.320  1.00  0.00           C
ATOM    505  O   ALA A  23      45.394  63.345  78.560  1.00  0.00           O
ATOM    506  N   THR A  24      46.135  63.785  80.630  1.00  0.00           N
ATOM    508  CA  THR A  24      44.804  63.605  81.180  1.00  0.00           C
ATOM    510  CB  THR A  24      44.445  62.125  81.320  1.00  0.00           C
ATOM    512  OG1 THR A  24      43.144  61.954  80.780  1.00  0.00           O
ATOM    514  CG2 THR A  24      44.495  61.515  82.740  1.00  0.00           C
ATOM    518  C   THR A  24      44.685  64.405  82.450  1.00  0.00           C
ATOM    519  O   THR A  24      43.725  64.285  83.210  1.00  0.00           O
ATOM    520  N   ILE A  25      45.605  65.354  82.670  1.00  0.00           N
ATOM    522  CA  ILE A  25      45.285  66.475  83.510  1.00  0.00           C
ATOM    524  CB  ILE A  25      45.545  66.225  85.000  1.00  0.00           C
ATOM    526  CG2 ILE A  25      46.905  66.775  85.440  1.00  0.00           C
ATOM    530  CG1 ILE A  25      44.405  66.755  85.890  1.00  0.00           C
ATOM    533  CD  ILE A  25      44.385  66.115  87.280  1.00  0.00           C
ATOM    537  C   ILE A  25      46.025  67.674  82.970  1.00  0.00           C
ATOM    538  O   ILE A  25      46.985  67.585  82.200  1.00  0.00           O
ATOM    539  N   ASP A  26      45.515  68.844  83.330  1.00  0.00           N
ATOM    541  CA  ASP A  26      45.565  70.024  82.510  1.00  0.00           C
ATOM    543  CB  ASP A  26      44.105  70.125  81.950  1.00  0.00           C
ATOM    546  CG  ASP A  26      43.395  71.475  81.860  1.00  0.00           C
ATOM    547  OD1 ASP A  26      42.465  71.564  81.010  1.00  0.00           O
ATOM    548  OD2 ASP A  26      43.605  72.314  82.750  1.00  0.00           O
ATOM    549  C   ASP A  26      46.114  71.195  83.330  1.00  0.00           C
ATOM    550  O   ASP A  26      46.625  72.195  82.840  1.00  0.00           O
ATOM    551  N   GLY A  27      46.095  71.014  84.660  1.00  0.00           N
ATOM    553  CA  GLY A  27      46.285  72.095  85.600  1.00  0.00           C
ATOM    556  C   GLY A  27      45.305  71.895  86.710  1.00  0.00           C
ATOM    557  O   GLY A  27      44.414  71.045  86.590  1.00  0.00           O
ATOM    558  N   LYS A  28      45.485  72.605  87.850  1.00  0.00           N
ATOM    560  CA  LYS A  28      44.905  72.155  89.100  1.00  0.00           C
ATOM    562  CB  LYS A  28      45.994  71.695  90.080  1.00  0.00           C
ATOM    565  CG  LYS A  28      45.644  70.295  90.610  1.00  0.00           C
ATOM    568  CD  LYS A  28      44.495  70.234  91.630  1.00  0.00           C
ATOM    571  CE  LYS A  28      43.225  69.555  91.150  1.00  0.00           C
ATOM    574  NZ  LYS A  28      42.485  69.175  92.360  1.00  0.00           N
ATOM    578  C   LYS A  28      43.745  72.984  89.660  1.00  0.00           C
ATOM    579  O   LYS A  28      42.655  72.895  89.130  1.00  0.00           O
ATOM    580  N   GLU A  29      43.785  73.685  90.820  1.00  0.00           N
ATOM    582  CA  GLU A  29      44.725  74.695  91.280  1.00  0.00           C
ATOM    584  CB  GLU A  29      43.905  75.994  91.460  1.00  0.00           C
ATOM    587  CG  GLU A  29      44.755  77.285  91.630  1.00  0.00           C
ATOM    590  CD  GLU A  29      44.615  78.255  90.470  1.00  0.00           C
ATOM    591  OE1 GLU A  29      45.574  79.045  90.250  1.00  0.00           O
ATOM    592  OE2 GLU A  29      43.605  78.234  89.710  1.00  0.00           O
ATOM    593  C   GLU A  29      45.245  74.304  92.650  1.00  0.00           C
ATOM    594  O   GLU A  29      44.464  74.054  93.570  1.00  0.00           O
ATOM    595  N   ILE A  30      46.574  74.225  92.840  1.00  0.00           N
ATOM    597  CA  ILE A  30      47.125  73.695  94.080  1.00  0.00           C
ATOM    599  CB  ILE A  30      47.775  72.314  93.970  1.00  0.00           C
ATOM    601  CG2 ILE A  30      46.625  71.375  93.660  1.00  0.00           C
ATOM    605  CG1 ILE A  30      48.925  72.354  92.940  1.00  0.00           C
ATOM    608  CD  ILE A  30      49.254  71.064  92.220  1.00  0.00           C
ATOM    612  C   ILE A  30      48.214  74.595  94.550  1.00  0.00           C
ATOM    613  O   ILE A  30      48.885  75.225  93.740  1.00  0.00           O
ATOM    614  N   ALA A  31      48.525  74.545  95.850  1.00  0.00           N
ATOM    616  CA  ALA A  31      47.675  74.905  96.960  1.00  0.00           C
ATOM    618  CB  ALA A  31      46.635  73.844  97.430  1.00  0.00           C
ATOM    622  C   ALA A  31      48.705  75.105  98.040  1.00  0.00           C
ATOM    623  O   ALA A  31      49.864  74.773  97.800  1.00  0.00           O
ATOM    624  N   GLY A  32      48.405  75.695  99.210  1.00  0.00           N
ATOM    626  CA  GLY A  32      48.094  77.115  99.210  1.00  0.00           C
ATOM    629  C   GLY A  32      49.315  77.883  98.760  1.00  0.00           C
ATOM    630  O   GLY A  32      50.265  78.065  99.510  1.00  0.00           O
ATOM    631  N   ILE A  33      49.305  78.275  97.480  1.00  0.00           N
ATOM    633  CA  ILE A  33      50.464  78.695  96.740  1.00  0.00           C
ATOM    635  CB  ILE A  33      50.774  77.575  95.720  1.00  0.00           C
ATOM    637  CG2 ILE A  33      50.485  77.904  94.250  1.00  0.00           C
ATOM    641  CG1 ILE A  33      52.174  76.975  95.970  1.00  0.00           C
ATOM    644  CD  ILE A  33      52.504  75.715  95.150  1.00  0.00           C
ATOM    648  C   ILE A  33      50.075  80.095  96.270  1.00  0.00           C
ATOM    649  O   ILE A  33      48.905  80.454  96.270  1.00  0.00           O
ATOM    650  N   THR A  34      51.015  81.023  96.030  1.00  0.00           N
ATOM    652  CA  THR A  34      52.005  80.855  94.980  1.00  0.00           C
ATOM    654  CB  THR A  34      51.805  81.844  93.830  1.00  0.00           C
ATOM    656  OG1 THR A  34      51.265  81.124  92.730  1.00  0.00           O
ATOM    658  CG2 THR A  34      53.074  82.544  93.330  1.00  0.00           C
ATOM    662  C   THR A  34      53.414  80.755  95.440  1.00  0.00           C
ATOM    663  O   THR A  34      53.815  81.424  96.380  1.00  0.00           O
ATOM    664  N   ASN A  35      54.175  79.895  94.710  1.00  0.00           N
ATOM    666  CA  ASN A  35      55.594  79.975  94.450  1.00  0.00           C
ATOM    668  CB  ASN A  35      56.485  80.615  95.580  1.00  0.00           C
ATOM    671  CG  ASN A  35      56.504  82.154  95.520  1.00  0.00           C
ATOM    672  OD1 ASN A  35      56.605  82.824  96.550  1.00  0.00           O
ATOM    673  ND2 ASN A  35      56.395  82.735  94.300  1.00  0.00           N
ATOM    676  C   ASN A  35      56.155  78.663  93.910  1.00  0.00           C
ATOM    677  O   ASN A  35      55.394  77.745  93.590  1.00  0.00           O
ATOM    678  N   ASN A  36      57.485  78.655  93.660  1.00  0.00           N
ATOM    680  CA  ASN A  36      58.225  77.854  92.690  1.00  0.00           C
ATOM    682  CB  ASN A  36      59.734  78.225  92.890  1.00  0.00           C
ATOM    685  CG  ASN A  36      60.195  79.335  91.950  1.00  0.00           C
ATOM    686  OD1 ASN A  36      60.664  80.384  92.410  1.00  0.00           O
ATOM    687  ND2 ASN A  36      59.945  79.154  90.640  1.00  0.00           N
ATOM    690  C   ASN A  36      58.065  76.375  92.920  1.00  0.00           C
ATOM    691  O   ASN A  36      58.335  75.954  94.020  1.00  0.00           O
ATOM    692  N   ILE A  37      57.665  75.515  91.960  1.00  0.00           N
ATOM    694  CA  ILE A  37      57.735  74.085  92.280  1.00  0.00           C
ATOM    696  CB  ILE A  37      56.445  73.285  92.160  1.00  0.00           C
ATOM    698  CG2 ILE A  37      56.735  71.865  92.700  1.00  0.00           C
ATOM    702  CG1 ILE A  37      55.275  73.924  92.940  1.00  0.00           C
ATOM    705  CD  ILE A  37      53.915  73.275  92.650  1.00  0.00           C
ATOM    709  C   ILE A  37      58.815  73.514  91.400  1.00  0.00           C
ATOM    710  O   ILE A  37      58.695  73.523  90.180  1.00  0.00           O
ATOM    711  N   SER A  38      59.925  73.094  92.040  1.00  0.00           N
ATOM    713  CA  SER A  38      61.145  72.645  91.400  1.00  0.00           C
ATOM    715  CB  SER A  38      62.374  72.925  92.290  1.00  0.00           C
ATOM    718  OG  SER A  38      62.465  74.304  92.660  1.00  0.00           O
ATOM    720  C   SER A  38      61.045  71.163  91.070  1.00  0.00           C
ATOM    721  O   SER A  38      60.025  70.685  90.570  1.00  0.00           O
ATOM    722  N   SER A  39      62.094  70.354  91.360  1.00  0.00           N
ATOM    724  CA  SER A  39      62.055  68.905  91.170  1.00  0.00           C
ATOM    726  CB  SER A  39      63.445  68.234  91.250  1.00  0.00           C
ATOM    729  OG  SER A  39      64.144  68.415  90.020  1.00  0.00           O
ATOM    731  C   SER A  39      61.035  68.145  91.990  1.00  0.00           C
ATOM    732  O   SER A  39      60.504  68.645  92.980  1.00  0.00           O
ATOM    733  N   LEU A  40      60.714  66.905  91.580  1.00  0.00           N
ATOM    735  CA  LEU A  40      59.725  66.064  92.220  1.00  0.00           C
ATOM    737  CB  LEU A  40      58.585  65.734  91.220  1.00  0.00           C
ATOM    740  CG  LEU A  40      57.174  65.685  91.830  1.00  0.00           C
ATOM    742  CD1 LEU A  40      56.135  65.185  90.840  1.00  0.00           C
ATOM    746  CD2 LEU A  40      56.765  67.085  92.290  1.00  0.00           C
ATOM    750  C   LEU A  40      60.464  64.805  92.650  1.00  0.00           C
ATOM    751  O   LEU A  40      61.605  64.615  92.280  1.00  0.00           O
ATOM    752  N   THR A  41      59.855  63.925  93.460  1.00  0.00           N
ATOM    754  CA  THR A  41      60.545  62.695  93.850  1.00  0.00           C
ATOM    756  CB  THR A  41      61.565  62.865  94.970  1.00  0.00           C
ATOM    758  OG1 THR A  41      62.325  61.665  95.140  1.00  0.00           O
ATOM    760  CG2 THR A  41      60.895  63.195  96.310  1.00  0.00           C
ATOM    764  C   THR A  41      59.515  61.675  94.290  1.00  0.00           C
ATOM    765  O   THR A  41      58.354  62.025  94.500  1.00  0.00           O
ATOM    766  N   TRP A  42      59.895  60.395  94.410  1.00  0.00           N
ATOM    768  CA  TRP A  42      58.965  59.305  94.610  1.00  0.00           C
ATOM    770  CB  TRP A  42      58.905  58.314  93.420  1.00  0.00           C
ATOM    773  CG  TRP A  42      60.184  57.905  92.760  1.00  0.00           C
ATOM    774  CD1 TRP A  42      60.745  58.605  91.730  1.00  0.00           C
ATOM    776  NE1 TRP A  42      61.445  57.745  90.930  1.00  0.00           N
ATOM    778  CE2 TRP A  42      61.415  56.505  91.440  1.00  0.00           C
ATOM    779  CD2 TRP A  42      60.685  56.555  92.640  1.00  0.00           C
ATOM    780  CE3 TRP A  42      60.524  55.405  93.410  1.00  0.00           C
ATOM    782  CZ3 TRP A  42      60.994  54.195  92.890  1.00  0.00           C
ATOM    784  CZ2 TRP A  42      61.855  55.305  90.900  1.00  0.00           C
ATOM    786  CH2 TRP A  42      61.585  54.145  91.630  1.00  0.00           C
ATOM    788  C   TRP A  42      59.125  58.535  95.910  1.00  0.00           C
ATOM    789  O   TRP A  42      60.125  57.895  96.210  1.00  0.00           O
ATOM    790  N   SER A  43      58.024  58.535  96.670  1.00  0.00           N
ATOM    792  CA  SER A  43      57.504  57.384  97.410  1.00  0.00           C
ATOM    794  CB  SER A  43      58.375  56.815  98.570  1.00  0.00           C
ATOM    797  OG  SER A  43      59.524  56.085  98.130  1.00  0.00           O
ATOM    799  C   SER A  43      56.985  56.255  96.540  1.00  0.00           C
ATOM    800  O   SER A  43      55.784  56.094  96.400  1.00  0.00           O
ATOM    801  N   ALA A  44      57.835  55.325  96.080  1.00  0.00           N
ATOM    803  CA  ALA A  44      57.395  53.945  96.030  1.00  0.00           C
ATOM    805  CB  ALA A  44      58.395  53.065  95.260  1.00  0.00           C
ATOM    809  C   ALA A  44      57.265  53.424  97.480  1.00  0.00           C
ATOM    810  O   ALA A  44      58.245  52.985  98.080  1.00  0.00           O
ATOM    811  N   GLN A  45      56.114  53.605  98.150  1.00  0.00           N
ATOM    813  CA  GLN A  45      54.835  53.185  97.630  1.00  0.00           C
ATOM    815  CB  GLN A  45      54.655  51.685  97.960  1.00  0.00           C
ATOM    818  CG  GLN A  45      54.344  51.294  99.440  1.00  0.00           C
ATOM    821  CD  GLN A  45      55.184  51.935 100.540  1.00  0.00           C
ATOM    822  OE1 GLN A  45      54.685  52.605 101.450  1.00  0.00           O
ATOM    823  NE2 GLN A  45      56.515  51.735 100.500  1.00  0.00           N
ATOM    826  C   GLN A  45      53.655  53.945  98.250  1.00  0.00           C
ATOM    827  O   GLN A  45      52.504  53.605  98.000  1.00  0.00           O
ATOM    828  N   SER A  46      53.905  55.024  99.020  1.00  0.00           N
ATOM    830  CA  SER A  46      52.855  55.905  99.530  1.00  0.00           C
ATOM    832  CB  SER A  46      53.245  56.625 100.880  1.00  0.00           C
ATOM    835  OG  SER A  46      52.775  55.944 102.050  1.00  0.00           O
ATOM    837  C   SER A  46      52.585  56.985  98.500  1.00  0.00           C
ATOM    838  O   SER A  46      51.665  57.795  98.640  1.00  0.00           O
ATOM    839  N   ASN A  47      53.424  57.055  97.450  1.00  0.00           N
ATOM    841  CA  ASN A  47      53.725  58.204  96.620  1.00  0.00           C
ATOM    843  CB  ASN A  47      53.135  58.095  95.200  1.00  0.00           C
ATOM    846  CG  ASN A  47      54.135  57.474  94.230  1.00  0.00           C
ATOM    847  OD1 ASN A  47      53.915  56.375  93.720  1.00  0.00           O
ATOM    848  ND2 ASN A  47      55.245  58.195  93.940  1.00  0.00           N
ATOM    851  C   ASN A  47      53.554  59.535  97.290  1.00  0.00           C
ATOM    852  O   ASN A  47      52.785  60.385  96.870  1.00  0.00           O
ATOM    853  N   THR A  48      54.385  59.755  98.300  1.00  0.00           N
ATOM    855  CA  THR A  48      54.804  61.064  98.730  1.00  0.00           C
ATOM    857  CB  THR A  48      55.755  60.965  99.910  1.00  0.00           C
ATOM    859  OG1 THR A  48      55.394  59.884 100.760  1.00  0.00           O
ATOM    861  CG2 THR A  48      55.594  62.225 100.730  1.00  0.00           C
ATOM    865  C   THR A  48      55.515  61.755  97.590  1.00  0.00           C
ATOM    866  O   THR A  48      56.644  61.404  97.240  1.00  0.00           O
ATOM    867  N   LEU A  49      54.835  62.715  96.950  1.00  0.00           N
ATOM    869  CA  LEU A  49      55.394  63.524  95.890  1.00  0.00           C
ATOM    871  CB  LEU A  49      54.394  63.935  94.770  1.00  0.00           C
ATOM    874  CG  LEU A  49      54.274  62.905  93.620  1.00  0.00           C
ATOM    876  CD1 LEU A  49      53.185  63.295  92.610  1.00  0.00           C
ATOM    880  CD2 LEU A  49      53.995  61.474  94.100  1.00  0.00           C
ATOM    884  C   LEU A  49      55.955  64.725  96.580  1.00  0.00           C
ATOM    885  O   LEU A  49      55.235  65.575  97.090  1.00  0.00           O
ATOM    886  N   PHE A  50      57.295  64.725  96.690  1.00  0.00           N
ATOM    888  CA  PHE A  50      57.995  65.685  97.490  1.00  0.00           C
ATOM    890  CB  PHE A  50      58.965  65.024  98.490  1.00  0.00           C
ATOM    893  CG  PHE A  50      58.494  65.304  99.890  1.00  0.00           C
ATOM    894  CD1 PHE A  50      58.175  64.245 100.740  1.00  0.00           C
ATOM    896  CE1 PHE A  50      57.805  64.484 102.070  1.00  0.00           C
ATOM    898  CZ  PHE A  50      57.725  65.805 102.530  1.00  0.00           C
ATOM    900  CD2 PHE A  50      58.405  66.624 100.360  1.00  0.00           C
ATOM    902  CE2 PHE A  50      57.995  66.874 101.680  1.00  0.00           C
ATOM    904  C   PHE A  50      58.715  66.604  96.550  1.00  0.00           C
ATOM    905  O   PHE A  50      59.295  66.204  95.540  1.00  0.00           O
ATOM    906  N   SER A  51      58.624  67.874  96.880  1.00  0.00           N
ATOM    908  CA  SER A  51      58.835  68.953  95.970  1.00  0.00           C
ATOM    910  CB  SER A  51      57.515  69.685  95.670  1.00  0.00           C
ATOM    913  OG  SER A  51      56.844  69.085  94.580  1.00  0.00           O
ATOM    915  C   SER A  51      59.725  69.905  96.650  1.00  0.00           C
ATOM    916  O   SER A  51      59.905  69.854  97.860  1.00  0.00           O
ATOM    917  N   THR A  52      60.285  70.805  95.840  1.00  0.00           N
ATOM    919  CA  THR A  52      61.124  71.883  96.300  1.00  0.00           C
ATOM    921  CB  THR A  52      62.575  71.664  95.910  1.00  0.00           C
ATOM    923  OG1 THR A  52      63.214  70.865  96.900  1.00  0.00           O
ATOM    925  CG2 THR A  52      63.365  72.965  95.810  1.00  0.00           C
ATOM    929  C   THR A  52      60.485  73.174  95.820  1.00  0.00           C
ATOM    930  O   THR A  52      59.685  73.185  94.890  1.00  0.00           O
ATOM    931  N   ILE A  53      60.784  74.285  96.520  1.00  0.00           N
ATOM    933  CA  ILE A  53      60.305  75.633  96.300  1.00  0.00           C
ATOM    935  CB  ILE A  53      59.085  75.954  97.220  1.00  0.00           C
ATOM    937  CG2 ILE A  53      59.344  77.075  98.260  1.00  0.00           C
ATOM    941  CG1 ILE A  53      57.665  76.125  96.640  1.00  0.00           C
ATOM    944  CD  ILE A  53      56.625  76.064  97.760  1.00  0.00           C
ATOM    948  C   ILE A  53      61.525  76.445  96.660  1.00  0.00           C
ATOM    949  O   ILE A  53      62.315  76.075  97.520  1.00  0.00           O
ATOM    950  N   ASN A  54      61.765  77.615  96.040  1.00  0.00           N
ATOM    952  CA  ASN A  54      62.864  78.465  96.490  1.00  0.00           C
ATOM    954  CB  ASN A  54      63.255  79.435  95.340  1.00  0.00           C
ATOM    957  CG  ASN A  54      63.815  78.774  94.070  1.00  0.00           C
ATOM    958  OD1 ASN A  54      64.254  79.535  93.210  1.00  0.00           O
ATOM    959  ND2 ASN A  54      63.855  77.435  93.970  1.00  0.00           N
ATOM    962  C   ASN A  54      62.495  79.265  97.740  1.00  0.00           C
ATOM    963  O   ASN A  54      63.315  79.605  98.590  1.00  0.00           O
ATOM    964  N   LYS A  55      61.205  79.633  97.880  1.00  0.00           N
ATOM    966  CA  LYS A  55      60.774  80.763  98.680  1.00  0.00           C
ATOM    968  CB  LYS A  55      60.795  82.094  97.870  1.00  0.00           C
ATOM    971  CG  LYS A  55      62.205  82.365  97.320  1.00  0.00           C
ATOM    974  CD  LYS A  55      62.455  83.705  96.610  1.00  0.00           C
ATOM    977  CE  LYS A  55      63.925  83.705  96.170  1.00  0.00           C
ATOM    980  NZ  LYS A  55      64.375  85.014  95.650  1.00  0.00           N
ATOM    984  C   LYS A  55      59.375  80.524  99.240  1.00  0.00           C
ATOM    985  O   LYS A  55      58.424  81.115  98.720  1.00  0.00           O
ATOM    986  N   PRO A  56      59.165  79.675 100.260  1.00  0.00           N
ATOM    987  CD  PRO A  56      57.995  80.035 101.080  1.00  0.00           C
ATOM    990  CA  PRO A  56      60.254  79.285 101.160  1.00  0.00           C
ATOM    992  CB  PRO A  56      60.155  80.395 102.190  1.00  0.00           C
ATOM    995  CG  PRO A  56      58.624  80.604 102.350  1.00  0.00           C
ATOM    998  C   PRO A  56      60.065  77.914 101.820  1.00  0.00           C
ATOM    999  O   PRO A  56      58.965  77.494 102.150  1.00  0.00           O
ATOM   1000  N   ALA A  57      61.165  77.165 101.980  1.00  0.00           N
ATOM   1002  CA  ALA A  57      61.165  75.795 102.430  1.00  0.00           C
ATOM   1004  CB  ALA A  57      62.275  75.203 103.260  1.00  0.00           C
ATOM   1008  C   ALA A  57      60.095  74.773 102.180  1.00  0.00           C
ATOM   1009  O   ALA A  57      59.775  73.945 103.020  1.00  0.00           O
ATOM   1010  N   ALA A  58      59.565  74.725 100.970  1.00  0.00           N
ATOM   1012  CA  ALA A  58      60.335  74.245  99.840  1.00  0.00           C
ATOM   1014  CB  ALA A  58      61.885  74.285  99.780  1.00  0.00           C
ATOM   1018  C   ALA A  58      59.915  72.854  99.640  1.00  0.00           C
ATOM   1019  O   ALA A  58      59.245  72.485  98.690  1.00  0.00           O
ATOM   1020  N   ILE A  59      60.265  72.095 100.680  1.00  0.00           N
ATOM   1022  CA  ILE A  59      59.825  70.785 100.990  1.00  0.00           C
ATOM   1024  CB  ILE A  59      60.745  70.245 102.080  1.00  0.00           C
ATOM   1026  CG2 ILE A  59      60.035  69.935 103.400  1.00  0.00           C
ATOM   1030  CG1 ILE A  59      61.515  69.054 101.520  1.00  0.00           C
ATOM   1033  CD  ILE A  59      62.605  68.514 102.450  1.00  0.00           C
ATOM   1037  C   ILE A  59      58.315  70.825 101.210  1.00  0.00           C
ATOM   1038  O   ILE A  59      57.745  71.185 102.250  1.00  0.00           O
ATOM   1039  N   VAL A  60      57.595  70.505 100.130  1.00  0.00           N
ATOM   1041  CA  VAL A  60      56.165  70.505 100.130  1.00  0.00           C
ATOM   1043  CB  VAL A  60      55.495  71.604  99.300  1.00  0.00           C
ATOM   1045  CG1 VAL A  60      55.955  72.984  99.800  1.00  0.00           C
ATOM   1049  CG2 VAL A  60      55.725  71.535  97.780  1.00  0.00           C
ATOM   1053  C   VAL A  60      55.735  69.124  99.730  1.00  0.00           C
ATOM   1054  O   VAL A  60      56.275  68.545  98.790  1.00  0.00           O
ATOM   1055  N   GLU A  61      54.775  68.545 100.470  1.00  0.00           N
ATOM   1057  CA  GLU A  61      54.184  67.273 100.090  1.00  0.00           C
ATOM   1059  CB  GLU A  61      53.655  66.405 101.270  1.00  0.00           C
ATOM   1062  CG  GLU A  61      54.635  65.484 102.030  1.00  0.00           C
ATOM   1065  CD  GLU A  61      53.954  64.295 102.740  1.00  0.00           C
ATOM   1066  OE1 GLU A  61      52.985  63.725 102.180  1.00  0.00           O
ATOM   1067  OE2 GLU A  61      54.414  63.885 103.840  1.00  0.00           O
ATOM   1068  C   GLU A  61      52.975  67.594  99.230  1.00  0.00           C
ATOM   1069  O   GLU A  61      52.155  68.454  99.570  1.00  0.00           O
ATOM   1070  N   MET A  62      52.795  66.874  98.120  1.00  0.00           N
ATOM   1072  CA  MET A  62      51.625  67.014  97.290  1.00  0.00           C
ATOM   1074  CB  MET A  62      52.045  67.725  95.990  1.00  0.00           C
ATOM   1077  CG  MET A  62      52.605  69.155  96.180  1.00  0.00           C
ATOM   1080  SD  MET A  62      53.505  69.825  94.740  1.00  0.00           S
ATOM   1081  CE  MET A  62      52.075  69.844  93.630  1.00  0.00           C
ATOM   1085  C   MET A  62      51.005  65.645  97.010  1.00  0.00           C
ATOM   1086  O   MET A  62      51.725  64.645  96.870  1.00  0.00           O
ATOM   1087  N   THR A  63      49.655  65.535  96.900  1.00  0.00           N
ATOM   1089  CA  THR A  63      49.025  64.295  96.420  1.00  0.00           C
ATOM   1091  CB  THR A  63      47.565  63.995  96.850  1.00  0.00           C
ATOM   1093  OG1 THR A  63      46.535  64.494  96.000  1.00  0.00           O
ATOM   1095  CG2 THR A  63      47.304  64.494  98.270  1.00  0.00           C
ATOM   1099  C   THR A  63      49.175  64.164  94.910  1.00  0.00           C
ATOM   1100  O   THR A  63      49.615  65.064  94.210  1.00  0.00           O
ATOM   1101  N   THR A  64      48.815  62.995  94.330  1.00  0.00           N
ATOM   1103  CA  THR A  64      48.875  62.745  92.900  1.00  0.00           C
ATOM   1105  CB  THR A  64      48.684  61.285  92.540  1.00  0.00           C
ATOM   1107  OG1 THR A  64      47.425  60.735  92.910  1.00  0.00           O
ATOM   1109  CG2 THR A  64      49.715  60.465  93.300  1.00  0.00           C
ATOM   1113  C   THR A  64      47.934  63.615  92.110  1.00  0.00           C
ATOM   1114  O   THR A  64      48.245  64.054  91.010  1.00  0.00           O
ATOM   1115  N   ASN A  65      46.805  64.024  92.730  1.00  0.00           N
ATOM   1117  CA  ASN A  65      45.875  64.965  92.110  1.00  0.00           C
ATOM   1119  CB  ASN A  65      44.475  64.905  92.770  1.00  0.00           C
ATOM   1122  CG  ASN A  65      43.975  63.475  92.900  1.00  0.00           C
ATOM   1123  OD1 ASN A  65      43.605  62.815  91.920  1.00  0.00           O
ATOM   1124  ND2 ASN A  65      43.905  62.965  94.150  1.00  0.00           N
ATOM   1127  C   ASN A  65      46.364  66.395  92.300  1.00  0.00           C
ATOM   1128  O   ASN A  65      45.605  67.354  92.150  1.00  0.00           O
ATOM   1129  N   GLY A  66      47.635  66.545  92.690  1.00  0.00           N
ATOM   1131  CA  GLY A  66      48.365  67.765  92.960  1.00  0.00           C
ATOM   1134  C   GLY A  66      48.164  68.345  94.340  1.00  0.00           C
ATOM   1135  O   GLY A  66      48.995  69.115  94.810  1.00  0.00           O
ATOM   1136  N   ASP A  67      47.034  68.075  95.020  1.00  0.00           N
ATOM   1138  CA  ASP A  67      46.614  68.844  96.170  1.00  0.00           C
ATOM   1140  CB  ASP A  67      45.184  68.383  96.610  1.00  0.00           C
ATOM   1143  CG  ASP A  67      44.125  68.575  95.520  1.00  0.00           C
ATOM   1144  OD1 ASP A  67      43.995  69.704  94.970  1.00  0.00           O
ATOM   1145  OD2 ASP A  67      43.335  67.615  95.260  1.00  0.00           O
ATOM   1146  C   ASP A  67      47.655  68.884  97.330  1.00  0.00           C
ATOM   1147  O   ASP A  67      48.105  67.844  97.820  1.00  0.00           O
ATOM   1148  N   LEU A  68      48.074  70.094  97.760  1.00  0.00           N
ATOM   1150  CA  LEU A  68      49.125  70.344  98.760  1.00  0.00           C
ATOM   1152  CB  LEU A  68      49.405  71.874  98.830  1.00  0.00           C
ATOM   1155  CG  LEU A  68      50.675  72.405  99.540  1.00  0.00           C
ATOM   1157  CD1 LEU A  68      50.745  72.204 101.050  1.00  0.00           C
ATOM   1161  CD2 LEU A  68      51.945  71.965  98.830  1.00  0.00           C
ATOM   1165  C   LEU A  68      48.745  69.854 100.160  1.00  0.00           C
ATOM   1166  O   LEU A  68      47.725  70.265 100.700  1.00  0.00           O
ATOM   1167  N   ILE A  69      49.534  68.975 100.800  1.00  0.00           N
ATOM   1169  CA  ILE A  69      49.165  68.465 102.110  1.00  0.00           C
ATOM   1171  CB  ILE A  69      49.204  66.945 102.110  1.00  0.00           C
ATOM   1173  CG2 ILE A  69      50.644  66.465 101.950  1.00  0.00           C
ATOM   1177  CG1 ILE A  69      48.535  66.314 103.340  1.00  0.00           C
ATOM   1180  CD  ILE A  69      48.665  64.785 103.310  1.00  0.00           C
ATOM   1184  C   ILE A  69      49.925  69.115 103.270  1.00  0.00           C
ATOM   1185  O   ILE A  69      49.335  69.354 104.330  1.00  0.00           O
ATOM   1186  N   ARG A  70      51.225  69.494 103.110  1.00  0.00           N
ATOM   1188  CA  ARG A  70      51.905  70.344 104.080  1.00  0.00           C
ATOM   1190  CB  ARG A  70      52.605  69.545 105.240  1.00  0.00           C
ATOM   1193  CG  ARG A  70      51.975  68.185 105.610  1.00  0.00           C
ATOM   1196  CD  ARG A  70      52.775  67.405 106.660  1.00  0.00           C
ATOM   1199  NE  ARG A  70      54.065  66.994 106.020  1.00  0.00           N
ATOM   1201  CZ  ARG A  70      54.625  65.805 106.110  1.00  0.00           C
ATOM   1202  NH1 ARG A  70      54.035  64.735 106.590  1.00  0.00           N
ATOM   1205  NH2 ARG A  70      55.825  65.624 105.610  1.00  0.00           N
ATOM   1208  C   ARG A  70      53.015  71.163 103.430  1.00  0.00           C
ATOM   1209  O   ARG A  70      53.715  70.695 102.530  1.00  0.00           O
ATOM   1210  N   THR A  71      53.255  72.375 103.980  1.00  0.00           N
ATOM   1212  CA  THR A  71      54.505  73.115 103.810  1.00  0.00           C
ATOM   1214  CB  THR A  71      54.355  74.595 103.430  1.00  0.00           C
ATOM   1216  OG1 THR A  71      53.745  75.385 104.440  1.00  0.00           O
ATOM   1218  CG2 THR A  71      53.494  74.715 102.170  1.00  0.00           C
ATOM   1222  C   THR A  71      55.315  73.065 105.100  1.00  0.00           C
ATOM   1223  O   THR A  71      54.795  72.765 106.180  1.00  0.00           O
ATOM   1224  N   ILE A  72      56.635  73.335 105.010  1.00  0.00           N
ATOM   1226  CA  ILE A  72      57.565  73.285 106.130  1.00  0.00           C
ATOM   1228  CB  ILE A  72      58.255  71.915 106.200  1.00  0.00           C
ATOM   1230  CG2 ILE A  72      59.214  71.785 107.400  1.00  0.00           C
ATOM   1234  CG1 ILE A  72      57.185  70.775 106.240  1.00  0.00           C
ATOM   1237  CD  ILE A  72      57.725  69.354 106.200  1.00  0.00           C
ATOM   1241  C   ILE A  72      58.515  74.484 105.950  1.00  0.00           C
ATOM   1242  O   ILE A  72      58.405  75.203 104.950  1.00  0.00           O
ATOM   1243  N   PRO A  73      59.365  74.835 106.920  1.00  0.00           N
ATOM   1244  CD  PRO A  73      58.715  75.414 108.100  1.00  0.00           C
ATOM   1247  CA  PRO A  73      60.574  75.615 106.580  1.00  0.00           C
ATOM   1249  CB  PRO A  73      60.524  76.835 107.530  1.00  0.00           C
ATOM   1252  CG  PRO A  73      59.065  76.895 107.970  1.00  0.00           C
ATOM   1255  C   PRO A  73      61.905  74.865 106.750  1.00  0.00           C
ATOM   1256  O   PRO A  73      61.995  73.825 107.390  1.00  0.00           O
ATOM   1257  N   LEU A  74      62.954  75.435 106.110  1.00  0.00           N
ATOM   1259  CA  LEU A  74      64.355  75.055 106.140  1.00  0.00           C
ATOM   1261  CB  LEU A  74      65.035  74.395 104.880  1.00  0.00           C
ATOM   1264  CG  LEU A  74      64.524  73.035 104.360  1.00  0.00           C
ATOM   1266  CD1 LEU A  74      65.105  72.774 102.950  1.00  0.00           C
ATOM   1270  CD2 LEU A  74      64.895  71.854 105.270  1.00  0.00           C
ATOM   1274  C   LEU A  74      65.085  76.365 106.290  1.00  0.00           C
ATOM   1275  O   LEU A  74      64.965  77.273 105.470  1.00  0.00           O
ATOM   1276  N   ASP A  75      65.934  76.484 107.320  1.00  0.00           N
ATOM   1278  CA  ASP A  75      66.675  77.715 107.490  1.00  0.00           C
ATOM   1280  CB  ASP A  75      66.824  77.995 109.000  1.00  0.00           C
ATOM   1283  CG  ASP A  75      65.495  78.295 109.670  1.00  0.00           C
ATOM   1284  OD1 ASP A  75      64.545  78.765 109.000  1.00  0.00           O
ATOM   1285  OD2 ASP A  75      65.495  78.264 110.940  1.00  0.00           O
ATOM   1286  C   ASP A  75      68.034  77.674 106.800  1.00  0.00           C
ATOM   1287  O   ASP A  75      68.635  78.695 106.470  1.00  0.00           O
ATOM   1288  N   PHE A  76      68.565  76.453 106.520  1.00  0.00           N
ATOM   1290  CA  PHE A  76      70.004  76.244 106.470  1.00  0.00           C
ATOM   1292  CB  PHE A  76      70.355  74.884 107.150  1.00  0.00           C
ATOM   1295  CG  PHE A  76      69.714  73.674 106.510  1.00  0.00           C
ATOM   1296  CD1 PHE A  76      68.585  73.054 107.080  1.00  0.00           C
ATOM   1298  CE1 PHE A  76      68.105  71.844 106.580  1.00  0.00           C
ATOM   1300  CZ  PHE A  76      68.714  71.244 105.480  1.00  0.00           C
ATOM   1302  CD2 PHE A  76      70.324  73.054 105.410  1.00  0.00           C
ATOM   1304  CE2 PHE A  76      69.824  71.865 104.880  1.00  0.00           C
ATOM   1306  C   PHE A  76      70.644  76.325 105.080  1.00  0.00           C
ATOM   1307  O   PHE A  76      71.845  76.125 104.920  1.00  0.00           O
ATOM   1308  N   VAL A  77      69.835  76.604 104.050  1.00  0.00           N
ATOM   1310  CA  VAL A  77      70.184  76.453 102.660  1.00  0.00           C
ATOM   1312  CB  VAL A  77      69.274  75.425 102.010  1.00  0.00           C
ATOM   1314  CG1 VAL A  77      67.855  75.975 101.780  1.00  0.00           C
ATOM   1318  CG2 VAL A  77      69.955  74.935 100.720  1.00  0.00           C
ATOM   1322  C   VAL A  77      70.064  77.804 101.970  1.00  0.00           C
ATOM   1323  O   VAL A  77      69.205  78.615 102.330  1.00  0.00           O
ATOM   1324  N   LYS A  78      70.924  78.115 100.980  1.00  0.00           N
ATOM   1326  CA  LYS A  78      70.885  79.385 100.280  1.00  0.00           C
ATOM   1328  CB  LYS A  78      72.305  79.945 100.030  1.00  0.00           C
ATOM   1331  CG  LYS A  78      72.985  80.535 101.280  1.00  0.00           C
ATOM   1334  CD  LYS A  78      73.365  79.475 102.320  1.00  0.00           C
ATOM   1337  CE  LYS A  78      74.074  80.025 103.540  1.00  0.00           C
ATOM   1340  NZ  LYS A  78      74.455  78.895 104.380  1.00  0.00           N
ATOM   1344  C   LYS A  78      70.175  79.255  98.950  1.00  0.00           C
ATOM   1345  O   LYS A  78      69.585  80.215  98.450  1.00  0.00           O
ATOM   1346  N   ASP A  79      70.254  78.054  98.350  1.00  0.00           N
ATOM   1348  CA  ASP A  79      69.644  77.804  97.070  1.00  0.00           C
ATOM   1350  CB  ASP A  79      70.735  78.093  95.990  1.00  0.00           C
ATOM   1353  CG  ASP A  79      70.125  78.535  94.680  1.00  0.00           C
ATOM   1354  OD1 ASP A  79      68.875  78.585  94.590  1.00  0.00           O
ATOM   1355  OD2 ASP A  79      70.885  79.005  93.800  1.00  0.00           O
ATOM   1356  C   ASP A  79      69.114  76.375  97.030  1.00  0.00           C
ATOM   1357  O   ASP A  79      69.824  75.425  96.680  1.00  0.00           O
ATOM   1358  N   LEU A  80      67.835  76.155  97.420  1.00  0.00           N
ATOM   1360  CA  LEU A  80      67.265  74.825  97.460  1.00  0.00           C
ATOM   1362  CB  LEU A  80      66.295  74.655  98.670  1.00  0.00           C
ATOM   1365  CG  LEU A  80      66.125  73.215  99.250  1.00  0.00           C
ATOM   1367  CD1 LEU A  80      65.735  72.174  98.210  1.00  0.00           C
ATOM   1371  CD2 LEU A  80      67.345  72.674  99.980  1.00  0.00           C
ATOM   1375  C   LEU A  80      66.535  74.633  96.160  1.00  0.00           C
ATOM   1376  O   LEU A  80      65.434  75.164  95.980  1.00  0.00           O
ATOM   1377  N   GLU A  81      67.125  73.865  95.220  1.00  0.00           N
ATOM   1379  CA  GLU A  81      66.485  73.575  93.950  1.00  0.00           C
ATOM   1381  CB  GLU A  81      67.415  74.005  92.790  1.00  0.00           C
ATOM   1384  CG  GLU A  81      67.415  75.545  92.550  1.00  0.00           C
ATOM   1387  CD  GLU A  81      66.145  76.045  91.870  1.00  0.00           C
ATOM   1388  OE1 GLU A  81      65.025  75.685  92.320  1.00  0.00           O
ATOM   1389  OE2 GLU A  81      66.275  76.865  90.920  1.00  0.00           O
ATOM   1390  C   GLU A  81      66.065  72.133  93.810  1.00  0.00           C
ATOM   1391  O   GLU A  81      65.135  71.795  93.090  1.00  0.00           O
ATOM   1392  N   THR A  82      66.665  71.195  94.560  1.00  0.00           N
ATOM   1394  CA  THR A  82      66.384  69.785  94.280  1.00  0.00           C
ATOM   1396  CB  THR A  82      67.485  69.064  93.520  1.00  0.00           C
ATOM   1398  OG1 THR A  82      68.744  69.195  94.170  1.00  0.00           O
ATOM   1400  CG2 THR A  82      67.575  69.715  92.130  1.00  0.00           C
ATOM   1404  C   THR A  82      66.034  69.015  95.510  1.00  0.00           C
ATOM   1405  O   THR A  82      66.465  69.295  96.630  1.00  0.00           O
ATOM   1406  N   ILE A  83      65.225  67.975  95.300  1.00  0.00           N
ATOM   1408  CA  ILE A  83      64.864  67.035  96.320  1.00  0.00           C
ATOM   1410  CB  ILE A  83      63.554  67.344  97.030  1.00  0.00           C
ATOM   1412  CG2 ILE A  83      62.395  67.475  96.020  1.00  0.00           C
ATOM   1416  CG1 ILE A  83      63.235  66.314  98.140  1.00  0.00           C
ATOM   1419  CD  ILE A  83      62.275  66.883  99.180  1.00  0.00           C
ATOM   1423  C   ILE A  83      64.835  65.685  95.660  1.00  0.00           C
ATOM   1424  O   ILE A  83      64.545  65.565  94.470  1.00  0.00           O
ATOM   1425  N   GLU A  84      65.204  64.685  96.450  1.00  0.00           N
ATOM   1427  CA  GLU A  84      65.035  63.295  96.180  1.00  0.00           C
ATOM   1429  CB  GLU A  84      66.395  62.695  95.770  1.00  0.00           C
ATOM   1432  CG  GLU A  84      66.285  61.294  95.120  1.00  0.00           C
ATOM   1435  CD  GLU A  84      65.655  61.415  93.740  1.00  0.00           C
ATOM   1436  OE1 GLU A  84      66.415  61.435  92.750  1.00  0.00           O
ATOM   1437  OE2 GLU A  84      64.394  61.474  93.660  1.00  0.00           O
ATOM   1438  C   GLU A  84      64.565  62.715  97.500  1.00  0.00           C
ATOM   1439  O   GLU A  84      64.945  63.195  98.560  1.00  0.00           O
ATOM   1440  N   TYR A  85      63.715  61.685  97.490  1.00  0.00           N
ATOM   1442  CA  TYR A  85      63.335  60.854  98.610  1.00  0.00           C
ATOM   1444  CB  TYR A  85      61.795  60.585  98.530  1.00  0.00           C
ATOM   1447  CG  TYR A  85      61.295  59.585  99.550  1.00  0.00           C
ATOM   1448  CD1 TYR A  85      60.625  60.005 100.700  1.00  0.00           C
ATOM   1450  CE1 TYR A  85      60.285  59.104 101.720  1.00  0.00           C
ATOM   1452  CZ  TYR A  85      60.524  57.755 101.520  1.00  0.00           C
ATOM   1453  OH  TYR A  85      60.204  56.875 102.540  1.00  0.00           O
ATOM   1455  CD2 TYR A  85      61.465  58.215  99.340  1.00  0.00           C
ATOM   1457  CE2 TYR A  85      61.075  57.295 100.320  1.00  0.00           C
ATOM   1459  C   TYR A  85      64.125  59.555  98.500  1.00  0.00           C
ATOM   1460  O   TYR A  85      64.254  59.035  97.400  1.00  0.00           O
ATOM   1461  N   ILE A  86      64.664  58.974  99.600  1.00  0.00           N
ATOM   1463  CA  ILE A  86      65.495  57.765  99.500  1.00  0.00           C
ATOM   1465  CB  ILE A  86      66.964  58.015  99.800  1.00  0.00           C
ATOM   1467  CG2 ILE A  86      67.494  59.075  98.800  1.00  0.00           C
ATOM   1471  CG1 ILE A  86      67.235  58.505 101.230  1.00  0.00           C
ATOM   1474  CD  ILE A  86      67.284  57.405 102.270  1.00  0.00           C
ATOM   1478  C   ILE A  86      64.965  56.545 100.270  1.00  0.00           C
ATOM   1479  O   ILE A  86      65.375  55.405 100.030  1.00  0.00           O
ATOM   1480  N   GLY A  87      63.965  56.705 101.160  1.00  0.00           N
ATOM   1482  CA  GLY A  87      63.405  55.634 102.000  1.00  0.00           C
ATOM   1485  C   GLY A  87      63.325  56.055 103.440  1.00  0.00           C
ATOM   1486  O   GLY A  87      64.195  56.765 103.930  1.00  0.00           O
ATOM   1487  N   ASP A  88      62.265  55.634 104.160  1.00  0.00           N
ATOM   1489  CA  ASP A  88      62.195  55.715 105.610  1.00  0.00           C
ATOM   1491  CB  ASP A  88      63.305  54.844 106.260  1.00  0.00           C
ATOM   1494  CG  ASP A  88      63.105  53.395 105.860  1.00  0.00           C
ATOM   1495  OD1 ASP A  88      61.945  53.005 105.570  1.00  0.00           O
ATOM   1496  OD2 ASP A  88      64.125  52.654 105.880  1.00  0.00           O
ATOM   1497  C   ASP A  88      62.094  57.134 106.160  1.00  0.00           C
ATOM   1498  O   ASP A  88      62.695  57.485 107.170  1.00  0.00           O
ATOM   1499  N   ASN A  89      61.345  57.995 105.430  1.00  0.00           N
ATOM   1501  CA  ASN A  89      61.155  59.405 105.770  1.00  0.00           C
ATOM   1503  CB  ASN A  89      60.605  59.674 107.220  1.00  0.00           C
ATOM   1506  CG  ASN A  89      59.095  59.505 107.340  1.00  0.00           C
ATOM   1507  OD1 ASN A  89      58.554  58.844 108.240  1.00  0.00           O
ATOM   1508  ND2 ASN A  89      58.354  60.145 106.410  1.00  0.00           N
ATOM   1511  C   ASN A  89      62.374  60.275 105.450  1.00  0.00           C
ATOM   1512  O   ASN A  89      62.465  61.425 105.880  1.00  0.00           O
ATOM   1513  N   GLN A  90      63.315  59.764 104.640  1.00  0.00           N
ATOM   1515  CA  GLN A  90      64.545  60.475 104.340  1.00  0.00           C
ATOM   1517  CB  GLN A  90      65.735  59.505 104.430  1.00  0.00           C
ATOM   1520  CG  GLN A  90      65.924  58.834 105.800  1.00  0.00           C
ATOM   1523  CD  GLN A  90      66.565  59.785 106.800  1.00  0.00           C
ATOM   1524  OE1 GLN A  90      67.385  60.645 106.480  1.00  0.00           O
ATOM   1525  NE2 GLN A  90      66.244  59.564 108.090  1.00  0.00           N
ATOM   1528  C   GLN A  90      64.585  61.094 102.950  1.00  0.00           C
ATOM   1529  O   GLN A  90      63.954  60.625 101.990  1.00  0.00           O
ATOM   1530  N   PHE A  91      65.355  62.194 102.840  1.00  0.00           N
ATOM   1532  CA  PHE A  91      65.445  63.025 101.650  1.00  0.00           C
ATOM   1534  CB  PHE A  91      64.674  64.354 101.830  1.00  0.00           C
ATOM   1537  CG  PHE A  91      63.255  63.995 102.020  1.00  0.00           C
ATOM   1538  CD1 PHE A  91      62.465  63.774 100.880  1.00  0.00           C
ATOM   1540  CE1 PHE A  91      61.165  63.314 101.020  1.00  0.00           C
ATOM   1542  CZ  PHE A  91      60.664  62.984 102.290  1.00  0.00           C
ATOM   1544  CD2 PHE A  91      62.725  63.735 103.300  1.00  0.00           C
ATOM   1546  CE2 PHE A  91      61.445  63.185 103.420  1.00  0.00           C
ATOM   1548  C   PHE A  91      66.855  63.444 101.360  1.00  0.00           C
ATOM   1549  O   PHE A  91      67.634  63.664 102.290  1.00  0.00           O
ATOM   1550  N   VAL A  92      67.225  63.594 100.080  1.00  0.00           N
ATOM   1552  CA  VAL A  92      68.475  64.234  99.680  1.00  0.00           C
ATOM   1554  CB  VAL A  92      69.324  63.375  98.750  1.00  0.00           C
ATOM   1556  CG1 VAL A  92      70.664  64.075  98.440  1.00  0.00           C
ATOM   1560  CG2 VAL A  92      69.625  62.055  99.460  1.00  0.00           C
ATOM   1564  C   VAL A  92      68.125  65.525  98.980  1.00  0.00           C
ATOM   1565  O   VAL A  92      67.265  65.575  98.110  1.00  0.00           O
ATOM   1566  N   ILE A  93      68.795  66.624  99.370  1.00  0.00           N
ATOM   1568  CA  ILE A  93      68.604  67.925  98.760  1.00  0.00           C
ATOM   1570  CB  ILE A  93      67.765  68.895  99.590  1.00  0.00           C
ATOM   1572  CG2 ILE A  93      66.335  68.325  99.760  1.00  0.00           C
ATOM   1576  CG1 ILE A  93      68.315  69.204 101.000  1.00  0.00           C
ATOM   1579  CD  ILE A  93      69.515  70.155 101.090  1.00  0.00           C
ATOM   1583  C   ILE A  93      69.975  68.514  98.450  1.00  0.00           C
ATOM   1584  O   ILE A  93      71.015  68.035  98.910  1.00  0.00           O
ATOM   1585  N   SER A  94      70.015  69.604  97.650  1.00  0.00           N
ATOM   1587  CA  SER A  94      71.235  70.365  97.440  1.00  0.00           C
ATOM   1589  CB  SER A  94      71.774  70.344  95.990  1.00  0.00           C
ATOM   1592  OG  SER A  94      72.385  69.075  95.710  1.00  0.00           O
ATOM   1594  C   SER A  94      71.065  71.804  97.860  1.00  0.00           C
ATOM   1595  O   SER A  94      70.025  72.405  97.600  1.00  0.00           O
ATOM   1596  N   ASP A  95      72.115  72.384  98.490  1.00  0.00           N
ATOM   1598  CA  ASP A  95      72.324  73.825  98.460  1.00  0.00           C
ATOM   1600  CB  ASP A  95      73.195  74.315  99.660  1.00  0.00           C
ATOM   1603  CG  ASP A  95      73.235  75.825  99.800  1.00  0.00           C
ATOM   1604  OD1 ASP A  95      72.555  76.535  99.020  1.00  0.00           O
ATOM   1605  OD2 ASP A  95      73.925  76.314 100.730  1.00  0.00           O
ATOM   1606  C   ASP A  95      73.085  74.094  97.190  1.00  0.00           C
ATOM   1607  O   ASP A  95      74.254  73.725  97.080  1.00  0.00           O
ATOM   1608  N   GLU A  96      72.464  74.704  96.170  1.00  0.00           N
ATOM   1610  CA  GLU A  96      73.095  74.715  94.870  1.00  0.00           C
ATOM   1612  CB  GLU A  96      72.015  74.895  93.780  1.00  0.00           C
ATOM   1615  CG  GLU A  96      72.395  74.265  92.410  1.00  0.00           C
ATOM   1618  CD  GLU A  96      72.684  72.765  92.360  1.00  0.00           C
ATOM   1619  OE1 GLU A  96      72.695  72.035  93.390  1.00  0.00           O
ATOM   1620  OE2 GLU A  96      73.024  72.295  91.250  1.00  0.00           O
ATOM   1621  C   GLU A  96      74.235  75.725  94.810  1.00  0.00           C
ATOM   1622  O   GLU A  96      75.204  75.565  94.080  1.00  0.00           O
ATOM   1623  N   ARG A  97      74.225  76.755  95.700  1.00  0.00           N
ATOM   1625  CA  ARG A  97      75.305  77.715  95.880  1.00  0.00           C
ATOM   1627  CB  ARG A  97      74.845  78.785  96.900  1.00  0.00           C
ATOM   1630  CG  ARG A  97      75.735  80.053  97.040  1.00  0.00           C
ATOM   1633  CD  ARG A  97      77.085  79.965  97.780  1.00  0.00           C
ATOM   1636  NE  ARG A  97      76.864  79.325  99.120  1.00  0.00           N
ATOM   1638  CZ  ARG A  97      76.835  79.924 100.300  1.00  0.00           C
ATOM   1639  NH1 ARG A  97      76.964  81.225 100.460  1.00  0.00           N
ATOM   1642  NH2 ARG A  97      76.695  79.195 101.390  1.00  0.00           N
ATOM   1645  C   ARG A  97      76.614  77.104  96.340  1.00  0.00           C
ATOM   1646  O   ARG A  97      77.684  77.424  95.840  1.00  0.00           O
ATOM   1647  N   ASP A  98      76.555  76.195  97.330  1.00  0.00           N
ATOM   1649  CA  ASP A  98      77.735  75.554  97.880  1.00  0.00           C
ATOM   1651  CB  ASP A  98      77.354  75.265  99.370  1.00  0.00           C
ATOM   1654  CG  ASP A  98      78.424  74.715 100.320  1.00  0.00           C
ATOM   1655  OD1 ASP A  98      79.635  74.725 100.000  1.00  0.00           O
ATOM   1656  OD2 ASP A  98      78.024  74.354 101.460  1.00  0.00           O
ATOM   1657  C   ASP A  98      78.065  74.325  97.020  1.00  0.00           C
ATOM   1658  O   ASP A  98      79.175  73.785  96.990  1.00  0.00           O
ATOM   1659  N   TYR A  99      77.045  73.855  96.270  1.00  0.00           N
ATOM   1661  CA  TYR A  99      76.795  72.494  95.820  1.00  0.00           C
ATOM   1663  CB  TYR A  99      77.754  71.953  94.720  1.00  0.00           C
ATOM   1666  CG  TYR A  99      77.515  72.564  93.370  1.00  0.00           C
ATOM   1667  CD1 TYR A  99      76.254  72.975  92.900  1.00  0.00           C
ATOM   1669  CE1 TYR A  99      76.125  73.535  91.630  1.00  0.00           C
ATOM   1671  CZ  TYR A  99      77.235  73.634  90.790  1.00  0.00           C
ATOM   1672  OH  TYR A  99      77.095  74.175  89.510  1.00  0.00           O
ATOM   1674  CD2 TYR A  99      78.614  72.634  92.500  1.00  0.00           C
ATOM   1676  CE2 TYR A  99      78.475  73.165  91.210  1.00  0.00           C
ATOM   1678  C   TYR A  99      76.605  71.453  96.900  1.00  0.00           C
ATOM   1679  O   TYR A  99      76.515  70.255  96.610  1.00  0.00           O
ATOM   1680  N   ALA A 100      76.434  71.874  98.170  1.00  0.00           N
ATOM   1682  CA  ALA A 100      76.335  70.994  99.310  1.00  0.00           C
ATOM   1684  CB  ALA A 100      76.125  71.745 100.630  1.00  0.00           C
ATOM   1688  C   ALA A 100      75.225  69.994  99.160  1.00  0.00           C
ATOM   1689  O   ALA A 100      74.205  70.245  98.510  1.00  0.00           O
ATOM   1690  N   ILE A 101      75.445  68.785  99.650  1.00  0.00           N
ATOM   1692  CA  ILE A 101      74.495  67.703  99.560  1.00  0.00           C
ATOM   1694  CB  ILE A 101      75.045  66.495  98.820  1.00  0.00           C
ATOM   1696  CG2 ILE A 101      73.975  65.385  98.770  1.00  0.00           C
ATOM   1700  CG1 ILE A 101      75.605  66.825  97.410  1.00  0.00           C
ATOM   1703  CD  ILE A 101      76.545  65.755  96.860  1.00  0.00           C
ATOM   1707  C   ILE A 101      74.225  67.375 101.000  1.00  0.00           C
ATOM   1708  O   ILE A 101      75.134  67.085 101.770  1.00  0.00           O
ATOM   1709  N   TYR A 102      72.945  67.435 101.380  1.00  0.00           N
ATOM   1711  CA  TYR A 102      72.485  67.104 102.700  1.00  0.00           C
ATOM   1713  CB  TYR A 102      71.714  68.255 103.410  1.00  0.00           C
ATOM   1716  CG  TYR A 102      72.535  69.505 103.590  1.00  0.00           C
ATOM   1717  CD1 TYR A 102      73.055  69.814 104.860  1.00  0.00           C
ATOM   1719  CE1 TYR A 102      73.705  71.035 105.090  1.00  0.00           C
ATOM   1721  CZ  TYR A 102      73.835  71.975 104.060  1.00  0.00           C
ATOM   1722  OH  TYR A 102      74.464  73.215 104.310  1.00  0.00           O
ATOM   1724  CD2 TYR A 102      72.695  70.454 102.560  1.00  0.00           C
ATOM   1726  CE2 TYR A 102      73.324  71.675 102.800  1.00  0.00           C
ATOM   1728  C   TYR A 102      71.515  65.954 102.530  1.00  0.00           C
ATOM   1729  O   TYR A 102      70.595  66.035 101.710  1.00  0.00           O
ATOM   1730  N   VAL A 103      71.705  64.884 103.320  1.00  0.00           N
ATOM   1732  CA  VAL A 103      70.644  63.945 103.650  1.00  0.00           C
ATOM   1734  CB  VAL A 103      71.165  62.535 103.930  1.00  0.00           C
ATOM   1736  CG1 VAL A 103      71.795  61.884 102.690  1.00  0.00           C
ATOM   1740  CG2 VAL A 103      72.225  62.565 105.030  1.00  0.00           C
ATOM   1744  C   VAL A 103      69.864  64.484 104.860  1.00  0.00           C
ATOM   1745  O   VAL A 103      70.445  65.055 105.790  1.00  0.00           O
ATOM   1746  N   ILE A 104      68.525  64.335 104.860  1.00  0.00           N
ATOM   1748  CA  ILE A 104      67.634  64.895 105.860  1.00  0.00           C
ATOM   1750  CB  ILE A 104      66.864  66.145 105.400  1.00  0.00           C
ATOM   1752  CG2 ILE A 104      66.364  66.895 106.650  1.00  0.00           C
ATOM   1756  CG1 ILE A 104      67.684  67.095 104.500  1.00  0.00           C
ATOM   1759  CD  ILE A 104      66.805  68.195 103.890  1.00  0.00           C
ATOM   1763  C   ILE A 104      66.574  63.875 106.260  1.00  0.00           C
ATOM   1764  O   ILE A 104      65.945  63.255 105.400  1.00  0.00           O
ATOM   1765  N   SER A 105      66.325  63.735 107.580  1.00  0.00           N
ATOM   1767  CA  SER A 105      65.204  62.995 108.160  1.00  0.00           C
ATOM   1769  CB  SER A 105      65.534  62.414 109.570  1.00  0.00           C
ATOM   1772  OG  SER A 105      64.454  61.745 110.240  1.00  0.00           O
ATOM   1774  C   SER A 105      64.065  63.953 108.330  1.00  0.00           C
ATOM   1775  O   SER A 105      64.214  64.994 108.980  1.00  0.00           O
ATOM   1776  N   LEU A 106      62.905  63.655 107.740  1.00  0.00           N
ATOM   1778  CA  LEU A 106      61.714  64.453 107.910  1.00  0.00           C
ATOM   1780  CB  LEU A 106      61.355  65.155 106.570  1.00  0.00           C
ATOM   1783  CG  LEU A 106      60.125  66.075 106.620  1.00  0.00           C
ATOM   1785  CD1 LEU A 106      60.504  67.405 107.270  1.00  0.00           C
ATOM   1789  CD2 LEU A 106      59.565  66.335 105.230  1.00  0.00           C
ATOM   1793  C   LEU A 106      60.585  63.564 108.380  1.00  0.00           C
ATOM   1794  O   LEU A 106      59.874  62.915 107.610  1.00  0.00           O
ATOM   1795  N   THR A 107      60.385  63.524 109.710  1.00  0.00           N
ATOM   1797  CA  THR A 107      59.245  62.955 110.420  1.00  0.00           C
ATOM   1799  CB  THR A 107      59.315  63.165 111.950  1.00  0.00           C
ATOM   1801  OG1 THR A 107      59.065  64.514 112.360  1.00  0.00           O
ATOM   1803  CG2 THR A 107      60.714  62.775 112.440  1.00  0.00           C
ATOM   1807  C   THR A 107      57.885  63.444 109.930  1.00  0.00           C
ATOM   1808  O   THR A 107      57.785  64.484 109.280  1.00  0.00           O
ATOM   1809  N   PRO A 108      56.795  62.785 110.240  1.00  0.00           N
ATOM   1810  CD  PRO A 108      56.805  61.334 110.380  1.00  0.00           C
ATOM   1813  CA  PRO A 108      55.464  63.305 109.910  1.00  0.00           C
ATOM   1815  CB  PRO A 108      54.534  62.104 110.180  1.00  0.00           C
ATOM   1818  CG  PRO A 108      55.394  61.024 110.840  1.00  0.00           C
ATOM   1821  C   PRO A 108      55.075  64.545 110.710  1.00  0.00           C
ATOM   1822  O   PRO A 108      54.074  65.164 110.380  1.00  0.00           O
ATOM   1823  N   ASN A 109      55.825  64.913 111.770  1.00  0.00           N
ATOM   1825  CA  ASN A 109      55.574  66.104 112.570  1.00  0.00           C
ATOM   1827  CB  ASN A 109      56.215  65.883 113.980  1.00  0.00           C
ATOM   1830  CG  ASN A 109      55.854  66.994 114.950  1.00  0.00           C
ATOM   1831  OD1 ASN A 109      54.804  67.625 114.860  1.00  0.00           O
ATOM   1832  ND2 ASN A 109      56.795  67.273 115.880  1.00  0.00           N
ATOM   1835  C   ASN A 109      56.135  67.375 111.940  1.00  0.00           C
ATOM   1836  O   ASN A 109      55.664  68.465 112.230  1.00  0.00           O
ATOM   1837  N   SER A 110      57.145  67.264 111.050  1.00  0.00           N
ATOM   1839  CA  SER A 110      57.745  68.374 110.310  1.00  0.00           C
ATOM   1841  CB  SER A 110      56.805  69.505 109.790  1.00  0.00           C
ATOM   1844  OG  SER A 110      55.784  68.984 108.940  1.00  0.00           O
ATOM   1846  C   SER A 110      59.025  68.875 110.950  1.00  0.00           C
ATOM   1847  O   SER A 110      59.565  69.913 110.600  1.00  0.00           O
ATOM   1848  N   GLU A 111      59.604  68.094 111.880  1.00  0.00           N
ATOM   1850  CA  GLU A 111      60.965  68.275 112.340  1.00  0.00           C
ATOM   1852  CB  GLU A 111      61.195  67.465 113.640  1.00  0.00           C
ATOM   1855  CG  GLU A 111      60.425  67.874 114.920  1.00  0.00           C
ATOM   1858  CD  GLU A 111      61.075  67.255 116.150  1.00  0.00           C
ATOM   1859  OE1 GLU A 111      61.835  66.255 116.030  1.00  0.00           O
ATOM   1860  OE2 GLU A 111      60.914  67.765 117.282  1.00  0.00           O
ATOM   1861  C   GLU A 111      62.024  67.795 111.330  1.00  0.00           C
ATOM   1862  O   GLU A 111      62.234  66.594 111.160  1.00  0.00           O
ATOM   1863  N   VAL A 112      62.805  68.695 110.680  1.00  0.00           N
ATOM   1865  CA  VAL A 112      63.995  68.314 109.930  1.00  0.00           C
ATOM   1867  CB  VAL A 112      64.324  69.275 108.780  1.00  0.00           C
ATOM   1869  CG1 VAL A 112      63.315  69.075 107.650  1.00  0.00           C
ATOM   1873  CG2 VAL A 112      64.315  70.744 109.240  1.00  0.00           C
ATOM   1877  C   VAL A 112      65.245  68.085 110.790  1.00  0.00           C
ATOM   1878  O   VAL A 112      65.664  68.914 111.610  1.00  0.00           O
ATOM   1879  N   LYS A 113      65.915  66.935 110.600  1.00  0.00           N
ATOM   1881  CA  LYS A 113      67.235  66.675 111.150  1.00  0.00           C
ATOM   1883  CB  LYS A 113      67.255  65.495 112.170  1.00  0.00           C
ATOM   1886  CG  LYS A 113      68.665  65.115 112.680  1.00  0.00           C
ATOM   1889  CD  LYS A 113      68.684  64.164 113.900  1.00  0.00           C
ATOM   1892  CE  LYS A 113      70.125  63.825 114.350  1.00  0.00           C
ATOM   1895  NZ  LYS A 113      70.155  63.045 115.610  1.00  0.00           N
ATOM   1899  C   LYS A 113      68.184  66.365 110.010  1.00  0.00           C
ATOM   1900  O   LYS A 113      67.884  65.535 109.170  1.00  0.00           O
ATOM   1901  N   ILE A 114      69.345  67.055 109.950  1.00  0.00           N
ATOM   1903  CA  ILE A 114      70.445  66.685 109.060  1.00  0.00           C
ATOM   1905  CB  ILE A 114      71.405  67.854 108.830  1.00  0.00           C
ATOM   1907  CG2 ILE A 114      72.555  67.445 107.880  1.00  0.00           C
ATOM   1911  CG1 ILE A 114      70.644  69.094 108.260  1.00  0.00           C
ATOM   1914  CD  ILE A 114      71.434  70.405 108.320  1.00  0.00           C
ATOM   1918  C   ILE A 114      71.135  65.425 109.590  1.00  0.00           C
ATOM   1919  O   ILE A 114      71.254  65.234 110.800  1.00  0.00           O
ATOM   1920  N   LEU A 115      71.555  64.494 108.710  1.00  0.00           N
ATOM   1922  CA  LEU A 115      72.255  63.295 109.160  1.00  0.00           C
ATOM   1924  CB  LEU A 115      71.525  61.985 108.770  1.00  0.00           C
ATOM   1927  CG  LEU A 115      70.075  61.825 109.240  1.00  0.00           C
ATOM   1929  CD1 LEU A 115      69.105  62.615 108.360  1.00  0.00           C
ATOM   1933  CD2 LEU A 115      69.674  60.354 109.140  1.00  0.00           C
ATOM   1937  C   LEU A 115      73.665  63.195 108.620  1.00  0.00           C
ATOM   1938  O   LEU A 115      74.545  62.615 109.260  1.00  0.00           O
ATOM   1939  N   LYS A 116      73.915  63.805 107.450  1.00  0.00           N
ATOM   1941  CA  LYS A 116      75.195  63.855 106.800  1.00  0.00           C
ATOM   1943  CB  LYS A 116      75.614  62.524 106.120  1.00  0.00           C
ATOM   1946  CG  LYS A 116      76.815  62.584 105.140  1.00  0.00           C
ATOM   1949  CD  LYS A 116      77.135  61.194 104.580  1.00  0.00           C
ATOM   1952  CE  LYS A 116      78.375  61.145 103.670  1.00  0.00           C
ATOM   1955  NZ  LYS A 116      78.555  59.774 103.140  1.00  0.00           N
ATOM   1959  C   LYS A 116      75.175  65.024 105.850  1.00  0.00           C
ATOM   1960  O   LYS A 116      74.144  65.344 105.250  1.00  0.00           O
ATOM   1961  N   LYS A 117      76.325  65.685 105.700  1.00  0.00           N
ATOM   1963  CA  LYS A 117      76.504  66.755 104.750  1.00  0.00           C
ATOM   1965  CB  LYS A 117      76.515  68.133 105.450  1.00  0.00           C
ATOM   1968  CG  LYS A 117      76.535  69.405 104.580  1.00  0.00           C
ATOM   1971  CD  LYS A 117      77.894  69.835 103.980  1.00  0.00           C
ATOM   1974  CE  LYS A 117      77.934  71.314 103.560  1.00  0.00           C
ATOM   1977  NZ  LYS A 117      78.424  72.204 104.640  1.00  0.00           N
ATOM   1981  C   LYS A 117      77.835  66.515 104.090  1.00  0.00           C
ATOM   1982  O   LYS A 117      78.875  66.414 104.760  1.00  0.00           O
ATOM   1983  N   ILE A 118      77.824  66.435 102.760  1.00  0.00           N
ATOM   1985  CA  ILE A 118      78.994  66.295 101.930  1.00  0.00           C
ATOM   1987  CB  ILE A 118      79.065  64.954 101.220  1.00  0.00           C
ATOM   1989  CG2 ILE A 118      77.725  64.564 100.590  1.00  0.00           C
ATOM   1993  CG1 ILE A 118      80.145  64.913 100.120  1.00  0.00           C
ATOM   1996  CD  ILE A 118      80.244  63.555  99.450  1.00  0.00           C
ATOM   2000  C   ILE A 118      79.004  67.475 100.990  1.00  0.00           C
ATOM   2001  O   ILE A 118      77.964  67.984 100.580  1.00  0.00           O
ATOM   2002  N   LYS A 119      80.195  68.005 100.640  1.00  0.00           N
ATOM   2004  CA  LYS A 119      80.285  68.953  99.560  1.00  0.00           C
ATOM   2006  CB  LYS A 119      81.255  70.125  99.870  1.00  0.00           C
ATOM   2009  CG  LYS A 119      80.705  71.085 100.930  1.00  0.00           C
ATOM   2012  CD  LYS A 119      81.625  72.305 101.140  1.00  0.00           C
ATOM   2015  CE  LYS A 119      81.165  73.225 102.280  1.00  0.00           C
ATOM   2018  NZ  LYS A 119      81.985  74.445 102.310  1.00  0.00           N
ATOM   2022  C   LYS A 119      80.754  68.195  98.360  1.00  0.00           C
ATOM   2023  O   LYS A 119      81.544  67.264  98.500  1.00  0.00           O
ATOM   2024  N   ILE A 120      80.314  68.575  97.150  1.00  0.00           N
ATOM   2026  CA  ILE A 120      80.985  68.124  95.950  1.00  0.00           C
ATOM   2028  CB  ILE A 120      80.104  68.234  94.710  1.00  0.00           C
ATOM   2030  CG2 ILE A 120      80.235  69.585  93.970  1.00  0.00           C
ATOM   2034  CG1 ILE A 120      80.364  67.055  93.750  1.00  0.00           C
ATOM   2037  CD  ILE A 120      79.134  66.715  92.910  1.00  0.00           C
ATOM   2041  C   ILE A 120      82.355  68.835  95.870  1.00  0.00           C
ATOM   2042  O   ILE A 120      82.425  70.045  96.130  1.00  0.00           O
ATOM   2043  N   PRO A 121      83.475  68.174  95.610  1.00  0.00           N
ATOM   2044  CD  PRO A 121      83.675  66.745  95.880  1.00  0.00           C
ATOM   2047  CA  PRO A 121      84.755  68.855  95.430  1.00  0.00           C
ATOM   2049  CB  PRO A 121      85.804  67.734  95.480  1.00  0.00           C
ATOM   2052  CG  PRO A 121      85.125  66.664  96.340  1.00  0.00           C
ATOM   2055  C   PRO A 121      84.845  69.674  94.160  1.00  0.00           C
ATOM   2056  O   PRO A 121      84.694  69.094  93.080  1.00  0.00           O
ATOM   2057  N   LEU A 122      85.184  70.975  94.250  1.00  0.00           N
ATOM   2059  CA  LEU A 122      85.405  71.795  93.070  1.00  0.00           C
ATOM   2061  CB  LEU A 122      84.325  72.885  92.900  1.00  0.00           C
ATOM   2064  CG  LEU A 122      82.934  72.365  92.500  1.00  0.00           C
ATOM   2066  CD1 LEU A 122      82.045  73.575  92.230  1.00  0.00           C
ATOM   2070  CD2 LEU A 122      82.954  71.495  91.240  1.00  0.00           C
ATOM   2074  C   LEU A 122      86.765  72.475  93.060  1.00  0.00           C
ATOM   2075  O   LEU A 122      87.434  72.645  94.070  1.00  0.00           O
ATOM   2076  N   GLN A 123      87.215  72.844  91.840  1.00  0.00           N
ATOM   2078  CA  GLN A 123      88.444  73.575  91.610  1.00  0.00           C
ATOM   2080  CB  GLN A 123      89.325  72.795  90.600  1.00  0.00           C
ATOM   2083  CG  GLN A 123      88.854  72.725  89.110  1.00  0.00           C
ATOM   2086  CD  GLN A 123      87.545  71.975  88.910  1.00  0.00           C
ATOM   2087  OE1 GLN A 123      87.374  70.795  89.220  1.00  0.00           O
ATOM   2088  NE2 GLN A 123      86.515  72.664  88.350  1.00  0.00           N
ATOM   2091  C   GLN A 123      88.174  74.935  91.020  1.00  0.00           C
ATOM   2092  O   GLN A 123      89.085  75.674  90.640  1.00  0.00           O
ATOM   2093  N   GLU A 124      86.895  75.314  90.890  1.00  0.00           N
ATOM   2095  CA  GLU A 124      86.464  76.615  90.430  1.00  0.00           C
ATOM   2097  CB  GLU A 124      86.275  76.594  88.880  1.00  0.00           C
ATOM   2100  CG  GLU A 124      85.664  77.865  88.220  1.00  0.00           C
ATOM   2103  CD  GLU A 124      85.314  77.674  86.740  1.00  0.00           C
ATOM   2104  OE1 GLU A 124      85.524  76.545  86.210  1.00  0.00           O
ATOM   2105  OE2 GLU A 124      84.845  78.645  86.090  1.00  0.00           O
ATOM   2106  C   GLU A 124      85.154  76.795  91.140  1.00  0.00           C
ATOM   2107  O   GLU A 124      84.445  75.805  91.300  1.00  0.00           O
ATOM   2108  N   SER A 125      84.765  78.015  91.590  1.00  0.00           N
ATOM   2110  CA  SER A 125      83.444  78.285  92.160  1.00  0.00           C
ATOM   2112  CB  SER A 125      83.164  79.815  92.300  1.00  0.00           C
ATOM   2115  OG  SER A 125      84.055  80.515  93.160  1.00  0.00           O
ATOM   2117  C   SER A 125      82.285  77.725  91.320  1.00  0.00           C
ATOM   2118  O   SER A 125      82.364  77.854  90.100  1.00  0.00           O
ATOM   2119  N   PRO A 126      81.214  77.145  91.880  1.00  0.00           N
ATOM   2120  CD  PRO A 126      81.115  76.895  93.320  1.00  0.00           C
ATOM   2123  CA  PRO A 126      79.994  76.745  91.160  1.00  0.00           C
ATOM   2125  CB  PRO A 126      78.994  76.505  92.290  1.00  0.00           C
ATOM   2128  CG  PRO A 126      79.824  76.104  93.500  1.00  0.00           C
ATOM   2131  C   PRO A 126      79.414  77.734  90.140  1.00  0.00           C
ATOM   2132  O   PRO A 126      79.565  78.935  90.330  1.00  0.00           O
ATOM   2133  N   THR A 127      78.714  77.273  89.080  1.00  0.00           N
ATOM   2135  CA  THR A 127      77.945  78.135  88.160  1.00  0.00           C
ATOM   2137  CB  THR A 127      77.295  77.354  87.000  1.00  0.00           C
ATOM   2139  OG1 THR A 127      76.975  78.205  85.910  1.00  0.00           O
ATOM   2141  CG2 THR A 127      76.015  76.635  87.430  1.00  0.00           C
ATOM   2145  C   THR A 127      76.875  78.915  88.900  1.00  0.00           C
ATOM   2146  O   THR A 127      76.345  78.415  89.890  1.00  0.00           O
ATOM   2147  N   ASN A 128      76.525  80.165  88.520  1.00  0.00           N
ATOM   2149  CA  ASN A 128      75.524  80.925  89.270  1.00  0.00           C
ATOM   2151  CB  ASN A 128      75.985  82.355  89.720  1.00  0.00           C
ATOM   2154  CG  ASN A 128      76.015  83.414  88.620  1.00  0.00           C
ATOM   2155  OD1 ASN A 128      76.885  83.395  87.750  1.00  0.00           O
ATOM   2156  ND2 ASN A 128      75.134  84.435  88.670  1.00  0.00           N
ATOM   2159  C   ASN A 128      74.205  80.945  88.540  1.00  0.00           C
ATOM   2160  O   ASN A 128      74.074  81.465  87.430  1.00  0.00           O
ATOM   2161  N   CYS A 129      73.175  80.333  89.180  1.00  0.00           N
ATOM   2163  CA  CYS A 129      71.795  80.343  88.720  1.00  0.00           C
ATOM   2165  CB  CYS A 129      71.195  81.754  88.520  1.00  0.00           C
ATOM   2168  SG  CYS A 129      71.395  82.703  90.040  1.00  0.00           S
ATOM   2170  C   CYS A 129      71.644  79.484  87.500  1.00  0.00           C
ATOM   2171  O   CYS A 129      70.885  79.765  86.570  1.00  0.00           O
ATOM   2172  N   GLY A 130      72.445  78.424  87.490  1.00  0.00           N
ATOM   2174  CA  GLY A 130      72.535  77.524  86.380  1.00  0.00           C
ATOM   2177  C   GLY A 130      71.805  76.295  86.760  1.00  0.00           C
ATOM   2178  O   GLY A 130      71.975  75.785  87.870  1.00  0.00           O
ATOM   2179  N   PHE A 131      70.985  75.845  85.810  1.00  0.00           N
ATOM   2181  CA  PHE A 131      70.035  74.764  85.910  1.00  0.00           C
ATOM   2183  CB  PHE A 131      69.445  74.555  84.480  1.00  0.00           C
ATOM   2186  CG  PHE A 131      70.504  74.124  83.490  1.00  0.00           C
ATOM   2187  CD1 PHE A 131      71.005  72.825  83.580  1.00  0.00           C
ATOM   2189  CE1 PHE A 131      72.045  72.395  82.760  1.00  0.00           C
ATOM   2191  CZ  PHE A 131      72.555  73.225  81.760  1.00  0.00           C
ATOM   2193  CD2 PHE A 131      71.025  74.975  82.490  1.00  0.00           C
ATOM   2195  CE2 PHE A 131      72.025  74.514  81.610  1.00  0.00           C
ATOM   2197  C   PHE A 131      70.565  73.485  86.570  1.00  0.00           C
ATOM   2198  O   PHE A 131      71.774  73.234  86.640  1.00  0.00           O
ATOM   2199  N   GLU A 132      69.665  72.594  87.030  1.00  0.00           N
ATOM   2201  CA  GLU A 132      70.104  71.414  87.730  1.00  0.00           C
ATOM   2203  CB  GLU A 132      70.464  71.704  89.220  1.00  0.00           C
ATOM   2206  CG  GLU A 132      69.315  72.195  90.130  1.00  0.00           C
ATOM   2209  CD  GLU A 132      68.934  73.655  89.850  1.00  0.00           C
ATOM   2210  OE1 GLU A 132      67.765  73.895  89.480  1.00  0.00           O
ATOM   2211  OE2 GLU A 132      69.805  74.545  89.990  1.00  0.00           O
ATOM   2212  C   GLU A 132      69.095  70.304  87.640  1.00  0.00           C
ATOM   2213  O   GLU A 132      67.945  70.484  87.270  1.00  0.00           O
ATOM   2214  N   GLY A 133      69.495  69.064  87.950  1.00  0.00           N
ATOM   2216  CA  GLY A 133      68.545  67.965  88.010  1.00  0.00           C
ATOM   2219  C   GLY A 133      69.065  66.883  88.900  1.00  0.00           C
ATOM   2220  O   GLY A 133      70.275  66.635  88.950  1.00  0.00           O
ATOM   2221  N   LEU A 134      68.175  66.195  89.630  1.00  0.00           N
ATOM   2223  CA  LEU A 134      68.505  65.085  90.520  1.00  0.00           C
ATOM   2225  CB  LEU A 134      68.195  65.385  92.000  1.00  0.00           C
ATOM   2228  CG  LEU A 134      69.434  65.755  92.850  1.00  0.00           C
ATOM   2230  CD1 LEU A 134      70.375  64.555  93.000  1.00  0.00           C
ATOM   2234  CD2 LEU A 134      70.215  66.965  92.310  1.00  0.00           C
ATOM   2238  C   LEU A 134      67.765  63.855  90.070  1.00  0.00           C
ATOM   2239  O   LEU A 134      66.684  63.953  89.500  1.00  0.00           O
ATOM   2240  N   ALA A 135      68.415  62.685  90.210  1.00  0.00           N
ATOM   2242  CA  ALA A 135      67.875  61.404  89.810  1.00  0.00           C
ATOM   2244  CB  ALA A 135      68.125  61.105  88.310  1.00  0.00           C
ATOM   2248  C   ALA A 135      68.604  60.345  90.590  1.00  0.00           C
ATOM   2249  O   ALA A 135      69.824  60.425  90.760  1.00  0.00           O
ATOM   2250  N   TYR A 136      67.884  59.315  91.070  1.00  0.00           N
ATOM   2252  CA  TYR A 136      68.485  58.345  91.950  1.00  0.00           C
ATOM   2254  CB  TYR A 136      68.214  58.745  93.420  1.00  0.00           C
ATOM   2257  CG  TYR A 136      68.595  57.724  94.450  1.00  0.00           C
ATOM   2258  CD1 TYR A 136      69.924  57.384  94.750  1.00  0.00           C
ATOM   2260  CE1 TYR A 136      70.215  56.485  95.790  1.00  0.00           C
ATOM   2262  CZ  TYR A 136      69.175  55.905  96.530  1.00  0.00           C
ATOM   2263  OH  TYR A 136      69.425  54.995  97.580  1.00  0.00           O
ATOM   2265  CD2 TYR A 136      67.575  57.125  95.190  1.00  0.00           C
ATOM   2267  CE2 TYR A 136      67.855  56.224  96.230  1.00  0.00           C
ATOM   2269  C   TYR A 136      68.085  56.915  91.640  1.00  0.00           C
ATOM   2270  O   TYR A 136      66.925  56.495  91.660  1.00  0.00           O
ATOM   2271  N   SER A 137      69.114  56.085  91.380  1.00  0.00           N
ATOM   2273  CA  SER A 137      68.905  54.665  91.210  1.00  0.00           C
ATOM   2275  CB  SER A 137      69.915  54.045  90.230  1.00  0.00           C
ATOM   2278  OG  SER A 137      69.775  52.635  90.090  1.00  0.00           O
ATOM   2280  C   SER A 137      69.015  54.005  92.550  1.00  0.00           C
ATOM   2281  O   SER A 137      70.085  53.955  93.150  1.00  0.00           O
ATOM   2282  N   ARG A 138      67.884  53.475  93.080  1.00  0.00           N
ATOM   2284  CA  ARG A 138      67.875  52.745  94.330  1.00  0.00           C
ATOM   2286  CB  ARG A 138      66.425  52.355  94.720  1.00  0.00           C
ATOM   2289  CG  ARG A 138      65.485  53.545  94.940  1.00  0.00           C
ATOM   2292  CD  ARG A 138      64.114  53.055  95.400  1.00  0.00           C
ATOM   2295  NE  ARG A 138      63.195  54.195  95.690  1.00  0.00           N
ATOM   2297  CZ  ARG A 138      63.024  54.674  96.900  1.00  0.00           C
ATOM   2298  NH1 ARG A 138      63.785  54.305  97.910  1.00  0.00           N
ATOM   2301  NH2 ARG A 138      62.325  55.785  97.070  1.00  0.00           N
ATOM   2304  C   ARG A 138      68.765  51.495  94.340  1.00  0.00           C
ATOM   2305  O   ARG A 138      69.464  51.224  95.310  1.00  0.00           O
ATOM   2306  N   GLN A 139      68.744  50.725  93.230  1.00  0.00           N
ATOM   2308  CA  GLN A 139      69.565  49.545  93.020  1.00  0.00           C
ATOM   2310  CB  GLN A 139      69.274  48.904  91.640  1.00  0.00           C
ATOM   2313  CG  GLN A 139      67.785  48.594  91.360  1.00  0.00           C
ATOM   2316  CD  GLN A 139      67.585  48.035  89.950  1.00  0.00           C
ATOM   2317  OE1 GLN A 139      68.515  47.935  89.140  1.00  0.00           O
ATOM   2318  NE2 GLN A 139      66.325  47.665  89.620  1.00  0.00           N
ATOM   2321  C   GLN A 139      71.045  49.844  93.060  1.00  0.00           C
ATOM   2322  O   GLN A 139      71.855  49.125  93.640  1.00  0.00           O
ATOM   2323  N   ASP A 140      71.465  50.944  92.430  1.00  0.00           N
ATOM   2325  CA  ASP A 140      72.864  51.305  92.390  1.00  0.00           C
ATOM   2327  CB  ASP A 140      73.074  52.274  91.200  1.00  0.00           C
ATOM   2330  CG  ASP A 140      72.575  51.735  89.870  1.00  0.00           C
ATOM   2331  OD1 ASP A 140      72.305  50.515  89.710  1.00  0.00           O
ATOM   2332  OD2 ASP A 140      72.424  52.605  88.960  1.00  0.00           O
ATOM   2333  C   ASP A 140      73.324  51.965  93.690  1.00  0.00           C
ATOM   2334  O   ASP A 140      74.515  51.975  94.000  1.00  0.00           O
ATOM   2335  N   HIS A 141      72.405  52.544  94.500  1.00  0.00           N
ATOM   2337  CA  HIS A 141      72.675  53.655  95.420  1.00  0.00           C
ATOM   2339  CB  HIS A 141      73.415  53.225  96.710  1.00  0.00           C
ATOM   2342  ND1 HIS A 141      71.845  52.955  98.620  1.00  0.00           N
ATOM   2343  CG  HIS A 141      72.604  52.375  97.620  1.00  0.00           C
ATOM   2344  CE1 HIS A 141      71.364  51.945  99.320  1.00  0.00           C
ATOM   2346  NE2 HIS A 141      71.815  50.755  98.850  1.00  0.00           N
ATOM   2348  CD2 HIS A 141      72.634  51.035  97.780  1.00  0.00           C
ATOM   2350  C   HIS A 141      73.434  54.814  94.790  1.00  0.00           C
ATOM   2351  O   HIS A 141      74.355  55.385  95.390  1.00  0.00           O
ATOM   2352  N   THR A 142      73.065  55.205  93.550  1.00  0.00           N
ATOM   2354  CA  THR A 142      73.864  56.155  92.780  1.00  0.00           C
ATOM   2356  CB  THR A 142      74.555  55.585  91.540  1.00  0.00           C
ATOM   2358  OG1 THR A 142      75.475  54.564  91.910  1.00  0.00           O
ATOM   2360  CG2 THR A 142      75.405  56.645  90.800  1.00  0.00           C
ATOM   2364  C   THR A 142      72.975  57.285  92.400  1.00  0.00           C
ATOM   2365  O   THR A 142      71.885  57.104  91.840  1.00  0.00           O
ATOM   2366  N   PHE A 143      73.415  58.514  92.700  1.00  0.00           N
ATOM   2368  CA  PHE A 143      72.725  59.704  92.260  1.00  0.00           C
ATOM   2370  CB  PHE A 143      72.614  60.895  93.270  1.00  0.00           C
ATOM   2373  CG  PHE A 143      72.004  60.475  94.570  1.00  0.00           C
ATOM   2374  CD1 PHE A 143      72.735  59.674  95.460  1.00  0.00           C
ATOM   2376  CE1 PHE A 143      72.165  59.245  96.660  1.00  0.00           C
ATOM   2378  CZ  PHE A 143      70.875  59.645  97.010  1.00  0.00           C
ATOM   2380  CD2 PHE A 143      70.714  60.915  94.950  1.00  0.00           C
ATOM   2382  CE2 PHE A 143      70.155  60.495  96.160  1.00  0.00           C
ATOM   2384  C   PHE A 143      73.485  60.224  91.080  1.00  0.00           C
ATOM   2385  O   PHE A 143      74.714  60.215  91.040  1.00  0.00           O
ATOM   2386  N   TRP A 144      72.725  60.735  90.110  1.00  0.00           N
ATOM   2388  CA  TRP A 144      73.245  61.695  89.160  1.00  0.00           C
ATOM   2390  CB  TRP A 144      72.675  61.465  87.730  1.00  0.00           C
ATOM   2393  CG  TRP A 144      73.095  60.154  87.130  1.00  0.00           C
ATOM   2394  CD1 TRP A 144      74.074  59.995  86.190  1.00  0.00           C
ATOM   2396  NE1 TRP A 144      74.214  58.655  85.900  1.00  0.00           N
ATOM   2398  CE2 TRP A 144      73.315  57.935  86.630  1.00  0.00           C
ATOM   2399  CD2 TRP A 144      72.585  58.834  87.430  1.00  0.00           C
ATOM   2400  CE3 TRP A 144      71.585  58.345  88.270  1.00  0.00           C
ATOM   2402  CZ3 TRP A 144      71.345  56.975  88.300  1.00  0.00           C
ATOM   2404  CZ2 TRP A 144      73.074  56.565  86.650  1.00  0.00           C
ATOM   2406  CH2 TRP A 144      72.065  56.094  87.500  1.00  0.00           C
ATOM   2408  C   TRP A 144      72.905  63.085  89.680  1.00  0.00           C
ATOM   2409  O   TRP A 144      71.795  63.335  90.140  1.00  0.00           O
ATOM   2410  N   PHE A 145      73.875  64.005  89.650  1.00  0.00           N
ATOM   2412  CA  PHE A 145      73.625  65.425  89.810  1.00  0.00           C
ATOM   2414  CB  PHE A 145      74.525  66.125  90.870  1.00  0.00           C
ATOM   2417  CG  PHE A 145      74.284  65.624  92.260  1.00  0.00           C
ATOM   2418  CD1 PHE A 145      74.824  64.415  92.680  1.00  0.00           C
ATOM   2420  CE1 PHE A 145      74.635  63.974  93.990  1.00  0.00           C
ATOM   2422  CZ  PHE A 145      73.905  64.744  94.900  1.00  0.00           C
ATOM   2424  CD2 PHE A 145      73.585  66.424  93.180  1.00  0.00           C
ATOM   2426  CE2 PHE A 145      73.394  65.985  94.490  1.00  0.00           C
ATOM   2428  C   PHE A 145      73.975  66.125  88.520  1.00  0.00           C
ATOM   2429  O   PHE A 145      75.155  66.215  88.180  1.00  0.00           O
ATOM   2430  N   PHE A 146      72.995  66.664  87.800  1.00  0.00           N
ATOM   2432  CA  PHE A 146      73.284  67.475  86.630  1.00  0.00           C
ATOM   2434  CB  PHE A 146      72.195  67.405  85.540  1.00  0.00           C
ATOM   2437  CG  PHE A 146      71.875  66.035  84.990  1.00  0.00           C
ATOM   2438  CD1 PHE A 146      71.025  65.185  85.700  1.00  0.00           C
ATOM   2440  CE1 PHE A 146      70.635  63.945  85.180  1.00  0.00           C
ATOM   2442  CZ  PHE A 146      71.085  63.545  83.930  1.00  0.00           C
ATOM   2444  CD2 PHE A 146      72.265  65.645  83.700  1.00  0.00           C
ATOM   2446  CE2 PHE A 146      71.905  64.383  83.190  1.00  0.00           C
ATOM   2448  C   PHE A 146      73.415  68.924  87.060  1.00  0.00           C
ATOM   2449  O   PHE A 146      72.564  69.435  87.790  1.00  0.00           O
ATOM   2450  N   LYS A 147      74.495  69.595  86.630  1.00  0.00           N
ATOM   2452  CA  LYS A 147      74.735  71.014  86.820  1.00  0.00           C
ATOM   2454  CB  LYS A 147      76.025  71.255  87.640  1.00  0.00           C
ATOM   2457  CG  LYS A 147      75.875  71.115  89.160  1.00  0.00           C
ATOM   2460  CD  LYS A 147      75.585  69.704  89.710  1.00  0.00           C
ATOM   2463  CE  LYS A 147      75.745  69.665  91.220  1.00  0.00           C
ATOM   2466  NZ  LYS A 147      74.635  70.374  91.850  1.00  0.00           N
ATOM   2470  C   LYS A 147      74.934  71.715  85.490  1.00  0.00           C
ATOM   2471  O   LYS A 147      75.524  71.134  84.570  1.00  0.00           O
ATOM   2472  N   GLU A 148      74.525  73.005  85.350  1.00  0.00           N
ATOM   2474  CA  GLU A 148      75.104  73.865  84.320  1.00  0.00           C
ATOM   2476  CB  GLU A 148      74.375  75.234  84.150  1.00  0.00           C
ATOM   2479  CG  GLU A 148      74.964  76.174  83.040  1.00  0.00           C
ATOM   2482  CD  GLU A 148      74.195  77.485  82.800  1.00  0.00           C
ATOM   2483  OE1 GLU A 148      73.155  77.734  83.470  1.00  0.00           O
ATOM   2484  OE2 GLU A 148      74.625  78.264  81.910  1.00  0.00           O
ATOM   2485  C   GLU A 148      76.614  74.075  84.470  1.00  0.00           C
ATOM   2486  O   GLU A 148      77.144  74.215  85.570  1.00  0.00           O
ATOM   2487  N   LYS A 149      77.324  74.104  83.330  1.00  0.00           N
ATOM   2489  CA  LYS A 149      78.725  74.445  83.220  1.00  0.00           C
ATOM   2491  CB  LYS A 149      79.725  73.805  84.220  1.00  0.00           C
ATOM   2494  CG  LYS A 149      81.174  74.245  83.950  1.00  0.00           C
ATOM   2497  CD  LYS A 149      82.175  73.645  84.940  1.00  0.00           C
ATOM   2500  CE  LYS A 149      83.475  74.445  84.920  1.00  0.00           C
ATOM   2503  NZ  LYS A 149      84.255  74.175  86.140  1.00  0.00           N
ATOM   2507  C   LYS A 149      79.144  73.984  81.860  1.00  0.00           C
ATOM   2508  O   LYS A 149      79.705  72.905  81.670  1.00  0.00           O
ATOM   2509  N   ASN A 150      78.905  74.844  80.870  1.00  0.00           N
ATOM   2511  CA  ASN A 150      79.534  74.785  79.580  1.00  0.00           C
ATOM   2513  CB  ASN A 150      81.045  75.155  79.620  1.00  0.00           C
ATOM   2516  CG  ASN A 150      81.255  76.505  80.290  1.00  0.00           C
ATOM   2517  OD1 ASN A 150      80.324  77.215  80.690  1.00  0.00           O
ATOM   2518  ND2 ASN A 150      82.555  76.835  80.510  1.00  0.00           N
ATOM   2521  C   ASN A 150      79.245  73.555  78.740  1.00  0.00           C
ATOM   2522  O   ASN A 150      80.025  72.594  78.660  1.00  0.00           O
ATOM   2523  N   PRO A 151      78.125  73.625  78.050  1.00  0.00           N
ATOM   2524  CD  PRO A 151      78.214  73.365  76.600  1.00  0.00           C
ATOM   2527  CA  PRO A 151      76.835  73.133  78.550  1.00  0.00           C
ATOM   2529  CB  PRO A 151      76.525  71.984  77.570  1.00  0.00           C
ATOM   2532  CG  PRO A 151      76.945  72.594  76.240  1.00  0.00           C
ATOM   2535  C   PRO A 151      76.665  72.664  79.980  1.00  0.00           C
ATOM   2536  O   PRO A 151      76.095  73.365  80.810  1.00  0.00           O
ATOM   2537  N   ILE A 152      77.135  71.453  80.280  1.00  0.00           N
ATOM   2539  CA  ILE A 152      76.565  70.565  81.260  1.00  0.00           C
ATOM   2541  CB  ILE A 152      75.664  69.525  80.560  1.00  0.00           C
ATOM   2543  CG2 ILE A 152      76.485  68.625  79.610  1.00  0.00           C
ATOM   2547  CG1 ILE A 152      74.864  68.604  81.510  1.00  0.00           C
ATOM   2550  CD  ILE A 152      73.705  69.325  82.170  1.00  0.00           C
ATOM   2554  C   ILE A 152      77.704  69.884  81.960  1.00  0.00           C
ATOM   2555  O   ILE A 152      78.735  69.555  81.370  1.00  0.00           O
ATOM   2556  N   GLU A 153      77.555  69.624  83.270  1.00  0.00           N
ATOM   2558  CA  GLU A 153      78.475  68.795  84.000  1.00  0.00           C
ATOM   2560  CB  GLU A 153      79.414  69.695  84.820  1.00  0.00           C
ATOM   2563  CG  GLU A 153      80.655  68.965  85.380  1.00  0.00           C
ATOM   2566  CD  GLU A 153      81.684  69.965  85.870  1.00  0.00           C
ATOM   2567  OE1 GLU A 153      81.314  70.935  86.580  1.00  0.00           O
ATOM   2568  OE2 GLU A 153      82.884  69.755  85.560  1.00  0.00           O
ATOM   2569  C   GLU A 153      77.665  67.854  84.870  1.00  0.00           C
ATOM   2570  O   GLU A 153      76.795  68.314  85.610  1.00  0.00           O
ATOM   2571  N   VAL A 154      77.875  66.524  84.770  1.00  0.00           N
ATOM   2573  CA  VAL A 154      77.074  65.565  85.500  1.00  0.00           C
ATOM   2575  CB  VAL A 154      76.265  64.604  84.650  1.00  0.00           C
ATOM   2577  CG1 VAL A 154      75.305  63.825  85.590  1.00  0.00           C
ATOM   2581  CG2 VAL A 154      75.485  65.425  83.610  1.00  0.00           C
ATOM   2585  C   VAL A 154      77.985  64.755  86.380  1.00  0.00           C
ATOM   2586  O   VAL A 154      78.954  64.145  85.920  1.00  0.00           O
ATOM   2587  N   TYR A 155      77.675  64.725  87.680  1.00  0.00           N
ATOM   2589  CA  TYR A 155      78.464  64.024  88.660  1.00  0.00           C
ATOM   2591  CB  TYR A 155      78.735  64.913  89.890  1.00  0.00           C
ATOM   2594  CG  TYR A 155      79.295  66.255  89.480  1.00  0.00           C
ATOM   2595  CD1 TYR A 155      80.624  66.365  89.070  1.00  0.00           C
ATOM   2597  CE1 TYR A 155      81.214  67.625  88.870  1.00  0.00           C
ATOM   2599  CZ  TYR A 155      80.454  68.774  89.080  1.00  0.00           C
ATOM   2600  OH  TYR A 155      81.065  70.035  89.010  1.00  0.00           O
ATOM   2602  CD2 TYR A 155      78.525  67.424  89.620  1.00  0.00           C
ATOM   2604  CE2 TYR A 155      79.114  68.685  89.420  1.00  0.00           C
ATOM   2606  C   TYR A 155      77.675  62.835  89.140  1.00  0.00           C
ATOM   2607  O   TYR A 155      76.525  62.955  89.550  1.00  0.00           O
ATOM   2608  N   LYS A 156      78.324  61.655  89.130  1.00  0.00           N
ATOM   2610  CA  LYS A 156      77.805  60.455  89.740  1.00  0.00           C
ATOM   2612  CB  LYS A 156      78.164  59.195  88.930  1.00  0.00           C
ATOM   2615  CG  LYS A 156      77.545  59.165  87.520  1.00  0.00           C
ATOM   2618  CD  LYS A 156      78.065  57.965  86.700  1.00  0.00           C
ATOM   2621  CE  LYS A 156      77.695  56.604  87.320  1.00  0.00           C
ATOM   2624  NZ  LYS A 156      78.085  55.485  86.460  1.00  0.00           N
ATOM   2628  C   LYS A 156      78.424  60.285  91.120  1.00  0.00           C
ATOM   2629  O   LYS A 156      79.625  60.055  91.250  1.00  0.00           O
ATOM   2630  N   VAL A 157      77.595  60.365  92.180  1.00  0.00           N
ATOM   2632  CA  VAL A 157      78.024  60.024  93.530  1.00  0.00           C
ATOM   2634  CB  VAL A 157      77.575  61.014  94.600  1.00  0.00           C
ATOM   2636  CG1 VAL A 157      76.114  60.805  95.020  1.00  0.00           C
ATOM   2640  CG2 VAL A 157      78.455  60.865  95.860  1.00  0.00           C
ATOM   2644  C   VAL A 157      77.555  58.625  93.870  1.00  0.00           C
ATOM   2645  O   VAL A 157      76.434  58.225  93.550  1.00  0.00           O
ATOM   2646  N   ASN A 158      78.405  57.845  94.540  1.00  0.00           N
ATOM   2648  CA  ASN A 158      77.975  56.655  95.240  1.00  0.00           C
ATOM   2650  CB  ASN A 158      78.235  55.285  94.530  1.00  0.00           C
ATOM   2653  CG  ASN A 158      79.414  55.224  93.570  1.00  0.00           C
ATOM   2654  OD1 ASN A 158      80.405  54.515  93.780  1.00  0.00           O
ATOM   2655  ND2 ASN A 158      79.315  55.975  92.440  1.00  0.00           N
ATOM   2658  C   ASN A 158      78.595  56.745  96.620  1.00  0.00           C
ATOM   2659  O   ASN A 158      79.485  57.555  96.880  1.00  0.00           O
ATOM   2660  N   GLY A 159      78.045  55.994  97.600  1.00  0.00           N
ATOM   2662  CA  GLY A 159      78.464  56.064  98.980  1.00  0.00           C
ATOM   2665  C   GLY A 159      77.945  57.264  99.740  1.00  0.00           C
ATOM   2666  O   GLY A 159      78.385  57.565 100.840  1.00  0.00           O
ATOM   2667  N   LEU A 160      76.945  57.995  99.200  1.00  0.00           N
ATOM   2669  CA  LEU A 160      76.314  59.065  99.950  1.00  0.00           C
ATOM   2671  CB  LEU A 160      75.265  59.814  99.090  1.00  0.00           C
ATOM   2674  CG  LEU A 160      74.555  60.985  99.810  1.00  0.00           C
ATOM   2676  CD1 LEU A 160      75.534  62.104 100.170  1.00  0.00           C
ATOM   2680  CD2 LEU A 160      73.415  61.555  98.950  1.00  0.00           C
ATOM   2684  C   LEU A 160      75.644  58.564 101.230  1.00  0.00           C
ATOM   2685  O   LEU A 160      75.975  59.005 102.330  1.00  0.00           O
ATOM   2686  N   LEU A 161      74.805  57.524 101.050  1.00  0.00           N
ATOM   2688  CA  LEU A 161      74.105  56.735 102.050  1.00  0.00           C
ATOM   2690  CB  LEU A 161      73.125  55.735 101.340  1.00  0.00           C
ATOM   2693  CG  LEU A 161      71.875  56.315 100.640  1.00  0.00           C
ATOM   2695  CD1 LEU A 161      70.835  56.884 101.620  1.00  0.00           C
ATOM   2699  CD2 LEU A 161      72.174  57.344  99.550  1.00  0.00           C
ATOM   2703  C   LEU A 161      75.045  55.915 102.920  1.00  0.00           C
ATOM   2704  O   LEU A 161      74.805  55.634 104.090  1.00  0.00           O
ATOM   2705  N   SER A 162      76.174  55.475 102.330  1.00  0.00           N
ATOM   2707  CA  SER A 162      77.195  54.685 103.010  1.00  0.00           C
ATOM   2709  CB  SER A 162      78.254  54.045 102.080  1.00  0.00           C
ATOM   2712  OG  SER A 162      77.634  53.134 101.180  1.00  0.00           O
ATOM   2714  C   SER A 162      77.875  55.405 104.160  1.00  0.00           C
ATOM   2715  O   SER A 162      78.065  56.625 104.180  1.00  0.00           O
ATOM   2716  N   SER A 163      78.214  54.625 105.200  1.00  0.00           N
ATOM   2718  CA  SER A 163      78.864  55.125 106.400  1.00  0.00           C
ATOM   2720  CB  SER A 163      78.754  54.055 107.520  1.00  0.00           C
ATOM   2723  OG  SER A 163      79.254  54.525 108.770  1.00  0.00           O
ATOM   2725  C   SER A 163      80.295  55.585 106.130  1.00  0.00           C
ATOM   2726  O   SER A 163      80.705  56.665 106.540  1.00  0.00           O
ATOM   2727  N   ASN A 164      81.065  54.785 105.360  1.00  0.00           N
ATOM   2729  CA  ASN A 164      82.495  54.944 105.170  1.00  0.00           C
ATOM   2731  CB  ASN A 164      83.274  53.875 105.990  1.00  0.00           C
ATOM   2734  CG  ASN A 164      83.395  54.295 107.440  1.00  0.00           C
ATOM   2735  OD1 ASN A 164      83.523  55.485 107.760  1.00  0.00           O
ATOM   2736  ND2 ASN A 164      83.354  53.314 108.370  1.00  0.00           N
ATOM   2739  C   ASN A 164      82.915  54.825 103.710  1.00  0.00           C
ATOM   2740  O   ASN A 164      84.015  54.354 103.400  1.00  0.00           O
ATOM   2741  N   GLU A 165      82.133  55.295 102.740  1.00  0.00           N
ATOM   2743  CA  GLU A 165      82.574  55.265 101.360  1.00  0.00           C
ATOM   2745  CB  GLU A 165      82.035  54.035 100.580  1.00  0.00           C
ATOM   2748  CG  GLU A 165      82.684  52.715 101.050  1.00  0.00           C
ATOM   2751  CD  GLU A 165      82.054  51.485 100.430  1.00  0.00           C
ATOM   2752  OE1 GLU A 165      81.074  51.635  99.660  1.00  0.00           O
ATOM   2753  OE2 GLU A 165      82.514  50.354 100.760  1.00  0.00           O
ATOM   2754  C   GLU A 165      82.155  56.545 100.700  1.00  0.00           C
ATOM   2755  O   GLU A 165      81.165  57.165 101.080  1.00  0.00           O
ATOM   2756  N   LEU A 166      82.954  57.005  99.730  1.00  0.00           N
ATOM   2758  CA  LEU A 166      82.545  58.065  98.850  1.00  0.00           C
ATOM   2760  CB  LEU A 166      82.924  59.485  99.350  1.00  0.00           C
ATOM   2763  CG  LEU A 166      82.584  60.615  98.350  1.00  0.00           C
ATOM   2765  CD1 LEU A 166      81.065  60.704  98.140  1.00  0.00           C
ATOM   2769  CD2 LEU A 166      83.225  61.935  98.800  1.00  0.00           C
ATOM   2773  C   LEU A 166      83.265  57.825  97.570  1.00  0.00           C
ATOM   2774  O   LEU A 166      84.465  57.555  97.580  1.00  0.00           O
ATOM   2775  N   HIS A 167      82.535  57.965  96.460  1.00  0.00           N
ATOM   2777  CA  HIS A 167      83.104  57.895  95.140  1.00  0.00           C
ATOM   2779  CB  HIS A 167      82.794  56.525  94.520  1.00  0.00           C
ATOM   2782  ND1 HIS A 167      84.344  54.925  95.610  1.00  0.00           N
ATOM   2783  CG  HIS A 167      83.055  55.395  95.470  1.00  0.00           C
ATOM   2784  CE1 HIS A 167      84.244  53.865  96.390  1.00  0.00           C
ATOM   2786  NE2 HIS A 167      82.975  53.645  96.780  1.00  0.00           N
ATOM   2788  CD2 HIS A 167      82.204  54.625  96.190  1.00  0.00           C
ATOM   2790  C   HIS A 167      82.455  59.005  94.340  1.00  0.00           C
ATOM   2791  O   HIS A 167      81.225  59.165  94.400  1.00  0.00           O
ATOM   2792  N   ILE A 168      83.225  59.814  93.600  1.00  0.00           N
ATOM   2794  CA  ILE A 168      82.674  60.825  92.700  1.00  0.00           C
ATOM   2796  CB  ILE A 168      82.504  62.264  93.210  1.00  0.00           C
ATOM   2798  CG2 ILE A 168      81.074  62.425  93.760  1.00  0.00           C
ATOM   2802  CG1 ILE A 168      83.554  62.715  94.260  1.00  0.00           C
ATOM   2805  CD  ILE A 168      84.944  62.955  93.690  1.00  0.00           C
ATOM   2809  C   ILE A 168      83.365  60.835  91.360  1.00  0.00           C
ATOM   2810  O   ILE A 168      84.545  61.145  91.190  1.00  0.00           O
ATOM   2811  N   SER A 169      82.574  60.555  90.320  1.00  0.00           N
ATOM   2813  CA  SER A 169      83.034  60.565  88.960  1.00  0.00           C
ATOM   2815  CB  SER A 169      83.024  59.175  88.290  1.00  0.00           C
ATOM   2818  OG  SER A 169      84.055  58.375  88.850  1.00  0.00           O
ATOM   2820  C   SER A 169      82.155  61.485  88.160  1.00  0.00           C
ATOM   2821  O   SER A 169      80.934  61.385  88.190  1.00  0.00           O
ATOM   2822  N   LYS A 170      82.784  62.395  87.400  1.00  0.00           N
ATOM   2824  CA  LYS A 170      82.054  63.255  86.500  1.00  0.00           C
ATOM   2826  CB  LYS A 170      82.674  64.665  86.300  1.00  0.00           C
ATOM   2829  CG  LYS A 170      84.095  64.764  85.690  1.00  0.00           C
ATOM   2832  CD  LYS A 170      84.515  66.225  85.380  1.00  0.00           C
ATOM   2835  CE  LYS A 170      84.554  67.124  86.620  1.00  0.00           C
ATOM   2838  NZ  LYS A 170      85.065  68.494  86.350  1.00  0.00           N
ATOM   2842  C   LYS A 170      81.875  62.485  85.210  1.00  0.00           C
ATOM   2843  O   LYS A 170      82.845  62.075  84.570  1.00  0.00           O
ATOM   2844  N   ASP A 171      80.614  62.235  84.830  1.00  0.00           N
ATOM   2846  CA  ASP A 171      80.254  61.415  83.710  1.00  0.00           C
ATOM   2848  CB  ASP A 171      78.825  60.884  83.900  1.00  0.00           C
ATOM   2851  CG  ASP A 171      78.464  59.825  82.880  1.00  0.00           C
ATOM   2852  OD1 ASP A 171      79.015  59.855  81.750  1.00  0.00           O
ATOM   2853  OD2 ASP A 171      77.575  59.005  83.220  1.00  0.00           O
ATOM   2854  C   ASP A 171      80.515  62.185  82.420  1.00  0.00           C
ATOM   2855  O   ASP A 171      79.735  63.025  81.960  1.00  0.00           O
ATOM   2856  N   LYS A 172      81.725  61.954  81.850  1.00  0.00           N
ATOM   2858  CA  LYS A 172      82.164  62.535  80.610  1.00  0.00           C
ATOM   2860  CB  LYS A 172      83.665  62.274  80.310  1.00  0.00           C
ATOM   2863  CG  LYS A 172      84.664  63.015  81.220  1.00  0.00           C
ATOM   2866  CD  LYS A 172      84.834  64.514  80.910  1.00  0.00           C
ATOM   2869  CE  LYS A 172      83.864  65.454  81.650  1.00  0.00           C
ATOM   2872  NZ  LYS A 172      84.174  66.874  81.430  1.00  0.00           N
ATOM   2876  C   LYS A 172      81.335  62.145  79.430  1.00  0.00           C
ATOM   2877  O   LYS A 172      81.104  62.984  78.570  1.00  0.00           O
ATOM   2878  N   ALA A 173      80.894  60.865  79.360  1.00  0.00           N
ATOM   2880  CA  ALA A 173      79.915  60.354  78.410  1.00  0.00           C
ATOM   2882  CB  ALA A 173      79.525  58.885  78.700  1.00  0.00           C
ATOM   2886  C   ALA A 173      78.714  61.274  78.390  1.00  0.00           C
ATOM   2887  O   ALA A 173      78.515  61.994  77.410  1.00  0.00           O
ATOM   2888  N   LEU A 174      77.985  61.344  79.510  1.00  0.00           N
ATOM   2890  CA  LEU A 174      76.655  61.924  79.590  1.00  0.00           C
ATOM   2892  CB  LEU A 174      76.095  61.635  80.990  1.00  0.00           C
ATOM   2895  CG  LEU A 174      74.585  61.895  81.180  1.00  0.00           C
ATOM   2897  CD1 LEU A 174      73.725  60.924  80.360  1.00  0.00           C
ATOM   2901  CD2 LEU A 174      74.245  61.745  82.670  1.00  0.00           C
ATOM   2905  C   LEU A 174      76.655  63.415  79.310  1.00  0.00           C
ATOM   2906  O   LEU A 174      75.684  64.015  78.850  1.00  0.00           O
ATOM   2907  N   GLN A 175      77.795  64.064  79.550  1.00  0.00           N
ATOM   2909  CA  GLN A 175      78.105  65.405  79.090  1.00  0.00           C
ATOM   2911  CB  GLN A 175      79.394  65.854  79.830  1.00  0.00           C
ATOM   2914  CG  GLN A 175      79.985  67.215  79.400  1.00  0.00           C
ATOM   2917  CD  GLN A 175      81.185  67.594  80.260  1.00  0.00           C
ATOM   2918  OE1 GLN A 175      82.304  67.785  79.780  1.00  0.00           O
ATOM   2919  NE2 GLN A 175      80.985  67.674  81.590  1.00  0.00           N
ATOM   2922  C   GLN A 175      78.164  65.665  77.580  1.00  0.00           C
ATOM   2923  O   GLN A 175      77.715  66.725  77.120  1.00  0.00           O
ATOM   2924  N   ARG A 176      78.735  64.755  76.750  1.00  0.00           N
ATOM   2926  CA  ARG A 176      79.074  65.064  75.360  1.00  0.00           C
ATOM   2928  CB  ARG A 176      80.434  64.415  74.950  1.00  0.00           C
ATOM   2931  CG  ARG A 176      80.464  62.915  74.550  1.00  0.00           C
ATOM   2934  CD  ARG A 176      81.214  61.975  75.510  1.00  0.00           C
ATOM   2937  NE  ARG A 176      82.705  62.194  75.510  1.00  0.00           N
ATOM   2939  CZ  ARG A 176      83.565  61.474  76.230  1.00  0.00           C
ATOM   2940  NH1 ARG A 176      83.235  60.715  77.250  1.00  0.00           N
ATOM   2943  NH2 ARG A 176      84.824  61.474  75.840  1.00  0.00           N
ATOM   2946  C   ARG A 176      77.975  64.615  74.410  1.00  0.00           C
ATOM   2947  O   ARG A 176      77.945  64.985  73.240  1.00  0.00           O
ATOM   2948  N   GLN A 177      77.004  63.825  74.920  1.00  0.00           N
ATOM   2950  CA  GLN A 177      75.845  63.335  74.190  1.00  0.00           C
ATOM   2952  CB  GLN A 177      75.545  61.875  74.600  1.00  0.00           C
ATOM   2955  CG  GLN A 177      76.605  60.814  74.180  1.00  0.00           C
ATOM   2958  CD  GLN A 177      76.945  60.895  72.690  1.00  0.00           C
ATOM   2959  OE1 GLN A 177      76.125  61.255  71.850  1.00  0.00           O
ATOM   2960  NE2 GLN A 177      78.195  60.555  72.340  1.00  0.00           N
ATOM   2963  C   GLN A 177      74.595  64.155  74.500  1.00  0.00           C
ATOM   2964  O   GLN A 177      73.505  63.904  73.980  1.00  0.00           O
ATOM   2965  N   PHE A 178      74.755  65.145  75.400  1.00  0.00           N
ATOM   2967  CA  PHE A 178      73.735  66.064  75.850  1.00  0.00           C
ATOM   2969  CB  PHE A 178      74.324  66.975  76.960  1.00  0.00           C
ATOM   2972  CG  PHE A 178      73.275  67.844  77.600  1.00  0.00           C
ATOM   2973  CD1 PHE A 178      72.155  67.235  78.170  1.00  0.00           C
ATOM   2975  CE1 PHE A 178      71.145  67.984  78.760  1.00  0.00           C
ATOM   2977  CZ  PHE A 178      71.254  69.374  78.810  1.00  0.00           C
ATOM   2979  CD2 PHE A 178      73.375  69.245  77.640  1.00  0.00           C
ATOM   2981  CE2 PHE A 178      72.375  70.005  78.260  1.00  0.00           C
ATOM   2983  C   PHE A 178      73.164  66.924  74.720  1.00  0.00           C
ATOM   2984  O   PHE A 178      73.875  67.715  74.110  1.00  0.00           O
ATOM   2985  N   THR A 179      71.875  66.755  74.420  1.00  0.00           N
ATOM   2987  CA  THR A 179      71.244  67.244  73.190  1.00  0.00           C
ATOM   2989  CB  THR A 179      70.684  66.064  72.390  1.00  0.00           C
ATOM   2991  OG1 THR A 179      70.175  66.435  71.110  1.00  0.00           O
ATOM   2993  CG2 THR A 179      69.545  65.374  73.140  1.00  0.00           C
ATOM   2997  C   THR A 179      70.145  68.225  73.540  1.00  0.00           C
ATOM   2998  O   THR A 179      69.414  68.735  72.690  1.00  0.00           O
ATOM   2999  N   LEU A 180      69.975  68.545  74.840  1.00  0.00           N
ATOM   3001  CA  LEU A 180      68.954  69.465  75.290  1.00  0.00           C
ATOM   3003  CB  LEU A 180      68.125  68.884  76.470  1.00  0.00           C
ATOM   3006  CG  LEU A 180      67.284  67.645  76.100  1.00  0.00           C
ATOM   3008  CD1 LEU A 180      66.535  67.075  77.320  1.00  0.00           C
ATOM   3012  CD2 LEU A 180      66.285  67.945  74.980  1.00  0.00           C
ATOM   3016  C   LEU A 180      69.574  70.775  75.690  1.00  0.00           C
ATOM   3017  O   LEU A 180      70.735  70.895  76.060  1.00  0.00           O
ATOM   3018  N   ASP A 181      68.765  71.844  75.620  1.00  0.00           N
ATOM   3020  CA  ASP A 181      69.134  73.174  76.060  1.00  0.00           C
ATOM   3022  CB  ASP A 181      67.934  74.115  75.760  1.00  0.00           C
ATOM   3025  CG  ASP A 181      67.704  74.215  74.270  1.00  0.00           C
ATOM   3026  OD1 ASP A 181      68.614  73.835  73.490  1.00  0.00           O
ATOM   3027  OD2 ASP A 181      66.634  74.744  73.890  1.00  0.00           O
ATOM   3028  C   ASP A 181      69.504  73.305  77.530  1.00  0.00           C
ATOM   3029  O   ASP A 181      70.515  73.914  77.880  1.00  0.00           O
ATOM   3030  N   ASP A 182      68.725  72.695  78.430  1.00  0.00           N
ATOM   3032  CA  ASP A 182      69.004  72.715  79.840  1.00  0.00           C
ATOM   3034  CB  ASP A 182      68.515  74.035  80.520  1.00  0.00           C
ATOM   3037  CG  ASP A 182      67.065  74.445  80.320  1.00  0.00           C
ATOM   3038  OD1 ASP A 182      66.254  73.755  79.660  1.00  0.00           O
ATOM   3039  OD2 ASP A 182      66.745  75.525  80.890  1.00  0.00           O
ATOM   3040  C   ASP A 182      68.455  71.453  80.470  1.00  0.00           C
ATOM   3041  O   ASP A 182      67.824  70.624  79.820  1.00  0.00           O
ATOM   3042  N   VAL A 183      68.754  71.204  81.760  1.00  0.00           N
ATOM   3044  CA  VAL A 183      68.095  70.174  82.520  1.00  0.00           C
ATOM   3046  CB  VAL A 183      68.945  68.975  82.920  1.00  0.00           C
ATOM   3048  CG1 VAL A 183      69.364  68.234  81.660  1.00  0.00           C
ATOM   3052  CG2 VAL A 183      70.215  69.383  83.670  1.00  0.00           C
ATOM   3056  C   VAL A 183      67.494  70.795  83.740  1.00  0.00           C
ATOM   3057  O   VAL A 183      68.144  71.524  84.470  1.00  0.00           O
ATOM   3058  N   SER A 184      66.205  70.535  83.940  1.00  0.00           N
ATOM   3060  CA  SER A 184      65.485  71.174  85.020  1.00  0.00           C
ATOM   3062  CB  SER A 184      64.225  71.865  84.470  1.00  0.00           C
ATOM   3065  OG  SER A 184      64.604  72.825  83.490  1.00  0.00           O
ATOM   3067  C   SER A 184      65.055  70.155  86.030  1.00  0.00           C
ATOM   3068  O   SER A 184      64.785  70.425  87.200  1.00  0.00           O
ATOM   3069  N   GLY A 185      64.975  68.895  85.590  1.00  0.00           N
ATOM   3071  CA  GLY A 185      64.655  67.785  86.460  1.00  0.00           C
ATOM   3074  C   GLY A 185      65.114  66.554  85.790  1.00  0.00           C
ATOM   3075  O   GLY A 185      65.464  66.535  84.610  1.00  0.00           O
ATOM   3076  N   ALA A 186      65.114  65.454  86.540  1.00  0.00           N
ATOM   3078  CA  ALA A 186      65.574  64.204  86.040  1.00  0.00           C
ATOM   3080  CB  ALA A 186      67.104  64.094  86.110  1.00  0.00           C
ATOM   3084  C   ALA A 186      64.895  63.174  86.880  1.00  0.00           C
ATOM   3085  O   ALA A 186      64.214  63.514  87.840  1.00  0.00           O
ATOM   3086  N   GLU A 187      65.004  61.915  86.470  1.00  0.00           N
ATOM   3088  CA  GLU A 187      64.315  60.825  87.090  1.00  0.00           C
ATOM   3090  CB  GLU A 187      62.845  60.775  86.610  1.00  0.00           C
ATOM   3093  CG  GLU A 187      61.855  61.175  87.720  1.00  0.00           C
ATOM   3096  CD  GLU A 187      61.865  60.075  88.730  1.00  0.00           C
ATOM   3097  OE1 GLU A 187      62.684  60.135  89.680  1.00  0.00           O
ATOM   3098  OE2 GLU A 187      61.124  59.085  88.530  1.00  0.00           O
ATOM   3099  C   GLU A 187      65.055  59.555  86.750  1.00  0.00           C
ATOM   3100  O   GLU A 187      65.894  59.525  85.850  1.00  0.00           O
ATOM   3101  N   PHE A 188      64.775  58.454  87.470  1.00  0.00           N
ATOM   3103  CA  PHE A 188      65.415  57.174  87.180  1.00  0.00           C
ATOM   3105  CB  PHE A 188      66.395  56.775  88.310  1.00  0.00           C
ATOM   3108  CG  PHE A 188      67.165  55.545  87.910  1.00  0.00           C
ATOM   3109  CD1 PHE A 188      68.225  55.665  87.000  1.00  0.00           C
ATOM   3111  CE1 PHE A 188      68.905  54.545  86.540  1.00  0.00           C
ATOM   3113  CZ  PHE A 188      68.555  53.285  87.010  1.00  0.00           C
ATOM   3115  CD2 PHE A 188      66.824  54.275  88.380  1.00  0.00           C
ATOM   3117  CE2 PHE A 188      67.515  53.145  87.940  1.00  0.00           C
ATOM   3119  C   PHE A 188      64.365  56.094  86.930  1.00  0.00           C
ATOM   3120  O   PHE A 188      63.435  55.905  87.720  1.00  0.00           O
ATOM   3121  N   ASN A 189      64.464  55.354  85.820  1.00  0.00           N
ATOM   3123  CA  ASN A 189      63.535  54.275  85.530  1.00  0.00           C
ATOM   3125  CB  ASN A 189      63.105  54.325  84.030  1.00  0.00           C
ATOM   3128  CG  ASN A 189      61.844  53.505  83.820  1.00  0.00           C
ATOM   3129  OD1 ASN A 189      61.714  52.355  84.280  1.00  0.00           O
ATOM   3130  ND2 ASN A 189      60.844  54.104  83.140  1.00  0.00           N
ATOM   3133  C   ASN A 189      64.165  52.935  85.850  1.00  0.00           C
ATOM   3134  O   ASN A 189      64.885  52.355  85.050  1.00  0.00           O
ATOM   3135  N   GLN A 190      63.864  52.335  87.020  1.00  0.00           N
ATOM   3137  CA  GLN A 190      64.495  51.115  87.480  1.00  0.00           C
ATOM   3139  CB  GLN A 190      64.144  50.825  88.970  1.00  0.00           C
ATOM   3142  CG  GLN A 190      64.835  51.815  89.930  1.00  0.00           C
ATOM   3145  CD  GLN A 190      64.635  51.485  91.400  1.00  0.00           C
ATOM   3146  OE1 GLN A 190      65.085  50.465  91.930  1.00  0.00           O
ATOM   3147  NE2 GLN A 190      64.035  52.435  92.140  1.00  0.00           N
ATOM   3150  C   GLN A 190      64.254  49.865  86.650  1.00  0.00           C
ATOM   3151  O   GLN A 190      65.015  48.895  86.740  1.00  0.00           O
ATOM   3152  N   GLN A 191      63.195  49.855  85.820  1.00  0.00           N
ATOM   3154  CA  GLN A 191      62.845  48.724  84.980  1.00  0.00           C
ATOM   3156  CB  GLN A 191      61.305  48.694  84.800  1.00  0.00           C
ATOM   3159  CG  GLN A 191      60.605  48.375  86.150  1.00  0.00           C
ATOM   3162  CD  GLN A 191      59.074  48.494  86.130  1.00  0.00           C
ATOM   3163  OE1 GLN A 191      58.385  47.685  86.750  1.00  0.00           O
ATOM   3164  NE2 GLN A 191      58.545  49.505  85.410  1.00  0.00           N
ATOM   3167  C   GLN A 191      63.515  48.785  83.620  1.00  0.00           C
ATOM   3168  O   GLN A 191      64.035  47.795  83.120  1.00  0.00           O
ATOM   3169  N   LYS A 192      63.525  49.985  83.000  1.00  0.00           N
ATOM   3171  CA  LYS A 192      64.245  50.224  81.770  1.00  0.00           C
ATOM   3173  CB  LYS A 192      63.645  51.455  81.030  1.00  0.00           C
ATOM   3176  CG  LYS A 192      62.295  51.235  80.300  1.00  0.00           C
ATOM   3179  CD  LYS A 192      61.054  51.055  81.190  1.00  0.00           C
ATOM   3182  CE  LYS A 192      59.674  51.155  80.500  1.00  0.00           C
ATOM   3185  NZ  LYS A 192      59.485  52.425  79.770  1.00  0.00           N
ATOM   3189  C   LYS A 192      65.745  50.385  81.990  1.00  0.00           C
ATOM   3190  O   LYS A 192      66.545  50.084  81.100  1.00  0.00           O
ATOM   3191  N   ASN A 193      66.135  50.835  83.200  1.00  0.00           N
ATOM   3193  CA  ASN A 193      67.464  51.134  83.720  1.00  0.00           C
ATOM   3195  CB  ASN A 193      68.415  49.914  83.630  1.00  0.00           C
ATOM   3198  CG  ASN A 193      69.755  50.075  84.330  1.00  0.00           C
ATOM   3199  OD1 ASN A 193      70.845  50.024  83.740  1.00  0.00           O
ATOM   3200  ND2 ASN A 193      69.705  50.235  85.660  1.00  0.00           N
ATOM   3203  C   ASN A 193      67.975  52.474  83.170  1.00  0.00           C
ATOM   3204  O   ASN A 193      69.144  52.845  83.260  1.00  0.00           O
ATOM   3205  N   THR A 194      67.055  53.255  82.610  1.00  0.00           N
ATOM   3207  CA  THR A 194      67.284  54.515  81.920  1.00  0.00           C
ATOM   3209  CB  THR A 194      66.375  54.704  80.710  1.00  0.00           C
ATOM   3211  OG1 THR A 194      65.025  54.354  81.010  1.00  0.00           O
ATOM   3213  CG2 THR A 194      66.835  53.735  79.610  1.00  0.00           C
ATOM   3217  C   THR A 194      67.045  55.685  82.830  1.00  0.00           C
ATOM   3218  O   THR A 194      66.275  55.645  83.790  1.00  0.00           O
ATOM   3219  N   LEU A 195      67.665  56.825  82.510  1.00  0.00           N
ATOM   3221  CA  LEU A 195      67.275  58.095  83.100  1.00  0.00           C
ATOM   3223  CB  LEU A 195      68.455  59.115  83.000  1.00  0.00           C
ATOM   3226  CG  LEU A 195      69.695  58.675  83.800  1.00  0.00           C
ATOM   3228  CD1 LEU A 195      70.945  59.494  83.450  1.00  0.00           C
ATOM   3232  CD2 LEU A 195      69.445  58.774  85.310  1.00  0.00           C
ATOM   3236  C   LEU A 195      66.034  58.634  82.420  1.00  0.00           C
ATOM   3237  O   LEU A 195      65.714  58.285  81.280  1.00  0.00           O
ATOM   3238  N   LEU A 196      65.345  59.604  83.060  1.00  0.00           N
ATOM   3240  CA  LEU A 196      64.495  60.555  82.370  1.00  0.00           C
ATOM   3242  CB  LEU A 196      63.034  60.575  82.880  1.00  0.00           C
ATOM   3245  CG  LEU A 196      62.295  59.225  82.810  1.00  0.00           C
ATOM   3247  CD1 LEU A 196      60.924  59.354  83.500  1.00  0.00           C
ATOM   3251  CD2 LEU A 196      62.115  58.735  81.370  1.00  0.00           C
ATOM   3255  C   LEU A 196      65.125  61.924  82.590  1.00  0.00           C
ATOM   3256  O   LEU A 196      65.614  62.215  83.670  1.00  0.00           O
ATOM   3257  N   VAL A 197      65.204  62.765  81.540  1.00  0.00           N
ATOM   3259  CA  VAL A 197      65.845  64.064  81.620  1.00  0.00           C
ATOM   3261  CB  VAL A 197      67.174  64.124  80.850  1.00  0.00           C
ATOM   3263  CG1 VAL A 197      67.695  65.565  80.810  1.00  0.00           C
ATOM   3267  CG2 VAL A 197      68.254  63.255  81.530  1.00  0.00           C
ATOM   3271  C   VAL A 197      64.864  65.085  81.080  1.00  0.00           C
ATOM   3272  O   VAL A 197      64.385  64.954  79.950  1.00  0.00           O
ATOM   3273  N   LEU A 198      64.524  66.115  81.880  1.00  0.00           N
ATOM   3275  CA  LEU A 198      63.575  67.133  81.470  1.00  0.00           C
ATOM   3277  CB  LEU A 198      62.545  67.405  82.590  1.00  0.00           C
ATOM   3280  CG  LEU A 198      61.295  68.174  82.110  1.00  0.00           C
ATOM   3282  CD1 LEU A 198      60.085  67.814  82.970  1.00  0.00           C
ATOM   3286  CD2 LEU A 198      61.445  69.695  82.170  1.00  0.00           C
ATOM   3290  C   LEU A 198      64.295  68.424  81.150  1.00  0.00           C
ATOM   3291  O   LEU A 198      65.215  68.805  81.860  1.00  0.00           O
ATOM   3292  N   SER A 199      63.885  69.135  80.090  1.00  0.00           N
ATOM   3294  CA  SER A 199      64.425  70.445  79.730  1.00  0.00           C
ATOM   3296  CB  SER A 199      65.135  70.314  78.370  1.00  0.00           C
ATOM   3299  OG  SER A 199      65.574  71.554  77.810  1.00  0.00           O
ATOM   3301  C   SER A 199      63.344  71.505  79.660  1.00  0.00           C
ATOM   3302  O   SER A 199      62.425  71.424  78.830  1.00  0.00           O
ATOM   3303  N   HIS A 200      63.424  72.545  80.520  1.00  0.00           N
ATOM   3305  CA  HIS A 200      62.555  73.725  80.500  1.00  0.00           C
ATOM   3307  CB  HIS A 200      62.915  74.624  81.700  1.00  0.00           C
ATOM   3310  ND1 HIS A 200      61.665  76.145  83.140  1.00  0.00           N
ATOM   3311  CG  HIS A 200      62.225  75.954  81.900  1.00  0.00           C
ATOM   3312  CE1 HIS A 200      61.515  77.445  83.290  1.00  0.00           C
ATOM   3314  NE2 HIS A 200      61.954  78.115  82.200  1.00  0.00           N
ATOM   3316  CD2 HIS A 200      62.415  77.165  81.300  1.00  0.00           C
ATOM   3318  C   HIS A 200      62.614  74.555  79.230  1.00  0.00           C
ATOM   3319  O   HIS A 200      61.595  74.994  78.700  1.00  0.00           O
ATOM   3320  N   GLU A 201      63.815  74.805  78.680  1.00  0.00           N
ATOM   3322  CA  GLU A 201      63.954  75.615  77.480  1.00  0.00           C
ATOM   3324  CB  GLU A 201      65.324  76.325  77.390  1.00  0.00           C
ATOM   3327  CG  GLU A 201      65.495  77.494  78.410  1.00  0.00           C
ATOM   3330  CD  GLU A 201      64.475  78.625  78.350  1.00  0.00           C
ATOM   3331  OE1 GLU A 201      63.715  78.814  77.370  1.00  0.00           O
ATOM   3332  OE2 GLU A 201      64.375  79.325  79.390  1.00  0.00           O
ATOM   3333  C   GLU A 201      63.705  74.895  76.170  1.00  0.00           C
ATOM   3334  O   GLU A 201      63.045  75.445  75.280  1.00  0.00           O
ATOM   3335  N   SER A 202      64.175  73.625  76.030  1.00  0.00           N
ATOM   3337  CA  SER A 202      63.885  72.774  74.870  1.00  0.00           C
ATOM   3339  CB  SER A 202      64.655  71.424  74.900  1.00  0.00           C
ATOM   3342  OG  SER A 202      64.344  70.505  73.860  1.00  0.00           O
ATOM   3344  C   SER A 202      62.415  72.505  74.790  1.00  0.00           C
ATOM   3345  O   SER A 202      61.815  72.564  73.730  1.00  0.00           O
ATOM   3346  N   ARG A 203      61.824  72.244  75.980  1.00  0.00           N
ATOM   3348  CA  ARG A 203      60.425  71.984  76.140  1.00  0.00           C
ATOM   3350  CB  ARG A 203      59.454  72.975  75.460  1.00  0.00           C
ATOM   3353  CG  ARG A 203      59.585  74.465  75.810  1.00  0.00           C
ATOM   3356  CD  ARG A 203      58.975  75.304  74.680  1.00  0.00           C
ATOM   3359  NE  ARG A 203      58.775  76.704  75.180  1.00  0.00           N
ATOM   3361  CZ  ARG A 203      57.725  77.465  74.920  1.00  0.00           C
ATOM   3362  NH1 ARG A 203      56.725  77.124  74.140  1.00  0.00           N
ATOM   3365  NH2 ARG A 203      57.645  78.655  75.480  1.00  0.00           N
ATOM   3368  C   ARG A 203      60.145  70.535  75.770  1.00  0.00           C
ATOM   3369  O   ARG A 203      59.245  70.203  74.990  1.00  0.00           O
ATOM   3370  N   ALA A 204      60.935  69.624  76.380  1.00  0.00           N
ATOM   3372  CA  ALA A 204      60.905  68.215  76.110  1.00  0.00           C
ATOM   3374  CB  ALA A 204      61.945  67.885  75.020  1.00  0.00           C
ATOM   3378  C   ALA A 204      61.205  67.424  77.380  1.00  0.00           C
ATOM   3379  O   ALA A 204      61.865  67.905  78.310  1.00  0.00           O
ATOM   3380  N   LEU A 205      60.765  66.145  77.440  1.00  0.00           N
ATOM   3382  CA  LEU A 205      61.315  65.164  78.360  1.00  0.00           C
ATOM   3384  CB  LEU A 205      60.225  64.505  79.270  1.00  0.00           C
ATOM   3387  CG  LEU A 205      60.675  63.575  80.420  1.00  0.00           C
ATOM   3389  CD1 LEU A 205      61.305  64.315  81.590  1.00  0.00           C
ATOM   3393  CD2 LEU A 205      59.475  62.765  80.930  1.00  0.00           C
ATOM   3397  C   LEU A 205      61.935  64.104  77.470  1.00  0.00           C
ATOM   3398  O   LEU A 205      61.315  63.655  76.500  1.00  0.00           O
ATOM   3399  N   GLN A 206      63.175  63.704  77.780  1.00  0.00           N
ATOM   3401  CA  GLN A 206      63.885  62.675  77.070  1.00  0.00           C
ATOM   3403  CB  GLN A 206      65.265  63.185  76.590  1.00  0.00           C
ATOM   3406  CG  GLN A 206      65.095  64.135  75.390  1.00  0.00           C
ATOM   3409  CD  GLN A 206      66.425  64.494  74.740  1.00  0.00           C
ATOM   3410  OE1 GLN A 206      67.475  64.475  75.390  1.00  0.00           O
ATOM   3411  NE2 GLN A 206      66.384  64.854  73.440  1.00  0.00           N
ATOM   3414  C   GLN A 206      63.985  61.404  77.900  1.00  0.00           C
ATOM   3415  O   GLN A 206      63.925  61.445  79.130  1.00  0.00           O
ATOM   3416  N   GLU A 207      64.085  60.245  77.220  1.00  0.00           N
ATOM   3418  CA  GLU A 207      64.524  59.015  77.850  1.00  0.00           C
ATOM   3420  CB  GLU A 207      63.614  57.775  77.590  1.00  0.00           C
ATOM   3423  CG  GLU A 207      63.975  56.565  78.500  1.00  0.00           C
ATOM   3426  CD  GLU A 207      63.214  55.255  78.250  1.00  0.00           C
ATOM   3427  OE1 GLU A 207      62.135  55.275  77.620  1.00  0.00           O
ATOM   3428  OE2 GLU A 207      63.675  54.205  78.760  1.00  0.00           O
ATOM   3429  C   GLU A 207      65.915  58.764  77.290  1.00  0.00           C
ATOM   3430  O   GLU A 207      66.135  58.745  76.070  1.00  0.00           O
ATOM   3431  N   VAL A 208      66.885  58.625  78.200  1.00  0.00           N
ATOM   3433  CA  VAL A 208      68.295  58.694  77.890  1.00  0.00           C
ATOM   3435  CB  VAL A 208      68.934  60.044  78.260  1.00  0.00           C
ATOM   3437  CG1 VAL A 208      70.384  60.065  77.770  1.00  0.00           C
ATOM   3441  CG2 VAL A 208      68.155  61.194  77.590  1.00  0.00           C
ATOM   3445  C   VAL A 208      68.945  57.575  78.660  1.00  0.00           C
ATOM   3446  O   VAL A 208      68.735  57.414  79.870  1.00  0.00           O
ATOM   3447  N   THR A 209      69.735  56.735  77.980  1.00  0.00           N
ATOM   3449  CA  THR A 209      70.524  55.704  78.620  1.00  0.00           C
ATOM   3451  CB  THR A 209      71.045  54.694  77.610  1.00  0.00           C
ATOM   3453  OG1 THR A 209      71.754  53.625  78.200  1.00  0.00           O
ATOM   3455  CG2 THR A 209      72.015  55.365  76.650  1.00  0.00           C
ATOM   3459  C   THR A 209      71.655  56.274  79.480  1.00  0.00           C
ATOM   3460  O   THR A 209      71.934  57.465  79.490  1.00  0.00           O
ATOM   3461  N   LEU A 210      72.385  55.415  80.220  1.00  0.00           N
ATOM   3463  CA  LEU A 210      73.464  55.805  81.100  1.00  0.00           C
ATOM   3465  CB  LEU A 210      73.795  54.685  82.110  1.00  0.00           C
ATOM   3468  CG  LEU A 210      72.555  54.025  82.760  1.00  0.00           C
ATOM   3470  CD1 LEU A 210      73.004  52.875  83.680  1.00  0.00           C
ATOM   3474  CD2 LEU A 210      71.684  55.035  83.520  1.00  0.00           C
ATOM   3478  C   LEU A 210      74.714  56.164  80.310  1.00  0.00           C
ATOM   3479  O   LEU A 210      75.585  56.884  80.790  1.00  0.00           O
ATOM   3480  N   VAL A 211      74.805  55.704  79.030  1.00  0.00           N
ATOM   3482  CA  VAL A 211      75.784  56.175  78.070  1.00  0.00           C
ATOM   3484  CB  VAL A 211      76.364  55.084  77.150  1.00  0.00           C
ATOM   3486  CG1 VAL A 211      77.235  54.115  77.960  1.00  0.00           C
ATOM   3490  CG2 VAL A 211      75.254  54.365  76.370  1.00  0.00           C
ATOM   3494  C   VAL A 211      75.225  57.285  77.190  1.00  0.00           C
ATOM   3495  O   VAL A 211      75.765  57.605  76.140  1.00  0.00           O
ATOM   3496  N   GLY A 212      74.125  57.945  77.610  1.00  0.00           N
ATOM   3498  CA  GLY A 212      73.665  59.215  77.060  1.00  0.00           C
ATOM   3501  C   GLY A 212      73.074  59.235  75.680  1.00  0.00           C
ATOM   3502  O   GLY A 212      72.695  60.305  75.210  1.00  0.00           O
ATOM   3503  N   GLU A 213      72.934  58.085  74.990  1.00  0.00           N
ATOM   3505  CA  GLU A 213      72.174  58.005  73.750  1.00  0.00           C
ATOM   3507  CB  GLU A 213      72.375  56.625  73.040  1.00  0.00           C
ATOM   3510  CG  GLU A 213      71.254  55.565  73.160  1.00  0.00           C
ATOM   3513  CD  GLU A 213      71.735  54.145  72.880  1.00  0.00           C
ATOM   3514  OE1 GLU A 213      71.894  53.745  71.700  1.00  0.00           O
ATOM   3515  OE2 GLU A 213      71.955  53.415  73.880  1.00  0.00           O
ATOM   3516  C   GLU A 213      70.705  58.305  74.070  1.00  0.00           C
ATOM   3517  O   GLU A 213      70.134  57.815  75.050  1.00  0.00           O
ATOM   3518  N   VAL A 214      70.064  59.195  73.290  1.00  0.00           N
ATOM   3520  CA  VAL A 214      68.674  59.515  73.560  1.00  0.00           C
ATOM   3522  CB  VAL A 214      68.275  60.935  73.210  1.00  0.00           C
ATOM   3524  CG1 VAL A 214      66.784  61.155  73.530  1.00  0.00           C
ATOM   3528  CG2 VAL A 214      69.144  61.905  74.030  1.00  0.00           C
ATOM   3532  C   VAL A 214      67.845  58.545  72.790  1.00  0.00           C
ATOM   3533  O   VAL A 214      67.744  58.605  71.560  1.00  0.00           O
ATOM   3534  N   ILE A 215      67.235  57.605  73.520  1.00  0.00           N
ATOM   3536  CA  ILE A 215      66.494  56.525  72.920  1.00  0.00           C
ATOM   3538  CB  ILE A 215      66.485  55.255  73.780  1.00  0.00           C
ATOM   3540  CG2 ILE A 215      67.884  54.615  73.690  1.00  0.00           C
ATOM   3544  CG1 ILE A 215      66.015  55.475  75.240  1.00  0.00           C
ATOM   3547  CD  ILE A 215      67.155  55.744  76.240  1.00  0.00           C
ATOM   3551  C   ILE A 215      65.105  57.005  72.590  1.00  0.00           C
ATOM   3552  O   ILE A 215      64.445  56.435  71.730  1.00  0.00           O
ATOM   3553  N   GLY A 216      64.615  58.104  73.210  1.00  0.00           N
ATOM   3555  CA  GLY A 216      63.274  58.585  72.910  1.00  0.00           C
ATOM   3558  C   GLY A 216      63.034  59.914  73.490  1.00  0.00           C
ATOM   3559  O   GLY A 216      63.665  60.295  74.470  1.00  0.00           O
ATOM   3560  N   GLU A 217      62.065  60.665  72.940  1.00  0.00           N
ATOM   3562  CA  GLU A 217      61.735  61.965  73.470  1.00  0.00           C
ATOM   3564  CB  GLU A 217      62.715  63.075  73.000  1.00  0.00           C
ATOM   3567  CG  GLU A 217      62.495  63.795  71.660  1.00  0.00           C
ATOM   3570  CD  GLU A 217      63.164  65.164  71.740  1.00  0.00           C
ATOM   3571  OE1 GLU A 217      62.405  66.134  71.970  1.00  0.00           O
ATOM   3572  OE2 GLU A 217      64.414  65.255  71.640  1.00  0.00           O
ATOM   3573  C   GLU A 217      60.324  62.344  73.140  1.00  0.00           C
ATOM   3574  O   GLU A 217      59.555  61.595  72.530  1.00  0.00           O
ATOM   3575  N   MET A 218      59.934  63.524  73.630  1.00  0.00           N
ATOM   3577  CA  MET A 218      58.595  64.005  73.680  1.00  0.00           C
ATOM   3579  CB  MET A 218      58.004  63.615  75.050  1.00  0.00           C
ATOM   3582  CG  MET A 218      56.665  64.245  75.460  1.00  0.00           C
ATOM   3585  SD  MET A 218      56.745  65.874  76.250  1.00  0.00           S
ATOM   3586  CE  MET A 218      57.364  65.285  77.840  1.00  0.00           C
ATOM   3590  C   MET A 218      58.585  65.495  73.560  1.00  0.00           C
ATOM   3591  O   MET A 218      59.445  66.185  74.110  1.00  0.00           O
ATOM   3592  N   SER A 219      57.575  66.035  72.860  1.00  0.00           N
ATOM   3594  CA  SER A 219      57.405  67.465  72.710  1.00  0.00           C
ATOM   3596  CB  SER A 219      56.844  67.814  71.300  1.00  0.00           C
ATOM   3599  OG  SER A 219      57.545  67.165  70.250  1.00  0.00           O
ATOM   3601  C   SER A 219      56.364  67.935  73.700  1.00  0.00           C
ATOM   3602  O   SER A 219      55.215  67.485  73.680  1.00  0.00           O
ATOM   3603  N   LEU A 220      56.704  68.905  74.590  1.00  0.00           N
ATOM   3605  CA  LEU A 220      55.795  69.535  75.540  1.00  0.00           C
ATOM   3607  CB  LEU A 220      56.614  70.325  76.610  1.00  0.00           C
ATOM   3610  CG  LEU A 220      57.535  69.514  77.560  1.00  0.00           C
ATOM   3612  CD1 LEU A 220      58.365  70.414  78.490  1.00  0.00           C
ATOM   3616  CD2 LEU A 220      56.735  68.594  78.460  1.00  0.00           C
ATOM   3620  C   LEU A 220      54.835  70.535  74.870  1.00  0.00           C
ATOM   3621  O   LEU A 220      54.495  71.575  75.420  1.00  0.00           O
ATOM   3622  N   THR A 221      54.394  70.255  73.620  1.00  0.00           N
ATOM   3624  CA  THR A 221      53.825  71.235  72.710  1.00  0.00           C
ATOM   3626  CB  THR A 221      54.315  71.094  71.280  1.00  0.00           C
ATOM   3628  OG1 THR A 221      54.245  69.744  70.860  1.00  0.00           O
ATOM   3630  CG2 THR A 221      55.784  71.453  71.220  1.00  0.00           C
ATOM   3634  C   THR A 221      52.325  71.155  72.630  1.00  0.00           C
ATOM   3635  O   THR A 221      51.745  70.075  72.630  1.00  0.00           O
ATOM   3636  N   LYS A 222      51.675  72.325  72.510  1.00  0.00           N
ATOM   3638  CA  LYS A 222      50.245  72.585  72.550  1.00  0.00           C
ATOM   3640  CB  LYS A 222      49.945  73.975  71.900  1.00  0.00           C
ATOM   3643  CG  LYS A 222      50.725  75.155  72.510  1.00  0.00           C
ATOM   3646  CD  LYS A 222      50.784  76.453  71.680  1.00  0.00           C
ATOM   3649  CE  LYS A 222      49.524  76.734  70.860  1.00  0.00           C
ATOM   3652  NZ  LYS A 222      49.655  77.974  70.060  1.00  0.00           N
ATOM   3656  C   LYS A 222      49.254  71.604  71.910  1.00  0.00           C
ATOM   3657  O   LYS A 222      48.074  71.624  72.230  1.00  0.00           O
ATOM   3658  N   GLY A 223      49.664  70.775  70.930  1.00  0.00           N
ATOM   3660  CA  GLY A 223      48.775  69.854  70.220  1.00  0.00           C
ATOM   3663  C   GLY A 223      49.265  68.445  70.180  1.00  0.00           C
ATOM   3664  O   GLY A 223      48.624  67.585  69.570  1.00  0.00           O
ATOM   3665  N   SER A 224      50.425  68.165  70.780  1.00  0.00           N
ATOM   3667  CA  SER A 224      50.875  66.825  71.100  1.00  0.00           C
ATOM   3669  CB  SER A 224      52.364  66.844  71.510  1.00  0.00           C
ATOM   3672  OG  SER A 224      53.235  66.795  70.380  1.00  0.00           O
ATOM   3674  C   SER A 224      50.025  66.235  72.230  1.00  0.00           C
ATOM   3675  O   SER A 224      49.555  66.975  73.080  1.00  0.00           O
ATOM   3676  N   ARG A 225      49.804  64.905  72.280  1.00  0.00           N
ATOM   3678  CA  ARG A 225      49.464  64.185  73.510  1.00  0.00           C
ATOM   3680  CB  ARG A 225      50.685  64.104  74.510  1.00  0.00           C
ATOM   3683  CG  ARG A 225      52.055  63.664  73.950  1.00  0.00           C
ATOM   3686  CD  ARG A 225      52.045  62.314  73.230  1.00  0.00           C
ATOM   3689  NE  ARG A 225      53.354  62.134  72.520  1.00  0.00           N
ATOM   3691  CZ  ARG A 225      53.665  62.785  71.410  1.00  0.00           C
ATOM   3692  NH1 ARG A 225      52.795  63.615  70.890  1.00  0.00           N
ATOM   3695  NH2 ARG A 225      54.765  62.635  70.710  1.00  0.00           N
ATOM   3698  C   ARG A 225      48.245  64.645  74.340  1.00  0.00           C
ATOM   3699  O   ARG A 225      48.155  64.265  75.510  1.00  0.00           O
ATOM   3700  N   GLY A 226      47.285  65.435  73.810  1.00  0.00           N
ATOM   3702  CA  GLY A 226      46.135  65.935  74.550  1.00  0.00           C
ATOM   3705  C   GLY A 226      46.395  67.185  75.360  1.00  0.00           C
ATOM   3706  O   GLY A 226      45.565  67.585  76.170  1.00  0.00           O
ATOM   3707  N   LEU A 227      47.565  67.844  75.150  1.00  0.00           N
ATOM   3709  CA  LEU A 227      47.894  69.094  75.830  1.00  0.00           C
ATOM   3711  CB  LEU A 227      49.365  69.615  75.650  1.00  0.00           C
ATOM   3714  CG  LEU A 227      50.545  68.604  75.600  1.00  0.00           C
ATOM   3716  CD1 LEU A 227      51.894  69.315  75.820  1.00  0.00           C
ATOM   3720  CD2 LEU A 227      50.425  67.365  76.490  1.00  0.00           C
ATOM   3724  C   LEU A 227      46.914  70.203  75.470  1.00  0.00           C
ATOM   3725  O   LEU A 227      46.315  70.174  74.390  1.00  0.00           O
ATOM   3726  N   SER A 228      46.655  71.204  76.340  1.00  0.00           N
ATOM   3728  CA  SER A 228      45.885  72.375  75.910  1.00  0.00           C
ATOM   3730  CB  SER A 228      44.804  72.854  76.920  1.00  0.00           C
ATOM   3733  OG  SER A 228      45.285  73.203  78.220  1.00  0.00           O
ATOM   3735  C   SER A 228      46.815  73.485  75.480  1.00  0.00           C
ATOM   3736  O   SER A 228      46.574  74.185  74.480  1.00  0.00           O
ATOM   3737  N   HIS A 229      47.954  73.625  76.160  1.00  0.00           N
ATOM   3739  CA  HIS A 229      48.905  74.685  75.970  1.00  0.00           C
ATOM   3741  CB  HIS A 229      48.624  75.825  76.990  1.00  0.00           C
ATOM   3744  ND1 HIS A 229      47.115  77.555  75.980  1.00  0.00           N
ATOM   3745  CG  HIS A 229      47.275  76.465  76.820  1.00  0.00           C
ATOM   3746  CE1 HIS A 229      45.865  77.945  76.160  1.00  0.00           C
ATOM   3748  NE2 HIS A 229      45.215  77.165  77.070  1.00  0.00           N
ATOM   3750  CD2 HIS A 229      46.124  76.225  77.500  1.00  0.00           C
ATOM   3752  C   HIS A 229      50.315  74.124  76.180  1.00  0.00           C
ATOM   3753  O   HIS A 229      50.545  72.935  76.370  1.00  0.00           O
ATOM   3754  N   ASN A 230      51.345  74.985  76.090  1.00  0.00           N
ATOM   3756  CA  ASN A 230      52.735  74.575  76.140  1.00  0.00           C
ATOM   3758  CB  ASN A 230      53.525  75.335  75.040  1.00  0.00           C
ATOM   3761  CG  ASN A 230      54.804  74.633  74.610  1.00  0.00           C
ATOM   3762  OD1 ASN A 230      54.995  74.435  73.410  1.00  0.00           O
ATOM   3763  ND2 ASN A 230      55.695  74.285  75.550  1.00  0.00           N
ATOM   3766  C   ASN A 230      53.325  74.975  77.480  1.00  0.00           C
ATOM   3767  O   ASN A 230      53.435  76.163  77.790  1.00  0.00           O
ATOM   3768  N   ILE A 231      53.815  74.005  78.280  1.00  0.00           N
ATOM   3770  CA  ILE A 231      54.705  74.295  79.390  1.00  0.00           C
ATOM   3772  CB  ILE A 231      55.035  73.145  80.350  1.00  0.00           C
ATOM   3774  CG2 ILE A 231      53.975  73.015  81.450  1.00  0.00           C
ATOM   3778  CG1 ILE A 231      55.305  71.785  79.670  1.00  0.00           C
ATOM   3781  CD  ILE A 231      54.135  71.104  78.950  1.00  0.00           C
ATOM   3785  C   ILE A 231      56.005  74.895  78.890  1.00  0.00           C
ATOM   3786  O   ILE A 231      56.914  74.245  78.390  1.00  0.00           O
ATOM   3787  N   LYS A 232      56.114  76.225  79.040  1.00  0.00           N
ATOM   3789  CA  LYS A 232      57.385  76.915  79.070  1.00  0.00           C
ATOM   3791  CB  LYS A 232      57.075  78.435  79.140  1.00  0.00           C
ATOM   3794  CG  LYS A 232      58.225  79.395  78.770  1.00  0.00           C
ATOM   3797  CD  LYS A 232      59.385  79.584  79.760  1.00  0.00           C
ATOM   3800  CE  LYS A 232      60.555  80.324  79.080  1.00  0.00           C
ATOM   3803  NZ  LYS A 232      61.865  80.065  79.700  1.00  0.00           N
ATOM   3807  C   LYS A 232      58.225  76.453  80.250  1.00  0.00           C
ATOM   3808  O   LYS A 232      59.435  76.285  80.140  1.00  0.00           O
ATOM   3809  N   GLN A 233      57.625  76.305  81.450  1.00  0.00           N
ATOM   3811  CA  GLN A 233      58.375  76.405  82.700  1.00  0.00           C
ATOM   3813  CB  GLN A 233      57.805  77.524  83.600  1.00  0.00           C
ATOM   3816  CG  GLN A 233      58.004  78.924  82.980  1.00  0.00           C
ATOM   3819  CD  GLN A 233      57.445  80.095  83.800  1.00  0.00           C
ATOM   3820  OE1 GLN A 233      58.144  80.995  84.230  1.00  0.00           O
ATOM   3821  NE2 GLN A 233      56.095  80.145  83.900  1.00  0.00           N
ATOM   3824  C   GLN A 233      58.545  75.094  83.460  1.00  0.00           C
ATOM   3825  O   GLN A 233      58.575  75.075  84.680  1.00  0.00           O
ATOM   3826  N   ALA A 234      58.605  73.953  82.750  1.00  0.00           N
ATOM   3828  CA  ALA A 234      58.684  72.645  83.370  1.00  0.00           C
ATOM   3830  CB  ALA A 234      58.505  71.585  82.270  1.00  0.00           C
ATOM   3834  C   ALA A 234      59.945  72.405  84.210  1.00  0.00           C
ATOM   3835  O   ALA A 234      61.054  72.325  83.700  1.00  0.00           O
ATOM   3836  N   GLU A 235      59.775  72.273  85.550  1.00  0.00           N
ATOM   3838  CA  GLU A 235      60.854  72.335  86.520  1.00  0.00           C
ATOM   3840  CB  GLU A 235      60.685  73.545  87.470  1.00  0.00           C
ATOM   3843  CG  GLU A 235      61.415  74.825  86.980  1.00  0.00           C
ATOM   3846  CD  GLU A 235      62.925  74.655  86.910  1.00  0.00           C
ATOM   3847  OE1 GLU A 235      63.585  74.535  87.990  1.00  0.00           O
ATOM   3848  OE2 GLU A 235      63.475  74.685  85.780  1.00  0.00           O
ATOM   3849  C   GLU A 235      60.984  71.085  87.350  1.00  0.00           C
ATOM   3850  O   GLU A 235      62.015  70.845  87.970  1.00  0.00           O
ATOM   3851  N   GLY A 236      60.004  70.164  87.320  1.00  0.00           N
ATOM   3853  CA  GLY A 236      60.225  68.855  87.940  1.00  0.00           C
ATOM   3856  C   GLY A 236      59.585  67.755  87.180  1.00  0.00           C
ATOM   3857  O   GLY A 236      58.655  67.975  86.420  1.00  0.00           O
ATOM   3858  N   VAL A 237      60.055  66.515  87.400  1.00  0.00           N
ATOM   3860  CA  VAL A 237      59.505  65.295  86.850  1.00  0.00           C
ATOM   3862  CB  VAL A 237      60.215  64.854  85.560  1.00  0.00           C
ATOM   3864  CG1 VAL A 237      61.684  64.484  85.790  1.00  0.00           C
ATOM   3868  CG2 VAL A 237      59.454  63.694  84.900  1.00  0.00           C
ATOM   3872  C   VAL A 237      59.575  64.225  87.940  1.00  0.00           C
ATOM   3873  O   VAL A 237      60.485  64.265  88.770  1.00  0.00           O
ATOM   3874  N   ALA A 238      58.605  63.295  88.000  1.00  0.00           N
ATOM   3876  CA  ALA A 238      58.665  62.085  88.800  1.00  0.00           C
ATOM   3878  CB  ALA A 238      57.855  62.125  90.110  1.00  0.00           C
ATOM   3882  C   ALA A 238      58.015  60.965  88.030  1.00  0.00           C
ATOM   3883  O   ALA A 238      57.155  61.215  87.180  1.00  0.00           O
ATOM   3884  N   MET A 239      58.344  59.704  88.370  1.00  0.00           N
ATOM   3886  CA  MET A 239      57.625  58.535  87.920  1.00  0.00           C
ATOM   3888  CB  MET A 239      58.624  57.575  87.240  1.00  0.00           C
ATOM   3891  CG  MET A 239      57.985  56.385  86.500  1.00  0.00           C
ATOM   3894  SD  MET A 239      59.144  55.185  85.800  1.00  0.00           S
ATOM   3895  CE  MET A 239      59.864  54.655  87.390  1.00  0.00           C
ATOM   3899  C   MET A 239      56.905  57.835  89.080  1.00  0.00           C
ATOM   3900  O   MET A 239      57.315  57.854  90.240  1.00  0.00           O
ATOM   3901  N   ASP A 240      55.755  57.215  88.750  1.00  0.00           N
ATOM   3903  CA  ASP A 240      54.945  56.355  89.590  1.00  0.00           C
ATOM   3905  CB  ASP A 240      53.445  56.725  89.330  1.00  0.00           C
ATOM   3908  CG  ASP A 240      52.355  56.155  90.230  1.00  0.00           C
ATOM   3909  OD1 ASP A 240      52.405  54.965  90.630  1.00  0.00           O
ATOM   3910  OD2 ASP A 240      51.315  56.854  90.390  1.00  0.00           O
ATOM   3911  C   ASP A 240      55.254  54.875  89.310  1.00  0.00           C
ATOM   3912  O   ASP A 240      55.844  54.494  88.310  1.00  0.00           O
ATOM   3913  N   ALA A 241      54.825  53.974  90.200  1.00  0.00           N
ATOM   3915  CA  ALA A 241      54.765  52.544  89.980  1.00  0.00           C
ATOM   3917  CB  ALA A 241      54.254  51.895  91.290  1.00  0.00           C
ATOM   3921  C   ALA A 241      53.835  52.185  88.830  1.00  0.00           C
ATOM   3922  O   ALA A 241      54.085  51.274  88.040  1.00  0.00           O
ATOM   3923  N   SER A 242      52.725  52.955  88.710  1.00  0.00           N
ATOM   3925  CA  SER A 242      51.695  52.825  87.670  1.00  0.00           C
ATOM   3927  CB  SER A 242      50.495  53.764  87.990  1.00  0.00           C
ATOM   3930  OG  SER A 242      49.414  53.645  87.060  1.00  0.00           O
ATOM   3932  C   SER A 242      52.255  53.185  86.300  1.00  0.00           C
ATOM   3933  O   SER A 242      51.725  52.854  85.240  1.00  0.00           O
ATOM   3934  N   GLY A 243      53.385  53.915  86.320  1.00  0.00           N
ATOM   3936  CA  GLY A 243      54.135  54.335  85.150  1.00  0.00           C
ATOM   3939  C   GLY A 243      53.745  55.704  84.750  1.00  0.00           C
ATOM   3940  O   GLY A 243      54.315  56.294  83.850  1.00  0.00           O
ATOM   3941  N   ASN A 244      52.735  56.294  85.430  1.00  0.00           N
ATOM   3943  CA  ASN A 244      52.405  57.675  85.200  1.00  0.00           C
ATOM   3945  CB  ASN A 244      50.975  58.104  85.660  1.00  0.00           C
ATOM   3948  CG  ASN A 244      50.805  58.095  87.170  1.00  0.00           C
ATOM   3949  OD1 ASN A 244      51.625  58.685  87.850  1.00  0.00           O
ATOM   3950  ND2 ASN A 244      49.765  57.454  87.730  1.00  0.00           N
ATOM   3953  C   ASN A 244      53.535  58.594  85.630  1.00  0.00           C
ATOM   3954  O   ASN A 244      54.225  58.424  86.630  1.00  0.00           O
ATOM   3955  N   ILE A 245      53.775  59.595  84.780  1.00  0.00           N
ATOM   3957  CA  ILE A 245      54.744  60.625  84.980  1.00  0.00           C
ATOM   3959  CB  ILE A 245      55.534  60.944  83.710  1.00  0.00           C
ATOM   3961  CG2 ILE A 245      56.425  62.194  83.810  1.00  0.00           C
ATOM   3965  CG1 ILE A 245      56.364  59.725  83.260  1.00  0.00           C
ATOM   3968  CD  ILE A 245      57.475  59.295  84.220  1.00  0.00           C
ATOM   3972  C   ILE A 245      53.985  61.805  85.490  1.00  0.00           C
ATOM   3973  O   ILE A 245      52.855  62.085  85.080  1.00  0.00           O
ATOM   3974  N   TYR A 246      54.594  62.514  86.430  1.00  0.00           N
ATOM   3976  CA  TYR A 246      54.125  63.745  86.980  1.00  0.00           C
ATOM   3978  CB  TYR A 246      54.055  63.675  88.520  1.00  0.00           C
ATOM   3981  CG  TYR A 246      53.125  62.594  88.970  1.00  0.00           C
ATOM   3982  CD1 TYR A 246      51.745  62.795  88.870  1.00  0.00           C
ATOM   3984  CE1 TYR A 246      50.844  61.835  89.340  1.00  0.00           C
ATOM   3986  CZ  TYR A 246      51.315  60.655  89.930  1.00  0.00           C
ATOM   3987  OH  TYR A 246      50.415  59.634  90.300  1.00  0.00           O
ATOM   3989  CD2 TYR A 246      53.595  61.404  89.560  1.00  0.00           C
ATOM   3991  CE2 TYR A 246      52.695  60.455  90.060  1.00  0.00           C
ATOM   3993  C   TYR A 246      55.165  64.764  86.610  1.00  0.00           C
ATOM   3994  O   TYR A 246      56.355  64.514  86.740  1.00  0.00           O
ATOM   3995  N   ILE A 247      54.744  65.935  86.110  1.00  0.00           N
ATOM   3997  CA  ILE A 247      55.655  67.025  85.840  1.00  0.00           C
ATOM   3999  CB  ILE A 247      55.975  67.195  84.350  1.00  0.00           C
ATOM   4001  CG2 ILE A 247      56.525  68.604  83.990  1.00  0.00           C
ATOM   4005  CG1 ILE A 247      56.985  66.085  83.940  1.00  0.00           C
ATOM   4008  CD  ILE A 247      57.405  65.975  82.470  1.00  0.00           C
ATOM   4012  C   ILE A 247      55.025  68.234  86.440  1.00  0.00           C
ATOM   4013  O   ILE A 247      53.795  68.365  86.500  1.00  0.00           O
ATOM   4014  N   VAL A 248      55.854  69.155  86.930  1.00  0.00           N
ATOM   4016  CA  VAL A 248      55.394  70.385  87.510  1.00  0.00           C
ATOM   4018  CB  VAL A 248      55.585  70.335  89.010  1.00  0.00           C
ATOM   4020  CG1 VAL A 248      57.075  70.354  89.390  1.00  0.00           C
ATOM   4024  CG2 VAL A 248      54.765  71.465  89.650  1.00  0.00           C
ATOM   4028  C   VAL A 248      56.124  71.515  86.810  1.00  0.00           C
ATOM   4029  O   VAL A 248      57.244  71.365  86.330  1.00  0.00           O
ATOM   4030  N   SER A 249      55.445  72.664  86.630  1.00  0.00           N
ATOM   4032  CA  SER A 249      55.905  73.805  85.860  1.00  0.00           C
ATOM   4034  CB  SER A 249      55.085  73.953  84.540  1.00  0.00           C
ATOM   4037  OG  SER A 249      55.425  75.064  83.690  1.00  0.00           O
ATOM   4039  C   SER A 249      55.695  75.024  86.700  1.00  0.00           C
ATOM   4040  O   SER A 249      54.615  75.245  87.250  1.00  0.00           O
ATOM   4041  N   GLU A 250      56.714  75.874  86.860  1.00  0.00           N
ATOM   4043  CA  GLU A 250      56.495  77.155  87.500  1.00  0.00           C
ATOM   4045  CB  GLU A 250      57.765  77.945  87.940  1.00  0.00           C
ATOM   4048  CG  GLU A 250      59.125  77.494  87.400  1.00  0.00           C
ATOM   4051  CD  GLU A 250      60.075  78.684  87.300  1.00  0.00           C
ATOM   4052  OE1 GLU A 250      59.744  79.625  86.540  1.00  0.00           O
ATOM   4053  OE2 GLU A 250      61.105  78.725  88.030  1.00  0.00           O
ATOM   4054  C   GLU A 250      55.445  78.045  86.810  1.00  0.00           C
ATOM   4055  O   GLU A 250      55.155  77.935  85.610  1.00  0.00           O
ATOM   4056  N   PRO A 251      54.775  78.924  87.540  1.00  0.00           N
ATOM   4057  CD  PRO A 251      54.095  80.025  86.870  1.00  0.00           C
ATOM   4060  CA  PRO A 251      54.965  79.175  88.970  1.00  0.00           C
ATOM   4062  CB  PRO A 251      54.845  80.714  89.030  1.00  0.00           C
ATOM   4065  CG  PRO A 251      53.805  81.044  87.960  1.00  0.00           C
ATOM   4068  C   PRO A 251      53.925  78.454  89.800  1.00  0.00           C
ATOM   4069  O   PRO A 251      53.305  79.134  90.620  1.00  0.00           O
ATOM   4070  N   ASN A 252      53.775  77.095  89.660  1.00  0.00           N
ATOM   4072  CA  ASN A 252      52.885  76.204  90.440  1.00  0.00           C
ATOM   4074  CB  ASN A 252      51.795  76.905  91.340  1.00  0.00           C
ATOM   4077  CG  ASN A 252      50.695  77.655  90.550  1.00  0.00           C
ATOM   4078  OD1 ASN A 252      50.844  77.995  89.370  1.00  0.00           O
ATOM   4079  ND2 ASN A 252      49.515  77.854  91.170  1.00  0.00           N
ATOM   4082  C   ASN A 252      52.055  75.195  89.660  1.00  0.00           C
ATOM   4083  O   ASN A 252      51.355  74.374  90.260  1.00  0.00           O
ATOM   4084  N   ARG A 253      52.015  75.203  88.320  1.00  0.00           N
ATOM   4086  CA  ARG A 253      51.124  74.325  87.600  1.00  0.00           C
ATOM   4088  CB  ARG A 253      51.005  74.785  86.140  1.00  0.00           C
ATOM   4091  CG  ARG A 253      50.545  76.235  85.900  1.00  0.00           C
ATOM   4094  CD  ARG A 253      50.204  76.465  84.420  1.00  0.00           C
ATOM   4097  NE  ARG A 253      49.845  77.904  84.240  1.00  0.00           N
ATOM   4099  CZ  ARG A 253      50.704  78.854  83.880  1.00  0.00           C
ATOM   4100  NH1 ARG A 253      52.005  78.655  83.850  1.00  0.00           N
ATOM   4103  NH2 ARG A 253      50.215  80.035  83.550  1.00  0.00           N
ATOM   4106  C   ARG A 253      51.545  72.854  87.620  1.00  0.00           C
ATOM   4107  O   ARG A 253      52.704  72.535  87.380  1.00  0.00           O
ATOM   4108  N   PHE A 254      50.605  71.924  87.900  1.00  0.00           N
ATOM   4110  CA  PHE A 254      50.914  70.515  88.060  1.00  0.00           C
ATOM   4112  CB  PHE A 254      50.675  70.055  89.510  1.00  0.00           C
ATOM   4115  CG  PHE A 254      51.005  68.625  89.800  1.00  0.00           C
ATOM   4116  CD1 PHE A 254      52.285  68.295  90.270  1.00  0.00           C
ATOM   4118  CE1 PHE A 254      52.635  66.965  90.510  1.00  0.00           C
ATOM   4120  CZ  PHE A 254      51.695  65.945  90.290  1.00  0.00           C
ATOM   4122  CD2 PHE A 254      50.065  67.594  89.610  1.00  0.00           C
ATOM   4124  CE2 PHE A 254      50.415  66.255  89.830  1.00  0.00           C
ATOM   4126  C   PHE A 254      50.095  69.665  87.150  1.00  0.00           C
ATOM   4127  O   PHE A 254      48.934  69.954  86.840  1.00  0.00           O
ATOM   4128  N   TYR A 255      50.725  68.575  86.700  1.00  0.00           N
ATOM   4130  CA  TYR A 255      50.175  67.774  85.660  1.00  0.00           C
ATOM   4132  CB  TYR A 255      50.685  68.244  84.290  1.00  0.00           C
ATOM   4135  CG  TYR A 255      50.854  69.725  84.190  1.00  0.00           C
ATOM   4136  CD1 TYR A 255      49.755  70.545  83.890  1.00  0.00           C
ATOM   4138  CE1 TYR A 255      49.934  71.924  83.720  1.00  0.00           C
ATOM   4140  CZ  TYR A 255      51.225  72.454  83.810  1.00  0.00           C
ATOM   4141  OH  TYR A 255      51.454  73.774  83.390  1.00  0.00           O
ATOM   4143  CD2 TYR A 255      52.125  70.285  84.350  1.00  0.00           C
ATOM   4145  CE2 TYR A 255      52.304  71.655  84.170  1.00  0.00           C
ATOM   4147  C   TYR A 255      50.574  66.335  85.870  1.00  0.00           C
ATOM   4148  O   TYR A 255      51.605  66.023  86.470  1.00  0.00           O
ATOM   4149  N   ARG A 256      49.775  65.405  85.330  1.00  0.00           N
ATOM   4151  CA  ARG A 256      49.985  63.984  85.440  1.00  0.00           C
ATOM   4153  CB  ARG A 256      49.214  63.345  86.620  1.00  0.00           C
ATOM   4156  CG  ARG A 256      47.684  63.165  86.440  1.00  0.00           C
ATOM   4159  CD  ARG A 256      47.205  61.884  85.730  1.00  0.00           C
ATOM   4162  NE  ARG A 256      47.174  60.765  86.710  1.00  0.00           N
ATOM   4164  CZ  ARG A 256      46.105  60.445  87.410  1.00  0.00           C
ATOM   4165  NH1 ARG A 256      45.055  61.235  87.470  1.00  0.00           N
ATOM   4168  NH2 ARG A 256      46.105  59.365  88.160  1.00  0.00           N
ATOM   4171  C   ARG A 256      49.445  63.405  84.160  1.00  0.00           C
ATOM   4172  O   ARG A 256      48.554  63.953  83.510  1.00  0.00           O
ATOM   4173  N   PHE A 257      49.995  62.244  83.770  1.00  0.00           N
ATOM   4175  CA  PHE A 257      49.795  61.705  82.450  1.00  0.00           C
ATOM   4177  CB  PHE A 257      51.075  61.975  81.590  1.00  0.00           C
ATOM   4180  CG  PHE A 257      51.315  63.424  81.600  1.00  0.00           C
ATOM   4181  CD1 PHE A 257      52.125  64.015  82.580  1.00  0.00           C
ATOM   4183  CE1 PHE A 257      52.024  65.374  82.840  1.00  0.00           C
ATOM   4185  CZ  PHE A 257      51.124  66.145  82.070  1.00  0.00           C
ATOM   4187  CD2 PHE A 257      50.555  64.225  80.770  1.00  0.00           C
ATOM   4189  CE2 PHE A 257      50.405  65.575  81.040  1.00  0.00           C
ATOM   4191  C   PHE A 257      49.534  60.215  82.550  1.00  0.00           C
ATOM   4192  O   PHE A 257      49.254  59.674  83.620  1.00  0.00           O
ATOM   4193  N   THR A 258      49.715  59.535  81.420  1.00  0.00           N
ATOM   4195  CA  THR A 258      50.534  58.335  81.350  1.00  0.00           C
ATOM   4197  CB  THR A 258      50.114  57.375  80.220  1.00  0.00           C
ATOM   4199  OG1 THR A 258      48.775  57.584  79.810  1.00  0.00           O
ATOM   4201  CG2 THR A 258      50.155  55.915  80.700  1.00  0.00           C
ATOM   4205  C   THR A 258      52.005  58.855  81.380  1.00  0.00           C
ATOM   4206  O   THR A 258      52.325  59.345  82.450  1.00  0.00           O
ATOM   4207  N   PRO A 259      52.964  58.825  80.430  1.00  0.00           N
ATOM   4208  CD  PRO A 259      53.315  57.425  80.120  1.00  0.00           C
ATOM   4211  CA  PRO A 259      54.225  59.604  80.680  1.00  0.00           C
ATOM   4213  CB  PRO A 259      55.295  58.675  80.090  1.00  0.00           C
ATOM   4216  CG  PRO A 259      54.804  57.285  80.380  1.00  0.00           C
ATOM   4219  C   PRO A 259      54.674  61.005  80.130  1.00  0.00           C
ATOM   4220  O   PRO A 259      55.895  61.145  80.060  1.00  0.00           O
ATOM   4221  N   GLN A 260      53.895  62.064  79.790  1.00  0.00           N
ATOM   4223  CA  GLN A 260      54.524  63.335  79.310  1.00  0.00           C
ATOM   4225  CB  GLN A 260      54.175  63.764  77.850  1.00  0.00           C
ATOM   4228  CG  GLN A 260      52.695  63.904  77.520  1.00  0.00           C
ATOM   4231  CD  GLN A 260      52.234  62.485  77.280  1.00  0.00           C
ATOM   4232  OE1 GLN A 260      52.824  61.735  76.510  1.00  0.00           O
ATOM   4233  NE2 GLN A 260      51.225  62.075  78.060  1.00  0.00           N
ATOM   4236  C   GLN A 260      54.405  64.555  80.210  1.00  0.00           C
ATOM   4237  O   GLN A 260      54.635  64.475  81.410  1.00  0.00           O
ATOM   4238  N   SER A 261      54.095  65.744  79.640  1.00  0.00           N
ATOM   4240  CA  SER A 261      53.745  66.953  80.340  1.00  0.00           C
ATOM   4242  CB  SER A 261      54.874  67.664  81.110  1.00  0.00           C
ATOM   4245  OG  SER A 261      54.534  68.945  81.650  1.00  0.00           O
ATOM   4247  C   SER A 261      52.835  67.814  79.510  1.00  0.00           C
ATOM   4248  O   SER A 261      52.845  67.664  78.290  1.00  0.00           O
ATOM   4249  N   SER A 262      51.995  68.645  80.160  1.00  0.00           N
ATOM   4251  CA  SER A 262      50.914  69.445  79.570  1.00  0.00           C
ATOM   4253  CB  SER A 262      49.475  68.905  79.740  1.00  0.00           C
ATOM   4256  OG  SER A 262      48.614  69.585  78.830  1.00  0.00           O
ATOM   4258  C   SER A 262      50.945  70.764  80.270  1.00  0.00           C
ATOM   4259  O   SER A 262      51.504  70.835  81.360  1.00  0.00           O
ATOM   4260  N   HIS A 263      50.375  71.815  79.670  1.00  0.00           N
ATOM   4262  CA  HIS A 263      50.015  73.054  80.310  1.00  0.00           C
ATOM   4264  CB  HIS A 263      50.935  74.195  79.840  1.00  0.00           C
ATOM   4267  ND1 HIS A 263      51.954  76.185  80.960  1.00  0.00           N
ATOM   4268  CG  HIS A 263      50.815  75.554  80.460  1.00  0.00           C
ATOM   4269  CE1 HIS A 263      51.644  77.465  81.010  1.00  0.00           C
ATOM   4271  NE2 HIS A 263      50.385  77.695  80.580  1.00  0.00           N
ATOM   4273  CD2 HIS A 263      49.845  76.475  80.230  1.00  0.00           C
ATOM   4275  C   HIS A 263      48.595  73.354  79.800  1.00  0.00           C
ATOM   4276  OT1 HIS A 263      48.214  72.765  78.750  1.00  0.00           O
ATOM   4277  OT2 HIS A 263      47.915  74.225  80.390  1.00  0.00           O
ATOM   4278  NH3 POPEB 264     112.514   5.525  70.130  1.00  0.00           N
ATOM   4282  C12 POPEB 264     113.325   5.155  68.920  1.00  0.00           C
ATOM   4285  C11 POPEB 264     113.075   3.715  68.490  1.00  0.00           C
ATOM   4288  P   POPEB 264     111.954   2.185  70.300  1.00  0.00           P
ATOM   4289  O13 POPEB 264     112.064   2.405  71.760  1.00  0.00           O
ATOM   4290  O14 POPEB 264     110.685   2.615  69.670  1.00  0.00           O
ATOM   4291  O11 POPEB 264     112.175   0.655  70.030  1.00  0.00           O
ATOM   4292  O12 POPEB 264     113.195   2.865  69.620  1.00  0.00           O
ATOM   4293  C1  POPEB 264     113.235   0.105  69.250  1.00  0.00           C
ATOM   4296  C2  POPEB 264     112.684  -0.525  67.940  1.00  0.00           C
ATOM   4298  O21 POPEB 264     112.905   0.335  66.800  1.00  0.00           O
ATOM   4299  C21 POPEB 264     111.945   1.125  66.370  1.00  0.00           C
ATOM   4300  O22 POPEB 264     110.954   1.475  66.980  1.00  0.00           O
ATOM   4301  C22 POPEB 264     112.215   1.465  64.900  1.00  0.00           C
ATOM   4304  C3  POPEB 264     111.235  -1.055  68.180  1.00  0.00           C
ATOM   4307  O31 POPEB 264     110.615  -1.575  66.980  1.00  0.00           O
ATOM   4308  C31 POPEB 264     109.314  -1.345  66.850  1.00  0.00           C
ATOM   4309  O32 POPEB 264     108.605  -0.715  67.610  1.00  0.00           O
ATOM   4310  C32 POPEB 264     108.834  -2.025  65.580  1.00  0.00           C
ATOM   4313  C23 POPEB 264     112.455   2.965  64.640  1.00  0.00           C
ATOM   4316  C24 POPEB 264     112.285   3.365  63.160  1.00  0.00           C
ATOM   4319  C25 POPEB 264     113.104   2.535  62.160  1.00  0.00           C
ATOM   4322  C26 POPEB 264     112.345   1.325  61.590  1.00  0.00           C
ATOM   4325  C27 POPEB 264     112.964   0.805  60.290  1.00  0.00           C
ATOM   4328  C28 POPEB 264     112.155  -0.345  59.660  1.00  0.00           C
ATOM   4331  C29 POPEB 264     112.864  -0.895  58.450  1.00  0.00           C
ATOM   4333 0C21 POPEB 264     113.414  -2.115  58.350  1.00  0.00           C
ATOM   4335 1C21 POPEB 264     113.395  -3.174  59.420  1.00  0.00           C
ATOM   4338 2C21 POPEB 264     113.745  -4.574  58.900  1.00  0.00           C
ATOM   4341 3C21 POPEB 264     112.614  -5.224  58.080  1.00  0.00           C
ATOM   4344 4C21 POPEB 264     112.175  -6.554  58.690  1.00  0.00           C
ATOM   4347 5C21 POPEB 264     111.124  -7.304  57.870  1.00  0.00           C
ATOM   4350 6C21 POPEB 264     110.695  -8.604  58.570  1.00  0.00           C
ATOM   4353 7C21 POPEB 264     109.235  -8.984  58.300  1.00  0.00           C
ATOM   4356 8C21 POPEB 264     108.785 -10.194  59.120  1.00  0.00           C
ATOM   4360  C33 POPEB 264     109.165  -1.155  64.350  1.00  0.00           C
ATOM   4363  C34 POPEB 264     108.444  -1.635  63.080  1.00  0.00           C
ATOM   4366  C35 POPEB 264     108.745  -0.765  61.850  1.00  0.00           C
ATOM   4369  C36 POPEB 264     108.215   0.665  61.960  1.00  0.00           C
ATOM   4372  C37 POPEB 264     108.383   1.495  60.680  1.00  0.00           C
ATOM   4375  C38 POPEB 264     107.743   2.885  60.810  1.00  0.00           C
ATOM   4378  C39 POPEB 264     106.385   2.985  60.100  1.00  0.00           C
ATOM   4381 0C31 POPEB 264     106.424   3.815  58.800  1.00  0.00           C
ATOM   4384 1C31 POPEB 264     105.434   3.265  57.770  1.00  0.00           C
ATOM   4387 2C31 POPEB 264     105.224   4.155  56.530  1.00  0.00           C
ATOM   4390 3C31 POPEB 264     104.335   5.385  56.770  1.00  0.00           C
ATOM   4393 4C31 POPEB 264     102.994   5.025  57.420  1.00  0.00           C
ATOM   4396 5C31 POPEB 264     101.865   6.025  57.160  1.00  0.00           C
ATOM   4399 6C31 POPEB 264     100.545   5.545  57.770  1.00  0.00           C
ATOM   4403  NH3 POPEC 265      46.325  29.415  27.490  1.00  0.00           N
ATOM   4407  C12 POPEC 265      47.645  28.725  27.760  1.00  0.00           C
ATOM   4410  C11 POPEC 265      48.855  29.615  27.430  1.00  0.00           C
ATOM   4413  P   POPEC 265      51.454  29.565  27.500  1.00  0.00           P
ATOM   4414  O13 POPEC 265      52.545  28.615  27.860  1.00  0.00           O
ATOM   4415  O14 POPEC 265      51.425  29.955  26.080  1.00  0.00           O
ATOM   4416  O11 POPEC 265      51.535  30.805  28.470  1.00  0.00           O
ATOM   4417  O12 POPEC 265      50.045  28.945  27.850  1.00  0.00           O
ATOM   4418  C1  POPEC 265      51.844  30.625  29.870  1.00  0.00           C
ATOM   4421  C2  POPEC 265      50.625  30.205  30.750  1.00  0.00           C
ATOM   4423  O21 POPEC 265      50.664  30.975  31.980  1.00  0.00           O
ATOM   4424  C21 POPEC 265      49.475  31.235  32.510  1.00  0.00           C
ATOM   4425  O22 POPEC 265      48.405  30.865  32.070  1.00  0.00           O
ATOM   4426  C22 POPEC 265      49.645  32.075  33.800  1.00  0.00           C
ATOM   4429  C3  POPEC 265      50.644  28.675  31.050  1.00  0.00           C
ATOM   4432  O31 POPEC 265      49.385  28.175  31.520  1.00  0.00           O
ATOM   4433  C31 POPEC 265      49.375  27.415  32.600  1.00  0.00           C
ATOM   4434  O32 POPEC 265      50.345  27.095  33.280  1.00  0.00           O
ATOM   4435  C32 POPEC 265      47.945  26.955  32.870  1.00  0.00           C
ATOM   4438  C23 POPEC 265      48.305  32.655  34.330  1.00  0.00           C
ATOM   4441  C24 POPEC 265      48.195  32.815  35.860  1.00  0.00           C
ATOM   4444  C25 POPEC 265      48.175  31.485  36.620  1.00  0.00           C
ATOM   4447  C26 POPEC 265      47.934  31.575  38.130  1.00  0.00           C
ATOM   4450  C27 POPEC 265      48.055  30.175  38.760  1.00  0.00           C
ATOM   4453  C28 POPEC 265      48.055  30.175  40.300  1.00  0.00           C
ATOM   4456  C29 POPEC 265      46.714  29.875  40.910  1.00  0.00           C
ATOM   4458 0C21 POPEC 265      46.504  29.225  42.080  1.00  0.00           C
ATOM   4460 1C21 POPEC 265      47.565  28.735  43.040  1.00  0.00           C
ATOM   4463 2C21 POPEC 265      47.515  29.575  44.320  1.00  0.00           C
ATOM   4466 3C21 POPEC 265      48.614  29.245  45.340  1.00  0.00           C
ATOM   4469 4C21 POPEC 265      48.655  30.285  46.460  1.00  0.00           C
ATOM   4472 5C21 POPEC 265      49.734  30.045  47.520  1.00  0.00           C
ATOM   4475 6C21 POPEC 265      49.635  31.065  48.670  1.00  0.00           C
ATOM   4478 7C21 POPEC 265      50.615  30.785  49.810  1.00  0.00           C
ATOM   4481 8C21 POPEC 265      50.295  31.565  51.100  1.00  0.00           C
ATOM   4485  C33 POPEC 265      47.805  26.365  34.300  1.00  0.00           C
ATOM   4488  C34 POPEC 265      46.375  26.425  34.860  1.00  0.00           C
ATOM   4491  C35 POPEC 265      46.385  26.265  36.390  1.00  0.00           C
ATOM   4494  C36 POPEC 265      45.015  26.435  37.070  1.00  0.00           C
ATOM   4497  C37 POPEC 265      45.114  26.595  38.600  1.00  0.00           C
ATOM   4500  C38 POPEC 265      43.735  26.555  39.270  1.00  0.00           C
ATOM   4503  C39 POPEC 265      43.725  27.005  40.740  1.00  0.00           C
ATOM   4506 0C31 POPEC 265      44.475  26.065  41.690  1.00  0.00           C
ATOM   4509 1C31 POPEC 265      44.195  26.375  43.180  1.00  0.00           C
ATOM   4512 2C31 POPEC 265      44.615  25.255  44.140  1.00  0.00           C
ATOM   4515 3C31 POPEC 265      46.135  25.075  44.260  1.00  0.00           C
ATOM   4518 4C31 POPEC 265      46.535  23.625  44.590  1.00  0.00           C
ATOM   4521 5C31 POPEC 265      48.055  23.445  44.650  1.00  0.00           C
ATOM   4524 6C31 POPEC 265      48.494  21.985  44.750  1.00  0.00           C
ATOM   4528  NH3 POPED 266      15.485  57.075  21.620  1.00  0.00           N
ATOM   4532  C12 POPED 266      14.865  58.305  21.000  1.00  0.00           C
ATOM   4535  C11 POPED 266      15.215  59.555  21.830  1.00  0.00           C
ATOM   4538  P   POPED 266      13.975  61.895  22.270  1.00  0.00           P
ATOM   4539  O13 POPED 266      14.565  63.195  21.870  1.00  0.00           O
ATOM   4540  O14 POPED 266      12.495  61.795  22.360  1.00  0.00           O
ATOM   4541  O11 POPED 266      14.575  61.545  23.680  1.00  0.00           O
ATOM   4542  O12 POPED 266      14.535  60.715  21.350  1.00  0.00           O
ATOM   4543  C1  POPED 266      15.945  61.805  24.010  1.00  0.00           C
ATOM   4546  C2  POPED 266      16.235  61.194  25.400  1.00  0.00           C
ATOM   4548  O21 POPED 266      17.395  61.765  26.030  1.00  0.00           O
ATOM   4549  C21 POPED 266      18.575  61.465  25.530  1.00  0.00           C
ATOM   4550  O22 POPED 266      18.795  61.055  24.400  1.00  0.00           O
ATOM   4551  C22 POPED 266      19.595  61.604  26.640  1.00  0.00           C
ATOM   4554  C3  POPED 266      16.245  59.625  25.440  1.00  0.00           C
ATOM   4557  O31 POPED 266      16.545  59.145  26.780  1.00  0.00           O
ATOM   4558  C31 POPED 266      15.545  58.564  27.450  1.00  0.00           C
ATOM   4559  O32 POPED 266      14.435  58.365  27.000  1.00  0.00           O
ATOM   4560  C32 POPED 266      15.965  58.365  28.910  1.00  0.00           C
ATOM   4563  C23 POPED 266      19.315  60.634  27.820  1.00  0.00           C
ATOM   4566  C24 POPED 266      19.955  61.134  29.120  1.00  0.00           C
ATOM   4569  C25 POPED 266      19.475  60.375  30.370  1.00  0.00           C
ATOM   4572  C26 POPED 266      20.045  60.954  31.680  1.00  0.00           C
ATOM   4575  C27 POPED 266      19.485  60.285  32.940  1.00  0.00           C
ATOM   4578  C28 POPED 266      20.445  60.125  34.130  1.00  0.00           C
ATOM   4581  C29 POPED 266      20.445  61.305  35.070  1.00  0.00           C
ATOM   4583 0C21 POPED 266      19.875  61.395  36.290  1.00  0.00           C
ATOM   4585 1C21 POPED 266      19.065  60.335  36.970  1.00  0.00           C
ATOM   4588 2C21 POPED 266      17.955  60.895  37.880  1.00  0.00           C
ATOM   4591 3C21 POPED 266      18.455  61.625  39.140  1.00  0.00           C
ATOM   4594 4C21 POPED 266      18.095  60.884  40.440  1.00  0.00           C
ATOM   4597 5C21 POPED 266      18.325  61.715  41.710  1.00  0.00           C
ATOM   4600 6C21 POPED 266      18.155  60.865  42.980  1.00  0.00           C
ATOM   4603 7C21 POPED 266      18.125  61.685  44.270  1.00  0.00           C
ATOM   4606 8C21 POPED 266      18.135  60.805  45.530  1.00  0.00           C
ATOM   4610  C33 POPED 266      14.875  58.825  29.910  1.00  0.00           C
ATOM   4613  C34 POPED 266      14.835  58.015  31.210  1.00  0.00           C
ATOM   4616  C35 POPED 266      13.815  58.615  32.190  1.00  0.00           C
ATOM   4619  C36 POPED 266      13.905  58.115  33.640  1.00  0.00           C
ATOM   4622  C37 POPED 266      12.895  58.865  34.510  1.00  0.00           C
ATOM   4625  C38 POPED 266      13.065  58.724  36.030  1.00  0.00           C
ATOM   4628  C39 POPED 266      12.955  57.285  36.550  1.00  0.00           C
ATOM   4631 0C31 POPED 266      12.585  57.255  38.040  1.00  0.00           C
ATOM   4634 1C31 POPED 266      12.615  55.854  38.660  1.00  0.00           C
ATOM   4637 2C31 POPED 266      12.625  55.895  40.200  1.00  0.00           C
ATOM   4640 3C31 POPED 266      11.395  56.595  40.790  1.00  0.00           C
ATOM   4643 4C31 POPED 266      11.435  56.735  42.320  1.00  0.00           C
ATOM   4646 5C31 POPED 266      10.285  57.594  42.840  1.00  0.00           C
ATOM   4649 6C31 POPED 266      10.345  57.825  44.350  1.00  0.00           C
ATOM   4653  NH3 POPEE 267      92.754  83.344  29.590  1.00  0.00           N
ATOM   4657  C12 POPEE 267      94.085  84.064  29.500  1.00  0.00           C
ATOM   4660  C11 POPEE 267      94.064  85.404  30.240  1.00  0.00           C
ATOM   4663  P   POPEE 267      96.375  86.145  31.320  1.00  0.00           P
ATOM   4664  O13 POPEE 267      97.705  86.365  30.710  1.00  0.00           O
ATOM   4665  O14 POPEE 267      95.883  87.195  32.240  1.00  0.00           O
ATOM   4666  O11 POPEE 267      96.324  84.734  32.060  1.00  0.00           O
ATOM   4667  O12 POPEE 267      95.335  86.014  30.140  1.00  0.00           O
ATOM   4668  C1  POPEE 267      97.374  84.344  32.950  1.00  0.00           C
ATOM   4671  C2  POPEE 267      97.094  84.773  34.420  1.00  0.00           C
ATOM   4673  O21 POPEE 267      98.195  84.305  35.240  1.00  0.00           O
ATOM   4674  C21 POPEE 267      98.115  83.344  36.140  1.00  0.00           C
ATOM   4675  O22 POPEE 267      97.145  82.654  36.400  1.00  0.00           O
ATOM   4676  C22 POPEE 267      99.454  83.234  36.880  1.00  0.00           C
ATOM   4679  C3  POPEE 267      95.634  84.405  34.860  1.00  0.00           C
ATOM   4682  O31 POPEE 267      95.364  84.855  36.200  1.00  0.00           O
ATOM   4683  C31 POPEE 267      94.395  84.184  36.840  1.00  0.00           C
ATOM   4684  O32 POPEE 267      93.694  83.314  36.360  1.00  0.00           O
ATOM   4685  C32 POPEE 267      94.395  84.624  38.310  1.00  0.00           C
ATOM   4688  C23 POPEE 267      99.325  83.414  38.410  1.00  0.00           C
ATOM   4691  C24 POPEE 267     100.545  84.083  39.070  1.00  0.00           C
ATOM   4694  C25 POPEE 267     101.905  83.535  38.600  1.00  0.00           C
ATOM   4697  C26 POPEE 267     102.145  82.085  39.050  1.00  0.00           C
ATOM   4700  C27 POPEE 267     103.414  81.964  39.910  1.00  0.00           C
ATOM   4703  C28 POPEE 267     103.554  80.585  40.570  1.00  0.00           C
ATOM   4706  C29 POPEE 267     102.584  80.464  41.710  1.00  0.00           C
ATOM   4708 0C21 POPEE 267     102.695  79.645  42.770  1.00  0.00           C
ATOM   4710 1C21 POPEE 267     103.764  78.604  42.980  1.00  0.00           C
ATOM   4713 2C21 POPEE 267     103.115  77.215  43.170  1.00  0.00           C
ATOM   4716 3C21 POPEE 267     102.315  77.095  44.480  1.00  0.00           C
ATOM   4719 4C21 POPEE 267     101.564  75.764  44.580  1.00  0.00           C
ATOM   4722 5C21 POPEE 267     102.444  74.665  45.190  1.00  0.00           C
ATOM   4725 6C21 POPEE 267     101.965  73.264  44.820  1.00  0.00           C
ATOM   4728 7C21 POPEE 267     102.915  72.174  45.300  1.00  0.00           C
ATOM   4731 8C21 POPEE 267     102.504  70.805  44.780  1.00  0.00           C
ATOM   4735  C33 POPEE 267      93.015  84.585  39.020  1.00  0.00           C
ATOM   4738  C34 POPEE 267      93.174  84.984  40.490  1.00  0.00           C
ATOM   4741  C35 POPEE 267      92.045  85.835  41.100  1.00  0.00           C
ATOM   4744  C36 POPEE 267      90.743  85.074  41.400  1.00  0.00           C
ATOM   4747  C37 POPEE 267      89.925  85.755  42.510  1.00  0.00           C
ATOM   4750  C38 POPEE 267      88.434  85.364  42.610  1.00  0.00           C
ATOM   4753  C39 POPEE 267      88.185  83.855  42.460  1.00  0.00           C
ATOM   4756 0C31 POPEE 267      86.884  83.263  43.040  1.00  0.00           C
ATOM   4759 1C31 POPEE 267      86.875  81.723  42.930  1.00  0.00           C
ATOM   4762 2C31 POPEE 267      85.645  81.065  43.570  1.00  0.00           C
ATOM   4765 3C31 POPEE 267      85.685  79.525  43.630  1.00  0.00           C
ATOM   4768 4C31 POPEE 267      86.844  78.944  44.460  1.00  0.00           C
ATOM   4771 5C31 POPEE 267      86.634  77.485  44.870  1.00  0.00           C
ATOM   4774 6C31 POPEE 267      87.824  76.865  45.610  1.00  0.00           C
ATOM   4778  NH3 POPEF 268      63.864  37.855  23.460  1.00  0.00           N
ATOM   4782  C12 POPEF 268      64.795  38.735  22.680  1.00  0.00           C
ATOM   4785  C11 POPEF 268      64.015  39.905  22.060  1.00  0.00           C
ATOM   4788  P   POPEF 268      65.915  41.635  21.800  1.00  0.00           P
ATOM   4789  O13 POPEF 268      66.864  40.924  22.660  1.00  0.00           O
ATOM   4790  O14 POPEF 268      66.545  42.444  20.730  1.00  0.00           O
ATOM   4791  O11 POPEF 268      64.965  42.524  22.680  1.00  0.00           O
ATOM   4792  O12 POPEF 268      64.864  40.625  21.160  1.00  0.00           O
ATOM   4793  C1  POPEF 268      64.804  43.935  22.570  1.00  0.00           C
ATOM   4796  C2  POPEF 268      65.004  44.645  23.950  1.00  0.00           C
ATOM   4798  O21 POPEF 268      65.204  43.724  25.040  1.00  0.00           O
ATOM   4799  C21 POPEF 268      66.475  43.465  25.280  1.00  0.00           C
ATOM   4800  O22 POPEF 268      67.405  43.724  24.540  1.00  0.00           O
ATOM   4801  C22 POPEF 268      66.574  43.035  26.760  1.00  0.00           C
ATOM   4804  C3  POPEF 268      63.805  45.545  24.340  1.00  0.00           C
ATOM   4807  O31 POPEF 268      63.925  46.014  25.710  1.00  0.00           O
ATOM   4808  C31 POPEF 268      64.825  46.975  25.860  1.00  0.00           C
ATOM   4809  O32 POPEF 268      65.524  47.444  24.980  1.00  0.00           O
ATOM   4810  C32 POPEF 268      64.905  47.395  27.330  1.00  0.00           C
ATOM   4813  C23 POPEF 268      67.795  43.625  27.520  1.00  0.00           C
ATOM   4816  C24 POPEF 268      67.525  43.915  29.010  1.00  0.00           C
ATOM   4819  C25 POPEF 268      67.614  42.685  29.920  1.00  0.00           C
ATOM   4822  C26 POPEF 268      67.525  42.985  31.420  1.00  0.00           C
ATOM   4825  C27 POPEF 268      67.684  41.725  32.280  1.00  0.00           C
ATOM   4828  C28 POPEF 268      67.744  42.055  33.790  1.00  0.00           C
ATOM   4831  C29 POPEF 268      67.744  40.805  34.640  1.00  0.00           C
ATOM   4833 0C21 POPEF 268      67.174  40.685  35.850  1.00  0.00           C
ATOM   4835 1C21 POPEF 268      66.465  41.765  36.630  1.00  0.00           C
ATOM   4838 2C21 POPEF 268      67.174  42.145  37.930  1.00  0.00           C
ATOM   4841 3C21 POPEF 268      67.255  41.005  38.960  1.00  0.00           C
ATOM   4844 4C21 POPEF 268      67.494  41.515  40.380  1.00  0.00           C
ATOM   4847 5C21 POPEF 268      68.434  40.634  41.210  1.00  0.00           C
ATOM   4850 6C21 POPEF 268      68.505  41.094  42.670  1.00  0.00           C
ATOM   4853 7C21 POPEF 268      69.784  40.655  43.380  1.00  0.00           C
ATOM   4856 8C21 POPEF 268      69.755  40.944  44.880  1.00  0.00           C
ATOM   4860  C33 POPEF 268      66.205  48.185  27.600  1.00  0.00           C
ATOM   4863  C34 POPEF 268      66.345  48.694  29.050  1.00  0.00           C
ATOM   4866  C35 POPEF 268      66.384  47.605  30.120  1.00  0.00           C
ATOM   4869  C36 POPEF 268      65.265  47.765  31.150  1.00  0.00           C
ATOM   4872  C37 POPEF 268      65.385  46.745  32.290  1.00  0.00           C
ATOM   4875  C38 POPEF 268      64.324  46.935  33.380  1.00  0.00           C
ATOM   4878  C39 POPEF 268      64.744  46.385  34.750  1.00  0.00           C
ATOM   4881 0C31 POPEF 268      65.784  47.274  35.450  1.00  0.00           C
ATOM   4884 1C31 POPEF 268      66.155  46.745  36.840  1.00  0.00           C
ATOM   4887 2C31 POPEF 268      67.144  47.635  37.600  1.00  0.00           C
ATOM   4890 3C31 POPEF 268      67.525  47.015  38.950  1.00  0.00           C
ATOM   4893 4C31 POPEF 268      68.475  47.875  39.790  1.00  0.00           C
ATOM   4896 5C31 POPEF 268      68.714  47.244  41.170  1.00  0.00           C
ATOM   4899 6C31 POPEF 268      69.665  48.055  42.060  1.00  0.00           C
ATOM   4903  NH3 POPEG 269      32.425  68.045  25.820  1.00  0.00           N
ATOM   4907  C12 POPEG 269      33.695  67.215  25.830  1.00  0.00           C
ATOM   4910  C11 POPEG 269      34.125  66.953  27.290  1.00  0.00           C
ATOM   4913  P   POPEG 269      35.555  65.665  29.000  1.00  0.00           P
ATOM   4914  O13 POPEG 269      35.985  64.275  29.230  1.00  0.00           O
ATOM   4915  O14 POPEG 269      36.495  66.734  29.450  1.00  0.00           O
ATOM   4916  O11 POPEG 269      34.184  65.954  29.720  1.00  0.00           O
ATOM   4917  O12 POPEG 269      35.165  65.965  27.460  1.00  0.00           O
ATOM   4918  C1  POPEG 269      33.765  65.335  30.920  1.00  0.00           C
ATOM   4921  C2  POPEG 269      32.295  65.715  31.160  1.00  0.00           C
ATOM   4923  O21 POPEG 269      31.875  65.094  32.390  1.00  0.00           O
ATOM   4924  C21 POPEG 269      30.915  65.764  33.010  1.00  0.00           C
ATOM   4925  O22 POPEG 269      30.435  66.815  32.620  1.00  0.00           O
ATOM   4926  C22 POPEG 269      30.545  65.134  34.330  1.00  0.00           C
ATOM   4929  C3  POPEG 269      31.425  65.304  29.920  1.00  0.00           C
ATOM   4932  O31 POPEG 269      30.085  64.905  30.260  1.00  0.00           O
ATOM   4933  C31 POPEG 269      29.095  65.395  29.530  1.00  0.00           C
ATOM   4934  O32 POPEG 269      29.195  66.295  28.700  1.00  0.00           O
ATOM   4935  C32 POPEG 269      27.805  64.624  29.800  1.00  0.00           C
ATOM   4938  C23 POPEG 269      29.095  64.604  34.320  1.00  0.00           C
ATOM   4941  C24 POPEG 269      28.655  63.965  35.640  1.00  0.00           C
ATOM   4944  C25 POPEG 269      28.315  65.024  36.690  1.00  0.00           C
ATOM   4947  C26 POPEG 269      27.614  64.514  37.950  1.00  0.00           C
ATOM   4950  C27 POPEG 269      27.155  65.703  38.800  1.00  0.00           C
ATOM   4953  C28 POPEG 269      26.525  65.304  40.140  1.00  0.00           C
ATOM   4956  C29 POPEG 269      27.545  64.884  41.170  1.00  0.00           C
ATOM   4958 0C21 POPEG 269      27.275  64.204  42.300  1.00  0.00           C
ATOM   4960 1C21 POPEG 269      25.915  63.735  42.740  1.00  0.00           C
ATOM   4963 2C21 POPEG 269      25.345  64.445  43.980  1.00  0.00           C
ATOM   4966 3C21 POPEG 269      26.045  64.064  45.300  1.00  0.00           C
ATOM   4969 4C21 POPEG 269      25.395  64.755  46.510  1.00  0.00           C
ATOM   4972 5C21 POPEG 269      25.925  64.265  47.860  1.00  0.00           C
ATOM   4975 6C21 POPEG 269      25.105  64.805  49.030  1.00  0.00           C
ATOM   4978 7C21 POPEG 269      25.645  64.354  50.400  1.00  0.00           C
ATOM   4981 8C21 POPEG 269      24.694  64.695  51.550  1.00  0.00           C
ATOM   4985  C33 POPEG 269      27.585  64.225  31.270  1.00  0.00           C
ATOM   4988  C34 POPEG 269      26.235  63.524  31.490  1.00  0.00           C
ATOM   4991  C35 POPEG 269      25.875  63.405  32.980  1.00  0.00           C
ATOM   4994  C36 POPEG 269      24.485  62.804  33.210  1.00  0.00           C
ATOM   4997  C37 POPEG 269      24.045  62.804  34.680  1.00  0.00           C
ATOM   5000  C38 POPEG 269      23.525  64.164  35.170  1.00  0.00           C
ATOM   5003  C39 POPEG 269      22.524  64.035  36.320  1.00  0.00           C
ATOM   5006 0C31 POPEG 269      23.045  64.465  37.700  1.00  0.00           C
ATOM   5009 1C31 POPEG 269      22.035  64.104  38.790  1.00  0.00           C
ATOM   5012 2C31 POPEG 269      22.275  64.844  40.110  1.00  0.00           C
ATOM   5015 3C31 POPEG 269      21.225  64.484  41.170  1.00  0.00           C
ATOM   5018 4C31 POPEG 269      21.385  65.314  42.450  1.00  0.00           C
ATOM   5021 5C31 POPEG 269      20.325  64.985  43.510  1.00  0.00           C
ATOM   5024 6C31 POPEG 269      20.475  65.825  44.780  1.00  0.00           C
ATOM   5028  NH3 POPEH 270       6.315 118.675  29.020  1.00  0.00           N
ATOM   5032  C12 POPEH 270       6.555 117.404  28.230  1.00  0.00           C
ATOM   5035  C11 POPEH 270       6.615 117.654  26.710  1.00  0.00           C
ATOM   5038  P   POPEH 270       8.085 116.065  25.140  1.00  0.00           P
ATOM   5039  O13 POPEH 270       8.425 114.645  25.330  1.00  0.00           O
ATOM   5040  O14 POPEH 270       7.855 116.544  23.760  1.00  0.00           O
ATOM   5041  O11 POPEH 270       9.285 116.935  25.730  1.00  0.00           O
ATOM   5042  O12 POPEH 270       6.815 116.415  26.040  1.00  0.00           O
ATOM   5043  C1  POPEH 270       9.965 116.505  26.910  1.00  0.00           C
ATOM   5046  C2  POPEH 270      10.795 117.674  27.510  1.00  0.00           C
ATOM   5048  O21 POPEH 270      11.285 117.285  28.800  1.00  0.00           O
ATOM   5049  C21 POPEH 270      10.515 117.395  29.870  1.00  0.00           C
ATOM   5050  O22 POPEH 270       9.335 117.693  29.910  1.00  0.00           O
ATOM   5051  C22 POPEH 270      11.365 117.094  31.100  1.00  0.00           C
ATOM   5054  C3  POPEH 270       9.975 119.005  27.480  1.00  0.00           C
ATOM   5057  O31 POPEH 270      10.515 120.025  28.340  1.00  0.00           O
ATOM   5058  C31 POPEH 270       9.645 120.664  29.120  1.00  0.00           C
ATOM   5059  O32 POPEH 270       8.425 120.524  29.070  1.00  0.00           O
ATOM   5060  C32 POPEH 270      10.435 121.505  30.140  1.00  0.00           C
ATOM   5063  C23 POPEH 270      10.535 116.453  32.230  1.00  0.00           C
ATOM   5066  C24 POPEH 270      11.335 116.334  33.540  1.00  0.00           C
ATOM   5069  C25 POPEH 270      12.665 115.585  33.350  1.00  0.00           C
ATOM   5072  C26 POPEH 270      13.505 115.504  34.630  1.00  0.00           C
ATOM   5075  C27 POPEH 270      14.975 115.264  34.280  1.00  0.00           C
ATOM   5078  C28 POPEH 270      15.895 115.264  35.520  1.00  0.00           C
ATOM   5081  C29 POPEH 270      17.395 115.305  35.320  1.00  0.00           C
ATOM   5083 0C21 POPEH 270      18.175 115.135  34.230  1.00  0.00           C
ATOM   5085 1C21 POPEH 270      17.865 114.804  32.790  1.00  0.00           C
ATOM   5088 2C21 POPEH 270      18.465 113.475  32.270  1.00  0.00           C
ATOM   5091 3C21 POPEH 270      19.905 113.565  31.730  1.00  0.00           C
ATOM   5094 4C21 POPEH 270      21.005 113.635  32.800  1.00  0.00           C
ATOM   5097 5C21 POPEH 270      21.635 112.285  33.170  1.00  0.00           C
ATOM   5100 6C21 POPEH 270      20.885 111.465  34.230  1.00  0.00           C
ATOM   5103 7C21 POPEH 270      21.695 110.224  34.630  1.00  0.00           C
ATOM   5106 8C21 POPEH 270      21.125 109.445  35.810  1.00  0.00           C
ATOM   5110  C33 POPEH 270      10.195 121.044  31.600  1.00  0.00           C
ATOM   5113  C34 POPEH 270      11.055 121.805  32.620  1.00  0.00           C
ATOM   5116  C35 POPEH 270      10.565 121.684  34.070  1.00  0.00           C
ATOM   5119  C36 POPEH 270      10.525 120.245  34.610  1.00  0.00           C
ATOM   5122  C37 POPEH 270       9.675 120.135  35.870  1.00  0.00           C
ATOM   5125  C38 POPEH 270      10.055 118.985  36.800  1.00  0.00           C
ATOM   5128  C39 POPEH 270       9.075 118.924  37.980  1.00  0.00           C
ATOM   5131 0C31 POPEH 270       9.625 118.164  39.190  1.00  0.00           C
ATOM   5134 1C31 POPEH 270       8.625 118.185  40.350  1.00  0.00           C
ATOM   5137 2C31 POPEH 270       9.165 117.514  41.620  1.00  0.00           C
ATOM   5140 3C31 POPEH 270       8.145 117.595  42.760  1.00  0.00           C
ATOM   5143 4C31 POPEH 270       8.655 116.994  44.070  1.00  0.00           C
ATOM   5146 5C31 POPEH 270       7.765 117.404  45.240  1.00  0.00           C
ATOM   5149 6C31 POPEH 270       8.275 116.945  46.610  1.00  0.00           C
ATOM   5153  NH3 POPEI 271      79.125 129.662  24.130  1.00  0.00           N
ATOM   5157  C12 POPEI 271      79.214 128.172  23.890  1.00  0.00           C
ATOM   5160  C11 POPEI 271      80.364 127.843  22.930  1.00  0.00           C
ATOM   5163  P   POPEI 271      81.695 125.734  23.810  1.00  0.00           P
ATOM   5164  O13 POPEI 271      81.684 124.285  23.560  1.00  0.00           O
ATOM   5165  O14 POPEI 271      83.015 126.395  23.670  1.00  0.00           O
ATOM   5166  O11 POPEI 271      81.195 126.014  25.280  1.00  0.00           O
ATOM   5167  O12 POPEI 271      80.614 126.434  22.900  1.00  0.00           O
ATOM   5168  C1  POPEI 271      82.133 125.935  26.360  1.00  0.00           C
ATOM   5171  C2  POPEI 271      81.474 125.235  27.570  1.00  0.00           C
ATOM   5173  O21 POPEI 271      82.334 125.464  28.700  1.00  0.00           O
ATOM   5174  C21 POPEI 271      81.914 126.374  29.560  1.00  0.00           C
ATOM   5175  O22 POPEI 271      80.874 127.003  29.460  1.00  0.00           O
ATOM   5176  C22 POPEI 271      82.934 126.514  30.690  1.00  0.00           C
ATOM   5179  C3  POPEI 271      81.275 123.715  27.330  1.00  0.00           C
ATOM   5182  O31 POPEI 271      80.075 123.204  27.940  1.00  0.00           O
ATOM   5183  C31 POPEI 271      80.055 123.085  29.270  1.00  0.00           C
ATOM   5184  O32 POPEI 271      80.934 123.425  30.030  1.00  0.00           O
ATOM   5185  C32 POPEI 271      78.714 122.484  29.670  1.00  0.00           C
ATOM   5188  C23 POPEI 271      82.324 126.184  32.060  1.00  0.00           C
ATOM   5191  C24 POPEI 271      83.155 126.774  33.200  1.00  0.00           C
ATOM   5194  C25 POPEI 271      82.604 126.424  34.580  1.00  0.00           C
ATOM   5197  C26 POPEI 271      82.985 127.463  35.640  1.00  0.00           C
ATOM   5200  C27 POPEI 271      82.644 126.984  37.050  1.00  0.00           C
ATOM   5203  C28 POPEI 271      82.975 128.013  38.150  1.00  0.00           C
ATOM   5206  C29 POPEI 271      81.975 129.142  38.090  1.00  0.00           C
ATOM   5208 0C21 POPEI 271      80.975 129.373  38.960  1.00  0.00           C
ATOM   5210 1C21 POPEI 271      80.665 128.624  40.230  1.00  0.00           C
ATOM   5213 2C21 POPEI 271      80.344 129.643  41.330  1.00  0.00           C
ATOM   5216 3C21 POPEI 271      80.075 129.014  42.700  1.00  0.00           C
ATOM   5219 4C21 POPEI 271      79.635 130.044  43.740  1.00  0.00           C
ATOM   5222 5C21 POPEI 271      80.545 131.283  43.770  1.00  0.00           C
ATOM   5225 6C21 POPEI 271      80.335 132.154  45.010  1.00  0.00           C
ATOM   5228 7C21 POPEI 271      81.325 133.314  45.090  1.00  0.00           C
ATOM   5231 8C21 POPEI 271      81.464 133.853  46.510  1.00  0.00           C
ATOM   5235  C33 POPEI 271      78.604 122.094  31.160  1.00  0.00           C
ATOM   5238  C34 POPEI 271      78.074 123.214  32.070  1.00  0.00           C
ATOM   5241  C35 POPEI 271      77.445 122.654  33.350  1.00  0.00           C
ATOM   5244  C36 POPEI 271      77.095 123.734  34.390  1.00  0.00           C
ATOM   5247  C37 POPEI 271      76.955 123.195  35.820  1.00  0.00           C
ATOM   5250  C38 POPEI 271      75.664 123.645  36.520  1.00  0.00           C
ATOM   5253  C39 POPEI 271      75.695 123.484  38.050  1.00  0.00           C
ATOM   5256 0C31 POPEI 271      74.364 123.895  38.710  1.00  0.00           C
ATOM   5259 1C31 POPEI 271      74.455 123.974  40.240  1.00  0.00           C
ATOM   5262 2C31 POPEI 271      73.095 124.274  40.890  1.00  0.00           C
ATOM   5265 3C31 POPEI 271      73.074 124.083  42.420  1.00  0.00           C
ATOM   5268 4C31 POPEI 271      74.074 124.965  43.190  1.00  0.00           C
ATOM   5271 5C31 POPEI 271      73.835 124.895  44.710  1.00  0.00           C
ATOM   5274 6C31 POPEI 271      75.095 125.044  45.570  1.00  0.00           C
ATOM   5278  NH3 POPEJ 272       7.465  78.523  65.690  1.00  0.00           N
ATOM   5282  C12 POPEJ 272       7.265  79.825  66.410  1.00  0.00           C
ATOM   5285  C11 POPEJ 272       7.725  80.995  65.530  1.00  0.00           C
ATOM   5288  P   POPEJ 272       7.735  83.144  67.100  1.00  0.00           P
ATOM   5289  O13 POPEJ 272       6.845  84.314  67.130  1.00  0.00           O
ATOM   5290  O14 POPEJ 272       7.995  82.465  68.390  1.00  0.00           O
ATOM   5291  O11 POPEJ 272       9.125  83.635  66.530  1.00  0.00           O
ATOM   5292  O12 POPEJ 272       7.145  82.164  66.030  1.00  0.00           O
ATOM   5293  C1  POPEJ 272      10.365  83.295  67.170  1.00  0.00           C
ATOM   5296  C2  POPEJ 272      11.455  83.244  66.090  1.00  0.00           C
ATOM   5298  O21 POPEJ 272      12.645  82.645  66.630  1.00  0.00           O
ATOM   5299  C21 POPEJ 272      13.485  81.884  65.900  1.00  0.00           C
ATOM   5300  O22 POPEJ 272      14.575  81.535  66.340  1.00  0.00           O
ATOM   5301  C22 POPEJ 272      12.945  81.385  64.540  1.00  0.00           C
ATOM   5304  C3  POPEJ 272      11.805  84.645  65.510  1.00  0.00           C
ATOM   5307  O31 POPEJ 272      12.585  84.554  64.300  1.00  0.00           O
ATOM   5308  C31 POPEJ 272      12.055  84.624  63.060  1.00  0.00           C
ATOM   5309  O32 POPEJ 272      12.735  84.575  62.050  1.00  0.00           O
ATOM   5310  C32 POPEJ 272      10.535  84.685  63.030  1.00  0.00           C
ATOM   5313  C23 POPEJ 272      14.035  81.285  63.450  1.00  0.00           C
ATOM   5316  C24 POPEJ 272      13.485  80.995  62.050  1.00  0.00           C
ATOM   5319  C25 POPEJ 272      14.555  81.194  60.960  1.00  0.00           C
ATOM   5322  C26 POPEJ 272      13.975  80.965  59.560  1.00  0.00           C
ATOM   5325  C27 POPEJ 272      14.975  80.445  58.530  1.00  0.00           C
ATOM   5328  C28 POPEJ 272      14.295  80.044  57.200  1.00  0.00           C
ATOM   5331  C29 POPEJ 272      13.765  81.225  56.430  1.00  0.00           C
ATOM   5333 0C21 POPEJ 272      13.645  81.303  55.090  1.00  0.00           C
ATOM   5335 1C21 POPEJ 272      13.945  80.224  54.080  1.00  0.00           C
ATOM   5338 2C21 POPEJ 272      15.275  80.464  53.350  1.00  0.00           C
ATOM   5341 3C21 POPEJ 272      15.465  79.554  52.120  1.00  0.00           C
ATOM   5344 4C21 POPEJ 272      16.755  79.895  51.360  1.00  0.00           C
ATOM   5347 5C21 POPEJ 272      17.055  78.985  50.150  1.00  0.00           C
ATOM   5350 6C21 POPEJ 272      15.975  79.024  49.060  1.00  0.00           C
ATOM   5353 7C21 POPEJ 272      16.395  78.234  47.810  1.00  0.00           C
ATOM   5356 8C21 POPEJ 272      15.335  78.195  46.710  1.00  0.00           C
ATOM   5360  C33 POPEJ 272       9.955  84.154  61.700  1.00  0.00           C
ATOM   5363  C34 POPEJ 272       8.435  84.295  61.700  1.00  0.00           C
ATOM   5366  C35 POPEJ 272       7.745  83.654  60.490  1.00  0.00           C
ATOM   5369  C36 POPEJ 272       8.265  84.174  59.150  1.00  0.00           C
ATOM   5372  C37 POPEJ 272       7.545  83.554  57.950  1.00  0.00           C
ATOM   5375  C38 POPEJ 272       8.065  84.104  56.610  1.00  0.00           C
ATOM   5378  C39 POPEJ 272       7.345  83.475  55.410  1.00  0.00           C
ATOM   5381 0C31 POPEJ 272       5.925  84.025  55.210  1.00  0.00           C
ATOM   5384 1C31 POPEJ 272       5.125  83.164  54.230  1.00  0.00           C
ATOM   5387 2C31 POPEJ 272       3.695  83.675  54.030  1.00  0.00           C
ATOM   5390 3C31 POPEJ 272       3.465  84.174  52.600  1.00  0.00           C
ATOM   5393 4C31 POPEJ 272       2.035  84.695  52.380  1.00  0.00           C
ATOM   5396 5C31 POPEJ 272       1.825  85.184  50.940  1.00  0.00           C
ATOM   5399 6C31 POPEJ 272       0.675  84.464  50.240  1.00  0.00           C
ATOM   5403  NH3 POPEK 273      91.525 118.295  28.660  1.00  0.00           N
ATOM   5407  C12 POPEK 273      92.545 118.255  29.760  1.00  0.00           C
ATOM   5410  C11 POPEK 273      93.624 117.195  29.490  1.00  0.00           C
ATOM   5413  P   POPEK 273      96.165 116.924  30.030  1.00  0.00           P
ATOM   5414  O13 POPEK 273      96.145 115.954  28.920  1.00  0.00           O
ATOM   5415  O14 POPEK 273      97.075 118.055  29.740  1.00  0.00           O
ATOM   5416  O11 POPEK 273      96.684 116.175  31.320  1.00  0.00           O
ATOM   5417  O12 POPEK 273      94.715 117.425  30.380  1.00  0.00           O
ATOM   5418  C1  POPEK 273      95.755 115.674  32.290  1.00  0.00           C
ATOM   5421  C2  POPEK 273      95.585 116.684  33.470  1.00  0.00           C
ATOM   5423  O21 POPEK 273      96.315 116.175  34.600  1.00  0.00           O
ATOM   5424  C21 POPEK 273      96.604 117.105  35.500  1.00  0.00           C
ATOM   5425  O22 POPEK 273      96.404 118.304  35.370  1.00  0.00           O
ATOM   5426  C22 POPEK 273      97.245 116.485  36.720  1.00  0.00           C
ATOM   5429  C3  POPEK 273      94.095 116.894  33.820  1.00  0.00           C
ATOM   5432  O31 POPEK 273      93.454 115.634  34.090  1.00  0.00           O
ATOM   5433  C31 POPEK 273      93.225 115.354  35.360  1.00  0.00           C
ATOM   5434  O32 POPEK 273      93.505 116.065  36.310  1.00  0.00           O
ATOM   5435  C32 POPEK 273      92.514 114.014  35.420  1.00  0.00           C
ATOM   5438  C23 POPEK 273      96.485 116.964  37.970  1.00  0.00           C
ATOM   5441  C24 POPEK 273      97.125 116.474  39.260  1.00  0.00           C
ATOM   5444  C25 POPEK 273      96.275 116.905  40.460  1.00  0.00           C
ATOM   5447  C26 POPEK 273      96.854 116.434  41.790  1.00  0.00           C
ATOM   5450  C27 POPEK 273      95.844 116.634  42.930  1.00  0.00           C
ATOM   5453  C28 POPEK 273      96.415 116.154  44.280  1.00  0.00           C
ATOM   5456  C29 POPEK 273      95.324 115.814  45.260  1.00  0.00           C
ATOM   5458 0C21 POPEK 273      95.214 116.215  46.530  1.00  0.00           C
ATOM   5460 1C21 POPEK 273      96.165 117.124  47.270  1.00  0.00           C
ATOM   5463 2C21 POPEK 273      95.515 118.454  47.700  1.00  0.00           C
ATOM   5466 3C21 POPEK 273      94.964 118.445  49.140  1.00  0.00           C
ATOM   5469 4C21 POPEK 273      95.914 119.104  50.160  1.00  0.00           C
ATOM   5472 5C21 POPEK 273      97.345 118.544  50.130  1.00  0.00           C
ATOM   5475 6C21 POPEK 273      98.215 119.055  51.280  1.00  0.00           C
ATOM   5478 7C21 POPEK 273      99.664 118.554  51.180  1.00  0.00           C
ATOM   5481 8C21 POPEK 273     100.515 118.995  52.360  1.00  0.00           C
ATOM   5485  C33 POPEK 273      92.155 113.624  36.860  1.00  0.00           C
ATOM   5488  C34 POPEK 273      91.914 112.115  36.970  1.00  0.00           C
ATOM   5491  C35 POPEK 273      91.644 111.684  38.410  1.00  0.00           C
ATOM   5494  C36 POPEK 273      91.714 110.165  38.540  1.00  0.00           C
ATOM   5497  C37 POPEK 273      91.404 109.675  39.960  1.00  0.00           C
ATOM   5500  C38 POPEK 273      89.895 109.475  40.170  1.00  0.00           C
ATOM   5503  C39 POPEK 273      89.604 108.565  41.370  1.00  0.00           C
ATOM   5506 0C31 POPEK 273      89.715 109.244  42.740  1.00  0.00           C
ATOM   5509 1C31 POPEK 273      89.104 108.314  43.800  1.00  0.00           C
ATOM   5512 2C31 POPEK 273      88.684 109.005  45.100  1.00  0.00           C
ATOM   5515 3C31 POPEK 273      87.574 108.185  45.780  1.00  0.00           C
ATOM   5518 4C31 POPEK 273      87.133 108.694  47.150  1.00  0.00           C
ATOM   5521 5C31 POPEK 273      86.415 107.595  47.940  1.00  0.00           C
ATOM   5524 6C31 POPEK 273      85.545 108.123  49.080  1.00  0.00           C
ATOM   5528  NH3 POPEL 274      59.934  21.155  25.390  1.00  0.00           N
ATOM   5532  C12 POPEL 274      60.795  21.335  26.610  1.00  0.00           C
ATOM   5535  C11 POPEL 274      62.285  21.485  26.320  1.00  0.00           C
ATOM   5538  P   POPEL 274      62.925  22.545  28.620  1.00  0.00           P
ATOM   5539  O13 POPEL 274      62.855  23.815  27.850  1.00  0.00           O
ATOM   5540  O14 POPEL 274      61.865  22.205  29.590  1.00  0.00           O
ATOM   5541  O11 POPEL 274      64.344  22.385  29.300  1.00  0.00           O
ATOM   5542  O12 POPEL 274      63.004  21.385  27.550  1.00  0.00           O
ATOM   5543  C1  POPEL 274      64.874  21.105  29.670  1.00  0.00           C
ATOM   5546  C2  POPEL 274      65.055  20.955  31.200  1.00  0.00           C
ATOM   5548  O21 POPEL 274      65.574  19.645  31.470  1.00  0.00           O
ATOM   5549  C21 POPEL 274      66.855  19.435  31.190  1.00  0.00           C
ATOM   5550  O22 POPEL 274      67.655  20.285  30.840  1.00  0.00           O
ATOM   5551  C22 POPEL 274      67.155  17.945  31.390  1.00  0.00           C
ATOM   5554  C3  POPEL 274      63.705  21.125  31.960  1.00  0.00           C
ATOM   5557  O31 POPEL 274      63.745  20.585  33.300  1.00  0.00           O
ATOM   5558  C31 POPEL 274      64.214  21.405  34.240  1.00  0.00           C
ATOM   5559  O32 POPEL 274      64.485  22.575  34.080  1.00  0.00           O
ATOM   5560  C32 POPEL 274      64.355  20.625  35.550  1.00  0.00           C
ATOM   5563  C23 POPEL 274      68.534  17.735  32.040  1.00  0.00           C
ATOM   5566  C24 POPEL 274      68.705  16.335  32.630  1.00  0.00           C
ATOM   5569  C25 POPEL 274      69.555  16.375  33.910  1.00  0.00           C
ATOM   5572  C26 POPEL 274      69.824  14.965  34.430  1.00  0.00           C
ATOM   5575  C27 POPEL 274      70.204  14.915  35.910  1.00  0.00           C
ATOM   5578  C28 POPEL 274      69.565  13.705  36.610  1.00  0.00           C
ATOM   5581  C29 POPEL 274      70.004  12.405  35.990  1.00  0.00           C
ATOM   5583 0C21 POPEL 274      70.125  11.235  36.630  1.00  0.00           C
ATOM   5585 1C21 POPEL 274      69.835  11.005  38.090  1.00  0.00           C
ATOM   5588 2C21 POPEL 274      68.505  10.265  38.310  1.00  0.00           C
ATOM   5591 3C21 POPEL 274      68.555   8.835  37.790  1.00  0.00           C
ATOM   5594 4C21 POPEL 274      67.395   7.965  38.280  1.00  0.00           C
ATOM   5597 5C21 POPEL 274      67.545   6.485  37.870  1.00  0.00           C
ATOM   5600 6C21 POPEL 274      67.564   6.235  36.360  1.00  0.00           C
ATOM   5603 7C21 POPEL 274      66.285   6.685  35.650  1.00  0.00           C
ATOM   5606 8C21 POPEL 274      66.205   6.245  34.190  1.00  0.00           C
ATOM   5610  C33 POPEL 274      65.504  21.135  36.450  1.00  0.00           C
ATOM   5613  C34 POPEL 274      65.795  20.145  37.590  1.00  0.00           C
ATOM   5616  C35 POPEL 274      67.115  20.375  38.330  1.00  0.00           C
ATOM   5619  C36 POPEL 274      67.144  21.635  39.200  1.00  0.00           C
ATOM   5622  C37 POPEL 274      68.464  21.755  39.970  1.00  0.00           C
ATOM   5625  C38 POPEL 274      68.585  23.055  40.770  1.00  0.00           C
ATOM   5628  C39 POPEL 274      69.905  23.125  41.560  1.00  0.00           C
ATOM   5631 0C31 POPEL 274      70.145  24.475  42.240  1.00  0.00           C
ATOM   5634 1C31 POPEL 274      71.434  24.475  43.070  1.00  0.00           C
ATOM   5637 2C31 POPEL 274      71.684  25.795  43.810  1.00  0.00           C
ATOM   5640 3C31 POPEL 274      72.485  26.815  42.990  1.00  0.00           C
ATOM   5643 4C31 POPEL 274      72.835  28.075  43.810  1.00  0.00           C
ATOM   5646 5C31 POPEL 274      73.555  29.145  42.980  1.00  0.00           C
ATOM   5649 6C31 POPEL 274      73.595  30.535  43.600  1.00  0.00           C
ATOM   5653  NH3 POPEM 275      50.515  82.805  28.380  1.00  0.00           N
ATOM   5657  C12 POPEM 275      49.004  82.994  28.190  1.00  0.00           C
ATOM   5660  C11 POPEM 275      48.455  84.324  28.750  1.00  0.00           C
ATOM   5663  P   POPEM 275      46.265  83.755  30.110  1.00  0.00           P
ATOM   5664  O13 POPEM 275      44.934  84.424  30.260  1.00  0.00           O
ATOM   5665  O14 POPEM 275      46.265  82.285  29.990  1.00  0.00           O
ATOM   5666  O11 POPEM 275      47.244  84.195  31.280  1.00  0.00           O
ATOM   5667  O12 POPEM 275      47.015  84.335  28.850  1.00  0.00           O
ATOM   5668  C1  POPEM 275      47.234  83.535  32.540  1.00  0.00           C
ATOM   5671  C2  POPEM 275      48.475  83.895  33.430  1.00  0.00           C
ATOM   5673  O21 POPEM 275      48.494  83.064  34.610  1.00  0.00           O
ATOM   5674  C21 POPEM 275      49.335  82.034  34.560  1.00  0.00           C
ATOM   5675  O22 POPEM 275      49.555  81.355  33.570  1.00  0.00           O
ATOM   5676  C22 POPEM 275      50.015  81.905  35.940  1.00  0.00           C
ATOM   5679  C3  POPEM 275      48.424  85.364  33.940  1.00  0.00           C
ATOM   5682  O31 POPEM 275      49.685  85.814  34.500  1.00  0.00           O
ATOM   5683  C31 POPEM 275      49.955  85.945  35.810  1.00  0.00           C
ATOM   5684  O32 POPEM 275      50.994  86.424  36.230  1.00  0.00           O
ATOM   5685  C32 POPEM 275      48.845  85.454  36.740  1.00  0.00           C
ATOM   5688  C23 POPEM 275      51.015  80.734  36.070  1.00  0.00           C
ATOM   5691  C24 POPEM 275      52.094  80.984  37.140  1.00  0.00           C
ATOM   5694  C25 POPEM 275      51.605  81.145  38.590  1.00  0.00           C
ATOM   5697  C26 POPEM 275      52.765  81.023  39.600  1.00  0.00           C
ATOM   5700  C27 POPEM 275      52.315  80.995  41.080  1.00  0.00           C
ATOM   5703  C28 POPEM 275      52.225  82.374  41.750  1.00  0.00           C
ATOM   5706  C29 POPEM 275      51.335  82.404  42.970  1.00  0.00           C
ATOM   5708 0C21 POPEM 275      51.655  82.045  44.230  1.00  0.00           C
ATOM   5710 1C21 POPEM 275      52.995  81.544  44.730  1.00  0.00           C
ATOM   5713 2C21 POPEM 275      53.494  82.285  45.990  1.00  0.00           C
ATOM   5716 3C21 POPEM 275      52.775  81.884  47.290  1.00  0.00           C
ATOM   5719 4C21 POPEM 275      53.225  82.684  48.530  1.00  0.00           C
ATOM   5722 5C21 POPEM 275      53.055  84.214  48.430  1.00  0.00           C
ATOM   5725 6C21 POPEM 275      51.655  84.654  47.960  1.00  0.00           C
ATOM   5728 7C21 POPEM 275      51.485  86.163  47.750  1.00  0.00           C
ATOM   5731 8C21 POPEM 275      51.124  86.945  49.020  1.00  0.00           C
ATOM   5735  C33 POPEM 275      49.305  85.275  38.220  1.00  0.00           C
ATOM   5738  C34 POPEM 275      48.125  84.844  39.100  1.00  0.00           C
ATOM   5741  C35 POPEM 275      47.155  85.995  39.380  1.00  0.00           C
ATOM   5744  C36 POPEM 275      45.745  85.524  39.740  1.00  0.00           C
ATOM   5747  C37 POPEM 275      44.855  86.723  40.090  1.00  0.00           C
ATOM   5750  C38 POPEM 275      43.365  86.365  40.210  1.00  0.00           C
ATOM   5753  C39 POPEM 275      42.515  87.525  40.730  1.00  0.00           C
ATOM   5756 0C31 POPEM 275      43.055  88.024  42.070  1.00  0.00           C
ATOM   5759 1C31 POPEM 275      41.985  88.355  43.100  1.00  0.00           C
ATOM   5762 2C31 POPEM 275      42.635  88.775  44.410  1.00  0.00           C
ATOM   5765 3C31 POPEM 275      41.644  88.845  45.570  1.00  0.00           C
ATOM   5768 4C31 POPEM 275      42.295  89.435  46.820  1.00  0.00           C
ATOM   5771 5C31 POPEM 275      41.425  89.214  48.060  1.00  0.00           C
ATOM   5774 6C31 POPEM 275      42.045  89.804  49.320  1.00  0.00           C
ATOM   5778  NH3 POPEN 276      13.965  26.905  63.470  1.00  0.00           N
ATOM   5782  C12 POPEN 276      12.965  27.955  63.920  1.00  0.00           C
ATOM   5785  C11 POPEN 276      12.095  27.565  65.140  1.00  0.00           C
ATOM   5788  P   POPEN 276      10.265  29.505  65.490  1.00  0.00           P
ATOM   5789  O13 POPEN 276      10.445  30.925  65.870  1.00  0.00           O
ATOM   5790  O14 POPEN 276       9.125  28.785  66.110  1.00  0.00           O
ATOM   5791  O11 POPEN 276      10.135  29.425  63.900  1.00  0.00           O
ATOM   5792  O12 POPEN 276      11.625  28.745  65.790  1.00  0.00           O
ATOM   5793  C1  POPEN 276       9.625  28.295  63.170  1.00  0.00           C
ATOM   5796  C2  POPEN 276       8.335  28.565  62.320  1.00  0.00           C
ATOM   5798  O21 POPEN 276       8.585  29.425  61.170  1.00  0.00           O
ATOM   5799  C21 POPEN 276       8.895  28.745  60.060  1.00  0.00           C
ATOM   5800  O22 POPEN 276       9.235  27.575  60.050  1.00  0.00           O
ATOM   5801  C22 POPEN 276       8.755  29.585  58.780  1.00  0.00           C
ATOM   5804  C3  POPEN 276       7.155  29.115  63.180  1.00  0.00           C
ATOM   5807  O31 POPEN 276       5.875  28.745  62.620  1.00  0.00           O
ATOM   5808  C31 POPEN 276       5.585  27.444  62.720  1.00  0.00           C
ATOM   5809  O32 POPEN 276       6.105  26.675  63.520  1.00  0.00           O
ATOM   5810  C32 POPEN 276       4.665  27.075  61.570  1.00  0.00           C
ATOM   5813  C23 POPEN 276       8.705  28.665  57.520  1.00  0.00           C
ATOM   5816  C24 POPEN 276       8.265  29.375  56.210  1.00  0.00           C
ATOM   5819  C25 POPEN 276       8.165  28.375  55.040  1.00  0.00           C
ATOM   5822  C26 POPEN 276       7.235  28.785  53.870  1.00  0.00           C
ATOM   5825  C27 POPEN 276       7.705  29.995  53.030  1.00  0.00           C
ATOM   5828  C28 POPEN 276       6.785  30.315  51.820  1.00  0.00           C
ATOM   5831  C29 POPEN 276       6.945  29.345  50.670  1.00  0.00           C
ATOM   5833 0C21 POPEN 276       6.575  29.535  49.390  1.00  0.00           C
ATOM   5835 1C21 POPEN 276       5.895  30.745  48.780  1.00  0.00           C
ATOM   5838 2C21 POPEN 276       6.695  31.375  47.610  1.00  0.00           C
ATOM   5841 3C21 POPEN 276       6.925  30.455  46.390  1.00  0.00           C
ATOM   5844 4C21 POPEN 276       7.925  31.035  45.370  1.00  0.00           C
ATOM   5847 5C21 POPEN 276       9.385  31.035  45.890  1.00  0.00           C
ATOM   5850 6C21 POPEN 276      10.175  29.775  45.500  1.00  0.00           C
ATOM   5853 7C21 POPEN 276      11.095  29.295  46.630  1.00  0.00           C
ATOM   5856 8C21 POPEN 276      12.015  28.145  46.230  1.00  0.00           C
ATOM   5860  C33 POPEN 276       5.395  27.225  60.200  1.00  0.00           C
ATOM   5863  C34 POPEN 276       4.675  26.635  58.970  1.00  0.00           C
ATOM   5866  C35 POPEN 276       3.575  25.604  59.250  1.00  0.00           C
ATOM   5869  C36 POPEN 276       3.045  24.944  57.970  1.00  0.00           C
ATOM   5872  C37 POPEN 276       1.665  24.295  58.190  1.00  0.00           C
ATOM   5875  C38 POPEN 276       1.245  23.285  57.100  1.00  0.00           C
ATOM   5878  C39 POPEN 276       1.245  23.835  55.670  1.00  0.00           C
ATOM   5881 0C31 POPEN 276      -0.024  24.605  55.280  1.00  0.00           C
ATOM   5884 1C31 POPEN 276      -1.104  23.694  54.670  1.00  0.00           C
ATOM   5887 2C31 POPEN 276      -2.264  24.475  54.020  1.00  0.00           C
ATOM   5890 3C31 POPEN 276      -1.884  25.165  52.690  1.00  0.00           C
ATOM   5893 4C31 POPEN 276      -3.064  25.935  52.090  1.00  0.00           C
ATOM   5896 5C31 POPEN 276      -2.694  26.675  50.790  1.00  0.00           C
ATOM   5899 6C31 POPEN 276      -3.854  27.505  50.220  1.00  0.00           C
ATOM   5903  NH3 POPEO 277      33.095  56.994  68.220  1.00  0.00           N
ATOM   5907  C12 POPEO 277      33.315  56.094  69.410  1.00  0.00           C
ATOM   5910  C11 POPEO 277      33.475  56.895  70.720  1.00  0.00           C
ATOM   5913  P   POPEO 277      33.555  59.525  70.680  1.00  0.00           P
ATOM   5914  O13 POPEO 277      32.495  59.535  71.700  1.00  0.00           O
ATOM   5915  O14 POPEO 277      34.625  60.545  70.800  1.00  0.00           O
ATOM   5916  O11 POPEO 277      32.865  59.685  69.270  1.00  0.00           O
ATOM   5917  O12 POPEO 277      34.205  58.104  70.510  1.00  0.00           O
ATOM   5918  C1  POPEO 277      32.335  60.965  68.850  1.00  0.00           C
ATOM   5921  C2  POPEO 277      33.105  61.515  67.620  1.00  0.00           C
ATOM   5923  O21 POPEO 277      32.255  62.405  66.870  1.00  0.00           O
ATOM   5924  C21 POPEO 277      32.245  63.655  67.310  1.00  0.00           C
ATOM   5925  O22 POPEO 277      32.605  64.024  68.410  1.00  0.00           O
ATOM   5926  C22 POPEO 277      31.705  64.545  66.190  1.00  0.00           C
ATOM   5929  C3  POPEO 277      33.495  60.335  66.700  1.00  0.00           C
ATOM   5932  O31 POPEO 277      33.495  60.655  65.290  1.00  0.00           O
ATOM   5933  C31 POPEO 277      34.684  60.795  64.750  1.00  0.00           C
ATOM   5934  O32 POPEO 277      35.695  61.164  65.330  1.00  0.00           O
ATOM   5935  C32 POPEO 277      34.645  60.375  63.290  1.00  0.00           C
ATOM   5938  C23 POPEO 277      32.695  64.655  64.990  1.00  0.00           C
ATOM   5941  C24 POPEO 277      32.005  64.575  63.610  1.00  0.00           C
ATOM   5944  C25 POPEO 277      31.675  65.935  62.970  1.00  0.00           C
ATOM   5947  C26 POPEO 277      32.925  66.664  62.450  1.00  0.00           C
ATOM   5950  C27 POPEO 277      32.605  67.844  61.530  1.00  0.00           C
ATOM   5953  C28 POPEO 277      33.835  68.395  60.780  1.00  0.00           C
ATOM   5956  C29 POPEO 277      34.885  69.024  61.660  1.00  0.00           C
ATOM   5958 0C21 POPEO 277      35.695  70.045  61.330  1.00  0.00           C
ATOM   5960 1C21 POPEO 277      35.785  70.725  59.980  1.00  0.00           C
ATOM   5963 2C21 POPEO 277      35.105  72.104  59.880  1.00  0.00           C
ATOM   5966 3C21 POPEO 277      33.605  72.035  59.570  1.00  0.00           C
ATOM   5969 4C21 POPEO 277      32.915  73.405  59.630  1.00  0.00           C
ATOM   5972 5C21 POPEO 277      33.125  74.285  58.380  1.00  0.00           C
ATOM   5975 6C21 POPEO 277      32.925  75.785  58.690  1.00  0.00           C
ATOM   5978 7C21 POPEO 277      32.754  76.675  57.460  1.00  0.00           C
ATOM   5981 8C21 POPEO 277      32.975  78.163  57.790  1.00  0.00           C
ATOM   5985  C33 POPEO 277      35.555  61.224  62.390  1.00  0.00           C
ATOM   5988  C34 POPEO 277      35.795  60.505  61.060  1.00  0.00           C
ATOM   5991  C35 POPEO 277      36.605  61.305  60.030  1.00  0.00           C
ATOM   5994  C36 POPEO 277      35.745  62.125  59.070  1.00  0.00           C
ATOM   5997  C37 POPEO 277      36.524  62.584  57.830  1.00  0.00           C
ATOM   6000  C38 POPEO 277      35.595  63.095  56.720  1.00  0.00           C
ATOM   6003  C39 POPEO 277      36.345  63.395  55.410  1.00  0.00           C
ATOM   6006 0C31 POPEO 277      35.375  63.655  54.250  1.00  0.00           C
ATOM   6009 1C31 POPEO 277      36.085  63.685  52.890  1.00  0.00           C
ATOM   6012 2C31 POPEO 277      35.095  63.865  51.730  1.00  0.00           C
ATOM   6015 3C31 POPEO 277      35.675  63.505  50.360  1.00  0.00           C
ATOM   6018 4C31 POPEO 277      35.955  62.005  50.170  1.00  0.00           C
ATOM   6021 5C31 POPEO 277      36.325  61.635  48.730  1.00  0.00           C
ATOM   6024 6C31 POPEO 277      36.635  60.145  48.540  1.00  0.00           C
ATOM   6028  NH3 POPEP 278      44.155  89.204  27.850  1.00  0.00           N
ATOM   6032  C12 POPEP 278      45.434  90.005  27.750  1.00  0.00           C
ATOM   6035  C11 POPEP 278      46.005  89.965  26.320  1.00  0.00           C
ATOM   6038  P   POPEP 278      48.305  91.245  26.250  1.00  0.00           P
ATOM   6039  O13 POPEP 278      48.934  90.215  25.400  1.00  0.00           O
ATOM   6040  O14 POPEP 278      48.695  92.674  26.110  1.00  0.00           O
ATOM   6041  O11 POPEP 278      48.375  90.784  27.750  1.00  0.00           O
ATOM   6042  O12 POPEP 278      46.735  91.154  26.030  1.00  0.00           O
ATOM   6043  C1  POPEP 278      49.074  91.574  28.710  1.00  0.00           C
ATOM   6046  C2  POPEP 278      48.915  90.895  30.090  1.00  0.00           C
ATOM   6048  O21 POPEP 278      48.535  91.835  31.110  1.00  0.00           O
ATOM   6049  C21 POPEP 278      47.335  92.385  30.930  1.00  0.00           C
ATOM   6050  O22 POPEP 278      46.425  91.924  30.260  1.00  0.00           O
ATOM   6051  C22 POPEP 278      47.265  93.764  31.560  1.00  0.00           C
ATOM   6054  C3  POPEP 278      50.195  90.074  30.450  1.00  0.00           C
ATOM   6057  O31 POPEP 278      51.375  90.874  30.700  1.00  0.00           O
ATOM   6058  C31 POPEP 278      52.024  90.945  31.880  1.00  0.00           C
ATOM   6059  O32 POPEP 278      53.045  91.574  32.060  1.00  0.00           O
ATOM   6060  C32 POPEP 278      51.305  90.203  33.010  1.00  0.00           C
ATOM   6063  C23 POPEP 278      47.405  93.904  33.090  1.00  0.00           C
ATOM   6066  C24 POPEP 278      47.635  95.395  33.380  1.00  0.00           C
ATOM   6069  C25 POPEP 278      47.775  95.734  34.860  1.00  0.00           C
ATOM   6072  C26 POPEP 278      48.175  97.195  35.090  1.00  0.00           C
ATOM   6075  C27 POPEP 278      47.385  97.833  36.240  1.00  0.00           C
ATOM   6078  C28 POPEP 278      47.964  99.165  36.730  1.00  0.00           C
ATOM   6081  C29 POPEP 278      49.125  98.915  37.660  1.00  0.00           C
ATOM   6083 0C21 POPEP 278      49.214  99.305  38.940  1.00  0.00           C
ATOM   6085 1C21 POPEP 278      48.185 100.115  39.690  1.00  0.00           C
ATOM   6088 2C21 POPEP 278      46.995  99.285  40.190  1.00  0.00           C
ATOM   6091 3C21 POPEP 278      47.275  98.425  41.430  1.00  0.00           C
ATOM   6094 4C21 POPEP 278      48.164  97.195  41.180  1.00  0.00           C
ATOM   6097 5C21 POPEP 278      48.074  96.163  42.310  1.00  0.00           C
ATOM   6100 6C21 POPEP 278      48.505  96.723  43.670  1.00  0.00           C
ATOM   6103 7C21 POPEP 278      48.575  95.644  44.760  1.00  0.00           C
ATOM   6106 8C21 POPEP 278      49.004  96.194  46.130  1.00  0.00           C
ATOM   6110  C33 POPEP 278      52.034  90.294  34.370  1.00  0.00           C
ATOM   6113  C34 POPEP 278      51.114  89.804  35.480  1.00  0.00           C
ATOM   6116  C35 POPEP 278      51.774  89.825  36.870  1.00  0.00           C
ATOM   6119  C36 POPEP 278      50.755  89.534  37.980  1.00  0.00           C
ATOM   6122  C37 POPEP 278      51.225  90.035  39.350  1.00  0.00           C
ATOM   6125  C38 POPEP 278      50.184  89.855  40.470  1.00  0.00           C
ATOM   6128  C39 POPEP 278      50.175  88.435  41.070  1.00  0.00           C
ATOM   6131 0C31 POPEP 278      49.045  88.234  42.090  1.00  0.00           C
ATOM   6134 1C31 POPEP 278      48.975  86.814  42.670  1.00  0.00           C
ATOM   6137 2C31 POPEP 278      47.675  86.574  43.440  1.00  0.00           C
ATOM   6140 3C31 POPEP 278      47.475  85.135  43.920  1.00  0.00           C
ATOM   6143 4C31 POPEP 278      48.274  84.785  45.190  1.00  0.00           C
ATOM   6146 5C31 POPEP 278      47.934  83.383  45.720  1.00  0.00           C
ATOM   6149 6C31 POPEP 278      48.465  83.115  47.130  1.00  0.00           C
ATOM   6153  NH3 POPEQ 279      39.555  34.475  70.790  1.00  0.00           N
ATOM   6157  C12 POPEQ 279      38.985  34.985  72.080  1.00  0.00           C
ATOM   6160  C11 POPEQ 279      38.004  36.125  71.790  1.00  0.00           C
ATOM   6163  P   POPEQ 279      36.105  36.695  70.080  1.00  0.00           P
ATOM   6164  O13 POPEQ 279      34.675  36.415  70.320  1.00  0.00           O
ATOM   6165  O14 POPEQ 279      36.545  38.085  70.320  1.00  0.00           O
ATOM   6166  O11 POPEQ 279      36.504  36.295  68.600  1.00  0.00           O
ATOM   6167  O12 POPEQ 279      36.975  35.694  70.920  1.00  0.00           O
ATOM   6168  C1  POPEQ 279      37.704  36.875  68.040  1.00  0.00           C
ATOM   6171  C2  POPEQ 279      37.385  38.125  67.170  1.00  0.00           C
ATOM   6173  O21 POPEQ 279      37.405  37.805  65.770  1.00  0.00           O
ATOM   6174  C21 POPEQ 279      36.245  37.395  65.300  1.00  0.00           C
ATOM   6175  O22 POPEQ 279      35.285  37.025  65.970  1.00  0.00           O
ATOM   6176  C22 POPEQ 279      36.265  37.635  63.790  1.00  0.00           C
ATOM   6179  C3  POPEQ 279      38.395  39.295  67.380  1.00  0.00           C
ATOM   6182  O31 POPEQ 279      38.214  40.385  66.440  1.00  0.00           O
ATOM   6183  C31 POPEQ 279      37.135  41.125  66.600  1.00  0.00           C
ATOM   6184  O32 POPEQ 279      36.225  40.924  67.390  1.00  0.00           O
ATOM   6185  C32 POPEQ 279      37.175  42.325  65.660  1.00  0.00           C
ATOM   6188  C23 POPEQ 279      35.005  37.155  63.030  1.00  0.00           C
ATOM   6191  C24 POPEQ 279      34.585  38.145  61.940  1.00  0.00           C
ATOM   6194  C25 POPEQ 279      34.945  37.735  60.510  1.00  0.00           C
ATOM   6197  C26 POPEQ 279      34.085  38.485  59.480  1.00  0.00           C
ATOM   6200  C27 POPEQ 279      33.985  37.805  58.100  1.00  0.00           C
ATOM   6203  C28 POPEQ 279      35.305  37.785  57.310  1.00  0.00           C
ATOM   6206  C29 POPEQ 279      36.215  36.675  57.740  1.00  0.00           C
ATOM   6208 0C21 POPEQ 279      37.545  36.625  57.550  1.00  0.00           C
ATOM   6210 1C21 POPEQ 279      38.385  37.635  56.810  1.00  0.00           C
ATOM   6213 2C21 POPEQ 279      38.995  36.995  55.560  1.00  0.00           C
ATOM   6216 3C21 POPEQ 279      40.065  37.865  54.900  1.00  0.00           C
ATOM   6219 4C21 POPEQ 279      40.755  37.145  53.740  1.00  0.00           C
ATOM   6222 5C21 POPEQ 279      42.174  37.655  53.470  1.00  0.00           C
ATOM   6225 6C21 POPEQ 279      42.824  36.965  52.270  1.00  0.00           C
ATOM   6228 7C21 POPEQ 279      44.245  37.475  52.000  1.00  0.00           C
ATOM   6231 8C21 POPEQ 279      44.864  36.854  50.740  1.00  0.00           C
ATOM   6235  C33 POPEQ 279      37.075  41.945  64.160  1.00  0.00           C
ATOM   6238  C34 POPEQ 279      36.915  43.165  63.250  1.00  0.00           C
ATOM   6241  C35 POPEQ 279      36.765  42.795  61.770  1.00  0.00           C
ATOM   6244  C36 POPEQ 279      37.945  41.954  61.250  1.00  0.00           C
ATOM   6247  C37 POPEQ 279      37.965  41.825  59.720  1.00  0.00           C
ATOM   6250  C38 POPEQ 279      39.024  40.825  59.220  1.00  0.00           C
ATOM   6253  C39 POPEQ 279      40.015  41.425  58.210  1.00  0.00           C
ATOM   6256 0C31 POPEQ 279      39.355  41.835  56.880  1.00  0.00           C
ATOM   6259 1C31 POPEQ 279      40.265  42.724  56.030  1.00  0.00           C
ATOM   6262 2C31 POPEQ 279      39.635  43.125  54.680  1.00  0.00           C
ATOM   6265 3C31 POPEQ 279      39.815  42.055  53.600  1.00  0.00           C
ATOM   6268 4C31 POPEQ 279      39.254  42.474  52.240  1.00  0.00           C
ATOM   6271 5C31 POPEQ 279      39.705  41.545  51.100  1.00  0.00           C
ATOM   6274 6C31 POPEQ 279      39.205  41.975  49.720  1.00  0.00           C
ATOM   6278  NH3 POPER 280      17.365  48.494  67.270  1.00  0.00           N
ATOM   6282  C12 POPER 280      18.195  49.424  68.110  1.00  0.00           C
ATOM   6285  C11 POPER 280      19.245  50.145  67.240  1.00  0.00           C
ATOM   6288  P   POPER 280      18.955  52.615  68.030  1.00  0.00           P
ATOM   6289  O13 POPER 280      17.655  52.344  67.410  1.00  0.00           O
ATOM   6290  O14 POPER 280      18.915  52.995  69.470  1.00  0.00           O
ATOM   6291  O11 POPER 280      19.755  53.675  67.160  1.00  0.00           O
ATOM   6292  O12 POPER 280      19.815  51.285  67.890  1.00  0.00           O
ATOM   6293  C1  POPER 280      19.415  53.904  65.770  1.00  0.00           C
ATOM   6296  C2  POPER 280      20.315  53.085  64.770  1.00  0.00           C
ATOM   6298  O21 POPER 280      20.885  53.794  63.650  1.00  0.00           O
ATOM   6299  C21 POPER 280      20.015  54.345  62.810  1.00  0.00           C
ATOM   6300  O22 POPER 280      18.835  54.505  63.030  1.00  0.00           O
ATOM   6301  C22 POPER 280      20.675  54.674  61.470  1.00  0.00           C
ATOM   6304  C3  POPER 280      19.635  51.785  64.260  1.00  0.00           C
ATOM   6307  O31 POPER 280      20.455  50.645  64.540  1.00  0.00           O
ATOM   6308  C31 POPER 280      21.475  50.465  63.720  1.00  0.00           C
ATOM   6309  O32 POPER 280      21.635  51.024  62.640  1.00  0.00           O
ATOM   6310  C32 POPER 280      22.505  49.545  64.360  1.00  0.00           C
ATOM   6313  C23 POPER 280      20.944  53.405  60.630  1.00  0.00           C
ATOM   6316  C24 POPER 280      21.364  53.655  59.180  1.00  0.00           C
ATOM   6319  C25 POPER 280      21.695  52.335  58.470  1.00  0.00           C
ATOM   6322  C26 POPER 280      21.755  52.444  56.930  1.00  0.00           C
ATOM   6325  C27 POPER 280      23.125  52.875  56.370  1.00  0.00           C
ATOM   6328  C28 POPER 280      23.155  52.935  54.830  1.00  0.00           C
ATOM   6331  C29 POPER 280      22.205  53.985  54.300  1.00  0.00           C
ATOM   6333 0C21 POPER 280      21.875  54.185  53.010  1.00  0.00           C
ATOM   6335 1C21 POPER 280      22.375  53.405  51.830  1.00  0.00           C
ATOM   6338 2C21 POPER 280      21.355  53.395  50.680  1.00  0.00           C
ATOM   6341 3C21 POPER 280      21.895  52.705  49.420  1.00  0.00           C
ATOM   6344 4C21 POPER 280      20.944  52.805  48.210  1.00  0.00           C
ATOM   6347 5C21 POPER 280      21.534  52.115  46.970  1.00  0.00           C
ATOM   6350 6C21 POPER 280      20.685  52.244  45.700  1.00  0.00           C
ATOM   6353 7C21 POPER 280      21.305  51.495  44.520  1.00  0.00           C
ATOM   6356 8C21 POPER 280      20.415  51.465  43.270  1.00  0.00           C
ATOM   6360  C33 POPER 280      23.395  48.885  63.300  1.00  0.00           C
ATOM   6363  C34 POPER 280      24.655  48.275  63.910  1.00  0.00           C
ATOM   6366  C35 POPER 280      25.614  47.795  62.820  1.00  0.00           C
ATOM   6369  C36 POPER 280      26.995  47.414  63.360  1.00  0.00           C
ATOM   6372  C37 POPER 280      27.845  46.755  62.260  1.00  0.00           C
ATOM   6375  C38 POPER 280      29.004  45.924  62.810  1.00  0.00           C
ATOM   6378  C39 POPER 280      29.355  44.715  61.940  1.00  0.00           C
ATOM   6381 0C31 POPER 280      29.905  45.035  60.540  1.00  0.00           C
ATOM   6384 1C31 POPER 280      28.825  45.265  59.470  1.00  0.00           C
ATOM   6387 2C31 POPER 280      29.225  44.785  58.060  1.00  0.00           C
ATOM   6390 3C31 POPER 280      30.205  45.695  57.300  1.00  0.00           C
ATOM   6393 4C31 POPER 280      30.475  45.175  55.880  1.00  0.00           C
ATOM   6396 5C31 POPER 280      31.065  46.224  54.930  1.00  0.00           C
ATOM   6399 6C31 POPER 280      31.045  45.785  53.460  1.00  0.00           C
ATOM   6403  NH3 POPES 281     115.095 113.414  29.440  1.00  0.00           N
ATOM   6407  C12 POPES 281     114.395 112.115  29.720  1.00  0.00           C
ATOM   6410  C11 POPES 281     112.864 112.294  29.780  1.00  0.00           C
ATOM   6413  P   POPES 281     110.735 111.094  30.710  1.00  0.00           P
ATOM   6414  O13 POPES 281     110.014 111.194  29.420  1.00  0.00           O
ATOM   6415  O14 POPES 281     110.424 112.154  31.690  1.00  0.00           O
ATOM   6416  O11 POPES 281     110.505 109.685  31.380  1.00  0.00           O
ATOM   6417  O12 POPES 281     112.285 111.184  30.460  1.00  0.00           O
ATOM   6418  C1  POPES 281     111.585 109.044  32.090  1.00  0.00           C
ATOM   6421  C2  POPES 281     111.814 109.645  33.500  1.00  0.00           C
ATOM   6423  O21 POPES 281     112.915 108.924  34.060  1.00  0.00           O
ATOM   6424  C21 POPES 281     113.545 109.534  35.060  1.00  0.00           C
ATOM   6425  O22 POPES 281     113.495 110.744  35.290  1.00  0.00           O
ATOM   6426  C22 POPES 281     114.435 108.514  35.760  1.00  0.00           C
ATOM   6429  C3  POPES 281     110.534 109.484  34.370  1.00  0.00           C
ATOM   6432  O31 POPES 281     110.865 109.445  35.770  1.00  0.00           O
ATOM   6433  C31 POPES 281     110.384 110.245  36.740  1.00  0.00           C
ATOM   6434  O32 POPES 281     110.674 110.105  37.910  1.00  0.00           O
ATOM   6435  C32 POPES 281     109.365 111.275  36.230  1.00  0.00           C
ATOM   6438  C23 POPES 281     114.155 108.475  37.280  1.00  0.00           C
ATOM   6441  C24 POPES 281     114.633 107.154  37.900  1.00  0.00           C
ATOM   6444  C25 POPES 281     114.214 107.005  39.370  1.00  0.00           C
ATOM   6447  C26 POPES 281     114.955 107.924  40.350  1.00  0.00           C
ATOM   6450  C27 POPES 281     114.554 107.595  41.790  1.00  0.00           C
ATOM   6453  C28 POPES 281     115.265 108.445  42.870  1.00  0.00           C
ATOM   6456  C29 POPES 281     114.864 108.185  44.310  1.00  0.00           C
ATOM   6458 0C21 POPES 281     114.575 107.005  44.910  1.00  0.00           C
ATOM   6460 1C21 POPES 281     114.633 105.634  44.290  1.00  0.00           C
ATOM   6463 2C21 POPES 281     114.585 104.454  45.280  1.00  0.00           C
ATOM   6466 3C21 POPES 281     113.215 104.265  45.970  1.00  0.00           C
ATOM   6469 4C21 POPES 281     113.195 102.983  46.820  1.00  0.00           C
ATOM   6472 5C21 POPES 281     111.965 102.854  47.730  1.00  0.00           C
ATOM   6475 6C21 POPES 281     110.634 102.693  46.980  1.00  0.00           C
ATOM   6478 7C21 POPES 281     109.454 102.584  47.960  1.00  0.00           C
ATOM   6481 8C21 POPES 281     108.085 102.475  47.290  1.00  0.00           C
ATOM   6485  C33 POPES 281     108.735 112.145  37.360  1.00  0.00           C
ATOM   6488  C34 POPES 281     109.174 113.615  37.320  1.00  0.00           C
ATOM   6491  C35 POPES 281     108.955 114.344  38.660  1.00  0.00           C
ATOM   6494  C36 POPES 281     107.525 114.244  39.220  1.00  0.00           C
ATOM   6497  C37 POPES 281     107.425 114.594  40.710  1.00  0.00           C
ATOM   6500  C38 POPES 281     106.023 114.295  41.250  1.00  0.00           C
ATOM   6503  C39 POPES 281     105.795 114.734  42.700  1.00  0.00           C
ATOM   6506 0C31 POPES 281     106.404 113.834  43.780  1.00  0.00           C
ATOM   6509 1C31 POPES 281     105.854 114.214  45.170  1.00  0.00           C
ATOM   6512 2C31 POPES 281     106.224 113.274  46.310  1.00  0.00           C
ATOM   6515 3C31 POPES 281     105.475 113.654  47.600  1.00  0.00           C
ATOM   6518 4C31 POPES 281     105.494 112.584  48.690  1.00  0.00           C
ATOM   6521 5C31 POPES 281     104.715 113.004  49.940  1.00  0.00           C
ATOM   6524 6C31 POPES 281     104.515 111.865  50.930  1.00  0.00           C
ATOM   6528  NH3 POPET 282      27.865 101.315  67.540  1.00  0.00           N
ATOM   6532  C12 POPET 282      26.995 100.664  68.570  1.00  0.00           C
ATOM   6535  C11 POPET 282      27.375 101.245  69.920  1.00  0.00           C
ATOM   6538  P   POPET 282      25.985 101.695  72.030  1.00  0.00           P
ATOM   6539  O13 POPET 282      24.775 101.035  72.610  1.00  0.00           O
ATOM   6540  O14 POPET 282      27.165 101.914  72.890  1.00  0.00           O
ATOM   6541  O11 POPET 282      25.645 103.015  71.220  1.00  0.00           O
ATOM   6542  O12 POPET 282      26.445 100.744  70.870  1.00  0.00           O
ATOM   6543  C1  POPET 282      24.425 103.204  70.490  1.00  0.00           C
ATOM   6546  C2  POPET 282      24.605 103.885  69.080  1.00  0.00           C
ATOM   6548  O21 POPET 282      24.865 102.884  68.070  1.00  0.00           O
ATOM   6549  C21 POPET 282      24.285 103.134  66.890  1.00  0.00           C
ATOM   6550  O22 POPET 282      23.595 104.093  66.640  1.00  0.00           O
ATOM   6551  C22 POPET 282      24.625 102.034  65.870  1.00  0.00           C
ATOM   6554  C3  POPET 282      25.725 104.975  69.140  1.00  0.00           C
ATOM   6557  O31 POPET 282      25.995 105.634  67.880  1.00  0.00           O
ATOM   6558  C31 POPET 282      26.795 104.965  67.060  1.00  0.00           C
ATOM   6559  O32 POPET 282      27.395 103.934  67.340  1.00  0.00           O
ATOM   6560  C32 POPET 282      26.875 105.634  65.700  1.00  0.00           C
ATOM   6563  C23 POPET 282      23.855 102.264  64.550  1.00  0.00           C
ATOM   6566  C24 POPET 282      24.065 101.245  63.410  1.00  0.00           C
ATOM   6569  C25 POPET 282      25.425 101.324  62.700  1.00  0.00           C
ATOM   6572  C26 POPET 282      25.395 100.674  61.310  1.00  0.00           C
ATOM   6575  C27 POPET 282      26.765 100.685  60.600  1.00  0.00           C
ATOM   6578  C28 POPET 282      26.665 100.674  59.070  1.00  0.00           C
ATOM   6581  C29 POPET 282      28.015 100.855  58.430  1.00  0.00           C
ATOM   6583 0C21 POPET 282      28.675 100.014  57.620  1.00  0.00           C
ATOM   6585 1C21 POPET 282      28.235  98.663  57.130  1.00  0.00           C
ATOM   6588 2C21 POPET 282      27.945  98.645  55.620  1.00  0.00           C
ATOM   6591 3C21 POPET 282      28.125  97.234  55.020  1.00  0.00           C
ATOM   6594 4C21 POPET 282      27.655  97.115  53.560  1.00  0.00           C
ATOM   6597 5C21 POPET 282      28.435  98.024  52.580  1.00  0.00           C
ATOM   6600 6C21 POPET 282      28.145  97.684  51.110  1.00  0.00           C
ATOM   6603 7C21 POPET 282      28.795  98.675  50.130  1.00  0.00           C
ATOM   6606 8C21 POPET 282      29.055  98.085  48.740  1.00  0.00           C
ATOM   6610  C33 POPET 282      27.815 104.825  64.760  1.00  0.00           C
ATOM   6613  C34 POPET 282      28.075 105.545  63.430  1.00  0.00           C
ATOM   6616  C35 POPET 282      29.195 104.904  62.610  1.00  0.00           C
ATOM   6619  C36 POPET 282      28.715 104.184  61.350  1.00  0.00           C
ATOM   6622  C37 POPET 282      28.155 105.145  60.290  1.00  0.00           C
ATOM   6625  C38 POPET 282      27.965 104.435  58.950  1.00  0.00           C
ATOM   6628  C39 POPET 282      27.555 105.375  57.810  1.00  0.00           C
ATOM   6631 0C31 POPET 282      26.055 105.664  57.770  1.00  0.00           C
ATOM   6634 1C31 POPET 282      25.605 106.154  56.390  1.00  0.00           C
ATOM   6637 2C31 POPET 282      24.085 106.154  56.200  1.00  0.00           C
ATOM   6640 3C31 POPET 282      23.665 106.115  54.720  1.00  0.00           C
ATOM   6643 4C31 POPET 282      22.165 105.825  54.560  1.00  0.00           C
ATOM   6646 5C31 POPET 282      21.745 105.604  53.100  1.00  0.00           C
ATOM   6649 6C31 POPET 282      20.245 105.343  52.940  1.00  0.00           C
ATOM   6653  NH3 POPEU 283     103.414  10.555  21.570  1.00  0.00           N
ATOM   6657  C12 POPEU 283     103.045  11.285  20.310  1.00  0.00           C
ATOM   6660  C11 POPEU 283     103.204  12.805  20.460  1.00  0.00           C
ATOM   6663  P   POPEU 283     104.615  13.725  22.460  1.00  0.00           P
ATOM   6664  O13 POPEU 283     105.184  15.085  22.380  1.00  0.00           O
ATOM   6665  O14 POPEU 283     103.354  13.505  23.210  1.00  0.00           O
ATOM   6666  O11 POPEU 283     105.645  12.685  23.060  1.00  0.00           O
ATOM   6667  O12 POPEU 283     104.485  13.125  21.000  1.00  0.00           O
ATOM   6668  C1  POPEU 283     106.534  13.075  24.120  1.00  0.00           C
ATOM   6671  C2  POPEU 283     105.825  13.145  25.510  1.00  0.00           C
ATOM   6673  O21 POPEU 283     106.735  13.785  26.430  1.00  0.00           O
ATOM   6674  C21 POPEU 283     106.424  15.055  26.730  1.00  0.00           C
ATOM   6675  O22 POPEU 283     105.445  15.665  26.330  1.00  0.00           O
ATOM   6676  C22 POPEU 283     107.525  15.595  27.650  1.00  0.00           C
ATOM   6679  C3  POPEU 283     105.415  11.765  26.070  1.00  0.00           C
ATOM   6682  O31 POPEU 283     104.704  11.955  27.310  1.00  0.00           O
ATOM   6683  C31 POPEU 283     104.025  10.895  27.760  1.00  0.00           C
ATOM   6684  O32 POPEU 283     103.915   9.835  27.160  1.00  0.00           O
ATOM   6685  C32 POPEU 283     103.475  11.185  29.140  1.00  0.00           C
ATOM   6688  C23 POPEU 283     107.265  15.265  29.140  1.00  0.00           C
ATOM   6691  C24 POPEU 283     108.505  15.305  30.070  1.00  0.00           C
ATOM   6694  C25 POPEU 283     109.675  16.215  29.650  1.00  0.00           C
ATOM   6697  C26 POPEU 283     110.743  16.345  30.750  1.00  0.00           C
ATOM   6700  C27 POPEU 283     111.954  17.175  30.280  1.00  0.00           C
ATOM   6703  C28 POPEU 283     112.635  17.935  31.440  1.00  0.00           C
ATOM   6706  C29 POPEU 283     113.754  18.805  30.930  1.00  0.00           C
ATOM   6708 0C21 POPEU 283     114.395  19.775  31.610  1.00  0.00           C
ATOM   6710 1C21 POPEU 283     114.165  20.135  33.050  1.00  0.00           C
ATOM   6713 2C21 POPEU 283     114.575  19.015  34.030  1.00  0.00           C
ATOM   6716 3C21 POPEU 283     114.885  19.505  35.450  1.00  0.00           C
ATOM   6719 4C21 POPEU 283     116.245  20.205  35.560  1.00  0.00           C
ATOM   6722 5C21 POPEU 283     116.434  20.945  36.890  1.00  0.00           C
ATOM   6725 6C21 POPEU 283     117.695  21.805  36.870  1.00  0.00           C
ATOM   6728 7C21 POPEU 283     117.814  22.715  38.100  1.00  0.00           C
ATOM   6731 8C21 POPEU 283     118.864  23.815  37.930  1.00  0.00           C
ATOM   6735  C33 POPEU 283     104.535  10.915  30.220  1.00  0.00           C
ATOM   6738  C34 POPEU 283     104.044  11.395  31.590  1.00  0.00           C
ATOM   6741  C35 POPEU 283     105.014  11.095  32.730  1.00  0.00           C
ATOM   6744  C36 POPEU 283     104.585  11.735  34.050  1.00  0.00           C
ATOM   6747  C37 POPEU 283     105.575  11.475  35.180  1.00  0.00           C
ATOM   6750  C38 POPEU 283     104.934  11.705  36.550  1.00  0.00           C
ATOM   6753  C39 POPEU 283     105.905  11.515  37.720  1.00  0.00           C
ATOM   6756 0C31 POPEU 283     106.895  12.675  37.870  1.00  0.00           C
ATOM   6759 1C31 POPEU 283     107.765  12.525  39.120  1.00  0.00           C
ATOM   6762 2C31 POPEU 283     108.414  13.845  39.550  1.00  0.00           C
ATOM   6765 3C31 POPEU 283     109.184  13.685  40.860  1.00  0.00           C
ATOM   6768 4C31 POPEU 283     109.645  15.005  41.480  1.00  0.00           C
ATOM   6771 5C31 POPEU 283     110.464  14.775  42.750  1.00  0.00           C
ATOM   6774 6C31 POPEU 283     110.804  16.065  43.500  1.00  0.00           C
ATOM   6778  NH3 POPEV 284      56.695 103.715  68.310  1.00  0.00           N
ATOM   6782  C12 POPEV 284      57.595 103.144  67.250  1.00  0.00           C
ATOM   6785  C11 POPEV 284      57.815 101.665  67.490  1.00  0.00           C
ATOM   6788  P   POPEV 284      56.635  99.445  67.010  1.00  0.00           P
ATOM   6789  O13 POPEV 284      57.515  98.785  67.990  1.00  0.00           O
ATOM   6790  O14 POPEV 284      55.245  98.943  66.900  1.00  0.00           O
ATOM   6791  O11 POPEV 284      57.335  99.435  65.580  1.00  0.00           O
ATOM   6792  O12 POPEV 284      56.565 100.975  67.370  1.00  0.00           O
ATOM   6793  C1  POPEV 284      56.805 100.184  64.480  1.00  0.00           C
ATOM   6796  C2  POPEV 284      57.885 100.644  63.440  1.00  0.00           C
ATOM   6798  O21 POPEV 284      57.205 101.184  62.290  1.00  0.00           O
ATOM   6799  C21 POPEV 284      56.905 102.475  62.330  1.00  0.00           C
ATOM   6800  O22 POPEV 284      57.255 103.244  63.200  1.00  0.00           O
ATOM   6801  C22 POPEV 284      56.124 102.843  61.060  1.00  0.00           C
ATOM   6804  C3  POPEV 284      58.805  99.475  62.970  1.00  0.00           C
ATOM   6807  O31 POPEV 284      59.524  99.773  61.750  1.00  0.00           O
ATOM   6808  C31 POPEV 284      60.725 100.333  61.860  1.00  0.00           C
ATOM   6809  O32 POPEV 284      61.254 100.644  62.920  1.00  0.00           O
ATOM   6810  C32 POPEV 284      61.265 100.664  60.470  1.00  0.00           C
ATOM   6813  C23 POPEV 284      55.464 104.233  61.080  1.00  0.00           C
ATOM   6816  C24 POPEV 284      55.235 104.804  59.660  1.00  0.00           C
ATOM   6819  C25 POPEV 284      54.195 104.044  58.810  1.00  0.00           C
ATOM   6822  C26 POPEV 284      52.765 104.195  59.340  1.00  0.00           C
ATOM   6825  C27 POPEV 284      51.675 103.824  58.320  1.00  0.00           C
ATOM   6828  C28 POPEV 284      51.335 102.325  58.220  1.00  0.00           C
ATOM   6831  C29 POPEV 284      52.315 101.535  57.390  1.00  0.00           C
ATOM   6833 0C21 POPEV 284      52.174 100.235  57.050  1.00  0.00           C
ATOM   6835 1C21 POPEV 284      51.015  99.354  57.410  1.00  0.00           C
ATOM   6838 2C21 POPEV 284      51.245  98.505  58.670  1.00  0.00           C
ATOM   6841 3C21 POPEV 284      49.995  97.724  59.110  1.00  0.00           C
ATOM   6844 4C21 POPEV 284      50.295  96.733  60.240  1.00  0.00           C
ATOM   6847 5C21 POPEV 284      49.035  96.105  60.850  1.00  0.00           C
ATOM   6850 6C21 POPEV 284      48.315  97.034  61.840  1.00  0.00           C
ATOM   6853 7C21 POPEV 284      46.805  97.105  61.570  1.00  0.00           C
ATOM   6856 8C21 POPEV 284      46.065  98.123  62.440  1.00  0.00           C
ATOM   6860  C33 POPEV 284      62.805 100.535  60.330  1.00  0.00           C
ATOM   6863  C34 POPEV 284      63.245  99.165  59.790  1.00  0.00           C
ATOM   6866  C35 POPEV 284      63.235  99.064  58.250  1.00  0.00           C
ATOM   6869  C36 POPEV 284      64.524  99.605  57.600  1.00  0.00           C
ATOM   6872  C37 POPEV 284      64.454  99.585  56.070  1.00  0.00           C
ATOM   6875  C38 POPEV 284      65.835  99.524  55.400  1.00  0.00           C
ATOM   6878  C39 POPEV 284      65.765  99.685  53.880  1.00  0.00           C
ATOM   6881 0C31 POPEV 284      67.034  99.195  53.160  1.00  0.00           C
ATOM   6884 1C31 POPEV 284      67.144  99.745  51.730  1.00  0.00           C
ATOM   6887 2C31 POPEV 284      68.434  99.314  51.030  1.00  0.00           C
ATOM   6890 3C31 POPEV 284      68.645 100.053  49.700  1.00  0.00           C
ATOM   6893 4C31 POPEV 284      70.134 100.294  49.390  1.00  0.00           C
ATOM   6896 5C31 POPEV 284      70.364 101.085  48.100  1.00  0.00           C
ATOM   6899 6C31 POPEV 284      71.835 101.495  47.930  1.00  0.00           C
ATOM   6903  NH3 POPEW 285      49.184 103.355  68.890  1.00  0.00           N
ATOM   6907  C12 POPEW 285      47.785 103.845  69.170  1.00  0.00           C
ATOM   6910  C11 POPEW 285      47.684 105.384  69.250  1.00  0.00           C
ATOM   6913  P   POPEW 285      45.235 105.874  68.330  1.00  0.00           P
ATOM   6914  O13 POPEW 285      44.775 104.494  68.030  1.00  0.00           O
ATOM   6915  O14 POPEW 285      44.165 106.844  68.670  1.00  0.00           O
ATOM   6916  O11 POPEW 285      45.984 106.474  67.070  1.00  0.00           O
ATOM   6917  O12 POPEW 285      46.335 105.835  69.460  1.00  0.00           O
ATOM   6918  C1  POPEW 285      46.684 107.724  67.220  1.00  0.00           C
ATOM   6921  C2  POPEW 285      46.285 108.815  66.180  1.00  0.00           C
ATOM   6923  O21 POPEW 285      46.085 108.214  64.890  1.00  0.00           O
ATOM   6924  C21 POPEW 285      44.895 107.684  64.710  1.00  0.00           C
ATOM   6925  O22 POPEW 285      43.845 108.064  65.210  1.00  0.00           O
ATOM   6926  C22 POPEW 285      45.045 106.485  63.780  1.00  0.00           C
ATOM   6929  C3  POPEW 285      47.374 109.913  66.100  1.00  0.00           C
ATOM   6932  O31 POPEW 285      46.824 111.124  65.560  1.00  0.00           O
ATOM   6933  C31 POPEW 285      46.894 111.275  64.250  1.00  0.00           C
ATOM   6934  O32 POPEW 285      47.515 110.555  63.480  1.00  0.00           O
ATOM   6935  C32 POPEW 285      45.854 112.335  63.850  1.00  0.00           C
ATOM   6938  C23 POPEW 285      43.875 106.264  62.790  1.00  0.00           C
ATOM   6941  C24 POPEW 285      44.305 106.465  61.320  1.00  0.00           C
ATOM   6944  C25 POPEW 285      43.295 105.925  60.300  1.00  0.00           C
ATOM   6947  C26 POPEW 285      43.905 105.763  58.900  1.00  0.00           C
ATOM   6950  C27 POPEW 285      43.034 104.855  58.020  1.00  0.00           C
ATOM   6953  C28 POPEW 285      43.225 105.135  56.510  1.00  0.00           C
ATOM   6956  C29 POPEW 285      42.304 104.324  55.640  1.00  0.00           C
ATOM   6958 0C21 POPEW 285      40.984 104.545  55.510  1.00  0.00           C
ATOM   6960 1C21 POPEW 285      40.184 105.615  56.220  1.00  0.00           C
ATOM   6963 2C21 POPEW 285      39.575 106.654  55.270  1.00  0.00           C
ATOM   6966 3C21 POPEW 285      38.555 106.065  54.290  1.00  0.00           C
ATOM   6969 4C21 POPEW 285      37.805 107.124  53.470  1.00  0.00           C
ATOM   6972 5C21 POPEW 285      36.795 107.934  54.290  1.00  0.00           C
ATOM   6975 6C21 POPEW 285      36.065 108.974  53.430  1.00  0.00           C
ATOM   6978 7C21 POPEW 285      35.285 109.995  54.270  1.00  0.00           C
ATOM   6981 8C21 POPEW 285      34.754 111.145  53.420  1.00  0.00           C
ATOM   6985  C33 POPEW 285      46.315 113.284  62.730  1.00  0.00           C
ATOM   6988  C34 POPEW 285      46.475 112.654  61.340  1.00  0.00           C
ATOM   6991  C35 POPEW 285      45.165 112.495  60.550  1.00  0.00           C
ATOM   6994  C36 POPEW 285      44.615 113.834  60.060  1.00  0.00           C
ATOM   6997  C37 POPEW 285      43.414 113.715  59.120  1.00  0.00           C
ATOM   7000  C38 POPEW 285      43.085 115.084  58.510  1.00  0.00           C
ATOM   7003  C39 POPEW 285      41.875 115.065  57.570  1.00  0.00           C
ATOM   7006 0C31 POPEW 285      40.524 115.184  58.310  1.00  0.00           C
ATOM   7009 1C31 POPEW 285      39.375 115.285  57.310  1.00  0.00           C
ATOM   7012 2C31 POPEW 285      37.975 115.255  57.950  1.00  0.00           C
ATOM   7015 3C31 POPEW 285      36.925 115.965  57.080  1.00  0.00           C
ATOM   7018 4C31 POPEW 285      36.815 115.445  55.640  1.00  0.00           C
ATOM   7021 5C31 POPEW 285      36.035 116.415  54.730  1.00  0.00           C
ATOM   7024 6C31 POPEW 285      35.925 115.945  53.270  1.00  0.00           C
ATOM   7028  NH3 POPEX 286      46.265  89.464  69.810  1.00  0.00           N
ATOM   7032  C12 POPEX 286      47.225  89.214  68.680  1.00  0.00           C
ATOM   7035  C11 POPEX 286      48.305  88.195  69.100  1.00  0.00           C
ATOM   7038  P   POPEX 286      50.644  87.385  68.280  1.00  0.00           P
ATOM   7039  O13 POPEX 286      51.914  88.035  68.670  1.00  0.00           O
ATOM   7040  O14 POPEX 286      50.265  86.105  68.920  1.00  0.00           O
ATOM   7041  O11 POPEX 286      50.725  87.164  66.710  1.00  0.00           O
ATOM   7042  O12 POPEX 286      49.524  88.484  68.440  1.00  0.00           O
ATOM   7043  C1  POPEX 286      49.965  87.904  65.760  1.00  0.00           C
ATOM   7046  C2  POPEX 286      49.225  86.994  64.750  1.00  0.00           C
ATOM   7048  O21 POPEX 286      48.535  87.824  63.790  1.00  0.00           O
ATOM   7049  C21 POPEX 286      47.415  88.435  64.180  1.00  0.00           C
ATOM   7050  O22 POPEX 286      46.824  88.244  65.230  1.00  0.00           O
ATOM   7051  C22 POPEX 286      47.034  89.484  63.120  1.00  0.00           C
ATOM   7054  C3  POPEX 286      48.385  85.855  65.430  1.00  0.00           C
ATOM   7057  O31 POPEX 286      47.364  85.343  64.540  1.00  0.00           O
ATOM   7058  C31 POPEX 286      46.614  84.354  65.020  1.00  0.00           C
ATOM   7059  O32 POPEX 286      46.815  83.785  66.090  1.00  0.00           O
ATOM   7060  C32 POPEX 286      45.485  84.014  64.050  1.00  0.00           C
ATOM   7063  C23 POPEX 286      46.195  90.695  63.620  1.00  0.00           C
ATOM   7066  C24 POPEX 286      46.735  92.085  63.220  1.00  0.00           C
ATOM   7069  C25 POPEX 286      47.135  92.304  61.750  1.00  0.00           C
ATOM   7072  C26 POPEX 286      45.994  92.645  60.790  1.00  0.00           C
ATOM   7075  C27 POPEX 286      46.555  93.115  59.430  1.00  0.00           C
ATOM   7078  C28 POPEX 286      45.485  93.705  58.490  1.00  0.00           C
ATOM   7081  C29 POPEX 286      44.934  92.703  57.500  1.00  0.00           C
ATOM   7083 0C21 POPEX 286      45.004  92.764  56.160  1.00  0.00           C
ATOM   7085 1C21 POPEX 286      45.655  93.845  55.300  1.00  0.00           C
ATOM   7088 2C21 POPEX 286      44.645  94.645  54.440  1.00  0.00           C
ATOM   7091 3C21 POPEX 286      43.795  95.623  55.270  1.00  0.00           C
ATOM   7094 4C21 POPEX 286      42.374  95.855  54.730  1.00  0.00           C
ATOM   7097 5C21 POPEX 286      42.275  96.795  53.520  1.00  0.00           C
ATOM   7100 6C21 POPEX 286      40.825  96.873  53.020  1.00  0.00           C
ATOM   7103 7C21 POPEX 286      40.655  97.693  51.740  1.00  0.00           C
ATOM   7106 8C21 POPEX 286      39.215  97.635  51.210  1.00  0.00           C
ATOM   7110  C33 POPEX 286      45.565  84.704  62.660  1.00  0.00           C
ATOM   7113  C34 POPEX 286      46.504  83.943  61.730  1.00  0.00           C
ATOM   7116  C35 POPEX 286      46.844  84.624  60.390  1.00  0.00           C
ATOM   7119  C36 POPEX 286      45.675  84.785  59.420  1.00  0.00           C
ATOM   7122  C37 POPEX 286      46.085  84.554  57.950  1.00  0.00           C
ATOM   7125  C38 POPEX 286      44.934  84.725  56.950  1.00  0.00           C
ATOM   7128  C39 POPEX 286      45.125  83.934  55.640  1.00  0.00           C
ATOM   7131 0C31 POPEX 286      46.254  84.454  54.750  1.00  0.00           C
ATOM   7134 1C31 POPEX 286      46.205  83.803  53.350  1.00  0.00           C
ATOM   7137 2C31 POPEX 286      47.125  84.484  52.320  1.00  0.00           C
ATOM   7140 3C31 POPEX 286      48.585  84.014  52.350  1.00  0.00           C
ATOM   7143 4C31 POPEX 286      48.745  82.514  52.050  1.00  0.00           C
ATOM   7146 5C31 POPEX 286      49.975  82.204  51.190  1.00  0.00           C
ATOM   7149 6C31 POPEX 286      50.184  80.704  50.970  1.00  0.00           C
ATOM   7153  NH3 POPEY 287      10.955  31.805  22.090  1.00  0.00           N
ATOM   7157  C12 POPEY 287       9.825  32.765  21.890  1.00  0.00           C
ATOM   7160  C11 POPEY 287      10.085  34.135  22.520  1.00  0.00           C
ATOM   7163  P   POPEY 287       8.715  36.215  23.260  1.00  0.00           P
ATOM   7164  O13 POPEY 287       9.615  36.495  24.390  1.00  0.00           O
ATOM   7165  O14 POPEY 287       8.795  37.025  22.030  1.00  0.00           O
ATOM   7166  O11 POPEY 287       7.215  36.275  23.740  1.00  0.00           O
ATOM   7167  O12 POPEY 287       8.835  34.685  22.920  1.00  0.00           O
ATOM   7168  C1  POPEY 287       6.855  35.595  24.950  1.00  0.00           C
ATOM   7171  C2  POPEY 287       5.975  36.495  25.840  1.00  0.00           C
ATOM   7173  O21 POPEY 287       6.095  35.915  27.160  1.00  0.00           O
ATOM   7174  C21 POPEY 287       5.955  36.785  28.140  1.00  0.00           C
ATOM   7175  O22 POPEY 287       5.555  37.925  28.050  1.00  0.00           O
ATOM   7176  C22 POPEY 287       6.335  36.145  29.470  1.00  0.00           C
ATOM   7179  C3  POPEY 287       4.515  36.545  25.310  1.00  0.00           C
ATOM   7182  O31 POPEY 287       3.575  37.185  26.220  1.00  0.00           O
ATOM   7183  C31 POPEY 287       2.955  36.335  27.050  1.00  0.00           C
ATOM   7184  O32 POPEY 287       3.125  35.135  27.080  1.00  0.00           O
ATOM   7185  C32 POPEY 287       2.005  37.095  27.980  1.00  0.00           C
ATOM   7188  C23 POPEY 287       5.445  36.725  30.590  1.00  0.00           C
ATOM   7191  C24 POPEY 287       5.945  36.405  31.990  1.00  0.00           C
ATOM   7194  C25 POPEY 287       4.945  36.915  33.040  1.00  0.00           C
ATOM   7197  C26 POPEY 287       5.445  36.745  34.470  1.00  0.00           C
ATOM   7200  C27 POPEY 287       4.455  37.335  35.480  1.00  0.00           C
ATOM   7203  C28 POPEY 287       5.035  37.405  36.910  1.00  0.00           C
ATOM   7206  C29 POPEY 287       6.055  38.515  37.060  1.00  0.00           C
ATOM   7208 0C21 POPEY 287       6.045  39.494  37.980  1.00  0.00           C
ATOM   7210 1C21 POPEY 287       5.035  39.685  39.080  1.00  0.00           C
ATOM   7213 2C21 POPEY 287       5.585  39.125  40.400  1.00  0.00           C
ATOM   7216 3C21 POPEY 287       6.715  39.974  40.990  1.00  0.00           C
ATOM   7219 4C21 POPEY 287       7.325  39.345  42.250  1.00  0.00           C
ATOM   7222 5C21 POPEY 287       7.795  40.405  43.260  1.00  0.00           C
ATOM   7225 6C21 POPEY 287       8.525  39.785  44.470  1.00  0.00           C
ATOM   7228 7C21 POPEY 287       8.605  40.755  45.650  1.00  0.00           C
ATOM   7231 8C21 POPEY 287       9.475  40.235  46.800  1.00  0.00           C
ATOM   7235  C33 POPEY 287       1.435  36.145  29.050  1.00  0.00           C
ATOM   7238  C34 POPEY 287       0.595  36.835  30.140  1.00  0.00           C
ATOM   7241  C35 POPEY 287       1.415  37.875  30.920  1.00  0.00           C
ATOM   7244  C36 POPEY 287       0.735  38.375  32.200  1.00  0.00           C
ATOM   7247  C37 POPEY 287       1.655  39.335  32.990  1.00  0.00           C
ATOM   7250  C38 POPEY 287       1.095  39.774  34.350  1.00  0.00           C
ATOM   7253  C39 POPEY 287       0.835  38.605  35.300  1.00  0.00           C
ATOM   7256 0C31 POPEY 287       0.685  39.015  36.770  1.00  0.00           C
ATOM   7259 1C31 POPEY 287       0.495  37.795  37.670  1.00  0.00           C
ATOM   7262 2C31 POPEY 287       0.156  38.155  39.130  1.00  0.00           C
ATOM   7265 3C31 POPEY 287       1.305  38.834  39.890  1.00  0.00           C
ATOM   7268 4C31 POPEY 287       0.905  39.205  41.330  1.00  0.00           C
ATOM   7271 5C31 POPEY 287       2.045  39.895  42.090  1.00  0.00           C
ATOM   7274 6C31 POPEY 287       1.665  40.325  43.500  1.00  0.00           C
ATOM   7278  NH3 POPEZ 288      79.625  41.125  21.000  1.00  0.00           N
ATOM   7282  C12 POPEZ 288      80.734  41.105  22.010  1.00  0.00           C
ATOM   7285  C11 POPEZ 288      80.195  41.215  23.440  1.00  0.00           C
ATOM   7288  P   POPEZ 288      82.175  42.465  24.630  1.00  0.00           P
ATOM   7289  O13 POPEZ 288      83.535  42.255  24.070  1.00  0.00           O
ATOM   7290  O14 POPEZ 288      81.485  43.675  24.140  1.00  0.00           O
ATOM   7291  O11 POPEZ 288      82.265  42.565  26.200  1.00  0.00           O
ATOM   7292  O12 POPEZ 288      81.255  41.194  24.400  1.00  0.00           O
ATOM   7293  C1  POPEZ 288      81.595  43.564  26.970  1.00  0.00           C
ATOM   7296  C2  POPEZ 288      81.205  43.015  28.370  1.00  0.00           C
ATOM   7298  O21 POPEZ 288      80.464  43.955  29.180  1.00  0.00           O
ATOM   7299  C21 POPEZ 288      81.065  45.055  29.600  1.00  0.00           C
ATOM   7300  O22 POPEZ 288      82.133  45.485  29.240  1.00  0.00           O
ATOM   7301  C22 POPEZ 288      80.165  45.725  30.640  1.00  0.00           C
ATOM   7304  C3  POPEZ 288      82.444  42.454  29.110  1.00  0.00           C
ATOM   7307  O31 POPEZ 288      82.054  41.775  30.330  1.00  0.00           O
ATOM   7308  C31 POPEZ 288      82.514  42.235  31.470  1.00  0.00           C
ATOM   7309  O32 POPEZ 288      83.304  43.155  31.610  1.00  0.00           O
ATOM   7310  C32 POPEZ 288      81.895  41.404  32.600  1.00  0.00           C
ATOM   7313  C23 POPEZ 288      80.883  46.014  31.980  1.00  0.00           C
ATOM   7316  C24 POPEZ 288      80.064  46.945  32.880  1.00  0.00           C
ATOM   7319  C25 POPEZ 288      80.125  48.415  32.450  1.00  0.00           C
ATOM   7322  C26 POPEZ 288      81.445  49.115  32.800  1.00  0.00           C
ATOM   7325  C27 POPEZ 288      81.585  49.405  34.310  1.00  0.00           C
ATOM   7328  C28 POPEZ 288      82.285  50.735  34.600  1.00  0.00           C
ATOM   7331  C29 POPEZ 288      82.255  51.014  36.090  1.00  0.00           C
ATOM   7333 0C21 POPEZ 288      81.644  52.035  36.700  1.00  0.00           C
ATOM   7335 1C21 POPEZ 288      80.905  53.174  36.030  1.00  0.00           C
ATOM   7338 2C21 POPEZ 288      80.785  54.415  36.930  1.00  0.00           C
ATOM   7341 3C21 POPEZ 288      79.854  54.195  38.150  1.00  0.00           C
ATOM   7344 4C21 POPEZ 288      80.134  55.175  39.300  1.00  0.00           C
ATOM   7347 5C21 POPEZ 288      79.795  56.645  38.990  1.00  0.00           C
ATOM   7350 6C21 POPEZ 288      78.305  56.945  39.140  1.00  0.00           C
ATOM   7353 7C21 POPEZ 288      78.004  58.444  39.020  1.00  0.00           C
ATOM   7356 8C21 POPEZ 288      76.504  58.755  39.100  1.00  0.00           C
ATOM   7360  C33 POPEZ 288      82.434  41.835  33.980  1.00  0.00           C
ATOM   7363  C34 POPEZ 288      81.954  40.935  35.130  1.00  0.00           C
ATOM   7366  C35 POPEZ 288      80.475  41.075  35.460  1.00  0.00           C
ATOM   7369  C36 POPEZ 288      80.125  40.325  36.760  1.00  0.00           C
ATOM   7372  C37 POPEZ 288      78.625  40.265  37.020  1.00  0.00           C
ATOM   7375  C38 POPEZ 288      78.254  39.375  38.220  1.00  0.00           C
ATOM   7378  C39 POPEZ 288      78.614  39.965  39.590  1.00  0.00           C
ATOM   7381 0C31 POPEZ 288      78.445  38.915  40.700  1.00  0.00           C
ATOM   7384 1C31 POPEZ 288      78.625  39.485  42.120  1.00  0.00           C
ATOM   7387 2C31 POPEZ 288      78.884  38.405  43.180  1.00  0.00           C
ATOM   7390 3C31 POPEZ 288      78.024  37.134  43.050  1.00  0.00           C
ATOM   7393 4C31 POPEZ 288      78.385  36.085  44.110  1.00  0.00           C
ATOM   7396 5C31 POPEZ 288      77.934  34.665  43.750  1.00  0.00           C
ATOM   7399 6C31 POPEZ 288      78.534  33.595  44.660  1.00  0.00           C
ATOM   7403  NH3 POPEa 289     121.084 100.065  72.440  1.00  0.00           N
ATOM   7407  C12 POPEa 289     122.054 100.835  71.590  1.00  0.00           C
ATOM   7410  C11 POPEa 289     122.324 100.135  70.240  1.00  0.00           C
ATOM   7413  P   POPEa 289     124.773  99.955  69.300  1.00  0.00           P
ATOM   7414  O13 POPEa 289     125.905 100.895  69.070  1.00  0.00           O
ATOM   7415  O14 POPEa 289     124.955  99.044  70.440  1.00  0.00           O
ATOM   7416  O11 POPEa 289     124.535  99.125  68.000  1.00  0.00           O
ATOM   7417  O12 POPEa 289     123.434 100.755  69.570  1.00  0.00           O
ATOM   7418  C1  POPEa 289     123.354  99.154  67.220  1.00  0.00           C
ATOM   7421  C2  POPEa 289     123.554  99.975  65.940  1.00  0.00           C
ATOM   7423  O21 POPEa 289     122.595  99.435  65.010  1.00  0.00           O
ATOM   7424  C21 POPEa 289     122.094 100.305  64.160  1.00  0.00           C
ATOM   7425  O22 POPEa 289     122.364 101.495  64.110  1.00  0.00           O
ATOM   7426  C22 POPEa 289     121.155  99.615  63.190  1.00  0.00           C
ATOM   7429  C3  POPEa 289     125.014  99.844  65.400  1.00  0.00           C
ATOM   7432  O31 POPEa 289     125.284 100.814  64.370  1.00  0.00           O
ATOM   7433  C31 POPEa 289     125.114 100.384  63.130  1.00  0.00           C
ATOM   7434  O32 POPEa 289     124.815  99.254  62.790  1.00  0.00           O
ATOM   7435  C32 POPEa 289     125.275 101.544  62.160  1.00  0.00           C
ATOM   7438  C23 POPEa 289     121.634  99.895  61.750  1.00  0.00           C
ATOM   7441  C24 POPEa 289     120.575  99.624  60.690  1.00  0.00           C
ATOM   7444  C25 POPEa 289     121.155  99.664  59.270  1.00  0.00           C
ATOM   7447  C26 POPEa 289     121.895  98.365  58.920  1.00  0.00           C
ATOM   7450  C27 POPEa 289     122.525  98.395  57.520  1.00  0.00           C
ATOM   7453  C28 POPEa 289     123.595  97.304  57.270  1.00  0.00           C
ATOM   7456  C29 POPEa 289     123.225  95.945  57.820  1.00  0.00           C
ATOM   7458 0C21 POPEa 289     122.545  94.975  57.180  1.00  0.00           C
ATOM   7460 1C21 POPEa 289     121.965  95.074  55.800  1.00  0.00           C
ATOM   7463 2C21 POPEa 289     121.135  93.824  55.470  1.00  0.00           C
ATOM   7466 3C21 POPEa 289     120.144  94.055  54.320  1.00  0.00           C
ATOM   7469 4C21 POPEa 289     119.395  92.775  53.900  1.00  0.00           C
ATOM   7472 5C21 POPEa 289     118.675  92.085  55.060  1.00  0.00           C
ATOM   7475 6C21 POPEa 289     117.743  90.954  54.610  1.00  0.00           C
ATOM   7478 7C21 POPEa 289     116.965  90.324  55.770  1.00  0.00           C
ATOM   7481 8C21 POPEa 289     115.925  89.305  55.310  1.00  0.00           C
ATOM   7485  C33 POPEa 289     126.674 101.555  61.510  1.00  0.00           C
ATOM   7488  C34 POPEa 289     126.755 102.434  60.260  1.00  0.00           C
ATOM   7491  C35 POPEa 289     126.124 101.774  59.030  1.00  0.00           C
ATOM   7494  C36 POPEa 289     126.165 102.645  57.770  1.00  0.00           C
ATOM   7497  C37 POPEa 289     125.725 101.865  56.530  1.00  0.00           C
ATOM   7500  C38 POPEa 289     125.604 102.735  55.270  1.00  0.00           C
ATOM   7503  C39 POPEa 289     124.554 103.845  55.440  1.00  0.00           C
ATOM   7506 0C31 POPEa 289     124.055 104.424  54.120  1.00  0.00           C
ATOM   7509 1C31 POPEa 289     122.805 105.275  54.330  1.00  0.00           C
ATOM   7512 2C31 POPEa 289     122.064 105.574  53.020  1.00  0.00           C
ATOM   7515 3C31 POPEa 289     120.645 106.124  53.250  1.00  0.00           C
ATOM   7518 4C31 POPEa 289     120.625 107.505  53.920  1.00  0.00           C
ATOM   7521 5C31 POPEa 289     119.204 108.104  53.970  1.00  0.00           C
ATOM   7524 6C31 POPEa 289     119.165 109.484  54.620  1.00  0.00           C
ATOM   7528  NH3 POPEb 290     108.505   1.985  68.230  1.00  0.00           N
ATOM   7532  C12 POPEb 290     107.215   2.225  68.960  1.00  0.00           C
ATOM   7535  C11 POPEb 290     107.385   3.195  70.130  1.00  0.00           C
ATOM   7538  P   POPEb 290     105.814   5.295  70.510  1.00  0.00           P
ATOM   7539  O13 POPEb 290     105.125   5.565  71.790  1.00  0.00           O
ATOM   7540  O14 POPEb 290     107.064   6.055  70.290  1.00  0.00           O
ATOM   7541  O11 POPEb 290     104.874   5.555  69.270  1.00  0.00           O
ATOM   7542  O12 POPEb 290     106.105   3.745  70.430  1.00  0.00           O
ATOM   7543  C1  POPEb 290     105.505   5.825  68.010  1.00  0.00           C
ATOM   7546  C2  POPEb 290     104.454   5.855  66.860  1.00  0.00           C
ATOM   7548  O21 POPEb 290     105.004   5.785  65.520  1.00  0.00           O
ATOM   7549  C21 POPEb 290     106.135   6.335  65.150  1.00  0.00           C
ATOM   7550  O22 POPEb 290     106.975   6.875  65.850  1.00  0.00           O
ATOM   7551  C22 POPEb 290     106.264   6.175  63.630  1.00  0.00           C
ATOM   7554  C3  POPEb 290     103.405   6.995  67.010  1.00  0.00           C
ATOM   7557  O31 POPEb 290     103.225   7.815  65.840  1.00  0.00           O
ATOM   7558  C31 POPEb 290     102.565   7.255  64.830  1.00  0.00           C
ATOM   7559  O32 POPEb 290     102.024   6.165  64.840  1.00  0.00           O
ATOM   7560  C32 POPEb 290     102.635   8.185  63.630  1.00  0.00           C
ATOM   7563  C23 POPEb 290     107.665   6.505  63.070  1.00  0.00           C
ATOM   7566  C24 POPEb 290     107.614   6.885  61.570  1.00  0.00           C
ATOM   7569  C25 POPEb 290     108.985   7.295  61.010  1.00  0.00           C
ATOM   7572  C26 POPEb 290     109.765   6.125  60.400  1.00  0.00           C
ATOM   7575  C27 POPEb 290     111.105   6.595  59.790  1.00  0.00           C
ATOM   7578  C28 POPEb 290     112.115   5.445  59.610  1.00  0.00           C
ATOM   7581  C29 POPEb 290     111.725   4.455  58.540  1.00  0.00           C
ATOM   7583 0C21 POPEb 290     112.574   3.755  57.760  1.00  0.00           C
ATOM   7585 1C21 POPEb 290     114.085   3.805  57.820  1.00  0.00           C
ATOM   7588 2C21 POPEb 290     114.765   3.525  56.470  1.00  0.00           C
ATOM   7591 3C21 POPEb 290     114.575   4.645  55.430  1.00  0.00           C
ATOM   7594 4C21 POPEb 290     115.104   4.275  54.040  1.00  0.00           C
ATOM   7597 5C21 POPEb 290     116.644   4.205  53.940  1.00  0.00           C
ATOM   7600 6C21 POPEb 290     117.273   5.585  53.730  1.00  0.00           C
ATOM   7603 7C21 POPEb 290     118.795   5.545  53.490  1.00  0.00           C
ATOM   7606 8C21 POPEb 290     119.204   6.235  52.190  1.00  0.00           C
ATOM   7610  C33 POPEb 290     101.814   7.645  62.440  1.00  0.00           C
ATOM   7613  C34 POPEb 290     101.795   8.615  61.250  1.00  0.00           C
ATOM   7616  C35 POPEb 290     100.743   9.725  61.410  1.00  0.00           C
ATOM   7619  C36 POPEb 290     101.315  11.005  62.030  1.00  0.00           C
ATOM   7622  C37 POPEb 290     100.434  12.225  61.800  1.00  0.00           C
ATOM   7625  C38 POPEb 290     101.045  13.455  62.480  1.00  0.00           C
ATOM   7628  C39 POPEb 290     100.314  14.755  62.170  1.00  0.00           C
ATOM   7631 0C31 POPEb 290     100.585  15.295  60.750  1.00  0.00           C
ATOM   7634 1C31 POPEb 290      99.964  16.685  60.580  1.00  0.00           C
ATOM   7637 2C31 POPEb 290     100.765  17.665  59.710  1.00  0.00           C
ATOM   7640 3C31 POPEb 290     100.184  19.085  59.770  1.00  0.00           C
ATOM   7643 4C31 POPEb 290      98.845  19.255  59.030  1.00  0.00           C
ATOM   7646 5C31 POPEb 290      99.015  19.385  57.510  1.00  0.00           C
ATOM   7649 6C31 POPEb 290      97.705  19.275  56.730  1.00  0.00           C
ATOM   7653  NH3 POPEc 291      11.135  97.605  26.680  1.00  0.00           N
ATOM   7657  C12 POPEc 291      11.555  98.214  25.370  1.00  0.00           C
ATOM   7660  C11 POPEc 291      10.475  99.195  24.880  1.00  0.00           C
ATOM   7663  P   POPEc 291      11.675 101.303  23.870  1.00  0.00           P
ATOM   7664  O13 POPEc 291      11.995 101.884  22.540  1.00  0.00           O
ATOM   7665  O14 POPEc 291      10.895 102.185  24.770  1.00  0.00           O
ATOM   7666  O11 POPEc 291      12.995 100.874  24.620  1.00  0.00           O
ATOM   7667  O12 POPEc 291      10.905  99.925  23.720  1.00  0.00           O
ATOM   7668  C1  POPEc 291      13.795 101.785  25.380  1.00  0.00           C
ATOM   7671  C2  POPEc 291      13.435 101.774  26.890  1.00  0.00           C
ATOM   7673  O21 POPEc 291      14.115 102.875  27.560  1.00  0.00           O
ATOM   7674  C21 POPEc 291      13.545 103.174  28.720  1.00  0.00           C
ATOM   7675  O22 POPEc 291      12.495 102.715  29.130  1.00  0.00           O
ATOM   7676  C22 POPEc 291      14.385 104.154  29.530  1.00  0.00           C
ATOM   7679  C3  POPEc 291      13.795 100.415  27.580  1.00  0.00           C
ATOM   7682  O31 POPEc 291      12.615  99.755  28.050  1.00  0.00           O
ATOM   7683  C31 POPEc 291      12.235  99.645  29.340  1.00  0.00           C
ATOM   7684  O32 POPEc 291      11.095  99.314  29.640  1.00  0.00           O
ATOM   7685  C32 POPEc 291      13.305  99.904  30.410  1.00  0.00           C
ATOM   7688  C23 POPEc 291      13.925 104.204  31.020  1.00  0.00           C
ATOM   7691  C24 POPEc 291      14.345 105.515  31.690  1.00  0.00           C
ATOM   7694  C25 POPEc 291      13.855 105.623  33.140  1.00  0.00           C
ATOM   7697  C26 POPEc 291      14.835 105.014  34.140  1.00  0.00           C
ATOM   7700  C27 POPEc 291      14.515 105.445  35.580  1.00  0.00           C
ATOM   7703  C28 POPEc 291      15.325 104.685  36.640  1.00  0.00           C
ATOM   7706  C29 POPEc 291      15.345 105.473  37.910  1.00  0.00           C
ATOM   7708 0C21 POPEc 291      14.465 105.445  38.930  1.00  0.00           C
ATOM   7710 1C21 POPEc 291      13.245 104.564  39.060  1.00  0.00           C
ATOM   7713 2C21 POPEc 291      13.065 104.074  40.510  1.00  0.00           C
ATOM   7716 3C21 POPEc 291      12.665 105.184  41.510  1.00  0.00           C
ATOM   7719 4C21 POPEc 291      12.435 104.633  42.920  1.00  0.00           C
ATOM   7722 5C21 POPEc 291      12.075 105.725  43.940  1.00  0.00           C
ATOM   7725 6C21 POPEc 291      13.285 106.443  44.560  1.00  0.00           C
ATOM   7728 7C21 POPEc 291      12.885 107.344  45.730  1.00  0.00           C
ATOM   7731 8C21 POPEc 291      14.065 108.024  46.420  1.00  0.00           C
ATOM   7735  C33 POPEc 291      12.815  99.524  31.850  1.00  0.00           C
ATOM   7738  C34 POPEc 291      13.545 100.314  32.940  1.00  0.00           C
ATOM   7741  C35 POPEc 291      13.385  99.755  34.370  1.00  0.00           C
ATOM   7744  C36 POPEc 291      11.955  99.715  34.930  1.00  0.00           C
ATOM   7747  C37 POPEc 291      11.995  99.715  36.470  1.00  0.00           C
ATOM   7750  C38 POPEc 291      10.645  99.815  37.180  1.00  0.00           C
ATOM   7753  C39 POPEc 291      10.855 100.245  38.640  1.00  0.00           C
ATOM   7756 0C31 POPEc 291       9.585 100.594  39.440  1.00  0.00           C
ATOM   7759 1C31 POPEc 291       9.975 100.825  40.910  1.00  0.00           C
ATOM   7762 2C31 POPEc 291       8.845 101.275  41.840  1.00  0.00           C
ATOM   7765 3C31 POPEc 291       9.195 100.914  43.290  1.00  0.00           C
ATOM   7768 4C31 POPEc 291       8.555 101.844  44.340  1.00  0.00           C
ATOM   7771 5C31 POPEc 291       8.875 101.365  45.760  1.00  0.00           C
ATOM   7774 6C31 POPEc 291       8.255 102.234  46.860  1.00  0.00           C
ATOM   7778  NH3 POPEd 292      64.604  49.974  23.790  1.00  0.00           N
ATOM   7782  C12 POPEd 292      63.475  50.674  23.080  1.00  0.00           C
ATOM   7785  C11 POPEd 292      63.895  51.895  22.250  1.00  0.00           C
ATOM   7788  P   POPEd 292      62.754  54.225  21.600  1.00  0.00           P
ATOM   7789  O13 POPEd 292      62.715  54.035  20.140  1.00  0.00           O
ATOM   7790  O14 POPEd 292      61.605  54.954  22.180  1.00  0.00           O
ATOM   7791  O11 POPEd 292      64.105  54.914  22.030  1.00  0.00           O
ATOM   7792  O12 POPEd 292      62.815  52.805  22.270  1.00  0.00           O
ATOM   7793  C1  POPEd 292      64.214  55.545  23.300  1.00  0.00           C
ATOM   7796  C2  POPEd 292      65.055  54.704  24.300  1.00  0.00           C
ATOM   7798  O21 POPEd 292      64.254  54.275  25.410  1.00  0.00           O
ATOM   7799  C21 POPEd 292      64.515  53.055  25.850  1.00  0.00           C
ATOM   7800  O22 POPEd 292      65.165  52.194  25.270  1.00  0.00           O
ATOM   7801  C22 POPEd 292      63.985  52.945  27.260  1.00  0.00           C
ATOM   7804  C3  POPEd 292      66.244  55.545  24.790  1.00  0.00           C
ATOM   7807  O31 POPEd 292      66.975  54.985  25.900  1.00  0.00           O
ATOM   7808  C31 POPEd 292      67.265  55.634  27.050  1.00  0.00           C
ATOM   7809  O32 POPEd 292      68.235  55.345  27.730  1.00  0.00           O
ATOM   7810  C32 POPEd 292      66.275  56.715  27.500  1.00  0.00           C
ATOM   7813  C23 POPEd 292      63.905  51.485  27.750  1.00  0.00           C
ATOM   7816  C24 POPEd 292      63.155  51.395  29.090  1.00  0.00           C
ATOM   7819  C25 POPEd 292      63.754  52.274  30.190  1.00  0.00           C
ATOM   7822  C26 POPEd 292      63.094  52.085  31.570  1.00  0.00           C
ATOM   7825  C27 POPEd 292      64.135  52.174  32.700  1.00  0.00           C
ATOM   7828  C28 POPEd 292      63.535  52.064  34.110  1.00  0.00           C
ATOM   7831  C29 POPEd 292      64.635  51.905  35.130  1.00  0.00           C
ATOM   7833 0C21 POPEd 292      64.545  51.305  36.330  1.00  0.00           C
ATOM   7835 1C21 POPEd 292      63.305  50.755  36.990  1.00  0.00           C
ATOM   7838 2C21 POPEd 292      63.175  51.155  38.470  1.00  0.00           C
ATOM   7841 3C21 POPEd 292      64.204  50.515  39.430  1.00  0.00           C
ATOM   7844 4C21 POPEd 292      64.265  51.264  40.760  1.00  0.00           C
ATOM   7847 5C21 POPEd 292      65.385  50.814  41.700  1.00  0.00           C
ATOM   7850 6C21 POPEd 292      65.045  49.564  42.530  1.00  0.00           C
ATOM   7853 7C21 POPEd 292      66.135  49.225  43.540  1.00  0.00           C
ATOM   7856 8C21 POPEd 292      65.875  47.955  44.350  1.00  0.00           C
ATOM   7860  C33 POPEd 292      65.534  56.334  28.820  1.00  0.00           C
ATOM   7863  C34 POPEd 292      65.004  57.594  29.510  1.00  0.00           C
ATOM   7866  C35 POPEd 292      66.055  58.325  30.360  1.00  0.00           C
ATOM   7869  C36 POPEd 292      66.384  57.584  31.650  1.00  0.00           C
ATOM   7872  C37 POPEd 292      67.375  58.335  32.550  1.00  0.00           C
ATOM   7875  C38 POPEd 292      67.725  57.495  33.780  1.00  0.00           C
ATOM   7878  C39 POPEd 292      68.655  58.185  34.790  1.00  0.00           C
ATOM   7881 0C31 POPEd 292      69.105  57.204  35.870  1.00  0.00           C
ATOM   7884 1C31 POPEd 292      69.964  57.835  36.990  1.00  0.00           C
ATOM   7887 2C31 POPEd 292      70.504  56.745  37.930  1.00  0.00           C
ATOM   7890 3C31 POPEd 292      71.585  57.235  38.920  1.00  0.00           C
ATOM   7893 4C31 POPEd 292      71.045  58.115  40.050  1.00  0.00           C
ATOM   7896 5C31 POPEd 292      72.104  58.375  41.130  1.00  0.00           C
ATOM   7899 6C31 POPEd 292      71.644  59.315  42.240  1.00  0.00           C
ATOM   7903  NH3 POPEe 293      28.875  75.883  27.040  1.00  0.00           N
ATOM   7907  C12 POPEe 293      28.165  75.155  25.930  1.00  0.00           C
ATOM   7910  C11 POPEe 293      27.745  73.765  26.410  1.00  0.00           C
ATOM   7913  P   POPEe 293      29.225  71.635  25.900  1.00  0.00           P
ATOM   7914  O13 POPEe 293      28.655  71.685  24.530  1.00  0.00           O
ATOM   7915  O14 POPEe 293      30.685  71.414  26.010  1.00  0.00           O
ATOM   7916  O11 POPEe 293      28.485  70.495  26.700  1.00  0.00           O
ATOM   7917  O12 POPEe 293      28.895  72.954  26.690  1.00  0.00           O
ATOM   7918  C1  POPEe 293      28.925  69.975  27.960  1.00  0.00           C
ATOM   7921  C2  POPEe 293      27.865  70.125  29.090  1.00  0.00           C
ATOM   7923  O21 POPEe 293      28.435  69.744  30.350  1.00  0.00           O
ATOM   7924  C21 POPEe 293      27.754  70.185  31.410  1.00  0.00           C
ATOM   7925  O22 POPEe 293      26.925  71.075  31.400  1.00  0.00           O
ATOM   7926  C22 POPEe 293      28.105  69.265  32.590  1.00  0.00           C
ATOM   7929  C3  POPEe 293      26.585  69.265  28.800  1.00  0.00           C
ATOM   7932  O31 POPEe 293      25.605  69.275  29.870  1.00  0.00           O
ATOM   7933  C31 POPEe 293      25.184  68.133  30.400  1.00  0.00           C
ATOM   7934  O32 POPEe 293      25.295  67.025  29.900  1.00  0.00           O
ATOM   7935  C32 POPEe 293      24.535  68.383  31.760  1.00  0.00           C
ATOM   7938  C23 POPEe 293      27.265  69.494  33.870  1.00  0.00           C
ATOM   7941  C24 POPEe 293      27.485  68.374  34.900  1.00  0.00           C
ATOM   7944  C25 POPEe 293      28.855  68.454  35.590  1.00  0.00           C
ATOM   7947  C26 POPEe 293      28.855  69.275  36.880  1.00  0.00           C
ATOM   7950  C27 POPEe 293      30.254  69.325  37.510  1.00  0.00           C
ATOM   7953  C28 POPEe 293      30.335  70.064  38.860  1.00  0.00           C
ATOM   7956  C29 POPEe 293      30.065  69.204  40.060  1.00  0.00           C
ATOM   7958 0C21 POPEe 293      30.355  69.555  41.320  1.00  0.00           C
ATOM   7960 1C21 POPEe 293      30.955  70.865  41.770  1.00  0.00           C
ATOM   7963 2C21 POPEe 293      29.915  71.775  42.460  1.00  0.00           C
ATOM   7966 3C21 POPEe 293      29.395  71.185  43.790  1.00  0.00           C
ATOM   7969 4C21 POPEe 293      28.365  72.075  44.510  1.00  0.00           C
ATOM   7972 5C21 POPEe 293      27.135  72.413  43.660  1.00  0.00           C
ATOM   7975 6C21 POPEe 293      25.955  72.945  44.490  1.00  0.00           C
ATOM   7978 7C21 POPEe 293      24.715  73.225  43.630  1.00  0.00           C
ATOM   7981 8C21 POPEe 293      23.535  73.785  44.420  1.00  0.00           C
ATOM   7985  C33 POPEe 293      23.125  67.765  31.910  1.00  0.00           C
ATOM   7988  C34 POPEe 293      22.845  67.295  33.340  1.00  0.00           C
ATOM   7991  C35 POPEe 293      22.625  68.424  34.350  1.00  0.00           C
ATOM   7994  C36 POPEe 293      22.545  67.874  35.780  1.00  0.00           C
ATOM   7997  C37 POPEe 293      22.194  68.935  36.820  1.00  0.00           C
ATOM   8000  C38 POPEe 293      22.265  68.405  38.260  1.00  0.00           C
ATOM   8003  C39 POPEe 293      21.885  69.475  39.280  1.00  0.00           C
ATOM   8006 0C31 POPEe 293      21.775  68.984  40.730  1.00  0.00           C
ATOM   8009 1C31 POPEe 293      21.204  70.094  41.620  1.00  0.00           C
ATOM   8012 2C31 POPEe 293      20.835  69.685  43.050  1.00  0.00           C
ATOM   8015 3C31 POPEe 293      19.965  70.764  43.700  1.00  0.00           C
ATOM   8018 4C31 POPEe 293      19.545  70.465  45.140  1.00  0.00           C
ATOM   8021 5C31 POPEe 293      18.575  71.515  45.690  1.00  0.00           C
ATOM   8024 6C31 POPEe 293      17.965  71.134  47.050  1.00  0.00           C
ATOM   8028  NH3 POPEf 294      88.115  -4.794  26.520  1.00  0.00           N
ATOM   8032  C12 POPEf 294      89.485  -5.014  25.940  1.00  0.00           C
ATOM   8035  C11 POPEf 294      89.815  -4.214  24.670  1.00  0.00           C
ATOM   8038  P   POPEf 294      92.133  -3.014  24.200  1.00  0.00           P
ATOM   8039  O13 POPEf 294      93.425  -3.424  23.580  1.00  0.00           O
ATOM   8040  O14 POPEf 294      91.315  -1.995  23.500  1.00  0.00           O
ATOM   8041  O11 POPEf 294      92.485  -2.484  25.650  1.00  0.00           O
ATOM   8042  O12 POPEf 294      91.224  -4.274  24.480  1.00  0.00           O
ATOM   8043  C1  POPEf 294      91.504  -2.314  26.680  1.00  0.00           C
ATOM   8046  C2  POPEf 294      91.854  -1.145  27.620  1.00  0.00           C
ATOM   8048  O21 POPEf 294      90.704  -0.925  28.460  1.00  0.00           O
ATOM   8049  C21 POPEf 294      90.825  -0.545  29.730  1.00  0.00           C
ATOM   8050  O22 POPEf 294      89.985   0.125  30.320  1.00  0.00           O
ATOM   8051  C22 POPEf 294      92.035  -1.155  30.440  1.00  0.00           C
ATOM   8054  C3  POPEf 294      92.164   0.165  26.840  1.00  0.00           C
ATOM   8057  O31 POPEf 294      93.115   0.965  27.560  1.00  0.00           O
ATOM   8058  C31 POPEf 294      93.344   2.145  26.990  1.00  0.00           C
ATOM   8059  O32 POPEf 294      92.845   2.545  25.960  1.00  0.00           O
ATOM   8060  C32 POPEf 294      94.295   2.955  27.860  1.00  0.00           C
ATOM   8063  C23 POPEf 294      91.884  -1.185  31.980  1.00  0.00           C
ATOM   8066  C24 POPEf 294      92.754  -2.294  32.580  1.00  0.00           C
ATOM   8069  C25 POPEf 294      92.884  -2.264  34.110  1.00  0.00           C
ATOM   8072  C26 POPEf 294      91.625  -2.644  34.910  1.00  0.00           C
ATOM   8075  C27 POPEf 294      91.865  -2.654  36.430  1.00  0.00           C
ATOM   8078  C28 POPEf 294      90.674  -3.144  37.280  1.00  0.00           C
ATOM   8081  C29 POPEf 294      90.844  -2.834  38.750  1.00  0.00           C
ATOM   8083 0C21 POPEf 294      91.155  -3.694  39.740  1.00  0.00           C
ATOM   8085 1C21 POPEf 294      91.455  -5.164  39.660  1.00  0.00           C
ATOM   8088 2C21 POPEf 294      92.845  -5.514  40.220  1.00  0.00           C
ATOM   8091 3C21 POPEf 294      93.104  -5.054  41.660  1.00  0.00           C
ATOM   8094 4C21 POPEf 294      94.405  -5.594  42.280  1.00  0.00           C
ATOM   8097 5C21 POPEf 294      94.594  -5.094  43.720  1.00  0.00           C
ATOM   8100 6C21 POPEf 294      95.715  -5.794  44.490  1.00  0.00           C
ATOM   8103 7C21 POPEf 294      95.835  -5.264  45.930  1.00  0.00           C
ATOM   8106 8C21 POPEf 294      96.945  -5.914  46.750  1.00  0.00           C
ATOM   8110  C33 POPEf 294      93.684   3.295  29.240  1.00  0.00           C
ATOM   8113  C34 POPEf 294      94.625   4.235  30.010  1.00  0.00           C
ATOM   8116  C35 POPEf 294      94.165   4.555  31.440  1.00  0.00           C
ATOM   8119  C36 POPEf 294      95.214   5.425  32.150  1.00  0.00           C
ATOM   8122  C37 POPEf 294      95.045   5.595  33.660  1.00  0.00           C
ATOM   8125  C38 POPEf 294      96.254   6.315  34.280  1.00  0.00           C
ATOM   8128  C39 POPEf 294      96.245   6.345  35.810  1.00  0.00           C
ATOM   8131 0C31 POPEf 294      95.524   7.575  36.380  1.00  0.00           C
ATOM   8134 1C31 POPEf 294      95.445   7.535  37.910  1.00  0.00           C
ATOM   8137 2C31 POPEf 294      95.294   8.925  38.540  1.00  0.00           C
ATOM   8140 3C31 POPEf 294      95.104   8.855  40.060  1.00  0.00           C
ATOM   8143 4C31 POPEf 294      95.095  10.245  40.710  1.00  0.00           C
ATOM   8146 5C31 POPEf 294      94.804  10.175  42.210  1.00  0.00           C
ATOM   8149 6C31 POPEf 294      95.165  11.455  42.980  1.00  0.00           C
ATOM   8153  NH3 POPEg 295      53.195  51.045  68.150  1.00  0.00           N
ATOM   8157  C12 POPEg 295      51.714  51.325  68.100  1.00  0.00           C
ATOM   8160  C11 POPEg 295      51.254  52.244  69.220  1.00  0.00           C
ATOM   8163  P   POPEg 295      49.095  53.225  70.180  1.00  0.00           P
ATOM   8164  O13 POPEg 295      47.915  52.705  70.920  1.00  0.00           O
ATOM   8165  O14 POPEg 295      50.075  54.015  70.940  1.00  0.00           O
ATOM   8166  O11 POPEg 295      48.575  54.075  68.960  1.00  0.00           O
ATOM   8167  O12 POPEg 295      49.855  52.045  69.430  1.00  0.00           O
ATOM   8168  C1  POPEg 295      49.274  55.285  68.650  1.00  0.00           C
ATOM   8171  C2  POPEg 295      48.954  55.735  67.210  1.00  0.00           C
ATOM   8173  O21 POPEg 295      50.075  55.475  66.340  1.00  0.00           O
ATOM   8174  C21 POPEg 295      49.915  54.545  65.430  1.00  0.00           C
ATOM   8175  O22 POPEg 295      49.085  53.655  65.430  1.00  0.00           O
ATOM   8176  C22 POPEg 295      50.955  54.764  64.330  1.00  0.00           C
ATOM   8179  C3  POPEg 295      48.675  57.255  67.180  1.00  0.00           C
ATOM   8182  O31 POPEg 295      48.414  57.645  65.820  1.00  0.00           O
ATOM   8183  C31 POPEg 295      47.665  58.724  65.680  1.00  0.00           C
ATOM   8184  O32 POPEg 295      47.115  59.354  66.570  1.00  0.00           O
ATOM   8185  C32 POPEg 295      47.665  59.115  64.210  1.00  0.00           C
ATOM   8188  C23 POPEg 295      50.315  55.265  63.010  1.00  0.00           C
ATOM   8191  C24 POPEg 295      51.315  55.905  62.030  1.00  0.00           C
ATOM   8194  C25 POPEg 295      52.525  55.035  61.680  1.00  0.00           C
ATOM   8197  C26 POPEg 295      52.225  53.915  60.680  1.00  0.00           C
ATOM   8200  C27 POPEg 295      51.885  54.454  59.280  1.00  0.00           C
ATOM   8203  C28 POPEg 295      52.355  53.545  58.130  1.00  0.00           C
ATOM   8206  C29 POPEg 295      51.894  52.115  58.230  1.00  0.00           C
ATOM   8208 0C21 POPEg 295      51.385  51.365  57.230  1.00  0.00           C
ATOM   8210 1C21 POPEg 295      51.105  51.785  55.810  1.00  0.00           C
ATOM   8213 2C21 POPEg 295      49.685  51.305  55.440  1.00  0.00           C
ATOM   8216 3C21 POPEg 295      49.175  51.865  54.120  1.00  0.00           C
ATOM   8219 4C21 POPEg 295      47.695  51.505  53.920  1.00  0.00           C
ATOM   8222 5C21 POPEg 295      47.085  52.165  52.680  1.00  0.00           C
ATOM   8225 6C21 POPEg 295      45.625  51.775  52.430  1.00  0.00           C
ATOM   8228 7C21 POPEg 295      45.075  52.384  51.140  1.00  0.00           C
ATOM   8231 8C21 POPEg 295      43.665  51.905  50.780  1.00  0.00           C
ATOM   8235  C33 POPEg 295      48.815  60.094  63.940  1.00  0.00           C
ATOM   8238  C34 POPEg 295      49.095  60.395  62.470  1.00  0.00           C
ATOM   8241  C35 POPEg 295      49.705  59.235  61.660  1.00  0.00           C
ATOM   8244  C36 POPEg 295      50.524  59.785  60.490  1.00  0.00           C
ATOM   8247  C37 POPEg 295      51.145  58.724  59.570  1.00  0.00           C
ATOM   8250  C38 POPEg 295      50.105  58.025  58.690  1.00  0.00           C
ATOM   8253  C39 POPEg 295      50.725  57.495  57.400  1.00  0.00           C
ATOM   8256 0C31 POPEg 295      49.695  57.025  56.370  1.00  0.00           C
ATOM   8259 1C31 POPEg 295      50.385  56.615  55.060  1.00  0.00           C
ATOM   8262 2C31 POPEg 295      49.425  56.515  53.870  1.00  0.00           C
ATOM   8265 3C31 POPEg 295      50.155  56.445  52.520  1.00  0.00           C
ATOM   8268 4C31 POPEg 295      51.005  55.185  52.320  1.00  0.00           C
ATOM   8271 5C31 POPEg 295      51.644  55.145  50.920  1.00  0.00           C
ATOM   8274 6C31 POPEg 295      52.395  53.834  50.640  1.00  0.00           C
ATOM   8278  NH3 POPEh 296      12.905 112.805  69.740  1.00  0.00           N
ATOM   8282  C12 POPEh 296      13.835 111.674  69.400  1.00  0.00           C
ATOM   8285  C11 POPEh 296      13.075 110.354  69.140  1.00  0.00           C
ATOM   8288  P   POPEh 296      14.285 108.024  69.400  1.00  0.00           P
ATOM   8289  O13 POPEh 296      15.585 108.204  70.080  1.00  0.00           O
ATOM   8290  O14 POPEh 296      13.135 107.544  70.190  1.00  0.00           O
ATOM   8291  O11 POPEh 296      14.475 107.034  68.200  1.00  0.00           O
ATOM   8292  O12 POPEh 296      13.945 109.344  68.640  1.00  0.00           O
ATOM   8293  C1  POPEh 296      15.195 107.344  67.010  1.00  0.00           C
ATOM   8296  C2  POPEh 296      14.465 106.695  65.810  1.00  0.00           C
ATOM   8298  O21 POPEh 296      15.215 106.744  64.580  1.00  0.00           O
ATOM   8299  C21 POPEh 296      16.265 105.914  64.530  1.00  0.00           C
ATOM   8300  O22 POPEh 296      16.765 105.354  65.480  1.00  0.00           O
ATOM   8301  C22 POPEh 296      16.645 105.714  63.060  1.00  0.00           C
ATOM   8304  C3  POPEh 296      13.105 107.413  65.600  1.00  0.00           C
ATOM   8307  O31 POPEh 296      12.445 107.034  64.390  1.00  0.00           O
ATOM   8308  C31 POPEh 296      11.765 105.883  64.450  1.00  0.00           C
ATOM   8309  O32 POPEh 296      11.685 105.215  65.470  1.00  0.00           O
ATOM   8310  C32 POPEh 296      11.075 105.623  63.110  1.00  0.00           C
ATOM   8313  C23 POPEh 296      17.725 104.624  62.810  1.00  0.00           C
ATOM   8316  C24 POPEh 296      17.495 103.785  61.540  1.00  0.00           C
ATOM   8319  C25 POPEh 296      17.795 104.513  60.220  1.00  0.00           C
ATOM   8322  C26 POPEh 296      17.565 103.615  59.000  1.00  0.00           C
ATOM   8325  C27 POPEh 296      17.935 104.295  57.670  1.00  0.00           C
ATOM   8328  C28 POPEh 296      17.785 103.355  56.450  1.00  0.00           C
ATOM   8331  C29 POPEh 296      16.355 102.934  56.220  1.00  0.00           C
ATOM   8333 0C21 POPEh 296      15.605 103.155  55.120  1.00  0.00           C
ATOM   8335 1C21 POPEh 296      16.035 103.895  53.880  1.00  0.00           C
ATOM   8338 2C21 POPEh 296      16.835 103.035  52.890  1.00  0.00           C
ATOM   8341 3C21 POPEh 296      16.145 101.733  52.450  1.00  0.00           C
ATOM   8344 4C21 POPEh 296      16.895 101.044  51.300  1.00  0.00           C
ATOM   8347 5C21 POPEh 296      16.255  99.725  50.830  1.00  0.00           C
ATOM   8350 6C21 POPEh 296      16.895  99.244  49.520  1.00  0.00           C
ATOM   8353 7C21 POPEh 296      16.235  97.994  48.930  1.00  0.00           C
ATOM   8356 8C21 POPEh 296      16.785  97.635  47.550  1.00  0.00           C
ATOM   8360  C33 POPEh 296      11.755 104.575  62.200  1.00  0.00           C
ATOM   8363  C34 POPEh 296      11.735 105.005  60.730  1.00  0.00           C
ATOM   8366  C35 POPEh 296      12.185 103.924  59.730  1.00  0.00           C
ATOM   8369  C36 POPEh 296      11.055 103.465  58.800  1.00  0.00           C
ATOM   8372  C37 POPEh 296      11.565 102.615  57.630  1.00  0.00           C
ATOM   8375  C38 POPEh 296      10.475 102.385  56.580  1.00  0.00           C
ATOM   8378  C39 POPEh 296      10.995 101.604  55.370  1.00  0.00           C
ATOM   8381 0C31 POPEh 296       9.915 101.334  54.330  1.00  0.00           C
ATOM   8384 1C31 POPEh 296      10.465 100.555  53.130  1.00  0.00           C
ATOM   8387 2C31 POPEh 296       9.365 100.095  52.170  1.00  0.00           C
ATOM   8390 3C31 POPEh 296       9.925  99.424  50.910  1.00  0.00           C
ATOM   8393 4C31 POPEh 296       8.805  99.083  49.920  1.00  0.00           C
ATOM   8396 5C31 POPEh 296       9.295  98.475  48.610  1.00  0.00           C
ATOM   8399 6C31 POPEh 296       8.135  98.104  47.680  1.00  0.00           C
ATOM   8403  NH3 POPEi 297      72.585  47.675  23.250  1.00  0.00           N
ATOM   8407  C12 POPEi 297      72.504  46.945  21.940  1.00  0.00           C
ATOM   8410  C11 POPEi 297      71.975  47.885  20.840  1.00  0.00           C
ATOM   8413  P   POPEi 297      69.644  47.095  19.960  1.00  0.00           P
ATOM   8414  O13 POPEi 297      69.105  48.465  19.770  1.00  0.00           O
ATOM   8415  O14 POPEi 297      69.184  45.965  19.110  1.00  0.00           O
ATOM   8416  O11 POPEi 297      69.445  46.625  21.470  1.00  0.00           O
ATOM   8417  O12 POPEi 297      71.214  47.155  19.880  1.00  0.00           O
ATOM   8418  C1  POPEi 297      68.365  47.104  22.290  1.00  0.00           C
ATOM   8421  C2  POPEi 297      68.814  47.375  23.770  1.00  0.00           C
ATOM   8423  O21 POPEi 297      69.705  48.514  23.820  1.00  0.00           O
ATOM   8424  C21 POPEi 297      69.074  49.685  23.850  1.00  0.00           C
ATOM   8425  O22 POPEi 297      67.864  49.844  23.900  1.00  0.00           O
ATOM   8426  C22 POPEi 297      70.125  50.785  23.830  1.00  0.00           C
ATOM   8429  C3  POPEi 297      69.545  46.175  24.440  1.00  0.00           C
ATOM   8432  O31 POPEi 297      69.534  46.294  25.880  1.00  0.00           O
ATOM   8433  C31 POPEi 297      70.655  46.705  26.470  1.00  0.00           C
ATOM   8434  O32 POPEi 297      71.684  47.025  25.890  1.00  0.00           O
ATOM   8435  C32 POPEi 297      70.384  46.815  27.980  1.00  0.00           C
ATOM   8438  C23 POPEi 297      69.885  51.965  24.800  1.00  0.00           C
ATOM   8441  C24 POPEi 297      70.754  51.945  26.060  1.00  0.00           C
ATOM   8444  C25 POPEi 297      70.064  51.344  27.290  1.00  0.00           C
ATOM   8447  C26 POPEi 297      69.144  52.335  28.030  1.00  0.00           C
ATOM   8450  C27 POPEi 297      68.475  51.705  29.260  1.00  0.00           C
ATOM   8453  C28 POPEi 297      68.235  52.654  30.450  1.00  0.00           C
ATOM   8456  C29 POPEi 297      67.515  51.915  31.560  1.00  0.00           C
ATOM   8458 0C21 POPEi 297      67.754  51.935  32.890  1.00  0.00           C
ATOM   8460 1C21 POPEi 297      68.785  52.745  33.630  1.00  0.00           C
ATOM   8463 2C21 POPEi 297      69.684  51.895  34.550  1.00  0.00           C
ATOM   8466 3C21 POPEi 297      70.335  50.695  33.840  1.00  0.00           C
ATOM   8469 4C21 POPEi 297      71.634  50.224  34.500  1.00  0.00           C
ATOM   8472 5C21 POPEi 297      71.475  49.665  35.920  1.00  0.00           C
ATOM   8475 6C21 POPEi 297      72.845  49.415  36.580  1.00  0.00           C
ATOM   8478 7C21 POPEi 297      72.735  48.655  37.910  1.00  0.00           C
ATOM   8481 8C21 POPEi 297      74.025  48.704  38.730  1.00  0.00           C
ATOM   8485  C33 POPEi 297      71.644  47.145  28.820  1.00  0.00           C
ATOM   8488  C34 POPEi 297      71.375  47.365  30.320  1.00  0.00           C
ATOM   8491  C35 POPEi 297      70.565  46.274  31.050  1.00  0.00           C
ATOM   8494  C36 POPEi 297      70.675  46.425  32.580  1.00  0.00           C
ATOM   8497  C37 POPEi 297      69.775  45.455  33.350  1.00  0.00           C
ATOM   8500  C38 POPEi 297      69.835  45.625  34.880  1.00  0.00           C
ATOM   8503  C39 POPEi 297      70.945  44.805  35.550  1.00  0.00           C
ATOM   8506 0C31 POPEi 297      70.854  44.844  37.090  1.00  0.00           C
ATOM   8509 1C31 POPEi 297      71.845  43.895  37.770  1.00  0.00           C
ATOM   8512 2C31 POPEi 297      71.425  43.485  39.190  1.00  0.00           C
ATOM   8515 3C31 POPEi 297      71.475  44.625  40.220  1.00  0.00           C
ATOM   8518 4C31 POPEi 297      72.894  45.135  40.510  1.00  0.00           C
ATOM   8521 5C31 POPEi 297      72.985  45.875  41.850  1.00  0.00           C
ATOM   8524 6C31 POPEi 297      74.385  46.395  42.170  1.00  0.00           C
ATOM   8528  NH3 POPEj 298      58.494 116.385  24.830  1.00  0.00           N
ATOM   8532  C12 POPEj 298      59.864 116.884  25.220  1.00  0.00           C
ATOM   8535  C11 POPEj 298      60.105 118.374  24.930  1.00  0.00           C
ATOM   8538  P   POPEj 298      62.715 118.855  24.670  1.00  0.00           P
ATOM   8539  O13 POPEj 298      62.434 118.594  23.240  1.00  0.00           O
ATOM   8540  O14 POPEj 298      63.655 117.934  25.340  1.00  0.00           O
ATOM   8541  O11 POPEj 298      63.175 120.364  24.900  1.00  0.00           O
ATOM   8542  O12 POPEj 298      61.364 118.775  25.480  1.00  0.00           O
ATOM   8543  C1  POPEj 298      62.695 121.115  26.010  1.00  0.00           C
ATOM   8546  C2  POPEj 298      63.265 120.664  27.390  1.00  0.00           C
ATOM   8548  O21 POPEj 298      62.575 121.374  28.450  1.00  0.00           O
ATOM   8549  C21 POPEj 298      62.174 120.594  29.470  1.00  0.00           C
ATOM   8550  O22 POPEj 298      62.085 119.384  29.430  1.00  0.00           O
ATOM   8551  C22 POPEj 298      61.765 121.424  30.690  1.00  0.00           C
ATOM   8554  C3  POPEj 298      64.785 120.975  27.460  1.00  0.00           C
ATOM   8557  O31 POPEj 298      65.315 120.594  28.740  1.00  0.00           O
ATOM   8558  C31 POPEj 298      65.835 119.373  28.810  1.00  0.00           C
ATOM   8559  O32 POPEj 298      65.994 118.615  27.870  1.00  0.00           O
ATOM   8560  C32 POPEj 298      66.225 119.083  30.250  1.00  0.00           C
ATOM   8563  C23 POPEj 298      61.295 120.515  31.860  1.00  0.00           C
ATOM   8566  C24 POPEj 298      60.955 121.215  33.180  1.00  0.00           C
ATOM   8569  C25 POPEj 298      59.664 122.045  33.170  1.00  0.00           C
ATOM   8572  C26 POPEj 298      59.015 122.175  34.560  1.00  0.00           C
ATOM   8575  C27 POPEj 298      57.864 123.195  34.580  1.00  0.00           C
ATOM   8578  C28 POPEj 298      57.285 123.383  35.990  1.00  0.00           C
ATOM   8581  C29 POPEj 298      56.415 124.615  36.080  1.00  0.00           C
ATOM   8583 0C21 POPEj 298      55.095 124.685  36.330  1.00  0.00           C
ATOM   8585 1C21 POPEj 298      54.175 123.535  36.590  1.00  0.00           C
ATOM   8588 2C21 POPEj 298      53.385 123.684  37.890  1.00  0.00           C
ATOM   8591 3C21 POPEj 298      54.235 123.624  39.170  1.00  0.00           C
ATOM   8594 4C21 POPEj 298      53.354 123.155  40.330  1.00  0.00           C
ATOM   8597 5C21 POPEj 298      54.015 123.155  41.710  1.00  0.00           C
ATOM   8600 6C21 POPEj 298      53.065 122.475  42.690  1.00  0.00           C
ATOM   8603 7C21 POPEj 298      53.195 122.915  44.150  1.00  0.00           C
ATOM   8606 8C21 POPEj 298      52.094 122.264  45.000  1.00  0.00           C
ATOM   8610  C33 POPEj 298      66.565 117.595  30.430  1.00  0.00           C
ATOM   8613  C34 POPEj 298      67.195 117.273  31.780  1.00  0.00           C
ATOM   8616  C35 POPEj 298      67.395 115.763  32.010  1.00  0.00           C
ATOM   8619  C36 POPEj 298      68.324 115.005  31.060  1.00  0.00           C
ATOM   8622  C37 POPEj 298      68.744 113.675  31.700  1.00  0.00           C
ATOM   8625  C38 POPEj 298      70.015 113.045  31.120  1.00  0.00           C
ATOM   8628  C39 POPEj 298      70.315 111.654  31.700  1.00  0.00           C
ATOM   8631 0C31 POPEj 298      70.725 111.654  33.190  1.00  0.00           C
ATOM   8634 1C31 POPEj 298      70.655 110.255  33.810  1.00  0.00           C
ATOM   8637 2C31 POPEj 298      71.765 109.965  34.830  1.00  0.00           C
ATOM   8640 3C31 POPEj 298      71.815 110.904  36.040  1.00  0.00           C
ATOM   8643 4C31 POPEj 298      73.034 110.574  36.910  1.00  0.00           C
ATOM   8646 5C31 POPEj 298      73.184 111.434  38.160  1.00  0.00           C
ATOM   8649 6C31 POPEj 298      74.324 110.995  39.080  1.00  0.00           C
ATOM   8653  NH3 POPEk 299      23.905 127.454  70.080  1.00  0.00           N
ATOM   8657  C12 POPEk 299      23.825 128.944  70.250  1.00  0.00           C
ATOM   8660  C11 POPEk 299      24.885 129.684  69.410  1.00  0.00           C
ATOM   8663  P   POPEk 299      27.055 128.174  69.550  1.00  0.00           P
ATOM   8664  O13 POPEk 299      27.475 127.614  70.850  1.00  0.00           O
ATOM   8665  O14 POPEk 299      26.215 127.273  68.730  1.00  0.00           O
ATOM   8666  O11 POPEk 299      28.315 128.654  68.750  1.00  0.00           O
ATOM   8667  O12 POPEk 299      26.225 129.484  69.860  1.00  0.00           O
ATOM   8668  C1  POPEk 299      28.245 129.364  67.520  1.00  0.00           C
ATOM   8671  C2  POPEk 299      29.004 128.584  66.400  1.00  0.00           C
ATOM   8673  O21 POPEk 299      29.505 129.344  65.280  1.00  0.00           O
ATOM   8674  C21 POPEk 299      29.105 130.584  65.030  1.00  0.00           C
ATOM   8675  O22 POPEk 299      28.185 131.174  65.570  1.00  0.00           O
ATOM   8676  C22 POPEk 299      30.024 131.264  64.010  1.00  0.00           C
ATOM   8679  C3  POPEk 299      28.195 127.354  65.920  1.00  0.00           C
ATOM   8682  O31 POPEk 299      28.985 126.485  65.070  1.00  0.00           O
ATOM   8683  C31 POPEk 299      28.605 126.455  63.800  1.00  0.00           C
ATOM   8684  O32 POPEk 299      27.754 127.174  63.290  1.00  0.00           O
ATOM   8685  C32 POPEk 299      29.395 125.415  63.030  1.00  0.00           C
ATOM   8688  C23 POPEk 299      29.615 132.734  63.680  1.00  0.00           C
ATOM   8691  C24 POPEk 299      28.325 132.854  62.840  1.00  0.00           C
ATOM   8694  C25 POPEk 299      27.985 134.303  62.450  1.00  0.00           C
ATOM   8697  C26 POPEk 299      28.095 134.594  60.940  1.00  0.00           C
ATOM   8700  C27 POPEk 299      27.865 136.064  60.590  1.00  0.00           C
ATOM   8703  C28 POPEk 299      28.105 136.324  59.090  1.00  0.00           C
ATOM   8706  C29 POPEk 299      27.995 137.773  58.700  1.00  0.00           C
ATOM   8708 0C21 POPEk 299      27.005 138.354  57.990  1.00  0.00           C
ATOM   8710 1C21 POPEk 299      25.774 137.674  57.450  1.00  0.00           C
ATOM   8713 2C21 POPEk 299      25.995 136.504  56.460  1.00  0.00           C
ATOM   8716 3C21 POPEk 299      25.614 136.803  55.010  1.00  0.00           C
ATOM   8719 4C21 POPEk 299      25.585 135.514  54.180  1.00  0.00           C
ATOM   8722 5C21 POPEk 299      25.485 135.743  52.670  1.00  0.00           C
ATOM   8725 6C21 POPEk 299      24.135 136.324  52.240  1.00  0.00           C
ATOM   8728 7C21 POPEk 299      24.115 136.704  50.760  1.00  0.00           C
ATOM   8731 8C21 POPEk 299      22.885 137.534  50.380  1.00  0.00           C
ATOM   8735  C33 POPEk 299      28.825 125.205  61.610  1.00  0.00           C
ATOM   8738  C34 POPEk 299      27.435 124.545  61.600  1.00  0.00           C
ATOM   8741  C35 POPEk 299      27.365 123.325  60.690  1.00  0.00           C
ATOM   8744  C36 POPEk 299      25.995 122.625  60.740  1.00  0.00           C
ATOM   8747  C37 POPEk 299      25.995 121.275  60.020  1.00  0.00           C
ATOM   8750  C38 POPEk 299      25.875 121.355  58.490  1.00  0.00           C
ATOM   8753  C39 POPEk 299      26.434 120.105  57.810  1.00  0.00           C
ATOM   8756 0C31 POPEk 299      26.095 119.985  56.310  1.00  0.00           C
ATOM   8759 1C31 POPEk 299      24.785 119.225  56.060  1.00  0.00           C
ATOM   8762 2C31 POPEk 299      24.524 118.855  54.580  1.00  0.00           C
ATOM   8765 3C31 POPEk 299      23.774 119.925  53.770  1.00  0.00           C
ATOM   8768 4C31 POPEk 299      24.694 120.905  53.030  1.00  0.00           C
ATOM   8771 5C31 POPEk 299      23.915 121.935  52.200  1.00  0.00           C
ATOM   8774 6C31 POPEk 299      24.825 122.855  51.370  1.00  0.00           C
ATOM   8778  NH3 POPEl 300      74.205  37.945  22.580  1.00  0.00           N
ATOM   8782  C12 POPEl 300      75.695  37.885  22.750  1.00  0.00           C
ATOM   8785  C11 POPEl 300      76.345  36.825  21.830  1.00  0.00           C
ATOM   8788  P   POPEl 300      78.864  37.585  21.700  1.00  0.00           P
ATOM   8789  O13 POPEl 300      79.455  37.104  20.440  1.00  0.00           O
ATOM   8790  O14 POPEl 300      78.315  38.965  21.680  1.00  0.00           O
ATOM   8791  O11 POPEl 300      79.945  37.505  22.850  1.00  0.00           O
ATOM   8792  O12 POPEl 300      77.715  36.605  22.180  1.00  0.00           O
ATOM   8793  C1  POPEl 300      80.934  36.465  22.880  1.00  0.00           C
ATOM   8796  C2  POPEl 300      81.784  36.565  24.180  1.00  0.00           C
ATOM   8798  O21 POPEl 300      82.464  37.845  24.200  1.00  0.00           O
ATOM   8799  C21 POPEl 300      82.934  38.334  25.360  1.00  0.00           C
ATOM   8800  O22 POPEl 300      84.004  38.925  25.450  1.00  0.00           O
ATOM   8801  C22 POPEl 300      81.924  38.215  26.530  1.00  0.00           C
ATOM   8804  C3  POPEl 300      82.824  35.415  24.340  1.00  0.00           C
ATOM   8807  O31 POPEl 300      83.605  35.575  25.540  1.00  0.00           O
ATOM   8808  C31 POPEl 300      83.235  34.905  26.620  1.00  0.00           C
ATOM   8809  O32 POPEl 300      82.295  34.135  26.700  1.00  0.00           O
ATOM   8810  C32 POPEl 300      84.085  35.385  27.810  1.00  0.00           C
ATOM   8813  C23 POPEl 300      82.415  38.815  27.870  1.00  0.00           C
ATOM   8816  C24 POPEl 300      81.275  39.104  28.880  1.00  0.00           C
ATOM   8819  C25 POPEl 300      80.344  37.925  29.200  1.00  0.00           C
ATOM   8822  C26 POPEl 300      79.055  38.345  29.940  1.00  0.00           C
ATOM   8825  C27 POPEl 300      79.195  38.494  31.470  1.00  0.00           C
ATOM   8828  C28 POPEl 300      77.824  38.645  32.200  1.00  0.00           C
ATOM   8831  C29 POPEl 300      76.995  37.385  32.160  1.00  0.00           C
ATOM   8833 0C21 POPEl 300      76.135  36.915  33.080  1.00  0.00           C
ATOM   8835 1C21 POPEl 300      75.714  37.535  34.390  1.00  0.00           C
ATOM   8838 2C21 POPEl 300      76.085  36.665  35.600  1.00  0.00           C
ATOM   8841 3C21 POPEl 300      75.305  36.995  36.880  1.00  0.00           C
ATOM   8844 4C21 POPEl 300      75.905  36.285  38.100  1.00  0.00           C
ATOM   8847 5C21 POPEl 300      75.015  36.285  39.360  1.00  0.00           C
ATOM   8850 6C21 POPEl 300      74.504  37.674  39.770  1.00  0.00           C
ATOM   8853 7C21 POPEl 300      73.805  37.655  41.140  1.00  0.00           C
ATOM   8856 8C21 POPEl 300      73.105  38.974  41.500  1.00  0.00           C
ATOM   8860  C33 POPEl 300      83.425  35.135  29.190  1.00  0.00           C
ATOM   8863  C34 POPEl 300      84.064  35.994  30.300  1.00  0.00           C
ATOM   8866  C35 POPEl 300      83.845  35.465  31.720  1.00  0.00           C
ATOM   8869  C36 POPEl 300      84.465  36.385  32.780  1.00  0.00           C
ATOM   8872  C37 POPEl 300      84.095  35.985  34.220  1.00  0.00           C
ATOM   8875  C38 POPEl 300      84.804  34.715  34.740  1.00  0.00           C
ATOM   8878  C39 POPEl 300      86.074  34.965  35.580  1.00  0.00           C
ATOM   8881 0C31 POPEl 300      85.825  35.805  36.850  1.00  0.00           C
ATOM   8884 1C31 POPEl 300      86.895  35.645  37.940  1.00  0.00           C
ATOM   8887 2C31 POPEl 300      86.725  36.705  39.040  1.00  0.00           C
ATOM   8890 3C31 POPEl 300      87.614  36.515  40.270  1.00  0.00           C
ATOM   8893 4C31 POPEl 300      87.455  37.665  41.280  1.00  0.00           C
ATOM   8896 5C31 POPEl 300      88.335  37.525  42.520  1.00  0.00           C
ATOM   8899 6C31 POPEl 300      88.185  38.685  43.520  1.00  0.00           C
ATOM   8903  NH3 POPEm 301      76.735  81.255  69.670  1.00  0.00           N
ATOM   8907  C12 POPEm 301      77.284  80.215  68.760  1.00  0.00           C
ATOM   8910  C11 POPEm 301      77.765  79.024  69.600  1.00  0.00           C
ATOM   8913  P   POPEm 301      75.835  77.174  69.780  1.00  0.00           P
ATOM   8914  O13 POPEm 301      75.695  76.285  70.940  1.00  0.00           O
ATOM   8915  O14 POPEm 301      74.565  77.655  69.190  1.00  0.00           O
ATOM   8916  O11 POPEm 301      76.754  76.535  68.670  1.00  0.00           O
ATOM   8917  O12 POPEm 301      76.644  78.454  70.270  1.00  0.00           O
ATOM   8918  C1  POPEm 301      76.325  76.384  67.310  1.00  0.00           C
ATOM   8921  C2  POPEm 301      77.135  77.344  66.390  1.00  0.00           C
ATOM   8923  O21 POPEm 301      76.754  77.273  65.010  1.00  0.00           O
ATOM   8924  C21 POPEm 301      75.605  77.814  64.660  1.00  0.00           C
ATOM   8925  O22 POPEm 301      74.705  78.174  65.380  1.00  0.00           O
ATOM   8926  C22 POPEm 301      75.545  77.804  63.120  1.00  0.00           C
ATOM   8929  C3  POPEm 301      78.645  76.994  66.520  1.00  0.00           C
ATOM   8932  O31 POPEm 301      79.485  78.075  66.080  1.00  0.00           O
ATOM   8933  C31 POPEm 301      80.165  78.104  64.930  1.00  0.00           C
ATOM   8934  O32 POPEm 301      80.725  79.105  64.510  1.00  0.00           O
ATOM   8935  C32 POPEm 301      80.225  76.775  64.180  1.00  0.00           C
ATOM   8938  C23 POPEm 301      76.864  78.195  62.420  1.00  0.00           C
ATOM   8941  C24 POPEm 301      76.925  77.745  60.950  1.00  0.00           C
ATOM   8944  C25 POPEm 301      78.295  78.045  60.320  1.00  0.00           C
ATOM   8947  C26 POPEm 301      78.245  78.424  58.830  1.00  0.00           C
ATOM   8950  C27 POPEm 301      77.894  77.264  57.890  1.00  0.00           C
ATOM   8953  C28 POPEm 301      77.725  77.734  56.430  1.00  0.00           C
ATOM   8956  C29 POPEm 301      79.015  77.953  55.680  1.00  0.00           C
ATOM   8958 0C21 POPEm 301      79.324  78.953  54.830  1.00  0.00           C
ATOM   8960 1C21 POPEm 301      78.464  80.124  54.420  1.00  0.00           C
ATOM   8963 2C21 POPEm 301      79.085  81.495  54.760  1.00  0.00           C
ATOM   8966 3C21 POPEm 301      78.164  82.635  54.290  1.00  0.00           C
ATOM   8969 4C21 POPEm 301      78.695  84.064  54.530  1.00  0.00           C
ATOM   8972 5C21 POPEm 301      77.555  85.095  54.460  1.00  0.00           C
ATOM   8975 6C21 POPEm 301      78.015  86.555  54.580  1.00  0.00           C
ATOM   8978 7C21 POPEm 301      76.835  87.535  54.560  1.00  0.00           C
ATOM   8981 8C21 POPEm 301      77.265  89.005  54.520  1.00  0.00           C
ATOM   8985  C33 POPEm 301      81.023  76.874  62.870  1.00  0.00           C
ATOM   8988  C34 POPEm 301      81.014  75.545  62.100  1.00  0.00           C
ATOM   8991  C35 POPEm 301      81.665  75.645  60.720  1.00  0.00           C
ATOM   8994  C36 POPEm 301      81.564  74.335  59.930  1.00  0.00           C
ATOM   8997  C37 POPEm 301      81.985  74.505  58.470  1.00  0.00           C
ATOM   9000  C38 POPEm 301      81.985  73.185  57.680  1.00  0.00           C
ATOM   9003  C39 POPEm 301      82.094  73.424  56.160  1.00  0.00           C
ATOM   9006 0C31 POPEm 301      82.324  72.145  55.340  1.00  0.00           C
ATOM   9009 1C31 POPEm 301      83.805  71.975  54.940  1.00  0.00           C
ATOM   9012 2C31 POPEm 301      84.085  70.725  54.090  1.00  0.00           C
ATOM   9015 3C31 POPEm 301      83.714  70.883  52.610  1.00  0.00           C
ATOM   9018 4C31 POPEm 301      83.875  69.575  51.830  1.00  0.00           C
ATOM   9021 5C31 POPEm 301      83.665  69.735  50.310  1.00  0.00           C
ATOM   9024 6C31 POPEm 301      83.565  68.405  49.570  1.00  0.00           C
ATOM   9028  NH3 POPEn 302      88.444 104.835  31.420  1.00  0.00           N
ATOM   9032  C12 POPEn 302      89.885 105.014  31.030  1.00  0.00           C
ATOM   9035  C11 POPEn 302      90.594 106.115  31.830  1.00  0.00           C
ATOM   9038  P   POPEn 302      92.915 105.165  32.680  1.00  0.00           P
ATOM   9039  O13 POPEn 302      93.005 103.755  32.190  1.00  0.00           O
ATOM   9040  O14 POPEn 302      94.174 105.895  32.870  1.00  0.00           O
ATOM   9041  O11 POPEn 302      92.064 105.184  34.020  1.00  0.00           O
ATOM   9042  O12 POPEn 302      92.015 105.984  31.670  1.00  0.00           O
ATOM   9043  C1  POPEn 302      91.394 103.985  34.430  1.00  0.00           C
ATOM   9046  C2  POPEn 302      90.965 104.035  35.920  1.00  0.00           C
ATOM   9048  O21 POPEn 302      90.335 102.785  36.220  1.00  0.00           O
ATOM   9049  C21 POPEn 302      90.384 102.404  37.480  1.00  0.00           C
ATOM   9050  O22 POPEn 302      91.205 102.794  38.300  1.00  0.00           O
ATOM   9051  C22 POPEn 302      89.214 101.453  37.740  1.00  0.00           C
ATOM   9054  C3  POPEn 302      89.974 105.203  36.160  1.00  0.00           C
ATOM   9057  O31 POPEn 302      89.305 105.115  37.430  1.00  0.00           O
ATOM   9058  C31 POPEn 302      89.845 105.795  38.430  1.00  0.00           C
ATOM   9059  O32 POPEn 302      90.755 106.593  38.360  1.00  0.00           O
ATOM   9060  C32 POPEn 302      89.095 105.415  39.710  1.00  0.00           C
ATOM   9063  C23 POPEn 302      89.015 101.115  39.240  1.00  0.00           C
ATOM   9066  C24 POPEn 302      88.174  99.844  39.440  1.00  0.00           C
ATOM   9069  C25 POPEn 302      87.714  99.675  40.900  1.00  0.00           C
ATOM   9072  C26 POPEn 302      86.285 100.203  41.100  1.00  0.00           C
ATOM   9075  C27 POPEn 302      85.854 100.415  42.560  1.00  0.00           C
ATOM   9078  C28 POPEn 302      86.035  99.184  43.490  1.00  0.00           C
ATOM   9081  C29 POPEn 302      85.095  98.055  43.150  1.00  0.00           C
ATOM   9083 0C21 POPEn 302      84.354  97.335  44.030  1.00  0.00           C
ATOM   9085 1C21 POPEn 302      84.325  97.525  45.530  1.00  0.00           C
ATOM   9088 2C21 POPEn 302      85.445  96.744  46.240  1.00  0.00           C
ATOM   9091 3C21 POPEn 302      85.415  96.924  47.770  1.00  0.00           C
ATOM   9094 4C21 POPEn 302      86.504  96.105  48.490  1.00  0.00           C
ATOM   9097 5C21 POPEn 302      85.954  95.095  49.520  1.00  0.00           C
ATOM   9100 6C21 POPEn 302      85.154  93.953  48.880  1.00  0.00           C
ATOM   9103 7C21 POPEn 302      84.704  92.904  49.900  1.00  0.00           C
ATOM   9106 8C21 POPEn 302      83.894  91.765  49.260  1.00  0.00           C
ATOM   9110  C33 POPEn 302      89.955 104.715  40.770  1.00  0.00           C
ATOM   9113  C34 POPEn 302      89.064 104.145  41.870  1.00  0.00           C
ATOM   9116  C35 POPEn 302      89.895 103.404  42.910  1.00  0.00           C
ATOM   9119  C36 POPEn 302      89.044 102.814  44.040  1.00  0.00           C
ATOM   9122  C37 POPEn 302      89.915 102.064  45.050  1.00  0.00           C
ATOM   9125  C38 POPEn 302      89.104 101.465  46.210  1.00  0.00           C
ATOM   9128  C39 POPEn 302      88.375 102.495  47.100  1.00  0.00           C
ATOM   9131 0C31 POPEn 302      89.325 103.425  47.870  1.00  0.00           C
ATOM   9134 1C31 POPEn 302      89.545 104.804  47.230  1.00  0.00           C
ATOM   9137 2C31 POPEn 302      90.354 105.755  48.130  1.00  0.00           C
ATOM   9140 3C31 POPEn 302      91.795 105.285  48.390  1.00  0.00           C
ATOM   9143 4C31 POPEn 302      92.555 106.184  49.370  1.00  0.00           C
ATOM   9146 5C31 POPEn 302      94.025 105.763  49.530  1.00  0.00           C
ATOM   9149 6C31 POPEn 302      94.804 106.625  50.520  1.00  0.00           C
ATOM   9153  NH3 POPEo 303      60.015  79.285  26.470  1.00  0.00           N
ATOM   9157  C12 POPEo 303      60.504  77.925  26.890  1.00  0.00           C
ATOM   9160  C11 POPEo 303      61.035  77.104  25.700  1.00  0.00           C
ATOM   9163  P   POPEo 303      60.975  74.525  25.200  1.00  0.00           P
ATOM   9164  O13 POPEo 303      62.145  73.655  24.930  1.00  0.00           O
ATOM   9165  O14 POPEo 303      60.145  74.905  24.040  1.00  0.00           O
ATOM   9166  O11 POPEo 303      60.045  73.685  26.150  1.00  0.00           O
ATOM   9167  O12 POPEo 303      61.335  75.775  26.110  1.00  0.00           O
ATOM   9168  C1  POPEo 303      58.835  74.255  26.610  1.00  0.00           C
ATOM   9171  C2  POPEo 303      58.204  73.295  27.630  1.00  0.00           C
ATOM   9173  O21 POPEo 303      58.295  73.835  28.950  1.00  0.00           O
ATOM   9174  C21 POPEo 303      59.365  73.695  29.700  1.00  0.00           C
ATOM   9175  O22 POPEo 303      60.405  73.115  29.440  1.00  0.00           O
ATOM   9176  C22 POPEo 303      59.045  74.354  31.040  1.00  0.00           C
ATOM   9179  C3  POPEo 303      58.725  71.825  27.480  1.00  0.00           C
ATOM   9182  O31 POPEo 303      58.115  70.945  28.450  1.00  0.00           O
ATOM   9183  C31 POPEo 303      56.844  70.734  28.160  1.00  0.00           C
ATOM   9184  O32 POPEo 303      56.325  70.945  27.080  1.00  0.00           O
ATOM   9185  C32 POPEo 303      56.085  70.295  29.400  1.00  0.00           C
ATOM   9188  C23 POPEo 303      60.215  74.335  32.030  1.00  0.00           C
ATOM   9191  C24 POPEo 303      59.734  74.764  33.410  1.00  0.00           C
ATOM   9194  C25 POPEo 303      60.854  74.764  34.450  1.00  0.00           C
ATOM   9197  C26 POPEo 303      60.305  75.155  35.830  1.00  0.00           C
ATOM   9200  C27 POPEo 303      61.375  75.075  36.920  1.00  0.00           C
ATOM   9203  C28 POPEo 303      60.885  75.645  38.270  1.00  0.00           C
ATOM   9206  C29 POPEo 303      59.825  74.805  38.940  1.00  0.00           C
ATOM   9208 0C21 POPEo 303      58.635  75.225  39.410  1.00  0.00           C
ATOM   9210 1C21 POPEo 303      58.105  76.635  39.340  1.00  0.00           C
ATOM   9213 2C21 POPEo 303      58.655  77.575  40.430  1.00  0.00           C
ATOM   9216 3C21 POPEo 303      58.274  77.174  41.860  1.00  0.00           C
ATOM   9219 4C21 POPEo 303      58.505  78.314  42.860  1.00  0.00           C
ATOM   9222 5C21 POPEo 303      57.864  78.065  44.240  1.00  0.00           C
ATOM   9225 6C21 POPEo 303      58.445  76.874  45.000  1.00  0.00           C
ATOM   9228 7C21 POPEo 303      57.885  76.775  46.430  1.00  0.00           C
ATOM   9231 8C21 POPEo 303      58.545  75.685  47.270  1.00  0.00           C
ATOM   9235  C33 POPEo 303      56.275  68.795  29.680  1.00  0.00           C
ATOM   9238  C34 POPEo 303      56.015  68.475  31.150  1.00  0.00           C
ATOM   9241  C35 POPEo 303      54.524  68.535  31.520  1.00  0.00           C
ATOM   9244  C36 POPEo 303      54.324  68.785  33.020  1.00  0.00           C
ATOM   9247  C37 POPEo 303      52.875  68.645  33.490  1.00  0.00           C
ATOM   9250  C38 POPEo 303      52.665  69.395  34.810  1.00  0.00           C
ATOM   9253  C39 POPEo 303      51.355  69.075  35.550  1.00  0.00           C
ATOM   9256 0C31 POPEo 303      51.325  67.645  36.120  1.00  0.00           C
ATOM   9259 1C31 POPEo 303      50.385  67.515  37.340  1.00  0.00           C
ATOM   9262 2C31 POPEo 303      51.114  67.005  38.590  1.00  0.00           C
ATOM   9265 3C31 POPEo 303      50.175  66.915  39.800  1.00  0.00           C
ATOM   9268 4C31 POPEo 303      50.805  66.195  41.000  1.00  0.00           C
ATOM   9271 5C31 POPEo 303      49.804  66.023  42.150  1.00  0.00           C
ATOM   9274 6C31 POPEo 303      50.454  65.505  43.440  1.00  0.00           C
ATOM   9278  NH3 POPEp 304      58.864  63.435  27.240  1.00  0.00           N
ATOM   9282  C12 POPEp 304      59.425  64.435  26.270  1.00  0.00           C
ATOM   9285  C11 POPEp 304      60.445  63.834  25.290  1.00  0.00           C
ATOM   9288  P   POPEp 304      62.265  64.875  23.640  1.00  0.00           P
ATOM   9289  O13 POPEp 304      62.975  63.575  23.550  1.00  0.00           O
ATOM   9290  O14 POPEp 304      61.595  65.344  22.410  1.00  0.00           O
ATOM   9291  O11 POPEp 304      63.255  65.994  24.180  1.00  0.00           O
ATOM   9292  O12 POPEp 304      61.245  64.895  24.830  1.00  0.00           O
ATOM   9293  C1  POPEp 304      64.004  65.805  25.400  1.00  0.00           C
ATOM   9296  C2  POPEp 304      63.895  67.025  26.360  1.00  0.00           C
ATOM   9298  O21 POPEp 304      64.755  66.825  27.500  1.00  0.00           O
ATOM   9299  C21 POPEp 304      64.315  66.405  28.670  1.00  0.00           C
ATOM   9300  O22 POPEp 304      63.164  66.075  28.930  1.00  0.00           O
ATOM   9301  C22 POPEp 304      65.495  66.285  29.660  1.00  0.00           C
ATOM   9304  C3  POPEp 304      62.445  67.545  26.630  1.00  0.00           C
ATOM   9307  O31 POPEp 304      62.525  68.805  27.340  1.00  0.00           O
ATOM   9308  C31 POPEp 304      61.585  69.015  28.250  1.00  0.00           C
ATOM   9309  O32 POPEp 304      60.574  68.345  28.400  1.00  0.00           O
ATOM   9310  C32 POPEp 304      61.954  70.174  29.160  1.00  0.00           C
ATOM   9313  C23 POPEp 304      65.204  66.624  31.140  1.00  0.00           C
ATOM   9316  C24 POPEp 304      66.244  65.994  32.090  1.00  0.00           C
ATOM   9319  C25 POPEp 304      66.155  66.515  33.530  1.00  0.00           C
ATOM   9322  C26 POPEp 304      67.235  65.915  34.450  1.00  0.00           C
ATOM   9325  C27 POPEp 304      67.305  66.655  35.800  1.00  0.00           C
ATOM   9328  C28 POPEp 304      68.505  66.215  36.660  1.00  0.00           C
ATOM   9331  C29 POPEp 304      68.655  67.075  37.890  1.00  0.00           C
ATOM   9333 0C21 POPEp 304      69.705  67.025  38.730  1.00  0.00           C
ATOM   9335 1C21 POPEp 304      70.854  66.055  38.600  1.00  0.00           C
ATOM   9338 2C21 POPEp 304      71.644  65.915  39.910  1.00  0.00           C
ATOM   9341 3C21 POPEp 304      72.525  67.145  40.220  1.00  0.00           C
ATOM   9344 4C21 POPEp 304      73.525  66.883  41.360  1.00  0.00           C
ATOM   9347 5C21 POPEp 304      72.894  66.825  42.760  1.00  0.00           C
ATOM   9350 6C21 POPEp 304      73.775  66.055  43.750  1.00  0.00           C
ATOM   9353 7C21 POPEp 304      73.214  66.035  45.170  1.00  0.00           C
ATOM   9356 8C21 POPEp 304      73.965  65.085  46.100  1.00  0.00           C
ATOM   9360  C33 POPEp 304      62.195  69.695  30.620  1.00  0.00           C
ATOM   9363  C34 POPEp 304      61.555  70.615  31.670  1.00  0.00           C
ATOM   9366  C35 POPEp 304      61.114  69.854  32.930  1.00  0.00           C
ATOM   9369  C36 POPEp 304      60.375  70.744  33.950  1.00  0.00           C
ATOM   9372  C37 POPEp 304      59.785  69.913  35.100  1.00  0.00           C
ATOM   9375  C38 POPEp 304      59.105  70.775  36.180  1.00  0.00           C
ATOM   9378  C39 POPEp 304      58.525  69.924  37.320  1.00  0.00           C
ATOM   9381 0C31 POPEp 304      59.555  69.525  38.400  1.00  0.00           C
ATOM   9384 1C31 POPEp 304      59.695  70.575  39.510  1.00  0.00           C
ATOM   9387 2C31 POPEp 304      60.445  70.055  40.740  1.00  0.00           C
ATOM   9390 3C31 POPEp 304      59.515  69.535  41.850  1.00  0.00           C
ATOM   9393 4C31 POPEp 304      60.254  69.085  43.120  1.00  0.00           C
ATOM   9396 5C31 POPEp 304      59.315  68.424  44.140  1.00  0.00           C
ATOM   9399 6C31 POPEp 304      59.975  68.054  45.460  1.00  0.00           C
ATOM   9403  NH3 POPEq 305      48.715  35.475  29.080  1.00  0.00           N
ATOM   9407  C12 POPEq 305      48.115  35.375  27.710  1.00  0.00           C
ATOM   9410  C11 POPEq 305      46.614  35.165  27.890  1.00  0.00           C
ATOM   9413  P   POPEq 305      45.714  32.735  28.230  1.00  0.00           P
ATOM   9414  O13 POPEq 305      45.984  32.565  26.780  1.00  0.00           O
ATOM   9415  O14 POPEq 305      46.075  31.545  29.040  1.00  0.00           O
ATOM   9416  O11 POPEq 305      44.204  33.104  28.510  1.00  0.00           O
ATOM   9417  O12 POPEq 305      46.434  34.025  28.730  1.00  0.00           O
ATOM   9418  C1  POPEq 305      43.745  33.135  29.880  1.00  0.00           C
ATOM   9421  C2  POPEq 305      43.785  34.565  30.470  1.00  0.00           C
ATOM   9423  O21 POPEq 305      43.925  34.535  31.900  1.00  0.00           O
ATOM   9424  C21 POPEq 305      42.894  34.405  32.700  1.00  0.00           C
ATOM   9425  O22 POPEq 305      41.765  34.055  32.430  1.00  0.00           O
ATOM   9426  C22 POPEq 305      43.385  34.765  34.110  1.00  0.00           C
ATOM   9429  C3  POPEq 305      42.655  35.465  29.900  1.00  0.00           C
ATOM   9432  O31 POPEq 305      42.205  36.475  30.830  1.00  0.00           O
ATOM   9433  C31 POPEq 305      41.135  37.115  30.360  1.00  0.00           C
ATOM   9434  O32 POPEq 305      40.725  37.055  29.210  1.00  0.00           O
ATOM   9435  C32 POPEq 305      40.355  37.835  31.480  1.00  0.00           C
ATOM   9438  C23 POPEq 305      42.585  34.155  35.290  1.00  0.00           C
ATOM   9441  C24 POPEq 305      41.434  35.025  35.800  1.00  0.00           C
ATOM   9444  C25 POPEq 305      41.475  35.245  37.320  1.00  0.00           C
ATOM   9447  C26 POPEq 305      40.125  35.694  37.900  1.00  0.00           C
ATOM   9450  C27 POPEq 305      40.135  35.895  39.420  1.00  0.00           C
ATOM   9453  C28 POPEq 305      38.725  36.165  39.990  1.00  0.00           C
ATOM   9456  C29 POPEq 305      38.725  36.915  41.300  1.00  0.00           C
ATOM   9458 0C21 POPEq 305      39.105  36.424  42.500  1.00  0.00           C
ATOM   9460 1C21 POPEq 305      39.625  35.045  42.780  1.00  0.00           C
ATOM   9463 2C21 POPEq 305      40.005  34.845  44.260  1.00  0.00           C
ATOM   9466 3C21 POPEq 305      41.124  35.785  44.750  1.00  0.00           C
ATOM   9469 4C21 POPEq 305      41.504  35.525  46.220  1.00  0.00           C
ATOM   9472 5C21 POPEq 305      42.575  36.475  46.760  1.00  0.00           C
ATOM   9475 6C21 POPEq 305      42.195  37.945  46.560  1.00  0.00           C
ATOM   9478 7C21 POPEq 305      42.915  38.925  47.490  1.00  0.00           C
ATOM   9481 8C21 POPEq 305      42.485  40.365  47.200  1.00  0.00           C
ATOM   9485  C33 POPEq 305      41.124  38.215  32.770  1.00  0.00           C
ATOM   9488  C34 POPEq 305      40.285  38.155  34.060  1.00  0.00           C
ATOM   9491  C35 POPEq 305      39.135  39.175  34.120  1.00  0.00           C
ATOM   9494  C36 POPEq 305      38.455  39.315  35.480  1.00  0.00           C
ATOM   9497  C37 POPEq 305      37.425  40.465  35.490  1.00  0.00           C
ATOM   9500  C38 POPEq 305      36.575  40.515  36.770  1.00  0.00           C
ATOM   9503  C39 POPEq 305      37.365  40.665  38.070  1.00  0.00           C
ATOM   9506 0C31 POPEq 305      38.225  41.945  38.160  1.00  0.00           C
ATOM   9509 1C31 POPEq 305      38.425  42.384  39.620  1.00  0.00           C
ATOM   9512 2C31 POPEq 305      39.375  43.575  39.790  1.00  0.00           C
ATOM   9515 3C31 POPEq 305      39.285  44.185  41.190  1.00  0.00           C
ATOM   9518 4C31 POPEq 305      40.644  44.345  41.880  1.00  0.00           C
ATOM   9521 5C31 POPEq 305      40.515  44.995  43.270  1.00  0.00           C
ATOM   9524 6C31 POPEq 305      41.824  45.024  44.050  1.00  0.00           C
ATOM   9528  NH3 POPEr 306      81.034  49.095  21.970  1.00  0.00           N
ATOM   9532  C12 POPEr 306      80.204  48.095  21.220  1.00  0.00           C
ATOM   9535  C11 POPEr 306      80.883  46.835  20.710  1.00  0.00           C
ATOM   9538  P   POPEr 306      79.464  44.625  20.400  1.00  0.00           P
ATOM   9539  O13 POPEr 306      78.175  44.255  19.750  1.00  0.00           O
ATOM   9540  O14 POPEr 306      80.645  43.785  20.090  1.00  0.00           O
ATOM   9541  O11 POPEr 306      79.274  44.545  21.960  1.00  0.00           O
ATOM   9542  O12 POPEr 306      79.824  46.115  20.100  1.00  0.00           O
ATOM   9543  C1  POPEr 306      78.024  44.694  22.630  1.00  0.00           C
ATOM   9546  C2  POPEr 306      78.284  45.075  24.110  1.00  0.00           C
ATOM   9548  O21 POPEr 306      77.065  45.024  24.880  1.00  0.00           O
ATOM   9549  C21 POPEr 306      76.555  46.075  25.490  1.00  0.00           C
ATOM   9550  O22 POPEr 306      76.625  47.235  25.160  1.00  0.00           O
ATOM   9551  C22 POPEr 306      75.845  45.595  26.750  1.00  0.00           C
ATOM   9554  C3  POPEr 306      79.144  46.355  24.220  1.00  0.00           C
ATOM   9557  O31 POPEr 306      79.504  46.675  25.580  1.00  0.00           O
ATOM   9558  C31 POPEr 306      80.295  47.755  25.600  1.00  0.00           C
ATOM   9559  O32 POPEr 306      80.805  48.275  24.630  1.00  0.00           O
ATOM   9560  C32 POPEr 306      80.575  48.115  27.060  1.00  0.00           C
ATOM   9563  C23 POPEr 306      75.945  46.685  27.850  1.00  0.00           C
ATOM   9566  C24 POPEr 306      75.495  46.185  29.220  1.00  0.00           C
ATOM   9569  C25 POPEr 306      76.555  45.385  29.990  1.00  0.00           C
ATOM   9572  C26 POPEr 306      75.894  44.535  31.080  1.00  0.00           C
ATOM   9575  C27 POPEr 306      76.795  43.555  31.850  1.00  0.00           C
ATOM   9578  C28 POPEr 306      75.885  42.605  32.670  1.00  0.00           C
ATOM   9581  C29 POPEr 306      76.494  41.884  33.850  1.00  0.00           C
ATOM   9583 0C21 POPEr 306      75.795  41.525  34.950  1.00  0.00           C
ATOM   9585 1C21 POPEr 306      74.305  41.725  35.160  1.00  0.00           C
ATOM   9588 2C21 POPEr 306      73.595  40.445  35.630  1.00  0.00           C
ATOM   9591 3C21 POPEr 306      72.065  40.505  35.430  1.00  0.00           C
ATOM   9594 4C21 POPEr 306      71.335  39.225  35.850  1.00  0.00           C
ATOM   9597 5C21 POPEr 306      71.214  39.035  37.370  1.00  0.00           C
ATOM   9600 6C21 POPEr 306      70.504  37.705  37.680  1.00  0.00           C
ATOM   9603 7C21 POPEr 306      70.225  37.485  39.160  1.00  0.00           C
ATOM   9606 8C21 POPEr 306      69.385  36.225  39.420  1.00  0.00           C
ATOM   9610  C33 POPEr 306      81.905  48.875  27.190  1.00  0.00           C
ATOM   9613  C34 POPEr 306      82.295  49.145  28.650  1.00  0.00           C
ATOM   9616  C35 POPEr 306      82.234  50.625  29.060  1.00  0.00           C
ATOM   9619  C36 POPEr 306      80.824  51.145  29.330  1.00  0.00           C
ATOM   9622  C37 POPEr 306      80.855  52.535  30.010  1.00  0.00           C
ATOM   9625  C38 POPEr 306      79.534  52.955  30.690  1.00  0.00           C
ATOM   9628  C39 POPEr 306      79.125  51.945  31.770  1.00  0.00           C
ATOM   9631 0C31 POPEr 306      78.085  52.414  32.780  1.00  0.00           C
ATOM   9634 1C31 POPEr 306      77.934  51.325  33.860  1.00  0.00           C
ATOM   9637 2C31 POPEr 306      76.905  51.665  34.940  1.00  0.00           C
ATOM   9640 3C31 POPEr 306      76.894  50.634  36.080  1.00  0.00           C
ATOM   9643 4C31 POPEr 306      78.095  50.755  37.030  1.00  0.00           C
ATOM   9646 5C31 POPEr 306      77.875  49.995  38.350  1.00  0.00           C
ATOM   9649 6C31 POPEr 306      79.045  50.115  39.320  1.00  0.00           C
ATOM   9653  NH3 POPEs 307     102.434  90.714  70.530  1.00  0.00           N
ATOM   9657  C12 POPEs 307     100.954  90.865  70.690  1.00  0.00           C
ATOM   9660  C11 POPEs 307     100.224  90.035  69.610  1.00  0.00           C
ATOM   9663  P   POPEs 307      97.864  89.844  70.610  1.00  0.00           P
ATOM   9664  O13 POPEs 307      98.104  91.075  71.380  1.00  0.00           O
ATOM   9665  O14 POPEs 307      96.975  88.824  71.180  1.00  0.00           O
ATOM   9666  O11 POPEs 307      97.285  90.285  69.220  1.00  0.00           O
ATOM   9667  O12 POPEs 307      99.244  89.195  70.200  1.00  0.00           O
ATOM   9668  C1  POPEs 307      95.984  90.874  69.130  1.00  0.00           C
ATOM   9671  C2  POPEs 307      95.294  90.364  67.830  1.00  0.00           C
ATOM   9673  O21 POPEs 307      96.264  90.235  66.780  1.00  0.00           O
ATOM   9674  C21 POPEs 307      96.985  91.315  66.490  1.00  0.00           C
ATOM   9675  O22 POPEs 307      96.665  92.465  66.720  1.00  0.00           O
ATOM   9676  C22 POPEs 307      98.235  90.914  65.720  1.00  0.00           C
ATOM   9679  C3  POPEs 307      94.034  91.194  67.430  1.00  0.00           C
ATOM   9682  O31 POPEs 307      93.285  90.634  66.340  1.00  0.00           O
ATOM   9683  C31 POPEs 307      93.955  90.294  65.240  1.00  0.00           C
ATOM   9684  O32 POPEs 307      94.195  89.154  64.890  1.00  0.00           O
ATOM   9685  C32 POPEs 307      94.244  91.555  64.390  1.00  0.00           C
ATOM   9688  C23 POPEs 307      98.125  89.545  65.010  1.00  0.00           C
ATOM   9691  C24 POPEs 307      99.295  89.314  64.060  1.00  0.00           C
ATOM   9694  C25 POPEs 307      99.174  90.035  62.700  1.00  0.00           C
ATOM   9697  C26 POPEs 307     100.485  89.934  61.910  1.00  0.00           C
ATOM   9700  C27 POPEs 307     100.585  90.763  60.630  1.00  0.00           C
ATOM   9703  C28 POPEs 307     102.045  90.904  60.130  1.00  0.00           C
ATOM   9706  C29 POPEs 307     102.894  91.754  61.050  1.00  0.00           C
ATOM   9708 0C21 POPEs 307     103.155  93.064  60.920  1.00  0.00           C
ATOM   9710 1C21 POPEs 307     102.705  93.953  59.790  1.00  0.00           C
ATOM   9713 2C21 POPEs 307     103.645  95.145  59.540  1.00  0.00           C
ATOM   9716 3C21 POPEs 307     103.554  96.225  60.630  1.00  0.00           C
ATOM   9719 4C21 POPEs 307     103.993  97.624  60.160  1.00  0.00           C
ATOM   9722 5C21 POPEs 307     105.475  97.934  60.380  1.00  0.00           C
ATOM   9725 6C21 POPEs 307     105.795  98.445  61.790  1.00  0.00           C
ATOM   9728 7C21 POPEs 307     107.175  99.104  61.890  1.00  0.00           C
ATOM   9731 8C21 POPEs 307     107.514  99.564  63.310  1.00  0.00           C
ATOM   9735  C33 POPEs 307      95.243  91.355  63.220  1.00  0.00           C
ATOM   9738  C34 POPEs 307      95.104  92.465  62.160  1.00  0.00           C
ATOM   9741  C35 POPEs 307      96.135  92.395  61.010  1.00  0.00           C
ATOM   9744  C36 POPEs 307      95.914  91.194  60.070  1.00  0.00           C
ATOM   9747  C37 POPEs 307      96.985  91.075  58.970  1.00  0.00           C
ATOM   9750  C38 POPEs 307      96.714  89.913  58.010  1.00  0.00           C
ATOM   9753  C39 POPEs 307      97.964  89.373  57.290  1.00  0.00           C
ATOM   9756 0C31 POPEs 307      98.523  90.275  56.180  1.00  0.00           C
ATOM   9759 1C31 POPEs 307      99.864  89.734  55.650  1.00  0.00           C
ATOM   9762 2C31 POPEs 307     100.625  90.744  54.780  1.00  0.00           C
ATOM   9765 3C31 POPEs 307     100.065  90.935  53.360  1.00  0.00           C
ATOM   9768 4C31 POPEs 307     100.695  89.984  52.320  1.00  0.00           C
ATOM   9771 5C31 POPEs 307     100.324  90.364  50.880  1.00  0.00           C
ATOM   9774 6C31 POPEs 307     101.114  89.585  49.820  1.00  0.00           C
ATOM   9778  NH3 POPEt 308     115.695  70.725  21.070  1.00  0.00           N
ATOM   9782  C12 POPEt 308     116.595  69.545  20.850  1.00  0.00           C
ATOM   9785  C11 POPEt 308     116.735  68.715  22.130  1.00  0.00           C
ATOM   9788  P   POPEt 308     114.445  68.585  23.450  1.00  0.00           P
ATOM   9789  O13 POPEt 308     114.144  70.005  23.140  1.00  0.00           O
ATOM   9790  O14 POPEt 308     113.325  67.634  23.390  1.00  0.00           O
ATOM   9791  O11 POPEt 308     115.144  68.465  24.860  1.00  0.00           O
ATOM   9792  O12 POPEt 308     115.505  68.065  22.430  1.00  0.00           O
ATOM   9793  C1  POPEt 308     114.524  67.745  25.930  1.00  0.00           C
ATOM   9796  C2  POPEt 308     114.615  68.505  27.280  1.00  0.00           C
ATOM   9798  O21 POPEt 308     113.955  67.755  28.330  1.00  0.00           O
ATOM   9799  C21 POPEt 308     112.665  67.975  28.530  1.00  0.00           C
ATOM   9800  O22 POPEt 308     111.884  68.475  27.740  1.00  0.00           O
ATOM   9801  C22 POPEt 308     112.255  67.465  29.910  1.00  0.00           C
ATOM   9804  C3  POPEt 308     114.144  69.985  27.130  1.00  0.00           C
ATOM   9807  O31 POPEt 308     113.824  70.604  28.410  1.00  0.00           O
ATOM   9808  C31 POPEt 308     113.064  71.695  28.270  1.00  0.00           C
ATOM   9809  O32 POPEt 308     112.794  72.204  27.200  1.00  0.00           O
ATOM   9810  C32 POPEt 308     112.545  72.124  29.650  1.00  0.00           C
ATOM   9813  C23 POPEt 308     111.354  68.494  30.630  1.00  0.00           C
ATOM   9816  C24 POPEt 308     110.814  68.025  31.980  1.00  0.00           C
ATOM   9819  C25 POPEt 308     111.914  67.674  32.990  1.00  0.00           C
ATOM   9822  C26 POPEt 308     111.364  67.413  34.400  1.00  0.00           C
ATOM   9825  C27 POPEt 308     112.444  66.924  35.380  1.00  0.00           C
ATOM   9828  C28 POPEt 308     111.844  66.465  36.720  1.00  0.00           C
ATOM   9831  C29 POPEt 308     112.905  65.905  37.630  1.00  0.00           C
ATOM   9833 0C21 POPEt 308     112.915  64.665  38.170  1.00  0.00           C
ATOM   9835 1C21 POPEt 308     111.835  63.634  37.960  1.00  0.00           C
ATOM   9838 2C21 POPEt 308     111.975  62.375  38.840  1.00  0.00           C
ATOM   9841 3C21 POPEt 308     111.735  62.615  40.340  1.00  0.00           C
ATOM   9844 4C21 POPEt 308     111.534  61.305  41.120  1.00  0.00           C
ATOM   9847 5C21 POPEt 308     112.805  60.435  41.250  1.00  0.00           C
ATOM   9850 6C21 POPEt 308     112.504  58.955  40.980  1.00  0.00           C
ATOM   9853 7C21 POPEt 308     113.754  58.065  41.040  1.00  0.00           C
ATOM   9856 8C21 POPEt 308     113.484  56.615  40.610  1.00  0.00           C
ATOM   9860  C33 POPEt 308     111.945  73.555  29.710  1.00  0.00           C
ATOM   9863  C34 POPEt 308     110.814  73.663  30.740  1.00  0.00           C
ATOM   9866  C35 POPEt 308     111.245  73.325  32.180  1.00  0.00           C
ATOM   9869  C36 POPEt 308     110.045  73.104  33.120  1.00  0.00           C
ATOM   9872  C37 POPEt 308     110.494  72.785  34.550  1.00  0.00           C
ATOM   9875  C38 POPEt 308     109.335  72.335  35.450  1.00  0.00           C
ATOM   9878  C39 POPEt 308     109.734  71.984  36.890  1.00  0.00           C
ATOM   9881 0C31 POPEt 308     110.424  73.145  37.620  1.00  0.00           C
ATOM   9884 1C31 POPEt 308     110.664  72.895  39.120  1.00  0.00           C
ATOM   9887 2C31 POPEt 308     111.445  74.045  39.770  1.00  0.00           C
ATOM   9890 3C31 POPEt 308     110.825  74.595  41.060  1.00  0.00           C
ATOM   9893 4C31 POPEt 308     109.454  75.265  40.850  1.00  0.00           C
ATOM   9896 5C31 POPEt 308     109.114  76.244  41.980  1.00  0.00           C
ATOM   9899 6C31 POPEt 308     107.705  76.844  41.860  1.00  0.00           C
ATOM   9903  NH3 POPEu 309      77.345 116.474  28.920  1.00  0.00           N
ATOM   9907  C12 POPEu 309      78.434 115.483  29.150  1.00  0.00           C
ATOM   9910  C11 POPEu 309      79.284 115.925  30.330  1.00  0.00           C
ATOM   9913  P   POPEu 309      81.604 114.764  30.600  1.00  0.00           P
ATOM   9914  O13 POPEu 309      82.005 113.624  29.730  1.00  0.00           O
ATOM   9915  O14 POPEu 309      82.155 116.094  30.260  1.00  0.00           O
ATOM   9916  O11 POPEu 309      82.094 114.464  32.060  1.00  0.00           O
ATOM   9917  O12 POPEu 309      80.045 114.794  30.750  1.00  0.00           O
ATOM   9918  C1  POPEu 309      81.314 114.904  33.180  1.00  0.00           C
ATOM   9921  C2  POPEu 309      82.155 115.664  34.240  1.00  0.00           C
ATOM   9923  O21 POPEu 309      81.185 116.175  35.170  1.00  0.00           O
ATOM   9924  C21 POPEu 309      81.504 116.255  36.450  1.00  0.00           C
ATOM   9925  O22 POPEu 309      82.574 115.965  36.940  1.00  0.00           O
ATOM   9926  C22 POPEu 309      80.265 116.765  37.200  1.00  0.00           C
ATOM   9929  C3  POPEu 309      82.954 116.814  33.570  1.00  0.00           C
ATOM   9932  O31 POPEu 309      83.934 117.413  34.440  1.00  0.00           O
ATOM   9933  C31 POPEu 309      83.484 118.414  35.190  1.00  0.00           C
ATOM   9934  O32 POPEu 309      82.345 118.845  35.200  1.00  0.00           O
ATOM   9935  C32 POPEu 309      84.645 118.985  35.990  1.00  0.00           C
ATOM   9938  C23 POPEu 309      80.575 117.624  38.440  1.00  0.00           C
ATOM   9941  C24 POPEu 309      79.284 118.074  39.140  1.00  0.00           C
ATOM   9944  C25 POPEu 309      79.515 118.924  40.400  1.00  0.00           C
ATOM   9947  C26 POPEu 309      78.214 119.254  41.140  1.00  0.00           C
ATOM   9950  C27 POPEu 309      78.445 119.955  42.490  1.00  0.00           C
ATOM   9953  C28 POPEu 309      77.135 120.215  43.270  1.00  0.00           C
ATOM   9956  C29 POPEu 309      77.395 120.945  44.570  1.00  0.00           C
ATOM   9958 0C21 POPEu 309      76.555 121.065  45.620  1.00  0.00           C
ATOM   9960 1C21 POPEu 309      75.155 120.504  45.750  1.00  0.00           C
ATOM   9963 2C21 POPEu 309      74.805 120.154  47.220  1.00  0.00           C
ATOM   9966 3C21 POPEu 309      73.315 119.874  47.430  1.00  0.00           C
ATOM   9969 4C21 POPEu 309      72.945 119.513  48.890  1.00  0.00           C
ATOM   9972 5C21 POPEu 309      73.155 120.664  49.890  1.00  0.00           C
ATOM   9975 6C21 POPEu 309      72.595 120.364  51.290  1.00  0.00           C
ATOM   9978 7C21 POPEu 309      72.864 121.514  52.280  1.00  0.00           C
ATOM   9981 8C21 POPEu 309      72.275 121.275  53.670  1.00  0.00           C
ATOM   9985  C33 POPEu 309      84.204 119.865  37.180  1.00  0.00           C
ATOM   9988  C34 POPEu 309      84.184 119.114  38.520  1.00  0.00           C
ATOM   9991  C35 POPEu 309      83.584 119.995  39.630  1.00  0.00           C
ATOM   9994  C36 POPEu 309      83.815 119.435  41.040  1.00  0.00           C
ATOM   9997  C37 POPEu 309      82.894 120.095  42.080  1.00  0.00           C
ATOM  10000  C38 POPEu 309      83.565 120.314  43.440  1.00  0.00           C
ATOM  10003  C39 POPEu 309      84.435 121.583  43.460  1.00  0.00           C
ATOM  10006 0C31 POPEu 309      84.995 121.905  44.850  1.00  0.00           C
ATOM  10009 1C31 POPEu 309      85.594 123.314  44.920  1.00  0.00           C
ATOM  10012 2C31 POPEu 309      86.264 123.654  46.270  1.00  0.00           C
ATOM  10015 3C31 POPEu 309      85.335 123.445  47.480  1.00  0.00           C
ATOM  10018 4C31 POPEu 309      85.875 123.974  48.810  1.00  0.00           C
ATOM  10021 5C31 POPEu 309      86.175 125.483  48.800  1.00  0.00           C
ATOM  10024 6C31 POPEu 309      86.485 126.054  50.190  1.00  0.00           C
ATOM  10028  NH3 POPEv 310      -4.044 116.094  67.540  1.00  0.00           N
ATOM  10032  C12 POPEv 310      -2.804 115.255  67.670  1.00  0.00           C
ATOM  10035  C11 POPEv 310      -2.456 114.944  69.140  1.00  0.00           C
ATOM  10038  P   POPEv 310      -1.594 112.455  69.140  1.00  0.00           P
ATOM  10039  O13 POPEv 310      -1.314 111.795  70.430  1.00  0.00           O
ATOM  10040  O14 POPEv 310      -2.914 112.145  68.550  1.00  0.00           O
ATOM  10041  O11 POPEv 310      -0.444 112.075  68.100  1.00  0.00           O
ATOM  10042  O12 POPEv 310      -1.395 114.005  69.240  1.00  0.00           O
ATOM  10043  C1  POPEv 310      -0.294 112.843  66.900  1.00  0.00           C
ATOM  10046  C2  POPEv 310      -0.244 111.945  65.640  1.00  0.00           C
ATOM  10048  O21 POPEv 310       0.006 112.724  64.460  1.00  0.00           O
ATOM  10049  C21 POPEv 310      -0.944 113.514  63.980  1.00  0.00           C
ATOM  10050  O22 POPEv 310      -2.044 113.715  64.480  1.00  0.00           O
ATOM  10051  C22 POPEv 310      -0.464 114.074  62.640  1.00  0.00           C
ATOM  10054  C3  POPEv 310      -1.484 111.005  65.530  1.00  0.00           C
ATOM  10057  O31 POPEv 310      -1.564 110.354  64.250  1.00  0.00           O
ATOM  10058  C31 POPEv 310      -0.744 109.324  64.080  1.00  0.00           C
ATOM  10059  O32 POPEv 310       0.016 108.855  64.910  1.00  0.00           O
ATOM  10060  C32 POPEv 310      -0.984 108.725  62.690  1.00  0.00           C
ATOM  10063  C23 POPEv 310      -1.535 114.895  61.900  1.00  0.00           C
ATOM  10066  C24 POPEv 310      -0.984 115.634  60.670  1.00  0.00           C
ATOM  10069  C25 POPEv 310      -0.434 114.734  59.550  1.00  0.00           C
ATOM  10072  C26 POPEv 310       0.184 115.555  58.410  1.00  0.00           C
ATOM  10075  C27 POPEv 310       0.944 114.725  57.370  1.00  0.00           C
ATOM  10078  C28 POPEv 310       2.194 115.464  56.850  1.00  0.00           C
ATOM  10081  C29 POPEv 310       2.934 114.734  55.760  1.00  0.00           C
ATOM  10083 0C21 POPEv 310       3.385 115.294  54.620  1.00  0.00           C
ATOM  10085 1C21 POPEv 310       3.214 116.744  54.250  1.00  0.00           C
ATOM  10088 2C21 POPEv 310       3.615 117.075  52.800  1.00  0.00           C
ATOM  10091 3C21 POPEv 310       5.135 117.164  52.600  1.00  0.00           C
ATOM  10094 4C21 POPEv 310       5.514 117.355  51.130  1.00  0.00           C
ATOM  10097 5C21 POPEv 310       6.975 117.735  50.860  1.00  0.00           C
ATOM  10100 6C21 POPEv 310       7.985 117.133  51.860  1.00  0.00           C
ATOM  10103 7C21 POPEv 310       9.445 117.484  51.530  1.00  0.00           C
ATOM  10106 8C21 POPEv 310      10.015 116.684  50.370  1.00  0.00           C
ATOM  10110  C33 POPEv 310       0.304 108.304  61.940  1.00  0.00           C
ATOM  10113  C34 POPEv 310      -0.005 107.344  60.780  1.00  0.00           C
ATOM  10116  C35 POPEv 310      -0.044 107.964  59.380  1.00  0.00           C
ATOM  10119  C36 POPEv 310      -0.914 109.223  59.230  1.00  0.00           C
ATOM  10122  C37 POPEv 310      -0.954 109.745  57.790  1.00  0.00           C
ATOM  10125  C38 POPEv 310      -1.115 111.264  57.760  1.00  0.00           C
ATOM  10128  C39 POPEv 310      -1.504 111.814  56.380  1.00  0.00           C
ATOM  10131 0C31 POPEv 310      -0.504 111.544  55.250  1.00  0.00           C
ATOM  10134 1C31 POPEv 310      -0.824 112.444  54.050  1.00  0.00           C
ATOM  10137 2C31 POPEv 310       0.166 112.344  52.890  1.00  0.00           C
ATOM  10140 3C31 POPEv 310      -0.184 113.314  51.740  1.00  0.00           C
ATOM  10143 4C31 POPEv 310      -0.254 114.773  52.180  1.00  0.00           C
ATOM  10146 5C31 POPEv 310      -0.414 115.744  51.010  1.00  0.00           C
ATOM  10149 6C31 POPEv 310      -0.464 117.204  51.480  1.00  0.00           C
ATOM  10153  NH3 POPEw 311      78.525  48.764  67.100  1.00  0.00           N
ATOM  10157  C12 POPEw 311      79.414  49.875  67.620  1.00  0.00           C
ATOM  10160  C11 POPEw 311      79.574  51.064  66.630  1.00  0.00           C
ATOM  10163  P   POPEw 311      81.665  52.695  66.270  1.00  0.00           P
ATOM  10164  O13 POPEw 311      81.275  53.435  67.490  1.00  0.00           O
ATOM  10165  O14 POPEw 311      83.104  52.405  66.100  1.00  0.00           O
ATOM  10166  O11 POPEw 311      81.174  53.524  65.010  1.00  0.00           O
ATOM  10167  O12 POPEw 311      80.925  51.285  66.210  1.00  0.00           O
ATOM  10168  C1  POPEw 311      80.075  53.185  64.160  1.00  0.00           C
ATOM  10171  C2  POPEw 311      80.414  53.275  62.640  1.00  0.00           C
ATOM  10173  O21 POPEw 311      80.614  51.945  62.100  1.00  0.00           O
ATOM  10174  C21 POPEw 311      79.534  51.425  61.510  1.00  0.00           C
ATOM  10175  O22 POPEw 311      78.464  51.994  61.410  1.00  0.00           O
ATOM  10176  C22 POPEw 311      79.854  50.065  60.870  1.00  0.00           C
ATOM  10179  C3  POPEw 311      81.655  54.175  62.360  1.00  0.00           C
ATOM  10182  O31 POPEw 311      81.875  54.454  60.950  1.00  0.00           O
ATOM  10183  C31 POPEw 311      81.095  55.385  60.400  1.00  0.00           C
ATOM  10184  O32 POPEw 311      80.165  55.944  60.960  1.00  0.00           O
ATOM  10185  C32 POPEw 311      81.464  55.595  58.930  1.00  0.00           C
ATOM  10188  C23 POPEw 311      78.775  49.674  59.830  1.00  0.00           C
ATOM  10191  C24 POPEw 311      79.254  48.935  58.580  1.00  0.00           C
ATOM  10194  C25 POPEw 311      78.095  48.825  57.570  1.00  0.00           C
ATOM  10197  C26 POPEw 311      78.515  48.454  56.140  1.00  0.00           C
ATOM  10200  C27 POPEw 311      77.494  48.974  55.100  1.00  0.00           C
ATOM  10203  C28 POPEw 311      77.945  48.664  53.660  1.00  0.00           C
ATOM  10206  C29 POPEw 311      77.125  49.384  52.620  1.00  0.00           C
ATOM  10208 0C21 POPEw 311      76.295  48.834  51.710  1.00  0.00           C
ATOM  10210 1C21 POPEw 311      75.964  47.365  51.550  1.00  0.00           C
ATOM  10213 2C21 POPEw 311      77.104  46.465  51.050  1.00  0.00           C
ATOM  10216 3C21 POPEw 311      77.704  46.835  49.680  1.00  0.00           C
ATOM  10219 4C21 POPEw 311      78.845  45.875  49.310  1.00  0.00           C
ATOM  10222 5C21 POPEw 311      79.864  46.425  48.300  1.00  0.00           C
ATOM  10225 6C21 POPEw 311      79.355  46.545  46.870  1.00  0.00           C
ATOM  10228 7C21 POPEw 311      80.475  47.025  45.940  1.00  0.00           C
ATOM  10231 8C21 POPEw 311      80.025  47.215  44.490  1.00  0.00           C
ATOM  10235  C33 POPEw 311      81.634  57.075  58.520  1.00  0.00           C
ATOM  10238  C34 POPEw 311      81.074  57.395  57.120  1.00  0.00           C
ATOM  10241  C35 POPEw 311      81.865  56.735  55.990  1.00  0.00           C
ATOM  10244  C36 POPEw 311      81.424  57.185  54.590  1.00  0.00           C
ATOM  10247  C37 POPEw 311      82.045  56.344  53.470  1.00  0.00           C
ATOM  10250  C38 POPEw 311      81.684  56.915  52.090  1.00  0.00           C
ATOM  10253  C39 POPEw 311      82.005  55.985  50.910  1.00  0.00           C
ATOM  10256 0C31 POPEw 311      80.805  55.825  49.970  1.00  0.00           C
ATOM  10259 1C31 POPEw 311      81.155  55.165  48.630  1.00  0.00           C
ATOM  10262 2C31 POPEw 311      79.964  55.075  47.660  1.00  0.00           C
ATOM  10265 3C31 POPEw 311      79.425  56.425  47.180  1.00  0.00           C
ATOM  10268 4C31 POPEw 311      79.515  56.645  45.660  1.00  0.00           C
ATOM  10271 5C31 POPEw 311      78.814  57.945  45.240  1.00  0.00           C
ATOM  10274 6C31 POPEw 311      79.025  58.375  43.790  1.00  0.00           C
ATOM  10278  NH3 POPEx 312      73.515  86.634  69.560  1.00  0.00           N
ATOM  10282  C12 POPEx 312      74.934  86.495  70.060  1.00  0.00           C
ATOM  10285  C11 POPEx 312      75.885  86.194  68.890  1.00  0.00           C
ATOM  10288  P   POPEx 312      77.835  84.424  69.020  1.00  0.00           P
ATOM  10289  O13 POPEx 312      78.085  83.725  70.300  1.00  0.00           O
ATOM  10290  O14 POPEx 312      77.034  83.654  68.050  1.00  0.00           O
ATOM  10291  O11 POPEx 312      79.205  84.835  68.360  1.00  0.00           O
ATOM  10292  O12 POPEx 312      77.184  85.825  69.380  1.00  0.00           O
ATOM  10293  C1  POPEx 312      79.175  85.835  67.330  1.00  0.00           C
ATOM  10296  C2  POPEx 312      79.915  85.375  66.060  1.00  0.00           C
ATOM  10298  O21 POPEx 312      79.924  86.525  65.210  1.00  0.00           O
ATOM  10299  C21 POPEx 312      81.045  86.684  64.530  1.00  0.00           C
ATOM  10300  O22 POPEx 312      82.005  85.945  64.550  1.00  0.00           O
ATOM  10301  C22 POPEx 312      81.004  88.055  63.860  1.00  0.00           C
ATOM  10304  C3  POPEx 312      79.315  84.145  65.330  1.00  0.00           C
ATOM  10307  O31 POPEx 312      80.344  83.484  64.570  1.00  0.00           O
ATOM  10308  C31 POPEx 312      79.934  82.635  63.620  1.00  0.00           C
ATOM  10309  O32 POPEx 312      78.765  82.413  63.350  1.00  0.00           O
ATOM  10310  C32 POPEx 312      81.174  82.024  62.960  1.00  0.00           C
ATOM  10313  C23 POPEx 312      81.485  88.024  62.390  1.00  0.00           C
ATOM  10316  C24 POPEx 312      81.684  89.435  61.820  1.00  0.00           C
ATOM  10319  C25 POPEx 312      82.064  89.365  60.330  1.00  0.00           C
ATOM  10322  C26 POPEx 312      82.514  90.695  59.730  1.00  0.00           C
ATOM  10325  C27 POPEx 312      81.384  91.614  59.250  1.00  0.00           C
ATOM  10328  C28 POPEx 312      81.954  92.775  58.420  1.00  0.00           C
ATOM  10331  C29 POPEx 312      80.883  93.654  57.840  1.00  0.00           C
ATOM  10333 0C21 POPEx 312      80.805  94.995  57.920  1.00  0.00           C
ATOM  10335 1C21 POPEx 312      81.774  95.925  58.610  1.00  0.00           C
ATOM  10338 2C21 POPEx 312      81.115  96.574  59.840  1.00  0.00           C
ATOM  10341 3C21 POPEx 312      82.075  97.444  60.660  1.00  0.00           C
ATOM  10344 4C21 POPEx 312      81.325  98.244  61.740  1.00  0.00           C
ATOM  10347 5C21 POPEx 312      82.204  98.615  62.940  1.00  0.00           C
ATOM  10350 6C21 POPEx 312      81.555  99.633  63.870  1.00  0.00           C
ATOM  10353 7C21 POPEx 312      82.164  99.675  65.270  1.00  0.00           C
ATOM  10356 8C21 POPEx 312      81.464 100.674  66.190  1.00  0.00           C
ATOM  10360  C33 POPEx 312      80.855  81.234  61.680  1.00  0.00           C
ATOM  10363  C34 POPEx 312      82.085  80.555  61.070  1.00  0.00           C
ATOM  10366  C35 POPEx 312      81.814  80.095  59.630  1.00  0.00           C
ATOM  10369  C36 POPEx 312      82.915  79.204  59.040  1.00  0.00           C
ATOM  10372  C37 POPEx 312      82.705  78.953  57.540  1.00  0.00           C
ATOM  10375  C38 POPEx 312      83.325  80.053  56.660  1.00  0.00           C
ATOM  10378  C39 POPEx 312      82.875  79.934  55.200  1.00  0.00           C
ATOM  10381 0C31 POPEx 312      83.574  80.914  54.240  1.00  0.00           C
ATOM  10384 1C31 POPEx 312      83.265  80.585  52.770  1.00  0.00           C
ATOM  10387 2C31 POPEx 312      83.705  81.674  51.790  1.00  0.00           C
ATOM  10390 3C31 POPEx 312      83.325  81.385  50.320  1.00  0.00           C
ATOM  10393 4C31 POPEx 312      84.055  80.184  49.720  1.00  0.00           C
ATOM  10396 5C31 POPEx 312      83.665  79.934  48.250  1.00  0.00           C
ATOM  10399 6C31 POPEx 312      84.255  78.645  47.680  1.00  0.00           C
ATOM  10403  NH3 POPEy 313     136.364  26.645  66.050  1.00  0.00           N
ATOM  10407  C12 POPEy 313     135.263  27.025  67.000  1.00  0.00           C
ATOM  10410  C11 POPEy 313     134.023  27.444  66.210  1.00  0.00           C
ATOM  10413  P   POPEy 313     131.574  28.195  66.480  1.00  0.00           P
ATOM  10414  O13 POPEy 313     130.533  27.315  67.030  1.00  0.00           O
ATOM  10415  O14 POPEy 313     131.354  29.645  66.620  1.00  0.00           O
ATOM  10416  O11 POPEy 313     131.753  27.895  64.930  1.00  0.00           O
ATOM  10417  O12 POPEy 313     132.984  27.795  67.110  1.00  0.00           O
ATOM  10418  C1  POPEy 313     130.993  26.865  64.280  1.00  0.00           C
ATOM  10421  C2  POPEy 313     129.703  27.465  63.660  1.00  0.00           C
ATOM  10423  O21 POPEy 313     128.775  26.445  63.290  1.00  0.00           O
ATOM  10424  C21 POPEy 313     129.095  25.615  62.290  1.00  0.00           C
ATOM  10425  O22 POPEy 313     129.974  25.805  61.470  1.00  0.00           O
ATOM  10426  C22 POPEy 313     128.115  24.435  62.300  1.00  0.00           C
ATOM  10429  C3  POPEy 313     130.074  28.485  62.530  1.00  0.00           C
ATOM  10432  O31 POPEy 313     128.934  28.875  61.710  1.00  0.00           O
ATOM  10433  C31 POPEy 313     129.274  29.095  60.420  1.00  0.00           C
ATOM  10434  O32 POPEy 313     130.393  28.985  59.960  1.00  0.00           O
ATOM  10435  C32 POPEy 313     128.075  29.605  59.650  1.00  0.00           C
ATOM  10438  C23 POPEy 313     128.405  23.345  61.230  1.00  0.00           C
ATOM  10441  C24 POPEy 313     127.133  22.905  60.500  1.00  0.00           C
ATOM  10444  C25 POPEy 313     126.665  23.925  59.460  1.00  0.00           C
ATOM  10447  C26 POPEy 313     125.294  23.575  58.880  1.00  0.00           C
ATOM  10450  C27 POPEy 313     124.874  24.545  57.780  1.00  0.00           C
ATOM  10453  C28 POPEy 313     123.383  24.445  57.430  1.00  0.00           C
ATOM  10456  C29 POPEy 313     122.915  25.715  56.770  1.00  0.00           C
ATOM  10458 0C21 POPEy 313     122.245  25.855  55.620  1.00  0.00           C
ATOM  10460 1C21 POPEy 313     121.814  24.755  54.690  1.00  0.00           C
ATOM  10463 2C21 POPEy 313     122.015  25.205  53.230  1.00  0.00           C
ATOM  10466 3C21 POPEy 313     121.895  24.035  52.250  1.00  0.00           C
ATOM  10469 4C21 POPEy 313     122.184  24.485  50.810  1.00  0.00           C
ATOM  10472 5C21 POPEy 313     122.245  23.305  49.840  1.00  0.00           C
ATOM  10475 6C21 POPEy 313     121.945  23.725  48.400  1.00  0.00           C
ATOM  10478 7C21 POPEy 313     121.825  22.525  47.460  1.00  0.00           C
ATOM  10481 8C21 POPEy 313     121.455  22.945  46.040  1.00  0.00           C
ATOM  10485  C33 POPEy 313     128.535  30.465  58.450  1.00  0.00           C
ATOM  10488  C34 POPEy 313     129.064  31.845  58.860  1.00  0.00           C
ATOM  10491  C35 POPEy 313     129.243  32.775  57.650  1.00  0.00           C
ATOM  10494  C36 POPEy 313     130.493  32.515  56.800  1.00  0.00           C
ATOM  10497  C37 POPEy 313     130.664  33.635  55.760  1.00  0.00           C
ATOM  10500  C38 POPEy 313     132.054  33.705  55.110  1.00  0.00           C
ATOM  10503  C39 POPEy 313     132.273  32.795  53.890  1.00  0.00           C
ATOM  10506 0C31 POPEy 313     131.214  32.965  52.790  1.00  0.00           C
ATOM  10509 1C31 POPEy 313     131.783  32.725  51.390  1.00  0.00           C
ATOM  10512 2C31 POPEy 313     130.713  32.655  50.290  1.00  0.00           C
ATOM  10515 3C31 POPEy 313     129.884  31.365  50.350  1.00  0.00           C
ATOM  10518 4C31 POPEy 313     129.055  31.145  49.090  1.00  0.00           C
ATOM  10521 5C31 POPEy 313     128.515  29.715  49.000  1.00  0.00           C
ATOM  10524 6C31 POPEy 313     127.894  29.405  47.640  1.00  0.00           C
ATOM  10528  NH3 POPEz 314       8.715 121.754  69.810  1.00  0.00           N
ATOM  10532  C12 POPEz 314       9.035 121.434  71.240  1.00  0.00           C
ATOM  10535  C11 POPEz 314       8.395 120.105  71.700  1.00  0.00           C
ATOM  10538  P   POPEz 314       9.155 117.854  70.480  1.00  0.00           P
ATOM  10539  O13 POPEz 314      10.485 118.263  70.000  1.00  0.00           O
ATOM  10540  O14 POPEz 314       9.095 117.094  71.750  1.00  0.00           O
ATOM  10541  O11 POPEz 314       8.355 117.064  69.390  1.00  0.00           O
ATOM  10542  O12 POPEz 314       8.245 119.145  70.650  1.00  0.00           O
ATOM  10543  C1  POPEz 314       9.015 116.474  68.290  1.00  0.00           C
ATOM  10546  C2  POPEz 314       7.955 115.883  67.320  1.00  0.00           C
ATOM  10548  O21 POPEz 314       8.455 116.065  65.980  1.00  0.00           O
ATOM  10549  C21 POPEz 314       8.185 115.053  65.160  1.00  0.00           C
ATOM  10550  O22 POPEz 314       7.745 113.965  65.500  1.00  0.00           O
ATOM  10551  C22 POPEz 314       8.415 115.494  63.720  1.00  0.00           C
ATOM  10554  C3  POPEz 314       6.575 116.614  67.510  1.00  0.00           C
ATOM  10557  O31 POPEz 314       5.595 116.334  66.480  1.00  0.00           O
ATOM  10558  C31 POPEz 314       4.955 115.174  66.520  1.00  0.00           C
ATOM  10559  O32 POPEz 314       4.985 114.365  67.430  1.00  0.00           O
ATOM  10560  C32 POPEz 314       4.185 115.025  65.210  1.00  0.00           C
ATOM  10563  C23 POPEz 314       9.355 114.585  62.900  1.00  0.00           C
ATOM  10566  C24 POPEz 314       9.565 115.174  61.500  1.00  0.00           C
ATOM  10569  C25 POPEz 314      10.485 114.354  60.580  1.00  0.00           C
ATOM  10572  C26 POPEz 314      11.945 114.305  61.080  1.00  0.00           C
ATOM  10575  C27 POPEz 314      12.965 113.965  59.980  1.00  0.00           C
ATOM  10578  C28 POPEz 314      13.655 115.203  59.360  1.00  0.00           C
ATOM  10581  C29 POPEz 314      12.685 116.035  58.560  1.00  0.00           C
ATOM  10583 0C21 POPEz 314      12.705 116.315  57.240  1.00  0.00           C
ATOM  10585 1C21 POPEz 314      13.715 115.895  56.210  1.00  0.00           C
ATOM  10588 2C21 POPEz 314      13.925 114.373  55.990  1.00  0.00           C
ATOM  10591 3C21 POPEz 314      12.665 113.585  55.610  1.00  0.00           C
ATOM  10594 4C21 POPEz 314      12.975 112.115  55.250  1.00  0.00           C
ATOM  10597 5C21 POPEz 314      13.665 111.345  56.390  1.00  0.00           C
ATOM  10600 6C21 POPEz 314      13.905 109.865  56.070  1.00  0.00           C
ATOM  10603 7C21 POPEz 314      14.665 109.145  57.200  1.00  0.00           C
ATOM  10606 8C21 POPEz 314      14.945 107.674  56.890  1.00  0.00           C
ATOM  10610  C33 POPEz 314       3.685 113.594  64.890  1.00  0.00           C
ATOM  10613  C34 POPEz 314       3.655 113.344  63.380  1.00  0.00           C
ATOM  10616  C35 POPEz 314       5.035 112.945  62.840  1.00  0.00           C
ATOM  10619  C36 POPEz 314       5.165 113.024  61.310  1.00  0.00           C
ATOM  10622  C37 POPEz 314       6.315 112.133  60.820  1.00  0.00           C
ATOM  10625  C38 POPEz 314       6.845 112.455  59.410  1.00  0.00           C
ATOM  10628  C39 POPEz 314       5.765 112.785  58.360  1.00  0.00           C
ATOM  10631 0C31 POPEz 314       6.285 112.624  56.920  1.00  0.00           C
ATOM  10634 1C31 POPEz 314       7.485 113.523  56.570  1.00  0.00           C
ATOM  10637 2C31 POPEz 314       8.145 113.155  55.230  1.00  0.00           C
ATOM  10640 3C31 POPEz 314       7.345 113.594  54.000  1.00  0.00           C
ATOM  10643 4C31 POPEz 314       7.955 113.045  52.700  1.00  0.00           C
ATOM  10646 5C31 POPEz 314       6.935 112.335  51.810  1.00  0.00           C
ATOM  10649 6C31 POPEz 314       7.585 111.574  50.660  1.00  0.00           C
ATOM  10653  NH3 POPE0 315      11.035  50.985  21.900  1.00  0.00           N
ATOM  10657  C12 POPE0 315      10.485  52.384  21.800  1.00  0.00           C
ATOM  10660  C11 POPE0 315      11.515  53.325  21.130  1.00  0.00           C
ATOM  10663  P   POPE0 315      14.015  53.785  21.850  1.00  0.00           P
ATOM  10664  O13 POPE0 315      15.015  52.885  22.440  1.00  0.00           O
ATOM  10665  O14 POPE0 315      14.525  54.725  20.820  1.00  0.00           O
ATOM  10666  O11 POPE0 315      13.385  54.634  23.040  1.00  0.00           O
ATOM  10667  O12 POPE0 315      12.855  52.865  21.310  1.00  0.00           O
ATOM  10668  C1  POPE0 315      12.765  53.995  24.170  1.00  0.00           C
ATOM  10671  C2  POPE0 315      13.795  53.365  25.170  1.00  0.00           C
ATOM  10673  O21 POPE0 315      13.145  52.765  26.310  1.00  0.00           O
ATOM  10674  C21 POPE0 315      12.585  51.595  26.070  1.00  0.00           C
ATOM  10675  O22 POPE0 315      12.305  51.115  24.980  1.00  0.00           O
ATOM  10676  C22 POPE0 315      12.365  50.854  27.390  1.00  0.00           C
ATOM  10679  C3  POPE0 315      14.815  54.415  25.690  1.00  0.00           C
ATOM  10682  O31 POPE0 315      15.655  53.785  26.690  1.00  0.00           O
ATOM  10683  C31 POPE0 315      15.565  54.255  27.930  1.00  0.00           C
ATOM  10684  O32 POPE0 315      15.135  55.345  28.250  1.00  0.00           O
ATOM  10685  C32 POPE0 315      15.985  53.165  28.910  1.00  0.00           C
ATOM  10688  C23 POPE0 315      12.085  49.345  27.190  1.00  0.00           C
ATOM  10691  C24 POPE0 315      11.715  48.625  28.490  1.00  0.00           C
ATOM  10694  C25 POPE0 315      11.345  47.145  28.320  1.00  0.00           C
ATOM  10697  C26 POPE0 315      10.865  46.585  29.680  1.00  0.00           C
ATOM  10700  C27 POPE0 315      10.245  45.185  29.630  1.00  0.00           C
ATOM  10703  C28 POPE0 315       9.765  44.715  31.020  1.00  0.00           C
ATOM  10706  C29 POPE0 315      10.945  44.454  31.930  1.00  0.00           C
ATOM  10708 0C21 POPE0 315      11.125  44.884  33.190  1.00  0.00           C
ATOM  10710 1C21 POPE0 315      10.185  45.715  34.030  1.00  0.00           C
ATOM  10713 2C21 POPE0 315      10.875  46.185  35.330  1.00  0.00           C
ATOM  10716 3C21 POPE0 315       9.975  47.075  36.200  1.00  0.00           C
ATOM  10719 4C21 POPE0 315      10.565  47.314  37.600  1.00  0.00           C
ATOM  10722 5C21 POPE0 315       9.785  48.345  38.430  1.00  0.00           C
ATOM  10725 6C21 POPE0 315       8.385  47.885  38.860  1.00  0.00           C
ATOM  10728 7C21 POPE0 315       7.625  48.965  39.640  1.00  0.00           C
ATOM  10731 8C21 POPE0 315       6.225  48.545  40.090  1.00  0.00           C
ATOM  10735  C33 POPE0 315      16.375  53.694  30.300  1.00  0.00           C
ATOM  10738  C34 POPE0 315      15.755  52.925  31.470  1.00  0.00           C
ATOM  10741  C35 POPE0 315      14.435  53.524  31.970  1.00  0.00           C
ATOM  10744  C36 POPE0 315      14.275  53.325  33.480  1.00  0.00           C
ATOM  10747  C37 POPE0 315      12.935  53.815  34.030  1.00  0.00           C
ATOM  10750  C38 POPE0 315      12.875  53.715  35.560  1.00  0.00           C
ATOM  10753  C39 POPE0 315      12.685  52.274  36.080  1.00  0.00           C
ATOM  10756 0C31 POPE0 315      12.915  52.174  37.590  1.00  0.00           C
ATOM  10759 1C31 POPE0 315      12.555  50.805  38.150  1.00  0.00           C
ATOM  10762 2C31 POPE0 315      12.705  50.725  39.680  1.00  0.00           C
ATOM  10765 3C31 POPE0 315      11.595  51.455  40.440  1.00  0.00           C
ATOM  10768 4C31 POPE0 315      11.795  51.415  41.960  1.00  0.00           C
ATOM  10771 5C31 POPE0 315      10.505  51.655  42.740  1.00  0.00           C
ATOM  10774 6C31 POPE0 315      10.725  51.865  44.240  1.00  0.00           C
ATOM  10778  NH3 POPE1 316      47.704  94.734  24.880  1.00  0.00           N
ATOM  10782  C12 POPE1 316      48.795  95.574  24.290  1.00  0.00           C
ATOM  10785  C11 POPE1 316      49.874  94.755  23.590  1.00  0.00           C
ATOM  10788  P   POPE1 316      51.894  96.443  23.590  1.00  0.00           P
ATOM  10789  O13 POPE1 316      53.125  95.623  23.500  1.00  0.00           O
ATOM  10790  O14 POPE1 316      51.975  97.785  22.960  1.00  0.00           O
ATOM  10791  O11 POPE1 316      51.515  96.593  25.110  1.00  0.00           O
ATOM  10792  O12 POPE1 316      50.725  95.644  22.890  1.00  0.00           O
ATOM  10793  C1  POPE1 316      52.575  97.045  25.980  1.00  0.00           C
ATOM  10796  C2  POPE1 316      51.975  97.475  27.330  1.00  0.00           C
ATOM  10798  O21 POPE1 316      53.055  97.843  28.220  1.00  0.00           O
ATOM  10799  C21 POPE1 316      52.655  98.585  29.260  1.00  0.00           C
ATOM  10800  O22 POPE1 316      51.585  99.174  29.330  1.00  0.00           O
ATOM  10801  C22 POPE1 316      53.695  98.484  30.390  1.00  0.00           C
ATOM  10804  C3  POPE1 316      51.085  96.315  27.900  1.00  0.00           C
ATOM  10807  O31 POPE1 316      51.005  96.434  29.330  1.00  0.00           O
ATOM  10808  C31 POPE1 316      50.725  95.343  30.010  1.00  0.00           C
ATOM  10809  O32 POPE1 316      49.955  94.464  29.680  1.00  0.00           O
ATOM  10810  C32 POPE1 316      51.405  95.564  31.370  1.00  0.00           C
ATOM  10813  C23 POPE1 316      53.164  98.845  31.810  1.00  0.00           C
ATOM  10816  C24 POPE1 316      54.114  98.355  32.930  1.00  0.00           C
ATOM  10819  C25 POPE1 316      53.505  98.295  34.340  1.00  0.00           C
ATOM  10822  C26 POPE1 316      53.265  99.675  34.990  1.00  0.00           C
ATOM  10825  C27 POPE1 316      52.735  99.585  36.430  1.00  0.00           C
ATOM  10828  C28 POPE1 316      52.715 100.975  37.110  1.00  0.00           C
ATOM  10831  C29 POPE1 316      52.024 101.075  38.440  1.00  0.00           C
ATOM  10833 0C21 POPE1 316      52.535 100.774  39.650  1.00  0.00           C
ATOM  10835 1C21 POPE1 316      53.895 100.193  39.940  1.00  0.00           C
ATOM  10838 2C21 POPE1 316      53.825  99.014  40.930  1.00  0.00           C
ATOM  10841 3C21 POPE1 316      53.475  99.424  42.380  1.00  0.00           C
ATOM  10844 4C21 POPE1 316      54.025  98.414  43.400  1.00  0.00           C
ATOM  10847 5C21 POPE1 316      53.815  98.834  44.860  1.00  0.00           C
ATOM  10850 6C21 POPE1 316      54.725  98.045  45.810  1.00  0.00           C
ATOM  10853 7C21 POPE1 316      54.454  98.355  47.290  1.00  0.00           C
ATOM  10856 8C21 POPE1 316      55.524  97.794  48.230  1.00  0.00           C
ATOM  10860  C33 POPE1 316      51.265  94.464  32.450  1.00  0.00           C
ATOM  10863  C34 POPE1 316      51.614  95.084  33.810  1.00  0.00           C
ATOM  10866  C35 POPE1 316      51.684  94.104  35.000  1.00  0.00           C
ATOM  10869  C36 POPE1 316      51.465  94.885  36.300  1.00  0.00           C
ATOM  10872  C37 POPE1 316      51.425  94.044  37.590  1.00  0.00           C
ATOM  10875  C38 POPE1 316      50.935  94.913  38.760  1.00  0.00           C
ATOM  10878  C39 POPE1 316      51.195  94.324  40.150  1.00  0.00           C
ATOM  10881 0C31 POPE1 316      52.675  94.384  40.550  1.00  0.00           C
ATOM  10884 1C31 POPE1 316      52.894  94.134  42.050  1.00  0.00           C
ATOM  10887 2C31 POPE1 316      54.365  94.204  42.460  1.00  0.00           C
ATOM  10890 3C31 POPE1 316      54.575  93.855  43.930  1.00  0.00           C
ATOM  10893 4C31 POPE1 316      56.045  93.915  44.360  1.00  0.00           C
ATOM  10896 5C31 POPE1 316      56.245  93.514  45.820  1.00  0.00           C
ATOM  10899 6C31 POPE1 316      57.704  93.475  46.260  1.00  0.00           C
ATOM  10903  NH3 POPE2 317      67.934 115.634  68.660  1.00  0.00           N
ATOM  10907  C12 POPE2 317      66.945 114.794  69.400  1.00  0.00           C
ATOM  10910  C11 POPE2 317      67.665 113.855  70.380  1.00  0.00           C
ATOM  10913  P   POPE2 317      66.415 111.674  71.350  1.00  0.00           P
ATOM  10914  O13 POPE2 317      67.195 111.135  72.500  1.00  0.00           O
ATOM  10915  O14 POPE2 317      64.955 111.505  71.400  1.00  0.00           O
ATOM  10916  O11 POPE2 317      66.975 111.054  70.000  1.00  0.00           O
ATOM  10917  O12 POPE2 317      66.705 113.234  71.230  1.00  0.00           O
ATOM  10918  C1  POPE2 317      68.305 110.524  69.910  1.00  0.00           C
ATOM  10921  C2  POPE2 317      68.725 110.333  68.420  1.00  0.00           C
ATOM  10923  O21 POPE2 317      68.085 109.165  67.890  1.00  0.00           O
ATOM  10924  C21 POPE2 317      67.515 109.265  66.690  1.00  0.00           C
ATOM  10925  O22 POPE2 317      67.225 110.314  66.140  1.00  0.00           O
ATOM  10926  C22 POPE2 317      67.415 107.875  66.050  1.00  0.00           C
ATOM  10929  C3  POPE2 317      70.265 110.193  68.210  1.00  0.00           C
ATOM  10932  O31 POPE2 317      70.475 109.925  66.820  1.00  0.00           O
ATOM  10933  C31 POPE2 317      71.675 110.105  66.300  1.00  0.00           C
ATOM  10934  O32 POPE2 317      72.675 110.445  66.910  1.00  0.00           O
ATOM  10935  C32 POPE2 317      71.565 109.785  64.800  1.00  0.00           C
ATOM  10938  C23 POPE2 317      67.315 107.945  64.510  1.00  0.00           C
ATOM  10941  C24 POPE2 317      67.655 106.593  63.840  1.00  0.00           C
ATOM  10944  C25 POPE2 317      67.315 106.514  62.340  1.00  0.00           C
ATOM  10947  C26 POPE2 317      68.004 107.574  61.460  1.00  0.00           C
ATOM  10950  C27 POPE2 317      68.825 106.975  60.300  1.00  0.00           C
ATOM  10953  C28 POPE2 317      69.254 108.015  59.250  1.00  0.00           C
ATOM  10956  C29 POPE2 317      68.095 108.484  58.420  1.00  0.00           C
ATOM  10958 0C21 POPE2 317      67.815 108.164  57.140  1.00  0.00           C
ATOM  10960 1C21 POPE2 317      68.604 107.264  56.220  1.00  0.00           C
ATOM  10963 2C21 POPE2 317      67.915 105.914  55.970  1.00  0.00           C
ATOM  10966 3C21 POPE2 317      68.695 105.014  55.000  1.00  0.00           C
ATOM  10969 4C21 POPE2 317      67.955 103.694  54.680  1.00  0.00           C
ATOM  10972 5C21 POPE2 317      66.864 103.824  53.610  1.00  0.00           C
ATOM  10975 6C21 POPE2 317      67.395 103.794  52.180  1.00  0.00           C
ATOM  10978 7C21 POPE2 317      66.265 103.755  51.140  1.00  0.00           C
ATOM  10981 8C21 POPE2 317      66.765 103.803  49.690  1.00  0.00           C
ATOM  10985  C33 POPE2 317      72.905 109.554  64.060  1.00  0.00           C
ATOM  10988  C34 POPE2 317      72.684 108.943  62.670  1.00  0.00           C
ATOM  10991  C35 POPE2 317      72.214 109.913  61.580  1.00  0.00           C
ATOM  10994  C36 POPE2 317      73.385 110.574  60.830  1.00  0.00           C
ATOM  10997  C37 POPE2 317      72.945 111.465  59.660  1.00  0.00           C
ATOM  11000  C38 POPE2 317      74.095 112.255  59.020  1.00  0.00           C
ATOM  11003  C39 POPE2 317      75.055 111.395  58.200  1.00  0.00           C
ATOM  11006 0C31 POPE2 317      76.135 112.215  57.480  1.00  0.00           C
ATOM  11009 1C31 POPE2 317      76.905 111.355  56.470  1.00  0.00           C
ATOM  11012 2C31 POPE2 317      77.915 112.145  55.640  1.00  0.00           C
ATOM  11015 3C31 POPE2 317      78.785 111.194  54.800  1.00  0.00           C
ATOM  11018 4C31 POPE2 317      79.784 111.935  53.910  1.00  0.00           C
ATOM  11021 5C31 POPE2 317      80.775 110.965  53.250  1.00  0.00           C
ATOM  11024 6C31 POPE2 317      81.814 111.665  52.380  1.00  0.00           C
ATOM  11028  NH3 POPE3 318      33.465  36.845  67.960  1.00  0.00           N
ATOM  11032  C12 POPE3 318      33.105  35.435  67.580  1.00  0.00           C
ATOM  11035  C11 POPE3 318      31.725  35.065  68.140  1.00  0.00           C
ATOM  11038  P   POPE3 318      30.325  32.935  67.390  1.00  0.00           P
ATOM  11039  O13 POPE3 318      29.925  31.815  68.260  1.00  0.00           O
ATOM  11040  O14 POPE3 318      29.295  33.905  66.980  1.00  0.00           O
ATOM  11041  O11 POPE3 318      30.905  32.225  66.120  1.00  0.00           O
ATOM  11042  O12 POPE3 318      31.575  33.655  68.010  1.00  0.00           O
ATOM  11043  C1  POPE3 318      31.825  32.885  65.250  1.00  0.00           C
ATOM  11046  C2  POPE3 318      32.135  31.925  64.080  1.00  0.00           C
ATOM  11048  O21 POPE3 318      32.595  32.615  62.910  1.00  0.00           O
ATOM  11049  C21 POPE3 318      33.755  33.245  63.020  1.00  0.00           C
ATOM  11050  O22 POPE3 318      34.065  34.085  63.850  1.00  0.00           O
ATOM  11051  C22 POPE3 318      34.725  32.635  62.010  1.00  0.00           C
ATOM  11054  C3  POPE3 318      30.855  31.075  63.760  1.00  0.00           C
ATOM  11057  O31 POPE3 318      30.875  30.465  62.460  1.00  0.00           O
ATOM  11058  C31 POPE3 318      30.105  31.035  61.560  1.00  0.00           C
ATOM  11059  O32 POPE3 318      29.335  31.975  61.750  1.00  0.00           O
ATOM  11060  C32 POPE3 318      30.275  30.275  60.250  1.00  0.00           C
ATOM  11063  C23 POPE3 318      34.415  32.985  60.540  1.00  0.00           C
ATOM  11066  C24 POPE3 318      35.335  32.235  59.580  1.00  0.00           C
ATOM  11069  C25 POPE3 318      35.605  32.985  58.270  1.00  0.00           C
ATOM  11072  C26 POPE3 318      34.345  33.384  57.490  1.00  0.00           C
ATOM  11075  C27 POPE3 318      34.665  33.685  56.020  1.00  0.00           C
ATOM  11078  C28 POPE3 318      33.434  34.075  55.190  1.00  0.00           C
ATOM  11081  C29 POPE3 318      33.195  35.565  55.100  1.00  0.00           C
ATOM  11083 0C21 POPE3 318      33.555  36.354  54.070  1.00  0.00           C
ATOM  11085 1C21 POPE3 318      34.275  35.915  52.820  1.00  0.00           C
ATOM  11088 2C21 POPE3 318      35.774  35.655  53.070  1.00  0.00           C
ATOM  11091 3C21 POPE3 318      36.565  35.275  51.810  1.00  0.00           C
ATOM  11094 4C21 POPE3 318      37.995  34.875  52.170  1.00  0.00           C
ATOM  11097 5C21 POPE3 318      38.895  34.555  50.960  1.00  0.00           C
ATOM  11100 6C21 POPE3 318      40.285  34.085  51.410  1.00  0.00           C
ATOM  11103 7C21 POPE3 318      41.275  33.875  50.270  1.00  0.00           C
ATOM  11106 8C21 POPE3 318      42.575  33.215  50.750  1.00  0.00           C
ATOM  11110  C33 POPE3 318      29.755  31.065  59.030  1.00  0.00           C
ATOM  11113  C34 POPE3 318      30.715  32.155  58.570  1.00  0.00           C
ATOM  11116  C35 POPE3 318      30.114  33.025  57.470  1.00  0.00           C
ATOM  11119  C36 POPE3 318      29.985  32.305  56.120  1.00  0.00           C
ATOM  11122  C37 POPE3 318      29.665  33.285  54.970  1.00  0.00           C
ATOM  11125  C38 POPE3 318      28.515  32.805  54.090  1.00  0.00           C
ATOM  11128  C39 POPE3 318      28.415  33.585  52.770  1.00  0.00           C
ATOM  11131 0C31 POPE3 318      27.945  35.035  52.970  1.00  0.00           C
ATOM  11134 1C31 POPE3 318      26.715  35.365  52.110  1.00  0.00           C
ATOM  11137 2C31 POPE3 318      25.955  36.645  52.510  1.00  0.00           C
ATOM  11140 3C31 POPE3 318      26.805  37.925  52.600  1.00  0.00           C
ATOM  11143 4C31 POPE3 318      27.735  38.145  51.400  1.00  0.00           C
ATOM  11146 5C31 POPE3 318      28.085  39.625  51.200  1.00  0.00           C
ATOM  11149 6C31 POPE3 318      29.165  39.835  50.150  1.00  0.00           C
ATOM  11153  NH3 POPE4 319      78.184  64.865  67.970  1.00  0.00           N
ATOM  11157  C12 POPE4 319      77.255  65.703  68.800  1.00  0.00           C
ATOM  11160  C11 POPE4 319      75.784  65.354  68.520  1.00  0.00           C
ATOM  11163  P   POPE4 319      73.445  66.285  69.240  1.00  0.00           P
ATOM  11164  O13 POPE4 319      72.795  64.945  69.180  1.00  0.00           O
ATOM  11165  O14 POPE4 319      72.985  67.285  70.220  1.00  0.00           O
ATOM  11166  O11 POPE4 319      73.335  66.935  67.790  1.00  0.00           O
ATOM  11167  O12 POPE4 319      75.004  66.125  69.410  1.00  0.00           O
ATOM  11168  C1  POPE4 319      72.025  67.155  67.230  1.00  0.00           C
ATOM  11171  C2  POPE4 319      71.925  66.535  65.810  1.00  0.00           C
ATOM  11173  O21 POPE4 319      71.205  67.405  64.910  1.00  0.00           O
ATOM  11174  C21 POPE4 319      69.885  67.255  64.780  1.00  0.00           C
ATOM  11175  O22 POPE4 319      69.155  66.594  65.490  1.00  0.00           O
ATOM  11176  C22 POPE4 319      69.425  68.075  63.580  1.00  0.00           C
ATOM  11179  C3  POPE4 319      71.475  65.035  65.780  1.00  0.00           C
ATOM  11182  O31 POPE4 319      70.985  64.615  64.500  1.00  0.00           O
ATOM  11183  C31 POPE4 319      71.725  64.374  63.420  1.00  0.00           C
ATOM  11184  O32 POPE4 319      71.265  64.265  62.300  1.00  0.00           O
ATOM  11185  C32 POPE4 319      73.205  64.175  63.760  1.00  0.00           C
ATOM  11188  C23 POPE4 319      69.355  67.295  62.250  1.00  0.00           C
ATOM  11191  C24 POPE4 319      68.925  68.195  61.080  1.00  0.00           C
ATOM  11194  C25 POPE4 319      69.735  69.494  60.950  1.00  0.00           C
ATOM  11197  C26 POPE4 319      69.265  70.405  59.820  1.00  0.00           C
ATOM  11200  C27 POPE4 319      68.494  71.635  60.340  1.00  0.00           C
ATOM  11203  C28 POPE4 319      67.805  72.384  59.190  1.00  0.00           C
ATOM  11206  C29 POPE4 319      67.385  73.795  59.510  1.00  0.00           C
ATOM  11208 0C21 POPE4 319      66.634  74.555  58.700  1.00  0.00           C
ATOM  11210 1C21 POPE4 319      66.055  74.124  57.370  1.00  0.00           C
ATOM  11213 2C21 POPE4 319      66.845  74.665  56.160  1.00  0.00           C
ATOM  11216 3C21 POPE4 319      66.225  74.164  54.840  1.00  0.00           C
ATOM  11219 4C21 POPE4 319      67.065  74.465  53.590  1.00  0.00           C
ATOM  11222 5C21 POPE4 319      67.125  75.954  53.220  1.00  0.00           C
ATOM  11225 6C21 POPE4 319      67.775  76.155  51.840  1.00  0.00           C
ATOM  11228 7C21 POPE4 319      67.575  77.545  51.240  1.00  0.00           C
ATOM  11231 8C21 POPE4 319      68.405  77.725  49.960  1.00  0.00           C
ATOM  11235  C33 POPE4 319      74.074  63.825  62.520  1.00  0.00           C
ATOM  11238  C34 POPE4 319      74.565  65.045  61.720  1.00  0.00           C
ATOM  11241  C35 POPE4 319      73.754  65.325  60.440  1.00  0.00           C
ATOM  11244  C36 POPE4 319      74.284  64.604  59.190  1.00  0.00           C
ATOM  11247  C37 POPE4 319      73.335  64.773  58.000  1.00  0.00           C
ATOM  11250  C38 POPE4 319      73.945  64.383  56.650  1.00  0.00           C
ATOM  11253  C39 POPE4 319      73.024  64.773  55.490  1.00  0.00           C
ATOM  11256 0C31 POPE4 319      73.725  64.795  54.120  1.00  0.00           C
ATOM  11259 1C31 POPE4 319      72.894  65.535  53.060  1.00  0.00           C
ATOM  11262 2C31 POPE4 319      73.665  65.795  51.760  1.00  0.00           C
ATOM  11265 3C31 POPE4 319      72.955  66.765  50.810  1.00  0.00           C
ATOM  11268 4C31 POPE4 319      72.884  68.203  51.360  1.00  0.00           C
ATOM  11271 5C31 POPE4 319      72.335  69.215  50.340  1.00  0.00           C
ATOM  11274 6C31 POPE4 319      72.165  70.624  50.920  1.00  0.00           C
ATOM  11278  NH3 POPE5 320      22.625  80.014  71.240  1.00  0.00           N
ATOM  11282  C12 POPE5 320      23.515  78.824  71.480  1.00  0.00           C
ATOM  11285  C11 POPE5 320      24.235  78.325  70.220  1.00  0.00           C
ATOM  11288  P   POPE5 320      25.114  75.854  70.680  1.00  0.00           P
ATOM  11289  O13 POPE5 320      24.405  74.564  70.870  1.00  0.00           O
ATOM  11290  O14 POPE5 320      25.795  76.395  71.870  1.00  0.00           O
ATOM  11291  O11 POPE5 320      26.135  75.715  69.500  1.00  0.00           O
ATOM  11292  O12 POPE5 320      24.085  76.915  70.140  1.00  0.00           O
ATOM  11293  C1  POPE5 320      26.045  74.633  68.580  1.00  0.00           C
ATOM  11296  C2  POPE5 320      24.975  74.835  67.480  1.00  0.00           C
ATOM  11298  O21 POPE5 320      25.395  74.075  66.330  1.00  0.00           O
ATOM  11299  C21 POPE5 320      25.155  72.785  66.410  1.00  0.00           C
ATOM  11300  O22 POPE5 320      24.615  72.204  67.340  1.00  0.00           O
ATOM  11301  C22 POPE5 320      25.645  72.095  65.140  1.00  0.00           C
ATOM  11304  C3  POPE5 320      24.785  76.325  67.070  1.00  0.00           C
ATOM  11307  O31 POPE5 320      24.295  76.475  65.720  1.00  0.00           O
ATOM  11308  C31 POPE5 320      24.165  77.734  65.330  1.00  0.00           C
ATOM  11309  O32 POPE5 320      24.425  78.715  65.990  1.00  0.00           O
ATOM  11310  C32 POPE5 320      23.735  77.734  63.850  1.00  0.00           C
ATOM  11313  C23 POPE5 320      24.694  72.285  63.940  1.00  0.00           C
ATOM  11316  C24 POPE5 320      25.095  73.485  63.090  1.00  0.00           C
ATOM  11319  C25 POPE5 320      24.165  73.663  61.890  1.00  0.00           C
ATOM  11322  C26 POPE5 320      24.475  74.924  61.090  1.00  0.00           C
ATOM  11325  C27 POPE5 320      23.235  75.535  60.430  1.00  0.00           C
ATOM  11328  C28 POPE5 320      23.565  76.185  59.080  1.00  0.00           C
ATOM  11331  C29 POPE5 320      23.615  75.134  57.990  1.00  0.00           C
ATOM  11333 0C21 POPE5 320      22.975  75.203  56.810  1.00  0.00           C
ATOM  11335 1C21 POPE5 320      22.145  76.384  56.370  1.00  0.00           C
ATOM  11338 2C21 POPE5 320      21.985  76.475  54.850  1.00  0.00           C
ATOM  11341 3C21 POPE5 320      21.235  77.755  54.450  1.00  0.00           C
ATOM  11344 4C21 POPE5 320      21.265  78.035  52.940  1.00  0.00           C
ATOM  11347 5C21 POPE5 320      20.645  76.924  52.090  1.00  0.00           C
ATOM  11350 6C21 POPE5 320      20.635  77.295  50.610  1.00  0.00           C
ATOM  11353 7C21 POPE5 320      19.995  76.215  49.740  1.00  0.00           C
ATOM  11356 8C21 POPE5 320      19.985  76.564  48.250  1.00  0.00           C
ATOM  11360  C33 POPE5 320      23.755  79.115  63.150  1.00  0.00           C
ATOM  11363  C34 POPE5 320      23.815  78.944  61.630  1.00  0.00           C
ATOM  11366  C35 POPE5 320      23.864  80.255  60.850  1.00  0.00           C
ATOM  11369  C36 POPE5 320      24.475  80.095  59.450  1.00  0.00           C
ATOM  11372  C37 POPE5 320      24.405  81.385  58.630  1.00  0.00           C
ATOM  11375  C38 POPE5 320      24.954  81.225  57.200  1.00  0.00           C
ATOM  11378  C39 POPE5 320      26.364  81.805  57.040  1.00  0.00           C
ATOM  11381 0C31 POPE5 320      27.015  81.514  55.690  1.00  0.00           C
ATOM  11384 1C31 POPE5 320      28.375  82.215  55.550  1.00  0.00           C
ATOM  11387 2C31 POPE5 320      29.255  81.665  54.420  1.00  0.00           C
ATOM  11390 3C31 POPE5 320      28.605  81.733  53.040  1.00  0.00           C
ATOM  11393 4C31 POPE5 320      29.605  81.424  51.920  1.00  0.00           C
ATOM  11396 5C31 POPE5 320      29.135  81.873  50.540  1.00  0.00           C
ATOM  11399 6C31 POPE5 320      30.165  81.665  49.430  1.00  0.00           C
ATOM  11403  NH3 POPE6 321      22.454  50.185  21.960  1.00  0.00           N
ATOM  11407  C12 POPE6 321      22.135  50.435  20.520  1.00  0.00           C
ATOM  11410  C11 POPE6 321      23.295  51.175  19.840  1.00  0.00           C
ATOM  11413  P   POPE6 321      25.825  50.744  20.550  1.00  0.00           P
ATOM  11414  O13 POPE6 321      26.434  49.505  21.110  1.00  0.00           O
ATOM  11415  O14 POPE6 321      26.605  51.535  19.580  1.00  0.00           O
ATOM  11416  O11 POPE6 321      25.345  51.625  21.790  1.00  0.00           O
ATOM  11417  O12 POPE6 321      24.465  50.354  19.860  1.00  0.00           O
ATOM  11418  C1  POPE6 321      26.385  52.015  22.710  1.00  0.00           C
ATOM  11421  C2  POPE6 321      25.855  52.765  23.970  1.00  0.00           C
ATOM  11423  O21 POPE6 321      26.995  53.095  24.770  1.00  0.00           O
ATOM  11424  C21 POPE6 321      26.755  53.915  25.800  1.00  0.00           C
ATOM  11425  O22 POPE6 321      25.755  54.595  25.940  1.00  0.00           O
ATOM  11426  C22 POPE6 321      27.955  53.805  26.750  1.00  0.00           C
ATOM  11429  C3  POPE6 321      24.815  51.945  24.780  1.00  0.00           C
ATOM  11432  O31 POPE6 321      25.325  51.425  26.030  1.00  0.00           O
ATOM  11433  C31 POPE6 321      25.855  50.224  26.060  1.00  0.00           C
ATOM  11434  O32 POPE6 321      26.065  49.505  25.090  1.00  0.00           O
ATOM  11435  C32 POPE6 321      26.005  49.835  27.520  1.00  0.00           C
ATOM  11438  C23 POPE6 321      27.595  53.625  28.240  1.00  0.00           C
ATOM  11441  C24 POPE6 321      28.145  54.774  29.090  1.00  0.00           C
ATOM  11444  C25 POPE6 321      28.114  54.465  30.590  1.00  0.00           C
ATOM  11447  C26 POPE6 321      29.425  53.834  31.060  1.00  0.00           C
ATOM  11450  C27 POPE6 321      29.355  53.325  32.500  1.00  0.00           C
ATOM  11453  C28 POPE6 321      30.685  52.705  32.970  1.00  0.00           C
ATOM  11456  C29 POPE6 321      30.745  52.375  34.450  1.00  0.00           C
ATOM  11458 0C21 POPE6 321      30.725  53.255  35.470  1.00  0.00           C
ATOM  11460 1C21 POPE6 321      30.695  54.764  35.380  1.00  0.00           C
ATOM  11463 2C21 POPE6 321      29.495  55.405  36.100  1.00  0.00           C
ATOM  11466 3C21 POPE6 321      29.605  55.375  37.640  1.00  0.00           C
ATOM  11469 4C21 POPE6 321      28.415  56.085  38.320  1.00  0.00           C
ATOM  11472 5C21 POPE6 321      28.485  56.035  39.850  1.00  0.00           C
ATOM  11475 6C21 POPE6 321      27.205  56.565  40.500  1.00  0.00           C
ATOM  11478 7C21 POPE6 321      27.125  56.235  41.990  1.00  0.00           C
ATOM  11481 8C21 POPE6 321      25.765  56.585  42.610  1.00  0.00           C
ATOM  11485  C33 POPE6 321      26.305  48.335  27.700  1.00  0.00           C
ATOM  11488  C34 POPE6 321      26.165  47.835  29.160  1.00  0.00           C
ATOM  11491  C35 POPE6 321      26.545  48.844  30.250  1.00  0.00           C
ATOM  11494  C36 POPE6 321      26.905  48.174  31.580  1.00  0.00           C
ATOM  11497  C37 POPE6 321      27.295  49.165  32.680  1.00  0.00           C
ATOM  11500  C38 POPE6 321      28.165  48.524  33.780  1.00  0.00           C
ATOM  11503  C39 POPE6 321      27.395  47.675  34.810  1.00  0.00           C
ATOM  11506 0C31 POPE6 321      26.575  48.494  35.820  1.00  0.00           C
ATOM  11509 1C31 POPE6 321      26.215  47.675  37.070  1.00  0.00           C
ATOM  11512 2C31 POPE6 321      25.425  48.465  38.120  1.00  0.00           C
ATOM  11515 3C31 POPE6 321      25.485  47.815  39.510  1.00  0.00           C
ATOM  11518 4C31 POPE6 321      24.875  48.694  40.610  1.00  0.00           C
ATOM  11521 5C31 POPE6 321      24.785  47.955  41.950  1.00  0.00           C
ATOM  11524 6C31 POPE6 321      24.205  48.815  43.080  1.00  0.00           C
ATOM  11528  NH3 POPE7 322      85.104  69.435  65.240  1.00  0.00           N
ATOM  11532  C12 POPE7 322      84.335  69.094  66.490  1.00  0.00           C
ATOM  11535  C11 POPE7 322      82.814  69.275  66.320  1.00  0.00           C
ATOM  11538  P   POPE7 322      80.864  67.925  67.350  1.00  0.00           P
ATOM  11539  O13 POPE7 322      80.394  66.524  67.490  1.00  0.00           O
ATOM  11540  O14 POPE7 322      81.275  68.555  68.630  1.00  0.00           O
ATOM  11541  O11 POPE7 322      79.755  68.774  66.610  1.00  0.00           O
ATOM  11542  O12 POPE7 322      82.155  67.995  66.430  1.00  0.00           O
ATOM  11543  C1  POPE7 322      79.714  68.744  65.180  1.00  0.00           C
ATOM  11546  C2  POPE7 322      78.295  69.054  64.630  1.00  0.00           C
ATOM  11548  O21 POPE7 322      78.365  69.115  63.190  1.00  0.00           O
ATOM  11549  C21 POPE7 322      77.354  68.514  62.550  1.00  0.00           C
ATOM  11550  O22 POPE7 322      76.454  67.885  63.090  1.00  0.00           O
ATOM  11551  C22 POPE7 322      77.535  68.674  61.040  1.00  0.00           C
ATOM  11554  C3  POPE7 322      77.805  70.405  65.230  1.00  0.00           C
ATOM  11557  O31 POPE7 322      76.934  71.155  64.340  1.00  0.00           O
ATOM  11558  C31 POPE7 322      77.525  72.095  63.610  1.00  0.00           C
ATOM  11559  O32 POPE7 322      78.695  72.413  63.700  1.00  0.00           O
ATOM  11560  C32 POPE7 322      76.535  72.685  62.580  1.00  0.00           C
ATOM  11563  C23 POPE7 322      76.644  67.685  60.240  1.00  0.00           C
ATOM  11566  C24 POPE7 322      76.945  67.703  58.730  1.00  0.00           C
ATOM  11569  C25 POPE7 322      76.364  68.914  57.970  1.00  0.00           C
ATOM  11572  C26 POPE7 322      74.845  69.094  58.150  1.00  0.00           C
ATOM  11575  C27 POPE7 322      74.205  69.854  56.980  1.00  0.00           C
ATOM  11578  C28 POPE7 322      72.695  70.085  57.150  1.00  0.00           C
ATOM  11581  C29 POPE7 322      72.074  70.475  55.830  1.00  0.00           C
ATOM  11583 0C21 POPE7 322      71.205  71.475  55.580  1.00  0.00           C
ATOM  11585 1C21 POPE7 322      70.585  72.435  56.560  1.00  0.00           C
ATOM  11588 2C21 POPE7 322      71.145  73.865  56.530  1.00  0.00           C
ATOM  11591 3C21 POPE7 322      71.494  74.383  55.120  1.00  0.00           C
ATOM  11594 4C21 POPE7 322      71.795  75.883  55.100  1.00  0.00           C
ATOM  11597 5C21 POPE7 322      72.695  76.305  53.930  1.00  0.00           C
ATOM  11600 6C21 POPE7 322      72.244  75.785  52.560  1.00  0.00           C
ATOM  11603 7C21 POPE7 322      73.135  76.335  51.430  1.00  0.00           C
ATOM  11606 8C21 POPE7 322      72.744  75.895  50.020  1.00  0.00           C
ATOM  11610  C33 POPE7 322      77.275  73.285  61.350  1.00  0.00           C
ATOM  11613  C34 POPE7 322      76.375  73.514  60.120  1.00  0.00           C
ATOM  11616  C35 POPE7 322      77.174  73.523  58.800  1.00  0.00           C
ATOM  11619  C36 POPE7 322      76.275  73.785  57.580  1.00  0.00           C
ATOM  11622  C37 POPE7 322      76.985  73.645  56.230  1.00  0.00           C
ATOM  11625  C38 POPE7 322      76.104  74.115  55.060  1.00  0.00           C
ATOM  11628  C39 POPE7 322      76.754  74.045  53.660  1.00  0.00           C
ATOM  11631 0C31 POPE7 322      78.085  74.795  53.550  1.00  0.00           C
ATOM  11634 1C31 POPE7 322      78.354  75.395  52.160  1.00  0.00           C
ATOM  11637 2C31 POPE7 322      79.805  75.865  52.000  1.00  0.00           C
ATOM  11640 3C31 POPE7 322      80.104  76.535  50.640  1.00  0.00           C
ATOM  11643 4C31 POPE7 322      79.364  77.865  50.440  1.00  0.00           C
ATOM  11646 5C31 POPE7 322      79.994  78.715  49.320  1.00  0.00           C
ATOM  11649 6C31 POPE7 322      79.335  80.084  49.140  1.00  0.00           C
ATOM  11653  NH3 POPE8 323      55.835  89.214  27.460  1.00  0.00           N
ATOM  11657  C12 POPE8 323      54.414  88.694  27.570  1.00  0.00           C
ATOM  11660  C11 POPE8 323      54.265  87.565  28.610  1.00  0.00           C
ATOM  11663  P   POPE8 323      52.475  85.695  29.130  1.00  0.00           P
ATOM  11664  O13 POPE8 323      51.135  85.784  29.740  1.00  0.00           O
ATOM  11665  O14 POPE8 323      52.645  84.664  28.070  1.00  0.00           O
ATOM  11666  O11 POPE8 323      53.515  85.384  30.280  1.00  0.00           O
ATOM  11667  O12 POPE8 323      52.925  87.094  28.590  1.00  0.00           O
ATOM  11668  C1  POPE8 323      53.424  85.883  31.610  1.00  0.00           C
ATOM  11671  C2  POPE8 323      53.445  84.725  32.660  1.00  0.00           C
ATOM  11673  O21 POPE8 323      53.715  85.343  33.940  1.00  0.00           O
ATOM  11674  C21 POPE8 323      53.225  84.734  35.020  1.00  0.00           C
ATOM  11675  O22 POPE8 323      52.495  83.764  35.000  1.00  0.00           O
ATOM  11676  C22 POPE8 323      53.815  85.404  36.270  1.00  0.00           C
ATOM  11679  C3  POPE8 323      54.534  83.663  32.310  1.00  0.00           C
ATOM  11682  O31 POPE8 323      54.344  82.374  32.930  1.00  0.00           O
ATOM  11683  C31 POPE8 323      55.055  82.154  34.040  1.00  0.00           C
ATOM  11684  O32 POPE8 323      55.714  82.994  34.620  1.00  0.00           O
ATOM  11685  C32 POPE8 323      54.975  80.674  34.440  1.00  0.00           C
ATOM  11688  C23 POPE8 323      53.395  84.855  37.670  1.00  0.00           C
ATOM  11691  C24 POPE8 323      53.385  85.954  38.770  1.00  0.00           C
ATOM  11694  C25 POPE8 323      53.815  85.454  40.160  1.00  0.00           C
ATOM  11697  C26 POPE8 323      53.245  86.285  41.340  1.00  0.00           C
ATOM  11700  C27 POPE8 323      53.795  85.844  42.710  1.00  0.00           C
ATOM  11703  C28 POPE8 323      53.085  86.465  43.940  1.00  0.00           C
ATOM  11706  C29 POPE8 323      53.365  87.924  44.180  1.00  0.00           C
ATOM  11708 0C21 POPE8 323      54.235  88.454  45.070  1.00  0.00           C
ATOM  11710 1C21 POPE8 323      55.125  87.674  46.010  1.00  0.00           C
ATOM  11713 2C21 POPE8 323      55.555  88.425  47.290  1.00  0.00           C
ATOM  11716 3C21 POPE8 323      54.414  88.725  48.270  1.00  0.00           C
ATOM  11719 4C21 POPE8 323      54.855  88.824  49.740  1.00  0.00           C
ATOM  11722 5C21 POPE8 323      55.625  90.105  50.070  1.00  0.00           C
ATOM  11725 6C21 POPE8 323      56.145  90.145  51.520  1.00  0.00           C
ATOM  11728 7C21 POPE8 323      56.964  91.404  51.820  1.00  0.00           C
ATOM  11731 8C21 POPE8 323      57.824  91.264  53.070  1.00  0.00           C
ATOM  11735  C33 POPE8 323      55.454  80.384  35.880  1.00  0.00           C
[truncated: 1,806,505 more chars]
