# Supplementary material for: Characterizing Membrane Association and Periplasmic Transfer of Bacterial Lipoproteins through Molecular Dynamics Simulations
Source: Structure. 2020 Apr 7;28(4):475–487.e3. doi: 10.1016/j.str.2020.01.012 (PMC7139219; doi:10.1016/j.str.2020.01.012)
Supplement: Data S1. Final Coordinates from Simulations (Y–Z), Related to Figure 3 [file mmc3.zip › Y-Z/YJIK-2-atomistic.pdb]

TITLE     Protein
REMARK    THIS IS A SIMULATION BOX
CRYST1  129.189  129.189  132.888  90.00  90.00  90.00 P 1           1
MODEL        1
ATOM      1  N   CYSTA   1      65.299  70.210  71.679  1.00  0.00           N
ATOM      3  CA  CYSTA   1      66.519  69.419  71.669  1.00  0.00           C
ATOM      5  C   CYSTA   1      66.279  67.989  72.129  1.00  0.00           C
ATOM      6  O   CYSTA   1      66.889  67.080  71.599  1.00  0.00           O
ATOM      7  CB  CYSTA   1      67.659  70.049  72.539  1.00  0.00           C
ATOM     10  SG  CYSTA   1      68.559  71.489  71.839  1.00  0.00           S
ATOM     11  C1  CYSTA   1      67.239  72.729  71.919  1.00  0.00           C
ATOM     14  CA1 CYSTA   1      64.870  70.970  70.679  1.00  0.00           C
ATOM     15  OA1 CYSTA   1      63.959  71.739  70.929  1.00  0.00           O
ATOM     16  CA2 CYSTA   1      65.509  70.970  69.319  1.00  0.00           C
ATOM     19  C11 CYSTA   1      67.529  74.179  72.399  1.00  0.00           C
ATOM     21  O11 CYSTA   1      67.749  75.020  71.269  1.00  0.00           O
ATOM     22  CX1 CYSTA   1      67.570  76.290  71.559  1.00  0.00           C
ATOM     23  OX1 CYSTA   1      66.829  76.719  72.429  1.00  0.00           O
ATOM     24  CX2 CYSTA   1      68.489  77.139  70.719  1.00  0.00           C
ATOM     27  C12 CYSTA   1      68.669  74.379  73.439  1.00  0.00           C
ATOM     30  O12 CYSTA   1      69.999  74.390  72.879  1.00  0.00           O
ATOM     31  CD1 CYSTA   1      70.949  74.580  73.799  1.00  0.00           C
ATOM     32  OD1 CYSTA   1      70.779  74.559  75.009  1.00  0.00           O
ATOM     33  CD2 CYSTA   1      72.239  75.009  73.129  1.00  0.00           C
ATOM     36  CA3 CYSTA   1      65.249  69.670  68.529  1.00  0.00           C
ATOM     39  CA4 CYSTA   1      66.120  69.589  67.269  1.00  0.00           C
ATOM     42  CA5 CYSTA   1      67.599  69.250  67.539  1.00  0.00           C
ATOM     45  CA6 CYSTA   1      67.820  67.750  67.749  1.00  0.00           C
ATOM     48  CA7 CYSTA   1      69.299  67.329  67.629  1.00  0.00           C
ATOM     51  CA8 CYSTA   1      69.469  65.809  67.499  1.00  0.00           C
ATOM     54  CA9 CYSTA   1      70.899  65.329  67.169  1.00  0.00           C
ATOM     57 0CA1 CYSTA   1      71.439  65.789  65.809  1.00  0.00           C
ATOM     60 1CA1 CYSTA   1      70.889  64.969  64.629  1.00  0.00           C
ATOM     63 2CA1 CYSTA   1      71.179  65.640  63.289  1.00  0.00           C
ATOM     66 3CA1 CYSTA   1      70.709  64.799  62.099  1.00  0.00           C
ATOM     69 4CA1 CYSTA   1      70.889  65.529  60.769  1.00  0.00           C
ATOM     72 5CA1 CYSTA   1      70.309  64.749  59.589  1.00  0.00           C
ATOM     75 6CA1 CYSTA   1      70.290  65.570  58.299  1.00  0.00           C
ATOM     79  CD3 CYSTA   1      72.759  73.930  72.159  1.00  0.00           C
ATOM     82  CD4 CYSTA   1      73.659  74.529  71.079  1.00  0.00           C
ATOM     85  CD5 CYSTA   1      74.360  73.439  70.269  1.00  0.00           C
ATOM     88  CD6 CYSTA   1      73.389  72.540  69.499  1.00  0.00           C
ATOM     91  CD7 CYSTA   1      74.119  71.430  68.749  1.00  0.00           C
ATOM     94  CD8 CYSTA   1      73.259  70.799  67.649  1.00  0.00           C
ATOM     97  CD9 CYSTA   1      74.009  69.680  66.919  1.00  0.00           C
ATOM    100 0CD1 CYSTA   1      73.180  69.039  65.799  1.00  0.00           C
ATOM    103 1CD1 CYSTA   1      72.900  69.979  64.619  1.00  0.00           C
ATOM    106 2CD1 CYSTA   1      72.009  69.329  63.559  1.00  0.00           C
ATOM    109 3CD1 CYSTA   1      71.540  70.309  62.479  1.00  0.00           C
ATOM    112 4CD1 CYSTA   1      72.400  70.329  61.209  1.00  0.00           C
ATOM    115 5CD1 CYSTA   1      72.129  69.109  60.319  1.00  0.00           C
ATOM    118 6CD1 CYSTA   1      72.829  69.179  58.959  1.00  0.00           C
ATOM    122  CX3 CYSTA   1      67.790  77.729  69.489  1.00  0.00           C
ATOM    125  CX4 CYSTA   1      68.650  78.759  68.739  1.00  0.00           C
ATOM    128  CX5 CYSTA   1      70.049  78.249  68.359  1.00  0.00           C
ATOM    131  CX6 CYSTA   1      71.129  78.549  69.389  1.00  0.00           C
ATOM    134  CX7 CYSTA   1      72.519  78.189  68.869  1.00  0.00           C
ATOM    137  CX8 CYSTA   1      73.609  78.540  69.889  1.00  0.00           C
ATOM    140  CX9 CYSTA   1      74.949  78.570  69.199  1.00  0.00           C
ATOM    142 0CX1 CYSTA   1      75.509  79.639  68.619  1.00  0.00           C
ATOM    144 1CX1 CYSTA   1      74.940  81.040  68.579  1.00  0.00           C
ATOM    147 2CX1 CYSTA   1      75.930  82.040  69.179  1.00  0.00           C
ATOM    150 3CX1 CYSTA   1      75.430  83.479  69.059  1.00  0.00           C
ATOM    153 4CX1 CYSTA   1      76.400  84.509  69.659  1.00  0.00           C
ATOM    156 5CX1 CYSTA   1      75.919  85.951  69.449  1.00  0.00           C
ATOM    159 6CX1 CYSTA   1      75.919  86.359  67.969  1.00  0.00           C
ATOM    162 7CX1 CYSTA   1      75.629  87.840  67.699  1.00  0.00           C
ATOM    165 8CX1 CYSTA   1      76.059  88.299  66.309  1.00  0.00           C
ATOM    169  N   THR A   2      65.449  67.789  73.189  1.00  0.00           N
ATOM    171  CA  THR A   2      65.500  66.839  74.329  1.00  0.00           C
ATOM    173  CB  THR A   2      64.250  65.990  74.489  1.00  0.00           C
ATOM    175  OG1 THR A   2      63.809  65.949  75.839  1.00  0.00           O
ATOM    177  CG2 THR A   2      64.430  64.549  74.009  1.00  0.00           C
ATOM    181  C   THR A   2      66.779  66.109  74.739  1.00  0.00           C
ATOM    182  O   THR A   2      66.829  65.329  75.689  1.00  0.00           O
ATOM    183  N   PHE A   3      67.900  66.369  74.049  1.00  0.00           N
ATOM    185  CA  PHE A   3      69.049  65.519  74.099  1.00  0.00           C
ATOM    187  CB  PHE A   3      70.379  66.309  74.019  1.00  0.00           C
ATOM    190  CG  PHE A   3      70.649  67.159  72.789  1.00  0.00           C
ATOM    191  CD1 PHE A   3      71.000  66.570  71.559  1.00  0.00           C
ATOM    193  CE1 PHE A   3      71.579  67.339  70.529  1.00  0.00           C
ATOM    195  CZ  PHE A   3      71.759  68.710  70.699  1.00  0.00           C
ATOM    197  CD2 PHE A   3      70.839  68.549  72.929  1.00  0.00           C
ATOM    199  CE2 PHE A   3      71.369  69.320  71.889  1.00  0.00           C
ATOM    201  C   PHE A   3      68.889  64.390  73.089  1.00  0.00           C
ATOM    202  O   PHE A   3      67.790  63.989  72.689  1.00  0.00           O
ATOM    203  N   PHE A   4      69.989  63.679  72.799  1.00  0.00           N
ATOM    205  CA  PHE A   4      69.900  62.249  72.759  1.00  0.00           C
ATOM    207  CB  PHE A   4      71.260  61.599  72.409  1.00  0.00           C
ATOM    210  CG  PHE A   4      71.470  61.559  70.929  1.00  0.00           C
ATOM    211  CD1 PHE A   4      72.070  62.619  70.239  1.00  0.00           C
ATOM    213  CE1 PHE A   4      72.339  62.500  68.869  1.00  0.00           C
ATOM    215  CZ  PHE A   4      72.019  61.329  68.189  1.00  0.00           C
ATOM    217  CD2 PHE A   4      71.150  60.379  70.229  1.00  0.00           C
ATOM    219  CE2 PHE A   4      71.430  60.259  68.869  1.00  0.00           C
ATOM    221  C   PHE A   4      69.439  61.699  74.099  1.00  0.00           C
ATOM    222  O   PHE A   4      70.150  61.779  75.099  1.00  0.00           O
ATOM    223  N   VAL A   5      68.219  61.139  74.109  1.00  0.00           N
ATOM    225  CA  VAL A   5      67.900  59.849  74.699  1.00  0.00           C
ATOM    227  CB  VAL A   5      68.329  58.730  73.749  1.00  0.00           C
ATOM    229  CG1 VAL A   5      68.089  57.309  74.309  1.00  0.00           C
ATOM    233  CG2 VAL A   5      67.479  58.880  72.489  1.00  0.00           C
ATOM    237  C   VAL A   5      68.349  59.629  76.119  1.00  0.00           C
ATOM    238  O   VAL A   5      67.559  59.759  77.049  1.00  0.00           O
ATOM    239  N   GLN A   6      69.639  59.250  76.249  1.00  0.00           N
ATOM    241  CA  GLN A   6      70.159  58.379  77.269  1.00  0.00           C
ATOM    243  CB  GLN A   6      69.079  57.319  77.699  1.00  0.00           C
ATOM    246  CG  GLN A   6      69.409  55.929  78.269  1.00  0.00           C
ATOM    249  CD  GLN A   6      70.129  54.889  77.409  1.00  0.00           C
ATOM    250  OE1 GLN A   6      70.730  53.969  77.969  1.00  0.00           O
ATOM    251  NE2 GLN A   6      70.049  54.959  76.069  1.00  0.00           N
ATOM    254  C   GLN A   6      71.579  57.969  76.829  1.00  0.00           C
ATOM    255  O   GLN A   6      72.070  56.879  77.049  1.00  0.00           O
ATOM    256  N   SER A   7      72.299  58.889  76.149  1.00  0.00           N
ATOM    258  CA  SER A   7      73.650  58.649  75.599  1.00  0.00           C
ATOM    260  CB  SER A   7      74.299  59.910  74.979  1.00  0.00           C
ATOM    263  OG  SER A   7      73.629  60.270  73.779  1.00  0.00           O
ATOM    265  C   SER A   7      74.680  58.189  76.609  1.00  0.00           C
ATOM    266  O   SER A   7      74.929  58.889  77.579  1.00  0.00           O
ATOM    267  N   CYS A   8      75.309  57.019  76.399  1.00  0.00           N
ATOM    269  CA  CYS A   8      76.260  56.450  77.339  1.00  0.00           C
ATOM    271  CB  CYS A   8      76.769  55.050  76.939  1.00  0.00           C
ATOM    274  SG  CYS A   8      75.400  54.000  76.409  1.00  0.00           S
ATOM    276  C   CYS A   8      77.419  57.359  77.739  1.00  0.00           C
ATOM    277  O   CYS A   8      77.749  58.329  77.069  1.00  0.00           O
ATOM    278  N   ALA A   9      78.110  57.009  78.829  1.00  0.00           N
ATOM    280  CA  ALA A   9      79.449  57.489  79.109  1.00  0.00           C
ATOM    282  CB  ALA A   9      79.909  56.919  80.459  1.00  0.00           C
ATOM    286  C   ALA A   9      80.459  57.129  78.019  1.00  0.00           C
ATOM    287  O   ALA A   9      80.949  55.999  77.969  1.00  0.00           O
ATOM    288  N   ARG A  10      80.870  58.089  77.179  1.00  0.00           N
ATOM    290  CA  ARG A  10      82.169  58.019  76.539  1.00  0.00           C
ATOM    292  CB  ARG A  10      82.239  58.579  75.109  1.00  0.00           C
ATOM    295  CG  ARG A  10      81.299  58.000  74.059  1.00  0.00           C
ATOM    298  CD  ARG A  10      81.999  58.079  72.709  1.00  0.00           C
ATOM    301  NE  ARG A  10      80.979  58.089  71.619  1.00  0.00           N
ATOM    303  CZ  ARG A  10      81.299  58.039  70.339  1.00  0.00           C
ATOM    304  NH1 ARG A  10      80.419  58.239  69.389  1.00  0.00           N
ATOM    307  NH2 ARG A  10      82.549  57.770  70.019  1.00  0.00           N
ATOM    310  C   ARG A  10      83.129  58.889  77.309  1.00  0.00           C
ATOM    311  O   ARG A  10      82.800  60.009  77.699  1.00  0.00           O
ATOM    312  N   LYS A  11      84.370  58.419  77.519  1.00  0.00           N
ATOM    314  CA  LYS A  11      85.349  59.079  78.369  1.00  0.00           C
ATOM    316  CB  LYS A  11      85.790  58.160  79.509  1.00  0.00           C
ATOM    319  CG  LYS A  11      84.569  57.890  80.399  1.00  0.00           C
ATOM    322  CD  LYS A  11      84.869  57.109  81.689  1.00  0.00           C
ATOM    325  CE  LYS A  11      83.640  57.169  82.589  1.00  0.00           C
ATOM    328  NZ  LYS A  11      83.880  56.500  83.869  1.00  0.00           N
ATOM    332  C   LYS A  11      86.450  59.769  77.599  1.00  0.00           C
ATOM    333  O   LYS A  11      87.599  59.959  78.009  1.00  0.00           O
ATOM    334  N   SER A  12      86.000  60.289  76.439  1.00  0.00           N
ATOM    336  CA  SER A  12      86.489  61.469  75.749  1.00  0.00           C
ATOM    338  CB  SER A  12      86.019  61.579  74.269  1.00  0.00           C
ATOM    341  OG  SER A  12      84.669  61.149  74.089  1.00  0.00           O
ATOM    343  C   SER A  12      86.010  62.639  76.549  1.00  0.00           C
ATOM    344  O   SER A  12      84.809  62.820  76.749  1.00  0.00           O
ATOM    345  N   ASN A  13      86.940  63.379  77.169  1.00  0.00           N
ATOM    347  CA  ASN A  13      86.690  63.880  78.509  1.00  0.00           C
ATOM    349  CB  ASN A  13      87.989  64.020  79.339  1.00  0.00           C
ATOM    352  CG  ASN A  13      88.260  62.789  80.199  1.00  0.00           C
ATOM    353  OD1 ASN A  13      89.419  62.439  80.379  1.00  0.00           O
ATOM    354  ND2 ASN A  13      87.220  62.129  80.769  1.00  0.00           N
ATOM    357  C   ASN A  13      85.879  65.149  78.579  1.00  0.00           C
ATOM    358  O   ASN A  13      85.739  65.920  77.639  1.00  0.00           O
ATOM    359  N   HIS A  14      85.239  65.399  79.729  1.00  0.00           N
ATOM    361  CA  HIS A  14      84.090  66.270  79.709  1.00  0.00           C
ATOM    363  CB  HIS A  14      82.919  65.679  80.529  1.00  0.00           C
ATOM    366  ND1 HIS A  14      82.589  63.169  80.489  1.00  0.00           N
ATOM    367  CG  HIS A  14      82.500  64.399  79.859  1.00  0.00           C
ATOM    368  CE1 HIS A  14      82.309  62.289  79.549  1.00  0.00           C
ATOM    370  NE2 HIS A  14      82.049  62.879  78.359  1.00  0.00           N
ATOM    372  CD2 HIS A  14      82.159  64.229  78.549  1.00  0.00           C
ATOM    374  C   HIS A  14      84.470  67.660  80.109  1.00  0.00           C
ATOM    375  O   HIS A  14      84.769  67.960  81.259  1.00  0.00           O
ATOM    376  N   ALA A  15      84.470  68.570  79.129  1.00  0.00           N
ATOM    378  CA  ALA A  15      84.569  69.979  79.369  1.00  0.00           C
ATOM    380  CB  ALA A  15      85.009  70.650  78.059  1.00  0.00           C
ATOM    384  C   ALA A  15      83.239  70.539  79.819  1.00  0.00           C
ATOM    385  O   ALA A  15      82.189  70.079  79.399  1.00  0.00           O
ATOM    386  N   ALA A  16      83.269  71.570  80.669  1.00  0.00           N
ATOM    388  CA  ALA A  16      82.089  72.259  81.109  1.00  0.00           C
ATOM    390  CB  ALA A  16      82.080  72.380  82.639  1.00  0.00           C
ATOM    394  C   ALA A  16      82.129  73.619  80.469  1.00  0.00           C
ATOM    395  O   ALA A  16      83.179  74.250  80.339  1.00  0.00           O
ATOM    396  N   SER A  17      80.989  74.160  80.029  1.00  0.00           N
ATOM    398  CA  SER A  17      81.000  75.549  79.589  1.00  0.00           C
ATOM    400  CB  SER A  17      79.949  75.830  78.489  1.00  0.00           C
ATOM    403  OG  SER A  17      80.189  76.999  77.709  1.00  0.00           O
ATOM    405  C   SER A  17      80.719  76.360  80.839  1.00  0.00           C
ATOM    406  O   SER A  17      80.000  75.939  81.739  1.00  0.00           O
ATOM    407  N   PHE A  18      81.259  77.570  80.919  1.00  0.00           N
ATOM    409  CA  PHE A  18      80.509  78.619  81.569  1.00  0.00           C
ATOM    411  CB  PHE A  18      80.949  78.869  83.049  1.00  0.00           C
ATOM    414  CG  PHE A  18      79.699  78.930  83.889  1.00  0.00           C
ATOM    415  CD1 PHE A  18      78.999  77.750  84.229  1.00  0.00           C
ATOM    417  CE1 PHE A  18      77.709  77.829  84.749  1.00  0.00           C
ATOM    419  CZ  PHE A  18      77.110  79.079  84.949  1.00  0.00           C
ATOM    421  CD2 PHE A  18      79.159  80.159  84.259  1.00  0.00           C
ATOM    423  CE2 PHE A  18      77.860  80.250  84.769  1.00  0.00           C
ATOM    425  C   PHE A  18      80.649  79.790  80.609  1.00  0.00           C
ATOM    426  O   PHE A  18      80.789  80.961  80.969  1.00  0.00           O
ATOM    427  N   GLN A  19      80.680  79.439  79.299  1.00  0.00           N
ATOM    429  CA  GLN A  19      81.189  80.270  78.219  1.00  0.00           C
ATOM    431  CB  GLN A  19      82.110  79.429  77.279  1.00  0.00           C
ATOM    434  CG  GLN A  19      83.530  79.989  77.079  1.00  0.00           C
ATOM    437  CD  GLN A  19      84.549  79.400  78.059  1.00  0.00           C
ATOM    438  OE1 GLN A  19      85.709  79.219  77.709  1.00  0.00           O
ATOM    439  NE2 GLN A  19      84.109  79.099  79.299  1.00  0.00           N
ATOM    442  C   GLN A  19      80.030  80.779  77.389  1.00  0.00           C
ATOM    443  O   GLN A  19      79.979  81.950  77.049  1.00  0.00           O
ATOM    444  N   ASN A  20      79.079  79.880  77.049  1.00  0.00           N
ATOM    446  CA  ASN A  20      77.939  80.189  76.199  1.00  0.00           C
ATOM    448  CB  ASN A  20      77.650  79.079  75.139  1.00  0.00           C
ATOM    451  CG  ASN A  20      78.739  78.880  74.079  1.00  0.00           C
ATOM    452  OD1 ASN A  20      78.570  78.100  73.139  1.00  0.00           O
ATOM    453  ND2 ASN A  20      79.869  79.599  74.189  1.00  0.00           N
ATOM    456  C   ASN A  20      76.729  80.309  77.099  1.00  0.00           C
ATOM    457  O   ASN A  20      75.579  80.159  76.699  1.00  0.00           O
ATOM    458  N   TYR A  21      76.989  80.549  78.389  1.00  0.00           N
ATOM    460  CA  TYR A  21      75.979  80.549  79.399  1.00  0.00           C
ATOM    462  CB  TYR A  21      76.449  79.699  80.619  1.00  0.00           C
ATOM    465  CG  TYR A  21      76.669  78.219  80.309  1.00  0.00           C
ATOM    466  CD1 TYR A  21      76.389  77.559  79.099  1.00  0.00           C
ATOM    468  CE1 TYR A  21      76.489  76.169  78.989  1.00  0.00           C
ATOM    470  CZ  TYR A  21      76.860  75.399  80.089  1.00  0.00           C
ATOM    471  OH  TYR A  21      77.029  74.009  79.959  1.00  0.00           O
ATOM    473  CD2 TYR A  21      77.070  77.419  81.389  1.00  0.00           C
ATOM    475  CE2 TYR A  21      77.139  76.029  81.309  1.00  0.00           C
ATOM    477  C   TYR A  21      75.750  82.040  79.629  1.00  0.00           C
ATOM    478  O   TYR A  21      76.689  82.830  79.679  1.00  0.00           O
ATOM    479  N   HIS A  22      74.469  82.440  79.559  1.00  0.00           N
ATOM    481  CA  HIS A  22      73.919  83.619  78.929  1.00  0.00           C
ATOM    483  CB  HIS A  22      73.139  83.150  77.689  1.00  0.00           C
ATOM    486  ND1 HIS A  22      74.549  83.469  75.719  1.00  0.00           N
ATOM    487  CG  HIS A  22      73.449  83.880  76.439  1.00  0.00           C
ATOM    488  CE1 HIS A  22      74.409  84.040  74.539  1.00  0.00           C
ATOM    490  NE2 HIS A  22      73.289  84.799  74.479  1.00  0.00           N
ATOM    492  CD2 HIS A  22      72.669  84.701  75.699  1.00  0.00           C
ATOM    494  C   HIS A  22      72.930  84.299  79.869  1.00  0.00           C
ATOM    495  O   HIS A  22      72.790  83.900  81.019  1.00  0.00           O
ATOM    496  N   ALA A  23      72.159  85.299  79.399  1.00  0.00           N
ATOM    498  CA  ALA A  23      71.059  85.849  80.159  1.00  0.00           C
ATOM    500  CB  ALA A  23      71.279  87.340  80.469  1.00  0.00           C
ATOM    504  C   ALA A  23      69.750  85.640  79.409  1.00  0.00           C
ATOM    505  O   ALA A  23      69.649  85.849  78.199  1.00  0.00           O
ATOM    506  N   THR A  24      68.729  85.190  80.159  1.00  0.00           N
ATOM    508  CA  THR A  24      67.320  85.279  79.799  1.00  0.00           C
ATOM    510  CB  THR A  24      66.750  84.120  78.969  1.00  0.00           C
ATOM    512  OG1 THR A  24      67.609  83.740  77.909  1.00  0.00           O
ATOM    514  CG2 THR A  24      65.409  84.500  78.309  1.00  0.00           C
ATOM    518  C   THR A  24      66.709  85.370  81.189  1.00  0.00           C
ATOM    519  O   THR A  24      67.469  85.439  82.149  1.00  0.00           O
ATOM    520  N   ILE A  25      65.369  85.430  81.309  1.00  0.00           N
ATOM    522  CA  ILE A  25      64.579  85.811  82.469  1.00  0.00           C
ATOM    524  CB  ILE A  25      63.199  85.139  82.469  1.00  0.00           C
ATOM    526  CG2 ILE A  25      63.059  83.959  83.459  1.00  0.00           C
ATOM    530  CG1 ILE A  25      62.099  86.190  82.659  1.00  0.00           C
ATOM    533  CD  ILE A  25      60.709  85.640  82.329  1.00  0.00           C
ATOM    537  C   ILE A  25      65.169  85.881  83.879  1.00  0.00           C
ATOM    538  O   ILE A  25      65.709  84.929  84.459  1.00  0.00           O
ATOM    539  N   ASP A  26      64.979  87.070  84.499  1.00  0.00           N
ATOM    541  CA  ASP A  26      65.150  87.280  85.919  1.00  0.00           C
ATOM    543  CB  ASP A  26      65.430  88.779  86.219  1.00  0.00           C
ATOM    546  CG  ASP A  26      66.599  89.299  85.419  1.00  0.00           C
ATOM    547  OD1 ASP A  26      66.489  90.470  84.979  1.00  0.00           O
ATOM    548  OD2 ASP A  26      67.639  88.590  85.309  1.00  0.00           O
ATOM    549  C   ASP A  26      63.900  86.839  86.689  1.00  0.00           C
ATOM    550  O   ASP A  26      63.149  85.969  86.269  1.00  0.00           O
ATOM    551  N   GLY A  27      63.629  87.440  87.869  1.00  0.00           N
ATOM    553  CA  GLY A  27      62.499  87.061  88.709  1.00  0.00           C
ATOM    556  C   GLY A  27      61.099  87.020  88.099  1.00  0.00           C
ATOM    557  O   GLY A  27      60.649  87.889  87.359  1.00  0.00           O
ATOM    558  N   LYS A  28      60.329  85.989  88.499  1.00  0.00           N
ATOM    560  CA  LYS A  28      58.959  85.790  88.079  1.00  0.00           C
ATOM    562  CB  LYS A  28      58.739  84.530  87.199  1.00  0.00           C
ATOM    565  CG  LYS A  28      59.189  84.680  85.739  1.00  0.00           C
ATOM    568  CD  LYS A  28      58.149  84.129  84.729  1.00  0.00           C
ATOM    571  CE  LYS A  28      56.930  85.029  84.459  1.00  0.00           C
ATOM    574  NZ  LYS A  28      56.049  84.450  83.419  1.00  0.00           N
ATOM    578  C   LYS A  28      57.979  85.790  89.239  1.00  0.00           C
ATOM    579  O   LYS A  28      58.289  85.439  90.379  1.00  0.00           O
ATOM    580  N   GLU A  29      56.739  86.179  88.929  1.00  0.00           N
ATOM    582  CA  GLU A  29      55.579  86.039  89.769  1.00  0.00           C
ATOM    584  CB  GLU A  29      54.559  87.170  89.499  1.00  0.00           C
ATOM    587  CG  GLU A  29      54.570  88.290  90.559  1.00  0.00           C
ATOM    590  CD  GLU A  29      55.799  89.169  90.479  1.00  0.00           C
ATOM    591  OE1 GLU A  29      55.969  90.050  91.359  1.00  0.00           O
ATOM    592  OE2 GLU A  29      56.559  89.080  89.469  1.00  0.00           O
ATOM    593  C   GLU A  29      54.909  84.719  89.509  1.00  0.00           C
ATOM    594  O   GLU A  29      54.849  84.281  88.369  1.00  0.00           O
ATOM    595  N   ILE A  30      54.349  84.070  90.549  1.00  0.00           N
ATOM    597  CA  ILE A  30      54.020  82.659  90.499  1.00  0.00           C
ATOM    599  CB  ILE A  30      55.239  81.850  90.929  1.00  0.00           C
ATOM    601  CG2 ILE A  30      54.899  80.660  91.839  1.00  0.00           C
ATOM    605  CG1 ILE A  30      55.979  81.360  89.669  1.00  0.00           C
ATOM    608  CD  ILE A  30      57.469  81.079  89.849  1.00  0.00           C
ATOM    612  C   ILE A  30      52.729  82.391  91.259  1.00  0.00           C
ATOM    613  O   ILE A  30      52.519  82.840  92.379  1.00  0.00           O
ATOM    614  N   ALA A  31      51.759  81.689  90.619  1.00  0.00           N
ATOM    616  CA  ALA A  31      50.349  82.029  90.809  1.00  0.00           C
ATOM    618  CB  ALA A  31      49.789  82.469  89.439  1.00  0.00           C
ATOM    622  C   ALA A  31      49.449  80.900  91.309  1.00  0.00           C
ATOM    623  O   ALA A  31      49.079  80.000  90.569  1.00  0.00           O
ATOM    624  N   GLY A  32      48.989  80.889  92.579  1.00  0.00           N
ATOM    626  CA  GLY A  32      49.449  81.640  93.729  1.00  0.00           C
ATOM    629  C   GLY A  32      50.349  80.779  94.549  1.00  0.00           C
ATOM    630  O   GLY A  32      49.909  80.040  95.419  1.00  0.00           O
ATOM    631  N   ILE A  33      51.660  80.849  94.269  1.00  0.00           N
ATOM    633  CA  ILE A  33      52.669  80.159  95.059  1.00  0.00           C
ATOM    635  CB  ILE A  33      53.239  78.910  94.379  1.00  0.00           C
ATOM    637  CG2 ILE A  33      54.649  78.529  94.909  1.00  0.00           C
ATOM    641  CG1 ILE A  33      52.219  77.770  94.549  1.00  0.00           C
ATOM    644  CD  ILE A  33      52.619  76.509  93.789  1.00  0.00           C
ATOM    648  C   ILE A  33      53.719  81.139  95.539  1.00  0.00           C
ATOM    649  O   ILE A  33      54.129  82.059  94.839  1.00  0.00           O
ATOM    650  N   THR A  34      54.119  80.989  96.809  1.00  0.00           N
ATOM    652  CA  THR A  34      54.739  82.059  97.609  1.00  0.00           C
ATOM    654  CB  THR A  34      53.669  83.060  98.049  1.00  0.00           C
ATOM    656  OG1 THR A  34      54.059  83.909  99.129  1.00  0.00           O
ATOM    658  CG2 THR A  34      52.409  82.309  98.519  1.00  0.00           C
ATOM    662  C   THR A  34      55.449  81.399  98.779  1.00  0.00           C
ATOM    663  O   THR A  34      55.799  81.969  99.819  1.00  0.00           O
ATOM    664  N   ASN A  35      55.660  80.099  98.649  1.00  0.00           N
ATOM    666  CA  ASN A  35      55.930  79.210  99.739  1.00  0.00           C
ATOM    668  CB  ASN A  35      54.610  78.610 100.339  1.00  0.00           C
ATOM    671  CG  ASN A  35      54.189  79.239 101.669  1.00  0.00           C
ATOM    672  OD1 ASN A  35      53.419  78.700 102.469  1.00  0.00           O
ATOM    673  ND2 ASN A  35      54.820  80.390 102.019  1.00  0.00           N
ATOM    676  C   ASN A  35      56.860  78.199  99.179  1.00  0.00           C
ATOM    677  O   ASN A  35      57.089  78.140  97.979  1.00  0.00           O
ATOM    678  N   ASN A  36      57.549  77.509 100.099  1.00  0.00           N
ATOM    680  CA  ASN A  36      58.979  77.349 100.039  1.00  0.00           C
ATOM    682  CB  ASN A  36      59.529  77.130 101.489  1.00  0.00           C
ATOM    685  CG  ASN A  36      59.779  78.430 102.269  1.00  0.00           C
ATOM    686  OD1 ASN A  36      59.570  78.570 103.479  1.00  0.00           O
ATOM    687  ND2 ASN A  36      60.200  79.469 101.509  1.00  0.00           N
ATOM    690  C   ASN A  36      59.360  76.270  99.049  1.00  0.00           C
ATOM    691  O   ASN A  36      58.939  75.130  99.179  1.00  0.00           O
ATOM    692  N   ILE A  37      60.079  76.679  97.979  1.00  0.00           N
ATOM    694  CA  ILE A  37      59.929  76.089  96.669  1.00  0.00           C
ATOM    696  CB  ILE A  37      59.479  77.139  95.629  1.00  0.00           C
ATOM    698  CG2 ILE A  37      60.639  77.739  94.819  1.00  0.00           C
ATOM    702  CG1 ILE A  37      58.379  76.549  94.719  1.00  0.00           C
ATOM    705  CD  ILE A  37      57.799  77.570  93.729  1.00  0.00           C
ATOM    709  C   ILE A  37      61.219  75.379  96.309  1.00  0.00           C
ATOM    710  O   ILE A  37      62.309  75.960  96.349  1.00  0.00           O
ATOM    711  N   SER A  38      61.119  74.070  96.059  1.00  0.00           N
ATOM    713  CA  SER A  38      62.239  73.160  96.309  1.00  0.00           C
ATOM    715  CB  SER A  38      61.729  71.979  97.169  1.00  0.00           C
ATOM    718  OG  SER A  38      60.829  72.439  98.179  1.00  0.00           O
ATOM    720  C   SER A  38      62.900  72.669  95.019  1.00  0.00           C
ATOM    721  O   SER A  38      63.259  73.449  94.149  1.00  0.00           O
ATOM    722  N   SER A  39      63.059  71.329  94.849  1.00  0.00           N
ATOM    724  CA  SER A  39      63.449  70.650  93.599  1.00  0.00           C
ATOM    726  CB  SER A  39      63.259  69.109  93.679  1.00  0.00           C
ATOM    729  OG  SER A  39      64.389  68.460  94.259  1.00  0.00           O
ATOM    731  C   SER A  39      62.829  71.119  92.279  1.00  0.00           C
ATOM    732  O   SER A  39      61.829  71.820  92.239  1.00  0.00           O
ATOM    733  N   LEU A  40      63.409  70.699  91.139  1.00  0.00           N
ATOM    735  CA  LEU A  40      62.889  71.009  89.819  1.00  0.00           C
ATOM    737  CB  LEU A  40      63.629  72.259  89.269  1.00  0.00           C
ATOM    740  CG  LEU A  40      62.789  73.290  88.499  1.00  0.00           C
ATOM    742  CD1 LEU A  40      63.729  74.369  87.959  1.00  0.00           C
ATOM    746  CD2 LEU A  40      61.720  73.930  89.389  1.00  0.00           C
ATOM    750  C   LEU A  40      63.229  69.749  89.039  1.00  0.00           C
ATOM    751  O   LEU A  40      64.059  68.979  89.499  1.00  0.00           O
ATOM    752  N   THR A  41      62.599  69.460  87.879  1.00  0.00           N
ATOM    754  CA  THR A  41      62.989  68.260  87.109  1.00  0.00           C
ATOM    756  CB  THR A  41      62.609  66.929  87.799  1.00  0.00           C
ATOM    758  OG1 THR A  41      63.489  65.889  87.429  1.00  0.00           O
ATOM    760  CG2 THR A  41      61.199  66.459  87.429  1.00  0.00           C
ATOM    764  C   THR A  41      62.320  68.359  85.739  1.00  0.00           C
ATOM    765  O   THR A  41      61.439  69.199  85.559  1.00  0.00           O
ATOM    766  N   TRP A  42      62.669  67.509  84.749  1.00  0.00           N
ATOM    768  CA  TRP A  42      61.930  67.430  83.479  1.00  0.00           C
ATOM    770  CB  TRP A  42      62.489  66.369  82.469  1.00  0.00           C
ATOM    773  CG  TRP A  42      63.820  66.559  81.829  1.00  0.00           C
ATOM    774  CD1 TRP A  42      64.040  66.829  80.499  1.00  0.00           C
ATOM    776  NE1 TRP A  42      65.349  66.550  80.179  1.00  0.00           N
ATOM    778  CE2 TRP A  42      66.000  66.109  81.299  1.00  0.00           C
ATOM    779  CD2 TRP A  42      65.070  66.130  82.379  1.00  0.00           C
ATOM    780  CE3 TRP A  42      65.470  65.699  83.639  1.00  0.00           C
ATOM    782  CZ3 TRP A  42      66.779  65.229  83.799  1.00  0.00           C
ATOM    784  CZ2 TRP A  42      67.269  65.570  81.449  1.00  0.00           C
ATOM    786  CH2 TRP A  42      67.650  65.139  82.719  1.00  0.00           C
ATOM    788  C   TRP A  42      60.449  67.019  83.599  1.00  0.00           C
ATOM    789  O   TRP A  42      60.089  66.109  84.319  1.00  0.00           O
ATOM    790  N   SER A  43      59.579  67.559  82.739  1.00  0.00           N
ATOM    792  CA  SER A  43      58.759  66.669  81.929  1.00  0.00           C
ATOM    794  CB  SER A  43      57.229  66.789  82.149  1.00  0.00           C
ATOM    797  OG  SER A  43      56.539  65.679  81.569  1.00  0.00           O
ATOM    799  C   SER A  43      59.049  66.960  80.489  1.00  0.00           C
ATOM    800  O   SER A  43      58.679  68.010  79.959  1.00  0.00           O
ATOM    801  N   ALA A  44      59.739  66.020  79.809  1.00  0.00           N
ATOM    803  CA  ALA A  44      60.189  66.209  78.449  1.00  0.00           C
ATOM    805  CB  ALA A  44      61.269  65.169  78.109  1.00  0.00           C
ATOM    809  C   ALA A  44      59.079  66.090  77.429  1.00  0.00           C
ATOM    810  O   ALA A  44      59.220  66.539  76.309  1.00  0.00           O
ATOM    811  N   GLN A  45      57.929  65.489  77.819  1.00  0.00           N
ATOM    813  CA  GLN A  45      56.849  65.259  76.879  1.00  0.00           C
ATOM    815  CB  GLN A  45      56.779  63.750  76.509  1.00  0.00           C
ATOM    818  CG  GLN A  45      55.400  63.029  76.509  1.00  0.00           C
ATOM    821  CD  GLN A  45      54.680  62.979  77.859  1.00  0.00           C
ATOM    822  OE1 GLN A  45      53.459  62.899  77.959  1.00  0.00           O
ATOM    823  NE2 GLN A  45      55.470  63.029  78.949  1.00  0.00           N
ATOM    826  C   GLN A  45      55.509  65.839  77.309  1.00  0.00           C
ATOM    827  O   GLN A  45      54.570  65.859  76.519  1.00  0.00           O
ATOM    828  N   SER A  46      55.369  66.329  78.569  1.00  0.00           N
ATOM    830  CA  SER A  46      54.119  66.960  78.999  1.00  0.00           C
ATOM    832  CB  SER A  46      53.759  66.509  80.449  1.00  0.00           C
ATOM    835  OG  SER A  46      52.359  66.539  80.729  1.00  0.00           O
ATOM    837  C   SER A  46      54.319  68.470  78.979  1.00  0.00           C
ATOM    838  O   SER A  46      53.409  69.250  79.249  1.00  0.00           O
ATOM    839  N   ASN A  47      55.549  68.910  78.639  1.00  0.00           N
ATOM    841  CA  ASN A  47      56.169  70.210  78.879  1.00  0.00           C
ATOM    843  CB  ASN A  47      56.049  71.219  77.729  1.00  0.00           C
ATOM    846  CG  ASN A  47      56.609  70.689  76.419  1.00  0.00           C
ATOM    847  OD1 ASN A  47      55.849  70.619  75.449  1.00  0.00           O
ATOM    848  ND2 ASN A  47      57.910  70.329  76.359  1.00  0.00           N
ATOM    851  C   ASN A  47      55.769  70.930  80.139  1.00  0.00           C
ATOM    852  O   ASN A  47      54.969  71.869  80.139  1.00  0.00           O
ATOM    853  N   THR A  48      56.309  70.479  81.249  1.00  0.00           N
ATOM    855  CA  THR A  48      55.909  70.990  82.529  1.00  0.00           C
ATOM    857  CB  THR A  48      54.680  70.259  83.079  1.00  0.00           C
ATOM    859  OG1 THR A  48      53.709  71.160  83.569  1.00  0.00           O
ATOM    861  CG2 THR A  48      54.979  69.299  84.219  1.00  0.00           C
ATOM    865  C   THR A  48      57.129  70.790  83.369  1.00  0.00           C
ATOM    866  O   THR A  48      57.889  69.839  83.149  1.00  0.00           O
ATOM    867  N   LEU A  49      57.369  71.669  84.349  1.00  0.00           N
ATOM    869  CA  LEU A  49      58.399  71.529  85.329  1.00  0.00           C
ATOM    871  CB  LEU A  49      59.279  72.799  85.469  1.00  0.00           C
ATOM    874  CG  LEU A  49      60.349  73.000  84.379  1.00  0.00           C
ATOM    876  CD1 LEU A  49      61.070  74.309  84.689  1.00  0.00           C
ATOM    880  CD2 LEU A  49      59.820  73.049  82.939  1.00  0.00           C
ATOM    884  C   LEU A  49      57.679  71.349  86.629  1.00  0.00           C
ATOM    885  O   LEU A  49      56.809  72.139  86.979  1.00  0.00           O
ATOM    886  N   PHE A  50      57.989  70.279  87.369  1.00  0.00           N
ATOM    888  CA  PHE A  50      57.449  70.110  88.699  1.00  0.00           C
ATOM    890  CB  PHE A  50      57.279  68.639  89.169  1.00  0.00           C
ATOM    893  CG  PHE A  50      56.669  67.870  88.039  1.00  0.00           C
ATOM    894  CD1 PHE A  50      57.529  67.320  87.089  1.00  0.00           C
ATOM    896  CE1 PHE A  50      57.039  66.769  85.909  1.00  0.00           C
ATOM    898  CZ  PHE A  50      55.660  66.689  85.719  1.00  0.00           C
ATOM    900  CD2 PHE A  50      55.289  67.750  87.859  1.00  0.00           C
ATOM    902  CE2 PHE A  50      54.779  67.139  86.709  1.00  0.00           C
ATOM    904  C   PHE A  50      58.339  70.819  89.679  1.00  0.00           C
ATOM    905  O   PHE A  50      59.430  71.290  89.349  1.00  0.00           O
ATOM    906  N   SER A  51      57.869  70.909  90.919  1.00  0.00           N
ATOM    908  CA  SER A  51      58.570  71.599  91.969  1.00  0.00           C
ATOM    910  CB  SER A  51      58.160  73.089  92.099  1.00  0.00           C
ATOM    913  OG  SER A  51      59.299  73.930  91.979  1.00  0.00           O
ATOM    915  C   SER A  51      58.209  70.859  93.209  1.00  0.00           C
ATOM    916  O   SER A  51      57.499  69.860  93.129  1.00  0.00           O
ATOM    917  N   THR A  52      58.669  71.340  94.369  1.00  0.00           N
ATOM    919  CA  THR A  52      58.119  70.930  95.639  1.00  0.00           C
ATOM    921  CB  THR A  52      58.859  69.740  96.239  1.00  0.00           C
ATOM    923  OG1 THR A  52      58.379  68.499  95.729  1.00  0.00           O
ATOM    925  CG2 THR A  52      58.719  69.589  97.749  1.00  0.00           C
ATOM    929  C   THR A  52      57.879  72.180  96.509  1.00  0.00           C
ATOM    930  O   THR A  52      58.289  73.269  96.129  1.00  0.00           O
ATOM    931  N   ILE A  53      57.099  72.029  97.599  1.00  0.00           N
ATOM    933  CA  ILE A  53      56.569  72.979  98.559  1.00  0.00           C
ATOM    935  CB  ILE A  53      55.169  73.470  98.149  1.00  0.00           C
ATOM    937  CG2 ILE A  53      54.099  73.309  99.249  1.00  0.00           C
ATOM    941  CG1 ILE A  53      55.179  74.919  97.619  1.00  0.00           C
ATOM    944  CD  ILE A  53      53.859  75.320  96.949  1.00  0.00           C
ATOM    948  C   ILE A  53      56.520  72.150  99.849  1.00  0.00           C
ATOM    949  O   ILE A  53      56.279  70.949  99.799  1.00  0.00           O
ATOM    950  N   ASN A  54      56.779  72.689 101.069  1.00  0.00           N
ATOM    952  CA  ASN A  54      56.809  71.769 102.199  1.00  0.00           C
ATOM    954  CB  ASN A  54      57.599  72.249 103.459  1.00  0.00           C
ATOM    957  CG  ASN A  54      58.869  73.109 103.369  1.00  0.00           C
ATOM    958  OD1 ASN A  54      59.259  73.579 104.439  1.00  0.00           O
ATOM    959  ND2 ASN A  54      59.410  73.420 102.189  1.00  0.00           N
ATOM    962  C   ASN A  54      55.400  71.399 102.719  1.00  0.00           C
ATOM    963  O   ASN A  54      55.239  70.469 103.489  1.00  0.00           O
ATOM    964  N   LYS A  55      54.349  72.199 102.389  1.00  0.00           N
ATOM    966  CA  LYS A  55      53.169  72.310 103.259  1.00  0.00           C
ATOM    968  CB  LYS A  55      53.199  73.660 104.049  1.00  0.00           C
ATOM    971  CG  LYS A  55      53.729  73.490 105.489  1.00  0.00           C
ATOM    974  CD  LYS A  55      55.019  74.219 105.899  1.00  0.00           C
ATOM    977  CE  LYS A  55      55.930  73.229 106.659  1.00  0.00           C
ATOM    980  NZ  LYS A  55      56.949  73.840 107.549  1.00  0.00           N
ATOM    984  C   LYS A  55      51.779  72.049 102.679  1.00  0.00           C
ATOM    985  O   LYS A  55      50.849  72.029 103.489  1.00  0.00           O
ATOM    986  N   PRO A  56      51.559  71.839 101.389  1.00  0.00           N
ATOM    987  CD  PRO A  56      50.949  73.019 100.749  1.00  0.00           C
ATOM    990  CA  PRO A  56      50.709  70.689 101.019  1.00  0.00           C
ATOM    992  CB  PRO A  56      49.290  71.270 100.779  1.00  0.00           C
ATOM    995  CG  PRO A  56      49.449  72.789 100.849  1.00  0.00           C
ATOM    998  C   PRO A  56      51.349  70.110  99.759  1.00  0.00           C
ATOM    999  O   PRO A  56      52.489  70.469  99.499  1.00  0.00           O
ATOM   1000  N   ALA A  57      50.699  69.210  98.969  1.00  0.00           N
ATOM   1002  CA  ALA A  57      51.399  68.660  97.799  1.00  0.00           C
ATOM   1004  CB  ALA A  57      50.829  67.590  96.819  1.00  0.00           C
ATOM   1008  C   ALA A  57      51.919  69.680  96.859  1.00  0.00           C
ATOM   1009  O   ALA A  57      51.409  70.760  96.559  1.00  0.00           O
ATOM   1010  N   ALA A  58      53.089  69.309  96.409  1.00  0.00           N
ATOM   1012  CA  ALA A  58      54.090  70.259  96.199  1.00  0.00           C
ATOM   1014  CB  ALA A  58      55.099  69.749  97.219  1.00  0.00           C
ATOM   1018  C   ALA A  58      54.469  70.160  94.769  1.00  0.00           C
ATOM   1019  O   ALA A  58      55.200  70.979  94.219  1.00  0.00           O
ATOM   1020  N   ILE A  59      53.809  69.189  94.119  1.00  0.00           N
ATOM   1022  CA  ILE A  59      53.929  68.779  92.749  1.00  0.00           C
ATOM   1024  CB  ILE A  59      53.449  67.339  92.659  1.00  0.00           C
ATOM   1026  CG2 ILE A  59      51.919  67.180  92.509  1.00  0.00           C
ATOM   1030  CG1 ILE A  59      54.249  66.640  91.569  1.00  0.00           C
ATOM   1033  CD  ILE A  59      54.220  65.119  91.689  1.00  0.00           C
ATOM   1037  C   ILE A  59      53.269  69.779  91.829  1.00  0.00           C
ATOM   1038  O   ILE A  59      52.269  69.599  91.129  1.00  0.00           O
ATOM   1039  N   VAL A  60      53.849  70.970  91.829  1.00  0.00           N
ATOM   1041  CA  VAL A  60      53.289  72.109  91.199  1.00  0.00           C
ATOM   1043  CB  VAL A  60      53.379  73.359  92.059  1.00  0.00           C
ATOM   1045  CG1 VAL A  60      52.570  73.059  93.339  1.00  0.00           C
ATOM   1049  CG2 VAL A  60      54.829  73.779  92.379  1.00  0.00           C
ATOM   1053  C   VAL A  60      53.899  72.150  89.829  1.00  0.00           C
ATOM   1054  O   VAL A  60      55.079  72.410  89.639  1.00  0.00           O
ATOM   1055  N   GLU A  61      53.079  71.750  88.849  1.00  0.00           N
ATOM   1057  CA  GLU A  61      53.369  71.859  87.439  1.00  0.00           C
ATOM   1059  CB  GLU A  61      52.250  71.180  86.599  1.00  0.00           C
ATOM   1062  CG  GLU A  61      52.279  69.630  86.589  1.00  0.00           C
ATOM   1065  CD  GLU A  61      51.459  69.000  85.459  1.00  0.00           C
ATOM   1066  OE1 GLU A  61      51.549  67.759  85.279  1.00  0.00           O
ATOM   1067  OE2 GLU A  61      50.660  69.720  84.819  1.00  0.00           O
ATOM   1068  C   GLU A  61      53.539  73.309  87.029  1.00  0.00           C
ATOM   1069  O   GLU A  61      52.799  74.189  87.479  1.00  0.00           O
ATOM   1070  N   MET A  62      54.500  73.610  86.159  1.00  0.00           N
ATOM   1072  CA  MET A  62      54.779  74.960  85.749  1.00  0.00           C
ATOM   1074  CB  MET A  62      55.959  75.570  86.549  1.00  0.00           C
ATOM   1077  CG  MET A  62      55.789  75.559  88.069  1.00  0.00           C
ATOM   1080  SD  MET A  62      57.359  75.809  88.909  1.00  0.00           S
ATOM   1081  CE  MET A  62      57.919  77.389  88.219  1.00  0.00           C
ATOM   1085  C   MET A  62      55.219  74.910  84.319  1.00  0.00           C
ATOM   1086  O   MET A  62      55.930  73.989  83.919  1.00  0.00           O
ATOM   1087  N   THR A  63      54.859  75.930  83.519  1.00  0.00           N
ATOM   1089  CA  THR A  63      55.400  76.130  82.199  1.00  0.00           C
ATOM   1091  CB  THR A  63      54.619  77.159  81.349  1.00  0.00           C
ATOM   1093  OG1 THR A  63      54.929  78.520  81.639  1.00  0.00           O
ATOM   1095  CG2 THR A  63      53.110  76.990  81.579  1.00  0.00           C
ATOM   1099  C   THR A  63      56.869  76.520  82.289  1.00  0.00           C
ATOM   1100  O   THR A  63      57.339  77.029  83.309  1.00  0.00           O
ATOM   1101  N   THR A  64      57.609  76.340  81.179  1.00  0.00           N
ATOM   1103  CA  THR A  64      58.979  76.820  80.999  1.00  0.00           C
ATOM   1105  CB  THR A  64      59.439  76.559  79.569  1.00  0.00           C
ATOM   1107  OG1 THR A  64      58.529  77.139  78.629  1.00  0.00           O
ATOM   1109  CG2 THR A  64      59.459  75.040  79.319  1.00  0.00           C
ATOM   1113  C   THR A  64      59.139  78.309  81.309  1.00  0.00           C
ATOM   1114  O   THR A  64      60.189  78.790  81.729  1.00  0.00           O
ATOM   1115  N   ASN A  65      58.049  79.070  81.169  1.00  0.00           N
ATOM   1117  CA  ASN A  65      58.009  80.500  81.339  1.00  0.00           C
ATOM   1119  CB  ASN A  65      56.969  81.070  80.349  1.00  0.00           C
ATOM   1122  CG  ASN A  65      57.459  80.799  78.939  1.00  0.00           C
ATOM   1123  OD1 ASN A  65      58.529  81.279  78.539  1.00  0.00           O
ATOM   1124  ND2 ASN A  65      56.689  80.049  78.129  1.00  0.00           N
ATOM   1127  C   ASN A  65      57.639  80.880  82.749  1.00  0.00           C
ATOM   1128  O   ASN A  65      57.209  82.010  82.979  1.00  0.00           O
ATOM   1129  N   GLY A  66      57.789  79.960  83.729  1.00  0.00           N
ATOM   1131  CA  GLY A  66      57.570  80.159  85.159  1.00  0.00           C
ATOM   1134  C   GLY A  66      56.149  80.439  85.559  1.00  0.00           C
ATOM   1135  O   GLY A  66      55.879  81.079  86.579  1.00  0.00           O
ATOM   1136  N   ASP A  67      55.179  79.930  84.779  1.00  0.00           N
ATOM   1138  CA  ASP A  67      53.769  80.189  85.009  1.00  0.00           C
ATOM   1140  CB  ASP A  67      53.069  80.790  83.759  1.00  0.00           C
ATOM   1143  CG  ASP A  67      53.519  82.220  83.489  1.00  0.00           C
ATOM   1144  OD1 ASP A  67      54.179  82.860  84.339  1.00  0.00           O
ATOM   1145  OD2 ASP A  67      53.119  82.739  82.409  1.00  0.00           O
ATOM   1146  C   ASP A  67      53.079  78.910  85.459  1.00  0.00           C
ATOM   1147  O   ASP A  67      53.389  77.820  85.009  1.00  0.00           O
ATOM   1148  N   LEU A  68      52.209  79.029  86.479  1.00  0.00           N
ATOM   1150  CA  LEU A  68      51.779  77.969  87.369  1.00  0.00           C
ATOM   1152  CB  LEU A  68      51.629  78.529  88.819  1.00  0.00           C
ATOM   1155  CG  LEU A  68      51.189  77.570  89.939  1.00  0.00           C
ATOM   1157  CD1 LEU A  68      49.729  77.059  89.849  1.00  0.00           C
ATOM   1161  CD2 LEU A  68      52.119  76.369  90.089  1.00  0.00           C
ATOM   1165  C   LEU A  68      50.479  77.399  86.879  1.00  0.00           C
ATOM   1166  O   LEU A  68      49.469  78.109  86.789  1.00  0.00           O
ATOM   1167  N   ILE A  69      50.459  76.099  86.539  1.00  0.00           N
ATOM   1169  CA  ILE A  69      49.329  75.489  85.849  1.00  0.00           C
ATOM   1171  CB  ILE A  69      49.809  74.740  84.599  1.00  0.00           C
ATOM   1173  CG2 ILE A  69      50.669  73.520  84.939  1.00  0.00           C
ATOM   1177  CG1 ILE A  69      48.699  74.350  83.599  1.00  0.00           C
ATOM   1180  CD  ILE A  69      49.209  73.509  82.419  1.00  0.00           C
ATOM   1184  C   ILE A  69      48.469  74.689  86.839  1.00  0.00           C
ATOM   1185  O   ILE A  69      47.239  74.829  86.879  1.00  0.00           O
ATOM   1186  N   ARG A  70      49.049  73.890  87.769  1.00  0.00           N
ATOM   1188  CA  ARG A  70      48.250  73.199  88.779  1.00  0.00           C
ATOM   1190  CB  ARG A  70      48.029  71.699  88.459  1.00  0.00           C
ATOM   1193  CG  ARG A  70      47.799  71.430  86.979  1.00  0.00           C
ATOM   1196  CD  ARG A  70      47.180  70.079  86.649  1.00  0.00           C
ATOM   1199  NE  ARG A  70      47.989  68.960  87.239  1.00  0.00           N
ATOM   1201  CZ  ARG A  70      48.509  67.949  86.549  1.00  0.00           C
ATOM   1202  NH1 ARG A  70      48.209  67.750  85.279  1.00  0.00           N
ATOM   1205  NH2 ARG A  70      49.469  67.210  87.059  1.00  0.00           N
ATOM   1208  C   ARG A  70      48.919  73.219  90.119  1.00  0.00           C
ATOM   1209  O   ARG A  70      50.149  73.299  90.219  1.00  0.00           O
ATOM   1210  N   THR A  71      48.129  73.059  91.209  1.00  0.00           N
ATOM   1212  CA  THR A  71      48.639  72.669  92.519  1.00  0.00           C
ATOM   1214  CB  THR A  71      48.749  73.779  93.579  1.00  0.00           C
ATOM   1216  OG1 THR A  71      47.529  74.219  94.159  1.00  0.00           O
ATOM   1218  CG2 THR A  71      49.360  75.040  92.979  1.00  0.00           C
ATOM   1222  C   THR A  71      47.700  71.579  92.979  1.00  0.00           C
ATOM   1223  O   THR A  71      46.609  71.430  92.409  1.00  0.00           O
ATOM   1224  N   ILE A  72      48.160  70.719  93.909  1.00  0.00           N
ATOM   1226  CA  ILE A  72      47.570  69.419  94.189  1.00  0.00           C
ATOM   1228  CB  ILE A  72      48.160  68.309  93.299  1.00  0.00           C
ATOM   1230  CG2 ILE A  72      47.469  66.979  93.639  1.00  0.00           C
ATOM   1234  CG1 ILE A  72      48.019  68.610  91.779  1.00  0.00           C
ATOM   1237  CD  ILE A  72      48.820  67.669  90.869  1.00  0.00           C
ATOM   1241  C   ILE A  72      47.829  69.149  95.689  1.00  0.00           C
ATOM   1242  O   ILE A  72      48.629  69.899  96.239  1.00  0.00           O
ATOM   1243  N   PRO A  73      47.199  68.189  96.429  1.00  0.00           N
ATOM   1244  CD  PRO A  73      45.739  68.279  96.439  1.00  0.00           C
ATOM   1247  CA  PRO A  73      47.659  67.899  97.799  1.00  0.00           C
ATOM   1249  CB  PRO A  73      46.509  68.430  98.689  1.00  0.00           C
ATOM   1252  CG  PRO A  73      45.519  69.079  97.719  1.00  0.00           C
ATOM   1255  C   PRO A  73      48.009  66.430  98.149  1.00  0.00           C
ATOM   1256  O   PRO A  73      47.349  65.489  97.699  1.00  0.00           O
ATOM   1257  N   LEU A  74      49.069  66.230  98.999  1.00  0.00           N
ATOM   1259  CA  LEU A  74      49.639  64.959  99.449  1.00  0.00           C
ATOM   1261  CB  LEU A  74      51.209  64.779  99.419  1.00  0.00           C
ATOM   1264  CG  LEU A  74      51.959  64.579  98.089  1.00  0.00           C
ATOM   1266  CD1 LEU A  74      53.369  64.000  98.329  1.00  0.00           C
ATOM   1270  CD2 LEU A  74      51.189  63.699  97.099  1.00  0.00           C
ATOM   1274  C   LEU A  74      49.319  64.840 100.909  1.00  0.00           C
ATOM   1275  O   LEU A  74      49.659  65.699 101.729  1.00  0.00           O
ATOM   1276  N   ASP A  75      48.699  63.719 101.289  1.00  0.00           N
ATOM   1278  CA  ASP A  75      48.219  63.489 102.619  1.00  0.00           C
ATOM   1280  CB  ASP A  75      46.739  62.989 102.539  1.00  0.00           C
ATOM   1283  CG  ASP A  75      45.899  63.899 101.649  1.00  0.00           C
ATOM   1284  OD1 ASP A  75      45.959  65.139 101.839  1.00  0.00           O
ATOM   1285  OD2 ASP A  75      45.149  63.369 100.789  1.00  0.00           O
ATOM   1286  C   ASP A  75      49.119  62.480 103.339  1.00  0.00           C
ATOM   1287  O   ASP A  75      48.820  62.069 104.459  1.00  0.00           O
ATOM   1288  N   PHE A  76      50.239  62.019 102.719  1.00  0.00           N
ATOM   1290  CA  PHE A  76      51.029  60.919 103.279  1.00  0.00           C
ATOM   1292  CB  PHE A  76      51.039  59.699 102.289  1.00  0.00           C
ATOM   1295  CG  PHE A  76      51.639  59.969 100.919  1.00  0.00           C
ATOM   1296  CD1 PHE A  76      50.809  60.250  99.819  1.00  0.00           C
ATOM   1298  CE1 PHE A  76      51.339  60.329  98.529  1.00  0.00           C
ATOM   1300  CZ  PHE A  76      52.709  60.159  98.319  1.00  0.00           C
ATOM   1302  CD2 PHE A  76      53.009  59.789 100.699  1.00  0.00           C
ATOM   1304  CE2 PHE A  76      53.549  59.889  99.409  1.00  0.00           C
ATOM   1306  C   PHE A  76      52.459  61.250 103.709  1.00  0.00           C
ATOM   1307  O   PHE A  76      53.119  60.410 104.349  1.00  0.00           O
ATOM   1308  N   VAL A  77      52.979  62.449 103.409  1.00  0.00           N
ATOM   1310  CA  VAL A  77      54.410  62.739 103.519  1.00  0.00           C
ATOM   1312  CB  VAL A  77      54.979  63.279 102.209  1.00  0.00           C
ATOM   1314  CG1 VAL A  77      54.500  64.719 101.939  1.00  0.00           C
ATOM   1318  CG2 VAL A  77      56.509  63.210 102.259  1.00  0.00           C
ATOM   1322  C   VAL A  77      54.649  63.709 104.659  1.00  0.00           C
ATOM   1323  O   VAL A  77      53.839  64.599 104.909  1.00  0.00           O
ATOM   1324  N   LYS A  78      55.750  63.569 105.439  1.00  0.00           N
ATOM   1326  CA  LYS A  78      56.009  64.479 106.519  1.00  0.00           C
ATOM   1328  CB  LYS A  78      56.660  63.759 107.739  1.00  0.00           C
ATOM   1331  CG  LYS A  78      55.689  62.849 108.539  1.00  0.00           C
ATOM   1334  CD  LYS A  78      55.109  61.660 107.739  1.00  0.00           C
ATOM   1337  CE  LYS A  78      54.220  60.719 108.559  1.00  0.00           C
ATOM   1340  NZ  LYS A  78      53.679  59.639 107.709  1.00  0.00           N
ATOM   1344  C   LYS A  78      56.899  65.619 106.029  1.00  0.00           C
ATOM   1345  O   LYS A  78      56.669  66.769 106.369  1.00  0.00           O
ATOM   1346  N   ASP A  79      57.910  65.309 105.199  1.00  0.00           N
ATOM   1348  CA  ASP A  79      58.789  66.300 104.659  1.00  0.00           C
ATOM   1350  CB  ASP A  79      60.079  66.290 105.519  1.00  0.00           C
ATOM   1353  CG  ASP A  79      60.759  67.640 105.509  1.00  0.00           C
ATOM   1354  OD1 ASP A  79      60.329  68.549 104.769  1.00  0.00           O
ATOM   1355  OD2 ASP A  79      61.650  67.829 106.379  1.00  0.00           O
ATOM   1356  C   ASP A  79      59.059  65.969 103.199  1.00  0.00           C
ATOM   1357  O   ASP A  79      59.849  65.090 102.879  1.00  0.00           O
ATOM   1358  N   LEU A  80      58.389  66.669 102.259  1.00  0.00           N
ATOM   1360  CA  LEU A  80      58.649  66.489 100.859  1.00  0.00           C
ATOM   1362  CB  LEU A  80      57.329  66.570 100.029  1.00  0.00           C
ATOM   1365  CG  LEU A  80      57.339  65.849  98.659  1.00  0.00           C
ATOM   1367  CD1 LEU A  80      58.679  65.829  97.929  1.00  0.00           C
ATOM   1371  CD2 LEU A  80      56.889  64.399  98.779  1.00  0.00           C
ATOM   1375  C   LEU A  80      59.529  67.649 100.459  1.00  0.00           C
ATOM   1376  O   LEU A  80      59.109  68.790 100.599  1.00  0.00           O
ATOM   1377  N   GLU A  81      60.739  67.380  99.929  1.00  0.00           N
ATOM   1379  CA  GLU A  81      61.599  68.389  99.329  1.00  0.00           C
ATOM   1381  CB  GLU A  81      62.949  68.490 100.069  1.00  0.00           C
ATOM   1384  CG  GLU A  81      62.809  68.910 101.559  1.00  0.00           C
ATOM   1387  CD  GLU A  81      62.570  70.399 101.759  1.00  0.00           C
ATOM   1388  OE1 GLU A  81      61.779  71.009 100.999  1.00  0.00           O
ATOM   1389  OE2 GLU A  81      63.239  70.990 102.639  1.00  0.00           O
ATOM   1390  C   GLU A  81      61.860  68.070  97.869  1.00  0.00           C
ATOM   1391  O   GLU A  81      62.009  68.950  97.019  1.00  0.00           O
ATOM   1392  N   THR A  82      61.879  66.789  97.469  1.00  0.00           N
ATOM   1394  CA  THR A  82      62.449  66.410  96.179  1.00  0.00           C
ATOM   1396  CB  THR A  82      63.639  65.469  96.289  1.00  0.00           C
ATOM   1398  OG1 THR A  82      63.269  64.219  96.869  1.00  0.00           O
ATOM   1400  CG2 THR A  82      64.639  66.169  97.219  1.00  0.00           C
ATOM   1404  C   THR A  82      61.469  65.880  95.179  1.00  0.00           C
ATOM   1405  O   THR A  82      60.419  65.309  95.469  1.00  0.00           O
ATOM   1406  N   ILE A  83      61.790  66.069  93.889  1.00  0.00           N
ATOM   1408  CA  ILE A  83      61.039  65.439  92.829  1.00  0.00           C
ATOM   1410  CB  ILE A  83      59.779  66.189  92.419  1.00  0.00           C
ATOM   1412  CG2 ILE A  83      60.099  67.630  91.939  1.00  0.00           C
ATOM   1416  CG1 ILE A  83      58.979  65.390  91.349  1.00  0.00           C
ATOM   1419  CD  ILE A  83      57.509  65.769  91.329  1.00  0.00           C
ATOM   1423  C   ILE A  83      61.930  65.169  91.649  1.00  0.00           C
ATOM   1424  O   ILE A  83      62.849  65.920  91.349  1.00  0.00           O
ATOM   1425  N   GLU A  84      61.650  64.029  90.999  1.00  0.00           N
ATOM   1427  CA  GLU A  84      62.279  63.559  89.799  1.00  0.00           C
ATOM   1429  CB  GLU A  84      63.239  62.419  90.179  1.00  0.00           C
ATOM   1432  CG  GLU A  84      64.189  62.069  89.029  1.00  0.00           C
ATOM   1435  CD  GLU A  84      65.119  63.229  88.739  1.00  0.00           C
ATOM   1436  OE1 GLU A  84      65.689  63.759  89.719  1.00  0.00           O
ATOM   1437  OE2 GLU A  84      65.360  63.549  87.549  1.00  0.00           O
ATOM   1438  C   GLU A  84      61.219  62.939  88.919  1.00  0.00           C
ATOM   1439  O   GLU A  84      60.270  62.359  89.419  1.00  0.00           O
ATOM   1440  N   TYR A  85      61.339  63.019  87.569  1.00  0.00           N
ATOM   1442  CA  TYR A  85      60.349  62.459  86.659  1.00  0.00           C
ATOM   1444  CB  TYR A  85      59.919  63.539  85.629  1.00  0.00           C
ATOM   1447  CG  TYR A  85      58.999  63.059  84.519  1.00  0.00           C
ATOM   1448  CD1 TYR A  85      57.759  62.489  84.819  1.00  0.00           C
ATOM   1450  CE1 TYR A  85      56.860  62.149  83.819  1.00  0.00           C
ATOM   1452  CZ  TYR A  85      57.219  62.299  82.479  1.00  0.00           C
ATOM   1453  OH  TYR A  85      56.320  61.869  81.499  1.00  0.00           O
ATOM   1455  CD2 TYR A  85      59.349  63.219  83.159  1.00  0.00           C
ATOM   1457  CE2 TYR A  85      58.469  62.829  82.139  1.00  0.00           C
ATOM   1459  C   TYR A  85      60.849  61.239  85.929  1.00  0.00           C
ATOM   1460  O   TYR A  85      61.879  61.269  85.259  1.00  0.00           O
ATOM   1461  N   ILE A  86      60.099  60.119  85.959  1.00  0.00           N
ATOM   1463  CA  ILE A  86      60.599  58.880  85.399  1.00  0.00           C
ATOM   1465  CB  ILE A  86      60.729  57.770  86.439  1.00  0.00           C
ATOM   1467  CG2 ILE A  86      61.599  58.329  87.579  1.00  0.00           C
ATOM   1471  CG1 ILE A  86      59.399  57.229  87.009  1.00  0.00           C
ATOM   1474  CD  ILE A  86      58.829  56.059  86.209  1.00  0.00           C
ATOM   1478  C   ILE A  86      59.829  58.449  84.159  1.00  0.00           C
ATOM   1479  O   ILE A  86      59.949  57.329  83.689  1.00  0.00           O
ATOM   1480  N   GLY A  87      59.059  59.379  83.539  1.00  0.00           N
ATOM   1482  CA  GLY A  87      58.339  59.099  82.299  1.00  0.00           C
ATOM   1485  C   GLY A  87      56.910  58.730  82.529  1.00  0.00           C
ATOM   1486  O   GLY A  87      56.509  58.419  83.649  1.00  0.00           O
ATOM   1487  N   ASP A  88      56.079  58.739  81.479  1.00  0.00           N
ATOM   1489  CA  ASP A  88      54.759  58.129  81.449  1.00  0.00           C
ATOM   1491  CB  ASP A  88      54.939  56.590  81.379  1.00  0.00           C
ATOM   1494  CG  ASP A  88      55.599  56.199  80.069  1.00  0.00           C
ATOM   1495  OD1 ASP A  88      55.149  56.669  78.999  1.00  0.00           O
ATOM   1496  OD2 ASP A  88      56.439  55.259  80.099  1.00  0.00           O
ATOM   1497  C   ASP A  88      53.769  58.549  82.539  1.00  0.00           C
ATOM   1498  O   ASP A  88      52.910  57.789  82.969  1.00  0.00           O
ATOM   1499  N   ASN A  89      53.899  59.809  83.029  1.00  0.00           N
ATOM   1501  CA  ASN A  89      53.129  60.359  84.129  1.00  0.00           C
ATOM   1503  CB  ASN A  89      51.579  60.349  83.919  1.00  0.00           C
ATOM   1506  CG  ASN A  89      51.139  61.179  82.729  1.00  0.00           C
ATOM   1507  OD1 ASN A  89      50.509  60.679  81.789  1.00  0.00           O
ATOM   1508  ND2 ASN A  89      51.469  62.489  82.729  1.00  0.00           N
ATOM   1511  C   ASN A  89      53.500  59.789  85.489  1.00  0.00           C
ATOM   1512  O   ASN A  89      52.679  59.829  86.399  1.00  0.00           O
ATOM   1513  N   GLN A  90      54.729  59.250  85.659  1.00  0.00           N
ATOM   1515  CA  GLN A  90      55.229  58.709  86.919  1.00  0.00           C
ATOM   1517  CB  GLN A  90      55.909  57.340  86.669  1.00  0.00           C
ATOM   1520  CG  GLN A  90      55.070  56.219  86.019  1.00  0.00           C
ATOM   1523  CD  GLN A  90      53.999  55.689  86.959  1.00  0.00           C
ATOM   1524  OE1 GLN A  90      54.279  55.219  88.069  1.00  0.00           O
ATOM   1525  NE2 GLN A  90      52.739  55.710  86.489  1.00  0.00           N
ATOM   1528  C   GLN A  90      56.339  59.599  87.519  1.00  0.00           C
ATOM   1529  O   GLN A  90      57.209  60.110  86.809  1.00  0.00           O
ATOM   1530  N   PHE A  91      56.349  59.769  88.859  1.00  0.00           N
ATOM   1532  CA  PHE A  91      57.389  60.489  89.589  1.00  0.00           C
ATOM   1534  CB  PHE A  91      56.829  61.679  90.439  1.00  0.00           C
ATOM   1537  CG  PHE A  91      56.279  62.659  89.459  1.00  0.00           C
ATOM   1538  CD1 PHE A  91      57.139  63.319  88.579  1.00  0.00           C
ATOM   1540  CE1 PHE A  91      56.629  63.979  87.469  1.00  0.00           C
ATOM   1542  CZ  PHE A  91      55.249  63.969  87.219  1.00  0.00           C
ATOM   1544  CD2 PHE A  91      54.899  62.849  89.319  1.00  0.00           C
ATOM   1546  CE2 PHE A  91      54.379  63.469  88.179  1.00  0.00           C
ATOM   1548  C   PHE A  91      58.149  59.599  90.539  1.00  0.00           C
ATOM   1549  O   PHE A  91      57.700  58.519  90.899  1.00  0.00           O
ATOM   1550  N   VAL A  92      59.309  60.099  90.999  1.00  0.00           N
ATOM   1552  CA  VAL A  92      59.899  59.689  92.269  1.00  0.00           C
ATOM   1554  CB  VAL A  92      61.279  59.050  92.149  1.00  0.00           C
ATOM   1556  CG1 VAL A  92      61.679  58.419  93.499  1.00  0.00           C
ATOM   1560  CG2 VAL A  92      61.209  57.919  91.109  1.00  0.00           C
ATOM   1564  C   VAL A  92      59.999  60.929  93.149  1.00  0.00           C
ATOM   1565  O   VAL A  92      60.329  62.019  92.679  1.00  0.00           O
ATOM   1566  N   ILE A  93      59.649  60.759  94.439  1.00  0.00           N
ATOM   1568  CA  ILE A  93      59.719  61.779  95.459  1.00  0.00           C
ATOM   1570  CB  ILE A  93      58.379  62.480  95.709  1.00  0.00           C
ATOM   1572  CG2 ILE A  93      57.900  63.140  94.409  1.00  0.00           C
ATOM   1576  CG1 ILE A  93      57.250  61.559  96.219  1.00  0.00           C
ATOM   1579  CD  ILE A  93      57.329  61.069  97.669  1.00  0.00           C
ATOM   1583  C   ILE A  93      60.229  61.139  96.749  1.00  0.00           C
ATOM   1584  O   ILE A  93      60.319  59.910  96.859  1.00  0.00           O
ATOM   1585  N   SER A  94      60.540  61.949  97.789  1.00  0.00           N
ATOM   1587  CA  SER A  94      60.939  61.409  99.079  1.00  0.00           C
ATOM   1589  CB  SER A  94      62.459  61.520  99.339  1.00  0.00           C
ATOM   1592  OG  SER A  94      63.180  60.669  98.449  1.00  0.00           O
ATOM   1594  C   SER A  94      60.259  62.059 100.269  1.00  0.00           C
ATOM   1595  O   SER A  94      59.839  63.210 100.239  1.00  0.00           O
ATOM   1596  N   ASP A  95      60.119  61.290 101.369  1.00  0.00           N
ATOM   1598  CA  ASP A  95      59.839  61.789 102.709  1.00  0.00           C
ATOM   1600  CB  ASP A  95      58.999  60.769 103.559  1.00  0.00           C
ATOM   1603  CG  ASP A  95      58.589  61.319 104.919  1.00  0.00           C
ATOM   1604  OD1 ASP A  95      58.419  62.559 105.039  1.00  0.00           O
ATOM   1605  OD2 ASP A  95      58.329  60.509 105.849  1.00  0.00           O
ATOM   1606  C   ASP A  95      61.199  61.919 103.349  1.00  0.00           C
ATOM   1607  O   ASP A  95      61.819  60.919 103.689  1.00  0.00           O
ATOM   1608  N   GLU A  96      61.729  63.140 103.539  1.00  0.00           N
ATOM   1610  CA  GLU A  96      63.119  63.239 103.939  1.00  0.00           C
ATOM   1612  CB  GLU A  96      63.639  64.659 103.649  1.00  0.00           C
ATOM   1615  CG  GLU A  96      65.150  64.779 103.289  1.00  0.00           C
ATOM   1618  CD  GLU A  96      65.669  63.950 102.119  1.00  0.00           C
ATOM   1619  OE1 GLU A  96      64.900  63.239 101.419  1.00  0.00           O
ATOM   1620  OE2 GLU A  96      66.909  63.909 101.929  1.00  0.00           O
ATOM   1621  C   GLU A  96      63.259  62.800 105.399  1.00  0.00           C
ATOM   1622  O   GLU A  96      64.269  62.210 105.789  1.00  0.00           O
ATOM   1623  N   ARG A  97      62.199  62.939 106.229  1.00  0.00           N
ATOM   1625  CA  ARG A  97      62.149  62.439 107.599  1.00  0.00           C
ATOM   1627  CB  ARG A  97      60.779  62.800 108.249  1.00  0.00           C
ATOM   1630  CG  ARG A  97      60.660  62.659 109.799  1.00  0.00           C
ATOM   1633  CD  ARG A  97      60.579  61.269 110.449  1.00  0.00           C
ATOM   1636  NE  ARG A  97      59.500  60.509 109.749  1.00  0.00           N
ATOM   1638  CZ  ARG A  97      58.250  60.320 110.149  1.00  0.00           C
ATOM   1639  NH1 ARG A  97      57.809  60.660 111.349  1.00  0.00           N
ATOM   1642  NH2 ARG A  97      57.439  59.729 109.299  1.00  0.00           N
ATOM   1645  C   ARG A  97      62.389  60.939 107.749  1.00  0.00           C
ATOM   1646  O   ARG A  97      63.119  60.539 108.649  1.00  0.00           O
ATOM   1647  N   ASP A  98      61.790  60.099 106.879  1.00  0.00           N
ATOM   1649  CA  ASP A  98      61.860  58.639 106.989  1.00  0.00           C
ATOM   1651  CB  ASP A  98      60.429  58.089 106.629  1.00  0.00           C
ATOM   1654  CG  ASP A  98      60.099  56.640 106.999  1.00  0.00           C
ATOM   1655  OD1 ASP A  98      60.619  56.119 108.019  1.00  0.00           O
ATOM   1656  OD2 ASP A  98      59.129  56.090 106.379  1.00  0.00           O
ATOM   1657  C   ASP A  98      62.929  58.099 106.039  1.00  0.00           C
ATOM   1658  O   ASP A  98      63.209  56.899 105.969  1.00  0.00           O
ATOM   1659  N   TYR A  99      63.519  59.000 105.199  1.00  0.00           N
ATOM   1661  CA  TYR A  99      64.129  58.689 103.909  1.00  0.00           C
ATOM   1663  CB  TYR A  99      65.629  58.369 103.969  1.00  0.00           C
ATOM   1666  CG  TYR A  99      66.540  59.449 104.469  1.00  0.00           C
ATOM   1667  CD1 TYR A  99      66.419  60.799 104.079  1.00  0.00           C
ATOM   1669  CE1 TYR A  99      67.370  61.739 104.499  1.00  0.00           C
ATOM   1671  CZ  TYR A  99      68.430  61.339 105.329  1.00  0.00           C
ATOM   1672  OH  TYR A  99      69.369  62.249 105.819  1.00  0.00           O
ATOM   1674  CD2 TYR A  99      67.629  59.070 105.259  1.00  0.00           C
ATOM   1676  CE2 TYR A  99      68.570  60.009 105.679  1.00  0.00           C
ATOM   1678  C   TYR A  99      63.399  57.630 103.109  1.00  0.00           C
ATOM   1679  O   TYR A  99      63.959  56.679 102.559  1.00  0.00           O
ATOM   1680  N   ALA A 100      62.070  57.800 103.069  1.00  0.00           N
ATOM   1682  CA  ALA A 100      61.189  56.969 102.319  1.00  0.00           C
ATOM   1684  CB  ALA A 100      59.789  56.910 102.939  1.00  0.00           C
ATOM   1688  C   ALA A 100      61.070  57.550 100.949  1.00  0.00           C
ATOM   1689  O   ALA A 100      60.869  58.739 100.759  1.00  0.00           O
ATOM   1690  N   ILE A 101      61.219  56.679  99.959  1.00  0.00           N
ATOM   1692  CA  ILE A 101      61.239  57.009  98.569  1.00  0.00           C
ATOM   1694  CB  ILE A 101      62.439  56.369  97.879  1.00  0.00           C
ATOM   1696  CG2 ILE A 101      62.429  56.699  96.369  1.00  0.00           C
ATOM   1700  CG1 ILE A 101      63.769  56.769  98.539  1.00  0.00           C
ATOM   1703  CD  ILE A 101      64.879  55.749  98.289  1.00  0.00           C
ATOM   1707  C   ILE A 101      59.969  56.419  98.049  1.00  0.00           C
ATOM   1708  O   ILE A 101      59.669  55.250  98.289  1.00  0.00           O
ATOM   1709  N   TYR A 102      59.169  57.199  97.329  1.00  0.00           N
ATOM   1711  CA  TYR A 102      57.949  56.719  96.719  1.00  0.00           C
ATOM   1713  CB  TYR A 102      56.660  57.419  97.229  1.00  0.00           C
ATOM   1716  CG  TYR A 102      56.439  57.210  98.699  1.00  0.00           C
ATOM   1717  CD1 TYR A 102      55.349  56.439  99.129  1.00  0.00           C
ATOM   1719  CE1 TYR A 102      55.049  56.309 100.489  1.00  0.00           C
ATOM   1721  CZ  TYR A 102      55.829  56.969 101.439  1.00  0.00           C
ATOM   1722  OH  TYR A 102      55.519  56.890 102.809  1.00  0.00           O
ATOM   1724  CD2 TYR A 102      57.219  57.849  99.669  1.00  0.00           C
ATOM   1726  CE2 TYR A 102      56.910  57.739 101.029  1.00  0.00           C
ATOM   1728  C   TYR A 102      58.069  56.969  95.239  1.00  0.00           C
ATOM   1729  O   TYR A 102      58.349  58.079  94.809  1.00  0.00           O
ATOM   1730  N   VAL A 103      57.799  55.919  94.439  1.00  0.00           N
ATOM   1732  CA  VAL A 103      57.269  56.139  93.099  1.00  0.00           C
ATOM   1734  CB  VAL A 103      57.519  54.989  92.119  1.00  0.00           C
ATOM   1736  CG1 VAL A 103      59.029  54.809  91.879  1.00  0.00           C
ATOM   1740  CG2 VAL A 103      56.910  53.679  92.649  1.00  0.00           C
ATOM   1744  C   VAL A 103      55.769  56.399  93.209  1.00  0.00           C
ATOM   1745  O   VAL A 103      55.070  55.809  94.029  1.00  0.00           O
ATOM   1746  N   ILE A 104      55.249  57.309  92.379  1.00  0.00           N
ATOM   1748  CA  ILE A 104      53.859  57.700  92.419  1.00  0.00           C
ATOM   1750  CB  ILE A 104      53.609  58.979  93.209  1.00  0.00           C
ATOM   1752  CG2 ILE A 104      52.129  59.009  93.679  1.00  0.00           C
ATOM   1756  CG1 ILE A 104      54.519  59.229  94.439  1.00  0.00           C
ATOM   1759  CD  ILE A 104      54.430  60.689  94.879  1.00  0.00           C
ATOM   1763  C   ILE A 104      53.430  57.869  90.959  1.00  0.00           C
ATOM   1764  O   ILE A 104      54.290  57.949  90.089  1.00  0.00           O
ATOM   1765  N   SER A 105      52.099  57.879  90.679  1.00  0.00           N
ATOM   1767  CA  SER A 105      51.489  58.000  89.359  1.00  0.00           C
ATOM   1769  CB  SER A 105      50.779  56.660  88.969  1.00  0.00           C
ATOM   1772  OG  SER A 105      50.159  56.649  87.679  1.00  0.00           O
ATOM   1774  C   SER A 105      50.439  59.109  89.429  1.00  0.00           C
ATOM   1775  O   SER A 105      49.509  59.020  90.219  1.00  0.00           O
ATOM   1776  N   LEU A 106      50.599  60.180  88.609  1.00  0.00           N
ATOM   1778  CA  LEU A 106      49.820  61.409  88.679  1.00  0.00           C
ATOM   1780  CB  LEU A 106      50.689  62.680  88.859  1.00  0.00           C
ATOM   1783  CG  LEU A 106      49.959  64.039  89.009  1.00  0.00           C
ATOM   1785  CD1 LEU A 106      49.029  64.050  90.229  1.00  0.00           C
ATOM   1789  CD2 LEU A 106      51.000  65.169  89.169  1.00  0.00           C
ATOM   1793  C   LEU A 106      49.079  61.609  87.389  1.00  0.00           C
ATOM   1794  O   LEU A 106      49.639  61.949  86.339  1.00  0.00           O
ATOM   1795  N   THR A 107      47.759  61.439  87.439  1.00  0.00           N
ATOM   1797  CA  THR A 107      46.919  61.579  86.269  1.00  0.00           C
ATOM   1799  CB  THR A 107      45.549  60.949  86.469  1.00  0.00           C
ATOM   1801  OG1 THR A 107      44.849  61.500  87.569  1.00  0.00           O
ATOM   1803  CG2 THR A 107      45.729  59.460  86.769  1.00  0.00           C
ATOM   1807  C   THR A 107      46.749  63.039  85.899  1.00  0.00           C
ATOM   1808  O   THR A 107      47.009  63.919  86.709  1.00  0.00           O
ATOM   1809  N   PRO A 108      46.289  63.399  84.709  1.00  0.00           N
ATOM   1810  CD  PRO A 108      46.489  62.630  83.489  1.00  0.00           C
ATOM   1813  CA  PRO A 108      45.879  64.779  84.439  1.00  0.00           C
ATOM   1815  CB  PRO A 108      45.699  64.840  82.909  1.00  0.00           C
ATOM   1818  CG  PRO A 108      45.689  63.379  82.439  1.00  0.00           C
ATOM   1821  C   PRO A 108      44.629  65.169  85.209  1.00  0.00           C
ATOM   1822  O   PRO A 108      44.290  66.329  85.269  1.00  0.00           O
ATOM   1823  N   ASN A 109      43.919  64.229  85.859  1.00  0.00           N
ATOM   1825  CA  ASN A 109      42.869  64.490  86.829  1.00  0.00           C
ATOM   1827  CB  ASN A 109      41.899  63.279  86.759  1.00  0.00           C
ATOM   1830  CG  ASN A 109      40.629  63.389  87.599  1.00  0.00           C
ATOM   1831  OD1 ASN A 109      40.169  64.460  88.019  1.00  0.00           O
ATOM   1832  ND2 ASN A 109      40.029  62.219  87.889  1.00  0.00           N
ATOM   1835  C   ASN A 109      43.459  64.619  88.229  1.00  0.00           C
ATOM   1836  O   ASN A 109      42.770  64.619  89.249  1.00  0.00           O
ATOM   1837  N   SER A 110      44.799  64.729  88.329  1.00  0.00           N
ATOM   1839  CA  SER A 110      45.549  65.050  89.529  1.00  0.00           C
ATOM   1841  CB  SER A 110      45.379  66.520  89.989  1.00  0.00           C
ATOM   1844  OG  SER A 110      45.930  67.430  89.029  1.00  0.00           O
ATOM   1846  C   SER A 110      45.379  64.059  90.679  1.00  0.00           C
ATOM   1847  O   SER A 110      45.589  64.369  91.859  1.00  0.00           O
ATOM   1848  N   GLU A 111      44.999  62.809  90.349  1.00  0.00           N
ATOM   1850  CA  GLU A 111      44.879  61.719  91.299  1.00  0.00           C
ATOM   1852  CB  GLU A 111      43.950  60.579  90.819  1.00  0.00           C
ATOM   1855  CG  GLU A 111      42.449  60.929  90.709  1.00  0.00           C
ATOM   1858  CD  GLU A 111      41.629  59.819  90.059  1.00  0.00           C
ATOM   1859  OE1 GLU A 111      42.189  58.759  89.679  1.00  0.00           O
ATOM   1860  OE2 GLU A 111      40.400  60.019  89.939  1.00  0.00           O
ATOM   1861  C   GLU A 111      46.239  61.119  91.489  1.00  0.00           C
ATOM   1862  O   GLU A 111      46.919  60.829  90.509  1.00  0.00           O
ATOM   1863  N   VAL A 112      46.669  60.899  92.749  1.00  0.00           N
ATOM   1865  CA  VAL A 112      47.919  60.229  93.039  1.00  0.00           C
ATOM   1867  CB  VAL A 112      48.789  61.009  93.999  1.00  0.00           C
ATOM   1869  CG1 VAL A 112      49.239  62.239  93.219  1.00  0.00           C
ATOM   1873  CG2 VAL A 112      48.059  61.430  95.289  1.00  0.00           C
ATOM   1877  C   VAL A 112      47.709  58.829  93.519  1.00  0.00           C
ATOM   1878  O   VAL A 112      46.860  58.539  94.369  1.00  0.00           O
ATOM   1879  N   LYS A 113      48.489  57.890  92.959  1.00  0.00           N
ATOM   1881  CA  LYS A 113      48.570  56.539  93.459  1.00  0.00           C
ATOM   1883  CB  LYS A 113      47.929  55.539  92.489  1.00  0.00           C
ATOM   1886  CG  LYS A 113      48.059  54.079  92.959  1.00  0.00           C
ATOM   1889  CD  LYS A 113      47.169  53.140  92.149  1.00  0.00           C
ATOM   1892  CE  LYS A 113      47.259  51.679  92.619  1.00  0.00           C
ATOM   1895  NZ  LYS A 113      46.499  50.819  91.699  1.00  0.00           N
ATOM   1899  C   LYS A 113      50.009  56.160  93.689  1.00  0.00           C
ATOM   1900  O   LYS A 113      50.849  56.309  92.809  1.00  0.00           O
ATOM   1901  N   ILE A 114      50.319  55.619  94.879  1.00  0.00           N
ATOM   1903  CA  ILE A 114      51.609  55.019  95.169  1.00  0.00           C
ATOM   1905  CB  ILE A 114      51.860  54.969  96.679  1.00  0.00           C
ATOM   1907  CG2 ILE A 114      53.239  54.349  96.979  1.00  0.00           C
ATOM   1911  CG1 ILE A 114      51.749  56.389  97.309  1.00  0.00           C
ATOM   1914  CD  ILE A 114      51.579  56.360  98.829  1.00  0.00           C
ATOM   1918  C   ILE A 114      51.709  53.629  94.539  1.00  0.00           C
ATOM   1919  O   ILE A 114      50.729  52.869  94.519  1.00  0.00           O
ATOM   1920  N   LEU A 115      52.879  53.269  93.989  1.00  0.00           N
ATOM   1922  CA  LEU A 115      53.040  52.009  93.259  1.00  0.00           C
ATOM   1924  CB  LEU A 115      53.399  52.219  91.769  1.00  0.00           C
ATOM   1927  CG  LEU A 115      52.459  53.160  90.989  1.00  0.00           C
ATOM   1929  CD1 LEU A 115      52.900  54.619  91.149  1.00  0.00           C
ATOM   1933  CD2 LEU A 115      52.439  52.809  89.499  1.00  0.00           C
ATOM   1937  C   LEU A 115      54.129  51.179  93.879  1.00  0.00           C
ATOM   1938  O   LEU A 115      54.099  49.949  93.849  1.00  0.00           O
ATOM   1939  N   LYS A 116      55.139  51.820  94.479  1.00  0.00           N
ATOM   1941  CA  LYS A 116      56.109  51.139  95.279  1.00  0.00           C
ATOM   1943  CB  LYS A 116      57.239  50.469  94.439  1.00  0.00           C
ATOM   1946  CG  LYS A 116      58.459  49.899  95.209  1.00  0.00           C
ATOM   1949  CD  LYS A 116      59.439  49.229  94.219  1.00  0.00           C
ATOM   1952  CE  LYS A 116      60.769  48.750  94.799  1.00  0.00           C
ATOM   1955  NZ  LYS A 116      61.660  48.289  93.699  1.00  0.00           N
ATOM   1959  C   LYS A 116      56.639  52.129  96.269  1.00  0.00           C
ATOM   1960  O   LYS A 116      56.759  53.329  96.029  1.00  0.00           O
ATOM   1961  N   LYS A 117      56.919  51.640  97.469  1.00  0.00           N
ATOM   1963  CA  LYS A 117      57.479  52.439  98.529  1.00  0.00           C
ATOM   1965  CB  LYS A 117      56.489  52.519  99.709  1.00  0.00           C
ATOM   1968  CG  LYS A 117      56.809  53.539 100.819  1.00  0.00           C
ATOM   1971  CD  LYS A 117      57.939  53.179 101.799  1.00  0.00           C
ATOM   1974  CE  LYS A 117      57.919  54.050 103.069  1.00  0.00           C
ATOM   1977  NZ  LYS A 117      56.919  53.590 104.049  1.00  0.00           N
ATOM   1981  C   LYS A 117      58.709  51.699  98.939  1.00  0.00           C
ATOM   1982  O   LYS A 117      58.679  50.489  99.169  1.00  0.00           O
ATOM   1983  N   ILE A 118      59.829  52.410  99.069  1.00  0.00           N
ATOM   1985  CA  ILE A 118      61.039  51.820  99.579  1.00  0.00           C
ATOM   1987  CB  ILE A 118      61.979  51.389  98.469  1.00  0.00           C
ATOM   1989  CG2 ILE A 118      62.279  52.550  97.519  1.00  0.00           C
ATOM   1993  CG1 ILE A 118      63.269  50.769  99.019  1.00  0.00           C
ATOM   1996  CD  ILE A 118      64.259  50.320  97.959  1.00  0.00           C
ATOM   2000  C   ILE A 118      61.639  52.789 100.569  1.00  0.00           C
ATOM   2001  O   ILE A 118      61.579  54.000 100.399  1.00  0.00           O
ATOM   2002  N   LYS A 119      62.189  52.289 101.689  1.00  0.00           N
ATOM   2004  CA  LYS A 119      62.979  53.109 102.589  1.00  0.00           C
ATOM   2006  CB  LYS A 119      62.719  52.820 104.079  1.00  0.00           C
ATOM   2009  CG  LYS A 119      61.259  53.019 104.539  1.00  0.00           C
ATOM   2012  CD  LYS A 119      61.079  52.610 106.009  1.00  0.00           C
ATOM   2015  CE  LYS A 119      59.629  52.680 106.519  1.00  0.00           C
ATOM   2018  NZ  LYS A 119      59.539  52.119 107.879  1.00  0.00           N
ATOM   2022  C   LYS A 119      64.439  52.859 102.289  1.00  0.00           C
ATOM   2023  O   LYS A 119      64.839  51.759 101.889  1.00  0.00           O
ATOM   2024  N   ILE A 120      65.290  53.880 102.469  1.00  0.00           N
ATOM   2026  CA  ILE A 120      66.709  53.689 102.349  1.00  0.00           C
ATOM   2028  CB  ILE A 120      67.339  54.969 101.849  1.00  0.00           C
ATOM   2030  CG2 ILE A 120      67.589  55.960 102.999  1.00  0.00           C
ATOM   2034  CG1 ILE A 120      68.599  54.689 101.019  1.00  0.00           C
ATOM   2037  CD  ILE A 120      69.259  55.979 100.509  1.00  0.00           C
ATOM   2041  C   ILE A 120      67.239  53.160 103.709  1.00  0.00           C
ATOM   2042  O   ILE A 120      67.009  53.790 104.739  1.00  0.00           O
ATOM   2043  N   PRO A 121      67.869  51.979 103.809  1.00  0.00           N
ATOM   2044  CD  PRO A 121      68.079  51.019 102.719  1.00  0.00           C
ATOM   2047  CA  PRO A 121      68.289  51.419 105.099  1.00  0.00           C
ATOM   2049  CB  PRO A 121      68.919  50.069 104.719  1.00  0.00           C
ATOM   2052  CG  PRO A 121      68.199  49.679 103.429  1.00  0.00           C
ATOM   2055  C   PRO A 121      69.259  52.299 105.879  1.00  0.00           C
ATOM   2056  O   PRO A 121      70.269  52.689 105.299  1.00  0.00           O
ATOM   2057  N   LEU A 122      69.049  52.569 107.189  1.00  0.00           N
ATOM   2059  CA  LEU A 122      70.040  53.279 107.979  1.00  0.00           C
ATOM   2061  CB  LEU A 122      69.629  54.719 108.329  1.00  0.00           C
ATOM   2064  CG  LEU A 122      69.639  55.729 107.179  1.00  0.00           C
ATOM   2066  CD1 LEU A 122      69.180  57.059 107.779  1.00  0.00           C
ATOM   2070  CD2 LEU A 122      71.029  55.909 106.569  1.00  0.00           C
ATOM   2074  C   LEU A 122      70.229  52.599 109.309  1.00  0.00           C
ATOM   2075  O   LEU A 122      69.349  51.929 109.829  1.00  0.00           O
ATOM   2076  N   GLN A 123      71.400  52.840 109.919  1.00  0.00           N
ATOM   2078  CA  GLN A 123      71.769  52.309 111.209  1.00  0.00           C
ATOM   2080  CB  GLN A 123      73.230  51.799 111.099  1.00  0.00           C
ATOM   2083  CG  GLN A 123      74.320  52.859 110.789  1.00  0.00           C
ATOM   2086  CD  GLN A 123      74.209  53.460 109.389  1.00  0.00           C
ATOM   2087  OE1 GLN A 123      74.239  52.739 108.389  1.00  0.00           O
ATOM   2088  NE2 GLN A 123      73.999  54.789 109.299  1.00  0.00           N
ATOM   2091  C   GLN A 123      71.709  53.369 112.309  1.00  0.00           C
ATOM   2092  O   GLN A 123      71.849  53.079 113.499  1.00  0.00           O
ATOM   2093  N   GLU A 124      71.470  54.619 111.909  1.00  0.00           N
ATOM   2095  CA  GLU A 124      71.499  55.809 112.699  1.00  0.00           C
ATOM   2097  CB  GLU A 124      72.799  56.629 112.409  1.00  0.00           C
ATOM   2100  CG  GLU A 124      72.970  57.989 113.159  1.00  0.00           C
ATOM   2103  CD  GLU A 124      74.220  58.759 112.679  1.00  0.00           C
ATOM   2104  OE1 GLU A 124      74.940  58.210 111.809  1.00  0.00           O
ATOM   2105  OE2 GLU A 124      74.480  59.910 113.119  1.00  0.00           O
ATOM   2106  C   GLU A 124      70.309  56.550 112.179  1.00  0.00           C
ATOM   2107  O   GLU A 124      69.949  56.360 111.019  1.00  0.00           O
ATOM   2108  N   SER A 125      69.639  57.369 112.979  1.00  0.00           N
ATOM   2110  CA  SER A 125      68.559  58.199 112.499  1.00  0.00           C
ATOM   2112  CB  SER A 125      68.000  58.989 113.689  1.00  0.00           C
ATOM   2115  OG  SER A 125      67.570  58.109 114.729  1.00  0.00           O
ATOM   2117  C   SER A 125      68.979  59.169 111.359  1.00  0.00           C
ATOM   2118  O   SER A 125      70.119  59.649 111.339  1.00  0.00           O
ATOM   2119  N   PRO A 126      68.119  59.449 110.379  1.00  0.00           N
ATOM   2120  CD  PRO A 126      66.849  58.739 110.159  1.00  0.00           C
ATOM   2123  CA  PRO A 126      68.269  60.579 109.459  1.00  0.00           C
ATOM   2125  CB  PRO A 126      66.879  60.699 108.809  1.00  0.00           C
ATOM   2128  CG  PRO A 126      66.320  59.279 108.829  1.00  0.00           C
ATOM   2131  C   PRO A 126      68.729  61.899 110.079  1.00  0.00           C
ATOM   2132  O   PRO A 126      68.349  62.179 111.209  1.00  0.00           O
ATOM   2133  N   THR A 127      69.519  62.739 109.369  1.00  0.00           N
ATOM   2135  CA  THR A 127      69.820  64.129 109.759  1.00  0.00           C
ATOM   2137  CB  THR A 127      70.809  64.779 108.769  1.00  0.00           C
ATOM   2139  OG1 THR A 127      71.320  66.009 109.249  1.00  0.00           O
ATOM   2141  CG2 THR A 127      70.169  65.090 107.419  1.00  0.00           C
ATOM   2145  C   THR A 127      68.529  64.950 109.879  1.00  0.00           C
ATOM   2146  O   THR A 127      67.570  64.630 109.209  1.00  0.00           O
ATOM   2147  N   ASN A 128      68.379  65.990 110.749  1.00  0.00           N
ATOM   2149  CA  ASN A 128      67.079  66.660 110.909  1.00  0.00           C
ATOM   2151  CB  ASN A 128      66.589  66.879 112.389  1.00  0.00           C
ATOM   2154  CG  ASN A 128      67.250  67.949 113.269  1.00  0.00           C
ATOM   2155  OD1 ASN A 128      68.219  67.680 113.969  1.00  0.00           O
ATOM   2156  ND2 ASN A 128      66.589  69.129 113.389  1.00  0.00           N
ATOM   2159  C   ASN A 128      67.070  67.979 110.199  1.00  0.00           C
ATOM   2160  O   ASN A 128      67.860  68.860 110.509  1.00  0.00           O
ATOM   2161  N   CYS A 129      66.159  68.179 109.219  1.00  0.00           N
ATOM   2163  CA  CYS A 129      66.039  69.490 108.579  1.00  0.00           C
ATOM   2165  CB  CYS A 129      65.570  70.619 109.559  1.00  0.00           C
ATOM   2168  SG  CYS A 129      64.610  70.029 110.999  1.00  0.00           S
ATOM   2170  C   CYS A 129      67.349  69.839 107.849  1.00  0.00           C
ATOM   2171  O   CYS A 129      67.839  70.970 107.829  1.00  0.00           O
ATOM   2172  N   GLY A 130      68.019  68.790 107.309  1.00  0.00           N
ATOM   2174  CA  GLY A 130      69.199  68.960 106.489  1.00  0.00           C
ATOM   2177  C   GLY A 130      68.879  69.379 105.099  1.00  0.00           C
ATOM   2178  O   GLY A 130      67.720  69.619 104.769  1.00  0.00           O
ATOM   2179  N   PHE A 131      69.919  69.449 104.259  1.00  0.00           N
ATOM   2181  CA  PHE A 131      69.799  69.699 102.829  1.00  0.00           C
ATOM   2183  CB  PHE A 131      70.930  70.669 102.359  1.00  0.00           C
ATOM   2186  CG  PHE A 131      72.329  70.119 102.589  1.00  0.00           C
ATOM   2187  CD1 PHE A 131      72.820  69.090 101.779  1.00  0.00           C
ATOM   2189  CE1 PHE A 131      74.089  68.529 101.999  1.00  0.00           C
ATOM   2191  CZ  PHE A 131      74.919  69.059 102.979  1.00  0.00           C
ATOM   2193  CD2 PHE A 131      73.169  70.619 103.599  1.00  0.00           C
ATOM   2195  CE2 PHE A 131      74.469  70.110 103.779  1.00  0.00           C
ATOM   2197  C   PHE A 131      69.799  68.400 102.009  1.00  0.00           C
ATOM   2198  O   PHE A 131      70.180  67.320 102.499  1.00  0.00           O
ATOM   2199  N   GLU A 132      69.409  68.449 100.719  1.00  0.00           N
ATOM   2201  CA  GLU A 132      69.269  67.270  99.899  1.00  0.00           C
ATOM   2203  CB  GLU A 132      67.979  66.459 100.229  1.00  0.00           C
ATOM   2206  CG  GLU A 132      66.629  67.180  99.989  1.00  0.00           C
ATOM   2209  CD  GLU A 132      66.459  68.309 100.999  1.00  0.00           C
ATOM   2210  OE1 GLU A 132      66.419  69.479 100.549  1.00  0.00           O
ATOM   2211  OE2 GLU A 132      66.470  68.019 102.209  1.00  0.00           O
ATOM   2212  C   GLU A 132      69.299  67.570  98.409  1.00  0.00           C
ATOM   2213  O   GLU A 132      69.299  68.700  97.959  1.00  0.00           O
ATOM   2214  N   GLY A 133      69.360  66.520  97.559  1.00  0.00           N
ATOM   2216  CA  GLY A 133      69.229  66.739  96.129  1.00  0.00           C
ATOM   2219  C   GLY A 133      69.019  65.460  95.379  1.00  0.00           C
ATOM   2220  O   GLY A 133      69.629  64.429  95.679  1.00  0.00           O
ATOM   2221  N   LEU A 134      68.209  65.479  94.299  1.00  0.00           N
ATOM   2223  CA  LEU A 134      67.909  64.309  93.489  1.00  0.00           C
ATOM   2225  CB  LEU A 134      66.409  63.959  93.499  1.00  0.00           C
ATOM   2228  CG  LEU A 134      66.059  62.800  94.459  1.00  0.00           C
ATOM   2230  CD1 LEU A 134      66.709  61.450  94.099  1.00  0.00           C
ATOM   2234  CD2 LEU A 134      66.369  63.099  95.929  1.00  0.00           C
ATOM   2238  C   LEU A 134      68.489  64.539  92.119  1.00  0.00           C
ATOM   2239  O   LEU A 134      68.779  65.669  91.759  1.00  0.00           O
ATOM   2240  N   ALA A 135      68.959  63.469  91.449  1.00  0.00           N
ATOM   2242  CA  ALA A 135      69.529  63.519  90.099  1.00  0.00           C
ATOM   2244  CB  ALA A 135      71.039  63.819  90.079  1.00  0.00           C
ATOM   2248  C   ALA A 135      69.320  62.159  89.469  1.00  0.00           C
ATOM   2249  O   ALA A 135      69.689  61.169  90.099  1.00  0.00           O
ATOM   2250  N   TYR A 136      68.709  62.039  88.269  1.00  0.00           N
ATOM   2252  CA  TYR A 136      68.379  60.729  87.679  1.00  0.00           C
ATOM   2254  CB  TYR A 136      66.849  60.500  87.709  1.00  0.00           C
ATOM   2257  CG  TYR A 136      66.279  59.309  86.969  1.00  0.00           C
ATOM   2258  CD1 TYR A 136      66.709  58.009  87.299  1.00  0.00           C
ATOM   2260  CE1 TYR A 136      66.109  56.899  86.679  1.00  0.00           C
ATOM   2262  CZ  TYR A 136      65.099  57.079  85.739  1.00  0.00           C
ATOM   2263  OH  TYR A 136      64.500  55.960  85.139  1.00  0.00           O
ATOM   2265  CD2 TYR A 136      65.239  59.479  86.039  1.00  0.00           C
ATOM   2267  CE2 TYR A 136      64.659  58.359  85.419  1.00  0.00           C
ATOM   2269  C   TYR A 136      68.959  60.469  86.289  1.00  0.00           C
ATOM   2270  O   TYR A 136      68.699  61.179  85.309  1.00  0.00           O
ATOM   2271  N   SER A 137      69.729  59.369  86.179  1.00  0.00           N
ATOM   2273  CA  SER A 137      70.199  58.839  84.909  1.00  0.00           C
ATOM   2275  CB  SER A 137      71.619  58.189  85.049  1.00  0.00           C
ATOM   2278  OG  SER A 137      72.099  57.540  83.859  1.00  0.00           O
ATOM   2280  C   SER A 137      69.239  57.800  84.379  1.00  0.00           C
ATOM   2281  O   SER A 137      69.070  56.719  84.949  1.00  0.00           O
ATOM   2282  N   ARG A 138      68.609  58.079  83.209  1.00  0.00           N
ATOM   2284  CA  ARG A 138      67.709  57.159  82.519  1.00  0.00           C
ATOM   2286  CB  ARG A 138      66.849  57.890  81.439  1.00  0.00           C
ATOM   2289  CG  ARG A 138      65.839  58.930  81.999  1.00  0.00           C
ATOM   2292  CD  ARG A 138      64.969  59.599  80.919  1.00  0.00           C
ATOM   2295  NE  ARG A 138      64.099  60.649  81.549  1.00  0.00           N
ATOM   2297  CZ  ARG A 138      62.939  60.439  82.149  1.00  0.00           C
ATOM   2298  NH1 ARG A 138      62.419  59.269  82.379  1.00  0.00           N
ATOM   2301  NH2 ARG A 138      62.259  61.469  82.609  1.00  0.00           N
ATOM   2304  C   ARG A 138      68.459  55.949  81.909  1.00  0.00           C
ATOM   2305  O   ARG A 138      67.879  54.899  81.669  1.00  0.00           O
ATOM   2306  N   GLN A 139      69.789  56.099  81.699  1.00  0.00           N
ATOM   2308  CA  GLN A 139      70.709  55.029  81.299  1.00  0.00           C
ATOM   2310  CB  GLN A 139      72.180  55.570  81.169  1.00  0.00           C
ATOM   2313  CG  GLN A 139      72.499  56.419  79.929  1.00  0.00           C
ATOM   2316  CD  GLN A 139      73.749  57.299  80.079  1.00  0.00           C
ATOM   2317  OE1 GLN A 139      74.870  56.820  80.209  1.00  0.00           O
ATOM   2318  NE2 GLN A 139      73.549  58.639  79.999  1.00  0.00           N
ATOM   2321  C   GLN A 139      70.779  53.919  82.309  1.00  0.00           C
ATOM   2322  O   GLN A 139      70.699  52.729  81.999  1.00  0.00           O
ATOM   2323  N   ASP A 140      70.930  54.339  83.569  1.00  0.00           N
ATOM   2325  CA  ASP A 140      71.509  53.499  84.579  1.00  0.00           C
ATOM   2327  CB  ASP A 140      72.510  54.379  85.389  1.00  0.00           C
ATOM   2330  CG  ASP A 140      73.679  54.869  84.549  1.00  0.00           C
ATOM   2331  OD1 ASP A 140      73.979  54.229  83.519  1.00  0.00           O
ATOM   2332  OD2 ASP A 140      74.320  55.859  84.989  1.00  0.00           O
ATOM   2333  C   ASP A 140      70.400  52.979  85.479  1.00  0.00           C
ATOM   2334  O   ASP A 140      70.579  52.119  86.329  1.00  0.00           O
ATOM   2335  N   HIS A 141      69.180  53.539  85.279  1.00  0.00           N
ATOM   2337  CA  HIS A 141      68.079  53.539  86.219  1.00  0.00           C
ATOM   2339  CB  HIS A 141      67.260  52.239  86.119  1.00  0.00           C
ATOM   2342  ND1 HIS A 141      65.139  52.669  84.919  1.00  0.00           N
ATOM   2343  CG  HIS A 141      66.439  52.229  84.859  1.00  0.00           C
ATOM   2344  CE1 HIS A 141      64.669  52.540  83.689  1.00  0.00           C
ATOM   2346  NE2 HIS A 141      65.599  52.019  82.859  1.00  0.00           N
ATOM   2348  CD2 HIS A 141      66.739  51.809  83.599  1.00  0.00           C
ATOM   2350  C   HIS A 141      68.489  53.899  87.659  1.00  0.00           C
ATOM   2351  O   HIS A 141      67.979  53.369  88.649  1.00  0.00           O
ATOM   2352  N   THR A 142      69.439  54.859  87.749  1.00  0.00           N
ATOM   2354  CA  THR A 142      70.239  55.159  88.929  1.00  0.00           C
ATOM   2356  CB  THR A 142      71.769  55.040  88.749  1.00  0.00           C
ATOM   2358  OG1 THR A 142      72.180  53.689  88.599  1.00  0.00           O
ATOM   2360  CG2 THR A 142      72.580  55.559  89.949  1.00  0.00           C
ATOM   2364  C   THR A 142      69.949  56.579  89.309  1.00  0.00           C
ATOM   2365  O   THR A 142      70.010  57.500  88.489  1.00  0.00           O
ATOM   2366  N   PHE A 143      69.629  56.779  90.589  1.00  0.00           N
ATOM   2368  CA  PHE A 143      69.320  58.070  91.139  1.00  0.00           C
ATOM   2370  CB  PHE A 143      67.959  58.140  91.879  1.00  0.00           C
ATOM   2373  CG  PHE A 143      66.790  57.750  91.019  1.00  0.00           C
ATOM   2374  CD1 PHE A 143      66.589  56.430  90.599  1.00  0.00           C
ATOM   2376  CE1 PHE A 143      65.430  56.059  89.929  1.00  0.00           C
ATOM   2378  CZ  PHE A 143      64.430  57.009  89.669  1.00  0.00           C
ATOM   2380  CD2 PHE A 143      65.759  58.679  90.789  1.00  0.00           C
ATOM   2382  CE2 PHE A 143      64.589  58.319  90.109  1.00  0.00           C
ATOM   2384  C   PHE A 143      70.389  58.349  92.149  1.00  0.00           C
ATOM   2385  O   PHE A 143      70.719  57.489  92.969  1.00  0.00           O
ATOM   2386  N   TRP A 144      70.930  59.569  92.129  1.00  0.00           N
ATOM   2388  CA  TRP A 144      71.849  60.029  93.149  1.00  0.00           C
ATOM   2390  CB  TRP A 144      73.019  60.889  92.599  1.00  0.00           C
ATOM   2393  CG  TRP A 144      73.979  60.139  91.739  1.00  0.00           C
ATOM   2394  CD1 TRP A 144      75.229  59.710  92.099  1.00  0.00           C
ATOM   2396  NE1 TRP A 144      75.839  59.090  91.039  1.00  0.00           N
ATOM   2398  CE2 TRP A 144      74.979  59.079  89.969  1.00  0.00           C
ATOM   2399  CD2 TRP A 144      73.799  59.739  90.369  1.00  0.00           C
ATOM   2400  CE3 TRP A 144      72.769  59.889  89.449  1.00  0.00           C
ATOM   2402  CZ3 TRP A 144      72.919  59.349  88.169  1.00  0.00           C
ATOM   2404  CZ2 TRP A 144      75.129  58.529  88.709  1.00  0.00           C
ATOM   2406  CH2 TRP A 144      74.070  58.669  87.809  1.00  0.00           C
ATOM   2408  C   TRP A 144      71.070  60.819  94.189  1.00  0.00           C
ATOM   2409  O   TRP A 144      70.750  61.999  93.989  1.00  0.00           O
ATOM   2410  N   PHE A 145      70.789  60.189  95.329  1.00  0.00           N
ATOM   2412  CA  PHE A 145      70.249  60.849  96.499  1.00  0.00           C
ATOM   2414  CB  PHE A 145      69.620  59.879  97.519  1.00  0.00           C
ATOM   2417  CG  PHE A 145      68.389  59.229  96.969  1.00  0.00           C
ATOM   2418  CD1 PHE A 145      68.469  58.009  96.299  1.00  0.00           C
ATOM   2420  CE1 PHE A 145      67.299  57.359  95.899  1.00  0.00           C
ATOM   2422  CZ  PHE A 145      66.049  57.939  96.159  1.00  0.00           C
ATOM   2424  CD2 PHE A 145      67.139  59.809  97.219  1.00  0.00           C
ATOM   2426  CE2 PHE A 145      65.969  59.169  96.809  1.00  0.00           C
ATOM   2428  C   PHE A 145      71.359  61.509  97.249  1.00  0.00           C
ATOM   2429  O   PHE A 145      72.159  60.849  97.909  1.00  0.00           O
ATOM   2430  N   PHE A 146      71.409  62.849  97.219  1.00  0.00           N
ATOM   2432  CA  PHE A 146      72.299  63.569  98.089  1.00  0.00           C
ATOM   2434  CB  PHE A 146      72.869  64.869  97.479  1.00  0.00           C
ATOM   2437  CG  PHE A 146      73.620  64.729  96.169  1.00  0.00           C
ATOM   2438  CD1 PHE A 146      72.919  64.519  94.969  1.00  0.00           C
ATOM   2440  CE1 PHE A 146      73.589  64.509  93.729  1.00  0.00           C
ATOM   2442  CZ  PHE A 146      74.969  64.729  93.689  1.00  0.00           C
ATOM   2444  CD2 PHE A 146      74.999  64.980  96.099  1.00  0.00           C
ATOM   2446  CE2 PHE A 146      75.680  64.959  94.869  1.00  0.00           C
ATOM   2448  C   PHE A 146      71.529  63.880  99.359  1.00  0.00           C
ATOM   2449  O   PHE A 146      70.349  64.229  99.319  1.00  0.00           O
ATOM   2450  N   LYS A 147      72.189  63.689 100.509  1.00  0.00           N
ATOM   2452  CA  LYS A 147      71.709  63.969 101.839  1.00  0.00           C
ATOM   2454  CB  LYS A 147      71.449  62.680 102.679  1.00  0.00           C
ATOM   2457  CG  LYS A 147      70.080  62.009 102.489  1.00  0.00           C
ATOM   2460  CD  LYS A 147      69.839  61.269 101.179  1.00  0.00           C
ATOM   2463  CE  LYS A 147      68.479  60.549 101.159  1.00  0.00           C
ATOM   2466  NZ  LYS A 147      67.419  61.539 101.079  1.00  0.00           N
ATOM   2470  C   LYS A 147      72.790  64.699 102.579  1.00  0.00           C
ATOM   2471  O   LYS A 147      73.979  64.399 102.419  1.00  0.00           O
ATOM   2472  N   GLU A 148      72.429  65.640 103.469  1.00  0.00           N
ATOM   2474  CA  GLU A 148      73.320  66.049 104.539  1.00  0.00           C
ATOM   2476  CB  GLU A 148      72.739  67.249 105.309  1.00  0.00           C
ATOM   2479  CG  GLU A 148      73.659  67.799 106.419  1.00  0.00           C
ATOM   2482  CD  GLU A 148      73.219  69.160 106.929  1.00  0.00           C
ATOM   2483  OE1 GLU A 148      72.099  69.619 106.619  1.00  0.00           O
ATOM   2484  OE2 GLU A 148      74.019  69.779 107.669  1.00  0.00           O
ATOM   2485  C   GLU A 148      73.729  64.929 105.499  1.00  0.00           C
ATOM   2486  O   GLU A 148      72.930  64.050 105.839  1.00  0.00           O
ATOM   2487  N   LYS A 149      74.999  64.980 105.969  1.00  0.00           N
ATOM   2489  CA  LYS A 149      75.549  64.199 107.059  1.00  0.00           C
ATOM   2491  CB  LYS A 149      75.150  62.689 107.089  1.00  0.00           C
ATOM   2494  CG  LYS A 149      75.889  61.820 108.119  1.00  0.00           C
ATOM   2497  CD  LYS A 149      75.470  60.359 108.009  1.00  0.00           C
ATOM   2500  CE  LYS A 149      75.699  59.599 109.299  1.00  0.00           C
ATOM   2503  NZ  LYS A 149      75.029  58.289 109.249  1.00  0.00           N
ATOM   2507  C   LYS A 149      77.049  64.210 107.059  1.00  0.00           C
ATOM   2508  O   LYS A 149      77.669  63.469 106.289  1.00  0.00           O
ATOM   2509  N   ASN A 150      77.680  65.009 107.939  1.00  0.00           N
ATOM   2511  CA  ASN A 150      79.119  65.069 108.169  1.00  0.00           C
ATOM   2513  CB  ASN A 150      79.529  64.099 109.309  1.00  0.00           C
ATOM   2516  CG  ASN A 150      78.749  64.379 110.609  1.00  0.00           C
ATOM   2517  OD1 ASN A 150      78.769  65.449 111.199  1.00  0.00           O
ATOM   2518  ND2 ASN A 150      78.089  63.319 111.139  1.00  0.00           N
ATOM   2521  C   ASN A 150      80.049  64.899 106.939  1.00  0.00           C
ATOM   2522  O   ASN A 150      80.799  63.909 106.859  1.00  0.00           O
ATOM   2523  N   PRO A 151      80.049  65.799 105.959  1.00  0.00           N
ATOM   2524  CD  PRO A 151      81.309  66.099 105.259  1.00  0.00           C
ATOM   2527  CA  PRO A 151      79.079  66.890 105.839  1.00  0.00           C
ATOM   2529  CB  PRO A 151      79.959  68.089 105.459  1.00  0.00           C
ATOM   2532  CG  PRO A 151      81.099  67.479 104.639  1.00  0.00           C
ATOM   2535  C   PRO A 151      78.089  66.479 104.749  1.00  0.00           C
ATOM   2536  O   PRO A 151      76.939  66.919 104.739  1.00  0.00           O
ATOM   2537  N   ILE A 152      78.519  65.609 103.829  1.00  0.00           N
ATOM   2539  CA  ILE A 152      77.739  65.119 102.709  1.00  0.00           C
ATOM   2541  CB  ILE A 152      78.299  65.629 101.379  1.00  0.00           C
ATOM   2543  CG2 ILE A 152      79.739  65.099 101.149  1.00  0.00           C
ATOM   2547  CG1 ILE A 152      77.429  65.300 100.139  1.00  0.00           C
ATOM   2550  CD  ILE A 152      76.109  66.060 100.139  1.00  0.00           C
ATOM   2554  C   ILE A 152      77.689  63.599 102.759  1.00  0.00           C
ATOM   2555  O   ILE A 152      78.659  62.910 103.099  1.00  0.00           O
ATOM   2556  N   GLU A 153      76.540  62.989 102.419  1.00  0.00           N
ATOM   2558  CA  GLU A 153      76.470  61.570 102.199  1.00  0.00           C
ATOM   2560  CB  GLU A 153      75.979  60.849 103.489  1.00  0.00           C
ATOM   2563  CG  GLU A 153      76.019  59.320 103.339  1.00  0.00           C
ATOM   2566  CD  GLU A 153      76.339  58.439 104.549  1.00  0.00           C
ATOM   2567  OE1 GLU A 153      75.540  58.339 105.509  1.00  0.00           O
ATOM   2568  OE2 GLU A 153      77.379  57.729 104.459  1.00  0.00           O
ATOM   2569  C   GLU A 153      75.589  61.290 100.979  1.00  0.00           C
ATOM   2570  O   GLU A 153      74.430  61.689 100.949  1.00  0.00           O
ATOM   2571  N   VAL A 154      76.099  60.599  99.919  1.00  0.00           N
ATOM   2573  CA  VAL A 154      75.379  60.419  98.659  1.00  0.00           C
ATOM   2575  CB  VAL A 154      76.039  61.019  97.419  1.00  0.00           C
ATOM   2577  CG1 VAL A 154      75.070  60.919  96.219  1.00  0.00           C
ATOM   2581  CG2 VAL A 154      76.409  62.480  97.719  1.00  0.00           C
ATOM   2585  C   VAL A 154      75.180  58.950  98.339  1.00  0.00           C
ATOM   2586  O   VAL A 154      76.129  58.169  98.289  1.00  0.00           O
ATOM   2587  N   TYR A 155      73.919  58.559  98.079  1.00  0.00           N
ATOM   2589  CA  TYR A 155      73.539  57.189  97.829  1.00  0.00           C
ATOM   2591  CB  TYR A 155      72.339  56.719  98.679  1.00  0.00           C
ATOM   2594  CG  TYR A 155      72.619  56.929 100.129  1.00  0.00           C
ATOM   2595  CD1 TYR A 155      73.189  55.899 100.899  1.00  0.00           C
ATOM   2597  CE1 TYR A 155      73.389  56.079 102.269  1.00  0.00           C
ATOM   2599  CZ  TYR A 155      73.000  57.259 102.889  1.00  0.00           C
ATOM   2600  OH  TYR A 155      73.089  57.329 104.289  1.00  0.00           O
ATOM   2602  CD2 TYR A 155      72.269  58.129 100.759  1.00  0.00           C
ATOM   2604  CE2 TYR A 155      72.479  58.309 102.129  1.00  0.00           C
ATOM   2606  C   TYR A 155      73.129  57.039  96.379  1.00  0.00           C
ATOM   2607  O   TYR A 155      72.349  57.829  95.839  1.00  0.00           O
ATOM   2608  N   LYS A 156      73.639  55.969  95.749  1.00  0.00           N
ATOM   2610  CA  LYS A 156      73.169  55.500  94.469  1.00  0.00           C
ATOM   2612  CB  LYS A 156      74.339  55.029  93.589  1.00  0.00           C
ATOM   2615  CG  LYS A 156      75.360  56.129  93.259  1.00  0.00           C
ATOM   2618  CD  LYS A 156      76.639  55.570  92.619  1.00  0.00           C
ATOM   2621  CE  LYS A 156      76.430  54.980  91.219  1.00  0.00           C
ATOM   2624  NZ  LYS A 156      77.720  54.599  90.619  1.00  0.00           N
ATOM   2628  C   LYS A 156      72.239  54.329  94.709  1.00  0.00           C
ATOM   2629  O   LYS A 156      72.680  53.259  95.129  1.00  0.00           O
ATOM   2630  N   VAL A 157      70.939  54.499  94.389  1.00  0.00           N
ATOM   2632  CA  VAL A 157      70.040  53.369  94.189  1.00  0.00           C
ATOM   2634  CB  VAL A 157      68.579  53.619  94.599  1.00  0.00           C
ATOM   2636  CG1 VAL A 157      67.799  54.469  93.589  1.00  0.00           C
ATOM   2640  CG2 VAL A 157      67.839  52.279  94.829  1.00  0.00           C
ATOM   2644  C   VAL A 157      70.070  53.000  92.729  1.00  0.00           C
ATOM   2645  O   VAL A 157      70.400  53.809  91.879  1.00  0.00           O
ATOM   2646  N   ASN A 158      69.729  51.750  92.419  1.00  0.00           N
ATOM   2648  CA  ASN A 158      69.329  51.300  91.119  1.00  0.00           C
ATOM   2650  CB  ASN A 158      70.489  51.009  90.129  1.00  0.00           C
ATOM   2653  CG  ASN A 158      71.729  50.399  90.769  1.00  0.00           C
ATOM   2654  OD1 ASN A 158      72.129  49.269  90.509  1.00  0.00           O
ATOM   2655  ND2 ASN A 158      72.449  51.199  91.579  1.00  0.00           N
ATOM   2658  C   ASN A 158      68.459  50.110  91.439  1.00  0.00           C
ATOM   2659  O   ASN A 158      68.510  49.579  92.549  1.00  0.00           O
ATOM   2660  N   GLY A 159      67.549  49.739  90.519  1.00  0.00           N
ATOM   2662  CA  GLY A 159      66.479  48.790  90.809  1.00  0.00           C
ATOM   2665  C   GLY A 159      65.299  49.419  91.529  1.00  0.00           C
ATOM   2666  O   GLY A 159      64.430  48.750  92.079  1.00  0.00           O
ATOM   2667  N   LEU A 160      65.199  50.759  91.529  1.00  0.00           N
ATOM   2669  CA  LEU A 160      64.009  51.389  92.069  1.00  0.00           C
ATOM   2671  CB  LEU A 160      64.139  52.929  92.159  1.00  0.00           C
ATOM   2674  CG  LEU A 160      62.919  53.599  92.829  1.00  0.00           C
ATOM   2676  CD1 LEU A 160      62.879  53.249  94.319  1.00  0.00           C
ATOM   2680  CD2 LEU A 160      62.919  55.119  92.689  1.00  0.00           C
ATOM   2684  C   LEU A 160      62.739  51.039  91.299  1.00  0.00           C
ATOM   2685  O   LEU A 160      61.759  50.559  91.869  1.00  0.00           O
ATOM   2686  N   LEU A 161      62.809  51.219  89.959  1.00  0.00           N
ATOM   2688  CA  LEU A 161      61.799  50.949  88.949  1.00  0.00           C
ATOM   2690  CB  LEU A 161      62.239  51.529  87.579  1.00  0.00           C
ATOM   2693  CG  LEU A 161      62.239  53.070  87.439  1.00  0.00           C
ATOM   2695  CD1 LEU A 161      60.829  53.629  87.579  1.00  0.00           C
ATOM   2699  CD2 LEU A 161      63.199  53.809  88.369  1.00  0.00           C
ATOM   2703  C   LEU A 161      61.609  49.460  88.739  1.00  0.00           C
ATOM   2704  O   LEU A 161      60.540  48.979  88.359  1.00  0.00           O
ATOM   2705  N   SER A 162      62.689  48.689  88.979  1.00  0.00           N
ATOM   2707  CA  SER A 162      62.689  47.249  88.779  1.00  0.00           C
ATOM   2709  CB  SER A 162      64.079  46.599  88.899  1.00  0.00           C
ATOM   2712  OG  SER A 162      64.949  47.149  87.919  1.00  0.00           O
ATOM   2714  C   SER A 162      61.749  46.529  89.709  1.00  0.00           C
ATOM   2715  O   SER A 162      61.609  46.859  90.889  1.00  0.00           O
ATOM   2716  N   SER A 163      61.070  45.489  89.189  1.00  0.00           N
ATOM   2718  CA  SER A 163      60.189  44.669  90.009  1.00  0.00           C
ATOM   2720  CB  SER A 163      59.360  43.669  89.159  1.00  0.00           C
ATOM   2723  OG  SER A 163      58.449  42.949  89.989  1.00  0.00           O
ATOM   2725  C   SER A 163      60.919  43.919  91.099  1.00  0.00           C
ATOM   2726  O   SER A 163      60.519  43.939  92.269  1.00  0.00           O
ATOM   2727  N   ASN A 164      62.049  43.279  90.759  1.00  0.00           N
ATOM   2729  CA  ASN A 164      62.689  42.289  91.619  1.00  0.00           C
ATOM   2731  CB  ASN A 164      62.399  40.840  91.099  1.00  0.00           C
ATOM   2734  CG  ASN A 164      61.059  40.299  91.589  1.00  0.00           C
ATOM   2735  OD1 ASN A 164      60.529  40.639  92.649  1.00  0.00           O
ATOM   2736  ND2 ASN A 164      60.459  39.379  90.789  1.00  0.00           N
ATOM   2739  C   ASN A 164      64.189  42.540  91.629  1.00  0.00           C
ATOM   2740  O   ASN A 164      64.969  41.619  91.399  1.00  0.00           O
ATOM   2741  N   GLU A 165      64.620  43.779  91.899  1.00  0.00           N
ATOM   2743  CA  GLU A 165      66.019  44.050  92.169  1.00  0.00           C
ATOM   2745  CB  GLU A 165      66.869  44.329  90.889  1.00  0.00           C
ATOM   2748  CG  GLU A 165      67.309  43.070  90.079  1.00  0.00           C
ATOM   2751  CD  GLU A 165      68.579  43.309  89.279  1.00  0.00           C
ATOM   2752  OE1 GLU A 165      68.999  44.489  89.159  1.00  0.00           O
ATOM   2753  OE2 GLU A 165      69.229  42.340  88.829  1.00  0.00           O
ATOM   2754  C   GLU A 165      66.089  45.279  93.049  1.00  0.00           C
ATOM   2755  O   GLU A 165      65.239  46.149  92.959  1.00  0.00           O
ATOM   2756  N   LEU A 166      67.129  45.399  93.889  1.00  0.00           N
ATOM   2758  CA  LEU A 166      67.440  46.660  94.519  1.00  0.00           C
ATOM   2760  CB  LEU A 166      66.729  46.789  95.879  1.00  0.00           C
ATOM   2763  CG  LEU A 166      67.139  48.009  96.719  1.00  0.00           C
ATOM   2765  CD1 LEU A 166      66.680  49.299  96.029  1.00  0.00           C
ATOM   2769  CD2 LEU A 166      66.629  47.859  98.169  1.00  0.00           C
ATOM   2773  C   LEU A 166      68.919  46.689  94.769  1.00  0.00           C
ATOM   2774  O   LEU A 166      69.469  45.779  95.369  1.00  0.00           O
ATOM   2775  N   HIS A 167      69.610  47.770  94.409  1.00  0.00           N
ATOM   2777  CA  HIS A 167      71.010  47.899  94.769  1.00  0.00           C
ATOM   2779  CB  HIS A 167      71.899  47.649  93.539  1.00  0.00           C
ATOM   2782  ND1 HIS A 167      72.139  45.209  92.969  1.00  0.00           N
ATOM   2783  CG  HIS A 167      71.499  46.419  92.779  1.00  0.00           C
ATOM   2784  CE1 HIS A 167      71.579  44.390  92.089  1.00  0.00           C
ATOM   2786  NE2 HIS A 167      70.649  45.019  91.339  1.00  0.00           N
ATOM   2788  CD2 HIS A 167      70.599  46.319  91.769  1.00  0.00           C
ATOM   2790  C   HIS A 167      71.269  49.279  95.339  1.00  0.00           C
ATOM   2791  O   HIS A 167      71.070  50.259  94.629  1.00  0.00           O
ATOM   2792  N   ILE A 168      71.739  49.390  96.599  1.00  0.00           N
ATOM   2794  CA  ILE A 168      72.199  50.640  97.179  1.00  0.00           C
ATOM   2796  CB  ILE A 168      71.400  51.219  98.359  1.00  0.00           C
ATOM   2798  CG2 ILE A 168      70.320  52.149  97.769  1.00  0.00           C
ATOM   2802  CG1 ILE A 168      70.730  50.180  99.299  1.00  0.00           C
ATOM   2805  CD  ILE A 168      71.699  49.359 100.149  1.00  0.00           C
ATOM   2809  C   ILE A 168      73.669  50.570  97.499  1.00  0.00           C
ATOM   2810  O   ILE A 168      74.159  49.619  98.109  1.00  0.00           O
ATOM   2811  N   SER A 169      74.399  51.629  97.119  1.00  0.00           N
ATOM   2813  CA  SER A 169      75.769  51.809  97.549  1.00  0.00           C
ATOM   2815  CB  SER A 169      76.860  51.640  96.459  1.00  0.00           C
ATOM   2818  OG  SER A 169      76.650  50.439  95.719  1.00  0.00           O
ATOM   2820  C   SER A 169      75.889  53.239  97.959  1.00  0.00           C
ATOM   2821  O   SER A 169      75.430  54.140  97.249  1.00  0.00           O
ATOM   2822  N   LYS A 170      76.570  53.529  99.079  1.00  0.00           N
ATOM   2824  CA  LYS A 170      77.099  54.859  99.269  1.00  0.00           C
ATOM   2826  CB  LYS A 170      77.370  55.200 100.749  1.00  0.00           C
ATOM   2829  CG  LYS A 170      78.159  54.239 101.639  1.00  0.00           C
ATOM   2832  CD  LYS A 170      78.129  54.719 103.109  1.00  0.00           C
ATOM   2835  CE  LYS A 170      76.699  54.939 103.629  1.00  0.00           C
ATOM   2838  NZ  LYS A 170      76.669  55.239 105.069  1.00  0.00           N
ATOM   2842  C   LYS A 170      78.269  55.219  98.369  1.00  0.00           C
ATOM   2843  O   LYS A 170      79.269  54.489  98.309  1.00  0.00           O
ATOM   2844  N   ASP A 171      78.189  56.349  97.639  1.00  0.00           N
ATOM   2846  CA  ASP A 171      79.250  56.769  96.739  1.00  0.00           C
ATOM   2848  CB  ASP A 171      78.729  57.480  95.469  1.00  0.00           C
ATOM   2851  CG  ASP A 171      79.829  57.589  94.409  1.00  0.00           C
ATOM   2852  OD1 ASP A 171      81.010  57.299  94.739  1.00  0.00           O
ATOM   2853  OD2 ASP A 171      79.500  57.969  93.259  1.00  0.00           O
ATOM   2854  C   ASP A 171      80.289  57.599  97.479  1.00  0.00           C
ATOM   2855  O   ASP A 171      80.159  58.809  97.689  1.00  0.00           O
ATOM   2856  N   LYS A 172      81.359  56.939  97.919  1.00  0.00           N
ATOM   2858  CA  LYS A 172      82.360  57.569  98.739  1.00  0.00           C
ATOM   2860  CB  LYS A 172      83.230  56.509  99.449  1.00  0.00           C
ATOM   2863  CG  LYS A 172      82.430  55.460 100.249  1.00  0.00           C
ATOM   2866  CD  LYS A 172      82.140  55.799 101.729  1.00  0.00           C
ATOM   2869  CE  LYS A 172      81.099  56.899 102.009  1.00  0.00           C
ATOM   2872  NZ  LYS A 172      81.079  57.219 103.459  1.00  0.00           N
ATOM   2876  C   LYS A 172      83.269  58.479  97.929  1.00  0.00           C
ATOM   2877  O   LYS A 172      83.829  59.419  98.499  1.00  0.00           O
ATOM   2878  N   ALA A 173      83.390  58.249  96.609  1.00  0.00           N
ATOM   2880  CA  ALA A 173      84.149  59.070  95.689  1.00  0.00           C
ATOM   2882  CB  ALA A 173      84.169  58.429  94.289  1.00  0.00           C
ATOM   2886  C   ALA A 173      83.600  60.469  95.629  1.00  0.00           C
ATOM   2887  O   ALA A 173      84.300  61.439  95.889  1.00  0.00           O
ATOM   2888  N   LEU A 174      82.280  60.579  95.399  1.00  0.00           N
ATOM   2890  CA  LEU A 174      81.520  61.809  95.329  1.00  0.00           C
ATOM   2892  CB  LEU A 174      80.079  61.430  94.899  1.00  0.00           C
ATOM   2895  CG  LEU A 174      79.229  62.569  94.309  1.00  0.00           C
ATOM   2897  CD1 LEU A 174      79.860  63.189  93.059  1.00  0.00           C
ATOM   2901  CD2 LEU A 174      77.829  62.039  93.969  1.00  0.00           C
ATOM   2905  C   LEU A 174      81.539  62.610  96.629  1.00  0.00           C
ATOM   2906  O   LEU A 174      81.709  63.829  96.669  1.00  0.00           O
ATOM   2907  N   GLN A 175      81.430  61.879  97.769  1.00  0.00           N
ATOM   2909  CA  GLN A 175      81.539  62.379  99.139  1.00  0.00           C
ATOM   2911  CB  GLN A 175      81.079  61.269 100.159  1.00  0.00           C
ATOM   2914  CG  GLN A 175      81.339  61.529 101.679  1.00  0.00           C
ATOM   2917  CD  GLN A 175      80.820  60.479 102.689  1.00  0.00           C
ATOM   2918  OE1 GLN A 175      81.509  60.169 103.669  1.00  0.00           O
ATOM   2919  NE2 GLN A 175      79.610  59.919 102.499  1.00  0.00           N
ATOM   2922  C   GLN A 175      82.889  63.019  99.499  1.00  0.00           C
ATOM   2923  O   GLN A 175      82.950  64.039 100.189  1.00  0.00           O
ATOM   2924  N   ARG A 176      84.029  62.449  99.039  1.00  0.00           N
ATOM   2926  CA  ARG A 176      85.329  63.019  99.399  1.00  0.00           C
ATOM   2928  CB  ARG A 176      86.469  61.979  99.469  1.00  0.00           C
ATOM   2931  CG  ARG A 176      87.210  61.570  98.169  1.00  0.00           C
ATOM   2934  CD  ARG A 176      87.010  60.110  97.759  1.00  0.00           C
ATOM   2937  NE  ARG A 176      87.619  59.210  98.789  1.00  0.00           N
ATOM   2939  CZ  ARG A 176      87.420  57.899  98.749  1.00  0.00           C
ATOM   2940  NH1 ARG A 176      86.870  57.289  97.719  1.00  0.00           N
ATOM   2943  NH2 ARG A 176      87.820  57.129  99.739  1.00  0.00           N
ATOM   2946  C   ARG A 176      85.760  64.149  98.479  1.00  0.00           C
ATOM   2947  O   ARG A 176      86.629  64.929  98.849  1.00  0.00           O
ATOM   2948  N   GLN A 177      85.159  64.289  97.289  1.00  0.00           N
ATOM   2950  CA  GLN A 177      85.550  65.300  96.319  1.00  0.00           C
ATOM   2952  CB  GLN A 177      85.429  64.719  94.889  1.00  0.00           C
ATOM   2955  CG  GLN A 177      86.409  63.579  94.529  1.00  0.00           C
ATOM   2958  CD  GLN A 177      87.870  64.009  94.659  1.00  0.00           C
ATOM   2959  OE1 GLN A 177      88.269  65.069  94.189  1.00  0.00           O
ATOM   2960  NE2 GLN A 177      88.709  63.160  95.309  1.00  0.00           N
ATOM   2963  C   GLN A 177      84.669  66.539  96.409  1.00  0.00           C
ATOM   2964  O   GLN A 177      84.949  67.570  95.809  1.00  0.00           O
ATOM   2965  N   PHE A 178      83.589  66.450  97.199  1.00  0.00           N
ATOM   2967  CA  PHE A 178      82.619  67.489  97.429  1.00  0.00           C
ATOM   2969  CB  PHE A 178      81.529  66.969  98.409  1.00  0.00           C
ATOM   2972  CG  PHE A 178      80.349  67.899  98.479  1.00  0.00           C
ATOM   2973  CD1 PHE A 178      79.659  68.219  97.289  1.00  0.00           C
ATOM   2975  CE1 PHE A 178      78.570  69.090  97.319  1.00  0.00           C
ATOM   2977  CZ  PHE A 178      78.129  69.609  98.539  1.00  0.00           C
ATOM   2979  CD2 PHE A 178      79.890  68.420  99.699  1.00  0.00           C
ATOM   2981  CE2 PHE A 178      78.760  69.260  99.719  1.00  0.00           C
ATOM   2983  C   PHE A 178      83.269  68.750  97.969  1.00  0.00           C
ATOM   2984  O   PHE A 178      84.139  68.689  98.849  1.00  0.00           O
ATOM   2985  N   THR A 179      82.899  69.899  97.389  1.00  0.00           N
ATOM   2987  CA  THR A 179      83.640  71.149  97.509  1.00  0.00           C
ATOM   2989  CB  THR A 179      84.389  71.410  96.199  1.00  0.00           C
ATOM   2991  OG1 THR A 179      85.249  72.549  96.219  1.00  0.00           O
ATOM   2993  CG2 THR A 179      83.430  71.579  95.009  1.00  0.00           C
ATOM   2997  C   THR A 179      82.680  72.259  97.839  1.00  0.00           C
ATOM   2998  O   THR A 179      83.059  73.349  98.279  1.00  0.00           O
ATOM   2999  N   LEU A 180      81.359  71.999  97.669  1.00  0.00           N
ATOM   3001  CA  LEU A 180      80.320  72.949  97.939  1.00  0.00           C
ATOM   3003  CB  LEU A 180      79.099  72.809  96.979  1.00  0.00           C
ATOM   3006  CG  LEU A 180      79.409  73.029  95.479  1.00  0.00           C
ATOM   3008  CD1 LEU A 180      78.219  72.610  94.589  1.00  0.00           C
ATOM   3012  CD2 LEU A 180      79.769  74.490  95.209  1.00  0.00           C
ATOM   3016  C   LEU A 180      79.869  72.840  99.389  1.00  0.00           C
ATOM   3017  O   LEU A 180      80.079  71.839 100.079  1.00  0.00           O
ATOM   3018  N   ASP A 181      79.269  73.930  99.879  1.00  0.00           N
ATOM   3020  CA  ASP A 181      78.669  74.129 101.179  1.00  0.00           C
ATOM   3022  CB  ASP A 181      78.189  75.609 101.199  1.00  0.00           C
ATOM   3025  CG  ASP A 181      79.309  76.620 100.949  1.00  0.00           C
ATOM   3026  OD1 ASP A 181      80.499  76.210 100.839  1.00  0.00           O
ATOM   3027  OD2 ASP A 181      79.009  77.829 100.799  1.00  0.00           O
ATOM   3028  C   ASP A 181      77.510  73.169 101.429  1.00  0.00           C
ATOM   3029  O   ASP A 181      77.440  72.489 102.449  1.00  0.00           O
ATOM   3030  N   ASP A 182      76.629  73.039 100.429  1.00  0.00           N
ATOM   3032  CA  ASP A 182      75.439  72.249 100.519  1.00  0.00           C
ATOM   3034  CB  ASP A 182      74.279  73.019 101.209  1.00  0.00           C
ATOM   3037  CG  ASP A 182      73.949  74.369 100.589  1.00  0.00           C
ATOM   3038  OD1 ASP A 182      74.209  74.589  99.379  1.00  0.00           O
ATOM   3039  OD2 ASP A 182      73.360  75.219 101.319  1.00  0.00           O
ATOM   3040  C   ASP A 182      75.089  71.750  99.129  1.00  0.00           C
ATOM   3041  O   ASP A 182      75.719  72.069  98.119  1.00  0.00           O
ATOM   3042  N   VAL A 183      74.070  70.880  99.079  1.00  0.00           N
ATOM   3044  CA  VAL A 183      73.409  70.510  97.869  1.00  0.00           C
ATOM   3046  CB  VAL A 183      73.679  69.070  97.429  1.00  0.00           C
ATOM   3048  CG1 VAL A 183      75.109  68.989  96.909  1.00  0.00           C
ATOM   3052  CG2 VAL A 183      73.539  68.070  98.569  1.00  0.00           C
ATOM   3056  C   VAL A 183      71.939  70.740  98.069  1.00  0.00           C
ATOM   3057  O   VAL A 183      71.369  70.229  99.019  1.00  0.00           O
ATOM   3058  N   SER A 184      71.299  71.559  97.209  1.00  0.00           N
ATOM   3060  CA  SER A 184      69.870  71.809  97.339  1.00  0.00           C
ATOM   3062  CB  SER A 184      69.559  73.330  97.359  1.00  0.00           C
ATOM   3065  OG  SER A 184      70.239  73.969  98.439  1.00  0.00           O
ATOM   3067  C   SER A 184      69.099  71.189  96.189  1.00  0.00           C
ATOM   3068  O   SER A 184      67.889  71.040  96.229  1.00  0.00           O
ATOM   3069  N   GLY A 185      69.760  70.769  95.099  1.00  0.00           N
ATOM   3071  CA  GLY A 185      69.029  70.210  93.979  1.00  0.00           C
ATOM   3074  C   GLY A 185      70.019  69.889  92.919  1.00  0.00           C
ATOM   3075  O   GLY A 185      71.049  70.539  92.789  1.00  0.00           O
ATOM   3076  N   ALA A 186      69.760  68.840  92.139  1.00  0.00           N
ATOM   3078  CA  ALA A 186      70.730  68.330  91.219  1.00  0.00           C
ATOM   3080  CB  ALA A 186      71.559  67.210  91.909  1.00  0.00           C
ATOM   3084  C   ALA A 186      69.999  67.859  89.989  1.00  0.00           C
ATOM   3085  O   ALA A 186      68.769  67.859  89.959  1.00  0.00           O
ATOM   3086  N   GLU A 187      70.769  67.529  88.939  1.00  0.00           N
ATOM   3088  CA  GLU A 187      70.299  67.139  87.629  1.00  0.00           C
ATOM   3090  CB  GLU A 187      70.059  68.349  86.689  1.00  0.00           C
ATOM   3093  CG  GLU A 187      68.639  68.930  86.819  1.00  0.00           C
ATOM   3096  CD  GLU A 187      67.619  68.079  86.069  1.00  0.00           C
ATOM   3097  OE1 GLU A 187      66.839  67.339  86.719  1.00  0.00           O
ATOM   3098  OE2 GLU A 187      67.599  68.169  84.829  1.00  0.00           O
ATOM   3099  C   GLU A 187      71.309  66.200  87.029  1.00  0.00           C
ATOM   3100  O   GLU A 187      72.409  66.049  87.559  1.00  0.00           O
ATOM   3101  N   PHE A 188      70.959  65.509  85.929  1.00  0.00           N
ATOM   3103  CA  PHE A 188      71.879  64.609  85.269  1.00  0.00           C
ATOM   3105  CB  PHE A 188      71.439  63.129  85.469  1.00  0.00           C
ATOM   3108  CG  PHE A 188      72.370  62.159  84.799  1.00  0.00           C
ATOM   3109  CD1 PHE A 188      73.559  61.759  85.439  1.00  0.00           C
ATOM   3111  CE1 PHE A 188      74.430  60.859  84.809  1.00  0.00           C
ATOM   3113  CZ  PHE A 188      74.119  60.349  83.549  1.00  0.00           C
ATOM   3115  CD2 PHE A 188      72.059  61.619  83.549  1.00  0.00           C
ATOM   3117  CE2 PHE A 188      72.930  60.729  82.919  1.00  0.00           C
ATOM   3119  C   PHE A 188      71.949  64.980  83.789  1.00  0.00           C
ATOM   3120  O   PHE A 188      70.959  64.939  83.059  1.00  0.00           O
ATOM   3121  N   ASN A 189      73.139  65.349  83.289  1.00  0.00           N
ATOM   3123  CA  ASN A 189      73.269  65.660  81.879  1.00  0.00           C
ATOM   3125  CB  ASN A 189      74.299  66.789  81.639  1.00  0.00           C
ATOM   3128  CG  ASN A 189      74.259  67.279  80.189  1.00  0.00           C
ATOM   3129  OD1 ASN A 189      74.079  66.509  79.239  1.00  0.00           O
ATOM   3130  ND2 ASN A 189      74.379  68.610  79.999  1.00  0.00           N
ATOM   3133  C   ASN A 189      73.589  64.390  81.119  1.00  0.00           C
ATOM   3134  O   ASN A 189      74.699  63.869  81.149  1.00  0.00           O
ATOM   3135  N   GLN A 190      72.599  63.860  80.379  1.00  0.00           N
ATOM   3137  CA  GLN A 190      72.680  62.619  79.639  1.00  0.00           C
ATOM   3139  CB  GLN A 190      71.260  62.239  79.119  1.00  0.00           C
ATOM   3142  CG  GLN A 190      70.259  62.069  80.309  1.00  0.00           C
ATOM   3145  CD  GLN A 190      68.909  61.430  79.949  1.00  0.00           C
ATOM   3146  OE1 GLN A 190      68.839  60.270  79.539  1.00  0.00           O
ATOM   3147  NE2 GLN A 190      67.809  62.179  80.179  1.00  0.00           N
ATOM   3150  C   GLN A 190      73.779  62.569  78.569  1.00  0.00           C
ATOM   3151  O   GLN A 190      74.480  61.570  78.449  1.00  0.00           O
ATOM   3152  N   GLN A 191      73.999  63.649  77.789  1.00  0.00           N
ATOM   3154  CA  GLN A 191      75.099  63.709  76.829  1.00  0.00           C
ATOM   3156  CB  GLN A 191      75.070  65.020  76.009  1.00  0.00           C
ATOM   3159  CG  GLN A 191      73.830  65.139  75.119  1.00  0.00           C
ATOM   3162  CD  GLN A 191      73.909  66.319  74.159  1.00  0.00           C
ATOM   3163  OE1 GLN A 191      73.489  66.200  73.019  1.00  0.00           O
ATOM   3164  NE2 GLN A 191      74.439  67.479  74.599  1.00  0.00           N
ATOM   3167  C   GLN A 191      76.489  63.649  77.429  1.00  0.00           C
ATOM   3168  O   GLN A 191      77.309  62.789  77.089  1.00  0.00           O
ATOM   3169  N   LYS A 192      76.759  64.589  78.369  1.00  0.00           N
ATOM   3171  CA  LYS A 192      78.049  64.749  79.029  1.00  0.00           C
ATOM   3173  CB  LYS A 192      78.159  66.109  79.779  1.00  0.00           C
ATOM   3176  CG  LYS A 192      78.430  67.380  78.939  1.00  0.00           C
ATOM   3179  CD  LYS A 192      77.289  67.789  77.999  1.00  0.00           C
ATOM   3182  CE  LYS A 192      77.429  69.169  77.329  1.00  0.00           C
ATOM   3185  NZ  LYS A 192      77.570  70.279  78.289  1.00  0.00           N
ATOM   3189  C   LYS A 192      78.320  63.599  79.989  1.00  0.00           C
ATOM   3190  O   LYS A 192      79.459  63.229  80.239  1.00  0.00           O
ATOM   3191  N   ASN A 193      77.239  63.009  80.529  1.00  0.00           N
ATOM   3193  CA  ASN A 193      77.199  61.899  81.459  1.00  0.00           C
ATOM   3195  CB  ASN A 193      78.009  60.679  80.939  1.00  0.00           C
ATOM   3198  CG  ASN A 193      77.829  59.429  81.789  1.00  0.00           C
ATOM   3199  OD1 ASN A 193      78.679  59.090  82.619  1.00  0.00           O
ATOM   3200  ND2 ASN A 193      76.750  58.669  81.509  1.00  0.00           N
ATOM   3203  C   ASN A 193      77.519  62.389  82.879  1.00  0.00           C
ATOM   3204  O   ASN A 193      77.809  61.629  83.799  1.00  0.00           O
ATOM   3205  N   THR A 194      77.429  63.709  83.079  1.00  0.00           N
ATOM   3207  CA  THR A 194      77.869  64.419  84.259  1.00  0.00           C
ATOM   3209  CB  THR A 194      78.620  65.719  83.949  1.00  0.00           C
ATOM   3211  OG1 THR A 194      77.909  66.489  82.999  1.00  0.00           O
ATOM   3213  CG2 THR A 194      79.989  65.410  83.309  1.00  0.00           C
ATOM   3217  C   THR A 194      76.680  64.770  85.119  1.00  0.00           C
ATOM   3218  O   THR A 194      75.540  64.869  84.669  1.00  0.00           O
ATOM   3219  N   LEU A 195      76.919  65.020  86.409  1.00  0.00           N
ATOM   3221  CA  LEU A 195      75.939  65.589  87.299  1.00  0.00           C
ATOM   3223  CB  LEU A 195      76.150  65.099  88.749  1.00  0.00           C
ATOM   3226  CG  LEU A 195      75.949  63.579  88.909  1.00  0.00           C
ATOM   3228  CD1 LEU A 195      76.610  63.070  90.199  1.00  0.00           C
ATOM   3232  CD2 LEU A 195      74.459  63.210  88.879  1.00  0.00           C
ATOM   3236  C   LEU A 195      76.000  67.109  87.269  1.00  0.00           C
ATOM   3237  O   LEU A 195      77.059  67.710  87.109  1.00  0.00           O
ATOM   3238  N   LEU A 196      74.849  67.759  87.459  1.00  0.00           N
ATOM   3240  CA  LEU A 196      74.809  69.160  87.839  1.00  0.00           C
ATOM   3242  CB  LEU A 196      73.769  69.969  87.019  1.00  0.00           C
ATOM   3245  CG  LEU A 196      74.009  69.989  85.499  1.00  0.00           C
ATOM   3247  CD1 LEU A 196      72.820  70.640  84.779  1.00  0.00           C
ATOM   3251  CD2 LEU A 196      75.320  70.710  85.139  1.00  0.00           C
ATOM   3255  C   LEU A 196      74.449  69.210  89.309  1.00  0.00           C
ATOM   3256  O   LEU A 196      73.500  68.570  89.739  1.00  0.00           O
ATOM   3257  N   VAL A 197      75.239  69.939  90.119  1.00  0.00           N
ATOM   3259  CA  VAL A 197      75.080  69.979  91.559  1.00  0.00           C
ATOM   3261  CB  VAL A 197      76.299  69.339  92.249  1.00  0.00           C
ATOM   3263  CG1 VAL A 197      76.099  69.350  93.769  1.00  0.00           C
ATOM   3267  CG2 VAL A 197      76.479  67.890  91.769  1.00  0.00           C
ATOM   3271  C   VAL A 197      74.909  71.419  91.989  1.00  0.00           C
ATOM   3272  O   VAL A 197      75.820  72.229  91.829  1.00  0.00           O
ATOM   3273  N   LEU A 198      73.729  71.820  92.519  1.00  0.00           N
ATOM   3275  CA  LEU A 198      73.479  73.189  92.939  1.00  0.00           C
ATOM   3277  CB  LEU A 198      72.019  73.599  92.629  1.00  0.00           C
ATOM   3280  CG  LEU A 198      71.739  75.119  92.689  1.00  0.00           C
ATOM   3282  CD1 LEU A 198      70.629  75.489  91.699  1.00  0.00           C
ATOM   3286  CD2 LEU A 198      71.309  75.619  94.069  1.00  0.00           C
ATOM   3290  C   LEU A 198      73.739  73.380  94.419  1.00  0.00           C
ATOM   3291  O   LEU A 198      73.389  72.509  95.209  1.00  0.00           O
ATOM   3292  N   SER A 199      74.339  74.519  94.819  1.00  0.00           N
ATOM   3294  CA  SER A 199      74.480  74.899  96.219  1.00  0.00           C
ATOM   3296  CB  SER A 199      75.959  74.930  96.659  1.00  0.00           C
ATOM   3299  OG  SER A 199      76.169  75.410  97.989  1.00  0.00           O
ATOM   3301  C   SER A 199      73.849  76.250  96.489  1.00  0.00           C
ATOM   3302  O   SER A 199      74.209  77.259  95.889  1.00  0.00           O
ATOM   3303  N   HIS A 200      72.889  76.279  97.439  1.00  0.00           N
ATOM   3305  CA  HIS A 200      72.299  77.469  97.999  1.00  0.00           C
ATOM   3307  CB  HIS A 200      71.219  76.999  98.989  1.00  0.00           C
ATOM   3310  ND1 HIS A 200      69.009  77.969  99.319  1.00  0.00           N
ATOM   3311  CG  HIS A 200      70.349  78.029  99.639  1.00  0.00           C
ATOM   3312  CE1 HIS A 200      68.379  78.579 100.279  1.00  0.00           C
ATOM   3314  NE2 HIS A 200      69.239  79.079 101.199  1.00  0.00           N
ATOM   3316  CD2 HIS A 200      70.509  78.719 100.799  1.00  0.00           C
ATOM   3318  C   HIS A 200      73.279  78.409  98.709  1.00  0.00           C
ATOM   3319  O   HIS A 200      73.469  79.549  98.279  1.00  0.00           O
ATOM   3320  N   GLU A 201      73.959  77.949  99.779  1.00  0.00           N
ATOM   3322  CA  GLU A 201      74.909  78.790 100.509  1.00  0.00           C
ATOM   3324  CB  GLU A 201      75.339  78.140 101.839  1.00  0.00           C
ATOM   3327  CG  GLU A 201      74.189  78.049 102.879  1.00  0.00           C
ATOM   3330  CD  GLU A 201      73.529  79.350 103.299  1.00  0.00           C
ATOM   3331  OE1 GLU A 201      74.119  80.469 103.209  1.00  0.00           O
ATOM   3332  OE2 GLU A 201      72.370  79.260 103.789  1.00  0.00           O
ATOM   3333  C   GLU A 201      76.129  79.269  99.729  1.00  0.00           C
ATOM   3334  O   GLU A 201      76.489  80.449  99.809  1.00  0.00           O
ATOM   3335  N   SER A 202      76.769  78.380  98.909  1.00  0.00           N
ATOM   3337  CA  SER A 202      78.009  78.680  98.189  1.00  0.00           C
ATOM   3339  CB  SER A 202      78.650  77.410  97.539  1.00  0.00           C
ATOM   3342  OG  SER A 202      79.930  77.640  96.919  1.00  0.00           O
ATOM   3344  C   SER A 202      77.709  79.639  97.079  1.00  0.00           C
ATOM   3345  O   SER A 202      78.559  80.390  96.579  1.00  0.00           O
ATOM   3346  N   ARG A 203      76.430  79.650  96.669  1.00  0.00           N
ATOM   3348  CA  ARG A 203      75.899  80.379  95.569  1.00  0.00           C
ATOM   3350  CB  ARG A 203      75.939  81.900  95.789  1.00  0.00           C
ATOM   3353  CG  ARG A 203      75.099  82.360  96.999  1.00  0.00           C
ATOM   3356  CD  ARG A 203      75.570  83.710  97.509  1.00  0.00           C
ATOM   3359  NE  ARG A 203      74.449  84.299  98.309  1.00  0.00           N
ATOM   3361  CZ  ARG A 203      74.329  85.601  98.569  1.00  0.00           C
ATOM   3362  NH1 ARG A 203      75.209  86.489  98.169  1.00  0.00           N
ATOM   3365  NH2 ARG A 203      73.329  86.021  99.329  1.00  0.00           N
ATOM   3368  C   ARG A 203      76.559  79.960  94.269  1.00  0.00           C
ATOM   3369  O   ARG A 203      77.110  80.770  93.519  1.00  0.00           O
ATOM   3370  N   ALA A 204      76.439  78.660  93.969  1.00  0.00           N
ATOM   3372  CA  ALA A 204      77.029  78.059  92.799  1.00  0.00           C
ATOM   3374  CB  ALA A 204      78.459  77.559  93.109  1.00  0.00           C
ATOM   3378  C   ALA A 204      76.159  76.929  92.259  1.00  0.00           C
ATOM   3379  O   ALA A 204      75.299  76.380  92.929  1.00  0.00           O
ATOM   3380  N   LEU A 205      76.400  76.559  90.999  1.00  0.00           N
ATOM   3382  CA  LEU A 205      75.969  75.320  90.399  1.00  0.00           C
ATOM   3384  CB  LEU A 205      74.949  75.539  89.249  1.00  0.00           C
ATOM   3387  CG  LEU A 205      74.409  74.299  88.489  1.00  0.00           C
ATOM   3389  CD1 LEU A 205      73.430  73.479  89.319  1.00  0.00           C
ATOM   3393  CD2 LEU A 205      73.709  74.740  87.199  1.00  0.00           C
ATOM   3397  C   LEU A 205      77.239  74.770  89.819  1.00  0.00           C
ATOM   3398  O   LEU A 205      78.000  75.510  89.199  1.00  0.00           O
ATOM   3399  N   GLN A 206      77.549  73.490  90.049  1.00  0.00           N
ATOM   3401  CA  GLN A 206      78.729  72.859  89.499  1.00  0.00           C
ATOM   3403  CB  GLN A 206      79.639  72.299  90.609  1.00  0.00           C
ATOM   3406  CG  GLN A 206      80.359  73.449  91.349  1.00  0.00           C
ATOM   3409  CD  GLN A 206      81.380  72.939  92.349  1.00  0.00           C
ATOM   3410  OE1 GLN A 206      81.329  71.809  92.849  1.00  0.00           O
ATOM   3411  NE2 GLN A 206      82.339  73.840  92.699  1.00  0.00           N
ATOM   3414  C   GLN A 206      78.389  71.779  88.519  1.00  0.00           C
ATOM   3415  O   GLN A 206      77.459  70.999  88.729  1.00  0.00           O
ATOM   3416  N   GLU A 207      79.189  71.669  87.439  1.00  0.00           N
ATOM   3418  CA  GLU A 207      79.189  70.479  86.639  1.00  0.00           C
ATOM   3420  CB  GLU A 207      79.430  70.779  85.149  1.00  0.00           C
ATOM   3423  CG  GLU A 207      79.009  69.569  84.289  1.00  0.00           C
ATOM   3426  CD  GLU A 207      79.229  69.729  82.799  1.00  0.00           C
ATOM   3427  OE1 GLU A 207      79.279  70.859  82.259  1.00  0.00           O
ATOM   3428  OE2 GLU A 207      79.229  68.639  82.139  1.00  0.00           O
ATOM   3429  C   GLU A 207      80.239  69.529  87.189  1.00  0.00           C
ATOM   3430  O   GLU A 207      81.409  69.889  87.399  1.00  0.00           O
ATOM   3431  N   VAL A 208      79.809  68.299  87.519  1.00  0.00           N
ATOM   3433  CA  VAL A 208      80.579  67.369  88.329  1.00  0.00           C
ATOM   3435  CB  VAL A 208      80.030  67.290  89.759  1.00  0.00           C
ATOM   3437  CG1 VAL A 208      80.930  66.399  90.639  1.00  0.00           C
ATOM   3441  CG2 VAL A 208      79.959  68.700  90.379  1.00  0.00           C
ATOM   3445  C   VAL A 208      80.550  65.999  87.679  1.00  0.00           C
ATOM   3446  O   VAL A 208      79.480  65.479  87.369  1.00  0.00           O
ATOM   3447  N   THR A 209      81.709  65.359  87.429  1.00  0.00           N
ATOM   3449  CA  THR A 209      81.769  64.009  86.849  1.00  0.00           C
ATOM   3451  CB  THR A 209      83.139  63.669  86.249  1.00  0.00           C
ATOM   3453  OG1 THR A 209      83.169  62.449  85.529  1.00  0.00           O
ATOM   3455  CG2 THR A 209      84.179  63.529  87.359  1.00  0.00           C
ATOM   3459  C   THR A 209      81.359  62.939  87.869  1.00  0.00           C
ATOM   3460  O   THR A 209      81.290  63.199  89.069  1.00  0.00           O
ATOM   3461  N   LEU A 210      81.099  61.689  87.449  1.00  0.00           N
ATOM   3463  CA  LEU A 210      80.620  60.619  88.309  1.00  0.00           C
ATOM   3465  CB  LEU A 210      80.079  59.419  87.499  1.00  0.00           C
ATOM   3468  CG  LEU A 210      78.959  59.739  86.489  1.00  0.00           C
ATOM   3470  CD1 LEU A 210      78.370  58.439  85.949  1.00  0.00           C
ATOM   3474  CD2 LEU A 210      77.839  60.609  87.089  1.00  0.00           C
ATOM   3478  C   LEU A 210      81.639  60.050  89.289  1.00  0.00           C
ATOM   3479  O   LEU A 210      81.320  59.179  90.099  1.00  0.00           O
ATOM   3480  N   VAL A 211      82.910  60.500  89.239  1.00  0.00           N
ATOM   3482  CA  VAL A 211      83.869  60.289  90.319  1.00  0.00           C
ATOM   3484  CB  VAL A 211      85.259  59.869  89.839  1.00  0.00           C
ATOM   3486  CG1 VAL A 211      85.130  58.539  89.109  1.00  0.00           C
ATOM   3490  CG2 VAL A 211      85.919  60.919  88.929  1.00  0.00           C
ATOM   3494  C   VAL A 211      84.009  61.509  91.219  1.00  0.00           C
ATOM   3495  O   VAL A 211      84.760  61.500  92.189  1.00  0.00           O
ATOM   3496  N   GLY A 212      83.279  62.599  90.929  1.00  0.00           N
ATOM   3498  CA  GLY A 212      83.279  63.769  91.789  1.00  0.00           C
ATOM   3501  C   GLY A 212      84.289  64.829  91.449  1.00  0.00           C
ATOM   3502  O   GLY A 212      84.400  65.809  92.169  1.00  0.00           O
ATOM   3503  N   GLU A 213      85.049  64.710  90.339  1.00  0.00           N
ATOM   3505  CA  GLU A 213      85.799  65.849  89.809  1.00  0.00           C
ATOM   3507  CB  GLU A 213      86.809  65.429  88.679  1.00  0.00           C
ATOM   3510  CG  GLU A 213      86.560  66.009  87.249  1.00  0.00           C
ATOM   3513  CD  GLU A 213      87.369  65.340  86.129  1.00  0.00           C
ATOM   3514  OE1 GLU A 213      88.430  65.899  85.769  1.00  0.00           O
ATOM   3515  OE2 GLU A 213      86.900  64.309  85.579  1.00  0.00           O
ATOM   3516  C   GLU A 213      84.839  66.949  89.349  1.00  0.00           C
ATOM   3517  O   GLU A 213      83.839  66.699  88.679  1.00  0.00           O
ATOM   3518  N   VAL A 214      85.109  68.199  89.719  1.00  0.00           N
ATOM   3520  CA  VAL A 214      84.379  69.350  89.219  1.00  0.00           C
ATOM   3522  CB  VAL A 214      84.359  70.500  90.229  1.00  0.00           C
ATOM   3524  CG1 VAL A 214      83.530  71.679  89.689  1.00  0.00           C
ATOM   3528  CG2 VAL A 214      83.780  69.979  91.559  1.00  0.00           C
ATOM   3532  C   VAL A 214      85.079  69.799  87.969  1.00  0.00           C
ATOM   3533  O   VAL A 214      86.290  70.040  87.999  1.00  0.00           O
ATOM   3534  N   ILE A 215      84.359  69.899  86.829  1.00  0.00           N
ATOM   3536  CA  ILE A 215      84.959  70.279  85.549  1.00  0.00           C
ATOM   3538  CB  ILE A 215      84.549  69.350  84.399  1.00  0.00           C
ATOM   3540  CG2 ILE A 215      85.370  68.039  84.509  1.00  0.00           C
ATOM   3544  CG1 ILE A 215      83.010  69.109  84.299  1.00  0.00           C
ATOM   3547  CD  ILE A 215      82.490  67.859  85.019  1.00  0.00           C
ATOM   3551  C   ILE A 215      84.659  71.739  85.179  1.00  0.00           C
ATOM   3552  O   ILE A 215      85.249  72.279  84.249  1.00  0.00           O
ATOM   3553  N   GLY A 216      83.780  72.419  85.949  1.00  0.00           N
ATOM   3555  CA  GLY A 216      83.470  73.829  85.759  1.00  0.00           C
ATOM   3558  C   GLY A 216      82.280  74.250  86.589  1.00  0.00           C
ATOM   3559  O   GLY A 216      81.439  73.430  86.969  1.00  0.00           O
ATOM   3560  N   GLU A 217      82.180  75.559  86.919  1.00  0.00           N
ATOM   3562  CA  GLU A 217      81.189  76.040  87.869  1.00  0.00           C
ATOM   3564  CB  GLU A 217      81.769  76.180  89.309  1.00  0.00           C
ATOM   3567  CG  GLU A 217      82.689  77.389  89.609  1.00  0.00           C
ATOM   3570  CD  GLU A 217      83.159  77.369  91.059  1.00  0.00           C
ATOM   3571  OE1 GLU A 217      83.279  78.439  91.709  1.00  0.00           O
ATOM   3572  OE2 GLU A 217      83.500  76.259  91.539  1.00  0.00           O
ATOM   3573  C   GLU A 217      80.620  77.389  87.489  1.00  0.00           C
ATOM   3574  O   GLU A 217      81.180  78.179  86.729  1.00  0.00           O
ATOM   3575  N   MET A 218      79.439  77.660  88.069  1.00  0.00           N
ATOM   3577  CA  MET A 218      78.809  78.950  88.159  1.00  0.00           C
ATOM   3579  CB  MET A 218      77.279  78.729  88.179  1.00  0.00           C
ATOM   3582  CG  MET A 218      76.470  80.009  88.389  1.00  0.00           C
ATOM   3585  SD  MET A 218      74.859  80.099  87.589  1.00  0.00           S
ATOM   3586  CE  MET A 218      74.269  78.430  87.879  1.00  0.00           C
ATOM   3590  C   MET A 218      79.169  79.720  89.429  1.00  0.00           C
ATOM   3591  O   MET A 218      79.159  79.160  90.519  1.00  0.00           O
ATOM   3592  N   SER A 219      79.349  81.049  89.339  1.00  0.00           N
ATOM   3594  CA  SER A 219      79.029  81.919  90.469  1.00  0.00           C
ATOM   3596  CB  SER A 219      79.919  83.180  90.529  1.00  0.00           C
ATOM   3599  OG  SER A 219      81.299  82.840  90.499  1.00  0.00           O
ATOM   3601  C   SER A 219      77.619  82.449  90.269  1.00  0.00           C
ATOM   3602  O   SER A 219      77.359  83.079  89.239  1.00  0.00           O
ATOM   3603  N   LEU A 220      76.669  82.251  91.199  1.00  0.00           N
ATOM   3605  CA  LEU A 220      75.309  82.760  91.059  1.00  0.00           C
ATOM   3607  CB  LEU A 220      74.229  82.020  91.919  1.00  0.00           C
ATOM   3610  CG  LEU A 220      74.169  80.469  92.019  1.00  0.00           C
ATOM   3612  CD1 LEU A 220      73.339  80.049  93.249  1.00  0.00           C
ATOM   3616  CD2 LEU A 220      73.510  79.759  90.839  1.00  0.00           C
ATOM   3620  C   LEU A 220      75.229  84.250  91.439  1.00  0.00           C
ATOM   3621  O   LEU A 220      74.369  84.670  92.209  1.00  0.00           O
ATOM   3622  N   THR A 221      76.169  85.099  90.969  1.00  0.00           N
ATOM   3624  CA  THR A 221      76.509  86.380  91.589  1.00  0.00           C
ATOM   3626  CB  THR A 221      77.970  86.499  92.029  1.00  0.00           C
ATOM   3628  OG1 THR A 221      78.879  86.160  90.989  1.00  0.00           O
ATOM   3630  CG2 THR A 221      78.259  85.531  93.179  1.00  0.00           C
ATOM   3634  C   THR A 221      76.169  87.590  90.729  1.00  0.00           C
ATOM   3635  O   THR A 221      76.269  87.569  89.509  1.00  0.00           O
ATOM   3636  N   LYS A 222      75.750  88.700  91.389  1.00  0.00           N
ATOM   3638  CA  LYS A 222      75.189  89.969  90.899  1.00  0.00           C
ATOM   3640  CB  LYS A 222      75.409  91.070  91.969  1.00  0.00           C
ATOM   3643  CG  LYS A 222      74.760  90.840  93.349  1.00  0.00           C
ATOM   3646  CD  LYS A 222      75.229  91.869  94.399  1.00  0.00           C
ATOM   3649  CE  LYS A 222      75.070  93.340  93.969  1.00  0.00           C
ATOM   3652  NZ  LYS A 222      75.389  94.281  95.069  1.00  0.00           N
ATOM   3656  C   LYS A 222      75.669  90.640  89.599  1.00  0.00           C
ATOM   3657  O   LYS A 222      74.979  91.510  89.069  1.00  0.00           O
ATOM   3658  N   GLY A 223      76.889  90.340  89.109  1.00  0.00           N
ATOM   3660  CA  GLY A 223      77.479  90.951  87.919  1.00  0.00           C
ATOM   3663  C   GLY A 223      77.949  89.910  86.959  1.00  0.00           C
ATOM   3664  O   GLY A 223      78.609  90.190  85.959  1.00  0.00           O
ATOM   3665  N   SER A 224      77.669  88.639  87.269  1.00  0.00           N
ATOM   3667  CA  SER A 224      77.879  87.540  86.349  1.00  0.00           C
ATOM   3669  CB  SER A 224      78.269  86.249  87.109  1.00  0.00           C
ATOM   3672  OG  SER A 224      79.539  86.480  87.719  1.00  0.00           O
ATOM   3674  C   SER A 224      76.680  87.410  85.469  1.00  0.00           C
ATOM   3675  O   SER A 224      75.610  87.870  85.809  1.00  0.00           O
ATOM   3676  N   ARG A 225      76.860  86.829  84.269  1.00  0.00           N
ATOM   3678  CA  ARG A 225      75.839  86.340  83.339  1.00  0.00           C
ATOM   3680  CB  ARG A 225      75.489  84.869  83.719  1.00  0.00           C
ATOM   3683  CG  ARG A 225      76.709  83.970  84.049  1.00  0.00           C
ATOM   3686  CD  ARG A 225      77.729  83.889  82.909  1.00  0.00           C
ATOM   3689  NE  ARG A 225      79.029  83.390  83.469  1.00  0.00           N
ATOM   3691  CZ  ARG A 225      80.009  84.120  83.999  1.00  0.00           C
ATOM   3692  NH1 ARG A 225      80.129  85.419  83.819  1.00  0.00           N
ATOM   3695  NH2 ARG A 225      80.970  83.499  84.659  1.00  0.00           N
ATOM   3698  C   ARG A 225      74.539  87.140  83.169  1.00  0.00           C
ATOM   3699  O   ARG A 225      73.469  86.590  82.909  1.00  0.00           O
ATOM   3700  N   GLY A 226      74.589  88.479  83.259  1.00  0.00           N
ATOM   3702  CA  GLY A 226      73.409  89.339  83.199  1.00  0.00           C
ATOM   3705  C   GLY A 226      72.449  89.189  84.349  1.00  0.00           C
ATOM   3706  O   GLY A 226      71.279  89.520  84.239  1.00  0.00           O
ATOM   3707  N   LEU A 227      72.909  88.690  85.519  1.00  0.00           N
ATOM   3709  CA  LEU A 227      72.099  88.609  86.719  1.00  0.00           C
ATOM   3711  CB  LEU A 227      72.739  87.809  87.889  1.00  0.00           C
ATOM   3714  CG  LEU A 227      73.409  86.450  87.599  1.00  0.00           C
ATOM   3716  CD1 LEU A 227      73.430  85.610  88.889  1.00  0.00           C
ATOM   3720  CD2 LEU A 227      72.829  85.659  86.419  1.00  0.00           C
ATOM   3724  C   LEU A 227      71.839  90.029  87.219  1.00  0.00           C
ATOM   3725  O   LEU A 227      72.720  90.890  87.119  1.00  0.00           O
ATOM   3726  N   SER A 228      70.659  90.349  87.789  1.00  0.00           N
ATOM   3728  CA  SER A 228      70.489  91.710  88.289  1.00  0.00           C
ATOM   3730  CB  SER A 228      69.129  92.320  87.869  1.00  0.00           C
ATOM   3733  OG  SER A 228      68.000  91.799  88.559  1.00  0.00           O
ATOM   3735  C   SER A 228      70.750  91.790  89.789  1.00  0.00           C
ATOM   3736  O   SER A 228      71.010  92.879  90.309  1.00  0.00           O
ATOM   3737  N   HIS A 229      70.799  90.630  90.489  1.00  0.00           N
ATOM   3739  CA  HIS A 229      70.989  90.460  91.909  1.00  0.00           C
ATOM   3741  CB  HIS A 229      69.659  90.531  92.699  1.00  0.00           C
ATOM   3744  ND1 HIS A 229      69.489  92.879  93.549  1.00  0.00           N
ATOM   3745  CG  HIS A 229      69.089  91.900  92.649  1.00  0.00           C
ATOM   3746  CE1 HIS A 229      68.839  93.959  93.159  1.00  0.00           C
ATOM   3748  NE2 HIS A 229      68.019  93.710  92.109  1.00  0.00           N
ATOM   3750  CD2 HIS A 229      68.159  92.389  91.789  1.00  0.00           C
ATOM   3752  C   HIS A 229      71.659  89.120  92.199  1.00  0.00           C
ATOM   3753  O   HIS A 229      72.129  88.399  91.329  1.00  0.00           O
ATOM   3754  N   ASN A 230      71.750  88.749  93.489  1.00  0.00           N
ATOM   3756  CA  ASN A 230      72.260  87.460  93.899  1.00  0.00           C
ATOM   3758  CB  ASN A 230      73.329  87.650  95.009  1.00  0.00           C
ATOM   3761  CG  ASN A 230      74.409  86.590  94.959  1.00  0.00           C
ATOM   3762  OD1 ASN A 230      75.589  86.930  94.869  1.00  0.00           O
ATOM   3763  ND2 ASN A 230      74.040  85.290  94.999  1.00  0.00           N
ATOM   3766  C   ASN A 230      71.120  86.650  94.469  1.00  0.00           C
ATOM   3767  O   ASN A 230      70.489  87.020  95.469  1.00  0.00           O
ATOM   3768  N   ILE A 231      70.870  85.449  93.919  1.00  0.00           N
ATOM   3770  CA  ILE A 231      70.099  84.421  94.569  1.00  0.00           C
ATOM   3772  CB  ILE A 231      69.750  83.210  93.699  1.00  0.00           C
ATOM   3774  CG2 ILE A 231      68.409  83.509  93.029  1.00  0.00           C
ATOM   3778  CG1 ILE A 231      70.839  82.790  92.679  1.00  0.00           C
ATOM   3781  CD  ILE A 231      71.129  83.749  91.519  1.00  0.00           C
ATOM   3785  C   ILE A 231      70.820  83.970  95.809  1.00  0.00           C
ATOM   3786  O   ILE A 231      71.930  83.439  95.759  1.00  0.00           O
ATOM   3787  N   LYS A 232      70.220  84.180  96.989  1.00  0.00           N
ATOM   3789  CA  LYS A 232      70.619  83.460  98.169  1.00  0.00           C
ATOM   3791  CB  LYS A 232      70.189  84.281  99.409  1.00  0.00           C
ATOM   3794  CG  LYS A 232      70.829  83.909 100.749  1.00  0.00           C
ATOM   3797  CD  LYS A 232      70.389  82.580 101.389  1.00  0.00           C
ATOM   3800  CE  LYS A 232      71.039  82.410 102.759  1.00  0.00           C
ATOM   3803  NZ  LYS A 232      70.619  81.189 103.459  1.00  0.00           N
ATOM   3807  C   LYS A 232      69.949  82.099  98.099  1.00  0.00           C
ATOM   3808  O   LYS A 232      70.599  81.079  98.279  1.00  0.00           O
ATOM   3809  N   GLN A 233      68.639  82.059  97.799  1.00  0.00           N
ATOM   3811  CA  GLN A 233      67.849  80.889  98.129  1.00  0.00           C
ATOM   3813  CB  GLN A 233      66.499  81.309  98.779  1.00  0.00           C
ATOM   3816  CG  GLN A 233      66.650  82.199 100.039  1.00  0.00           C
ATOM   3819  CD  GLN A 233      65.360  82.560 100.779  1.00  0.00           C
ATOM   3820  OE1 GLN A 233      65.189  82.270 101.969  1.00  0.00           O
ATOM   3821  NE2 GLN A 233      64.459  83.349 100.149  1.00  0.00           N
ATOM   3824  C   GLN A 233      67.629  79.889  96.999  1.00  0.00           C
ATOM   3825  O   GLN A 233      66.549  79.309  96.889  1.00  0.00           O
ATOM   3826  N   ALA A 234      68.609  79.680  96.089  1.00  0.00           N
ATOM   3828  CA  ALA A 234      68.469  78.750  94.979  1.00  0.00           C
ATOM   3830  CB  ALA A 234      69.659  78.890  93.999  1.00  0.00           C
ATOM   3834  C   ALA A 234      68.320  77.290  95.409  1.00  0.00           C
ATOM   3835  O   ALA A 234      69.220  76.729  96.029  1.00  0.00           O
ATOM   3836  N   GLU A 235      67.180  76.649  95.059  1.00  0.00           N
ATOM   3838  CA  GLU A 235      66.709  75.439  95.709  1.00  0.00           C
ATOM   3840  CB  GLU A 235      65.479  75.769  96.599  1.00  0.00           C
ATOM   3843  CG  GLU A 235      65.879  76.040  98.079  1.00  0.00           C
ATOM   3846  CD  GLU A 235      66.540  74.810  98.689  1.00  0.00           C
ATOM   3847  OE1 GLU A 235      66.120  73.680  98.329  1.00  0.00           O
ATOM   3848  OE2 GLU A 235      67.459  74.969  99.539  1.00  0.00           O
ATOM   3849  C   GLU A 235      66.349  74.329  94.749  1.00  0.00           C
ATOM   3850  O   GLU A 235      66.359  73.150  95.099  1.00  0.00           O
ATOM   3851  N   GLY A 236      66.169  74.630  93.449  1.00  0.00           N
ATOM   3853  CA  GLY A 236      65.959  73.560  92.469  1.00  0.00           C
ATOM   3856  C   GLY A 236      66.699  73.840  91.209  1.00  0.00           C
ATOM   3857  O   GLY A 236      66.889  74.989  90.849  1.00  0.00           O
ATOM   3858  N   VAL A 237      67.120  72.789  90.489  1.00  0.00           N
ATOM   3860  CA  VAL A 237      67.729  72.910  89.179  1.00  0.00           C
ATOM   3862  CB  VAL A 237      69.259  72.779  89.189  1.00  0.00           C
ATOM   3864  CG1 VAL A 237      69.739  71.380  89.599  1.00  0.00           C
ATOM   3868  CG2 VAL A 237      69.839  73.160  87.819  1.00  0.00           C
ATOM   3872  C   VAL A 237      67.070  71.869  88.309  1.00  0.00           C
ATOM   3873  O   VAL A 237      66.739  70.790  88.779  1.00  0.00           O
ATOM   3874  N   ALA A 238      66.790  72.229  87.039  1.00  0.00           N
ATOM   3876  CA  ALA A 238      66.269  71.360  86.019  1.00  0.00           C
ATOM   3878  CB  ALA A 238      64.769  71.570  85.729  1.00  0.00           C
ATOM   3882  C   ALA A 238      67.049  71.699  84.759  1.00  0.00           C
ATOM   3883  O   ALA A 238      67.239  72.879  84.449  1.00  0.00           O
ATOM   3884  N   MET A 239      67.529  70.699  84.019  1.00  0.00           N
ATOM   3886  CA  MET A 239      68.070  70.859  82.699  1.00  0.00           C
ATOM   3888  CB  MET A 239      69.309  69.950  82.479  1.00  0.00           C
ATOM   3891  CG  MET A 239      69.949  70.110  81.089  1.00  0.00           C
ATOM   3894  SD  MET A 239      71.219  68.880  80.719  1.00  0.00           S
ATOM   3895  CE  MET A 239      70.049  67.579  80.239  1.00  0.00           C
ATOM   3899  C   MET A 239      66.980  70.439  81.769  1.00  0.00           C
ATOM   3900  O   MET A 239      66.579  69.279  81.729  1.00  0.00           O
ATOM   3901  N   ASP A 240      66.419  71.399  80.999  1.00  0.00           N
ATOM   3903  CA  ASP A 240      65.419  71.099  80.009  1.00  0.00           C
ATOM   3905  CB  ASP A 240      65.040  72.410  79.269  1.00  0.00           C
ATOM   3908  CG  ASP A 240      63.639  72.450  78.659  1.00  0.00           C
ATOM   3909  OD1 ASP A 240      62.919  71.410  78.669  1.00  0.00           O
ATOM   3910  OD2 ASP A 240      63.269  73.529  78.129  1.00  0.00           O
ATOM   3911  C   ASP A 240      65.809  70.000  79.039  1.00  0.00           C
ATOM   3912  O   ASP A 240      66.969  69.609  78.879  1.00  0.00           O
ATOM   3913  N   ALA A 241      64.809  69.580  78.259  1.00  0.00           N
ATOM   3915  CA  ALA A 241      64.949  68.979  76.959  1.00  0.00           C
ATOM   3917  CB  ALA A 241      63.549  69.090  76.289  1.00  0.00           C
ATOM   3921  C   ALA A 241      65.939  69.749  76.089  1.00  0.00           C
ATOM   3922  O   ALA A 241      66.919  69.229  75.569  1.00  0.00           O
ATOM   3923  N   SER A 242      65.699  71.060  76.009  1.00  0.00           N
ATOM   3925  CA  SER A 242      66.629  72.080  75.609  1.00  0.00           C
ATOM   3927  CB  SER A 242      65.979  73.470  75.849  1.00  0.00           C
ATOM   3930  OG  SER A 242      66.899  74.519  76.119  1.00  0.00           O
ATOM   3932  C   SER A 242      68.070  71.939  76.099  1.00  0.00           C
ATOM   3933  O   SER A 242      68.979  71.679  75.319  1.00  0.00           O
ATOM   3934  N   GLY A 243      68.320  72.119  77.409  1.00  0.00           N
ATOM   3936  CA  GLY A 243      69.669  72.290  77.899  1.00  0.00           C
ATOM   3939  C   GLY A 243      69.879  73.700  78.339  1.00  0.00           C
ATOM   3940  O   GLY A 243      70.930  74.020  78.879  1.00  0.00           O
ATOM   3941  N   ASN A 244      68.869  74.589  78.199  1.00  0.00           N
ATOM   3943  CA  ASN A 244      68.719  75.710  79.109  1.00  0.00           C
ATOM   3945  CB  ASN A 244      67.669  76.809  78.719  1.00  0.00           C
ATOM   3948  CG  ASN A 244      66.219  76.329  78.649  1.00  0.00           C
ATOM   3949  OD1 ASN A 244      65.769  75.529  79.449  1.00  0.00           O
ATOM   3950  ND2 ASN A 244      65.439  76.839  77.659  1.00  0.00           N
ATOM   3953  C   ASN A 244      68.489  75.169  80.499  1.00  0.00           C
ATOM   3954  O   ASN A 244      67.970  74.070  80.699  1.00  0.00           O
ATOM   3955  N   ILE A 245      68.939  75.920  81.499  1.00  0.00           N
ATOM   3957  CA  ILE A 245      68.790  75.519  82.869  1.00  0.00           C
ATOM   3959  CB  ILE A 245      70.099  75.589  83.649  1.00  0.00           C
ATOM   3961  CG2 ILE A 245      69.900  75.299  85.149  1.00  0.00           C
ATOM   3965  CG1 ILE A 245      71.139  74.630  83.049  1.00  0.00           C
ATOM   3968  CD  ILE A 245      70.820  73.140  83.109  1.00  0.00           C
ATOM   3972  C   ILE A 245      67.749  76.419  83.449  1.00  0.00           C
ATOM   3973  O   ILE A 245      67.739  77.640  83.259  1.00  0.00           O
ATOM   3974  N   TYR A 246      66.820  75.790  84.179  1.00  0.00           N
ATOM   3976  CA  TYR A 246      65.839  76.469  84.979  1.00  0.00           C
ATOM   3978  CB  TYR A 246      64.449  75.830  84.839  1.00  0.00           C
ATOM   3981  CG  TYR A 246      64.029  75.809  83.399  1.00  0.00           C
ATOM   3982  CD1 TYR A 246      63.559  76.979  82.789  1.00  0.00           C
ATOM   3984  CE1 TYR A 246      63.069  76.960  81.479  1.00  0.00           C
ATOM   3986  CZ  TYR A 246      63.009  75.760  80.779  1.00  0.00           C
ATOM   3987  OH  TYR A 246      62.609  75.740  79.429  1.00  0.00           O
ATOM   3989  CD2 TYR A 246      63.959  74.599  82.689  1.00  0.00           C
ATOM   3991  CE2 TYR A 246      63.389  74.569  81.409  1.00  0.00           C
ATOM   3993  C   TYR A 246      66.309  76.279  86.389  1.00  0.00           C
ATOM   3994  O   TYR A 246      66.619  75.160  86.809  1.00  0.00           O
ATOM   3995  N   ILE A 247      66.389  77.369  87.169  1.00  0.00           N
ATOM   3997  CA  ILE A 247      66.659  77.279  88.579  1.00  0.00           C
ATOM   3999  CB  ILE A 247      68.059  77.759  89.009  1.00  0.00           C
ATOM   4001  CG2 ILE A 247      68.149  78.079  90.529  1.00  0.00           C
ATOM   4005  CG1 ILE A 247      69.079  76.649  88.639  1.00  0.00           C
ATOM   4008  CD  ILE A 247      70.559  77.019  88.719  1.00  0.00           C
ATOM   4012  C   ILE A 247      65.519  78.000  89.229  1.00  0.00           C
ATOM   4013  O   ILE A 247      64.989  78.979  88.709  1.00  0.00           O
ATOM   4014  N   VAL A 248      65.080  77.509  90.389  1.00  0.00           N
ATOM   4016  CA  VAL A 248      64.099  78.210  91.179  1.00  0.00           C
ATOM   4018  CB  VAL A 248      62.829  77.389  91.359  1.00  0.00           C
ATOM   4020  CG1 VAL A 248      63.029  76.219  92.339  1.00  0.00           C
ATOM   4024  CG2 VAL A 248      61.699  78.359  91.759  1.00  0.00           C
ATOM   4028  C   VAL A 248      64.769  78.599  92.479  1.00  0.00           C
ATOM   4029  O   VAL A 248      65.719  77.969  92.939  1.00  0.00           O
ATOM   4030  N   SER A 249      64.309  79.710  93.089  1.00  0.00           N
ATOM   4032  CA  SER A 249      64.779  80.149  94.379  1.00  0.00           C
ATOM   4034  CB  SER A 249      65.639  81.450  94.239  1.00  0.00           C
ATOM   4037  OG  SER A 249      65.959  82.120  95.459  1.00  0.00           O
ATOM   4039  C   SER A 249      63.609  80.410  95.289  1.00  0.00           C
ATOM   4040  O   SER A 249      62.499  80.760  94.869  1.00  0.00           O
ATOM   4041  N   GLU A 250      63.809  80.250  96.599  1.00  0.00           N
ATOM   4043  CA  GLU A 250      62.829  80.679  97.559  1.00  0.00           C
ATOM   4045  CB  GLU A 250      63.160  80.189  98.979  1.00  0.00           C
ATOM   4048  CG  GLU A 250      63.500  78.689  99.069  1.00  0.00           C
ATOM   4051  CD  GLU A 250      63.769  78.380 100.529  1.00  0.00           C
ATOM   4052  OE1 GLU A 250      64.699  79.009 101.099  1.00  0.00           O
ATOM   4053  OE2 GLU A 250      62.999  77.579 101.119  1.00  0.00           O
ATOM   4054  C   GLU A 250      62.609  82.211  97.589  1.00  0.00           C
ATOM   4055  O   GLU A 250      63.500  83.031  97.329  1.00  0.00           O
ATOM   4056  N   PRO A 251      61.409  82.690  97.909  1.00  0.00           N
ATOM   4057  CD  PRO A 251      61.269  84.080  98.329  1.00  0.00           C
ATOM   4060  CA  PRO A 251      60.259  81.890  98.279  1.00  0.00           C
ATOM   4062  CB  PRO A 251      59.699  82.680  99.469  1.00  0.00           C
ATOM   4065  CG  PRO A 251      59.939  84.139  99.079  1.00  0.00           C
ATOM   4068  C   PRO A 251      59.279  81.820  97.129  1.00  0.00           C
ATOM   4069  O   PRO A 251      58.110  82.040  97.409  1.00  0.00           O
ATOM   4070  N   ASN A 252      59.719  81.439  95.899  1.00  0.00           N
ATOM   4072  CA  ASN A 252      58.899  81.269  94.689  1.00  0.00           C
ATOM   4074  CB  ASN A 252      57.429  81.820  94.729  1.00  0.00           C
ATOM   4077  CG  ASN A 252      57.309  83.369  94.799  1.00  0.00           C
ATOM   4078  OD1 ASN A 252      58.189  84.129  95.219  1.00  0.00           O
ATOM   4079  ND2 ASN A 252      56.189  83.880  94.259  1.00  0.00           N
ATOM   4082  C   ASN A 252      59.479  81.890  93.419  1.00  0.00           C
ATOM   4083  O   ASN A 252      58.959  81.649  92.339  1.00  0.00           O
ATOM   4084  N   ARG A 253      60.559  82.680  93.459  1.00  0.00           N
ATOM   4086  CA  ARG A 253      61.129  83.229  92.249  1.00  0.00           C
ATOM   4088  CB  ARG A 253      62.289  84.189  92.559  1.00  0.00           C
ATOM   4091  CG  ARG A 253      61.919  85.400  93.419  1.00  0.00           C
ATOM   4094  CD  ARG A 253      63.049  86.440  93.419  1.00  0.00           C
ATOM   4097  NE  ARG A 253      62.809  87.329  94.589  1.00  0.00           N
ATOM   4099  CZ  ARG A 253      63.189  87.009  95.829  1.00  0.00           C
ATOM   4100  NH1 ARG A 253      63.799  85.890  96.139  1.00  0.00           N
ATOM   4103  NH2 ARG A 253      62.939  87.870  96.789  1.00  0.00           N
ATOM   4106  C   ARG A 253      61.689  82.189  91.289  1.00  0.00           C
ATOM   4107  O   ARG A 253      62.419  81.290  91.699  1.00  0.00           O
ATOM   4108  N   PHE A 254      61.399  82.320  89.979  1.00  0.00           N
ATOM   4110  CA  PHE A 254      61.790  81.349  88.979  1.00  0.00           C
ATOM   4112  CB  PHE A 254      60.529  80.640  88.409  1.00  0.00           C
ATOM   4115  CG  PHE A 254      60.829  79.650  87.309  1.00  0.00           C
ATOM   4116  CD1 PHE A 254      61.039  78.299  87.619  1.00  0.00           C
ATOM   4118  CE1 PHE A 254      61.229  77.360  86.599  1.00  0.00           C
ATOM   4120  CZ  PHE A 254      61.249  77.779  85.269  1.00  0.00           C
ATOM   4122  CD2 PHE A 254      60.849  80.059  85.959  1.00  0.00           C
ATOM   4124  CE2 PHE A 254      61.089  79.129  84.949  1.00  0.00           C
ATOM   4126  C   PHE A 254      62.539  82.059  87.889  1.00  0.00           C
ATOM   4127  O   PHE A 254      62.269  83.241  87.619  1.00  0.00           O
ATOM   4128  N   TYR A 255      63.500  81.349  87.259  1.00  0.00           N
ATOM   4130  CA  TYR A 255      64.430  81.900  86.299  1.00  0.00           C
ATOM   4132  CB  TYR A 255      65.789  82.251  86.939  1.00  0.00           C
ATOM   4135  CG  TYR A 255      65.669  82.709  88.349  1.00  0.00           C
ATOM   4136  CD1 TYR A 255      65.189  83.999  88.619  1.00  0.00           C
ATOM   4138  CE1 TYR A 255      64.999  84.430  89.929  1.00  0.00           C
ATOM   4140  CZ  TYR A 255      65.320  83.560  90.979  1.00  0.00           C
ATOM   4141  OH  TYR A 255      65.259  84.049  92.289  1.00  0.00           O
ATOM   4143  CD2 TYR A 255      66.000  81.859  89.419  1.00  0.00           C
ATOM   4145  CE2 TYR A 255      65.809  82.279  90.729  1.00  0.00           C
ATOM   4147  C   TYR A 255      64.709  80.880  85.199  1.00  0.00           C
ATOM   4148  O   TYR A 255      64.519  79.670  85.379  1.00  0.00           O
ATOM   4149  N   ARG A 256      65.209  81.329  84.039  1.00  0.00           N
ATOM   4151  CA  ARG A 256      65.559  80.479  82.909  1.00  0.00           C
ATOM   4153  CB  ARG A 256      64.349  80.119  81.989  1.00  0.00           C
ATOM   4156  CG  ARG A 256      63.919  81.099  80.859  1.00  0.00           C
ATOM   4159  CD  ARG A 256      64.680  80.961  79.519  1.00  0.00           C
ATOM   4162  NE  ARG A 256      63.889  80.189  78.519  1.00  0.00           N
ATOM   4164  CZ  ARG A 256      63.049  80.730  77.639  1.00  0.00           C
ATOM   4165  NH1 ARG A 256      62.599  81.960  77.759  1.00  0.00           N
ATOM   4168  NH2 ARG A 256      62.539  79.979  76.689  1.00  0.00           N
ATOM   4171  C   ARG A 256      66.570  81.250  82.089  1.00  0.00           C
ATOM   4172  O   ARG A 256      66.519  82.479  82.019  1.00  0.00           O
ATOM   4173  N   PHE A 257      67.499  80.570  81.419  1.00  0.00           N
ATOM   4175  CA  PHE A 257      68.579  81.250  80.709  1.00  0.00           C
ATOM   4177  CB  PHE A 257      69.900  81.380  81.529  1.00  0.00           C
ATOM   4180  CG  PHE A 257      69.559  81.760  82.909  1.00  0.00           C
ATOM   4181  CD1 PHE A 257      69.189  80.779  83.839  1.00  0.00           C
ATOM   4183  CE1 PHE A 257      68.639  81.160  85.059  1.00  0.00           C
ATOM   4185  CZ  PHE A 257      68.570  82.519  85.379  1.00  0.00           C
ATOM   4187  CD2 PHE A 257      69.489  83.110  83.239  1.00  0.00           C
ATOM   4189  CE2 PHE A 257      68.970  83.489  84.469  1.00  0.00           C
ATOM   4191  C   PHE A 257      68.859  80.449  79.469  1.00  0.00           C
ATOM   4192  O   PHE A 257      67.979  79.839  78.879  1.00  0.00           O
ATOM   4193  N   THR A 258      70.150  80.379  79.099  1.00  0.00           N
ATOM   4195  CA  THR A 258      70.820  79.149  78.649  1.00  0.00           C
ATOM   4197  CB  THR A 258      71.909  79.499  77.589  1.00  0.00           C
ATOM   4199  OG1 THR A 258      71.479  80.619  76.839  1.00  0.00           O
ATOM   4201  CG2 THR A 258      72.110  78.430  76.509  1.00  0.00           C
ATOM   4205  C   THR A 258      71.219  78.439  79.979  1.00  0.00           C
ATOM   4206  O   THR A 258      70.320  78.290  80.809  1.00  0.00           O
ATOM   4207  N   PRO A 259      72.400  77.939  80.339  1.00  0.00           N
ATOM   4208  CD  PRO A 259      72.959  76.979  79.379  1.00  0.00           C
ATOM   4211  CA  PRO A 259      72.580  77.430  81.729  1.00  0.00           C
ATOM   4213  CB  PRO A 259      73.669  76.369  81.519  1.00  0.00           C
ATOM   4216  CG  PRO A 259      73.329  75.749  80.189  1.00  0.00           C
ATOM   4219  C   PRO A 259      73.049  78.309  82.919  1.00  0.00           C
ATOM   4220  O   PRO A 259      74.250  78.349  83.179  1.00  0.00           O
ATOM   4221  N   GLN A 260      72.180  78.989  83.719  1.00  0.00           N
ATOM   4223  CA  GLN A 260      72.580  79.670  84.969  1.00  0.00           C
ATOM   4225  CB  GLN A 260      73.459  80.970  84.869  1.00  0.00           C
ATOM   4228  CG  GLN A 260      73.099  82.020  83.819  1.00  0.00           C
ATOM   4231  CD  GLN A 260      73.820  81.609  82.559  1.00  0.00           C
ATOM   4232  OE1 GLN A 260      75.040  81.729  82.479  1.00  0.00           O
ATOM   4233  NE2 GLN A 260      73.089  80.999  81.609  1.00  0.00           N
ATOM   4236  C   GLN A 260      71.449  79.829  85.989  1.00  0.00           C
ATOM   4237  O   GLN A 260      70.509  79.029  85.989  1.00  0.00           O
ATOM   4238  N   SER A 261      71.509  80.849  86.879  1.00  0.00           N
ATOM   4240  CA  SER A 261      70.479  81.259  87.829  1.00  0.00           C
ATOM   4242  CB  SER A 261      70.689  80.700  89.239  1.00  0.00           C
ATOM   4245  OG  SER A 261      69.509  80.830  90.029  1.00  0.00           O
ATOM   4247  C   SER A 261      70.639  82.770  87.919  1.00  0.00           C
ATOM   4248  O   SER A 261      71.739  83.241  87.639  1.00  0.00           O
ATOM   4249  N   SER A 262      69.599  83.539  88.319  1.00  0.00           N
ATOM   4251  CA  SER A 262      69.559  84.999  88.379  1.00  0.00           C
ATOM   4253  CB  SER A 262      68.979  85.719  87.119  1.00  0.00           C
ATOM   4256  OG  SER A 262      68.919  87.140  87.259  1.00  0.00           O
ATOM   4258  C   SER A 262      68.699  85.320  89.569  1.00  0.00           C
ATOM   4259  O   SER A 262      68.049  84.409  90.089  1.00  0.00           O
ATOM   4260  N   HIS A 263      68.659  86.580  90.059  1.00  0.00           N
ATOM   4262  CA  HIS A 263      67.370  87.170  90.369  1.00  0.00           C
ATOM   4264  CB  HIS A 263      66.720  86.799  91.749  1.00  0.00           C
ATOM   4267  ND1 HIS A 263      67.199  86.620  94.219  1.00  0.00           N
ATOM   4268  CG  HIS A 263      67.099  87.420  93.069  1.00  0.00           C
ATOM   4269  CE1 HIS A 263      67.169  87.469  95.229  1.00  0.00           C
ATOM   4271  NE2 HIS A 263      67.019  88.749  94.819  1.00  0.00           N
ATOM   4273  CD2 HIS A 263      66.969  88.719  93.439  1.00  0.00           C
ATOM   4275  C   HIS A 263      67.379  88.690  90.059  1.00  0.00           C
ATOM   4276  OT1 HIS A 263      68.469  89.260  89.799  1.00  0.00           O
ATOM   4277  OT2 HIS A 263      66.279  89.299  90.049  1.00  0.00           O
ATOM   4278  NH3 POPEB 264      26.989  13.479  67.939  1.00  0.00           N
ATOM   4282  C12 POPEB 264      27.699  14.119  69.099  1.00  0.00           C
ATOM   4285  C11 POPEB 264      28.549  15.309  68.629  1.00  0.00           C
ATOM   4288  P   POPEB 264      28.519  17.329  67.019  1.00  0.00           P
ATOM   4289  O13 POPEB 264      27.719  18.569  66.929  1.00  0.00           O
ATOM   4290  O14 POPEB 264      29.879  17.509  67.549  1.00  0.00           O
ATOM   4291  O11 POPEB 264      28.579  16.609  65.619  1.00  0.00           O
ATOM   4292  O12 POPEB 264      27.759  16.269  67.919  1.00  0.00           O
ATOM   4293  C1  POPEB 264      27.689  17.069  64.589  1.00  0.00           C
ATOM   4296  C2  POPEB 264      27.539  15.969  63.539  1.00  0.00           C
ATOM   4298  O21 POPEB 264      27.279  16.649  62.309  1.00  0.00           O
ATOM   4299  C21 POPEB 264      27.109  15.949  61.199  1.00  0.00           C
ATOM   4300  O22 POPEB 264      26.199  16.109  60.409  1.00  0.00           O
ATOM   4301  C22 POPEB 264      28.299  14.999  60.929  1.00  0.00           C
ATOM   4304  C3  POPEB 264      26.409  14.969  63.929  1.00  0.00           C
ATOM   4307  O31 POPEB 264      26.569  13.649  63.349  1.00  0.00           O
ATOM   4308  C31 POPEB 264      27.129  12.759  64.169  1.00  0.00           C
ATOM   4309  O32 POPEB 264      27.669  13.029  65.229  1.00  0.00           O
ATOM   4310  C32 POPEB 264      26.999  11.339  63.639  1.00  0.00           C
ATOM   4313  C23 POPEB 264      28.459  14.839  59.389  1.00  0.00           C
ATOM   4316  C24 POPEB 264      29.449  13.779  58.899  1.00  0.00           C
ATOM   4319  C25 POPEB 264      28.939  13.069  57.629  1.00  0.00           C
ATOM   4322  C26 POPEB 264      28.649  13.949  56.399  1.00  0.00           C
ATOM   4325  C27 POPEB 264      29.879  14.249  55.519  1.00  0.00           C
ATOM   4328  C28 POPEB 264      29.499  14.899  54.159  1.00  0.00           C
ATOM   4331  C29 POPEB 264      30.719  15.289  53.349  1.00  0.00           C
ATOM   4333 0C21 POPEB 264      30.829  15.409  52.009  1.00  0.00           C
ATOM   4335 1C21 POPEB 264      29.759  15.229  50.959  1.00  0.00           C
ATOM   4338 2C21 POPEB 264      28.499  16.119  51.099  1.00  0.00           C
ATOM   4341 3C21 POPEB 264      27.579  16.069  49.869  1.00  0.00           C
ATOM   4344 4C21 POPEB 264      26.269  16.849  50.089  1.00  0.00           C
ATOM   4347 5C21 POPEB 264      25.299  16.829  48.889  1.00  0.00           C
ATOM   4350 6C21 POPEB 264      24.839  15.419  48.499  1.00  0.00           C
ATOM   4353 7C21 POPEB 264      23.719  15.409  47.449  1.00  0.00           C
ATOM   4356 8C21 POPEB 264      23.299  13.989  47.059  1.00  0.00           C
ATOM   4360  C33 POPEB 264      27.509  11.159  62.199  1.00  0.00           C
ATOM   4363  C34 POPEB 264      27.829   9.689  61.899  1.00  0.00           C
ATOM   4366  C35 POPEB 264      28.099   9.429  60.409  1.00  0.00           C
ATOM   4369  C36 POPEB 264      28.729   8.059  60.169  1.00  0.00           C
ATOM   4372  C37 POPEB 264      28.869   7.729  58.679  1.00  0.00           C
ATOM   4375  C38 POPEB 264      29.609   6.399  58.459  1.00  0.00           C
ATOM   4378  C39 POPEB 264      29.789   6.029  56.979  1.00  0.00           C
ATOM   4381 0C31 POPEB 264      28.459   5.819  56.239  1.00  0.00           C
ATOM   4384 1C31 POPEB 264      28.649   5.049  54.929  1.00  0.00           C
ATOM   4387 2C31 POPEB 264      27.359   4.809  54.139  1.00  0.00           C
ATOM   4390 3C31 POPEB 264      26.989   5.999  53.259  1.00  0.00           C
ATOM   4393 4C31 POPEB 264      25.969   5.639  52.169  1.00  0.00           C
ATOM   4396 5C31 POPEB 264      25.969   6.659  51.019  1.00  0.00           C
ATOM   4399 6C31 POPEB 264      25.039   6.269  49.869  1.00  0.00           C
ATOM   4403  NH3 POPEC 265      72.909   9.219  28.379  1.00  0.00           N
ATOM   4407  C12 POPEC 265      72.029   8.269  29.149  1.00  0.00           C
ATOM   4410  C11 POPEC 265      70.579   8.479  28.709  1.00  0.00           C
ATOM   4413  P   POPEC 265      68.159   7.959  29.229  1.00  0.00           P
ATOM   4414  O13 POPEC 265      67.820   9.079  30.129  1.00  0.00           O
ATOM   4415  O14 POPEC 265      67.849   8.139  27.789  1.00  0.00           O
ATOM   4416  O11 POPEC 265      67.409   6.679  29.759  1.00  0.00           O
ATOM   4417  O12 POPEC 265      69.689   7.569  29.379  1.00  0.00           O
ATOM   4418  C1  POPEC 265      67.909   5.719  30.689  1.00  0.00           C
ATOM   4421  C2  POPEC 265      67.939   6.259  32.149  1.00  0.00           C
ATOM   4423  O21 POPEC 265      68.659   5.429  33.079  1.00  0.00           O
ATOM   4424  C21 POPEC 265      68.479   4.119  33.159  1.00  0.00           C
ATOM   4425  O22 POPEC 265      67.809   3.399  32.439  1.00  0.00           O
ATOM   4426  C22 POPEC 265      69.320   3.639  34.349  1.00  0.00           C
ATOM   4429  C3  POPEC 265      66.540   6.649  32.709  1.00  0.00           C
ATOM   4432  O31 POPEC 265      65.939   5.599  33.489  1.00  0.00           O
ATOM   4433  C31 POPEC 265      66.070   5.539  34.819  1.00  0.00           C
ATOM   4434  O32 POPEC 265      66.179   4.499  35.439  1.00  0.00           O
ATOM   4435  C32 POPEC 265      66.000   6.919  35.509  1.00  0.00           C
ATOM   4438  C23 POPEC 265      68.779   2.379  35.049  1.00  0.00           C
ATOM   4441  C24 POPEC 265      68.979   2.409  36.569  1.00  0.00           C
ATOM   4444  C25 POPEC 265      70.439   2.339  37.049  1.00  0.00           C
ATOM   4447  C26 POPEC 265      70.489   2.130  38.569  1.00  0.00           C
ATOM   4450  C27 POPEC 265      71.919   2.030  39.129  1.00  0.00           C
ATOM   4453  C28 POPEC 265      71.889   1.850  40.659  1.00  0.00           C
ATOM   4456  C29 POPEC 265      73.259   1.770  41.279  1.00  0.00           C
ATOM   4458 0C21 POPEC 265      73.500   1.970  42.589  1.00  0.00           C
ATOM   4460 1C21 POPEC 265      72.449   2.220  43.639  1.00  0.00           C
ATOM   4463 2C21 POPEC 265      72.650   1.390  44.919  1.00  0.00           C
ATOM   4466 3C21 POPEC 265      73.650   2.020  45.899  1.00  0.00           C
ATOM   4469 4C21 POPEC 265      73.859   1.160  47.149  1.00  0.00           C
ATOM   4472 5C21 POPEC 265      75.019   1.680  48.029  1.00  0.00           C
ATOM   4475 6C21 POPEC 265      75.459   0.640  49.079  1.00  0.00           C
ATOM   4478 7C21 POPEC 265      76.829   0.960  49.689  1.00  0.00           C
ATOM   4481 8C21 POPEC 265      77.359  -0.170  50.579  1.00  0.00           C
ATOM   4485  C33 POPEC 265      65.709   6.879  37.039  1.00  0.00           C
ATOM   4488  C34 POPEC 265      66.969   6.929  37.919  1.00  0.00           C
ATOM   4491  C35 POPEC 265      66.689   6.809  39.429  1.00  0.00           C
ATOM   4494  C36 POPEC 265      65.799   7.919  40.019  1.00  0.00           C
ATOM   4497  C37 POPEC 265      65.570   7.759  41.539  1.00  0.00           C
ATOM   4500  C38 POPEC 265      64.729   8.879  42.159  1.00  0.00           C
ATOM   4503  C39 POPEC 265      65.540   9.949  42.909  1.00  0.00           C
ATOM   4506 0C31 POPEC 265      65.959   9.529  44.329  1.00  0.00           C
ATOM   4509 1C31 POPEC 265      66.540  10.709  45.119  1.00  0.00           C
ATOM   4512 2C31 POPEC 265      66.849  10.419  46.599  1.00  0.00           C
ATOM   4515 3C31 POPEC 265      65.610  10.239  47.479  1.00  0.00           C
ATOM   4518 4C31 POPEC 265      65.909  10.489  48.969  1.00  0.00           C
ATOM   4521 5C31 POPEC 265      64.689  10.289  49.879  1.00  0.00           C
ATOM   4524 6C31 POPEC 265      64.999  10.489  51.359  1.00  0.00           C
ATOM   4528  NH3 POPED 266      94.149 101.470  35.339  1.00  0.00           N
ATOM   4532  C12 POPED 266      93.889 102.840  34.799  1.00  0.00           C
ATOM   4535  C11 POPED 266      93.449 102.749  33.319  1.00  0.00           C
ATOM   4538  P   POPED 266      92.290 105.050  33.319  1.00  0.00           P
ATOM   4539  O13 POPED 266      91.649 105.869  32.269  1.00  0.00           O
ATOM   4540  O14 POPED 266      91.389 104.239  34.169  1.00  0.00           O
ATOM   4541  O11 POPED 266      93.209 105.930  34.249  1.00  0.00           O
ATOM   4542  O12 POPED 266      93.349 104.040  32.689  1.00  0.00           O
ATOM   4543  C1  POPED 266      92.670 106.950  35.089  1.00  0.00           C
ATOM   4546  C2  POPED 266      93.670 107.359  36.219  1.00  0.00           C
ATOM   4548  O21 POPED 266      94.370 108.579  35.899  1.00  0.00           O
ATOM   4549  C21 POPED 266      93.719 109.680  36.299  1.00  0.00           C
ATOM   4550  O22 POPED 266      92.549 109.729  36.609  1.00  0.00           O
ATOM   4551  C22 POPED 266      94.729 110.820  36.519  1.00  0.00           C
ATOM   4554  C3  POPED 266      94.699 106.240  36.539  1.00  0.00           C
ATOM   4557  O31 POPED 266      95.650 106.620  37.569  1.00  0.00           O
ATOM   4558  C31 POPED 266      95.419 106.129  38.789  1.00  0.00           C
ATOM   4559  O32 POPED 266      94.489 105.410  39.099  1.00  0.00           O
ATOM   4560  C32 POPED 266      96.570 106.520  39.709  1.00  0.00           C
ATOM   4563  C23 POPED 266      94.470 111.480  37.899  1.00  0.00           C
ATOM   4566  C24 POPED 266      95.709 112.170  38.499  1.00  0.00           C
ATOM   4569  C25 POPED 266      95.519 112.580  39.969  1.00  0.00           C
ATOM   4572  C26 POPED 266      96.709 113.340  40.569  1.00  0.00           C
ATOM   4575  C27 POPED 266      96.529 113.679  42.059  1.00  0.00           C
ATOM   4578  C28 POPED 266      97.770 114.310  42.719  1.00  0.00           C
ATOM   4581  C29 POPED 266      98.059 115.719  42.239  1.00  0.00           C
ATOM   4583 0C21 POPED 266      98.069 116.810  43.029  1.00  0.00           C
ATOM   4585 1C21 POPED 266      98.339 118.229  42.609  1.00  0.00           C
ATOM   4588 2C21 POPED 266      98.909 118.469  41.189  1.00  0.00           C
ATOM   4591 3C21 POPED 266     100.359 117.989  41.029  1.00  0.00           C
ATOM   4594 4C21 POPED 266     101.019 118.469  39.729  1.00  0.00           C
ATOM   4597 5C21 POPED 266     100.399 117.879  38.459  1.00  0.00           C
ATOM   4600 6C21 POPED 266     101.259 118.210  37.239  1.00  0.00           C
ATOM   4603 7C21 POPED 266     100.690 117.659  35.929  1.00  0.00           C
ATOM   4606 8C21 POPED 266     101.570 117.900  34.699  1.00  0.00           C
ATOM   4610  C33 POPED 266      96.240 106.290  41.199  1.00  0.00           C
ATOM   4613  C34 POPED 266      97.519 106.170  42.039  1.00  0.00           C
ATOM   4616  C35 POPED 266      97.269 106.310  43.549  1.00  0.00           C
ATOM   4619  C36 POPED 266      96.329 105.249  44.119  1.00  0.00           C
ATOM   4622  C37 POPED 266      96.189 105.349  45.639  1.00  0.00           C
ATOM   4625  C38 POPED 266      95.139 104.380  46.189  1.00  0.00           C
ATOM   4628  C39 POPED 266      94.979 104.479  47.709  1.00  0.00           C
ATOM   4631 0C31 POPED 266      93.820 103.619  48.239  1.00  0.00           C
ATOM   4634 1C31 POPED 266      93.559 103.889  49.719  1.00  0.00           C
ATOM   4637 2C31 POPED 266      92.360 103.119  50.279  1.00  0.00           C
ATOM   4640 3C31 POPED 266      92.260 103.210  51.819  1.00  0.00           C
ATOM   4643 4C31 POPED 266      92.369 104.640  52.359  1.00  0.00           C
ATOM   4646 5C31 POPED 266      92.280 104.710  53.889  1.00  0.00           C
ATOM   4649 6C31 POPED 266      92.759 106.060  54.419  1.00  0.00           C
ATOM   4653  NH3 POPEE 267     101.189  76.839  32.979  1.00  0.00           N
ATOM   4657  C12 POPEE 267     102.439  76.130  32.529  1.00  0.00           C
ATOM   4660  C11 POPEE 267     102.199  74.630  32.409  1.00  0.00           C
ATOM   4663  P   POPEE 267     101.999  73.269  30.219  1.00  0.00           P
ATOM   4664  O13 POPEE 267     100.949  72.879  29.249  1.00  0.00           O
ATOM   4665  O14 POPEE 267     103.319  73.700  29.689  1.00  0.00           O
ATOM   4666  O11 POPEE 267     102.269  72.069  31.219  1.00  0.00           O
ATOM   4667  O12 POPEE 267     101.459  74.390  31.209  1.00  0.00           O
ATOM   4668  C1  POPEE 267     102.919  70.880  30.779  1.00  0.00           C
ATOM   4671  C2  POPEE 267     104.370  70.689  31.359  1.00  0.00           C
ATOM   4673  O21 POPEE 267     104.440  71.110  32.739  1.00  0.00           O
ATOM   4674  C21 POPEE 267     103.989  70.189  33.579  1.00  0.00           C
ATOM   4675  O22 POPEE 267     103.640  69.070  33.269  1.00  0.00           O
ATOM   4676  C22 POPEE 267     104.039  70.729  34.999  1.00  0.00           C
ATOM   4679  C3  POPEE 267     105.480  71.410  30.559  1.00  0.00           C
ATOM   4682  O31 POPEE 267     106.749  70.760  30.789  1.00  0.00           O
ATOM   4683  C31 POPEE 267     107.709  71.149  31.659  1.00  0.00           C
ATOM   4684  O32 POPEE 267     108.750  70.529  31.789  1.00  0.00           O
ATOM   4685  C32 POPEE 267     107.369  72.389  32.489  1.00  0.00           C
ATOM   4688  C23 POPEE 267     104.669  69.699  35.949  1.00  0.00           C
ATOM   4691  C24 POPEE 267     105.239  70.340  37.219  1.00  0.00           C
ATOM   4694  C25 POPEE 267     106.049  69.329  38.039  1.00  0.00           C
ATOM   4697  C26 POPEE 267     106.690  69.950  39.279  1.00  0.00           C
ATOM   4700  C27 POPEE 267     107.430  68.899  40.119  1.00  0.00           C
ATOM   4703  C28 POPEE 267     108.069  69.510  41.389  1.00  0.00           C
ATOM   4706  C29 POPEE 267     108.059  68.529  42.539  1.00  0.00           C
ATOM   4708 0C21 POPEE 267     109.120  68.089  43.239  1.00  0.00           C
ATOM   4710 1C21 POPEE 267     110.559  68.490  43.039  1.00  0.00           C
ATOM   4713 2C21 POPEE 267     111.499  67.729  44.009  1.00  0.00           C
ATOM   4716 3C21 POPEE 267     111.310  68.129  45.479  1.00  0.00           C
ATOM   4719 4C21 POPEE 267     112.210  67.320  46.429  1.00  0.00           C
ATOM   4722 5C21 POPEE 267     111.989  67.640  47.919  1.00  0.00           C
ATOM   4725 6C21 POPEE 267     110.609  67.199  48.439  1.00  0.00           C
ATOM   4728 7C21 POPEE 267     110.469  67.349  49.959  1.00  0.00           C
ATOM   4731 8C21 POPEE 267     109.109  66.890  50.469  1.00  0.00           C
ATOM   4735  C33 POPEE 267     108.019  72.349  33.899  1.00  0.00           C
ATOM   4738  C34 POPEE 267     107.409  73.359  34.889  1.00  0.00           C
ATOM   4741  C35 POPEE 267     108.099  73.279  36.259  1.00  0.00           C
ATOM   4744  C36 POPEE 267     107.360  73.989  37.399  1.00  0.00           C
ATOM   4747  C37 POPEE 267     108.179  73.919  38.699  1.00  0.00           C
ATOM   4750  C38 POPEE 267     107.439  74.419  39.959  1.00  0.00           C
ATOM   4753  C39 POPEE 267     107.299  73.330  41.029  1.00  0.00           C
ATOM   4756 0C31 POPEE 267     106.590  73.790  42.309  1.00  0.00           C
ATOM   4759 1C31 POPEE 267     106.660  72.739  43.429  1.00  0.00           C
ATOM   4762 2C31 POPEE 267     105.769  73.049  44.639  1.00  0.00           C
ATOM   4765 3C31 POPEE 267     106.110  72.240  45.909  1.00  0.00           C
ATOM   4768 4C31 POPEE 267     106.430  70.760  45.669  1.00  0.00           C
ATOM   4771 5C31 POPEE 267     106.620  69.979  46.979  1.00  0.00           C
ATOM   4774 6C31 POPEE 267     107.210  68.579  46.769  1.00  0.00           C
ATOM   4778  NH3 POPEF 268      -0.960  59.000  24.519  1.00  0.00           N
ATOM   4782  C12 POPEF 268      -0.910  59.859  23.289  1.00  0.00           C
ATOM   4785  C11 POPEF 268       0.160  59.369  22.309  1.00  0.00           C
ATOM   4788  P   POPEF 268       2.429  60.640  22.799  1.00  0.00           P
ATOM   4789  O13 POPEF 268       3.799  60.149  22.539  1.00  0.00           O
ATOM   4790  O14 POPEF 268       1.879  61.609  21.829  1.00  0.00           O
ATOM   4791  O11 POPEF 268       2.319  61.230  24.249  1.00  0.00           O
ATOM   4792  O12 POPEF 268       1.469  59.379  22.889  1.00  0.00           O
ATOM   4793  C1  POPEF 268       3.159  60.789  25.309  1.00  0.00           C
ATOM   4796  C2  POPEF 268       2.949  61.699  26.549  1.00  0.00           C
ATOM   4798  O21 POPEF 268       2.359  61.009  27.659  1.00  0.00           O
ATOM   4799  C21 POPEF 268       1.170  60.449  27.539  1.00  0.00           C
ATOM   4800  O22 POPEF 268       0.520  60.289  26.519  1.00  0.00           O
ATOM   4801  C22 POPEF 268       0.670  60.189  28.969  1.00  0.00           C
ATOM   4804  C3  POPEF 268       2.169  63.009  26.239  1.00  0.00           C
ATOM   4807  O31 POPEF 268       1.939  63.779  27.439  1.00  0.00           O
ATOM   4808  C31 POPEF 268       2.919  64.639  27.769  1.00  0.00           C
ATOM   4809  O32 POPEF 268       3.939  64.799  27.139  1.00  0.00           O
ATOM   4810  C32 POPEF 268       2.519  65.410  29.049  1.00  0.00           C
ATOM   4813  C23 POPEF 268       0.220  58.730  29.269  1.00  0.00           C
ATOM   4816  C24 POPEF 268       1.280  57.789  29.879  1.00  0.00           C
ATOM   4819  C25 POPEF 268       1.829  58.239  31.249  1.00  0.00           C
ATOM   4822  C26 POPEF 268       2.639  57.159  31.989  1.00  0.00           C
ATOM   4825  C27 POPEF 268       3.199  57.689  33.329  1.00  0.00           C
ATOM   4828  C28 POPEF 268       3.869  56.609  34.199  1.00  0.00           C
ATOM   4831  C29 POPEF 268       4.799  57.189  35.239  1.00  0.00           C
ATOM   4833 0C21 POPEF 268       5.329  56.489  36.259  1.00  0.00           C
ATOM   4835 1C21 POPEF 268       5.109  55.009  36.479  1.00  0.00           C
ATOM   4838 2C21 POPEF 268       6.199  54.379  37.359  1.00  0.00           C
ATOM   4841 3C21 POPEF 268       6.169  54.869  38.809  1.00  0.00           C
ATOM   4844 4C21 POPEF 268       7.159  54.129  39.709  1.00  0.00           C
ATOM   4847 5C21 POPEF 268       7.079  54.619  41.159  1.00  0.00           C
ATOM   4850 6C21 POPEF 268       7.929  53.790  42.139  1.00  0.00           C
ATOM   4853 7C21 POPEF 268       7.489  52.319  42.229  1.00  0.00           C
ATOM   4856 8C21 POPEF 268       8.169  51.570  43.369  1.00  0.00           C
ATOM   4860  C33 POPEF 268       1.539  64.719  30.039  1.00  0.00           C
ATOM   4863  C34 POPEF 268       2.189  64.299  31.359  1.00  0.00           C
ATOM   4866  C35 POPEF 268       1.160  63.889  32.429  1.00  0.00           C
ATOM   4869  C36 POPEF 268       1.789  63.759  33.819  1.00  0.00           C
ATOM   4872  C37 POPEF 268       0.760  63.469  34.919  1.00  0.00           C
ATOM   4875  C38 POPEF 268       1.389  63.409  36.319  1.00  0.00           C
ATOM   4878  C39 POPEF 268       2.179  62.119  36.589  1.00  0.00           C
ATOM   4881 0C31 POPEF 268       1.290  60.909  36.869  1.00  0.00           C
ATOM   4884 1C31 POPEF 268       2.109  59.649  37.199  1.00  0.00           C
ATOM   4887 2C31 POPEF 268       1.160  58.479  37.489  1.00  0.00           C
ATOM   4890 3C31 POPEF 268       1.859  57.189  37.949  1.00  0.00           C
ATOM   4893 4C31 POPEF 268       0.820  56.109  38.279  1.00  0.00           C
ATOM   4896 5C31 POPEF 268       1.419  54.799  38.769  1.00  0.00           C
ATOM   4899 6C31 POPEF 268       0.340  53.800  39.169  1.00  0.00           C
ATOM   4903  NH3 POPEG 269       2.909 129.160  26.369  1.00  0.00           N
ATOM   4907  C12 POPEG 269       4.209 129.059  25.619  1.00  0.00           C
ATOM   4910  C11 POPEG 269       4.749 130.419  25.119  1.00  0.00           C
ATOM   4913  P   POPEG 269       7.109 129.549  24.279  1.00  0.00           P
ATOM   4914  O13 POPEG 269       6.849 128.210  24.829  1.00  0.00           O
ATOM   4915  O14 POPEG 269       7.859 129.590  22.999  1.00  0.00           O
ATOM   4916  O11 POPEG 269       7.819 130.439  25.399  1.00  0.00           O
ATOM   4917  O12 POPEG 269       5.709 130.270  24.079  1.00  0.00           O
ATOM   4918  C1  POPEG 269       8.509 129.710  26.429  1.00  0.00           C
ATOM   4921  C2  POPEG 269       8.889 130.610  27.639  1.00  0.00           C
ATOM   4923  O21 POPEG 269       9.899 129.941  28.439  1.00  0.00           O
ATOM   4924  C21 POPEG 269       9.569 128.880  29.149  1.00  0.00           C
ATOM   4925  O22 POPEG 269       8.489 128.329  29.189  1.00  0.00           O
ATOM   4926  C22 POPEG 269      10.819 128.390  29.889  1.00  0.00           C
ATOM   4929  C3  POPEG 269       7.639 131.129  28.429  1.00  0.00           C
ATOM   4932  O31 POPEG 269       8.019 131.949  29.549  1.00  0.00           O
ATOM   4933  C31 POPEG 269       7.209 132.299  30.569  1.00  0.00           C
ATOM   4934  O32 POPEG 269       7.459 133.199  31.349  1.00  0.00           O
ATOM   4935  C32 POPEG 269       5.919 131.459  30.679  1.00  0.00           C
ATOM   4938  C23 POPEG 269      10.569 127.979  31.369  1.00  0.00           C
ATOM   4941  C24 POPEG 269      11.849 127.450  32.049  1.00  0.00           C
ATOM   4944  C25 POPEG 269      11.709 127.109  33.539  1.00  0.00           C
ATOM   4947  C26 POPEG 269      11.449 128.320  34.449  1.00  0.00           C
ATOM   4950  C27 POPEG 269      11.139 127.949  35.909  1.00  0.00           C
ATOM   4953  C28 POPEG 269      12.329 127.389  36.709  1.00  0.00           C
ATOM   4956  C29 POPEG 269      11.939 126.909  38.079  1.00  0.00           C
ATOM   4958 0C21 POPEG 269      12.779 126.680  39.109  1.00  0.00           C
ATOM   4960 1C21 POPEG 269      14.279 126.851  39.089  1.00  0.00           C
ATOM   4963 2C21 POPEG 269      15.019 125.710  38.369  1.00  0.00           C
ATOM   4966 3C21 POPEG 269      16.539 125.920  38.359  1.00  0.00           C
ATOM   4969 4C21 POPEG 269      17.269 124.869  37.509  1.00  0.00           C
ATOM   4972 5C21 POPEG 269      17.969 123.779  38.339  1.00  0.00           C
ATOM   4975 6C21 POPEG 269      18.429 122.620  37.449  1.00  0.00           C
ATOM   4978 7C21 POPEG 269      19.209 121.540  38.209  1.00  0.00           C
ATOM   4981 8C21 POPEG 269      19.419 120.260  37.389  1.00  0.00           C
ATOM   4985  C33 POPEG 269       6.129 129.951  31.039  1.00  0.00           C
ATOM   4988  C34 POPEG 269       6.009 129.570  32.519  1.00  0.00           C
ATOM   4991  C35 POPEG 269       7.049 130.290  33.389  1.00  0.00           C
ATOM   4994  C36 POPEG 269       7.309 129.660  34.759  1.00  0.00           C
ATOM   4997  C37 POPEG 269       6.049 129.369  35.579  1.00  0.00           C
ATOM   5000  C38 POPEG 269       6.359 128.840  36.979  1.00  0.00           C
ATOM   5003  C39 POPEG 269       5.079 128.549  37.759  1.00  0.00           C
ATOM   5006 0C31 POPEG 269       5.329 128.070  39.189  1.00  0.00           C
ATOM   5009 1C31 POPEG 269       4.009 127.979  39.969  1.00  0.00           C
ATOM   5012 2C31 POPEG 269       4.179 127.599  41.439  1.00  0.00           C
ATOM   5015 3C31 POPEG 269       4.829 128.719  42.269  1.00  0.00           C
ATOM   5018 4C31 POPEG 269       4.869 128.359  43.759  1.00  0.00           C
ATOM   5021 5C31 POPEG 269       5.269 129.561  44.619  1.00  0.00           C
ATOM   5024 6C31 POPEG 269       5.189 129.260  46.119  1.00  0.00           C
ATOM   5028  NH3 POPEH 270     117.120  91.710  29.859  1.00  0.00           N
ATOM   5032  C12 POPEH 270     118.039  92.809  29.399  1.00  0.00           C
ATOM   5035  C11 POPEH 270     119.009  92.329  28.319  1.00  0.00           C
ATOM   5038  P   POPEH 270     120.989  90.659  28.869  1.00  0.00           P
ATOM   5039  O13 POPEH 270     120.329  89.759  27.899  1.00  0.00           O
ATOM   5040  O14 POPEH 270     122.420  90.930  28.629  1.00  0.00           O
ATOM   5041  O11 POPEH 270     120.830  90.060  30.329  1.00  0.00           O
ATOM   5042  O12 POPEH 270     120.259  92.049  28.929  1.00  0.00           O
ATOM   5043  C1  POPEH 270     120.839  90.881  31.499  1.00  0.00           C
ATOM   5046  C2  POPEH 270     122.239  90.960  32.199  1.00  0.00           C
ATOM   5048  O21 POPEH 270     122.469  89.910  33.169  1.00  0.00           O
ATOM   5049  C21 POPEH 270     121.609  89.869  34.169  1.00  0.00           C
ATOM   5050  O22 POPEH 270     120.830  90.750  34.479  1.00  0.00           O
ATOM   5051  C22 POPEH 270     121.609  88.460  34.789  1.00  0.00           C
ATOM   5054  C3  POPEH 270     122.479  92.410  32.749  1.00  0.00           C
ATOM   5057  O31 POPEH 270     123.650  92.639  33.579  1.00  0.00           O
ATOM   5058  C31 POPEH 270     124.790  92.650  32.889  1.00  0.00           C
ATOM   5059  O32 POPEH 270     124.930  92.201  31.769  1.00  0.00           O
ATOM   5060  C32 POPEH 270     125.860  93.460  33.639  1.00  0.00           C
ATOM   5063  C23 POPEH 270     122.940  87.910  35.339  1.00  0.00           C
ATOM   5066  C24 POPEH 270     122.689  87.259  36.719  1.00  0.00           C
ATOM   5069  C25 POPEH 270     123.950  86.790  37.449  1.00  0.00           C
ATOM   5072  C26 POPEH 270     125.000  87.889  37.559  1.00  0.00           C
ATOM   5075  C27 POPEH 270     126.010  87.630  38.689  1.00  0.00           C
ATOM   5078  C28 POPEH 270     127.379  88.280  38.459  1.00  0.00           C
ATOM   5081  C29 POPEH 270     127.329  89.780  38.529  1.00  0.00           C
ATOM   5083 0C21 POPEH 270     127.950  90.589  39.409  1.00  0.00           C
ATOM   5085 1C21 POPEH 270     128.880  90.180  40.519  1.00  0.00           C
ATOM   5088 2C21 POPEH 270     128.319  90.449  41.919  1.00  0.00           C
ATOM   5091 3C21 POPEH 270     129.230  89.859  42.999  1.00  0.00           C
ATOM   5094 4C21 POPEH 270     128.729  90.080  44.429  1.00  0.00           C
ATOM   5097 5C21 POPEH 270     129.510  89.229  45.439  1.00  0.00           C
ATOM   5100 6C21 POPEH 270     128.969  89.390  46.859  1.00  0.00           C
ATOM   5103 7C21 POPEH 270     129.720  88.549  47.899  1.00  0.00           C
ATOM   5106 8C21 POPEH 270     129.200  88.779  49.319  1.00  0.00           C
ATOM   5110  C33 POPEH 270     127.110  92.659  34.049  1.00  0.00           C
ATOM   5113  C34 POPEH 270     127.210  92.369  35.559  1.00  0.00           C
ATOM   5116  C35 POPEH 270     127.700  93.549  36.429  1.00  0.00           C
ATOM   5119  C36 POPEH 270     126.629  94.590  36.809  1.00  0.00           C
ATOM   5122  C37 POPEH 270     126.999  95.549  37.959  1.00  0.00           C
ATOM   5125  C38 POPEH 270     127.299  94.920  39.329  1.00  0.00           C
ATOM   5128  C39 POPEH 270     126.110  94.889  40.299  1.00  0.00           C
ATOM   5131 0C31 POPEH 270     126.430  94.239  41.659  1.00  0.00           C
ATOM   5134 1C31 POPEH 270     125.450  94.680  42.749  1.00  0.00           C
ATOM   5137 2C31 POPEH 270     125.189  93.639  43.849  1.00  0.00           C
ATOM   5140 3C31 POPEH 270     126.290  93.530  44.929  1.00  0.00           C
ATOM   5143 4C31 POPEH 270     125.870  92.550  46.039  1.00  0.00           C
ATOM   5146 5C31 POPEH 270     126.819  92.529  47.239  1.00  0.00           C
ATOM   5149 6C31 POPEH 270     126.389  91.540  48.339  1.00  0.00           C
ATOM   5153  NH3 POPEI 271      -6.530  30.729  25.759  1.00  0.00           N
ATOM   5157  C12 POPEI 271      -5.180  30.059  25.749  1.00  0.00           C
ATOM   5160  C11 POPEI 271      -4.620  29.769  27.159  1.00  0.00           C
ATOM   5163  P   POPEI 271      -1.999  29.859  27.089  1.00  0.00           P
ATOM   5164  O13 POPEI 271      -1.880  30.819  25.969  1.00  0.00           O
ATOM   5165  O14 POPEI 271      -0.880  28.909  27.309  1.00  0.00           O
ATOM   5166  O11 POPEI 271      -2.130  30.719  28.389  1.00  0.00           O
ATOM   5167  O12 POPEI 271      -3.380  29.069  27.079  1.00  0.00           O
ATOM   5168  C1  POPEI 271      -2.179  30.179  29.699  1.00  0.00           C
ATOM   5171  C2  POPEI 271      -1.129  30.879  30.599  1.00  0.00           C
ATOM   5173  O21 POPEI 271      -1.460  32.269  30.749  1.00  0.00           O
ATOM   5174  C21 POPEI 271      -1.319  32.929  31.899  1.00  0.00           C
ATOM   5175  O22 POPEI 271      -1.059  34.119  31.979  1.00  0.00           O
ATOM   5176  C22 POPEI 271      -1.629  32.039  33.119  1.00  0.00           C
ATOM   5179  C3  POPEI 271       0.270  30.799  29.959  1.00  0.00           C
ATOM   5182  O31 POPEI 271       1.310  31.179  30.889  1.00  0.00           O
ATOM   5183  C31 POPEI 271       2.500  30.669  30.619  1.00  0.00           C
ATOM   5184  O32 POPEI 271       2.749  29.879  29.719  1.00  0.00           O
ATOM   5185  C32 POPEI 271       3.470  31.159  31.689  1.00  0.00           C
ATOM   5188  C23 POPEI 271      -1.710  32.719  34.499  1.00  0.00           C
ATOM   5191  C24 POPEI 271      -2.090  31.669  35.559  1.00  0.00           C
ATOM   5194  C25 POPEI 271      -1.199  31.669  36.809  1.00  0.00           C
ATOM   5197  C26 POPEI 271      -1.559  30.509  37.749  1.00  0.00           C
ATOM   5200  C27 POPEI 271      -0.749  30.519  39.049  1.00  0.00           C
ATOM   5203  C28 POPEI 271      -1.319  29.549  40.109  1.00  0.00           C
ATOM   5206  C29 POPEI 271      -2.639  30.039  40.659  1.00  0.00           C
ATOM   5208 0C21 POPEI 271      -2.850  30.519  41.889  1.00  0.00           C
ATOM   5210 1C21 POPEI 271      -1.799  30.679  42.949  1.00  0.00           C
ATOM   5213 2C21 POPEI 271      -2.209  31.729  43.999  1.00  0.00           C
ATOM   5216 3C21 POPEI 271      -1.179  31.869  45.139  1.00  0.00           C
ATOM   5219 4C21 POPEI 271      -1.069  30.649  46.079  1.00  0.00           C
ATOM   5222 5C21 POPEI 271      -2.389  30.229  46.759  1.00  0.00           C
ATOM   5225 6C21 POPEI 271      -3.149  31.409  47.409  1.00  0.00           C
ATOM   5228 7C21 POPEI 271      -4.339  30.969  48.269  1.00  0.00           C
ATOM   5231 8C21 POPEI 271      -3.939  30.549  49.689  1.00  0.00           C
ATOM   5235  C33 POPEI 271       3.250  30.359  32.989  1.00  0.00           C
ATOM   5238  C34 POPEI 271       4.050  30.899  34.169  1.00  0.00           C
ATOM   5241  C35 POPEI 271       4.050  29.879  35.319  1.00  0.00           C
ATOM   5244  C36 POPEI 271       4.610  30.429  36.639  1.00  0.00           C
ATOM   5247  C37 POPEI 271       5.060  29.279  37.539  1.00  0.00           C
ATOM   5250  C38 POPEI 271       5.470  29.729  38.939  1.00  0.00           C
ATOM   5253  C39 POPEI 271       6.100  28.559  39.699  1.00  0.00           C
ATOM   5256 0C31 POPEI 271       6.620  28.939  41.089  1.00  0.00           C
ATOM   5259 1C31 POPEI 271       7.229  27.729  41.799  1.00  0.00           C
ATOM   5262 2C31 POPEI 271       7.290  27.889  43.329  1.00  0.00           C
ATOM   5265 3C31 POPEI 271       8.169  29.059  43.779  1.00  0.00           C
ATOM   5268 4C31 POPEI 271       8.120  29.259  45.299  1.00  0.00           C
ATOM   5271 5C31 POPEI 271       9.090  30.339  45.779  1.00  0.00           C
ATOM   5274 6C31 POPEI 271       8.950  30.609  47.279  1.00  0.00           C
ATOM   5278  NH3 POPEJ 272     122.609  45.899  68.329  1.00  0.00           N
ATOM   5282  C12 POPEJ 272     122.339  46.839  69.459  1.00  0.00           C
ATOM   5285  C11 POPEJ 272     122.910  48.259  69.179  1.00  0.00           C
ATOM   5288  P   POPEJ 272     121.229  48.909  67.239  1.00  0.00           P
ATOM   5289  O13 POPEJ 272     121.199  49.939  66.179  1.00  0.00           O
ATOM   5290  O14 POPEJ 272     120.259  49.039  68.359  1.00  0.00           O
ATOM   5291  O11 POPEJ 272     121.079  47.480  66.559  1.00  0.00           O
ATOM   5292  O12 POPEJ 272     122.670  48.769  67.859  1.00  0.00           O
ATOM   5293  C1  POPEJ 272     120.830  47.340  65.159  1.00  0.00           C
ATOM   5296  C2  POPEJ 272     122.110  47.449  64.279  1.00  0.00           C
ATOM   5298  O21 POPEJ 272     121.769  47.059  62.939  1.00  0.00           O
ATOM   5299  C21 POPEJ 272     122.670  47.389  62.009  1.00  0.00           C
ATOM   5300  O22 POPEJ 272     123.409  48.349  62.049  1.00  0.00           O
ATOM   5301  C22 POPEJ 272     122.630  46.349  60.889  1.00  0.00           C
ATOM   5304  C3  POPEJ 272     123.199  46.479  64.799  1.00  0.00           C
ATOM   5307  O31 POPEJ 272     124.519  46.899  64.379  1.00  0.00           O
ATOM   5308  C31 POPEJ 272     125.329  47.340  65.349  1.00  0.00           C
ATOM   5309  O32 POPEJ 272     125.099  47.269  66.549  1.00  0.00           O
ATOM   5310  C32 POPEJ 272     126.590  47.919  64.689  1.00  0.00           C
ATOM   5313  C23 POPEJ 272     123.999  45.640  60.739  1.00  0.00           C
ATOM   5316  C24 POPEJ 272     124.099  44.710  59.519  1.00  0.00           C
ATOM   5319  C25 POPEJ 272     125.510  44.070  59.409  1.00  0.00           C
ATOM   5322  C26 POPEJ 272     125.749  43.329  58.089  1.00  0.00           C
ATOM   5325  C27 POPEJ 272     127.180  42.789  57.939  1.00  0.00           C
ATOM   5328  C28 POPEJ 272     127.519  42.160  56.569  1.00  0.00           C
ATOM   5331  C29 POPEJ 272     127.449  43.140  55.419  1.00  0.00           C
ATOM   5333 0C21 POPEJ 272     128.349  43.289  54.419  1.00  0.00           C
ATOM   5335 1C21 POPEJ 272     129.590  42.459  54.209  1.00  0.00           C
ATOM   5338 2C21 POPEJ 272     130.119  42.429  52.759  1.00  0.00           C
ATOM   5341 3C21 POPEJ 272     130.699  43.759  52.239  1.00  0.00           C
ATOM   5344 4C21 POPEJ 272     131.669  43.559  51.059  1.00  0.00           C
ATOM   5347 5C21 POPEJ 272     131.009  43.029  49.779  1.00  0.00           C
ATOM   5350 6C21 POPEJ 272     131.978  42.939  48.589  1.00  0.00           C
ATOM   5353 7C21 POPEJ 272     131.248  42.770  47.249  1.00  0.00           C
ATOM   5356 8C21 POPEJ 272     132.148  42.890  46.009  1.00  0.00           C
ATOM   5360  C33 POPEJ 272     126.539  49.469  64.589  1.00  0.00           C
ATOM   5363  C34 POPEJ 272     127.619  50.069  63.669  1.00  0.00           C
ATOM   5366  C35 POPEJ 272     127.500  49.679  62.179  1.00  0.00           C
ATOM   5369  C36 POPEJ 272     126.280  50.270  61.469  1.00  0.00           C
ATOM   5372  C37 POPEJ 272     125.979  49.549  60.149  1.00  0.00           C
ATOM   5375  C38 POPEJ 272     125.009  50.340  59.249  1.00  0.00           C
ATOM   5378  C39 POPEJ 272     123.920  49.479  58.599  1.00  0.00           C
ATOM   5381 0C31 POPEJ 272     124.440  48.409  57.629  1.00  0.00           C
ATOM   5384 1C31 POPEJ 272     123.299  47.630  56.959  1.00  0.00           C
ATOM   5387 2C31 POPEJ 272     123.780  46.570  55.959  1.00  0.00           C
ATOM   5390 3C31 POPEJ 272     122.639  45.640  55.519  1.00  0.00           C
ATOM   5393 4C31 POPEJ 272     123.039  44.629  54.439  1.00  0.00           C
ATOM   5396 5C31 POPEJ 272     121.879  43.689  54.079  1.00  0.00           C
ATOM   5399 6C31 POPEJ 272     122.220  42.669  52.989  1.00  0.00           C
ATOM   5403  NH3 POPEK 273      47.099  56.669  31.009  1.00  0.00           N
ATOM   5407  C12 POPEK 273      46.279  57.899  30.719  1.00  0.00           C
ATOM   5410  C11 POPEK 273      46.799  58.660  29.489  1.00  0.00           C
ATOM   5413  P   POPEK 273      45.509  60.909  29.939  1.00  0.00           P
ATOM   5414  O13 POPEK 273      46.599  61.049  30.929  1.00  0.00           O
ATOM   5415  O14 POPEK 273      45.209  62.089  29.099  1.00  0.00           O
ATOM   5416  O11 POPEK 273      44.199  60.369  30.649  1.00  0.00           O
ATOM   5417  O12 POPEK 273      45.869  59.649  29.059  1.00  0.00           O
ATOM   5418  C1  POPEK 273      43.829  60.929  31.919  1.00  0.00           C
ATOM   5421  C2  POPEK 273      42.979  59.919  32.699  1.00  0.00           C
ATOM   5423  O21 POPEK 273      42.359  60.559  33.819  1.00  0.00           O
ATOM   5424  C21 POPEK 273      43.069  60.779  34.899  1.00  0.00           C
ATOM   5425  O22 POPEK 273      44.279  60.669  35.019  1.00  0.00           O
ATOM   5426  C22 POPEK 273      42.119  61.179  36.019  1.00  0.00           C
ATOM   5429  C3  POPEK 273      43.859  58.679  33.039  1.00  0.00           C
ATOM   5432  O31 POPEK 273      43.399  57.939  34.199  1.00  0.00           O
ATOM   5433  C31 POPEK 273      44.160  56.869  34.349  1.00  0.00           C
ATOM   5434  O32 POPEK 273      45.039  56.529  33.559  1.00  0.00           O
ATOM   5435  C32 POPEK 273      43.679  56.029  35.509  1.00  0.00           C
ATOM   5438  C23 POPEK 273      42.469  60.479  37.349  1.00  0.00           C
ATOM   5441  C24 POPEK 273      41.239  60.429  38.259  1.00  0.00           C
ATOM   5444  C25 POPEK 273      41.509  59.789  39.619  1.00  0.00           C
ATOM   5447  C26 POPEK 273      42.099  60.799  40.609  1.00  0.00           C
ATOM   5450  C27 POPEK 273      42.349  60.189  41.999  1.00  0.00           C
ATOM   5453  C28 POPEK 273      42.929  61.219  42.989  1.00  0.00           C
ATOM   5456  C29 POPEK 273      41.869  62.009  43.719  1.00  0.00           C
ATOM   5458 0C21 POPEK 273      41.329  61.679  44.909  1.00  0.00           C
ATOM   5460 1C21 POPEK 273      41.639  60.439  45.709  1.00  0.00           C
ATOM   5463 2C21 POPEK 273      41.939  60.689  47.199  1.00  0.00           C
ATOM   5466 3C21 POPEK 273      42.219  59.369  47.919  1.00  0.00           C
ATOM   5469 4C21 POPEK 273      42.589  59.509  49.409  1.00  0.00           C
ATOM   5472 5C21 POPEK 273      42.469  58.179  50.149  1.00  0.00           C
ATOM   5475 6C21 POPEK 273      43.559  57.960  51.209  1.00  0.00           C
ATOM   5478 7C21 POPEK 273      43.409  56.599  51.919  1.00  0.00           C
ATOM   5481 8C21 POPEK 273      44.750  55.929  52.229  1.00  0.00           C
ATOM   5485  C33 POPEK 273      44.419  56.300  36.839  1.00  0.00           C
ATOM   5488  C34 POPEK 273      43.839  55.410  37.939  1.00  0.00           C
ATOM   5491  C35 POPEK 273      44.099  55.929  39.369  1.00  0.00           C
ATOM   5494  C36 POPEK 273      45.279  55.270  40.089  1.00  0.00           C
ATOM   5497  C37 POPEK 273      46.660  55.460  39.429  1.00  0.00           C
ATOM   5500  C38 POPEK 273      47.789  54.769  40.199  1.00  0.00           C
ATOM   5503  C39 POPEK 273      48.029  55.359  41.599  1.00  0.00           C
ATOM   5506 0C31 POPEK 273      49.299  54.829  42.279  1.00  0.00           C
ATOM   5509 1C31 POPEK 273      49.669  55.679  43.509  1.00  0.00           C
ATOM   5512 2C31 POPEK 273      51.019  55.289  44.149  1.00  0.00           C
ATOM   5515 3C31 POPEK 273      50.889  54.239  45.249  1.00  0.00           C
ATOM   5518 4C31 POPEK 273      50.340  54.799  46.569  1.00  0.00           C
ATOM   5521 5C31 POPEK 273      50.139  53.709  47.629  1.00  0.00           C
ATOM   5524 6C31 POPEK 273      49.579  54.239  48.959  1.00  0.00           C
ATOM   5528  NH3 POPEL 274      67.669  41.310  25.299  1.00  0.00           N
ATOM   5532  C12 POPEL 274      67.889  41.660  23.849  1.00  0.00           C
ATOM   5535  C11 POPEL 274      68.769  40.589  23.239  1.00  0.00           C
ATOM   5538  P   POPEL 274      70.839  39.199  23.789  1.00  0.00           P
ATOM   5539  O13 POPEL 274      70.309  37.839  24.069  1.00  0.00           O
ATOM   5540  O14 POPEL 274      71.369  39.509  22.459  1.00  0.00           O
ATOM   5541  O11 POPEL 274      71.969  39.519  24.839  1.00  0.00           O
ATOM   5542  O12 POPEL 274      69.809  40.309  24.179  1.00  0.00           O
ATOM   5543  C1  POPEL 274      71.729  39.269  26.229  1.00  0.00           C
ATOM   5546  C2  POPEL 274      73.089  39.169  26.969  1.00  0.00           C
ATOM   5548  O21 POPEL 274      72.930  39.519  28.359  1.00  0.00           O
ATOM   5549  C21 POPEL 274      72.659  40.779  28.679  1.00  0.00           C
ATOM   5550  O22 POPEL 274      72.629  41.719  27.919  1.00  0.00           O
ATOM   5551  C22 POPEL 274      72.349  40.899  30.169  1.00  0.00           C
ATOM   5554  C3  POPEL 274      74.189  39.979  26.209  1.00  0.00           C
ATOM   5557  O31 POPEL 274      75.430  40.049  26.939  1.00  0.00           O
ATOM   5558  C31 POPEL 274      75.899  41.259  27.209  1.00  0.00           C
ATOM   5559  O32 POPEL 274      75.329  42.309  26.949  1.00  0.00           O
ATOM   5560  C32 POPEL 274      77.279  41.170  27.849  1.00  0.00           C
ATOM   5563  C23 POPEL 274      73.409  41.759  30.889  1.00  0.00           C
ATOM   5566  C24 POPEL 274      72.879  42.449  32.159  1.00  0.00           C
ATOM   5569  C25 POPEL 274      72.680  41.520  33.359  1.00  0.00           C
ATOM   5572  C26 POPEL 274      72.499  42.279  34.679  1.00  0.00           C
ATOM   5575  C27 POPEL 274      72.469  41.339  35.899  1.00  0.00           C
ATOM   5578  C28 POPEL 274      72.669  42.039  37.259  1.00  0.00           C
ATOM   5581  C29 POPEL 274      71.549  42.969  37.659  1.00  0.00           C
ATOM   5583 0C21 POPEL 274      70.979  43.089  38.879  1.00  0.00           C
ATOM   5585 1C21 POPEL 274      71.309  42.359  40.159  1.00  0.00           C
ATOM   5588 2C21 POPEL 274      71.750  43.329  41.279  1.00  0.00           C
ATOM   5591 3C21 POPEL 274      72.239  42.589  42.529  1.00  0.00           C
ATOM   5594 4C21 POPEL 274      72.820  43.539  43.599  1.00  0.00           C
ATOM   5597 5C21 POPEL 274      73.309  42.800  44.849  1.00  0.00           C
ATOM   5600 6C21 POPEL 274      73.419  43.719  46.069  1.00  0.00           C
ATOM   5603 7C21 POPEL 274      73.849  43.009  47.359  1.00  0.00           C
ATOM   5606 8C21 POPEL 274      75.309  42.540  47.379  1.00  0.00           C
ATOM   5610  C33 POPEL 274      77.370  40.169  29.029  1.00  0.00           C
ATOM   5613  C34 POPEL 274      78.820  39.949  29.499  1.00  0.00           C
ATOM   5616  C35 POPEL 274      78.949  38.879  30.589  1.00  0.00           C
ATOM   5619  C36 POPEL 274      78.449  39.329  31.969  1.00  0.00           C
ATOM   5622  C37 POPEL 274      77.389  38.379  32.539  1.00  0.00           C
ATOM   5625  C38 POPEL 274      77.019  38.659  34.009  1.00  0.00           C
ATOM   5628  C39 POPEL 274      78.099  38.249  35.029  1.00  0.00           C
ATOM   5631 0C31 POPEL 274      78.219  36.729  35.229  1.00  0.00           C
ATOM   5634 1C31 POPEL 274      79.089  36.379  36.449  1.00  0.00           C
ATOM   5637 2C31 POPEL 274      78.999  34.949  37.009  1.00  0.00           C
ATOM   5640 3C31 POPEL 274      79.360  33.809  36.049  1.00  0.00           C
ATOM   5643 4C31 POPEL 274      79.040  32.429  36.649  1.00  0.00           C
ATOM   5646 5C31 POPEL 274      79.040  31.329  35.589  1.00  0.00           C
ATOM   5649 6C31 POPEL 274      78.570  29.949  36.079  1.00  0.00           C
ATOM   5653  NH3 POPEM 275      85.760  41.289  24.999  1.00  0.00           N
ATOM   5657  C12 POPEM 275      86.499  41.289  23.689  1.00  0.00           C
ATOM   5660  C11 POPEM 275      87.999  41.520  23.939  1.00  0.00           C
ATOM   5663  P   POPEM 275      90.239  40.550  22.929  1.00  0.00           P
ATOM   5664  O13 POPEM 275      90.679  40.079  21.599  1.00  0.00           O
ATOM   5665  O14 POPEM 275      91.019  41.679  23.499  1.00  0.00           O
ATOM   5666  O11 POPEM 275      90.270  39.309  23.929  1.00  0.00           O
ATOM   5667  O12 POPEM 275      88.729  41.039  22.819  1.00  0.00           O
ATOM   5668  C1  POPEM 275      90.349  39.449  25.359  1.00  0.00           C
ATOM   5671  C2  POPEM 275      91.150  38.289  26.049  1.00  0.00           C
ATOM   5673  O21 POPEM 275      91.450  38.489  27.439  1.00  0.00           O
ATOM   5674  C21 POPEM 275      90.659  39.079  28.309  1.00  0.00           C
ATOM   5675  O22 POPEM 275      89.549  39.529  28.119  1.00  0.00           O
ATOM   5676  C22 POPEM 275      91.389  39.099  29.669  1.00  0.00           C
ATOM   5679  C3  POPEM 275      92.500  38.009  25.309  1.00  0.00           C
ATOM   5682  O31 POPEM 275      93.659  38.069  26.169  1.00  0.00           O
ATOM   5683  C31 POPEM 275      94.020  39.279  26.569  1.00  0.00           C
ATOM   5684  O32 POPEM 275      93.510  40.340  26.239  1.00  0.00           O
ATOM   5685  C32 POPEM 275      95.159  39.210  27.579  1.00  0.00           C
ATOM   5688  C23 POPEM 275      90.480  39.499  30.869  1.00  0.00           C
ATOM   5691  C24 POPEM 275      91.199  39.339  32.219  1.00  0.00           C
ATOM   5694  C25 POPEM 275      90.300  39.649  33.429  1.00  0.00           C
ATOM   5697  C26 POPEM 275      91.019  39.529  34.789  1.00  0.00           C
ATOM   5700  C27 POPEM 275      90.030  39.499  35.969  1.00  0.00           C
ATOM   5703  C28 POPEM 275      90.679  39.409  37.369  1.00  0.00           C
ATOM   5706  C29 POPEM 275      89.620  39.149  38.419  1.00  0.00           C
ATOM   5708 0C21 POPEM 275      89.780  38.679  39.669  1.00  0.00           C
ATOM   5710 1C21 POPEM 275      91.059  38.329  40.399  1.00  0.00           C
ATOM   5713 2C21 POPEM 275      91.049  38.829  41.859  1.00  0.00           C
ATOM   5716 3C21 POPEM 275      92.129  38.229  42.769  1.00  0.00           C
ATOM   5719 4C21 POPEM 275      92.129  38.889  44.159  1.00  0.00           C
ATOM   5722 5C21 POPEM 275      92.849  38.109  45.269  1.00  0.00           C
ATOM   5725 6C21 POPEM 275      92.059  36.869  45.729  1.00  0.00           C
ATOM   5728 7C21 POPEM 275      92.469  36.379  47.119  1.00  0.00           C
ATOM   5731 8C21 POPEM 275      91.700  35.129  47.569  1.00  0.00           C
ATOM   5735  C33 POPEM 275      96.209  40.299  27.269  1.00  0.00           C
ATOM   5738  C34 POPEM 275      97.239  40.499  28.379  1.00  0.00           C
ATOM   5741  C35 POPEM 275      97.729  39.179  28.969  1.00  0.00           C
ATOM   5744  C36 POPEM 275      99.050  39.349  29.729  1.00  0.00           C
ATOM   5747  C37 POPEM 275      99.340  38.139  30.619  1.00  0.00           C
ATOM   5750  C38 POPEM 275     100.690  38.249  31.329  1.00  0.00           C
ATOM   5753  C39 POPEM 275     101.019  36.989  32.129  1.00  0.00           C
ATOM   5756 0C31 POPEM 275     102.409  36.999  32.759  1.00  0.00           C
ATOM   5759 1C31 POPEM 275     102.670  35.699  33.539  1.00  0.00           C
ATOM   5762 2C31 POPEM 275     103.999  35.699  34.299  1.00  0.00           C
ATOM   5765 3C31 POPEM 275     104.039  34.689  35.449  1.00  0.00           C
ATOM   5768 4C31 POPEM 275     104.900  33.469  35.129  1.00  0.00           C
ATOM   5771 5C31 POPEM 275     105.060  32.559  36.349  1.00  0.00           C
ATOM   5774 6C31 POPEM 275     105.819  31.279  36.009  1.00  0.00           C
ATOM   5778  NH3 POPEN 276      21.029  44.329  69.149  1.00  0.00           N
ATOM   5782  C12 POPEN 276      20.059  43.210  68.899  1.00  0.00           C
ATOM   5785  C11 POPEN 276      20.629  41.899  69.449  1.00  0.00           C
ATOM   5788  P   POPEN 276      18.809  40.840  70.959  1.00  0.00           P
ATOM   5789  O13 POPEN 276      19.069  39.519  71.559  1.00  0.00           O
ATOM   5790  O14 POPEN 276      19.079  42.039  71.789  1.00  0.00           O
ATOM   5791  O11 POPEN 276      17.309  40.919  70.439  1.00  0.00           O
ATOM   5792  O12 POPEN 276      19.589  40.959  69.589  1.00  0.00           O
ATOM   5793  C1  POPEN 276      16.759  39.939  69.529  1.00  0.00           C
ATOM   5796  C2  POPEN 276      16.909  40.279  68.009  1.00  0.00           C
ATOM   5798  O21 POPEN 276      16.289  41.539  67.629  1.00  0.00           O
ATOM   5799  C21 POPEN 276      14.979  41.590  67.479  1.00  0.00           C
ATOM   5800  O22 POPEN 276      14.159  40.759  67.839  1.00  0.00           O
ATOM   5801  C22 POPEN 276      14.659  42.869  66.689  1.00  0.00           C
ATOM   5804  C3  POPEN 276      16.469  39.099  67.079  1.00  0.00           C
ATOM   5807  O31 POPEN 276      16.699  39.439  65.689  1.00  0.00           O
ATOM   5808  C31 POPEN 276      16.969  38.369  64.919  1.00  0.00           C
ATOM   5809  O32 POPEN 276      16.849  37.219  65.279  1.00  0.00           O
ATOM   5810  C32 POPEN 276      17.589  38.859  63.599  1.00  0.00           C
ATOM   5813  C23 POPEN 276      14.399  42.540  65.199  1.00  0.00           C
ATOM   5816  C24 POPEN 276      13.889  43.730  64.369  1.00  0.00           C
ATOM   5819  C25 POPEN 276      13.569  43.299  62.939  1.00  0.00           C
ATOM   5822  C26 POPEN 276      13.139  44.419  61.979  1.00  0.00           C
ATOM   5825  C27 POPEN 276      12.959  43.889  60.549  1.00  0.00           C
ATOM   5828  C28 POPEN 276      12.299  44.899  59.599  1.00  0.00           C
ATOM   5831  C29 POPEN 276      12.059  44.279  58.239  1.00  0.00           C
ATOM   5833 0C21 POPEN 276      12.309  44.849  57.049  1.00  0.00           C
ATOM   5835 1C21 POPEN 276      12.859  46.239  56.819  1.00  0.00           C
ATOM   5838 2C21 POPEN 276      13.139  46.529  55.329  1.00  0.00           C
ATOM   5841 3C21 POPEN 276      11.889  46.529  54.429  1.00  0.00           C
ATOM   5844 4C21 POPEN 276      12.229  46.899  52.979  1.00  0.00           C
ATOM   5847 5C21 POPEN 276      11.029  46.789  52.019  1.00  0.00           C
ATOM   5850 6C21 POPEN 276      11.439  47.039  50.559  1.00  0.00           C
ATOM   5853 7C21 POPEN 276      10.259  47.059  49.589  1.00  0.00           C
ATOM   5856 8C21 POPEN 276      10.689  47.169  48.119  1.00  0.00           C
ATOM   5860  C33 POPEN 276      16.749  39.899  62.799  1.00  0.00           C
ATOM   5863  C34 POPEN 276      17.639  40.759  61.879  1.00  0.00           C
ATOM   5866  C35 POPEN 276      16.879  41.749  60.989  1.00  0.00           C
ATOM   5869  C36 POPEN 276      17.809  42.739  60.289  1.00  0.00           C
ATOM   5872  C37 POPEN 276      17.109  43.939  59.619  1.00  0.00           C
ATOM   5875  C38 POPEN 276      18.099  45.069  59.259  1.00  0.00           C
ATOM   5878  C39 POPEN 276      18.349  45.250  57.749  1.00  0.00           C
ATOM   5881 0C31 POPEN 276      17.339  46.149  57.039  1.00  0.00           C
ATOM   5884 1C31 POPEN 276      17.749  46.409  55.579  1.00  0.00           C
ATOM   5887 2C31 POPEN 276      16.769  47.299  54.809  1.00  0.00           C
ATOM   5890 3C31 POPEN 276      17.249  47.689  53.409  1.00  0.00           C
ATOM   5893 4C31 POPEN 276      17.679  46.469  52.569  1.00  0.00           C
ATOM   5896 5C31 POPEN 276      17.919  46.809  51.099  1.00  0.00           C
ATOM   5899 6C31 POPEN 276      18.289  45.589  50.259  1.00  0.00           C
ATOM   5903  NH3 POPEO 277      82.509  95.881  75.759  1.00  0.00           N
ATOM   5907  C12 POPEO 277      83.559  96.119  76.799  1.00  0.00           C
ATOM   5910  C11 POPEO 277      83.549  97.580  77.249  1.00  0.00           C
ATOM   5913  P   POPEO 277      84.319  99.950  76.529  1.00  0.00           P
ATOM   5914  O13 POPEO 277      84.249 100.150  77.989  1.00  0.00           O
ATOM   5915  O14 POPEO 277      83.570 100.869  75.659  1.00  0.00           O
ATOM   5916  O11 POPEO 277      85.839  99.990  76.139  1.00  0.00           O
ATOM   5917  O12 POPEO 277      83.859  98.460  76.159  1.00  0.00           O
ATOM   5918  C1  POPEO 277      86.509  99.129  75.229  1.00  0.00           C
ATOM   5921  C2  POPEO 277      86.070  99.369  73.759  1.00  0.00           C
ATOM   5923  O21 POPEO 277      86.999  98.800  72.829  1.00  0.00           O
ATOM   5924  C21 POPEO 277      87.150  97.499  72.809  1.00  0.00           C
ATOM   5925  O22 POPEO 277      86.509  96.689  73.469  1.00  0.00           O
ATOM   5926  C22 POPEO 277      88.220  97.149  71.769  1.00  0.00           C
ATOM   5929  C3  POPEO 277      85.970 100.890  73.419  1.00  0.00           C
ATOM   5932  O31 POPEO 277      84.860 101.179  72.529  1.00  0.00           O
ATOM   5933  C31 POPEO 277      85.089 100.890  71.259  1.00  0.00           C
ATOM   5934  O32 POPEO 277      86.180 100.630  70.769  1.00  0.00           O
ATOM   5935  C32 POPEO 277      83.780 100.859  70.499  1.00  0.00           C
ATOM   5938  C23 POPEO 277      87.649  96.939  70.349  1.00  0.00           C
ATOM   5941  C24 POPEO 277      88.610  96.279  69.349  1.00  0.00           C
ATOM   5944  C25 POPEO 277      89.829  97.119  68.939  1.00  0.00           C
ATOM   5947  C26 POPEO 277      90.819  96.330  68.069  1.00  0.00           C
ATOM   5950  C27 POPEO 277      91.870  97.229  67.419  1.00  0.00           C
ATOM   5953  C28 POPEO 277      93.029  96.459  66.759  1.00  0.00           C
ATOM   5956  C29 POPEO 277      94.169  97.369  66.389  1.00  0.00           C
ATOM   5958 0C21 POPEO 277      94.580  97.700  65.159  1.00  0.00           C
ATOM   5960 1C21 POPEO 277      94.009  97.189  63.859  1.00  0.00           C
ATOM   5963 2C21 POPEO 277      95.089  96.820  62.839  1.00  0.00           C
ATOM   5966 3C21 POPEO 277      95.599  98.019  62.029  1.00  0.00           C
ATOM   5969 4C21 POPEO 277      96.430  97.620  60.809  1.00  0.00           C
ATOM   5972 5C21 POPEO 277      95.639  96.820  59.759  1.00  0.00           C
ATOM   5975 6C21 POPEO 277      96.459  96.520  58.509  1.00  0.00           C
ATOM   5978 7C21 POPEO 277      95.720  95.640  57.489  1.00  0.00           C
ATOM   5981 8C21 POPEO 277      96.579  95.320  56.269  1.00  0.00           C
ATOM   5985  C33 POPEO 277      83.969 100.150  69.139  1.00  0.00           C
ATOM   5988  C34 POPEO 277      82.649  99.810  68.449  1.00  0.00           C
ATOM   5991  C35 POPEO 277      82.749  98.579  67.539  1.00  0.00           C
ATOM   5994  C36 POPEO 277      82.940  98.919  66.059  1.00  0.00           C
ATOM   5997  C37 POPEO 277      83.139  97.639  65.239  1.00  0.00           C
ATOM   6000  C38 POPEO 277      83.269  97.870  63.729  1.00  0.00           C
ATOM   6003  C39 POPEO 277      84.070  96.750  63.059  1.00  0.00           C
ATOM   6006 0C31 POPEO 277      84.249  96.969  61.549  1.00  0.00           C
ATOM   6009 1C31 POPEO 277      85.359  96.079  60.959  1.00  0.00           C
ATOM   6012 2C31 POPEO 277      85.669  96.409  59.489  1.00  0.00           C
ATOM   6015 3C31 POPEO 277      86.980  95.780  58.999  1.00  0.00           C
ATOM   6018 4C31 POPEO 277      86.919  94.260  58.759  1.00  0.00           C
ATOM   6021 5C31 POPEO 277      86.150  93.870  57.489  1.00  0.00           C
ATOM   6024 6C31 POPEO 277      86.040  92.369  57.249  1.00  0.00           C
ATOM   6028  NH3 POPEP 278     101.949  88.451  32.329  1.00  0.00           N
ATOM   6032  C12 POPEP 278     103.169  89.320  32.539  1.00  0.00           C
ATOM   6035  C11 POPEP 278     104.279  88.629  33.379  1.00  0.00           C
ATOM   6038  P   POPEP 278     106.180  86.851  33.289  1.00  0.00           P
ATOM   6039  O13 POPEP 278     105.590  86.470  34.589  1.00  0.00           O
ATOM   6040  O14 POPEP 278     106.529  85.719  32.399  1.00  0.00           O
ATOM   6041  O11 POPEP 278     107.459  87.790  33.539  1.00  0.00           O
ATOM   6042  O12 POPEP 278     105.099  87.790  32.569  1.00  0.00           O
ATOM   6043  C1  POPEP 278     108.570  87.669  32.619  1.00  0.00           C
ATOM   6046  C2  POPEP 278     109.920  88.349  33.059  1.00  0.00           C
ATOM   6048  O21 POPEP 278     110.519  87.639  34.159  1.00  0.00           O
ATOM   6049  C21 POPEP 278     111.849  87.669  34.199  1.00  0.00           C
ATOM   6050  O22 POPEP 278     112.579  87.989  33.289  1.00  0.00           O
ATOM   6051  C22 POPEP 278     112.299  87.249  35.609  1.00  0.00           C
ATOM   6054  C3  POPEP 278     109.750  89.840  33.459  1.00  0.00           C
ATOM   6057  O31 POPEP 278     111.010  90.519  33.529  1.00  0.00           O
ATOM   6058  C31 POPEP 278     111.280  91.599  34.279  1.00  0.00           C
ATOM   6059  O32 POPEP 278     112.350  92.189  34.189  1.00  0.00           O
ATOM   6060  C32 POPEP 278     110.180  92.000  35.259  1.00  0.00           C
ATOM   6063  C23 POPEP 278     113.790  87.550  35.849  1.00  0.00           C
ATOM   6066  C24 POPEP 278     114.319  87.289  37.259  1.00  0.00           C
ATOM   6069  C25 POPEP 278     113.920  88.369  38.269  1.00  0.00           C
ATOM   6072  C26 POPEP 278     114.499  88.140  39.669  1.00  0.00           C
ATOM   6075  C27 POPEP 278     114.160  89.299  40.619  1.00  0.00           C
ATOM   6078  C28 POPEP 278     114.729  89.099  42.039  1.00  0.00           C
ATOM   6081  C29 POPEP 278     114.459  90.309  42.899  1.00  0.00           C
ATOM   6083 0C21 POPEP 278     113.699  90.370  44.009  1.00  0.00           C
ATOM   6085 1C21 POPEP 278     112.940  89.239  44.659  1.00  0.00           C
ATOM   6088 2C21 POPEP 278     113.519  88.880  46.039  1.00  0.00           C
ATOM   6091 3C21 POPEP 278     113.069  89.829  47.159  1.00  0.00           C
ATOM   6094 4C21 POPEP 278     113.849  89.590  48.459  1.00  0.00           C
ATOM   6097 5C21 POPEP 278     113.209  90.230  49.699  1.00  0.00           C
ATOM   6100 6C21 POPEP 278     112.010  89.439  50.249  1.00  0.00           C
ATOM   6103 7C21 POPEP 278     112.099  89.210  51.769  1.00  0.00           C
ATOM   6106 8C21 POPEP 278     110.970  88.359  52.339  1.00  0.00           C
ATOM   6110  C33 POPEP 278     110.620  93.200  36.129  1.00  0.00           C
ATOM   6113  C34 POPEP 278     109.620  93.590  37.229  1.00  0.00           C
ATOM   6116  C35 POPEP 278     110.009  94.879  37.989  1.00  0.00           C
ATOM   6119  C36 POPEP 278     110.679  94.660  39.359  1.00  0.00           C
ATOM   6122  C37 POPEP 278     112.210  94.561  39.309  1.00  0.00           C
ATOM   6125  C38 POPEP 278     112.820  93.940  40.569  1.00  0.00           C
ATOM   6128  C39 POPEP 278     112.789  94.879  41.779  1.00  0.00           C
ATOM   6131 0C31 POPEP 278     113.339  94.229  43.059  1.00  0.00           C
ATOM   6134 1C31 POPEP 278     113.279  95.180  44.259  1.00  0.00           C
ATOM   6137 2C31 POPEP 278     113.699  94.491  45.569  1.00  0.00           C
ATOM   6140 3C31 POPEP 278     113.419  95.370  46.799  1.00  0.00           C
ATOM   6143 4C31 POPEP 278     113.069  94.530  48.029  1.00  0.00           C
ATOM   6146 5C31 POPEP 278     112.439  95.360  49.149  1.00  0.00           C
ATOM   6149 6C31 POPEP 278     111.800  94.479  50.219  1.00  0.00           C
ATOM   6153  NH3 POPEQ 279       8.029  87.061  68.179  1.00  0.00           N
ATOM   6157  C12 POPEQ 279       8.739  86.930  69.509  1.00  0.00           C
ATOM   6160  C11 POPEQ 279       9.459  85.579  69.589  1.00  0.00           C
ATOM   6163  P   POPEQ 279      11.209  84.320  70.969  1.00  0.00           P
ATOM   6164  O13 POPEQ 279      11.119  83.521  72.219  1.00  0.00           O
ATOM   6165  O14 POPEQ 279      12.529  84.920  70.639  1.00  0.00           O
ATOM   6166  O11 POPEQ 279      10.799  83.320  69.819  1.00  0.00           O
ATOM   6167  O12 POPEQ 279      10.049  85.400  70.889  1.00  0.00           O
ATOM   6168  C1  POPEQ 279      11.819  82.630  69.069  1.00  0.00           C
ATOM   6171  C2  POPEQ 279      12.289  83.451  67.829  1.00  0.00           C
ATOM   6173  O21 POPEQ 279      11.179  83.830  67.009  1.00  0.00           O
ATOM   6174  C21 POPEQ 279      10.659  82.949  66.189  1.00  0.00           C
ATOM   6175  O22 POPEQ 279      10.929  81.760  66.109  1.00  0.00           O
ATOM   6176  C22 POPEQ 279       9.639  83.660  65.309  1.00  0.00           C
ATOM   6179  C3  POPEQ 279      13.459  82.770  67.029  1.00  0.00           C
ATOM   6182  O31 POPEQ 279      13.719  83.460  65.789  1.00  0.00           O
ATOM   6183  C31 POPEQ 279      14.939  83.930  65.589  1.00  0.00           C
ATOM   6184  O32 POPEQ 279      15.869  83.849  66.379  1.00  0.00           O
ATOM   6185  C32 POPEQ 279      15.059  84.561  64.189  1.00  0.00           C
ATOM   6188  C23 POPEQ 279       9.319  82.830  64.049  1.00  0.00           C
ATOM   6191  C24 POPEQ 279       8.819  83.730  62.919  1.00  0.00           C
ATOM   6194  C25 POPEQ 279       8.349  82.989  61.669  1.00  0.00           C
ATOM   6197  C26 POPEQ 279       9.469  82.549  60.709  1.00  0.00           C
ATOM   6200  C27 POPEQ 279       9.299  83.150  59.299  1.00  0.00           C
ATOM   6203  C28 POPEQ 279       9.909  82.279  58.169  1.00  0.00           C
ATOM   6206  C29 POPEQ 279       9.029  81.079  57.909  1.00  0.00           C
ATOM   6208 0C21 POPEQ 279       8.909  80.390  56.759  1.00  0.00           C
ATOM   6210 1C21 POPEQ 279       9.679  80.579  55.479  1.00  0.00           C
ATOM   6213 2C21 POPEQ 279      10.149  79.250  54.859  1.00  0.00           C
ATOM   6216 3C21 POPEQ 279       9.009  78.409  54.259  1.00  0.00           C
ATOM   6219 4C21 POPEQ 279       9.459  77.069  53.649  1.00  0.00           C
ATOM   6222 5C21 POPEQ 279       8.289  76.299  53.009  1.00  0.00           C
ATOM   6225 6C21 POPEQ 279       8.719  75.200  52.029  1.00  0.00           C
ATOM   6228 7C21 POPEQ 279       9.329  73.960  52.709  1.00  0.00           C
ATOM   6231 8C21 POPEQ 279       9.839  72.910  51.709  1.00  0.00           C
ATOM   6235  C33 POPEQ 279      13.889  84.329  63.189  1.00  0.00           C
ATOM   6238  C34 POPEQ 279      14.269  84.829  61.779  1.00  0.00           C
ATOM   6241  C35 POPEQ 279      13.249  84.520  60.669  1.00  0.00           C
ATOM   6244  C36 POPEQ 279      13.789  84.889  59.269  1.00  0.00           C
ATOM   6247  C37 POPEQ 279      12.759  84.719  58.149  1.00  0.00           C
ATOM   6250  C38 POPEQ 279      13.209  85.279  56.779  1.00  0.00           C
ATOM   6253  C39 POPEQ 279      14.199  84.380  56.039  1.00  0.00           C
ATOM   6256 0C31 POPEQ 279      14.409  84.820  54.579  1.00  0.00           C
ATOM   6259 1C31 POPEQ 279      15.259  83.790  53.819  1.00  0.00           C
ATOM   6262 2C31 POPEQ 279      15.289  83.970  52.289  1.00  0.00           C
ATOM   6265 3C31 POPEQ 279      16.009  82.790  51.599  1.00  0.00           C
ATOM   6268 4C31 POPEQ 279      15.189  81.489  51.599  1.00  0.00           C
ATOM   6271 5C31 POPEQ 279      15.969  80.280  51.089  1.00  0.00           C
ATOM   6274 6C31 POPEQ 279      15.179  78.979  51.199  1.00  0.00           C
ATOM   6278  NH3 POPER 280      46.369  54.899  70.119  1.00  0.00           N
ATOM   6282  C12 POPER 280      47.749  55.189  70.669  1.00  0.00           C
ATOM   6285  C11 POPER 280      48.749  54.009  70.549  1.00  0.00           C
ATOM   6288  P   POPER 280      48.719  52.019  68.849  1.00  0.00           P
ATOM   6289  O13 POPER 280      50.200  52.149  68.739  1.00  0.00           O
ATOM   6290  O14 POPER 280      48.169  50.649  68.879  1.00  0.00           O
ATOM   6291  O11 POPER 280      47.989  52.879  67.739  1.00  0.00           O
ATOM   6292  O12 POPER 280      48.180  52.770  70.139  1.00  0.00           O
ATOM   6293  C1  POPER 280      47.570  52.369  66.469  1.00  0.00           C
ATOM   6296  C2  POPER 280      48.219  53.129  65.279  1.00  0.00           C
ATOM   6298  O21 POPER 280      49.649  53.009  65.329  1.00  0.00           O
ATOM   6299  C21 POPER 280      50.159  51.999  64.659  1.00  0.00           C
ATOM   6300  O22 POPER 280      49.539  51.069  64.189  1.00  0.00           O
ATOM   6301  C22 POPER 280      51.629  52.340  64.389  1.00  0.00           C
ATOM   6304  C3  POPER 280      47.859  54.639  65.229  1.00  0.00           C
ATOM   6307  O31 POPER 280      48.699  55.340  64.299  1.00  0.00           O
ATOM   6308  C31 POPER 280      48.749  56.660  64.399  1.00  0.00           C
ATOM   6309  O32 POPER 280      48.029  57.359  65.089  1.00  0.00           O
ATOM   6310  C32 POPER 280      49.899  57.189  63.519  1.00  0.00           C
ATOM   6313  C23 POPER 280      52.309  51.430  63.319  1.00  0.00           C
ATOM   6316  C24 POPER 280      53.599  52.049  62.749  1.00  0.00           C
ATOM   6319  C25 POPER 280      54.169  51.349  61.489  1.00  0.00           C
ATOM   6322  C26 POPER 280      55.039  50.099  61.709  1.00  0.00           C
ATOM   6325  C27 POPER 280      54.239  48.860  62.159  1.00  0.00           C
ATOM   6328  C28 POPER 280      55.039  47.550  62.339  1.00  0.00           C
ATOM   6331  C29 POPER 280      55.689  46.919  61.139  1.00  0.00           C
ATOM   6333 0C21 POPER 280      55.089  46.479  60.019  1.00  0.00           C
ATOM   6335 1C21 POPER 280      53.629  46.529  59.649  1.00  0.00           C
ATOM   6338 2C21 POPER 280      53.399  47.619  58.569  1.00  0.00           C
ATOM   6341 3C21 POPER 280      52.049  47.480  57.849  1.00  0.00           C
ATOM   6344 4C21 POPER 280      51.739  48.679  56.939  1.00  0.00           C
ATOM   6347 5C21 POPER 280      51.339  49.959  57.689  1.00  0.00           C
ATOM   6350 6C21 POPER 280      50.099  49.769  58.569  1.00  0.00           C
ATOM   6353 7C21 POPER 280      49.459  51.079  59.009  1.00  0.00           C
ATOM   6356 8C21 POPER 280      48.299  50.869  59.979  1.00  0.00           C
ATOM   6360  C33 POPER 280      50.009  56.609  62.089  1.00  0.00           C
ATOM   6363  C34 POPER 280      51.489  56.539  61.669  1.00  0.00           C
ATOM   6366  C35 POPER 280      51.739  56.049  60.239  1.00  0.00           C
ATOM   6369  C36 POPER 280      53.239  55.779  59.989  1.00  0.00           C
ATOM   6372  C37 POPER 280      53.589  55.609  58.509  1.00  0.00           C
ATOM   6375  C38 POPER 280      55.009  55.079  58.299  1.00  0.00           C
ATOM   6378  C39 POPER 280      55.569  55.329  56.889  1.00  0.00           C
ATOM   6381 0C31 POPER 280      54.659  54.829  55.749  1.00  0.00           C
ATOM   6384 1C31 POPER 280      55.289  55.139  54.379  1.00  0.00           C
ATOM   6387 2C31 POPER 280      54.299  55.189  53.209  1.00  0.00           C
ATOM   6390 3C31 POPER 280      53.399  56.419  53.229  1.00  0.00           C
ATOM   6393 4C31 POPER 280      52.529  56.579  51.979  1.00  0.00           C
ATOM   6396 5C31 POPER 280      51.629  57.820  52.059  1.00  0.00           C
ATOM   6399 6C31 POPER 280      50.739  58.029  50.829  1.00  0.00           C
ATOM   6403  NH3 POPES 281      -3.130  68.639  28.819  1.00  0.00           N
ATOM   6407  C12 POPES 281      -1.740  69.160  28.679  1.00  0.00           C
ATOM   6410  C11 POPES 281      -0.700  68.039  28.659  1.00  0.00           C
ATOM   6413  P   POPES 281       1.379  69.350  27.779  1.00  0.00           P
ATOM   6414  O13 POPES 281       1.729  68.460  26.659  1.00  0.00           O
ATOM   6415  O14 POPES 281       0.610  70.559  27.419  1.00  0.00           O
ATOM   6416  O11 POPES 281       2.629  69.880  28.569  1.00  0.00           O
ATOM   6417  O12 POPES 281       0.600  68.579  28.899  1.00  0.00           O
ATOM   6418  C1  POPES 281       3.579  69.090  29.289  1.00  0.00           C
ATOM   6421  C2  POPES 281       3.489  69.329  30.829  1.00  0.00           C
ATOM   6423  O21 POPES 281       4.819  69.199  31.389  1.00  0.00           O
ATOM   6424  C21 POPES 281       5.009  69.529  32.659  1.00  0.00           C
ATOM   6425  O22 POPES 281       4.199  70.000  33.439  1.00  0.00           O
ATOM   6426  C22 POPES 281       6.499  69.320  32.979  1.00  0.00           C
ATOM   6429  C3  POPES 281       2.459  68.380  31.499  1.00  0.00           C
ATOM   6432  O31 POPES 281       1.829  69.039  32.599  1.00  0.00           O
ATOM   6433  C31 POPES 281       1.639  68.299  33.669  1.00  0.00           C
ATOM   6434  O32 POPES 281       1.759  67.089  33.739  1.00  0.00           O
ATOM   6435  C32 POPES 281       1.220  69.210  34.809  1.00  0.00           C
ATOM   6438  C23 POPES 281       6.929  69.839  34.369  1.00  0.00           C
ATOM   6441  C24 POPES 281       7.119  68.739  35.429  1.00  0.00           C
ATOM   6444  C25 POPES 281       5.809  68.039  35.829  1.00  0.00           C
ATOM   6447  C26 POPES 281       5.959  67.189  37.099  1.00  0.00           C
ATOM   6450  C27 POPES 281       4.639  66.520  37.519  1.00  0.00           C
ATOM   6453  C28 POPES 281       4.749  65.679  38.809  1.00  0.00           C
ATOM   6456  C29 POPES 281       3.389  65.149  39.219  1.00  0.00           C
ATOM   6458 0C21 POPES 281       3.119  63.959  39.789  1.00  0.00           C
ATOM   6460 1C21 POPES 281       4.119  62.919  40.219  1.00  0.00           C
ATOM   6463 2C21 POPES 281       3.689  62.109  41.459  1.00  0.00           C
ATOM   6466 3C21 POPES 281       2.589  61.069  41.199  1.00  0.00           C
ATOM   6469 4C21 POPES 281       2.359  60.159  42.419  1.00  0.00           C
ATOM   6472 5C21 POPES 281       1.419  58.969  42.169  1.00  0.00           C
ATOM   6475 6C21 POPES 281      -0.070  59.329  42.139  1.00  0.00           C
ATOM   6478 7C21 POPES 281      -0.970  58.099  42.329  1.00  0.00           C
ATOM   6481 8C21 POPES 281      -2.470  58.409  42.299  1.00  0.00           C
ATOM   6485  C33 POPES 281       1.080  68.430  36.129  1.00  0.00           C
ATOM   6488  C34 POPES 281      -0.160  67.529  36.249  1.00  0.00           C
ATOM   6491  C35 POPES 281      -0.160  66.699  37.539  1.00  0.00           C
ATOM   6494  C36 POPES 281       0.210  67.559  38.749  1.00  0.00           C
ATOM   6497  C37 POPES 281       0.130  66.900  40.129  1.00  0.00           C
ATOM   6500  C38 POPES 281       1.180  67.500  41.079  1.00  0.00           C
ATOM   6503  C39 POPES 281       1.240  69.049  41.089  1.00  0.00           C
ATOM   6506 0C31 POPES 281       2.679  69.609  41.089  1.00  0.00           C
ATOM   6509 1C31 POPES 281       3.149  70.009  42.479  1.00  0.00           C
ATOM   6512 2C31 POPES 281       4.579  70.559  42.509  1.00  0.00           C
ATOM   6515 3C31 POPES 281       4.959  71.130  43.889  1.00  0.00           C
ATOM   6518 4C31 POPES 281       4.599  70.169  45.029  1.00  0.00           C
ATOM   6521 5C31 POPES 281       4.949  70.689  46.419  1.00  0.00           C
ATOM   6524 6C31 POPES 281       4.539  69.680  47.489  1.00  0.00           C
ATOM   6528  NH3 POPET 282      10.079  21.309  65.629  1.00  0.00           N
ATOM   6532  C12 POPET 282      10.949  20.369  64.859  1.00  0.00           C
ATOM   6535  C11 POPET 282      11.559  19.389  65.839  1.00  0.00           C
ATOM   6538  P   POPET 282      13.029  17.319  65.879  1.00  0.00           P
ATOM   6539  O13 POPET 282      14.389  17.829  66.189  1.00  0.00           O
ATOM   6540  O14 POPET 282      12.199  16.929  67.049  1.00  0.00           O
ATOM   6541  O11 POPET 282      13.119  16.179  64.809  1.00  0.00           O
ATOM   6542  O12 POPET 282      12.289  18.449  65.089  1.00  0.00           O
ATOM   6543  C1  POPET 282      14.239  16.169  63.919  1.00  0.00           C
ATOM   6546  C2  POPET 282      14.149  14.909  63.039  1.00  0.00           C
ATOM   6548  O21 POPET 282      15.349  14.849  62.259  1.00  0.00           O
ATOM   6549  C21 POPET 282      15.799  13.629  61.999  1.00  0.00           C
ATOM   6550  O22 POPET 282      15.249  12.579  62.289  1.00  0.00           O
ATOM   6551  C22 POPET 282      17.089  13.749  61.179  1.00  0.00           C
ATOM   6554  C3  POPET 282      12.879  14.999  62.159  1.00  0.00           C
ATOM   6557  O31 POPET 282      12.449  13.719  61.669  1.00  0.00           O
ATOM   6558  C31 POPET 282      12.769  13.419  60.449  1.00  0.00           C
ATOM   6559  O32 POPET 282      13.379  14.099  59.639  1.00  0.00           O
ATOM   6560  C32 POPET 282      12.119  12.059  60.109  1.00  0.00           C
ATOM   6563  C23 POPET 282      17.559  12.419  60.549  1.00  0.00           C
ATOM   6566  C24 POPET 282      18.779  12.579  59.619  1.00  0.00           C
ATOM   6569  C25 POPET 282      18.579  13.599  58.489  1.00  0.00           C
ATOM   6572  C26 POPET 282      19.499  13.369  57.279  1.00  0.00           C
ATOM   6575  C27 POPET 282      19.349  14.489  56.239  1.00  0.00           C
ATOM   6578  C28 POPET 282      20.269  14.339  54.999  1.00  0.00           C
ATOM   6581  C29 POPET 282      19.779  13.289  54.019  1.00  0.00           C
ATOM   6583 0C21 POPET 282      19.749  13.389  52.679  1.00  0.00           C
ATOM   6585 1C21 POPET 282      20.199  14.559  51.829  1.00  0.00           C
ATOM   6588 2C21 POPET 282      19.039  15.139  50.999  1.00  0.00           C
ATOM   6591 3C21 POPET 282      19.419  16.409  50.219  1.00  0.00           C
ATOM   6594 4C21 POPET 282      18.209  17.119  49.589  1.00  0.00           C
ATOM   6597 5C21 POPET 282      17.349  17.879  50.609  1.00  0.00           C
ATOM   6600 6C21 POPET 282      15.929  18.199  50.119  1.00  0.00           C
ATOM   6603 7C21 POPET 282      15.029  18.729  51.259  1.00  0.00           C
ATOM   6606 8C21 POPET 282      13.569  18.949  50.859  1.00  0.00           C
ATOM   6610  C33 POPET 282      13.079  10.889  60.419  1.00  0.00           C
ATOM   6613  C34 POPET 282      12.559   9.479  60.089  1.00  0.00           C
ATOM   6616  C35 POPET 282      12.139   9.239  58.629  1.00  0.00           C
ATOM   6619  C36 POPET 282      13.359   9.189  57.689  1.00  0.00           C
ATOM   6622  C37 POPET 282      13.109   8.419  56.389  1.00  0.00           C
ATOM   6625  C38 POPET 282      14.429   8.089  55.649  1.00  0.00           C
ATOM   6628  C39 POPET 282      14.879   9.139  54.619  1.00  0.00           C
ATOM   6631 0C31 POPET 282      14.169   8.979  53.269  1.00  0.00           C
ATOM   6634 1C31 POPET 282      14.749   9.919  52.209  1.00  0.00           C
ATOM   6637 2C31 POPET 282      14.389   9.509  50.769  1.00  0.00           C
ATOM   6640 3C31 POPET 282      12.889   9.559  50.459  1.00  0.00           C
ATOM   6643 4C31 POPET 282      12.609   9.219  48.989  1.00  0.00           C
ATOM   6646 5C31 POPET 282      11.119   8.999  48.699  1.00  0.00           C
ATOM   6649 6C31 POPET 282      10.849   8.489  47.279  1.00  0.00           C
ATOM   6653  NH3 POPEU 283      64.799  41.459  28.879  1.00  0.00           N
ATOM   6657  C12 POPEU 283      64.159  40.279  29.589  1.00  0.00           C
ATOM   6660  C11 POPEU 283      63.449  39.300  28.619  1.00  0.00           C
ATOM   6663  P   POPEU 283      60.879  40.079  28.659  1.00  0.00           P
ATOM   6664  O13 POPEU 283      59.839  40.200  27.619  1.00  0.00           O
ATOM   6665  O14 POPEU 283      60.680  39.059  29.699  1.00  0.00           O
ATOM   6666  O11 POPEU 283      61.119  41.520  29.289  1.00  0.00           O
ATOM   6667  O12 POPEU 283      62.299  39.839  27.969  1.00  0.00           O
ATOM   6668  C1  POPEU 283      60.569  41.889  30.559  1.00  0.00           C
ATOM   6671  C2  POPEU 283      61.609  42.719  31.339  1.00  0.00           C
ATOM   6673  O21 POPEU 283      61.159  42.840  32.699  1.00  0.00           O
ATOM   6674  C21 POPEU 283      62.119  42.669  33.599  1.00  0.00           C
ATOM   6675  O22 POPEU 283      63.279  42.420  33.359  1.00  0.00           O
ATOM   6676  C22 POPEU 283      61.539  42.949  34.979  1.00  0.00           C
ATOM   6679  C3  POPEU 283      61.879  44.099  30.679  1.00  0.00           C
ATOM   6682  O31 POPEU 283      62.739  44.939  31.479  1.00  0.00           O
ATOM   6683  C31 POPEU 283      64.040  44.689  31.349  1.00  0.00           C
ATOM   6684  O32 POPEU 283      64.519  43.849  30.599  1.00  0.00           O
ATOM   6685  C32 POPEU 283      64.820  45.629  32.279  1.00  0.00           C
ATOM   6688  C23 POPEU 283      62.579  42.929  36.119  1.00  0.00           C
ATOM   6691  C24 POPEU 283      62.939  41.529  36.629  1.00  0.00           C
ATOM   6694  C25 POPEU 283      62.819  41.450  38.159  1.00  0.00           C
ATOM   6697  C26 POPEU 283      63.559  40.270  38.809  1.00  0.00           C
ATOM   6700  C27 POPEU 283      63.289  40.219  40.319  1.00  0.00           C
ATOM   6703  C28 POPEU 283      64.119  39.199  41.109  1.00  0.00           C
ATOM   6706  C29 POPEU 283      65.610  39.449  41.029  1.00  0.00           C
ATOM   6708 0C21 POPEU 283      66.339  40.250  41.819  1.00  0.00           C
ATOM   6710 1C21 POPEU 283      65.809  41.079  42.969  1.00  0.00           C
ATOM   6713 2C21 POPEU 283      66.879  41.909  43.699  1.00  0.00           C
ATOM   6716 3C21 POPEU 283      67.970  41.069  44.389  1.00  0.00           C
ATOM   6719 4C21 POPEU 283      68.970  41.879  45.229  1.00  0.00           C
ATOM   6722 5C21 POPEU 283      68.690  41.859  46.739  1.00  0.00           C
ATOM   6725 6C21 POPEU 283      69.940  42.199  47.569  1.00  0.00           C
ATOM   6728 7C21 POPEU 283      69.769  41.949  49.079  1.00  0.00           C
ATOM   6731 8C21 POPEU 283      71.099  41.889  49.839  1.00  0.00           C
ATOM   6735  C33 POPEU 283      64.119  45.909  33.649  1.00  0.00           C
ATOM   6738  C34 POPEU 283      64.719  47.109  34.379  1.00  0.00           C
ATOM   6741  C35 POPEU 283      64.110  47.379  35.769  1.00  0.00           C
ATOM   6744  C36 POPEU 283      62.599  47.669  35.749  1.00  0.00           C
ATOM   6747  C37 POPEU 283      62.110  48.279  37.069  1.00  0.00           C
ATOM   6750  C38 POPEU 283      60.599  48.619  37.079  1.00  0.00           C
ATOM   6753  C39 POPEU 283      60.129  49.229  38.409  1.00  0.00           C
ATOM   6756 0C31 POPEU 283      60.169  48.259  39.599  1.00  0.00           C
ATOM   6759 1C31 POPEU 283      59.929  48.930  40.959  1.00  0.00           C
ATOM   6762 2C31 POPEU 283      60.109  47.960  42.129  1.00  0.00           C
ATOM   6765 3C31 POPEU 283      59.799  48.559  43.509  1.00  0.00           C
ATOM   6768 4C31 POPEU 283      61.039  48.979  44.309  1.00  0.00           C
ATOM   6771 5C31 POPEU 283      60.719  49.160  45.799  1.00  0.00           C
ATOM   6774 6C31 POPEU 283      61.939  49.359  46.699  1.00  0.00           C
ATOM   6778  NH3 POPEV 284      75.909  39.819  71.449  1.00  0.00           N
ATOM   6782  C12 POPEV 284      74.430  40.009  71.509  1.00  0.00           C
ATOM   6785  C11 POPEV 284      73.959  40.709  70.239  1.00  0.00           C
ATOM   6788  P   POPEV 284      71.829  41.869  69.339  1.00  0.00           P
ATOM   6789  O13 POPEV 284      70.449  41.469  69.029  1.00  0.00           O
ATOM   6790  O14 POPEV 284      72.089  43.219  69.889  1.00  0.00           O
ATOM   6791  O11 POPEV 284      72.749  41.719  68.069  1.00  0.00           O
ATOM   6792  O12 POPEV 284      72.540  40.789  70.269  1.00  0.00           O
ATOM   6793  C1  POPEV 284      72.449  42.319  66.819  1.00  0.00           C
ATOM   6796  C2  POPEV 284      73.739  42.420  65.969  1.00  0.00           C
ATOM   6798  O21 POPEV 284      73.409  42.649  64.589  1.00  0.00           O
ATOM   6799  C21 POPEV 284      73.389  43.919  64.239  1.00  0.00           C
ATOM   6800  O22 POPEV 284      73.539  44.869  64.969  1.00  0.00           O
ATOM   6801  C22 POPEV 284      73.189  44.000  62.729  1.00  0.00           C
ATOM   6804  C3  POPEV 284      74.629  41.140  66.019  1.00  0.00           C
ATOM   6807  O31 POPEV 284      75.899  41.419  65.419  1.00  0.00           O
ATOM   6808  C31 POPEV 284      76.139  41.279  64.119  1.00  0.00           C
ATOM   6809  O32 POPEV 284      77.039  41.869  63.529  1.00  0.00           O
ATOM   6810  C32 POPEV 284      75.229  40.329  63.339  1.00  0.00           C
ATOM   6813  C23 POPEV 284      73.430  45.439  62.229  1.00  0.00           C
ATOM   6816  C24 POPEV 284      73.449  45.570  60.699  1.00  0.00           C
ATOM   6819  C25 POPEV 284      72.159  45.089  60.029  1.00  0.00           C
ATOM   6822  C26 POPEV 284      71.980  45.640  58.609  1.00  0.00           C
ATOM   6825  C27 POPEV 284      73.070  45.229  57.609  1.00  0.00           C
ATOM   6828  C28 POPEV 284      73.570  46.430  56.789  1.00  0.00           C
ATOM   6831  C29 POPEV 284      74.449  45.999  55.639  1.00  0.00           C
ATOM   6833 0C21 POPEV 284      74.070  45.929  54.359  1.00  0.00           C
ATOM   6835 1C21 POPEV 284      72.689  46.269  53.849  1.00  0.00           C
ATOM   6838 2C21 POPEV 284      72.459  45.819  52.399  1.00  0.00           C
ATOM   6841 3C21 POPEV 284      71.120  46.349  51.839  1.00  0.00           C
ATOM   6844 4C21 POPEV 284      70.659  45.669  50.529  1.00  0.00           C
ATOM   6847 5C21 POPEV 284      71.709  45.649  49.409  1.00  0.00           C
ATOM   6850 6C21 POPEV 284      72.209  47.039  48.979  1.00  0.00           C
ATOM   6853 7C21 POPEV 284      73.230  46.969  47.839  1.00  0.00           C
ATOM   6856 8C21 POPEV 284      73.839  48.329  47.499  1.00  0.00           C
ATOM   6860  C33 POPEV 284      75.849  40.069  61.939  1.00  0.00           C
ATOM   6863  C34 POPEV 284      74.900  39.569  60.839  1.00  0.00           C
ATOM   6866  C35 POPEV 284      75.639  39.709  59.499  1.00  0.00           C
ATOM   6869  C36 POPEV 284      74.989  39.009  58.299  1.00  0.00           C
ATOM   6872  C37 POPEV 284      75.939  39.109  57.089  1.00  0.00           C
ATOM   6875  C38 POPEV 284      75.349  38.599  55.769  1.00  0.00           C
ATOM   6878  C39 POPEV 284      76.239  38.969  54.569  1.00  0.00           C
ATOM   6881 0C31 POPEV 284      77.559  38.199  54.509  1.00  0.00           C
ATOM   6884 1C31 POPEV 284      78.510  38.789  53.459  1.00  0.00           C
ATOM   6887 2C31 POPEV 284      79.709  37.890  53.119  1.00  0.00           C
ATOM   6890 3C31 POPEV 284      80.459  38.409  51.879  1.00  0.00           C
ATOM   6893 4C31 POPEV 284      81.660  37.549  51.479  1.00  0.00           C
ATOM   6896 5C31 POPEV 284      82.120  37.829  50.039  1.00  0.00           C
ATOM   6899 6C31 POPEV 284      83.390  37.069  49.649  1.00  0.00           C
ATOM   6903  NH3 POPEW 285     122.479  93.270  69.389  1.00  0.00           N
ATOM   6907  C12 POPEW 285     121.240  93.000  70.229  1.00  0.00           C
ATOM   6910  C11 POPEW 285     120.200  94.129  70.109  1.00  0.00           C
ATOM   6913  P   POPEW 285     117.859  94.500  71.309  1.00  0.00           P
ATOM   6914  O13 POPEW 285     117.089  93.629  72.229  1.00  0.00           O
ATOM   6915  O14 POPEW 285     118.430  95.729  71.909  1.00  0.00           O
ATOM   6916  O11 POPEW 285     116.840  95.010  70.199  1.00  0.00           O
ATOM   6917  O12 POPEW 285     118.920  93.660  70.509  1.00  0.00           O
ATOM   6918  C1  POPEW 285     116.070  94.110  69.409  1.00  0.00           C
ATOM   6921  C2  POPEW 285     116.469  94.139  67.889  1.00  0.00           C
ATOM   6923  O21 POPEW 285     116.240  95.400  67.219  1.00  0.00           O
ATOM   6924  C21 POPEW 285     115.009  95.890  67.119  1.00  0.00           C
ATOM   6925  O22 POPEW 285     114.029  95.500  67.729  1.00  0.00           O
ATOM   6926  C22 POPEW 285     115.000  97.030  66.089  1.00  0.00           C
ATOM   6929  C3  POPEW 285     115.819  92.939  67.129  1.00  0.00           C
ATOM   6932  O31 POPEW 285     116.579  92.540  65.959  1.00  0.00           O
ATOM   6933  C31 POPEW 285     115.919  92.490  64.809  1.00  0.00           C
ATOM   6934  O32 POPEW 285     114.760  92.830  64.649  1.00  0.00           O
ATOM   6935  C32 POPEW 285     116.789  91.890  63.709  1.00  0.00           C
ATOM   6938  C23 POPEW 285     113.579  97.480  65.659  1.00  0.00           C
ATOM   6941  C24 POPEW 285     113.570  98.040  64.219  1.00  0.00           C
ATOM   6944  C25 POPEW 285     112.180  98.451  63.699  1.00  0.00           C
ATOM   6947  C26 POPEW 285     112.210  98.819  62.199  1.00  0.00           C
ATOM   6950  C27 POPEW 285     111.359 100.050  61.839  1.00  0.00           C
ATOM   6953  C28 POPEW 285     111.479 100.439  60.349  1.00  0.00           C
ATOM   6956  C29 POPEW 285     110.879 101.799  60.079  1.00  0.00           C
ATOM   6958 0C21 POPEW 285     110.300 102.239  58.949  1.00  0.00           C
ATOM   6960 1C21 POPEW 285     110.119 101.499  57.649  1.00  0.00           C
ATOM   6963 2C21 POPEW 285     111.019 102.099  56.549  1.00  0.00           C
ATOM   6966 3C21 POPEW 285     110.690 101.570  55.149  1.00  0.00           C
ATOM   6969 4C21 POPEW 285     111.560 102.180  54.039  1.00  0.00           C
ATOM   6972 5C21 POPEW 285     113.039 101.781  54.129  1.00  0.00           C
ATOM   6975 6C21 POPEW 285     113.899 102.410  53.029  1.00  0.00           C
ATOM   6978 7C21 POPEW 285     115.389 102.099  53.229  1.00  0.00           C
ATOM   6981 8C21 POPEW 285     116.310 102.799  52.229  1.00  0.00           C
ATOM   6985  C33 POPEW 285     116.219  92.239  62.309  1.00  0.00           C
ATOM   6988  C34 POPEW 285     116.959  91.520  61.179  1.00  0.00           C
ATOM   6991  C35 POPEW 285     116.290  91.699  59.809  1.00  0.00           C
ATOM   6994  C36 POPEW 285     116.769  90.630  58.829  1.00  0.00           C
ATOM   6997  C37 POPEW 285     116.059  90.680  57.479  1.00  0.00           C
ATOM   7000  C38 POPEW 285     116.320  89.409  56.659  1.00  0.00           C
ATOM   7003  C39 POPEW 285     115.730  89.450  55.239  1.00  0.00           C
ATOM   7006 0C31 POPEW 285     116.389  90.510  54.359  1.00  0.00           C
ATOM   7009 1C31 POPEW 285     116.280  90.180  52.859  1.00  0.00           C
ATOM   7012 2C31 POPEW 285     117.089  91.150  51.989  1.00  0.00           C
ATOM   7015 3C31 POPEW 285     117.329  90.619  50.559  1.00  0.00           C
ATOM   7018 4C31 POPEW 285     118.169  89.329  50.529  1.00  0.00           C
ATOM   7021 5C31 POPEW 285     117.350  88.079  50.169  1.00  0.00           C
ATOM   7024 6C31 POPEW 285     118.150  86.790  50.329  1.00  0.00           C
ATOM   7028  NH3 POPEX 286      42.099 134.130  71.909  1.00  0.00           N
ATOM   7032  C12 POPEX 286      42.919 133.038  72.549  1.00  0.00           C
ATOM   7035  C11 POPEX 286      44.199 132.729  71.769  1.00  0.00           C
ATOM   7038  P   POPEX 286      44.769 130.180  71.539  1.00  0.00           P
ATOM   7039  O13 POPEX 286      45.309 129.070  72.369  1.00  0.00           O
ATOM   7040  O14 POPEX 286      43.479 129.980  70.819  1.00  0.00           O
ATOM   7041  O11 POPEX 286      45.879 130.489  70.469  1.00  0.00           O
ATOM   7042  O12 POPEX 286      44.779 131.548  72.309  1.00  0.00           O
ATOM   7043  C1  POPEX 286      45.579 130.890  69.129  1.00  0.00           C
ATOM   7046  C2  POPEX 286      46.239 129.941  68.109  1.00  0.00           C
ATOM   7048  O21 POPEX 286      45.349 129.951  66.979  1.00  0.00           O
ATOM   7049  C21 POPEX 286      45.879 130.320  65.839  1.00  0.00           C
ATOM   7050  O22 POPEX 286      47.049 130.579  65.639  1.00  0.00           O
ATOM   7051  C22 POPEX 286      44.799 130.439  64.779  1.00  0.00           C
ATOM   7054  C3  POPEX 286      46.409 128.479  68.629  1.00  0.00           C
ATOM   7057  O31 POPEX 286      47.189 127.650  67.739  1.00  0.00           O
ATOM   7058  C31 POPEX 286      46.489 127.061  66.779  1.00  0.00           C
ATOM   7059  O32 POPEX 286      45.299 127.201  66.579  1.00  0.00           O
ATOM   7060  C32 POPEX 286      47.369 126.170  65.909  1.00  0.00           C
ATOM   7063  C23 POPEX 286      44.109 129.089  64.459  1.00  0.00           C
ATOM   7066  C24 POPEX 286      43.089 129.229  63.319  1.00  0.00           C
ATOM   7069  C25 POPEX 286      43.729 129.160  61.929  1.00  0.00           C
ATOM   7072  C26 POPEX 286      43.879 127.730  61.369  1.00  0.00           C
ATOM   7075  C27 POPEX 286      42.529 127.000  61.279  1.00  0.00           C
ATOM   7078  C28 POPEX 286      42.429 125.910  60.189  1.00  0.00           C
ATOM   7081  C29 POPEX 286      42.469 126.489  58.799  1.00  0.00           C
ATOM   7083 0C21 POPEX 286      42.970 125.910  57.699  1.00  0.00           C
ATOM   7085 1C21 POPEX 286      43.589 124.540  57.579  1.00  0.00           C
ATOM   7088 2C21 POPEX 286      42.599 123.439  57.129  1.00  0.00           C
ATOM   7091 3C21 POPEX 286      41.639 123.840  55.989  1.00  0.00           C
ATOM   7094 4C21 POPEX 286      42.309 124.421  54.729  1.00  0.00           C
ATOM   7097 5C21 POPEX 286      41.349 125.249  53.869  1.00  0.00           C
ATOM   7100 6C21 POPEX 286      40.610 124.439  52.799  1.00  0.00           C
ATOM   7103 7C21 POPEX 286      39.639 125.320  51.989  1.00  0.00           C
ATOM   7106 8C21 POPEX 286      38.979 124.590  50.829  1.00  0.00           C
ATOM   7110  C33 POPEX 286      46.479 125.249  65.049  1.00  0.00           C
ATOM   7113  C34 POPEX 286      47.259 124.299  64.119  1.00  0.00           C
ATOM   7116  C35 POPEX 286      47.789 124.980  62.849  1.00  0.00           C
ATOM   7119  C36 POPEX 286      48.349 123.959  61.839  1.00  0.00           C
ATOM   7122  C37 POPEX 286      48.649 124.570  60.469  1.00  0.00           C
ATOM   7125  C38 POPEX 286      49.459 123.629  59.559  1.00  0.00           C
ATOM   7128  C39 POPEX 286      49.869 124.290  58.239  1.00  0.00           C
ATOM   7131 0C31 POPEX 286      51.149 125.109  58.399  1.00  0.00           C
ATOM   7134 1C31 POPEX 286      51.599 125.829  57.129  1.00  0.00           C
ATOM   7137 2C31 POPEX 286      52.949 126.549  57.289  1.00  0.00           C
ATOM   7140 3C31 POPEX 286      54.129 125.630  57.639  1.00  0.00           C
ATOM   7143 4C31 POPEX 286      54.349 124.460  56.679  1.00  0.00           C
ATOM   7146 5C31 POPEX 286      55.569 123.600  57.049  1.00  0.00           C
ATOM   7149 6C31 POPEX 286      55.869 122.499  56.019  1.00  0.00           C
ATOM   7153  NH3 POPEY 287     104.429 120.090  26.459  1.00  0.00           N
ATOM   7157  C12 POPEY 287     102.969 120.139  26.069  1.00  0.00           C
ATOM   7160  C11 POPEY 287     102.229 118.840  26.479  1.00  0.00           C
ATOM   7163  P   POPEY 287      99.769 119.759  26.319  1.00  0.00           P
ATOM   7164  O13 POPEY 287      99.640 120.741  25.239  1.00  0.00           O
ATOM   7165  O14 POPEY 287      98.549 119.040  26.739  1.00  0.00           O
ATOM   7166  O11 POPEY 287     100.410 120.470  27.569  1.00  0.00           O
ATOM   7167  O12 POPEY 287     100.900 118.730  25.959  1.00  0.00           O
ATOM   7168  C1  POPEY 287      99.769 121.529  28.249  1.00  0.00           C
ATOM   7171  C2  POPEY 287     100.070 121.380  29.749  1.00  0.00           C
ATOM   7173  O21 POPEY 287      99.129 122.149  30.519  1.00  0.00           O
ATOM   7174  C21 POPEY 287      99.559 123.159  31.229  1.00  0.00           C
ATOM   7175  O22 POPEY 287     100.399 123.989  30.909  1.00  0.00           O
ATOM   7176  C22 POPEY 287      98.889 123.060  32.589  1.00  0.00           C
ATOM   7179  C3  POPEY 287     101.590 121.540  30.079  1.00  0.00           C
ATOM   7182  O31 POPEY 287     101.789 121.440  31.509  1.00  0.00           O
ATOM   7183  C31 POPEY 287     103.029 121.729  31.899  1.00  0.00           C
ATOM   7184  O32 POPEY 287     103.969 121.969  31.149  1.00  0.00           O
ATOM   7185  C32 POPEY 287     103.059 121.769  33.429  1.00  0.00           C
ATOM   7188  C23 POPEY 287      99.689 123.719  33.729  1.00  0.00           C
ATOM   7191  C24 POPEY 287      99.529 122.930  35.039  1.00  0.00           C
ATOM   7194  C25 POPEY 287      99.799 123.769  36.289  1.00  0.00           C
ATOM   7197  C26 POPEY 287      98.680 124.780  36.549  1.00  0.00           C
ATOM   7200  C27 POPEY 287      99.219 126.150  36.979  1.00  0.00           C
ATOM   7203  C28 POPEY 287      98.159 127.259  36.889  1.00  0.00           C
ATOM   7206  C29 POPEY 287      98.829 128.600  37.039  1.00  0.00           C
ATOM   7208 0C21 POPEY 287      99.120 129.210  38.199  1.00  0.00           C
ATOM   7210 1C21 POPEY 287      98.799 128.740  39.589  1.00  0.00           C
ATOM   7213 2C21 POPEY 287     100.000 128.100  40.329  1.00  0.00           C
ATOM   7216 3C21 POPEY 287     101.229 129.020  40.419  1.00  0.00           C
ATOM   7219 4C21 POPEY 287     102.309 128.499  41.369  1.00  0.00           C
ATOM   7222 5C21 POPEY 287     101.859 128.469  42.839  1.00  0.00           C
ATOM   7225 6C21 POPEY 287     103.039 128.421  43.829  1.00  0.00           C
ATOM   7228 7C21 POPEY 287     102.579 128.399  45.289  1.00  0.00           C
ATOM   7231 8C21 POPEY 287     103.709 128.629  46.289  1.00  0.00           C
ATOM   7235  C33 POPEY 287     104.419 121.330  34.019  1.00  0.00           C
ATOM   7238  C34 POPEY 287     104.519 121.489  35.549  1.00  0.00           C
ATOM   7241  C35 POPEY 287     104.499 122.960  36.009  1.00  0.00           C
ATOM   7244  C36 POPEY 287     105.040 123.159  37.439  1.00  0.00           C
ATOM   7247  C37 POPEY 287     104.990 124.640  37.859  1.00  0.00           C
ATOM   7250  C38 POPEY 287     105.569 124.910  39.259  1.00  0.00           C
ATOM   7253  C39 POPEY 287     105.459 126.400  39.639  1.00  0.00           C
ATOM   7256 0C31 POPEY 287     105.559 126.680  41.149  1.00  0.00           C
ATOM   7259 1C31 POPEY 287     106.940 126.419  41.789  1.00  0.00           C
ATOM   7262 2C31 POPEY 287     106.879 126.769  43.279  1.00  0.00           C
ATOM   7265 3C31 POPEY 287     108.209 126.650  44.029  1.00  0.00           C
ATOM   7268 4C31 POPEY 287     109.200 127.790  43.799  1.00  0.00           C
ATOM   7271 5C31 POPEY 287     110.410 127.730  44.749  1.00  0.00           C
ATOM   7274 6C31 POPEY 287     111.290 128.980  44.689  1.00  0.00           C
ATOM   7278  NH3 POPEZ 288      50.540  46.649  28.079  1.00  0.00           N
ATOM   7282  C12 POPEZ 288      50.079  45.710  29.149  1.00  0.00           C
ATOM   7285  C11 POPEZ 288      48.629  45.309  28.909  1.00  0.00           C
ATOM   7288  P   POPEZ 288      47.019  47.129  27.979  1.00  0.00           P
ATOM   7289  O13 POPEZ 288      45.739  46.430  27.719  1.00  0.00           O
ATOM   7290  O14 POPEZ 288      47.999  47.279  26.889  1.00  0.00           O
ATOM   7291  O11 POPEZ 288      46.699  48.549  28.609  1.00  0.00           O
ATOM   7292  O12 POPEZ 288      47.789  46.439  29.149  1.00  0.00           O
ATOM   7293  C1  POPEZ 288      45.689  48.599  29.629  1.00  0.00           C
ATOM   7296  C2  POPEZ 288      46.129  47.979  30.989  1.00  0.00           C
ATOM   7298  O21 POPEZ 288      45.189  48.449  31.969  1.00  0.00           O
ATOM   7299  C21 POPEZ 288      44.959  47.610  32.969  1.00  0.00           C
ATOM   7300  O22 POPEZ 288      45.369  46.469  33.059  1.00  0.00           O
ATOM   7301  C22 POPEZ 288      44.099  48.309  33.999  1.00  0.00           C
ATOM   7304  C3  POPEZ 288      47.559  48.460  31.379  1.00  0.00           C
ATOM   7307  O31 POPEZ 288      48.219  47.649  32.369  1.00  0.00           O
ATOM   7308  C31 POPEZ 288      48.250  48.160  33.599  1.00  0.00           C
ATOM   7309  O32 POPEZ 288      47.619  49.129  33.959  1.00  0.00           O
ATOM   7310  C32 POPEZ 288      49.229  47.369  34.449  1.00  0.00           C
ATOM   7313  C23 POPEZ 288      44.249  47.689  35.409  1.00  0.00           C
ATOM   7316  C24 POPEZ 288      43.250  48.329  36.379  1.00  0.00           C
ATOM   7319  C25 POPEZ 288      43.789  49.559  37.119  1.00  0.00           C
ATOM   7322  C26 POPEZ 288      42.679  50.359  37.789  1.00  0.00           C
ATOM   7325  C27 POPEZ 288      43.180  51.609  38.539  1.00  0.00           C
ATOM   7328  C28 POPEZ 288      43.809  51.309  39.909  1.00  0.00           C
ATOM   7331  C29 POPEZ 288      42.789  50.999  40.979  1.00  0.00           C
ATOM   7333 0C21 POPEZ 288      42.589  51.660  42.139  1.00  0.00           C
ATOM   7335 1C21 POPEZ 288      43.299  52.910  42.599  1.00  0.00           C
ATOM   7338 2C21 POPEZ 288      42.329  53.860  43.329  1.00  0.00           C
ATOM   7341 3C21 POPEZ 288      42.910  55.270  43.499  1.00  0.00           C
ATOM   7344 4C21 POPEZ 288      41.959  56.250  44.219  1.00  0.00           C
ATOM   7347 5C21 POPEZ 288      40.579  56.319  43.549  1.00  0.00           C
ATOM   7350 6C21 POPEZ 288      39.739  57.500  44.019  1.00  0.00           C
ATOM   7353 7C21 POPEZ 288      38.469  57.680  43.189  1.00  0.00           C
ATOM   7356 8C21 POPEZ 288      37.589  58.839  43.659  1.00  0.00           C
ATOM   7360  C33 POPEZ 288      50.449  48.199  34.929  1.00  0.00           C
ATOM   7363  C34 POPEZ 288      51.279  47.399  35.939  1.00  0.00           C
ATOM   7366  C35 POPEZ 288      52.619  48.009  36.349  1.00  0.00           C
ATOM   7369  C36 POPEZ 288      53.479  47.019  37.149  1.00  0.00           C
ATOM   7372  C37 POPEZ 288      54.879  47.550  37.499  1.00  0.00           C
ATOM   7375  C38 POPEZ 288      55.839  46.409  37.829  1.00  0.00           C
ATOM   7378  C39 POPEZ 288      55.489  45.649  39.119  1.00  0.00           C
ATOM   7381 0C31 POPEZ 288      56.000  46.369  40.369  1.00  0.00           C
ATOM   7384 1C31 POPEZ 288      55.889  45.529  41.649  1.00  0.00           C
ATOM   7387 2C31 POPEZ 288      56.299  46.349  42.879  1.00  0.00           C
ATOM   7390 3C31 POPEZ 288      57.250  45.629  43.849  1.00  0.00           C
ATOM   7393 4C31 POPEZ 288      56.579  44.569  44.729  1.00  0.00           C
ATOM   7396 5C31 POPEZ 288      57.570  43.909  45.689  1.00  0.00           C
ATOM   7399 6C31 POPEZ 288      57.000  42.700  46.409  1.00  0.00           C
ATOM   7403  NH3 POPEa 289      68.409  51.820  71.569  1.00  0.00           N
ATOM   7407  C12 POPEa 289      67.689  50.579  71.069  1.00  0.00           C
ATOM   7410  C11 POPEa 289      68.199  49.219  71.609  1.00  0.00           C
ATOM   7413  P   POPEa 289      70.159  47.639  70.669  1.00  0.00           P
ATOM   7414  O13 POPEa 289      71.629  47.770  70.609  1.00  0.00           O
ATOM   7415  O14 POPEa 289      69.629  46.489  71.419  1.00  0.00           O
ATOM   7416  O11 POPEa 289      69.559  47.649  69.209  1.00  0.00           O
ATOM   7417  O12 POPEa 289      69.549  48.989  71.219  1.00  0.00           O
ATOM   7418  C1  POPEa 289      70.229  46.879  68.209  1.00  0.00           C
ATOM   7421  C2  POPEa 289      69.509  45.529  68.009  1.00  0.00           C
ATOM   7423  O21 POPEa 289      70.040  44.929  66.819  1.00  0.00           O
ATOM   7424  C21 POPEa 289      69.549  45.329  65.669  1.00  0.00           C
ATOM   7425  O22 POPEa 289      68.949  46.360  65.429  1.00  0.00           O
ATOM   7426  C22 POPEa 289      69.739  44.179  64.699  1.00  0.00           C
ATOM   7429  C3  POPEa 289      67.939  45.689  68.019  1.00  0.00           C
ATOM   7432  O31 POPEa 289      67.289  44.549  67.429  1.00  0.00           O
ATOM   7433  C31 POPEa 289      66.290  44.669  66.549  1.00  0.00           C
ATOM   7434  O32 POPEa 289      66.039  43.829  65.709  1.00  0.00           O
ATOM   7435  C32 POPEa 289      65.419  45.919  66.709  1.00  0.00           C
ATOM   7438  C23 POPEa 289      69.029  44.439  63.359  1.00  0.00           C
ATOM   7441  C24 POPEa 289      68.570  43.140  62.719  1.00  0.00           C
ATOM   7444  C25 POPEa 289      67.559  43.379  61.589  1.00  0.00           C
ATOM   7447  C26 POPEa 289      68.189  44.000  60.339  1.00  0.00           C
ATOM   7450  C27 POPEa 289      67.099  44.349  59.329  1.00  0.00           C
ATOM   7453  C28 POPEa 289      67.619  44.499  57.889  1.00  0.00           C
ATOM   7456  C29 POPEa 289      68.389  45.779  57.699  1.00  0.00           C
ATOM   7458 0C21 POPEa 289      68.379  46.529  56.589  1.00  0.00           C
ATOM   7460 1C21 POPEa 289      67.599  46.239  55.329  1.00  0.00           C
ATOM   7463 2C21 POPEa 289      66.379  47.169  55.219  1.00  0.00           C
ATOM   7466 3C21 POPEa 289      66.750  48.579  54.719  1.00  0.00           C
ATOM   7469 4C21 POPEa 289      65.769  49.669  55.179  1.00  0.00           C
ATOM   7472 5C21 POPEa 289      64.299  49.339  54.879  1.00  0.00           C
ATOM   7475 6C21 POPEa 289      63.360  50.500  55.229  1.00  0.00           C
ATOM   7478 7C21 POPEa 289      61.889  50.180  54.939  1.00  0.00           C
ATOM   7481 8C21 POPEa 289      60.939  51.309  55.329  1.00  0.00           C
ATOM   7485  C33 POPEa 289      64.019  45.739  66.049  1.00  0.00           C
ATOM   7488  C34 POPEa 289      63.320  47.089  65.859  1.00  0.00           C
ATOM   7491  C35 POPEa 289      62.180  47.179  64.839  1.00  0.00           C
ATOM   7494  C36 POPEa 289      61.849  48.649  64.519  1.00  0.00           C
ATOM   7497  C37 POPEa 289      60.629  48.800  63.609  1.00  0.00           C
ATOM   7500  C38 POPEa 289      60.429  50.219  63.039  1.00  0.00           C
ATOM   7503  C39 POPEa 289      59.869  51.279  64.009  1.00  0.00           C
ATOM   7506 0C31 POPEa 289      58.509  50.899  64.599  1.00  0.00           C
ATOM   7509 1C31 POPEa 289      58.599  50.449  66.069  1.00  0.00           C
ATOM   7512 2C31 POPEa 289      58.979  51.579  67.039  1.00  0.00           C
ATOM   7515 3C31 POPEa 289      57.979  52.729  67.049  1.00  0.00           C
ATOM   7518 4C31 POPEa 289      58.279  53.769  68.119  1.00  0.00           C
ATOM   7521 5C31 POPEa 289      57.029  54.579  68.419  1.00  0.00           C
ATOM   7524 6C31 POPEa 289      57.259  55.710  69.409  1.00  0.00           C
ATOM   7528  NH3 POPEb 290      85.849  25.069  69.729  1.00  0.00           N
ATOM   7532  C12 POPEb 290      87.120  25.839  69.449  1.00  0.00           C
ATOM   7535  C11 POPEb 290      87.210  27.189  70.189  1.00  0.00           C
ATOM   7538  P   POPEb 290      89.549  28.529  70.259  1.00  0.00           P
ATOM   7539  O13 POPEb 290      89.330  28.789  71.699  1.00  0.00           O
ATOM   7540  O14 POPEb 290      90.099  29.679  69.509  1.00  0.00           O
ATOM   7541  O11 POPEb 290      90.539  27.299  70.049  1.00  0.00           O
ATOM   7542  O12 POPEb 290      88.209  28.009  69.569  1.00  0.00           O
ATOM   7543  C1  POPEb 290      90.539  26.439  68.899  1.00  0.00           C
ATOM   7546  C2  POPEb 290      90.890  27.129  67.549  1.00  0.00           C
ATOM   7548  O21 POPEb 290      90.450  26.299  66.449  1.00  0.00           O
ATOM   7549  C21 POPEb 290      89.599  26.899  65.619  1.00  0.00           C
ATOM   7550  O22 POPEb 290      88.709  27.659  65.959  1.00  0.00           O
ATOM   7551  C22 POPEb 290      90.009  26.629  64.179  1.00  0.00           C
ATOM   7554  C3  POPEb 290      92.420  27.339  67.359  1.00  0.00           C
ATOM   7557  O31 POPEb 290      92.689  28.199  66.219  1.00  0.00           O
ATOM   7558  C31 POPEb 290      93.150  29.409  66.529  1.00  0.00           C
ATOM   7559  O32 POPEb 290      93.390  29.799  67.659  1.00  0.00           O
ATOM   7560  C32 POPEb 290      93.199  30.349  65.309  1.00  0.00           C
ATOM   7563  C23 POPEb 290      88.899  26.879  63.119  1.00  0.00           C
ATOM   7566  C24 POPEb 290      89.379  27.639  61.879  1.00  0.00           C
ATOM   7569  C25 POPEb 290      89.799  26.749  60.699  1.00  0.00           C
ATOM   7572  C26 POPEb 290      88.640  26.059  59.989  1.00  0.00           C
ATOM   7575  C27 POPEb 290      89.060  25.559  58.599  1.00  0.00           C
ATOM   7578  C28 POPEb 290      88.069  24.519  58.039  1.00  0.00           C
ATOM   7581  C29 POPEb 290      88.500  23.949  56.709  1.00  0.00           C
ATOM   7583 0C21 POPEb 290      87.899  24.129  55.519  1.00  0.00           C
ATOM   7585 1C21 POPEb 290      86.669  24.949  55.219  1.00  0.00           C
ATOM   7588 2C21 POPEb 290      86.989  26.099  54.239  1.00  0.00           C
ATOM   7591 3C21 POPEb 290      85.749  26.939  53.929  1.00  0.00           C
ATOM   7594 4C21 POPEb 290      85.970  27.939  52.789  1.00  0.00           C
ATOM   7597 5C21 POPEb 290      84.710  28.719  52.399  1.00  0.00           C
ATOM   7600 6C21 POPEb 290      84.829  29.359  51.009  1.00  0.00           C
ATOM   7603 7C21 POPEb 290      83.519  30.019  50.549  1.00  0.00           C
ATOM   7606 8C21 POPEb 290      83.589  30.559  49.119  1.00  0.00           C
ATOM   7610  C33 POPEb 290      93.080  29.709  63.899  1.00  0.00           C
ATOM   7613  C34 POPEb 290      94.400  29.149  63.339  1.00  0.00           C
ATOM   7616  C35 POPEb 290      95.399  30.179  62.819  1.00  0.00           C
ATOM   7619  C36 POPEb 290      96.539  29.479  62.069  1.00  0.00           C
ATOM   7622  C37 POPEb 290      97.500  30.399  61.319  1.00  0.00           C
ATOM   7625  C38 POPEb 290      98.470  29.539  60.499  1.00  0.00           C
ATOM   7628  C39 POPEb 290      99.580  30.319  59.789  1.00  0.00           C
ATOM   7631 0C31 POPEb 290     100.599  29.359  59.149  1.00  0.00           C
ATOM   7634 1C31 POPEb 290     101.180  29.819  57.809  1.00  0.00           C
ATOM   7637 2C31 POPEb 290     102.019  28.729  57.119  1.00  0.00           C
ATOM   7640 3C31 POPEb 290     103.479  28.659  57.589  1.00  0.00           C
ATOM   7643 4C31 POPEb 290     104.389  29.679  56.899  1.00  0.00           C
ATOM   7646 5C31 POPEb 290     105.790  29.699  57.529  1.00  0.00           C
ATOM   7649 6C31 POPEb 290     106.690  30.809  56.989  1.00  0.00           C
ATOM   7653  NH3 POPEc 291       7.849  32.709  24.619  1.00  0.00           N
ATOM   7657  C12 POPEc 291       9.259  33.019  24.179  1.00  0.00           C
ATOM   7660  C11 POPEc 291      10.139  33.649  25.289  1.00  0.00           C
ATOM   7663  P   POPEc 291      11.719  35.179  23.889  1.00  0.00           P
ATOM   7664  O13 POPEc 291      12.669  34.779  22.839  1.00  0.00           O
ATOM   7665  O14 POPEc 291      10.429  35.799  23.509  1.00  0.00           O
ATOM   7666  O11 POPEc 291      12.499  36.219  24.779  1.00  0.00           O
ATOM   7667  O12 POPEc 291      11.459  33.959  24.849  1.00  0.00           O
ATOM   7668  C1  POPEc 291      11.949  36.769  25.969  1.00  0.00           C
ATOM   7671  C2  POPEc 291      12.519  36.049  27.209  1.00  0.00           C
ATOM   7673  O21 POPEc 291      12.009  36.779  28.329  1.00  0.00           O
ATOM   7674  C21 POPEc 291      11.829  36.099  29.439  1.00  0.00           C
ATOM   7675  O22 POPEc 291      12.109  34.929  29.639  1.00  0.00           O
ATOM   7676  C22 POPEc 291      11.079  37.009  30.429  1.00  0.00           C
ATOM   7679  C3  POPEc 291      14.079  36.049  27.169  1.00  0.00           C
ATOM   7682  O31 POPEc 291      14.649  35.399  28.319  1.00  0.00           O
ATOM   7683  C31 POPEc 291      15.869  34.919  28.149  1.00  0.00           C
ATOM   7684  O32 POPEc 291      16.579  35.089  27.179  1.00  0.00           O
ATOM   7685  C32 POPEc 291      16.189  34.019  29.349  1.00  0.00           C
ATOM   7688  C23 POPEc 291      11.889  37.299  31.709  1.00  0.00           C
ATOM   7691  C24 POPEc 291      10.999  37.689  32.899  1.00  0.00           C
ATOM   7694  C25 POPEc 291      11.799  38.159  34.109  1.00  0.00           C
ATOM   7697  C26 POPEc 291      10.959  38.149  35.389  1.00  0.00           C
ATOM   7700  C27 POPEc 291      11.809  38.499  36.609  1.00  0.00           C
ATOM   7703  C28 POPEc 291      11.059  38.269  37.929  1.00  0.00           C
ATOM   7706  C29 POPEc 291      11.889  38.710  39.109  1.00  0.00           C
ATOM   7708 0C21 POPEc 291      11.409  39.269  40.219  1.00  0.00           C
ATOM   7710 1C21 POPEc 291       9.939  39.459  40.529  1.00  0.00           C
ATOM   7713 2C21 POPEc 291       9.659  39.269  42.029  1.00  0.00           C
ATOM   7716 3C21 POPEc 291      10.099  37.899  42.559  1.00  0.00           C
ATOM   7719 4C21 POPEc 291       9.679  37.669  44.009  1.00  0.00           C
ATOM   7722 5C21 POPEc 291      10.199  36.339  44.569  1.00  0.00           C
ATOM   7725 6C21 POPEc 291       9.849  36.149  46.039  1.00  0.00           C
ATOM   7728 7C21 POPEc 291      10.229  34.759  46.569  1.00  0.00           C
ATOM   7731 8C21 POPEc 291       9.879  34.579  48.039  1.00  0.00           C
ATOM   7735  C33 POPEc 291      17.699  34.009  29.699  1.00  0.00           C
ATOM   7738  C34 POPEc 291      18.079  33.329  31.029  1.00  0.00           C
ATOM   7741  C35 POPEc 291      17.109  33.619  32.179  1.00  0.00           C
ATOM   7744  C36 POPEc 291      17.749  33.629  33.579  1.00  0.00           C
ATOM   7747  C37 POPEc 291      16.729  34.109  34.619  1.00  0.00           C
ATOM   7750  C38 POPEc 291      17.309  34.399  36.009  1.00  0.00           C
ATOM   7753  C39 POPEc 291      17.249  33.209  36.969  1.00  0.00           C
ATOM   7756 0C31 POPEc 291      17.649  33.609  38.389  1.00  0.00           C
ATOM   7759 1C31 POPEc 291      17.269  32.569  39.449  1.00  0.00           C
ATOM   7762 2C31 POPEc 291      17.629  32.999  40.879  1.00  0.00           C
ATOM   7765 3C31 POPEc 291      16.849  32.219  41.939  1.00  0.00           C
ATOM   7768 4C31 POPEc 291      17.189  32.669  43.359  1.00  0.00           C
ATOM   7771 5C31 POPEc 291      16.209  32.149  44.429  1.00  0.00           C
ATOM   7774 6C31 POPEc 291      16.639  32.529  45.839  1.00  0.00           C
ATOM   7778  NH3 POPEd 292     104.149 105.379  31.749  1.00  0.00           N
ATOM   7782  C12 POPEd 292     105.580 105.859  31.739  1.00  0.00           C
ATOM   7785  C11 POPEd 292     105.709 107.271  32.379  1.00  0.00           C
ATOM   7788  P   POPEd 292     104.429 108.420  30.449  1.00  0.00           P
ATOM   7789  O13 POPEd 292     103.360 107.420  30.179  1.00  0.00           O
ATOM   7790  O14 POPEd 292     105.730 108.340  29.739  1.00  0.00           O
ATOM   7791  O11 POPEd 292     103.939 109.900  30.399  1.00  0.00           O
ATOM   7792  O12 POPEd 292     104.729 108.250  31.979  1.00  0.00           O
ATOM   7793  C1  POPEd 292     102.800 110.379  31.089  1.00  0.00           C
ATOM   7796  C2  POPEd 292     103.099 111.610  31.979  1.00  0.00           C
ATOM   7798  O21 POPEd 292     104.009 111.279  33.059  1.00  0.00           O
ATOM   7799  C21 POPEd 292     105.310 111.370  32.759  1.00  0.00           C
ATOM   7800  O22 POPEd 292     105.799 111.860  31.759  1.00  0.00           O
ATOM   7801  C22 POPEd 292     106.119 110.799  33.929  1.00  0.00           C
ATOM   7804  C3  POPEd 292     101.739 112.099  32.549  1.00  0.00           C
ATOM   7807  O31 POPEd 292     101.879 112.690  33.859  1.00  0.00           O
ATOM   7808  C31 POPEd 292     100.760 112.690  34.549  1.00  0.00           C
ATOM   7809  O32 POPEd 292      99.640 112.469  34.119  1.00  0.00           O
ATOM   7810  C32 POPEd 292     101.049 112.960  36.009  1.00  0.00           C
ATOM   7813  C23 POPEd 292     105.939 111.570  35.269  1.00  0.00           C
ATOM   7816  C24 POPEd 292     106.280 110.680  36.459  1.00  0.00           C
ATOM   7819  C25 POPEd 292     106.280 111.359  37.839  1.00  0.00           C
ATOM   7822  C26 POPEd 292     105.000 112.131  38.179  1.00  0.00           C
ATOM   7825  C27 POPEd 292     105.040 112.639  39.629  1.00  0.00           C
ATOM   7828  C28 POPEd 292     103.869 113.570  40.019  1.00  0.00           C
ATOM   7831  C29 POPEd 292     104.029 114.940  39.409  1.00  0.00           C
ATOM   7833 0C21 POPEd 292     104.330 116.070  40.069  1.00  0.00           C
ATOM   7835 1C21 POPEd 292     104.510 116.219  41.559  1.00  0.00           C
ATOM   7838 2C21 POPEd 292     104.120 117.609  42.079  1.00  0.00           C
ATOM   7841 3C21 POPEd 292     105.099 118.719  41.669  1.00  0.00           C
ATOM   7844 4C21 POPEd 292     104.720 120.109  42.219  1.00  0.00           C
ATOM   7847 5C21 POPEd 292     103.470 120.710  41.559  1.00  0.00           C
ATOM   7850 6C21 POPEd 292     103.260 122.189  41.929  1.00  0.00           C
ATOM   7853 7C21 POPEd 292     102.120 122.849  41.149  1.00  0.00           C
ATOM   7856 8C21 POPEd 292     102.040 124.360  41.359  1.00  0.00           C
ATOM   7860  C33 POPEd 292     100.569 111.729  36.789  1.00  0.00           C
ATOM   7863  C34 POPEd 292     100.760 111.839  38.289  1.00  0.00           C
ATOM   7866  C35 POPEd 292      99.979 110.719  38.959  1.00  0.00           C
ATOM   7869  C36 POPEd 292      99.790 110.849  40.459  1.00  0.00           C
ATOM   7872  C37 POPEd 292      98.640 109.929  40.899  1.00  0.00           C
ATOM   7875  C38 POPEd 292      98.339 109.990  42.399  1.00  0.00           C
ATOM   7878  C39 POPEd 292      99.449 109.339  43.229  1.00  0.00           C
ATOM   7881 0C31 POPEd 292      99.169 109.421  44.729  1.00  0.00           C
ATOM   7884 1C31 POPEd 292     100.329 108.800  45.519  1.00  0.00           C
ATOM   7887 2C31 POPEd 292     100.229 109.029  47.029  1.00  0.00           C
ATOM   7890 3C31 POPEd 292     101.529 108.660  47.739  1.00  0.00           C
ATOM   7893 4C31 POPEd 292     101.520 109.129  49.199  1.00  0.00           C
ATOM   7896 5C31 POPEd 292     102.879 109.059  49.899  1.00  0.00           C
ATOM   7899 6C31 POPEd 292     102.800 109.409  51.379  1.00  0.00           C
ATOM   7903  NH3 POPEe 293      12.389  78.389  27.729  1.00  0.00           N
ATOM   7907  C12 POPEe 293      11.559  79.369  26.939  1.00  0.00           C
ATOM   7910  C11 POPEe 293      10.479  80.079  27.789  1.00  0.00           C
ATOM   7913  P   POPEe 293      10.229  82.529  26.979  1.00  0.00           P
ATOM   7914  O13 POPEe 293      11.649  82.510  26.579  1.00  0.00           O
ATOM   7915  O14 POPEe 293       9.319  83.399  26.199  1.00  0.00           O
ATOM   7916  O11 POPEe 293      10.159  82.949  28.499  1.00  0.00           O
ATOM   7917  O12 POPEe 293       9.759  81.020  26.979  1.00  0.00           O
ATOM   7918  C1  POPEe 293      10.849  84.139  28.889  1.00  0.00           C
ATOM   7921  C2  POPEe 293      11.579  83.880  30.219  1.00  0.00           C
ATOM   7923  O21 POPEe 293      12.189  85.109  30.619  1.00  0.00           O
ATOM   7924  C21 POPEe 293      12.649  85.349  31.849  1.00  0.00           C
ATOM   7925  O22 POPEe 293      13.219  86.389  32.149  1.00  0.00           O
ATOM   7926  C22 POPEe 293      12.529  84.189  32.849  1.00  0.00           C
ATOM   7929  C3  POPEe 293      12.589  82.700  30.089  1.00  0.00           C
ATOM   7932  O31 POPEe 293      11.999  81.509  30.669  1.00  0.00           O
ATOM   7933  C31 POPEe 293      12.619  80.961  31.699  1.00  0.00           C
ATOM   7934  O32 POPEe 293      13.729  81.250  32.109  1.00  0.00           O
ATOM   7935  C32 POPEe 293      11.739  79.889  32.329  1.00  0.00           C
ATOM   7938  C23 POPEe 293      12.489  84.619  34.329  1.00  0.00           C
ATOM   7941  C24 POPEe 293      13.059  83.530  35.249  1.00  0.00           C
ATOM   7944  C25 POPEe 293      13.539  84.110  36.589  1.00  0.00           C
ATOM   7947  C26 POPEe 293      12.419  84.680  37.449  1.00  0.00           C
ATOM   7950  C27 POPEe 293      12.979  85.630  38.519  1.00  0.00           C
ATOM   7953  C28 POPEe 293      11.989  85.960  39.639  1.00  0.00           C
ATOM   7956  C29 POPEe 293      11.729  84.729  40.469  1.00  0.00           C
ATOM   7958 0C21 POPEe 293      12.379  84.421  41.599  1.00  0.00           C
ATOM   7960 1C21 POPEe 293      13.469  85.249  42.219  1.00  0.00           C
ATOM   7963 2C21 POPEe 293      14.039  84.660  43.529  1.00  0.00           C
ATOM   7966 3C21 POPEe 293      14.769  83.329  43.319  1.00  0.00           C
ATOM   7969 4C21 POPEe 293      15.319  82.709  44.619  1.00  0.00           C
ATOM   7972 5C21 POPEe 293      16.479  83.489  45.259  1.00  0.00           C
ATOM   7975 6C21 POPEe 293      17.189  82.659  46.329  1.00  0.00           C
ATOM   7978 7C21 POPEe 293      18.549  83.229  46.729  1.00  0.00           C
ATOM   7981 8C21 POPEe 293      19.329  82.320  47.679  1.00  0.00           C
ATOM   7985  C33 POPEe 293      11.759  79.939  33.879  1.00  0.00           C
ATOM   7988  C34 POPEe 293      11.229  78.630  34.469  1.00  0.00           C
ATOM   7991  C35 POPEe 293      10.989  78.660  35.979  1.00  0.00           C
ATOM   7994  C36 POPEe 293      12.229  79.000  36.829  1.00  0.00           C
ATOM   7997  C37 POPEe 293      11.959  78.750  38.319  1.00  0.00           C
ATOM   8000  C38 POPEe 293      13.019  79.320  39.269  1.00  0.00           C
ATOM   8003  C39 POPEe 293      12.749  78.860  40.709  1.00  0.00           C
ATOM   8006 0C31 POPEe 293      13.709  79.449  41.739  1.00  0.00           C
ATOM   8009 1C31 POPEe 293      13.649  78.669  43.059  1.00  0.00           C
ATOM   8012 2C31 POPEe 293      14.549  79.239  44.159  1.00  0.00           C
ATOM   8015 3C31 POPEe 293      14.879  78.240  45.269  1.00  0.00           C
ATOM   8018 4C31 POPEe 293      13.669  77.770  46.089  1.00  0.00           C
ATOM   8021 5C31 POPEe 293      14.019  76.590  47.009  1.00  0.00           C
ATOM   8024 6C31 POPEe 293      12.829  76.049  47.799  1.00  0.00           C
ATOM   8028  NH3 POPEf 294      96.859  -1.930  25.049  1.00  0.00           N
ATOM   8032  C12 POPEf 294      97.019  -1.910  26.539  1.00  0.00           C
ATOM   8035  C11 POPEf 294      96.690  -0.530  27.139  1.00  0.00           C
ATOM   8038  P   POPEf 294      95.130   1.000  25.669  1.00  0.00           P
ATOM   8039  O13 POPEf 294      96.089   2.120  25.809  1.00  0.00           O
ATOM   8040  O14 POPEf 294      95.189   0.290  24.369  1.00  0.00           O
ATOM   8041  O11 POPEf 294      93.670   1.490  25.959  1.00  0.00           O
ATOM   8042  O12 POPEf 294      95.370  -0.070  26.809  1.00  0.00           O
ATOM   8043  C1  POPEf 294      93.409   2.819  26.419  1.00  0.00           C
ATOM   8046  C2  POPEf 294      91.959   2.919  26.939  1.00  0.00           C
ATOM   8048  O21 POPEf 294      91.830   4.199  27.589  1.00  0.00           O
ATOM   8049  C21 POPEf 294      90.690   4.839  27.419  1.00  0.00           C
ATOM   8050  O22 POPEf 294      89.739   4.469  26.759  1.00  0.00           O
ATOM   8051  C22 POPEf 294      90.839   6.259  27.989  1.00  0.00           C
ATOM   8054  C3  POPEf 294      91.690   1.760  27.949  1.00  0.00           C
ATOM   8057  O31 POPEf 294      90.359   1.810  28.499  1.00  0.00           O
ATOM   8058  C31 POPEf 294      90.060   1.670  29.809  1.00  0.00           C
ATOM   8059  O32 POPEf 294      88.939   1.590  30.239  1.00  0.00           O
ATOM   8060  C32 POPEf 294      91.299   1.640  30.719  1.00  0.00           C
ATOM   8063  C23 POPEf 294      89.529   6.769  28.649  1.00  0.00           C
ATOM   8066  C24 POPEf 294      89.529   6.589  30.169  1.00  0.00           C
ATOM   8069  C25 POPEf 294      88.260   5.909  30.689  1.00  0.00           C
ATOM   8072  C26 POPEf 294      88.109   6.059  32.209  1.00  0.00           C
ATOM   8075  C27 POPEf 294      87.150   5.029  32.809  1.00  0.00           C
ATOM   8078  C28 POPEf 294      86.849   5.309  34.299  1.00  0.00           C
ATOM   8081  C29 POPEf 294      86.439   4.069  35.049  1.00  0.00           C
ATOM   8083 0C21 POPEf 294      86.879   3.649  36.249  1.00  0.00           C
ATOM   8085 1C21 POPEf 294      87.879   4.359  37.139  1.00  0.00           C
ATOM   8088 2C21 POPEf 294      88.780   3.399  37.959  1.00  0.00           C
ATOM   8091 3C21 POPEf 294      88.050   2.799  39.179  1.00  0.00           C
ATOM   8094 4C21 POPEf 294      88.959   2.020  40.139  1.00  0.00           C
ATOM   8097 5C21 POPEf 294      89.480   0.700  39.549  1.00  0.00           C
ATOM   8100 6C21 POPEf 294      90.159  -0.200  40.589  1.00  0.00           C
ATOM   8103 7C21 POPEf 294      90.289  -1.650  40.109  1.00  0.00           C
ATOM   8106 8C21 POPEf 294      90.930  -2.600  41.119  1.00  0.00           C
ATOM   8110  C33 POPEf 294      90.919   1.490  32.219  1.00  0.00           C
ATOM   8113  C34 POPEf 294      92.080   1.820  33.179  1.00  0.00           C
ATOM   8116  C35 POPEf 294      92.479   3.309  33.159  1.00  0.00           C
ATOM   8119  C36 POPEf 294      92.929   3.839  34.529  1.00  0.00           C
ATOM   8122  C37 POPEf 294      92.719   5.359  34.699  1.00  0.00           C
ATOM   8125  C38 POPEf 294      93.190   5.899  36.069  1.00  0.00           C
ATOM   8128  C39 POPEf 294      92.630   5.149  37.289  1.00  0.00           C
ATOM   8131 0C31 POPEf 294      93.069   5.789  38.619  1.00  0.00           C
ATOM   8134 1C31 POPEf 294      92.999   4.819  39.809  1.00  0.00           C
ATOM   8137 2C31 POPEf 294      93.339   5.499  41.139  1.00  0.00           C
ATOM   8140 3C31 POPEf 294      92.120   6.079  41.849  1.00  0.00           C
ATOM   8143 4C31 POPEf 294      91.380   5.039  42.709  1.00  0.00           C
ATOM   8146 5C31 POPEf 294      90.139   5.609  43.399  1.00  0.00           C
ATOM   8149 6C31 POPEf 294      89.470   4.609  44.349  1.00  0.00           C
ATOM   8153  NH3 POPEg 295      86.199  86.699  76.409  1.00  0.00           N
ATOM   8157  C12 POPEg 295      87.599  86.170  76.469  1.00  0.00           C
ATOM   8160  C11 POPEg 295      87.739  84.900  75.619  1.00  0.00           C
ATOM   8163  P   POPEg 295      88.619  82.770  76.839  1.00  0.00           P
ATOM   8164  O13 POPEg 295      89.949  82.440  77.399  1.00  0.00           O
ATOM   8165  O14 POPEg 295      87.509  83.079  77.779  1.00  0.00           O
ATOM   8166  O11 POPEg 295      88.190  81.689  75.769  1.00  0.00           O
ATOM   8167  O12 POPEg 295      88.859  84.110  76.019  1.00  0.00           O
ATOM   8168  C1  POPEg 295      88.519  81.869  74.399  1.00  0.00           C
ATOM   8171  C2  POPEg 295      90.040  81.719  74.099  1.00  0.00           C
ATOM   8173  O21 POPEg 295      90.410  82.580  73.009  1.00  0.00           O
ATOM   8174  C21 POPEg 295      89.820  82.430  71.839  1.00  0.00           C
ATOM   8175  O22 POPEg 295      89.109  81.489  71.499  1.00  0.00           O
ATOM   8176  C22 POPEg 295      90.139  83.679  70.999  1.00  0.00           C
ATOM   8179  C3  POPEg 295      90.489  80.250  73.939  1.00  0.00           C
ATOM   8182  O31 POPEg 295      91.909  80.219  73.709  1.00  0.00           O
ATOM   8183  C31 POPEg 295      92.509  79.460  72.789  1.00  0.00           C
ATOM   8184  O32 POPEg 295      93.659  79.650  72.409  1.00  0.00           O
ATOM   8185  C32 POPEg 295      91.690  78.279  72.289  1.00  0.00           C
ATOM   8188  C23 POPEg 295      89.109  84.049  69.909  1.00  0.00           C
ATOM   8191  C24 POPEg 295      89.359  83.311  68.589  1.00  0.00           C
ATOM   8194  C25 POPEg 295      88.439  83.779  67.449  1.00  0.00           C
ATOM   8197  C26 POPEg 295      88.709  82.989  66.169  1.00  0.00           C
ATOM   8200  C27 POPEg 295      87.829  83.430  64.989  1.00  0.00           C
ATOM   8203  C28 POPEg 295      88.290  82.870  63.629  1.00  0.00           C
ATOM   8206  C29 POPEg 295      88.339  81.369  63.609  1.00  0.00           C
ATOM   8208 0C21 POPEg 295      87.700  80.529  62.779  1.00  0.00           C
ATOM   8210 1C21 POPEg 295      86.800  80.880  61.629  1.00  0.00           C
ATOM   8213 2C21 POPEg 295      87.269  80.169  60.359  1.00  0.00           C
ATOM   8216 3C21 POPEg 295      86.280  80.329  59.209  1.00  0.00           C
ATOM   8219 4C21 POPEg 295      86.629  79.499  57.969  1.00  0.00           C
ATOM   8222 5C21 POPEg 295      87.950  79.880  57.289  1.00  0.00           C
ATOM   8225 6C21 POPEg 295      88.279  78.989  56.079  1.00  0.00           C
ATOM   8228 7C21 POPEg 295      89.569  79.429  55.369  1.00  0.00           C
ATOM   8231 8C21 POPEg 295      89.990  78.490  54.229  1.00  0.00           C
ATOM   8235  C33 POPEg 295      92.469  77.549  71.159  1.00  0.00           C
ATOM   8238  C34 POPEg 295      91.870  76.189  70.789  1.00  0.00           C
ATOM   8241  C35 POPEg 295      92.749  75.449  69.769  1.00  0.00           C
ATOM   8244  C36 POPEg 295      92.829  76.160  68.409  1.00  0.00           C
ATOM   8247  C37 POPEg 295      93.519  75.320  67.329  1.00  0.00           C
ATOM   8250  C38 POPEg 295      93.349  75.939  65.939  1.00  0.00           C
ATOM   8253  C39 POPEg 295      93.920  75.090  64.799  1.00  0.00           C
ATOM   8256 0C31 POPEg 295      95.450  75.099  64.719  1.00  0.00           C
ATOM   8259 1C31 POPEg 295      95.960  74.599  63.359  1.00  0.00           C
ATOM   8262 2C31 POPEg 295      97.490  74.619  63.209  1.00  0.00           C
ATOM   8265 3C31 POPEg 295      98.190  73.529  64.029  1.00  0.00           C
ATOM   8268 4C31 POPEg 295      99.710  73.470  63.809  1.00  0.00           C
ATOM   8271 5C31 POPEg 295     100.310  72.170  64.359  1.00  0.00           C
ATOM   8274 6C31 POPEg 295     101.819  71.979  64.229  1.00  0.00           C
ATOM   8278  NH3 POPEh 296      39.559  29.569  68.689  1.00  0.00           N
ATOM   8282  C12 POPEh 296      40.309  30.799  68.239  1.00  0.00           C
ATOM   8285  C11 POPEh 296      40.939  30.569  66.859  1.00  0.00           C
ATOM   8288  P   POPEh 296      41.590  33.069  66.339  1.00  0.00           P
ATOM   8289  O13 POPEh 296      40.169  33.259  65.979  1.00  0.00           O
ATOM   8290  O14 POPEh 296      42.070  33.799  67.519  1.00  0.00           O
ATOM   8291  O11 POPEh 296      42.519  33.509  65.129  1.00  0.00           O
ATOM   8292  O12 POPEh 296      41.919  31.549  66.519  1.00  0.00           O
ATOM   8293  C1  POPEh 296      42.320  32.979  63.819  1.00  0.00           C
ATOM   8296  C2  POPEh 296      43.149  33.759  62.749  1.00  0.00           C
ATOM   8298  O21 POPEh 296      42.439  33.789  61.489  1.00  0.00           O
ATOM   8299  C21 POPEh 296      42.329  32.679  60.789  1.00  0.00           C
ATOM   8300  O22 POPEh 296      42.819  31.599  61.069  1.00  0.00           O
ATOM   8301  C22 POPEh 296      41.489  32.969  59.549  1.00  0.00           C
ATOM   8304  C3  POPEh 296      44.639  33.319  62.619  1.00  0.00           C
ATOM   8307  O31 POPEh 296      45.270  34.039  61.539  1.00  0.00           O
ATOM   8308  C31 POPEh 296      46.039  33.329  60.709  1.00  0.00           C
ATOM   8309  O32 POPEh 296      46.320  32.149  60.839  1.00  0.00           O
ATOM   8310  C32 POPEh 296      46.539  34.249  59.609  1.00  0.00           C
ATOM   8313  C23 POPEh 296      40.070  32.359  59.659  1.00  0.00           C
ATOM   8316  C24 POPEh 296      39.189  32.769  58.469  1.00  0.00           C
ATOM   8319  C25 POPEh 296      37.849  32.039  58.389  1.00  0.00           C
ATOM   8322  C26 POPEh 296      37.919  30.749  57.569  1.00  0.00           C
ATOM   8325  C27 POPEh 296      36.529  30.259  57.149  1.00  0.00           C
ATOM   8328  C28 POPEh 296      36.539  29.019  56.249  1.00  0.00           C
ATOM   8331  C29 POPEh 296      35.179  28.779  55.639  1.00  0.00           C
ATOM   8333 0C21 POPEh 296      34.729  29.349  54.499  1.00  0.00           C
ATOM   8335 1C21 POPEh 296      35.489  30.289  53.609  1.00  0.00           C
ATOM   8338 2C21 POPEh 296      35.149  30.129  52.109  1.00  0.00           C
ATOM   8341 3C21 POPEh 296      35.539  28.749  51.539  1.00  0.00           C
ATOM   8344 4C21 POPEh 296      35.489  28.699  50.009  1.00  0.00           C
ATOM   8347 5C21 POPEh 296      34.079  28.679  49.409  1.00  0.00           C
ATOM   8350 6C21 POPEh 296      34.099  28.489  47.889  1.00  0.00           C
ATOM   8353 7C21 POPEh 296      32.729  28.149  47.299  1.00  0.00           C
ATOM   8356 8C21 POPEh 296      32.779  27.859  45.789  1.00  0.00           C
ATOM   8360  C33 POPEh 296      47.700  33.659  58.769  1.00  0.00           C
ATOM   8363  C34 POPEh 296      47.389  32.389  57.949  1.00  0.00           C
ATOM   8366  C35 POPEh 296      46.070  32.389  57.149  1.00  0.00           C
ATOM   8369  C36 POPEh 296      45.849  33.639  56.279  1.00  0.00           C
ATOM   8372  C37 POPEh 296      45.099  33.349  54.969  1.00  0.00           C
ATOM   8375  C38 POPEh 296      46.059  32.859  53.879  1.00  0.00           C
ATOM   8378  C39 POPEh 296      45.470  32.899  52.459  1.00  0.00           C
ATOM   8381 0C31 POPEh 296      44.680  31.639  52.109  1.00  0.00           C
ATOM   8384 1C31 POPEh 296      44.399  31.519  50.599  1.00  0.00           C
ATOM   8387 2C31 POPEh 296      43.869  30.119  50.239  1.00  0.00           C
ATOM   8390 3C31 POPEh 296      43.849  29.799  48.739  1.00  0.00           C
ATOM   8393 4C31 POPEh 296      42.910  30.699  47.929  1.00  0.00           C
ATOM   8396 5C31 POPEh 296      42.449  29.989  46.649  1.00  0.00           C
ATOM   8399 6C31 POPEh 296      41.720  30.919  45.669  1.00  0.00           C
ATOM   8403  NH3 POPEi 297      75.709  18.809  28.479  1.00  0.00           N
ATOM   8407  C12 POPEi 297      75.589  17.719  27.439  1.00  0.00           C
ATOM   8410  C11 POPEi 297      76.739  16.689  27.529  1.00  0.00           C
ATOM   8413  P   POPEi 297      79.329  16.399  27.329  1.00  0.00           P
ATOM   8414  O13 POPEi 297      78.999  15.279  28.229  1.00  0.00           O
ATOM   8415  O14 POPEi 297      80.239  16.109  26.199  1.00  0.00           O
ATOM   8416  O11 POPEi 297      80.009  17.519  28.199  1.00  0.00           O
ATOM   8417  O12 POPEi 297      77.970  17.119  26.879  1.00  0.00           O
ATOM   8418  C1  POPEi 297      79.459  17.889  29.469  1.00  0.00           C
ATOM   8421  C2  POPEi 297      79.969  16.999  30.629  1.00  0.00           C
ATOM   8423  O21 POPEi 297      79.760  17.759  31.829  1.00  0.00           O
ATOM   8424  C21 POPEi 297      79.559  17.049  32.919  1.00  0.00           C
ATOM   8425  O22 POPEi 297      79.399  15.849  32.989  1.00  0.00           O
ATOM   8426  C22 POPEi 297      79.709  17.989  34.119  1.00  0.00           C
ATOM   8429  C3  POPEi 297      81.489  16.699  30.399  1.00  0.00           C
ATOM   8432  O31 POPEi 297      82.199  16.169  31.549  1.00  0.00           O
ATOM   8433  C31 POPEi 297      83.370  15.649  31.179  1.00  0.00           C
ATOM   8434  O32 POPEi 297      83.740  15.539  30.019  1.00  0.00           O
ATOM   8435  C32 POPEi 297      84.239  15.339  32.409  1.00  0.00           C
ATOM   8438  C23 POPEi 297      79.059  17.479  35.429  1.00  0.00           C
ATOM   8441  C24 POPEi 297      79.549  18.229  36.679  1.00  0.00           C
ATOM   8444  C25 POPEi 297      78.790  17.869  37.959  1.00  0.00           C
ATOM   8447  C26 POPEi 297      79.269  18.629  39.209  1.00  0.00           C
ATOM   8450  C27 POPEi 297      78.519  18.189  40.479  1.00  0.00           C
ATOM   8453  C28 POPEi 297      78.979  18.899  41.759  1.00  0.00           C
ATOM   8456  C29 POPEi 297      78.389  18.269  42.999  1.00  0.00           C
ATOM   8458 0C21 POPEi 297      78.439  18.749  44.259  1.00  0.00           C
ATOM   8460 1C21 POPEi 297      79.089  20.039  44.699  1.00  0.00           C
ATOM   8463 2C21 POPEi 297      78.219  20.839  45.689  1.00  0.00           C
ATOM   8466 3C21 POPEi 297      78.009  20.159  47.059  1.00  0.00           C
ATOM   8469 4C21 POPEi 297      77.729  21.169  48.179  1.00  0.00           C
ATOM   8472 5C21 POPEi 297      77.269  20.529  49.499  1.00  0.00           C
ATOM   8475 6C21 POPEi 297      78.389  19.909  50.349  1.00  0.00           C
ATOM   8478 7C21 POPEi 297      77.879  19.469  51.729  1.00  0.00           C
ATOM   8481 8C21 POPEi 297      78.930  18.809  52.619  1.00  0.00           C
ATOM   8485  C33 POPEi 297      83.920  13.989  33.099  1.00  0.00           C
ATOM   8488  C34 POPEi 297      84.489  13.949  34.529  1.00  0.00           C
ATOM   8491  C35 POPEi 297      84.060  12.729  35.349  1.00  0.00           C
ATOM   8494  C36 POPEi 297      84.370  12.879  36.849  1.00  0.00           C
ATOM   8497  C37 POPEi 297      84.009  11.629  37.659  1.00  0.00           C
ATOM   8500  C38 POPEi 297      83.899  11.889  39.179  1.00  0.00           C
ATOM   8503  C39 POPEi 297      85.109  11.439  40.009  1.00  0.00           C
ATOM   8506 0C31 POPEi 297      84.799  11.519  41.509  1.00  0.00           C
ATOM   8509 1C31 POPEi 297      85.919  10.959  42.409  1.00  0.00           C
ATOM   8512 2C31 POPEi 297      85.389  10.319  43.709  1.00  0.00           C
ATOM   8515 3C31 POPEi 297      84.750  11.299  44.709  1.00  0.00           C
ATOM   8518 4C31 POPEi 297      85.720  11.809  45.789  1.00  0.00           C
ATOM   8521 5C31 POPEi 297      84.990  12.429  46.989  1.00  0.00           C
ATOM   8524 6C31 POPEi 297      85.930  12.929  48.089  1.00  0.00           C
ATOM   8528  NH3 POPEj 298     122.919  99.199  26.919  1.00  0.00           N
ATOM   8532  C12 POPEj 298     122.400  98.460  25.719  1.00  0.00           C
ATOM   8535  C11 POPEj 298     121.609  97.201  26.139  1.00  0.00           C
ATOM   8538  P   POPEj 298     119.650  97.790  27.839  1.00  0.00           P
ATOM   8539  O13 POPEj 298     118.559  98.779  27.759  1.00  0.00           O
ATOM   8540  O14 POPEj 298     119.330  96.470  28.429  1.00  0.00           O
ATOM   8541  O11 POPEj 298     120.870  98.439  28.649  1.00  0.00           O
ATOM   8542  O12 POPEj 298     120.239  97.510  26.399  1.00  0.00           O
ATOM   8543  C1  POPEj 298     120.930  98.171  30.069  1.00  0.00           C
ATOM   8546  C2  POPEj 298     119.879  98.989  30.899  1.00  0.00           C
ATOM   8548  O21 POPEj 298     120.450  99.469  32.129  1.00  0.00           O
ATOM   8549  C21 POPEj 298     120.569  98.579  33.109  1.00  0.00           C
ATOM   8550  O22 POPEj 298     120.669  97.369  32.959  1.00  0.00           O
ATOM   8551  C22 POPEj 298     120.349  99.299  34.449  1.00  0.00           C
ATOM   8554  C3  POPEj 298     118.500  98.299  31.139  1.00  0.00           C
ATOM   8557  O31 POPEj 298     117.700  99.139  31.989  1.00  0.00           O
ATOM   8558  C31 POPEj 298     116.949  98.740  33.039  1.00  0.00           C
ATOM   8559  O32 POPEj 298     116.219  99.509  33.639  1.00  0.00           O
ATOM   8560  C32 POPEj 298     117.140  97.280  33.469  1.00  0.00           C
ATOM   8563  C23 POPEj 298     120.550  98.439  35.719  1.00  0.00           C
ATOM   8566  C24 POPEj 298     119.769  99.029  36.909  1.00  0.00           C
ATOM   8569  C25 POPEj 298     119.869  98.210  38.209  1.00  0.00           C
ATOM   8572  C26 POPEj 298     118.729  98.579  39.179  1.00  0.00           C
ATOM   8575  C27 POPEj 298     118.699  97.760  40.479  1.00  0.00           C
ATOM   8578  C28 POPEj 298     117.320  97.760  41.179  1.00  0.00           C
ATOM   8581  C29 POPEj 298     116.840  99.150  41.539  1.00  0.00           C
ATOM   8583 0C21 POPEj 298     116.359  99.590  42.719  1.00  0.00           C
ATOM   8585 1C21 POPEj 298     116.140  98.790  43.979  1.00  0.00           C
ATOM   8588 2C21 POPEj 298     117.180  99.099  45.089  1.00  0.00           C
ATOM   8591 3C21 POPEj 298     117.199 100.570  45.559  1.00  0.00           C
ATOM   8594 4C21 POPEj 298     118.169 100.780  46.739  1.00  0.00           C
ATOM   8597 5C21 POPEj 298     118.419 102.259  47.079  1.00  0.00           C
ATOM   8600 6C21 POPEj 298     117.290 102.930  47.859  1.00  0.00           C
ATOM   8603 7C21 POPEj 298     117.649 104.360  48.309  1.00  0.00           C
ATOM   8606 8C21 POPEj 298     116.529 105.069  49.079  1.00  0.00           C
ATOM   8610  C33 POPEj 298     116.430  96.939  34.799  1.00  0.00           C
ATOM   8613  C34 POPEj 298     116.280  95.430  35.069  1.00  0.00           C
ATOM   8616  C35 POPEj 298     117.579  94.631  35.179  1.00  0.00           C
ATOM   8619  C36 POPEj 298     118.419  94.969  36.419  1.00  0.00           C
ATOM   8622  C37 POPEj 298     119.549  93.959  36.669  1.00  0.00           C
ATOM   8625  C38 POPEj 298     120.590  94.460  37.679  1.00  0.00           C
ATOM   8628  C39 POPEj 298     121.690  93.430  37.979  1.00  0.00           C
ATOM   8631 0C31 POPEj 298     121.259  92.289  38.909  1.00  0.00           C
ATOM   8634 1C31 POPEj 298     122.439  91.349  39.199  1.00  0.00           C
ATOM   8637 2C31 POPEj 298     122.080  89.889  39.459  1.00  0.00           C
ATOM   8640 3C31 POPEj 298     121.349  89.599  40.779  1.00  0.00           C
ATOM   8643 4C31 POPEj 298     120.839  88.150  40.769  1.00  0.00           C
ATOM   8646 5C31 POPEj 298     120.099  87.739  42.049  1.00  0.00           C
ATOM   8649 6C31 POPEj 298     119.359  86.409  41.859  1.00  0.00           C
ATOM   8653  NH3 POPEk 299      17.669 119.369  68.669  1.00  0.00           N
ATOM   8657  C12 POPEk 299      16.279 119.540  68.099  1.00  0.00           C
ATOM   8660  C11 POPEk 299      15.249 119.719  69.229  1.00  0.00           C
ATOM   8663  P   POPEk 299      13.239 118.359  68.339  1.00  0.00           P
ATOM   8664  O13 POPEk 299      14.169 117.280  68.709  1.00  0.00           O
ATOM   8665  O14 POPEk 299      11.869 118.340  68.889  1.00  0.00           O
ATOM   8666  O11 POPEk 299      13.209 118.469  66.769  1.00  0.00           O
ATOM   8667  O12 POPEk 299      13.909 119.759  68.739  1.00  0.00           O
ATOM   8668  C1  POPEk 299      12.509 119.479  66.049  1.00  0.00           C
ATOM   8671  C2  POPEk 299      11.709 118.779  64.919  1.00  0.00           C
ATOM   8673  O21 POPEk 299      11.539 119.619  63.769  1.00  0.00           O
ATOM   8674  C21 POPEk 299      12.599 119.829  63.049  1.00  0.00           C
ATOM   8675  O22 POPEk 299      13.729 119.409  63.229  1.00  0.00           O
ATOM   8676  C22 POPEk 299      12.169 120.619  61.819  1.00  0.00           C
ATOM   8679  C3  POPEk 299      10.319 118.290  65.409  1.00  0.00           C
ATOM   8682  O31 POPEk 299       9.309 119.299  65.249  1.00  0.00           O
ATOM   8683  C31 POPEk 299       8.739 119.320  64.059  1.00  0.00           C
ATOM   8684  O32 POPEk 299       8.979 118.530  63.149  1.00  0.00           O
ATOM   8685  C32 POPEk 299       7.839 120.540  63.879  1.00  0.00           C
ATOM   8688  C23 POPEk 299      12.619 119.900  60.539  1.00  0.00           C
ATOM   8691  C24 POPEk 299      11.979 118.509  60.399  1.00  0.00           C
ATOM   8694  C25 POPEk 299      12.289 117.809  59.079  1.00  0.00           C
ATOM   8697  C26 POPEk 299      11.939 118.639  57.839  1.00  0.00           C
ATOM   8700  C27 POPEk 299      12.109 117.830  56.549  1.00  0.00           C
ATOM   8703  C28 POPEk 299      11.679 118.600  55.289  1.00  0.00           C
ATOM   8706  C29 POPEk 299      10.179 118.639  55.099  1.00  0.00           C
ATOM   8708 0C21 POPEk 299       9.539 118.619  53.909  1.00  0.00           C
ATOM   8710 1C21 POPEk 299      10.179 118.609  52.549  1.00  0.00           C
ATOM   8713 2C21 POPEk 299       9.999 119.940  51.779  1.00  0.00           C
ATOM   8716 3C21 POPEk 299       8.559 120.190  51.299  1.00  0.00           C
ATOM   8719 4C21 POPEk 299       8.459 121.459  50.449  1.00  0.00           C
ATOM   8722 5C21 POPEk 299       7.019 121.839  50.089  1.00  0.00           C
ATOM   8725 6C21 POPEk 299       6.929 123.130  49.259  1.00  0.00           C
ATOM   8728 7C21 POPEk 299       5.479 123.521  48.949  1.00  0.00           C
ATOM   8731 8C21 POPEk 299       5.349 124.759  48.069  1.00  0.00           C
ATOM   8735  C33 POPEk 299       8.239 121.330  62.599  1.00  0.00           C
ATOM   8738  C34 POPEk 299       7.409 122.590  62.349  1.00  0.00           C
ATOM   8741  C35 POPEk 299       7.749 123.210  60.999  1.00  0.00           C
ATOM   8744  C36 POPEk 299       6.819 124.380  60.649  1.00  0.00           C
ATOM   8747  C37 POPEk 299       7.189 125.019  59.309  1.00  0.00           C
ATOM   8750  C38 POPEk 299       6.109 125.979  58.789  1.00  0.00           C
ATOM   8753  C39 POPEk 299       6.599 126.810  57.609  1.00  0.00           C
ATOM   8756 0C31 POPEk 299       5.509 127.709  57.009  1.00  0.00           C
ATOM   8759 1C31 POPEk 299       6.009 128.399  55.739  1.00  0.00           C
ATOM   8762 2C31 POPEk 299       4.939 129.270  55.069  1.00  0.00           C
ATOM   8765 3C31 POPEk 299       5.329 129.729  53.649  1.00  0.00           C
ATOM   8768 4C31 POPEk 299       6.629 130.540  53.619  1.00  0.00           C
ATOM   8771 5C31 POPEk 299       6.529 131.809  52.769  1.00  0.00           C
ATOM   8774 6C31 POPEk 299       7.839 132.600  52.689  1.00  0.00           C
ATOM   8778  NH3 POPEl 300     117.969  45.250  26.019  1.00  0.00           N
ATOM   8782  C12 POPEl 300     117.919  46.759  26.009  1.00  0.00           C
ATOM   8785  C11 POPEl 300     119.309  47.399  25.959  1.00  0.00           C
ATOM   8788  P   POPEl 300     120.429  49.719  25.459  1.00  0.00           P
ATOM   8789  O13 POPEl 300     121.320  48.919  24.599  1.00  0.00           O
ATOM   8790  O14 POPEl 300     119.869  50.979  24.929  1.00  0.00           O
ATOM   8791  O11 POPEl 300     121.079  50.019  26.869  1.00  0.00           O
ATOM   8792  O12 POPEl 300     119.179  48.819  25.859  1.00  0.00           O
ATOM   8793  C1  POPEl 300     120.799  51.259  27.529  1.00  0.00           C
ATOM   8796  C2  POPEl 300     121.620  51.319  28.849  1.00  0.00           C
ATOM   8798  O21 POPEl 300     121.349  52.469  29.689  1.00  0.00           O
ATOM   8799  C21 POPEl 300     121.690  53.669  29.269  1.00  0.00           C
ATOM   8800  O22 POPEl 300     121.999  53.969  28.129  1.00  0.00           O
ATOM   8801  C22 POPEl 300     121.660  54.699  30.399  1.00  0.00           C
ATOM   8804  C3  POPEl 300     123.129  51.119  28.569  1.00  0.00           C
ATOM   8807  O31 POPEl 300     123.820  50.799  29.799  1.00  0.00           O
ATOM   8808  C31 POPEl 300     125.109  51.049  29.739  1.00  0.00           C
ATOM   8809  O32 POPEl 300     125.690  51.599  28.809  1.00  0.00           O
ATOM   8810  C32 POPEl 300     125.779  50.559  31.019  1.00  0.00           C
ATOM   8813  C23 POPEl 300     121.859  54.140  31.829  1.00  0.00           C
ATOM   8816  C24 POPEl 300     122.120  55.259  32.839  1.00  0.00           C
ATOM   8819  C25 POPEl 300     122.129  54.729  34.279  1.00  0.00           C
ATOM   8822  C26 POPEl 300     121.840  55.809  35.329  1.00  0.00           C
ATOM   8825  C27 POPEl 300     121.639  55.200  36.719  1.00  0.00           C
ATOM   8828  C28 POPEl 300     120.989  56.149  37.739  1.00  0.00           C
ATOM   8831  C29 POPEl 300     121.919  57.229  38.209  1.00  0.00           C
ATOM   8833 0C21 POPEl 300     121.980  57.700  39.469  1.00  0.00           C
ATOM   8835 1C21 POPEl 300     121.079  57.229  40.589  1.00  0.00           C
ATOM   8838 2C21 POPEl 300     121.299  57.989  41.909  1.00  0.00           C
ATOM   8841 3C21 POPEl 300     122.540  57.509  42.679  1.00  0.00           C
ATOM   8844 4C21 POPEl 300     122.670  58.189  44.059  1.00  0.00           C
ATOM   8847 5C21 POPEl 300     123.269  57.269  45.149  1.00  0.00           C
ATOM   8850 6C21 POPEl 300     122.290  56.169  45.589  1.00  0.00           C
ATOM   8853 7C21 POPEl 300     122.800  55.340  46.769  1.00  0.00           C
ATOM   8856 8C21 POPEl 300     121.870  54.169  47.119  1.00  0.00           C
ATOM   8860  C33 POPEl 300     125.550  49.070  31.389  1.00  0.00           C
ATOM   8863  C34 POPEl 300     124.440  48.849  32.429  1.00  0.00           C
ATOM   8866  C35 POPEl 300     124.650  47.569  33.259  1.00  0.00           C
ATOM   8869  C36 POPEl 300     123.699  47.439  34.459  1.00  0.00           C
ATOM   8872  C37 POPEl 300     124.169  46.360  35.449  1.00  0.00           C
ATOM   8875  C38 POPEl 300     123.409  46.349  36.789  1.00  0.00           C
ATOM   8878  C39 POPEl 300     123.740  47.540  37.709  1.00  0.00           C
ATOM   8881 0C31 POPEl 300     123.260  47.359  39.169  1.00  0.00           C
ATOM   8884 1C31 POPEl 300     123.619  48.549  40.059  1.00  0.00           C
ATOM   8887 2C31 POPEl 300     123.650  48.229  41.569  1.00  0.00           C
ATOM   8890 3C31 POPEl 300     122.360  48.559  42.359  1.00  0.00           C
ATOM   8893 4C31 POPEl 300     122.010  50.050  42.409  1.00  0.00           C
ATOM   8896 5C31 POPEl 300     120.900  50.349  43.429  1.00  0.00           C
ATOM   8899 6C31 POPEl 300     120.359  51.779  43.349  1.00  0.00           C
ATOM   8903  NH3 POPEm 301      10.149  41.140  67.729  1.00  0.00           N
ATOM   8907  C12 POPEm 301      10.409  42.349  68.569  1.00  0.00           C
ATOM   8910  C11 POPEm 301       9.109  42.770  69.259  1.00  0.00           C
ATOM   8913  P   POPEm 301       7.339  40.979  70.039  1.00  0.00           P
ATOM   8914  O13 POPEm 301       7.389  39.779  70.899  1.00  0.00           O
ATOM   8915  O14 POPEm 301       6.189  41.889  70.169  1.00  0.00           O
ATOM   8916  O11 POPEm 301       7.509  40.509  68.529  1.00  0.00           O
ATOM   8917  O12 POPEm 301       8.679  41.789  70.209  1.00  0.00           O
ATOM   8918  C1  POPEm 301       6.419  39.829  67.899  1.00  0.00           C
ATOM   8921  C2  POPEm 301       6.929  38.819  66.839  1.00  0.00           C
ATOM   8923  O21 POPEm 301       6.649  39.309  65.519  1.00  0.00           O
ATOM   8924  C21 POPEm 301       7.549  40.139  65.029  1.00  0.00           C
ATOM   8925  O22 POPEm 301       8.579  40.499  65.579  1.00  0.00           O
ATOM   8926  C22 POPEm 301       7.109  40.579  63.619  1.00  0.00           C
ATOM   8929  C3  POPEm 301       6.269  37.429  66.979  1.00  0.00           C
ATOM   8932  O31 POPEm 301       6.789  36.509  65.979  1.00  0.00           O
ATOM   8933  C31 POPEm 301       5.939  36.099  65.039  1.00  0.00           C
ATOM   8934  O32 POPEm 301       4.739  36.349  65.009  1.00  0.00           O
ATOM   8935  C32 POPEm 301       6.709  35.259  64.009  1.00  0.00           C
ATOM   8938  C23 POPEm 301       8.119  40.149  62.529  1.00  0.00           C
ATOM   8941  C24 POPEm 301       7.609  40.349  61.089  1.00  0.00           C
ATOM   8944  C25 POPEm 301       8.699  40.479  59.999  1.00  0.00           C
ATOM   8947  C26 POPEm 301       8.129  40.130  58.609  1.00  0.00           C
ATOM   8950  C27 POPEm 301       9.089  40.369  57.439  1.00  0.00           C
ATOM   8953  C28 POPEm 301       8.639  39.589  56.179  1.00  0.00           C
ATOM   8956  C29 POPEm 301       8.829  40.279  54.849  1.00  0.00           C
ATOM   8958 0C21 POPEm 301       9.349  39.729  53.729  1.00  0.00           C
ATOM   8960 1C21 POPEm 301       9.869  38.319  53.589  1.00  0.00           C
ATOM   8963 2C21 POPEm 301      11.399  38.259  53.769  1.00  0.00           C
ATOM   8966 3C21 POPEm 301      11.959  36.829  53.659  1.00  0.00           C
ATOM   8969 4C21 POPEm 301      13.489  36.800  53.819  1.00  0.00           C
ATOM   8972 5C21 POPEm 301      14.079  35.390  53.709  1.00  0.00           C
ATOM   8975 6C21 POPEm 301      15.599  35.379  53.849  1.00  0.00           C
ATOM   8978 7C21 POPEm 301      16.219  33.979  53.769  1.00  0.00           C
ATOM   8981 8C21 POPEm 301      17.729  33.969  54.029  1.00  0.00           C
ATOM   8985  C33 POPEm 301       5.879  34.960  62.749  1.00  0.00           C
ATOM   8988  C34 POPEm 301       6.599  34.059  61.729  1.00  0.00           C
ATOM   8991  C35 POPEm 301       7.489  34.799  60.709  1.00  0.00           C
ATOM   8994  C36 POPEm 301       8.979  34.809  61.069  1.00  0.00           C
ATOM   8997  C37 POPEm 301       9.959  35.269  59.979  1.00  0.00           C
ATOM   9000  C38 POPEm 301       9.509  36.479  59.139  1.00  0.00           C
ATOM   9003  C39 POPEm 301       8.659  36.140  57.909  1.00  0.00           C
ATOM   9006 0C31 POPEm 301       9.369  35.269  56.859  1.00  0.00           C
ATOM   9009 1C31 POPEm 301       8.399  34.909  55.729  1.00  0.00           C
ATOM   9012 2C31 POPEm 301       8.989  33.969  54.669  1.00  0.00           C
ATOM   9015 3C31 POPEm 301       7.939  33.659  53.589  1.00  0.00           C
ATOM   9018 4C31 POPEm 301       8.399  32.669  52.529  1.00  0.00           C
ATOM   9021 5C31 POPEm 301       7.329  32.489  51.449  1.00  0.00           C
ATOM   9024 6C31 POPEm 301       7.699  31.449  50.389  1.00  0.00           C
ATOM   9028  NH3 POPEn 302      -2.210 126.109  24.989  1.00  0.00           N
ATOM   9032  C12 POPEn 302      -0.770 126.170  25.459  1.00  0.00           C
ATOM   9035  C11 POPEn 302       0.250 125.951  24.309  1.00  0.00           C
ATOM   9038  P   POPEn 302       2.549 124.619  24.369  1.00  0.00           P
ATOM   9039  O13 POPEn 302       2.089 123.980  23.119  1.00  0.00           O
ATOM   9040  O14 POPEn 302       3.909 125.200  24.349  1.00  0.00           O
ATOM   9041  O11 POPEn 302       2.469 123.619  25.579  1.00  0.00           O
ATOM   9042  O12 POPEn 302       1.579 125.811  24.809  1.00  0.00           O
ATOM   9043  C1  POPEn 302       1.469 123.499  26.589  1.00  0.00           C
ATOM   9046  C2  POPEn 302       1.939 124.120  27.929  1.00  0.00           C
ATOM   9048  O21 POPEn 302       0.990 123.919  29.009  1.00  0.00           O
ATOM   9049  C21 POPEn 302       0.150 124.889  29.329  1.00  0.00           C
ATOM   9050  O22 POPEn 302      -0.280 125.741  28.569  1.00  0.00           O
ATOM   9051  C22 POPEn 302      -0.050 124.810  30.859  1.00  0.00           C
ATOM   9054  C3  POPEn 302       2.469 125.579  27.819  1.00  0.00           C
ATOM   9057  O31 POPEn 302       2.879 125.999  29.129  1.00  0.00           O
ATOM   9058  C31 POPEn 302       3.799 126.930  29.219  1.00  0.00           C
ATOM   9059  O32 POPEn 302       4.259 127.560  28.289  1.00  0.00           O
ATOM   9060  C32 POPEn 302       4.269 127.020  30.669  1.00  0.00           C
ATOM   9063  C23 POPEn 302      -1.040 125.829  31.469  1.00  0.00           C
ATOM   9066  C24 POPEn 302      -0.610 126.290  32.879  1.00  0.00           C
ATOM   9069  C25 POPEn 302      -1.050 125.360  34.029  1.00  0.00           C
ATOM   9072  C26 POPEn 302      -0.430 125.741  35.379  1.00  0.00           C
ATOM   9075  C27 POPEn 302      -1.390 125.560  36.569  1.00  0.00           C
ATOM   9078  C28 POPEn 302      -0.760 125.960  37.929  1.00  0.00           C
ATOM   9081  C29 POPEn 302      -0.330 124.789  38.769  1.00  0.00           C
ATOM   9083 0C21 POPEn 302      -0.740 124.491  40.019  1.00  0.00           C
ATOM   9085 1C21 POPEn 302      -1.730 125.270  40.849  1.00  0.00           C
ATOM   9088 2C21 POPEn 302      -1.030 126.240  41.829  1.00  0.00           C
ATOM   9091 3C21 POPEn 302      -0.250 125.540  42.959  1.00  0.00           C
ATOM   9094 4C21 POPEn 302       0.570 126.529  43.799  1.00  0.00           C
ATOM   9097 5C21 POPEn 302       1.419 125.869  44.889  1.00  0.00           C
ATOM   9100 6C21 POPEn 302       0.610 125.320  46.069  1.00  0.00           C
ATOM   9103 7C21 POPEn 302       1.509 124.710  47.149  1.00  0.00           C
ATOM   9106 8C21 POPEn 302       0.740 123.970  48.249  1.00  0.00           C
ATOM   9110  C33 POPEn 302       4.019 125.729  31.479  1.00  0.00           C
ATOM   9113  C34 POPEn 302       4.239 125.969  32.959  1.00  0.00           C
ATOM   9116  C35 POPEn 302       3.799 124.780  33.829  1.00  0.00           C
ATOM   9119  C36 POPEn 302       3.629 125.260  35.269  1.00  0.00           C
ATOM   9122  C37 POPEn 302       3.579 124.139  36.309  1.00  0.00           C
ATOM   9125  C38 POPEn 302       3.439 124.759  37.699  1.00  0.00           C
ATOM   9128  C39 POPEn 302       3.639 123.769  38.849  1.00  0.00           C
ATOM   9131 0C31 POPEn 302       5.059 123.189  38.899  1.00  0.00           C
ATOM   9134 1C31 POPEn 302       5.439 122.680  40.299  1.00  0.00           C
ATOM   9137 2C31 POPEn 302       5.719 123.849  41.269  1.00  0.00           C
ATOM   9140 3C31 POPEn 302       4.829 123.840  42.519  1.00  0.00           C
ATOM   9143 4C31 POPEn 302       5.129 122.669  43.459  1.00  0.00           C
ATOM   9146 5C31 POPEn 302       4.269 122.720  44.729  1.00  0.00           C
ATOM   9149 6C31 POPEn 302       4.599 121.599  45.719  1.00  0.00           C
ATOM   9153  NH3 POPEo 303      29.709  14.449  23.809  1.00  0.00           N
ATOM   9157  C12 POPEo 303      30.789  13.579  23.219  1.00  0.00           C
ATOM   9160  C11 POPEo 303      32.109  14.339  23.089  1.00  0.00           C
ATOM   9163  P   POPEo 303      34.229  12.779  23.279  1.00  0.00           P
ATOM   9164  O13 POPEo 303      35.329  13.759  23.389  1.00  0.00           O
ATOM   9165  O14 POPEo 303      34.599  11.509  22.619  1.00  0.00           O
ATOM   9166  O11 POPEo 303      33.629  12.499  24.709  1.00  0.00           O
ATOM   9167  O12 POPEo 303      33.069  13.489  22.469  1.00  0.00           O
ATOM   9168  C1  POPEo 303      34.539  11.999  25.689  1.00  0.00           C
ATOM   9171  C2  POPEo 303      33.749  11.569  26.929  1.00  0.00           C
ATOM   9173  O21 POPEo 303      34.749  11.169  27.879  1.00  0.00           O
ATOM   9174  C21 POPEo 303      34.519  11.549  29.119  1.00  0.00           C
ATOM   9175  O22 POPEo 303      33.519  12.089  29.549  1.00  0.00           O
ATOM   9176  C22 POPEo 303      35.689  11.099  29.989  1.00  0.00           C
ATOM   9179  C3  POPEo 303      32.779  10.399  26.559  1.00  0.00           C
ATOM   9182  O31 POPEo 303      31.719  10.199  27.519  1.00  0.00           O
ATOM   9183  C31 POPEo 303      32.009   9.359  28.499  1.00  0.00           C
ATOM   9184  O32 POPEo 303      33.110   8.909  28.769  1.00  0.00           O
ATOM   9185  C32 POPEo 303      30.759   9.129  29.349  1.00  0.00           C
ATOM   9188  C23 POPEo 303      35.479  11.489  31.469  1.00  0.00           C
ATOM   9191  C24 POPEo 303      35.839  12.949  31.779  1.00  0.00           C
ATOM   9194  C25 POPEo 303      35.509  13.379  33.219  1.00  0.00           C
ATOM   9197  C26 POPEo 303      36.319  12.649  34.309  1.00  0.00           C
ATOM   9200  C27 POPEo 303      35.519  11.619  35.129  1.00  0.00           C
ATOM   9203  C28 POPEo 303      36.209  11.259  36.459  1.00  0.00           C
ATOM   9206  C29 POPEo 303      37.459  10.429  36.319  1.00  0.00           C
ATOM   9208 0C21 POPEo 303      38.189   9.969  37.359  1.00  0.00           C
ATOM   9210 1C21 POPEo 303      37.909  10.229  38.819  1.00  0.00           C
ATOM   9213 2C21 POPEo 303      37.239   9.039  39.549  1.00  0.00           C
ATOM   9216 3C21 POPEo 303      36.829   9.409  40.989  1.00  0.00           C
ATOM   9219 4C21 POPEo 303      35.979   8.339  41.689  1.00  0.00           C
ATOM   9222 5C21 POPEo 303      35.629   8.739  43.139  1.00  0.00           C
ATOM   9225 6C21 POPEo 303      34.799   7.689  43.879  1.00  0.00           C
ATOM   9228 7C21 POPEo 303      34.399   8.159  45.289  1.00  0.00           C
ATOM   9231 8C21 POPEo 303      33.639   7.099  46.089  1.00  0.00           C
ATOM   9235  C33 POPEo 303      31.099   8.299  30.609  1.00  0.00           C
ATOM   9238  C34 POPEo 303      29.899   8.149  31.549  1.00  0.00           C
ATOM   9241  C35 POPEo 303      30.299   7.729  32.959  1.00  0.00           C
ATOM   9244  C36 POPEo 303      29.089   7.299  33.799  1.00  0.00           C
ATOM   9247  C37 POPEo 303      29.369   7.389  35.299  1.00  0.00           C
ATOM   9250  C38 POPEo 303      28.219   6.859  36.169  1.00  0.00           C
ATOM   9253  C39 POPEo 303      27.019   7.819  36.249  1.00  0.00           C
ATOM   9256 0C31 POPEo 303      27.159   8.859  37.369  1.00  0.00           C
ATOM   9259 1C31 POPEo 303      25.799   9.419  37.799  1.00  0.00           C
ATOM   9262 2C31 POPEo 303      25.799  10.139  39.159  1.00  0.00           C
ATOM   9265 3C31 POPEo 303      26.289  11.589  39.109  1.00  0.00           C
ATOM   9268 4C31 POPEo 303      26.219  12.259  40.489  1.00  0.00           C
ATOM   9271 5C31 POPEo 303      26.369  13.789  40.429  1.00  0.00           C
ATOM   9274 6C31 POPEo 303      26.369  14.429  41.819  1.00  0.00           C
ATOM   9278  NH3 POPEp 304     115.580  73.449  27.249  1.00  0.00           N
ATOM   9282  C12 POPEp 304     116.269  72.500  28.209  1.00  0.00           C
ATOM   9285  C11 POPEp 304     115.809  71.029  28.039  1.00  0.00           C
ATOM   9288  P   POPEp 304     117.430  69.359  29.299  1.00  0.00           P
ATOM   9289  O13 POPEp 304     117.150  68.010  28.779  1.00  0.00           O
ATOM   9290  O14 POPEp 304     118.570  70.110  28.729  1.00  0.00           O
ATOM   9291  O11 POPEp 304     117.670  69.250  30.869  1.00  0.00           O
ATOM   9292  O12 POPEp 304     116.129  70.259  29.199  1.00  0.00           O
ATOM   9293  C1  POPEp 304     117.180  70.250  31.759  1.00  0.00           C
ATOM   9296  C2  POPEp 304     118.179  70.419  32.929  1.00  0.00           C
ATOM   9298  O21 POPEp 304     117.599  71.040  34.089  1.00  0.00           O
ATOM   9299  C21 POPEp 304     116.649  70.370  34.729  1.00  0.00           C
ATOM   9300  O22 POPEp 304     116.150  69.320  34.399  1.00  0.00           O
ATOM   9301  C22 POPEp 304     116.310  71.119  36.019  1.00  0.00           C
ATOM   9304  C3  POPEp 304     119.409  71.259  32.469  1.00  0.00           C
ATOM   9307  O31 POPEp 304     120.529  71.099  33.359  1.00  0.00           O
ATOM   9308  C31 POPEp 304     121.070  72.220  33.849  1.00  0.00           C
ATOM   9309  O32 POPEp 304     120.639  73.339  33.699  1.00  0.00           O
ATOM   9310  C32 POPEp 304     122.329  71.879  34.629  1.00  0.00           C
ATOM   9313  C23 POPEp 304     115.749  70.180  37.109  1.00  0.00           C
ATOM   9316  C24 POPEp 304     115.349  70.939  38.379  1.00  0.00           C
ATOM   9319  C25 POPEp 304     114.979  69.989  39.529  1.00  0.00           C
ATOM   9322  C26 POPEp 304     114.279  70.689  40.699  1.00  0.00           C
ATOM   9325  C27 POPEp 304     114.440  69.910  42.019  1.00  0.00           C
ATOM   9328  C28 POPEp 304     113.829  70.619  43.249  1.00  0.00           C
ATOM   9331  C29 POPEp 304     114.589  71.869  43.639  1.00  0.00           C
ATOM   9333 0C21 POPEp 304     115.300  72.080  44.769  1.00  0.00           C
ATOM   9335 1C21 POPEp 304     115.489  71.099  45.909  1.00  0.00           C
ATOM   9338 2C21 POPEp 304     115.569  71.760  47.299  1.00  0.00           C
ATOM   9341 3C21 POPEp 304     114.230  72.360  47.759  1.00  0.00           C
ATOM   9344 4C21 POPEp 304     114.070  72.410  49.299  1.00  0.00           C
ATOM   9347 5C21 POPEp 304     114.850  73.540  49.999  1.00  0.00           C
ATOM   9350 6C21 POPEp 304     114.340  74.939  49.629  1.00  0.00           C
ATOM   9353 7C21 POPEp 304     114.839  76.029  50.579  1.00  0.00           C
ATOM   9356 8C21 POPEp 304     114.349  77.430  50.189  1.00  0.00           C
ATOM   9360  C33 POPEp 304     122.739  73.049  35.539  1.00  0.00           C
ATOM   9363  C34 POPEp 304     124.090  72.840  36.219  1.00  0.00           C
ATOM   9366  C35 POPEp 304     124.480  74.079  37.039  1.00  0.00           C
ATOM   9369  C36 POPEp 304     125.930  74.070  37.539  1.00  0.00           C
ATOM   9372  C37 POPEp 304     126.550  75.479  37.649  1.00  0.00           C
ATOM   9375  C38 POPEp 304     126.609  76.079  39.059  1.00  0.00           C
ATOM   9378  C39 POPEp 304     125.279  76.660  39.559  1.00  0.00           C
ATOM   9381 0C31 POPEp 304     125.450  77.389  40.899  1.00  0.00           C
ATOM   9384 1C31 POPEp 304     124.129  77.919  41.469  1.00  0.00           C
ATOM   9387 2C31 POPEp 304     124.319  78.890  42.639  1.00  0.00           C
ATOM   9390 3C31 POPEp 304     124.149  78.189  43.999  1.00  0.00           C
ATOM   9393 4C31 POPEp 304     124.239  79.169  45.169  1.00  0.00           C
ATOM   9396 5C31 POPEp 304     123.370  78.750  46.369  1.00  0.00           C
ATOM   9399 6C31 POPEp 304     123.390  79.779  47.499  1.00  0.00           C
ATOM   9403  NH3 POPEq 305      36.279 107.949  29.749  1.00  0.00           N
ATOM   9407  C12 POPEq 305      37.579 107.889  28.979  1.00  0.00           C
ATOM   9410  C11 POPEq 305      38.599 108.919  29.499  1.00  0.00           C
ATOM   9413  P   POPEq 305      41.209 109.239  29.639  1.00  0.00           P
ATOM   9414  O13 POPEq 305      42.239 108.189  29.779  1.00  0.00           O
ATOM   9415  O14 POPEq 305      41.520 110.360  28.729  1.00  0.00           O
ATOM   9416  O11 POPEq 305      40.799 109.789  31.069  1.00  0.00           O
ATOM   9417  O12 POPEq 305      39.909 108.530  29.099  1.00  0.00           O
ATOM   9418  C1  POPEq 305      41.329 109.110  32.209  1.00  0.00           C
ATOM   9421  C2  POPEq 305      40.569 109.570  33.469  1.00  0.00           C
ATOM   9423  O21 POPEq 305      41.069 108.779  34.569  1.00  0.00           O
ATOM   9424  C21 POPEq 305      41.049 109.430  35.729  1.00  0.00           C
ATOM   9425  O22 POPEq 305      40.989 110.640  35.859  1.00  0.00           O
ATOM   9426  C22 POPEq 305      41.089 108.420  36.869  1.00  0.00           C
ATOM   9429  C3  POPEq 305      39.049 109.339  33.259  1.00  0.00           C
ATOM   9432  O31 POPEq 305      38.269 109.500  34.459  1.00  0.00           O
ATOM   9433  C31 POPEq 305      37.669 108.420  34.929  1.00  0.00           C
ATOM   9434  O32 POPEq 305      37.759 107.280  34.489  1.00  0.00           O
ATOM   9435  C32 POPEq 305      36.869 108.849  36.159  1.00  0.00           C
ATOM   9438  C23 POPEq 305      41.969 108.900  38.039  1.00  0.00           C
ATOM   9441  C24 POPEq 305      41.529 108.359  39.399  1.00  0.00           C
ATOM   9444  C25 POPEq 305      42.419 108.940  40.499  1.00  0.00           C
ATOM   9447  C26 POPEq 305      41.790 109.059  41.889  1.00  0.00           C
ATOM   9450  C27 POPEq 305      42.819 109.701  42.829  1.00  0.00           C
ATOM   9453  C28 POPEq 305      42.299 110.090  44.219  1.00  0.00           C
ATOM   9456  C29 POPEq 305      41.779 108.909  44.979  1.00  0.00           C
ATOM   9458 0C21 POPEq 305      40.969 108.999  46.049  1.00  0.00           C
ATOM   9460 1C21 POPEq 305      40.540 110.290  46.689  1.00  0.00           C
ATOM   9463 2C21 POPEq 305      40.349 110.159  48.209  1.00  0.00           C
ATOM   9466 3C21 POPEq 305      41.619 109.799  48.999  1.00  0.00           C
ATOM   9469 4C21 POPEq 305      41.339 109.771  50.509  1.00  0.00           C
ATOM   9472 5C21 POPEq 305      42.469 109.129  51.329  1.00  0.00           C
ATOM   9475 6C21 POPEq 305      42.070 108.940  52.809  1.00  0.00           C
ATOM   9478 7C21 POPEq 305      43.049 108.079  53.619  1.00  0.00           C
ATOM   9481 8C21 POPEq 305      43.040 106.590  53.249  1.00  0.00           C
ATOM   9485  C33 POPEq 305      35.919 107.760  36.689  1.00  0.00           C
ATOM   9488  C34 POPEq 305      35.049 108.280  37.829  1.00  0.00           C
ATOM   9491  C35 POPEq 305      35.809 108.499  39.149  1.00  0.00           C
ATOM   9494  C36 POPEq 305      35.279 107.609  40.259  1.00  0.00           C
ATOM   9497  C37 POPEq 305      35.859 107.930  41.649  1.00  0.00           C
ATOM   9500  C38 POPEq 305      35.069 107.219  42.759  1.00  0.00           C
ATOM   9503  C39 POPEq 305      34.949 105.700  42.529  1.00  0.00           C
ATOM   9506 0C31 POPEq 305      34.000 105.040  43.529  1.00  0.00           C
ATOM   9509 1C31 POPEq 305      33.579 103.639  43.079  1.00  0.00           C
ATOM   9512 2C31 POPEq 305      32.559 103.019  44.029  1.00  0.00           C
ATOM   9515 3C31 POPEq 305      33.180 102.249  45.209  1.00  0.00           C
ATOM   9518 4C31 POPEq 305      32.160 102.099  46.329  1.00  0.00           C
ATOM   9521 5C31 POPEq 305      32.619 101.200  47.479  1.00  0.00           C
ATOM   9524 6C31 POPEq 305      31.639 101.230  48.649  1.00  0.00           C
ATOM   9528  NH3 POPEr 306      30.949  29.019  21.559  1.00  0.00           N
ATOM   9532  C12 POPEr 306      30.729  27.949  22.609  1.00  0.00           C
ATOM   9535  C11 POPEr 306      29.419  27.189  22.339  1.00  0.00           C
ATOM   9538  P   POPEr 306      27.499  25.859  23.429  1.00  0.00           P
ATOM   9539  O13 POPEr 306      26.909  26.139  22.099  1.00  0.00           O
ATOM   9540  O14 POPEr 306      27.539  24.429  23.839  1.00  0.00           O
ATOM   9541  O11 POPEr 306      26.629  26.679  24.459  1.00  0.00           O
ATOM   9542  O12 POPEr 306      28.989  26.439  23.489  1.00  0.00           O
ATOM   9543  C1  POPEr 306      27.079  26.899  25.789  1.00  0.00           C
ATOM   9546  C2  POPEr 306      25.979  27.669  26.559  1.00  0.00           C
ATOM   9548  O21 POPEr 306      26.559  28.339  27.689  1.00  0.00           O
ATOM   9549  C21 POPEr 306      25.919  29.439  28.049  1.00  0.00           C
ATOM   9550  O22 POPEr 306      25.109  30.049  27.359  1.00  0.00           O
ATOM   9551  C22 POPEr 306      26.249  29.739  29.509  1.00  0.00           C
ATOM   9554  C3  POPEr 306      24.809  26.749  27.029  1.00  0.00           C
ATOM   9557  O31 POPEr 306      24.999  26.279  28.379  1.00  0.00           O
ATOM   9558  C31 POPEr 306      25.789  25.229  28.539  1.00  0.00           C
ATOM   9559  O32 POPEr 306      26.099  24.429  27.669  1.00  0.00           O
ATOM   9560  C32 POPEr 306      26.279  25.179  29.989  1.00  0.00           C
ATOM   9563  C23 POPEr 306      26.239  31.259  29.819  1.00  0.00           C
ATOM   9566  C24 POPEr 306      26.429  31.569  31.309  1.00  0.00           C
ATOM   9569  C25 POPEr 306      27.839  31.279  31.839  1.00  0.00           C
ATOM   9572  C26 POPEr 306      27.949  30.099  32.809  1.00  0.00           C
ATOM   9575  C27 POPEr 306      29.419  29.829  33.209  1.00  0.00           C
ATOM   9578  C28 POPEr 306      29.609  29.349  34.659  1.00  0.00           C
ATOM   9581  C29 POPEr 306      29.119  27.959  34.959  1.00  0.00           C
ATOM   9583 0C21 POPEr 306      29.129  27.389  36.179  1.00  0.00           C
ATOM   9585 1C21 POPEr 306      29.619  28.059  37.449  1.00  0.00           C
ATOM   9588 2C21 POPEr 306      28.499  28.259  38.489  1.00  0.00           C
ATOM   9591 3C21 POPEr 306      28.949  29.129  39.669  1.00  0.00           C
ATOM   9594 4C21 POPEr 306      27.829  29.479  40.659  1.00  0.00           C
ATOM   9597 5C21 POPEr 306      27.259  28.299  41.459  1.00  0.00           C
ATOM   9600 6C21 POPEr 306      26.299  28.789  42.559  1.00  0.00           C
ATOM   9603 7C21 POPEr 306      25.789  27.679  43.479  1.00  0.00           C
ATOM   9606 8C21 POPEr 306      25.179  28.219  44.769  1.00  0.00           C
ATOM   9610  C33 POPEr 306      27.819  25.219  30.119  1.00  0.00           C
ATOM   9613  C34 POPEr 306      28.299  25.479  31.569  1.00  0.00           C
ATOM   9616  C35 POPEr 306      28.379  24.259  32.509  1.00  0.00           C
ATOM   9619  C36 POPEr 306      29.019  23.009  31.889  1.00  0.00           C
ATOM   9622  C37 POPEr 306      29.469  21.949  32.909  1.00  0.00           C
ATOM   9625  C38 POPEr 306      30.999  21.849  33.069  1.00  0.00           C
ATOM   9628  C39 POPEr 306      31.649  22.999  33.859  1.00  0.00           C
ATOM   9631 0C31 POPEr 306      31.239  23.049  35.339  1.00  0.00           C
ATOM   9634 1C31 POPEr 306      31.930  24.189  36.099  1.00  0.00           C
ATOM   9637 2C31 POPEr 306      31.429  24.369  37.539  1.00  0.00           C
ATOM   9640 3C31 POPEr 306      31.569  23.119  38.429  1.00  0.00           C
ATOM   9643 4C31 POPEr 306      31.399  23.449  39.919  1.00  0.00           C
ATOM   9646 5C31 POPEr 306      31.469  22.219  40.829  1.00  0.00           C
ATOM   9649 6C31 POPEr 306      31.439  22.579  42.309  1.00  0.00           C
ATOM   9653  NH3 POPEs 307      77.709  88.280  76.039  1.00  0.00           N
ATOM   9657  C12 POPEs 307      76.290  88.609  75.779  1.00  0.00           C
ATOM   9660  C11 POPEs 307      75.379  88.110  76.899  1.00  0.00           C
ATOM   9663  P   POPEs 307      73.360  89.479  75.829  1.00  0.00           P
ATOM   9664  O13 POPEs 307      72.099  89.990  76.379  1.00  0.00           O
ATOM   9665  O14 POPEs 307      74.220  90.479  75.159  1.00  0.00           O
ATOM   9666  O11 POPEs 307      73.059  88.290  74.829  1.00  0.00           O
ATOM   9667  O12 POPEs 307      74.150  88.819  77.009  1.00  0.00           O
ATOM   9668  C1  POPEs 307      72.619  88.679  73.529  1.00  0.00           C
ATOM   9671  C2  POPEs 307      71.709  87.590  72.919  1.00  0.00           C
ATOM   9673  O21 POPEs 307      71.169  88.060  71.669  1.00  0.00           O
ATOM   9674  C21 POPEs 307      72.059  88.200  70.709  1.00  0.00           C
ATOM   9675  O22 POPEs 307      73.230  87.870  70.739  1.00  0.00           O
ATOM   9676  C22 POPEs 307      71.389  88.889  69.529  1.00  0.00           C
ATOM   9679  C3  POPEs 307      70.529  87.229  73.859  1.00  0.00           C
ATOM   9682  O31 POPEs 307      69.559  86.440  73.139  1.00  0.00           O
ATOM   9683  C31 POPEs 307      69.579  85.139  73.369  1.00  0.00           C
ATOM   9684  O32 POPEs 307      69.889  84.590  74.399  1.00  0.00           O
ATOM   9685  C32 POPEs 307      69.339  84.430  72.039  1.00  0.00           C
ATOM   9688  C23 POPEs 307      70.959  87.919  68.409  1.00  0.00           C
ATOM   9691  C24 POPEs 307      70.080  88.639  67.379  1.00  0.00           C
ATOM   9694  C25 POPEs 307      69.709  87.739  66.189  1.00  0.00           C
ATOM   9697  C26 POPEs 307      70.809  87.680  65.129  1.00  0.00           C
ATOM   9700  C27 POPEs 307      70.610  86.529  64.139  1.00  0.00           C
ATOM   9703  C28 POPEs 307      71.820  86.370  63.199  1.00  0.00           C
ATOM   9706  C29 POPEs 307      71.750  85.120  62.369  1.00  0.00           C
ATOM   9708 0C21 POPEs 307      71.879  85.029  61.029  1.00  0.00           C
ATOM   9710 1C21 POPEs 307      72.159  86.160  60.069  1.00  0.00           C
ATOM   9713 2C21 POPEs 307      73.489  85.960  59.299  1.00  0.00           C
ATOM   9716 3C21 POPEs 307      73.449  84.789  58.299  1.00  0.00           C
ATOM   9719 4C21 POPEs 307      74.629  84.820  57.309  1.00  0.00           C
ATOM   9722 5C21 POPEs 307      75.979  84.500  57.949  1.00  0.00           C
ATOM   9725 6C21 POPEs 307      77.149  85.099  57.169  1.00  0.00           C
ATOM   9728 7C21 POPEs 307      78.500  84.810  57.829  1.00  0.00           C
ATOM   9731 8C21 POPEs 307      79.669  85.500  57.129  1.00  0.00           C
ATOM   9735  C33 POPEs 307      69.239  82.889  72.119  1.00  0.00           C
ATOM   9738  C34 POPEs 307      70.059  82.180  71.029  1.00  0.00           C
ATOM   9741  C35 POPEs 307      69.739  82.590  69.589  1.00  0.00           C
ATOM   9744  C36 POPEs 307      71.019  82.680  68.739  1.00  0.00           C
ATOM   9747  C37 POPEs 307      70.730  82.809  67.229  1.00  0.00           C
ATOM   9750  C38 POPEs 307      71.980  82.580  66.369  1.00  0.00           C
ATOM   9753  C39 POPEs 307      72.909  83.790  66.219  1.00  0.00           C
ATOM   9756 0C31 POPEs 307      74.070  83.489  65.249  1.00  0.00           C
ATOM   9759 1C31 POPEs 307      74.969  84.701  64.959  1.00  0.00           C
ATOM   9762 2C31 POPEs 307      75.619  84.649  63.569  1.00  0.00           C
ATOM   9765 3C31 POPEs 307      76.839  83.710  63.529  1.00  0.00           C
ATOM   9768 4C31 POPEs 307      77.349  83.451  62.109  1.00  0.00           C
ATOM   9771 5C31 POPEs 307      78.669  82.680  62.109  1.00  0.00           C
ATOM   9774 6C31 POPEs 307      79.220  82.410  60.709  1.00  0.00           C
ATOM   9778  NH3 POPEt 308     128.750   5.050  25.919  1.00  0.00           N
ATOM   9782  C12 POPEt 308     128.360   3.619  26.129  1.00  0.00           C
ATOM   9785  C11 POPEt 308     127.959   2.921  24.819  1.00  0.00           C
ATOM   9788  P   POPEt 308     126.520   0.941  25.779  1.00  0.00           P
ATOM   9789  O13 POPEt 308     125.320   1.511  25.129  1.00  0.00           O
ATOM   9790  O14 POPEt 308     126.649  -0.528  25.779  1.00  0.00           O
ATOM   9791  O11 POPEt 308     126.709   1.540  27.219  1.00  0.00           O
ATOM   9792  O12 POPEt 308     127.789   1.522  25.029  1.00  0.00           O
ATOM   9793  C1  POPEt 308     125.830   1.382  28.329  1.00  0.00           C
ATOM   9796  C2  POPEt 308     126.669   1.391  29.639  1.00  0.00           C
ATOM   9798  O21 POPEt 308     125.870   1.940  30.709  1.00  0.00           O
ATOM   9799  C21 POPEt 308     126.280   1.572  31.919  1.00  0.00           C
ATOM   9800  O22 POPEt 308     127.080   0.681  32.139  1.00  0.00           O
ATOM   9801  C22 POPEt 308     125.699   2.509  32.989  1.00  0.00           C
ATOM   9804  C3  POPEt 308     127.940   2.270  29.439  1.00  0.00           C
ATOM   9807  O31 POPEt 308     128.759   2.360  30.619  1.00  0.00           O
ATOM   9808  C31 POPEt 308     129.900   1.691  30.579  1.00  0.00           C
ATOM   9809  O32 POPEt 308     130.300   0.991  29.659  1.00  0.00           O
ATOM   9810  C32 POPEt 308     130.699   1.931  31.869  1.00  0.00           C
ATOM   9813  C23 POPEt 308     125.200   1.791  34.259  1.00  0.00           C
ATOM   9816  C24 POPEt 308     124.829   2.711  35.439  1.00  0.00           C
ATOM   9819  C25 POPEt 308     125.799   2.591  36.619  1.00  0.00           C
ATOM   9822  C26 POPEt 308     125.229   3.061  37.969  1.00  0.00           C
ATOM   9825  C27 POPEt 308     126.180   2.760  39.139  1.00  0.00           C
ATOM   9828  C28 POPEt 308     125.510   2.839  40.519  1.00  0.00           C
ATOM   9831  C29 POPEt 308     124.620   1.660  40.779  1.00  0.00           C
ATOM   9833 0C21 POPEt 308     123.799   1.470  41.819  1.00  0.00           C
ATOM   9835 1C21 POPEt 308     123.549   2.421  42.969  1.00  0.00           C
ATOM   9838 2C21 POPEt 308     122.049   2.670  43.209  1.00  0.00           C
ATOM   9841 3C21 POPEt 308     121.280   1.421  43.669  1.00  0.00           C
ATOM   9844 4C21 POPEt 308     119.839   1.721  44.119  1.00  0.00           C
ATOM   9847 5C21 POPEt 308     119.230   0.570  44.929  1.00  0.00           C
ATOM   9850 6C21 POPEt 308     118.029   1.020  45.779  1.00  0.00           C
ATOM   9853 7C21 POPEt 308     117.530  -0.059  46.739  1.00  0.00           C
ATOM   9856 8C21 POPEt 308     116.450   0.451  47.709  1.00  0.00           C
ATOM   9860  C33 POPEt 308     129.820   2.060  33.139  1.00  0.00           C
ATOM   9863  C34 POPEt 308     130.648   2.161  34.429  1.00  0.00           C
ATOM   9866  C35 POPEt 308     129.790   2.421  35.669  1.00  0.00           C
ATOM   9869  C36 POPEt 308     130.578   2.171  36.959  1.00  0.00           C
ATOM   9872  C37 POPEt 308     129.809   2.480  38.249  1.00  0.00           C
ATOM   9875  C38 POPEt 308     130.609   2.031  39.499  1.00  0.00           C
ATOM   9878  C39 POPEt 308     130.030   0.761  40.129  1.00  0.00           C
ATOM   9881 0C31 POPEt 308     128.839   1.041  41.049  1.00  0.00           C
ATOM   9884 1C31 POPEt 308     129.160   0.830  42.539  1.00  0.00           C
ATOM   9887 2C31 POPEt 308     130.269   1.732  43.079  1.00  0.00           C
ATOM   9890 3C31 POPEt 308     130.728   1.342  44.499  1.00  0.00           C
ATOM   9893 4C31 POPEt 308     129.590   1.382  45.529  1.00  0.00           C
ATOM   9896 5C31 POPEt 308     130.089   1.260  46.969  1.00  0.00           C
ATOM   9899 6C31 POPEt 308     128.989   1.470  48.009  1.00  0.00           C
ATOM   9903  NH3 POPEu 309      32.999  86.300  29.039  1.00  0.00           N
ATOM   9907  C12 POPEu 309      33.649  87.420  28.279  1.00  0.00           C
ATOM   9910  C11 POPEu 309      33.629  88.769  29.009  1.00  0.00           C
ATOM   9913  P   POPEu 309      32.649  90.360  27.199  1.00  0.00           P
ATOM   9914  O13 POPEu 309      33.139  90.899  25.919  1.00  0.00           O
ATOM   9915  O14 POPEu 309      31.669  89.260  27.139  1.00  0.00           O
ATOM   9916  O11 POPEu 309      32.000  91.489  28.089  1.00  0.00           O
ATOM   9917  O12 POPEu 309      33.869  89.840  28.079  1.00  0.00           O
ATOM   9918  C1  POPEu 309      32.489  91.950  29.349  1.00  0.00           C
ATOM   9921  C2  POPEu 309      31.359  92.020  30.409  1.00  0.00           C
ATOM   9923  O21 POPEu 309      31.899  92.749  31.519  1.00  0.00           O
ATOM   9924  C21 POPEu 309      31.059  93.210  32.409  1.00  0.00           C
ATOM   9925  O22 POPEu 309      29.849  93.101  32.439  1.00  0.00           O
ATOM   9926  C22 POPEu 309      31.899  93.859  33.489  1.00  0.00           C
ATOM   9929  C3  POPEu 309      30.929  90.570  30.819  1.00  0.00           C
ATOM   9932  O31 POPEu 309      29.849  90.519  31.759  1.00  0.00           O
ATOM   9933  C31 POPEu 309      29.879  89.619  32.719  1.00  0.00           C
ATOM   9934  O32 POPEu 309      28.999  88.800  32.939  1.00  0.00           O
ATOM   9935  C32 POPEu 309      31.039  89.799  33.699  1.00  0.00           C
ATOM   9938  C23 POPEu 309      31.179  94.040  34.829  1.00  0.00           C
ATOM   9941  C24 POPEu 309      32.179  94.479  35.899  1.00  0.00           C
ATOM   9944  C25 POPEu 309      31.559  94.579  37.289  1.00  0.00           C
ATOM   9947  C26 POPEu 309      32.549  95.090  38.339  1.00  0.00           C
ATOM   9950  C27 POPEu 309      32.909  96.559  38.109  1.00  0.00           C
ATOM   9953  C28 POPEu 309      33.699  97.201  39.269  1.00  0.00           C
ATOM   9956  C29 POPEu 309      35.189  96.979  39.189  1.00  0.00           C
ATOM   9958 0C21 POPEu 309      36.209  97.849  39.039  1.00  0.00           C
ATOM   9960 1C21 POPEu 309      36.259  99.360  38.879  1.00  0.00           C
ATOM   9963 2C21 POPEu 309      34.989 100.220  39.049  1.00  0.00           C
ATOM   9966 3C21 POPEu 309      35.229 101.710  38.739  1.00  0.00           C
ATOM   9969 4C21 POPEu 309      33.969 102.540  39.019  1.00  0.00           C
ATOM   9972 5C21 POPEu 309      33.909 103.859  38.239  1.00  0.00           C
ATOM   9975 6C21 POPEu 309      33.629 103.639  36.739  1.00  0.00           C
ATOM   9978 7C21 POPEu 309      33.389 104.950  35.989  1.00  0.00           C
ATOM   9981 8C21 POPEu 309      34.239 105.069  34.729  1.00  0.00           C
ATOM   9985  C33 POPEu 309      30.709  89.120  35.059  1.00  0.00           C
ATOM   9988  C34 POPEu 309      31.259  89.850  36.289  1.00  0.00           C
ATOM   9991  C35 POPEu 309      30.719  89.250  37.599  1.00  0.00           C
ATOM   9994  C36 POPEu 309      31.399  89.869  38.829  1.00  0.00           C
ATOM   9997  C37 POPEu 309      30.869  89.339  40.169  1.00  0.00           C
ATOM  10000  C38 POPEu 309      31.459  90.090  41.389  1.00  0.00           C
ATOM  10003  C39 POPEu 309      32.969  90.309  41.279  1.00  0.00           C
ATOM  10006 0C31 POPEu 309      33.599  91.021  42.489  1.00  0.00           C
ATOM  10009 1C31 POPEu 309      34.799  91.869  42.049  1.00  0.00           C
ATOM  10012 2C31 POPEu 309      35.680  92.389  43.189  1.00  0.00           C
ATOM  10015 3C31 POPEu 309      34.899  93.119  44.289  1.00  0.00           C
ATOM  10018 4C31 POPEu 309      35.829  93.919  45.219  1.00  0.00           C
ATOM  10021 5C31 POPEu 309      35.059  94.710  46.279  1.00  0.00           C
ATOM  10024 6C31 POPEu 309      35.949  95.650  47.099  1.00  0.00           C
ATOM  10028  NH3 POPEv 310      61.689  76.009  75.109  1.00  0.00           N
ATOM  10032  C12 POPEv 310      61.759  74.529  74.859  1.00  0.00           C
ATOM  10035  C11 POPEv 310      60.589  73.790  75.519  1.00  0.00           C
ATOM  10038  P   POPEv 310      59.500  72.290  73.639  1.00  0.00           P
ATOM  10039  O13 POPEv 310      59.299  70.849  73.399  1.00  0.00           O
ATOM  10040  O14 POPEv 310      58.299  73.150  73.789  1.00  0.00           O
ATOM  10041  O11 POPEv 310      60.379  72.960  72.519  1.00  0.00           O
ATOM  10042  O12 POPEv 310      60.389  72.500  74.929  1.00  0.00           O
ATOM  10043  C1  POPEv 310      60.860  72.259  71.369  1.00  0.00           C
ATOM  10046  C2  POPEv 310      59.739  72.019  70.309  1.00  0.00           C
ATOM  10048  O21 POPEv 310      60.329  71.799  69.019  1.00  0.00           O
ATOM  10049  C21 POPEv 310      60.809  70.600  68.809  1.00  0.00           C
ATOM  10050  O22 POPEv 310      60.919  69.710  69.629  1.00  0.00           O
ATOM  10051  C22 POPEv 310      61.149  70.479  67.329  1.00  0.00           C
ATOM  10054  C3  POPEv 310      58.719  73.189  70.169  1.00  0.00           C
ATOM  10057  O31 POPEv 310      59.039  74.120  69.099  1.00  0.00           O
ATOM  10058  C31 POPEv 310      58.589  73.729  67.909  1.00  0.00           C
ATOM  10059  O32 POPEv 310      57.809  72.820  67.699  1.00  0.00           O
ATOM  10060  C32 POPEv 310      59.220  74.589  66.809  1.00  0.00           C
ATOM  10063  C23 POPEv 310      61.379  69.009  66.899  1.00  0.00           C
ATOM  10066  C24 POPEv 310      61.839  68.890  65.439  1.00  0.00           C
ATOM  10069  C25 POPEv 310      60.939  69.609  64.429  1.00  0.00           C
ATOM  10072  C26 POPEv 310      61.409  69.460  62.969  1.00  0.00           C
ATOM  10075  C27 POPEv 310      60.680  70.410  62.019  1.00  0.00           C
ATOM  10078  C28 POPEv 310      61.399  70.650  60.679  1.00  0.00           C
ATOM  10081  C29 POPEv 310      61.459  69.410  59.819  1.00  0.00           C
ATOM  10083 0C21 POPEv 310      61.109  69.279  58.529  1.00  0.00           C
ATOM  10085 1C21 POPEv 310      60.569  70.340  57.609  1.00  0.00           C
ATOM  10088 2C21 POPEv 310      61.609  70.849  56.589  1.00  0.00           C
ATOM  10091 3C21 POPEv 310      62.139  69.779  55.619  1.00  0.00           C
ATOM  10094 4C21 POPEv 310      63.279  70.299  54.729  1.00  0.00           C
ATOM  10097 5C21 POPEv 310      63.839  69.229  53.779  1.00  0.00           C
ATOM  10100 6C21 POPEv 310      65.150  69.680  53.109  1.00  0.00           C
ATOM  10103 7C21 POPEv 310      65.719  68.630  52.149  1.00  0.00           C
ATOM  10106 8C21 POPEv 310      67.149  68.950  51.669  1.00  0.00           C
ATOM  10110  C33 POPEv 310      58.839  74.049  65.419  1.00  0.00           C
ATOM  10113  C34 POPEv 310      59.360  74.939  64.279  1.00  0.00           C
ATOM  10116  C35 POPEv 310      58.989  74.379  62.909  1.00  0.00           C
ATOM  10119  C36 POPEv 310      59.410  75.309  61.769  1.00  0.00           C
ATOM  10122  C37 POPEv 310      60.109  74.559  60.629  1.00  0.00           C
ATOM  10125  C38 POPEv 310      60.209  75.419  59.369  1.00  0.00           C
ATOM  10128  C39 POPEv 310      61.189  74.869  58.329  1.00  0.00           C
ATOM  10131 0C31 POPEv 310      60.799  75.289  56.909  1.00  0.00           C
ATOM  10134 1C31 POPEv 310      61.939  75.119  55.899  1.00  0.00           C
ATOM  10137 2C31 POPEv 310      61.450  75.289  54.459  1.00  0.00           C
ATOM  10140 3C31 POPEv 310      60.820  74.009  53.899  1.00  0.00           C
ATOM  10143 4C31 POPEv 310      60.369  74.160  52.439  1.00  0.00           C
ATOM  10146 5C31 POPEv 310      60.029  72.809  51.769  1.00  0.00           C
ATOM  10149 6C31 POPEv 310      59.570  72.979  50.319  1.00  0.00           C
ATOM  10153  NH3 POPEw 311      43.779 125.470  71.219  1.00  0.00           N
ATOM  10157  C12 POPEw 311      44.319 125.890  72.549  1.00  0.00           C
ATOM  10160  C11 POPEw 311      44.389 124.701  73.539  1.00  0.00           C
ATOM  10163  P   POPEw 311      44.649 122.189  72.739  1.00  0.00           P
ATOM  10164  O13 POPEw 311      45.070 121.200  73.749  1.00  0.00           O
ATOM  10165  O14 POPEw 311      43.229 122.249  72.309  1.00  0.00           O
ATOM  10166  O11 POPEw 311      45.519 121.769  71.489  1.00  0.00           O
ATOM  10167  O12 POPEw 311      45.219 123.639  73.039  1.00  0.00           O
ATOM  10168  C1  POPEw 311      46.299 122.650  70.679  1.00  0.00           C
ATOM  10171  C2  POPEw 311      47.799 122.770  71.059  1.00  0.00           C
ATOM  10173  O21 POPEw 311      48.379 123.609  70.039  1.00  0.00           O
ATOM  10174  C21 POPEw 311      49.259 124.500  70.479  1.00  0.00           C
ATOM  10175  O22 POPEw 311      49.519 124.710  71.649  1.00  0.00           O
ATOM  10176  C22 POPEw 311      50.009 125.060  69.269  1.00  0.00           C
ATOM  10179  C3  POPEw 311      48.549 121.389  71.119  1.00  0.00           C
ATOM  10182  O31 POPEw 311      49.549 121.230  70.069  1.00  0.00           O
ATOM  10183  C31 POPEw 311      49.299 120.299  69.159  1.00  0.00           C
ATOM  10184  O32 POPEw 311      48.399 119.479  69.239  1.00  0.00           O
ATOM  10185  C32 POPEw 311      50.340 120.309  68.029  1.00  0.00           C
ATOM  10188  C23 POPEw 311      50.529 126.499  69.459  1.00  0.00           C
ATOM  10191  C24 POPEw 311      51.759 126.810  68.589  1.00  0.00           C
ATOM  10194  C25 POPEw 311      51.520 126.790  67.069  1.00  0.00           C
ATOM  10197  C26 POPEw 311      50.599 127.919  66.579  1.00  0.00           C
ATOM  10200  C27 POPEw 311      50.639 128.079  65.049  1.00  0.00           C
ATOM  10203  C28 POPEw 311      49.709 129.210  64.539  1.00  0.00           C
ATOM  10206  C29 POPEw 311      50.239 129.889  63.299  1.00  0.00           C
ATOM  10208 0C21 POPEw 311      49.799 129.729  62.039  1.00  0.00           C
ATOM  10210 1C21 POPEw 311      48.689 128.840  61.579  1.00  0.00           C
ATOM  10213 2C21 POPEw 311      48.329 128.990  60.079  1.00  0.00           C
ATOM  10216 3C21 POPEw 311      49.419 128.499  59.109  1.00  0.00           C
ATOM  10219 4C21 POPEw 311      50.289 129.609  58.469  1.00  0.00           C
ATOM  10222 5C21 POPEw 311      49.559 130.501  57.439  1.00  0.00           C
ATOM  10225 6C21 POPEw 311      49.389 129.859  56.059  1.00  0.00           C
ATOM  10228 7C21 POPEw 311      48.709 130.811  55.059  1.00  0.00           C
ATOM  10231 8C21 POPEw 311      48.449 130.169  53.699  1.00  0.00           C
ATOM  10235  C33 POPEw 311      50.489 121.650  67.259  1.00  0.00           C
ATOM  10238  C34 POPEw 311      51.479 121.499  66.099  1.00  0.00           C
ATOM  10241  C35 POPEw 311      52.019 122.830  65.539  1.00  0.00           C
ATOM  10244  C36 POPEw 311      51.379 123.349  64.239  1.00  0.00           C
ATOM  10247  C37 POPEw 311      52.239 124.491  63.679  1.00  0.00           C
ATOM  10250  C38 POPEw 311      51.910 124.910  62.249  1.00  0.00           C
ATOM  10253  C39 POPEw 311      52.989 125.829  61.639  1.00  0.00           C
ATOM  10256 0C31 POPEw 311      53.149 127.149  62.389  1.00  0.00           C
ATOM  10259 1C31 POPEw 311      54.239 128.049  61.789  1.00  0.00           C
ATOM  10262 2C31 POPEw 311      54.199 129.469  62.359  1.00  0.00           C
ATOM  10265 3C31 POPEw 311      54.459 129.579  63.869  1.00  0.00           C
ATOM  10268 4C31 POPEw 311      54.299 131.020  64.359  1.00  0.00           C
ATOM  10271 5C31 POPEw 311      54.579 131.191  65.859  1.00  0.00           C
ATOM  10274 6C31 POPEw 311      54.839 132.648  66.259  1.00  0.00           C
ATOM  10278  NH3 POPEx 312      90.769 123.219  70.809  1.00  0.00           N
ATOM  10282  C12 POPEx 312      89.489 123.430  70.069  1.00  0.00           C
ATOM  10285  C11 POPEx 312      88.290 123.119  70.949  1.00  0.00           C
ATOM  10288  P   POPEx 312      85.730 122.749  70.649  1.00  0.00           P
ATOM  10289  O13 POPEx 312      85.769 122.630  72.129  1.00  0.00           O
ATOM  10290  O14 POPEx 312      84.699 123.670  70.109  1.00  0.00           O
ATOM  10291  O11 POPEx 312      85.599 121.319  69.979  1.00  0.00           O
ATOM  10292  O12 POPEx 312      87.140 123.229  70.119  1.00  0.00           O
ATOM  10293  C1  POPEx 312      85.809 121.150  68.579  1.00  0.00           C
ATOM  10296  C2  POPEx 312      86.150 119.670  68.239  1.00  0.00           C
ATOM  10298  O21 POPEx 312      86.489 119.609  66.829  1.00  0.00           O
ATOM  10299  C21 POPEx 312      87.350 118.639  66.529  1.00  0.00           C
ATOM  10300  O22 POPEx 312      87.969 117.970  67.329  1.00  0.00           O
ATOM  10301  C22 POPEx 312      87.469 118.499  64.999  1.00  0.00           C
ATOM  10304  C3  POPEx 312      84.969 118.710  68.599  1.00  0.00           C
ATOM  10307  O31 POPEx 312      85.009 117.510  67.789  1.00  0.00           O
ATOM  10308  C31 POPEx 312      84.060 116.620  67.929  1.00  0.00           C
ATOM  10309  O32 POPEx 312      83.090 116.669  68.689  1.00  0.00           O
ATOM  10310  C32 POPEx 312      84.359 115.489  66.929  1.00  0.00           C
ATOM  10313  C23 POPEx 312      88.209 117.219  64.489  1.00  0.00           C
ATOM  10316  C24 POPEx 312      87.269 116.170  63.849  1.00  0.00           C
ATOM  10319  C25 POPEx 312      87.879 115.410  62.649  1.00  0.00           C
ATOM  10322  C26 POPEx 312      86.819 114.660  61.829  1.00  0.00           C
ATOM  10325  C27 POPEx 312      87.290 114.099  60.469  1.00  0.00           C
ATOM  10328  C28 POPEx 312      86.189 113.259  59.779  1.00  0.00           C
ATOM  10331  C29 POPEx 312      86.590 112.560  58.509  1.00  0.00           C
ATOM  10333 0C21 POPEx 312      85.809 112.320  57.429  1.00  0.00           C
ATOM  10335 1C21 POPEx 312      84.349 112.669  57.269  1.00  0.00           C
ATOM  10338 2C21 POPEx 312      83.449 111.470  56.909  1.00  0.00           C
ATOM  10341 3C21 POPEx 312      83.339 110.410  58.019  1.00  0.00           C
ATOM  10344 4C21 POPEx 312      84.340 109.250  57.879  1.00  0.00           C
ATOM  10347 5C21 POPEx 312      84.769 108.679  59.239  1.00  0.00           C
ATOM  10350 6C21 POPEx 312      85.629 107.410  59.129  1.00  0.00           C
ATOM  10353 7C21 POPEx 312      86.240 107.020  60.479  1.00  0.00           C
ATOM  10356 8C21 POPEx 312      86.879 105.630  60.509  1.00  0.00           C
ATOM  10360  C33 POPEx 312      83.129 115.150  66.059  1.00  0.00           C
ATOM  10363  C34 POPEx 312      83.269 113.810  65.309  1.00  0.00           C
ATOM  10366  C35 POPEx 312      83.799 113.889  63.869  1.00  0.00           C
ATOM  10369  C36 POPEx 312      82.940 114.789  62.949  1.00  0.00           C
ATOM  10372  C37 POPEx 312      83.109 114.491  61.449  1.00  0.00           C
ATOM  10375  C38 POPEx 312      82.120 113.469  60.859  1.00  0.00           C
ATOM  10378  C39 POPEx 312      80.719 114.029  60.579  1.00  0.00           C
ATOM  10381 0C31 POPEx 312      79.939 113.101  59.639  1.00  0.00           C
ATOM  10384 1C31 POPEx 312      78.549 113.639  59.249  1.00  0.00           C
ATOM  10387 2C31 POPEx 312      78.019 112.960  57.989  1.00  0.00           C
ATOM  10390 3C31 POPEx 312      76.559 113.320  57.669  1.00  0.00           C
ATOM  10393 4C31 POPEx 312      76.109 112.779  56.309  1.00  0.00           C
ATOM  10396 5C31 POPEx 312      74.589 112.840  56.139  1.00  0.00           C
ATOM  10399 6C31 POPEx 312      74.099 112.429  54.749  1.00  0.00           C
ATOM  10403  NH3 POPEy 313      47.779  39.639  68.949  1.00  0.00           N
ATOM  10407  C12 POPEy 313      49.259  39.589  68.819  1.00  0.00           C
ATOM  10410  C11 POPEy 313      49.889  40.049  70.139  1.00  0.00           C
ATOM  10413  P   POPEy 313      52.409  40.889  70.369  1.00  0.00           P
ATOM  10414  O13 POPEy 313      51.879  42.179  70.879  1.00  0.00           O
ATOM  10415  O14 POPEy 313      53.409  40.180  71.189  1.00  0.00           O
ATOM  10416  O11 POPEy 313      53.079  41.119  68.939  1.00  0.00           O
ATOM  10417  O12 POPEy 313      51.279  39.869  70.029  1.00  0.00           O
ATOM  10418  C1  POPEy 313      52.609  42.160  68.069  1.00  0.00           C
ATOM  10421  C2  POPEy 313      53.269  42.149  66.649  1.00  0.00           C
ATOM  10423  O21 POPEy 313      54.689  42.369  66.779  1.00  0.00           O
ATOM  10424  C21 POPEy 313      55.449  41.909  65.799  1.00  0.00           C
ATOM  10425  O22 POPEy 313      55.099  41.149  64.909  1.00  0.00           O
ATOM  10426  C22 POPEy 313      56.869  42.480  65.919  1.00  0.00           C
ATOM  10429  C3  POPEy 313      52.649  43.269  65.749  1.00  0.00           C
ATOM  10432  O31 POPEy 313      52.729  42.919  64.359  1.00  0.00           O
ATOM  10433  C31 POPEy 313      52.529  43.880  63.469  1.00  0.00           C
ATOM  10434  O32 POPEy 313      52.570  45.079  63.689  1.00  0.00           O
ATOM  10435  C32 POPEy 313      52.259  43.239  62.109  1.00  0.00           C
ATOM  10438  C23 POPEy 313      57.239  43.389  64.729  1.00  0.00           C
ATOM  10441  C24 POPEy 313      58.649  43.989  64.869  1.00  0.00           C
ATOM  10444  C25 POPEy 313      59.039  44.929  63.709  1.00  0.00           C
ATOM  10447  C26 POPEy 313      59.290  44.169  62.409  1.00  0.00           C
ATOM  10450  C27 POPEy 313      59.570  45.059  61.189  1.00  0.00           C
ATOM  10453  C28 POPEy 313      59.699  44.199  59.909  1.00  0.00           C
ATOM  10456  C29 POPEy 313      59.899  45.019  58.659  1.00  0.00           C
ATOM  10458 0C21 POPEy 313      59.009  45.159  57.659  1.00  0.00           C
ATOM  10460 1C21 POPEy 313      57.629  44.559  57.629  1.00  0.00           C
ATOM  10463 2C21 POPEy 313      56.650  45.329  56.729  1.00  0.00           C
ATOM  10466 3C21 POPEy 313      56.879  45.089  55.229  1.00  0.00           C
ATOM  10469 4C21 POPEy 313      55.709  45.589  54.369  1.00  0.00           C
ATOM  10472 5C21 POPEy 313      55.619  47.119  54.279  1.00  0.00           C
ATOM  10475 6C21 POPEy 313      54.339  47.569  53.569  1.00  0.00           C
ATOM  10478 7C21 POPEy 313      54.199  49.090  53.499  1.00  0.00           C
ATOM  10481 8C21 POPEy 313      52.889  49.529  52.849  1.00  0.00           C
ATOM  10485  C33 POPEy 313      51.129  43.939  61.309  1.00  0.00           C
ATOM  10488  C34 POPEy 313      50.899  43.329  59.919  1.00  0.00           C
ATOM  10491  C35 POPEy 313      50.189  41.959  59.939  1.00  0.00           C
ATOM  10494  C36 POPEy 313      49.869  41.409  58.539  1.00  0.00           C
ATOM  10497  C37 POPEy 313      49.009  40.139  58.609  1.00  0.00           C
ATOM  10500  C38 POPEy 313      49.139  39.219  57.379  1.00  0.00           C
ATOM  10503  C39 POPEy 313      48.789  39.869  56.039  1.00  0.00           C
ATOM  10506 0C31 POPEy 313      48.969  38.889  54.859  1.00  0.00           C
ATOM  10509 1C31 POPEy 313      47.770  37.939  54.659  1.00  0.00           C
ATOM  10512 2C31 POPEy 313      48.169  36.489  54.329  1.00  0.00           C
ATOM  10515 3C31 POPEy 313      49.039  36.319  53.079  1.00  0.00           C
ATOM  10518 4C31 POPEy 313      49.319  34.839  52.779  1.00  0.00           C
ATOM  10521 5C31 POPEy 313      50.239  34.589  51.579  1.00  0.00           C
ATOM  10524 6C31 POPEy 313      50.489  33.109  51.319  1.00  0.00           C
ATOM  10528  NH3 POPEz 314      57.329  15.379  69.779  1.00  0.00           N
ATOM  10532  C12 POPEz 314      58.699  15.889  70.099  1.00  0.00           C
ATOM  10535  C11 POPEz 314      59.069  16.969  69.079  1.00  0.00           C
ATOM  10538  P   POPEz 314      60.540  18.699  70.429  1.00  0.00           P
ATOM  10539  O13 POPEz 314      59.519  18.569  71.489  1.00  0.00           O
ATOM  10540  O14 POPEz 314      61.949  18.599  70.859  1.00  0.00           O
ATOM  10541  O11 POPEz 314      60.259  19.999  69.559  1.00  0.00           O
ATOM  10542  O12 POPEz 314      60.329  17.549  69.379  1.00  0.00           O
ATOM  10543  C1  POPEz 314      60.169  19.949  68.129  1.00  0.00           C
ATOM  10546  C2  POPEz 314      60.039  21.389  67.559  1.00  0.00           C
ATOM  10548  O21 POPEz 314      59.989  21.329  66.119  1.00  0.00           O
ATOM  10549  C21 POPEz 314      58.929  21.919  65.569  1.00  0.00           C
ATOM  10550  O22 POPEz 314      57.979  22.379  66.179  1.00  0.00           O
ATOM  10551  C22 POPEz 314      59.049  21.869  64.039  1.00  0.00           C
ATOM  10554  C3  POPEz 314      61.239  22.249  67.999  1.00  0.00           C
ATOM  10557  O31 POPEz 314      61.109  23.609  67.529  1.00  0.00           O
ATOM  10558  C31 POPEz 314      61.739  24.089  66.449  1.00  0.00           C
ATOM  10559  O32 POPEz 314      61.529  25.219  66.009  1.00  0.00           O
ATOM  10560  C32 POPEz 314      62.739  23.119  65.809  1.00  0.00           C
ATOM  10563  C23 POPEz 314      58.759  23.249  63.379  1.00  0.00           C
ATOM  10566  C24 POPEz 314      58.589  23.129  61.859  1.00  0.00           C
ATOM  10569  C25 POPEz 314      58.360  24.479  61.159  1.00  0.00           C
ATOM  10572  C26 POPEz 314      57.949  24.299  59.689  1.00  0.00           C
ATOM  10575  C27 POPEz 314      58.009  25.579  58.859  1.00  0.00           C
ATOM  10578  C28 POPEz 314      57.529  25.339  57.409  1.00  0.00           C
ATOM  10581  C29 POPEz 314      57.679  26.569  56.539  1.00  0.00           C
ATOM  10583 0C21 POPEz 314      58.679  26.789  55.669  1.00  0.00           C
ATOM  10585 1C21 POPEz 314      59.829  25.849  55.419  1.00  0.00           C
ATOM  10588 2C21 POPEz 314      60.709  26.259  54.219  1.00  0.00           C
ATOM  10591 3C21 POPEz 314      59.969  26.209  52.869  1.00  0.00           C
ATOM  10594 4C21 POPEz 314      60.879  26.639  51.709  1.00  0.00           C
ATOM  10597 5C21 POPEz 314      60.099  26.979  50.429  1.00  0.00           C
ATOM  10600 6C21 POPEz 314      61.039  27.379  49.289  1.00  0.00           C
ATOM  10603 7C21 POPEz 314      60.309  27.839  48.019  1.00  0.00           C
ATOM  10606 8C21 POPEz 314      61.239  28.539  47.029  1.00  0.00           C
ATOM  10610  C33 POPEz 314      63.609  23.759  64.719  1.00  0.00           C
ATOM  10613  C34 POPEz 314      62.840  24.029  63.419  1.00  0.00           C
ATOM  10616  C35 POPEz 314      62.809  22.909  62.369  1.00  0.00           C
ATOM  10619  C36 POPEz 314      62.359  23.499  61.029  1.00  0.00           C
ATOM  10622  C37 POPEz 314      62.169  22.529  59.859  1.00  0.00           C
ATOM  10625  C38 POPEz 314      61.599  23.289  58.649  1.00  0.00           C
ATOM  10628  C39 POPEz 314      60.779  22.439  57.669  1.00  0.00           C
ATOM  10631 0C31 POPEz 314      61.590  21.379  56.919  1.00  0.00           C
ATOM  10634 1C31 POPEz 314      60.750  20.769  55.789  1.00  0.00           C
ATOM  10637 2C31 POPEz 314      61.249  19.429  55.249  1.00  0.00           C
ATOM  10640 3C31 POPEz 314      62.729  19.429  54.819  1.00  0.00           C
ATOM  10643 4C31 POPEz 314      63.110  18.159  54.039  1.00  0.00           C
ATOM  10646 5C31 POPEz 314      63.299  18.419  52.539  1.00  0.00           C
ATOM  10649 6C31 POPEz 314      63.570  17.159  51.729  1.00  0.00           C
ATOM  10653  NH3 POPE0 315      22.789  92.429  29.609  1.00  0.00           N
ATOM  10657  C12 POPE0 315      21.859  91.839  30.639  1.00  0.00           C
ATOM  10660  C11 POPE0 315      20.489  92.540  30.689  1.00  0.00           C
ATOM  10663  P   POPE0 315      18.149  91.210  30.899  1.00  0.00           P
ATOM  10664  O13 POPE0 315      17.129  91.750  31.809  1.00  0.00           O
ATOM  10665  O14 POPE0 315      18.009  91.480  29.439  1.00  0.00           O
ATOM  10666  O11 POPE0 315      18.229  89.640  31.109  1.00  0.00           O
ATOM  10667  O12 POPE0 315      19.559  91.720  31.399  1.00  0.00           O
ATOM  10668  C1  POPE0 315      19.479  88.970  30.949  1.00  0.00           C
ATOM  10671  C2  POPE0 315      19.499  87.560  31.589  1.00  0.00           C
ATOM  10673  O21 POPE0 315      20.859  87.119  31.479  1.00  0.00           O
ATOM  10674  C21 POPE0 315      21.199  86.070  32.179  1.00  0.00           C
ATOM  10675  O22 POPE0 315      20.979  84.910  31.879  1.00  0.00           O
ATOM  10676  C22 POPE0 315      21.989  86.540  33.419  1.00  0.00           C
ATOM  10679  C3  POPE0 315      18.469  86.570  30.969  1.00  0.00           C
ATOM  10682  O31 POPE0 315      18.189  85.500  31.899  1.00  0.00           O
ATOM  10683  C31 POPE0 315      17.469  84.500  31.439  1.00  0.00           C
ATOM  10684  O32 POPE0 315      17.059  84.360  30.299  1.00  0.00           O
ATOM  10685  C32 POPE0 315      17.209  83.499  32.589  1.00  0.00           C
ATOM  10688  C23 POPE0 315      21.809  85.630  34.659  1.00  0.00           C
ATOM  10691  C24 POPE0 315      22.639  86.139  35.849  1.00  0.00           C
ATOM  10694  C25 POPE0 315      22.669  85.190  37.059  1.00  0.00           C
ATOM  10697  C26 POPE0 315      23.359  85.790  38.289  1.00  0.00           C
ATOM  10700  C27 POPE0 315      24.879  85.969  38.129  1.00  0.00           C
ATOM  10703  C28 POPE0 315      25.529  86.820  39.249  1.00  0.00           C
ATOM  10706  C29 POPE0 315      25.279  86.330  40.649  1.00  0.00           C
ATOM  10708 0C21 POPE0 315      26.179  85.750  41.459  1.00  0.00           C
ATOM  10710 1C21 POPE0 315      27.609  85.449  41.089  1.00  0.00           C
ATOM  10713 2C21 POPE0 315      28.409  84.789  42.229  1.00  0.00           C
ATOM  10716 3C21 POPE0 315      27.889  83.390  42.609  1.00  0.00           C
ATOM  10719 4C21 POPE0 315      28.829  82.609  43.549  1.00  0.00           C
ATOM  10722 5C21 POPE0 315      29.049  83.311  44.899  1.00  0.00           C
ATOM  10725 6C21 POPE0 315      29.819  82.440  45.889  1.00  0.00           C
ATOM  10728 7C21 POPE0 315      29.929  83.070  47.279  1.00  0.00           C
ATOM  10731 8C21 POPE0 315      30.789  82.260  48.249  1.00  0.00           C
ATOM  10735  C33 POPE0 315      18.349  82.479  32.819  1.00  0.00           C
ATOM  10738  C34 POPE0 315      18.059  81.450  33.929  1.00  0.00           C
ATOM  10741  C35 POPE0 315      18.519  81.829  35.359  1.00  0.00           C
ATOM  10744  C36 POPE0 315      17.939  83.159  35.849  1.00  0.00           C
ATOM  10747  C37 POPE0 315      18.059  83.410  37.359  1.00  0.00           C
ATOM  10750  C38 POPE0 315      17.499  84.789  37.719  1.00  0.00           C
ATOM  10753  C39 POPE0 315      16.939  84.920  39.139  1.00  0.00           C
ATOM  10756 0C31 POPE0 315      17.999  84.879  40.239  1.00  0.00           C
ATOM  10759 1C31 POPE0 315      17.589  85.719  41.459  1.00  0.00           C
ATOM  10762 2C31 POPE0 315      18.629  85.729  42.579  1.00  0.00           C
ATOM  10765 3C31 POPE0 315      18.189  86.629  43.739  1.00  0.00           C
ATOM  10768 4C31 POPE0 315      19.229  86.760  44.849  1.00  0.00           C
ATOM  10771 5C31 POPE0 315      18.739  87.630  46.009  1.00  0.00           C
ATOM  10774 6C31 POPE0 315      19.839  87.949  47.009  1.00  0.00           C
ATOM  10778  NH3 POPE1 316     120.480  60.149  26.459  1.00  0.00           N
ATOM  10782  C12 POPE1 316     119.969  61.250  27.339  1.00  0.00           C
ATOM  10785  C11 POPE1 316     120.289  60.989  28.819  1.00  0.00           C
ATOM  10788  P   POPE1 316     118.220  62.089  29.919  1.00  0.00           P
ATOM  10789  O13 POPE1 316     117.619  63.160  29.069  1.00  0.00           O
ATOM  10790  O14 POPE1 316     117.630  60.729  29.859  1.00  0.00           O
ATOM  10791  O11 POPE1 316     118.150  62.610  31.409  1.00  0.00           O
ATOM  10792  O12 POPE1 316     119.769  62.029  29.639  1.00  0.00           O
ATOM  10793  C1  POPE1 316     116.849  62.529  32.019  1.00  0.00           C
ATOM  10796  C2  POPE1 316     116.879  63.009  33.509  1.00  0.00           C
ATOM  10798  O21 POPE1 316     115.690  63.649  33.999  1.00  0.00           O
ATOM  10799  C21 POPE1 316     115.019  64.539  33.319  1.00  0.00           C
ATOM  10800  O22 POPE1 316     115.340  65.090  32.279  1.00  0.00           O
ATOM  10801  C22 POPE1 316     113.670  64.849  34.009  1.00  0.00           C
ATOM  10804  C3  POPE1 316     118.139  63.839  33.869  1.00  0.00           C
ATOM  10807  O31 POPE1 316     118.069  64.410  35.199  1.00  0.00           O
ATOM  10808  C31 POPE1 316     118.169  63.559  36.219  1.00  0.00           C
ATOM  10809  O32 POPE1 316     118.220  62.359  36.139  1.00  0.00           O
ATOM  10810  C32 POPE1 316     118.390  64.359  37.519  1.00  0.00           C
ATOM  10813  C23 POPE1 316     113.050  63.750  34.919  1.00  0.00           C
ATOM  10816  C24 POPE1 316     113.740  63.569  36.279  1.00  0.00           C
ATOM  10819  C25 POPE1 316     113.010  62.529  37.159  1.00  0.00           C
ATOM  10822  C26 POPE1 316     113.139  61.099  36.609  1.00  0.00           C
ATOM  10825  C27 POPE1 316     112.089  60.130  37.169  1.00  0.00           C
ATOM  10828  C28 POPE1 316     112.269  58.699  36.629  1.00  0.00           C
ATOM  10831  C29 POPE1 316     113.419  57.989  37.309  1.00  0.00           C
ATOM  10833 0C21 POPE1 316     113.519  56.669  37.519  1.00  0.00           C
ATOM  10835 1C21 POPE1 316     112.530  55.609  37.099  1.00  0.00           C
ATOM  10838 2C21 POPE1 316     112.339  54.509  38.159  1.00  0.00           C
ATOM  10841 3C21 POPE1 316     111.290  53.469  37.719  1.00  0.00           C
ATOM  10844 4C21 POPE1 316     111.089  52.319  38.709  1.00  0.00           C
ATOM  10847 5C21 POPE1 316     110.709  52.770  40.129  1.00  0.00           C
ATOM  10850 6C21 POPE1 316     110.159  51.629  40.989  1.00  0.00           C
ATOM  10853 7C21 POPE1 316     109.839  52.079  42.409  1.00  0.00           C
ATOM  10856 8C21 POPE1 316     109.020  51.059  43.209  1.00  0.00           C
ATOM  10860  C33 POPE1 316     117.420  63.989  38.679  1.00  0.00           C
ATOM  10863  C34 POPE1 316     118.010  64.399  40.039  1.00  0.00           C
ATOM  10866  C35 POPE1 316     117.010  64.339  41.199  1.00  0.00           C
ATOM  10869  C36 POPE1 316     117.619  64.779  42.539  1.00  0.00           C
ATOM  10872  C37 POPE1 316     116.570  64.959  43.639  1.00  0.00           C
ATOM  10875  C38 POPE1 316     117.169  65.439  44.979  1.00  0.00           C
ATOM  10878  C39 POPE1 316     116.110  65.649  46.069  1.00  0.00           C
ATOM  10881 0C31 POPE1 316     115.590  64.329  46.679  1.00  0.00           C
ATOM  10884 1C31 POPE1 316     114.519  64.549  47.759  1.00  0.00           C
ATOM  10887 2C31 POPE1 316     113.810  63.259  48.209  1.00  0.00           C
ATOM  10890 3C31 POPE1 316     114.750  62.149  48.699  1.00  0.00           C
ATOM  10893 4C31 POPE1 316     115.499  62.480  49.989  1.00  0.00           C
ATOM  10896 5C31 POPE1 316     116.550  61.419  50.339  1.00  0.00           C
ATOM  10899 6C31 POPE1 316     117.129  61.570  51.749  1.00  0.00           C
ATOM  10903  NH3 POPE2 317       3.639  18.539  65.039  1.00  0.00           N
ATOM  10907  C12 POPE2 317       3.799  19.689  64.099  1.00  0.00           C
ATOM  10910  C11 POPE2 317       5.059  19.509  63.239  1.00  0.00           C
ATOM  10913  P   POPE2 317       7.169  18.759  64.639  1.00  0.00           P
ATOM  10914  O13 POPE2 317       8.069  19.469  65.569  1.00  0.00           O
ATOM  10915  O14 POPE2 317       6.299  17.719  65.239  1.00  0.00           O
ATOM  10916  O11 POPE2 317       7.999  18.189  63.419  1.00  0.00           O
ATOM  10917  O12 POPE2 317       6.229  19.839  63.979  1.00  0.00           O
ATOM  10918  C1  POPE2 317       7.839  18.509  62.029  1.00  0.00           C
ATOM  10921  C2  POPE2 317       9.199  18.859  61.349  1.00  0.00           C
ATOM  10923  O21 POPE2 317       9.189  19.079  59.929  1.00  0.00           O
ATOM  10924  C21 POPE2 317       8.159  19.229  59.139  1.00  0.00           C
ATOM  10925  O22 POPE2 317       6.969  19.069  59.389  1.00  0.00           O
ATOM  10926  C22 POPE2 317       8.709  19.669  57.789  1.00  0.00           C
ATOM  10929  C3  POPE2 317      10.259  17.769  61.709  1.00  0.00           C
ATOM  10932  O31 POPE2 317      11.409  17.709  60.849  1.00  0.00           O
ATOM  10933  C31 POPE2 317      12.249  18.729  60.889  1.00  0.00           C
ATOM  10934  O32 POPE2 317      12.119  19.749  61.539  1.00  0.00           O
ATOM  10935  C32 POPE2 317      13.409  18.429  59.939  1.00  0.00           C
ATOM  10938  C23 POPE2 317       9.329  18.499  56.989  1.00  0.00           C
ATOM  10941  C24 POPE2 317       9.949  18.939  55.649  1.00  0.00           C
ATOM  10944  C25 POPE2 317       8.969  19.719  54.759  1.00  0.00           C
ATOM  10947  C26 POPE2 317       9.459  19.909  53.319  1.00  0.00           C
ATOM  10950  C27 POPE2 317       9.689  21.389  52.959  1.00  0.00           C
ATOM  10953  C28 POPE2 317      10.149  21.609  51.509  1.00  0.00           C
ATOM  10956  C29 POPE2 317       9.049  21.409  50.489  1.00  0.00           C
ATOM  10958 0C21 POPE2 317       9.209  21.039  49.209  1.00  0.00           C
ATOM  10960 1C21 POPE2 317      10.509  20.759  48.499  1.00  0.00           C
ATOM  10963 2C21 POPE2 317      10.659  19.259  48.169  1.00  0.00           C
ATOM  10966 3C21 POPE2 317      11.889  18.959  47.309  1.00  0.00           C
ATOM  10969 4C21 POPE2 317      11.999  17.479  46.929  1.00  0.00           C
ATOM  10972 5C21 POPE2 317      12.949  17.269  45.749  1.00  0.00           C
ATOM  10975 6C21 POPE2 317      12.939  15.859  45.139  1.00  0.00           C
ATOM  10978 7C21 POPE2 317      13.589  15.829  43.749  1.00  0.00           C
ATOM  10981 8C21 POPE2 317      13.419  14.499  43.009  1.00  0.00           C
ATOM  10985  C33 POPE2 317      12.949  17.779  58.609  1.00  0.00           C
ATOM  10988  C34 POPE2 317      14.129  17.429  57.699  1.00  0.00           C
ATOM  10991  C35 POPE2 317      13.709  16.639  56.449  1.00  0.00           C
ATOM  10994  C36 POPE2 317      14.899  16.359  55.519  1.00  0.00           C
ATOM  10997  C37 POPE2 317      14.579  15.399  54.369  1.00  0.00           C
ATOM  11000  C38 POPE2 317      15.839  15.069  53.559  1.00  0.00           C
ATOM  11003  C39 POPE2 317      15.679  13.879  52.609  1.00  0.00           C
ATOM  11006 0C31 POPE2 317      15.179  14.239  51.199  1.00  0.00           C
ATOM  11009 1C31 POPE2 317      15.069  12.979  50.329  1.00  0.00           C
ATOM  11012 2C31 POPE2 317      14.909  13.209  48.819  1.00  0.00           C
ATOM  11015 3C31 POPE2 317      16.089  13.939  48.169  1.00  0.00           C
ATOM  11018 4C31 POPE2 317      16.379  13.469  46.739  1.00  0.00           C
ATOM  11021 5C31 POPE2 317      17.589  14.179  46.119  1.00  0.00           C
ATOM  11024 6C31 POPE2 317      17.909  13.699  44.699  1.00  0.00           C
ATOM  11028  NH3 POPE3 318      51.159  91.279  71.979  1.00  0.00           N
ATOM  11032  C12 POPE3 318      50.629  90.150  71.149  1.00  0.00           C
ATOM  11035  C11 POPE3 318      50.109  89.020  72.029  1.00  0.00           C
ATOM  11038  P   POPE3 318      50.439  86.760  70.779  1.00  0.00           P
ATOM  11039  O13 POPE3 318      49.529  85.619  70.499  1.00  0.00           O
ATOM  11040  O14 POPE3 318      51.529  86.520  71.739  1.00  0.00           O
ATOM  11041  O11 POPE3 318      51.000  87.310  69.409  1.00  0.00           O
ATOM  11042  O12 POPE3 318      49.549  88.000  71.219  1.00  0.00           O
ATOM  11043  C1  POPE3 318      51.569  86.440  68.429  1.00  0.00           C
ATOM  11046  C2  POPE3 318      50.499  85.920  67.409  1.00  0.00           C
ATOM  11048  O21 POPE3 318      51.009  84.820  66.629  1.00  0.00           O
ATOM  11049  C21 POPE3 318      51.089  83.670  67.289  1.00  0.00           C
ATOM  11050  O22 POPE3 318      52.110  83.200  67.749  1.00  0.00           O
ATOM  11051  C22 POPE3 318      49.739  82.970  67.319  1.00  0.00           C
ATOM  11054  C3  POPE3 318      49.989  87.020  66.439  1.00  0.00           C
ATOM  11057  O31 POPE3 318      51.070  87.720  65.799  1.00  0.00           O
ATOM  11058  C31 POPE3 318      51.739  87.160  64.769  1.00  0.00           C
ATOM  11059  O32 POPE3 318      52.919  87.389  64.549  1.00  0.00           O
ATOM  11060  C32 POPE3 318      50.879  86.290  63.849  1.00  0.00           C
ATOM  11063  C23 POPE3 318      49.610  82.040  66.099  1.00  0.00           C
ATOM  11066  C24 POPE3 318      48.329  81.210  66.149  1.00  0.00           C
ATOM  11069  C25 POPE3 318      47.970  80.500  64.839  1.00  0.00           C
ATOM  11072  C26 POPE3 318      48.950  79.400  64.429  1.00  0.00           C
ATOM  11075  C27 POPE3 318      48.719  78.880  62.989  1.00  0.00           C
ATOM  11078  C28 POPE3 318      47.719  77.719  62.859  1.00  0.00           C
ATOM  11081  C29 POPE3 318      46.269  78.109  63.059  1.00  0.00           C
ATOM  11083 0C21 POPE3 318      45.229  77.829  62.259  1.00  0.00           C
ATOM  11085 1C21 POPE3 318      45.299  77.069  60.959  1.00  0.00           C
ATOM  11088 2C21 POPE3 318      44.079  77.299  60.059  1.00  0.00           C
ATOM  11091 3C21 POPE3 318      43.909  78.739  59.569  1.00  0.00           C
ATOM  11094 4C21 POPE3 318      42.759  78.860  58.549  1.00  0.00           C
ATOM  11097 5C21 POPE3 318      42.840  80.130  57.689  1.00  0.00           C
ATOM  11100 6C21 POPE3 318      44.020  80.089  56.709  1.00  0.00           C
ATOM  11103 7C21 POPE3 318      44.059  81.269  55.749  1.00  0.00           C
ATOM  11106 8C21 POPE3 318      45.369  81.329  54.949  1.00  0.00           C
ATOM  11110  C33 POPE3 318      51.579  85.989  62.509  1.00  0.00           C
ATOM  11113  C34 POPE3 318      50.699  85.169  61.549  1.00  0.00           C
ATOM  11116  C35 POPE3 318      51.450  84.829  60.259  1.00  0.00           C
ATOM  11119  C36 POPE3 318      50.610  84.099  59.209  1.00  0.00           C
ATOM  11122  C37 POPE3 318      50.449  82.609  59.529  1.00  0.00           C
ATOM  11125  C38 POPE3 318      49.680  81.799  58.479  1.00  0.00           C
ATOM  11128  C39 POPE3 318      49.539  80.350  58.949  1.00  0.00           C
ATOM  11131 0C31 POPE3 318      48.919  79.400  57.929  1.00  0.00           C
ATOM  11134 1C31 POPE3 318      48.689  78.019  58.579  1.00  0.00           C
ATOM  11137 2C31 POPE3 318      48.239  76.919  57.619  1.00  0.00           C
ATOM  11140 3C31 POPE3 318      47.009  77.279  56.779  1.00  0.00           C
ATOM  11143 4C31 POPE3 318      46.479  76.070  55.999  1.00  0.00           C
ATOM  11146 5C31 POPE3 318      45.229  76.399  55.189  1.00  0.00           C
ATOM  11149 6C31 POPE3 318      44.579  75.169  54.549  1.00  0.00           C
ATOM  11153  NH3 POPE4 319      60.319 121.570  74.159  1.00  0.00           N
ATOM  11157  C12 POPE4 319      61.049 122.630  74.939  1.00  0.00           C
ATOM  11160  C11 POPE4 319      61.899 122.009  76.059  1.00  0.00           C
ATOM  11163  P   POPE4 319      63.369 120.220  74.779  1.00  0.00           P
ATOM  11164  O13 POPE4 319      64.539 119.549  75.399  1.00  0.00           O
ATOM  11165  O14 POPE4 319      62.059 119.540  74.729  1.00  0.00           O
ATOM  11166  O11 POPE4 319      63.749 120.750  73.349  1.00  0.00           O
ATOM  11167  O12 POPE4 319      63.160 121.559  75.549  1.00  0.00           O
ATOM  11168  C1  POPE4 319      63.309 120.019  72.199  1.00  0.00           C
ATOM  11171  C2  POPE4 319      63.959 120.619  70.919  1.00  0.00           C
ATOM  11173  O21 POPE4 319      63.669 119.749  69.809  1.00  0.00           O
ATOM  11174  C21 POPE4 319      62.429 119.850  69.389  1.00  0.00           C
ATOM  11175  O22 POPE4 319      61.650 120.729  69.719  1.00  0.00           O
ATOM  11176  C22 POPE4 319      62.099 118.740  68.399  1.00  0.00           C
ATOM  11179  C3  POPE4 319      65.489 120.770  71.059  1.00  0.00           C
ATOM  11182  O31 POPE4 319      66.019 121.559  69.969  1.00  0.00           O
ATOM  11183  C31 POPE4 319      66.349 120.849  68.899  1.00  0.00           C
ATOM  11184  O32 POPE4 319      66.499 119.640  68.869  1.00  0.00           O
ATOM  11185  C32 POPE4 319      66.529 121.769  67.699  1.00  0.00           C
ATOM  11188  C23 POPE4 319      60.569 118.499  68.289  1.00  0.00           C
ATOM  11191  C24 POPE4 319      60.200 117.369  67.329  1.00  0.00           C
ATOM  11194  C25 POPE4 319      58.679 117.201  67.089  1.00  0.00           C
ATOM  11197  C26 POPE4 319      57.809 117.079  68.359  1.00  0.00           C
ATOM  11200  C27 POPE4 319      56.590 116.170  68.129  1.00  0.00           C
ATOM  11203  C28 POPE4 319      55.419 116.419  69.099  1.00  0.00           C
ATOM  11206  C29 POPE4 319      54.299 115.439  68.879  1.00  0.00           C
ATOM  11208 0C21 POPE4 319      53.139 115.589  68.199  1.00  0.00           C
ATOM  11210 1C21 POPE4 319      52.629 116.790  67.439  1.00  0.00           C
ATOM  11213 2C21 POPE4 319      52.970 116.689  65.939  1.00  0.00           C
ATOM  11216 3C21 POPE4 319      52.479 117.900  65.139  1.00  0.00           C
ATOM  11219 4C21 POPE4 319      52.910 117.809  63.669  1.00  0.00           C
ATOM  11222 5C21 POPE4 319      52.669 119.110  62.889  1.00  0.00           C
ATOM  11225 6C21 POPE4 319      53.119 119.010  61.429  1.00  0.00           C
ATOM  11228 7C21 POPE4 319      53.119 120.370  60.719  1.00  0.00           C
ATOM  11231 8C21 POPE4 319      53.789 120.330  59.339  1.00  0.00           C
ATOM  11235  C33 POPE4 319      66.150 121.060  66.369  1.00  0.00           C
ATOM  11238  C34 POPE4 319      66.059 122.040  65.189  1.00  0.00           C
ATOM  11241  C35 POPE4 319      65.860 121.340  63.839  1.00  0.00           C
ATOM  11244  C36 POPE4 319      65.430 122.310  62.729  1.00  0.00           C
ATOM  11247  C37 POPE4 319      65.709 121.799  61.309  1.00  0.00           C
ATOM  11250  C38 POPE4 319      65.269 122.790  60.229  1.00  0.00           C
ATOM  11253  C39 POPE4 319      65.639 122.329  58.809  1.00  0.00           C
ATOM  11256 0C31 POPE4 319      67.120 122.510  58.489  1.00  0.00           C
ATOM  11259 1C31 POPE4 319      67.570 121.739  57.229  1.00  0.00           C
ATOM  11262 2C31 POPE4 319      69.049 121.960  56.919  1.00  0.00           C
ATOM  11265 3C31 POPE4 319      69.629 120.999  55.859  1.00  0.00           C
ATOM  11268 4C31 POPE4 319      68.919 121.079  54.499  1.00  0.00           C
ATOM  11271 5C31 POPE4 319      69.549 120.150  53.459  1.00  0.00           C
ATOM  11274 6C31 POPE4 319      68.839 120.200  52.099  1.00  0.00           C
ATOM  11278  NH3 POPE5 320     131.579  35.969  66.309  1.00  0.00           N
ATOM  11282  C12 POPE5 320     131.028  37.379  66.309  1.00  0.00           C
ATOM  11285  C11 POPE5 320     130.040  37.619  67.469  1.00  0.00           C
ATOM  11288  P   POPE5 320     128.989  39.919  66.709  1.00  0.00           P
ATOM  11289  O13 POPE5 320     128.209  40.899  67.479  1.00  0.00           O
ATOM  11290  O14 POPE5 320     129.930  40.489  65.709  1.00  0.00           O
ATOM  11291  O11 POPE5 320     128.049  38.859  66.019  1.00  0.00           O
ATOM  11292  O12 POPE5 320     129.809  39.009  67.719  1.00  0.00           O
ATOM  11293  C1  POPE5 320     126.789  39.239  65.439  1.00  0.00           C
ATOM  11296  C2  POPE5 320     126.929  39.519  63.919  1.00  0.00           C
ATOM  11298  O21 POPE5 320     125.659  39.239  63.299  1.00  0.00           O
ATOM  11299  C21 POPE5 320     125.139  40.219  62.569  1.00  0.00           C
ATOM  11300  O22 POPE5 320     125.539  41.369  62.539  1.00  0.00           O
ATOM  11301  C22 POPE5 320     123.880  39.699  61.839  1.00  0.00           C
ATOM  11304  C3  POPE5 320     127.999  38.599  63.289  1.00  0.00           C
ATOM  11307  O31 POPE5 320     128.120  38.809  61.859  1.00  0.00           O
ATOM  11308  C31 POPE5 320     128.820  37.820  61.289  1.00  0.00           C
ATOM  11309  O32 POPE5 320     129.299  36.879  61.899  1.00  0.00           O
ATOM  11310  C32 POPE5 320     128.869  37.999  59.779  1.00  0.00           C
ATOM  11313  C23 POPE5 320     123.719  40.200  60.379  1.00  0.00           C
ATOM  11316  C24 POPE5 320     122.870  39.249  59.499  1.00  0.00           C
ATOM  11319  C25 POPE5 320     122.589  39.729  58.059  1.00  0.00           C
ATOM  11322  C26 POPE5 320     122.649  38.640  56.959  1.00  0.00           C
ATOM  11325  C27 POPE5 320     122.180  39.160  55.579  1.00  0.00           C
ATOM  11328  C28 POPE5 320     122.199  38.119  54.439  1.00  0.00           C
ATOM  11331  C29 POPE5 320     123.549  37.869  53.809  1.00  0.00           C
ATOM  11333 0C21 POPE5 320     124.269  36.739  53.879  1.00  0.00           C
ATOM  11335 1C21 POPE5 320     123.909  35.519  54.689  1.00  0.00           C
ATOM  11338 2C21 POPE5 320     123.230  34.379  53.889  1.00  0.00           C
ATOM  11341 3C21 POPE5 320     122.889  33.199  54.809  1.00  0.00           C
ATOM  11344 4C21 POPE5 320     122.329  31.959  54.079  1.00  0.00           C
ATOM  11347 5C21 POPE5 320     122.069  30.809  55.069  1.00  0.00           C
ATOM  11350 6C21 POPE5 320     121.749  29.469  54.399  1.00  0.00           C
ATOM  11353 7C21 POPE5 320     121.499  28.349  55.429  1.00  0.00           C
ATOM  11356 8C21 POPE5 320     121.479  26.949  54.839  1.00  0.00           C
ATOM  11360  C33 POPE5 320     127.930  36.979  59.099  1.00  0.00           C
ATOM  11363  C34 POPE5 320     127.700  37.289  57.629  1.00  0.00           C
ATOM  11366  C35 POPE5 320     128.790  36.869  56.649  1.00  0.00           C
ATOM  11369  C36 POPE5 320     128.349  37.289  55.239  1.00  0.00           C
ATOM  11372  C37 POPE5 320     129.510  37.649  54.339  1.00  0.00           C
ATOM  11375  C38 POPE5 320     129.060  37.929  52.899  1.00  0.00           C
ATOM  11378  C39 POPE5 320     130.070  38.769  52.119  1.00  0.00           C
ATOM  11381 0C31 POPE5 320     131.528  38.319  52.319  1.00  0.00           C
ATOM  11384 1C31 POPE5 320     132.488  39.079  51.399  1.00  0.00           C
ATOM  11387 2C31 POPE5 320     133.939  38.589  51.559  1.00  0.00           C
ATOM  11390 3C31 POPE5 320     134.868  39.109  50.459  1.00  0.00           C
ATOM  11393 4C31 POPE5 320     135.168  40.599  50.619  1.00  0.00           C
ATOM  11396 5C31 POPE5 320     135.968  41.159  49.439  1.00  0.00           C
ATOM  11399 6C31 POPE5 320     136.299  42.639  49.619  1.00  0.00           C
ATOM  11403  NH3 POPE6 321     104.139  16.929  25.099  1.00  0.00           N
ATOM  11407  C12 POPE6 321     102.779  16.649  25.689  1.00  0.00           C
ATOM  11410  C11 POPE6 321     102.069  15.399  25.099  1.00  0.00           C
ATOM  11413  P   POPE6 321     100.070  13.769  25.449  1.00  0.00           P
ATOM  11414  O13 POPE6 321     100.419  13.269  24.109  1.00  0.00           O
ATOM  11415  O14 POPE6 321      98.619  13.839  25.769  1.00  0.00           O
ATOM  11416  O11 POPE6 321     100.749  12.849  26.539  1.00  0.00           O
ATOM  11417  O12 POPE6 321     100.760  15.199  25.679  1.00  0.00           O
ATOM  11418  C1  POPE6 321     100.819  13.269  27.899  1.00  0.00           C
ATOM  11421  C2  POPE6 321      99.470  13.119  28.629  1.00  0.00           C
ATOM  11423  O21 POPE6 321      99.569  13.619  29.979  1.00  0.00           O
ATOM  11424  C21 POPE6 321      99.219  14.889  30.109  1.00  0.00           C
ATOM  11425  O22 POPE6 321      98.969  15.679  29.209  1.00  0.00           O
ATOM  11426  C22 POPE6 321      99.060  15.199  31.589  1.00  0.00           C
ATOM  11429  C3  POPE6 321      98.959  11.659  28.659  1.00  0.00           C
ATOM  11432  O31 POPE6 321      97.609  11.649  29.189  1.00  0.00           O
ATOM  11433  C31 POPE6 321      97.560  11.429  30.509  1.00  0.00           C
ATOM  11434  O32 POPE6 321      98.400  10.849  31.159  1.00  0.00           O
ATOM  11435  C32 POPE6 321      96.320  12.109  31.089  1.00  0.00           C
ATOM  11438  C23 POPE6 321      97.739  15.959  31.819  1.00  0.00           C
ATOM  11441  C24 POPE6 321      97.199  15.769  33.239  1.00  0.00           C
ATOM  11444  C25 POPE6 321      95.760  16.289  33.359  1.00  0.00           C
ATOM  11447  C26 POPE6 321      95.219  16.159  34.789  1.00  0.00           C
ATOM  11450  C27 POPE6 321      93.820  16.779  34.939  1.00  0.00           C
ATOM  11453  C28 POPE6 321      93.309  16.819  36.399  1.00  0.00           C
ATOM  11456  C29 POPE6 321      94.230  17.639  37.259  1.00  0.00           C
ATOM  11458 0C21 POPE6 321      94.330  17.609  38.599  1.00  0.00           C
ATOM  11460 1C21 POPE6 321      93.460  16.809  39.529  1.00  0.00           C
ATOM  11463 2C21 POPE6 321      93.159  17.599  40.829  1.00  0.00           C
ATOM  11466 3C21 POPE6 321      92.239  18.809  40.619  1.00  0.00           C
ATOM  11469 4C21 POPE6 321      91.859  19.519  41.929  1.00  0.00           C
ATOM  11472 5C21 POPE6 321      93.039  20.239  42.599  1.00  0.00           C
ATOM  11475 6C21 POPE6 321      92.609  20.939  43.909  1.00  0.00           C
ATOM  11478 7C21 POPE6 321      93.750  21.759  44.519  1.00  0.00           C
ATOM  11481 8C21 POPE6 321      93.339  22.509  45.789  1.00  0.00           C
ATOM  11485  C33 POPE6 321      95.949  11.589  32.499  1.00  0.00           C
ATOM  11488  C34 POPE6 321      94.799  12.359  33.179  1.00  0.00           C
ATOM  11491  C35 POPE6 321      94.079  11.519  34.249  1.00  0.00           C
ATOM  11494  C36 POPE6 321      94.769  11.419  35.619  1.00  0.00           C
ATOM  11497  C37 POPE6 321      94.039  10.419  36.529  1.00  0.00           C
ATOM  11500  C38 POPE6 321      94.549  10.349  37.979  1.00  0.00           C
ATOM  11503  C39 POPE6 321      94.109  11.549  38.829  1.00  0.00           C
ATOM  11506 0C31 POPE6 321      94.330  11.339  40.339  1.00  0.00           C
ATOM  11509 1C31 POPE6 321      93.650  12.419  41.189  1.00  0.00           C
ATOM  11512 2C31 POPE6 321      93.330  11.969  42.619  1.00  0.00           C
ATOM  11515 3C31 POPE6 321      94.489  12.099  43.629  1.00  0.00           C
ATOM  11518 4C31 POPE6 321      94.050  11.679  45.039  1.00  0.00           C
ATOM  11521 5C31 POPE6 321      95.180  11.689  46.079  1.00  0.00           C
ATOM  11524 6C31 POPE6 321      94.699  11.339  47.499  1.00  0.00           C
ATOM  11528  NH3 POPE7 322      60.459  99.900  75.419  1.00  0.00           N
ATOM  11532  C12 POPE7 322      60.249 100.601  76.729  1.00  0.00           C
ATOM  11535  C11 POPE7 322      60.879 101.991  76.789  1.00  0.00           C
ATOM  11538  P   POPE7 322      63.500 101.979  76.889  1.00  0.00           P
ATOM  11539  O13 POPE7 322      63.570 103.159  76.009  1.00  0.00           O
ATOM  11540  O14 POPE7 322      64.529 101.820  77.939  1.00  0.00           O
ATOM  11541  O11 POPE7 322      63.489 100.671  75.979  1.00  0.00           O
ATOM  11542  O12 POPE7 322      62.070 101.960  77.559  1.00  0.00           O
ATOM  11543  C1  POPE7 322      64.769 100.230  75.469  1.00  0.00           C
ATOM  11546  C2  POPE7 322      64.870 100.430  73.939  1.00  0.00           C
ATOM  11548  O21 POPE7 322      64.870 101.839  73.709  1.00  0.00           O
ATOM  11549  C21 POPE7 322      65.519 102.429  72.719  1.00  0.00           C
ATOM  11550  O22 POPE7 322      65.329 103.600  72.409  1.00  0.00           O
ATOM  11551  C22 POPE7 322      66.479 101.549  71.909  1.00  0.00           C
ATOM  11554  C3  POPE7 322      63.639  99.759  73.259  1.00  0.00           C
ATOM  11557  O31 POPE7 322      63.570  99.980  71.829  1.00  0.00           O
ATOM  11558  C31 POPE7 322      62.449  99.430  71.329  1.00  0.00           C
ATOM  11559  O32 POPE7 322      61.650  98.790  71.989  1.00  0.00           O
ATOM  11560  C32 POPE7 322      62.289  99.789  69.849  1.00  0.00           C
ATOM  11563  C23 POPE7 322      67.229 102.379  70.839  1.00  0.00           C
ATOM  11566  C24 POPE7 322      68.279 101.570  70.079  1.00  0.00           C
ATOM  11569  C25 POPE7 322      69.180 102.420  69.179  1.00  0.00           C
ATOM  11572  C26 POPE7 322      68.539 102.889  67.869  1.00  0.00           C
ATOM  11575  C27 POPE7 322      69.570 103.469  66.889  1.00  0.00           C
ATOM  11578  C28 POPE7 322      68.919 103.889  65.549  1.00  0.00           C
ATOM  11581  C29 POPE7 322      69.889 104.390  64.509  1.00  0.00           C
ATOM  11583 0C21 POPE7 322      70.529 103.629  63.609  1.00  0.00           C
ATOM  11585 1C21 POPE7 322      70.479 102.131  63.489  1.00  0.00           C
ATOM  11588 2C21 POPE7 322      69.620 101.669  62.299  1.00  0.00           C
ATOM  11591 3C21 POPE7 322      69.809 100.180  61.979  1.00  0.00           C
ATOM  11594 4C21 POPE7 322      68.909  99.670  60.839  1.00  0.00           C
ATOM  11597 5C21 POPE7 322      69.119 100.419  59.509  1.00  0.00           C
ATOM  11600 6C21 POPE7 322      68.329  99.810  58.349  1.00  0.00           C
ATOM  11603 7C21 POPE7 322      68.500 100.601  57.049  1.00  0.00           C
ATOM  11606 8C21 POPE7 322      67.839  99.940  55.839  1.00  0.00           C
ATOM  11610  C33 POPE7 322      61.969  98.619  68.889  1.00  0.00           C
ATOM  11613  C34 POPE7 322      61.029  99.049  67.749  1.00  0.00           C
ATOM  11616  C35 POPE7 322      61.590 100.080  66.759  1.00  0.00           C
ATOM  11619  C36 POPE7 322      60.449 100.960  66.209  1.00  0.00           C
ATOM  11622  C37 POPE7 322      60.829 101.860  65.019  1.00  0.00           C
ATOM  11625  C38 POPE7 322      59.669 102.790  64.639  1.00  0.00           C
ATOM  11628  C39 POPE7 322      59.979 103.760  63.489  1.00  0.00           C
ATOM  11631 0C31 POPE7 322      60.329 103.079  62.159  1.00  0.00           C
ATOM  11634 1C31 POPE7 322      60.340 104.070  60.989  1.00  0.00           C
ATOM  11637 2C31 POPE7 322      60.930 103.489  59.709  1.00  0.00           C
ATOM  11640 3C31 POPE7 322      61.179 104.570  58.649  1.00  0.00           C
ATOM  11643 4C31 POPE7 322      62.089 104.099  57.509  1.00  0.00           C
ATOM  11646 5C31 POPE7 322      62.829 105.260  56.829  1.00  0.00           C
ATOM  11649 6C31 POPE7 322      61.930 106.310  56.179  1.00  0.00           C
ATOM  11653  NH3 POPE8 323      80.229 116.750  32.619  1.00  0.00           N
ATOM  11657  C12 POPE8 323      81.049 117.970  32.289  1.00  0.00           C
ATOM  11660  C11 POPE8 323      81.849 117.749  31.009  1.00  0.00           C
ATOM  11663  P   POPE8 323      84.160 118.999  30.749  1.00  0.00           P
ATOM  11664  O13 POPE8 323      84.669 117.620  30.889  1.00  0.00           O
ATOM  11665  O14 POPE8 323      84.720 119.780  29.629  1.00  0.00           O
ATOM  11666  O11 POPE8 323      84.480 119.820  32.089  1.00  0.00           O
ATOM  11667  O12 POPE8 323      82.570 118.940  30.679  1.00  0.00           O
ATOM  11668  C1  POPE8 323      83.500 120.741  32.579  1.00  0.00           C
ATOM  11671  C2  POPE8 323      83.950 121.510  33.869  1.00  0.00           C
ATOM  11673  O21 POPE8 323      84.850 120.759  34.709  1.00  0.00           O
ATOM  11674  C21 POPE8 323      84.409 119.619  35.229  1.00  0.00           C
ATOM  11675  O22 POPE8 323      83.309 119.129  35.049  1.00  0.00           O
ATOM  11676  C22 POPE8 323      85.510 119.010  36.109  1.00  0.00           C
ATOM  11679  C3  POPE8 323      82.680 122.030  34.619  1.00  0.00           C
ATOM  11682  O31 POPE8 323      82.959 122.930  35.709  1.00  0.00           O
ATOM  11683  C31 POPE8 323      82.659 122.480  36.929  1.00  0.00           C
ATOM  11684  O32 POPE8 323      82.400 121.330  37.219  1.00  0.00           O
ATOM  11685  C32 POPE8 323      82.589 123.660  37.899  1.00  0.00           C
ATOM  11688  C23 POPE8 323      84.959 118.329  37.379  1.00  0.00           C
ATOM  11691  C24 POPE8 323      86.000 117.469  38.109  1.00  0.00           C
ATOM  11694  C25 POPE8 323      85.419 116.480  39.139  1.00  0.00           C
ATOM  11697  C26 POPE8 323      85.139 117.119  40.499  1.00  0.00           C
ATOM  11700  C27 POPE8 323      84.860 116.129  41.649  1.00  0.00           C
ATOM  11703  C28 POPE8 323      84.710 116.829  43.019  1.00  0.00           C
ATOM  11706  C29 POPE8 323      84.620 115.881  44.189  1.00  0.00           C
ATOM  11708 0C21 POPE8 323      85.060 116.090  45.449  1.00  0.00           C
ATOM  11710 1C21 POPE8 323      85.720 117.340  45.979  1.00  0.00           C
ATOM  11713 2C21 POPE8 323      85.989 117.229  47.499  1.00  0.00           C
ATOM  11716 3C21 POPE8 323      86.669 118.479  48.099  1.00  0.00           C
ATOM  11719 4C21 POPE8 323      86.970 118.359  49.599  1.00  0.00           C
ATOM  11722 5C21 POPE8 323      87.999 117.280  49.989  1.00  0.00           C
ATOM  11725 6C21 POPE8 323      89.359 117.450  49.289  1.00  0.00           C
ATOM  11728 7C21 POPE8 323      90.450 116.580  49.919  1.00  0.00           C
ATOM  11731 8C21 POPE8 323      91.739 116.520  49.099  1.00  0.00           C
ATOM  11735  C33 POPE8 323      82.010 123.299  39.299  1.00  0.00           C
[truncated: 1,806,505 more chars]
