# Supplementary material for: Characterizing Membrane Association and Periplasmic Transfer of Bacterial Lipoproteins through Molecular Dynamics Simulations
Source: Structure. 2020 Apr 7;28(4):475–487.e3. doi: 10.1016/j.str.2020.01.012 (PMC7139219; doi:10.1016/j.str.2020.01.012)
Supplement: Data S1. Final Coordinates from Simulations (Y–Z), Related to Figure 3 [file mmc3.zip › Y-Z/YJIK-3-atomistic.pdb]

TITLE     Protein
REMARK    THIS IS A SIMULATION BOX
CRYST1  129.233  129.233  132.787  90.00  90.00  90.00 P 1           1
MODEL        1
ATOM      1  N   CYSTA   1      67.611  77.027  69.158  1.00  0.00           N
ATOM      3  CA  CYSTA   1      67.581  75.618  69.529  1.00  0.00           C
ATOM      5  C   CYSTA   1      68.882  74.836  69.649  1.00  0.00           C
ATOM      6  O   CYSTA   1      69.381  74.297  68.669  1.00  0.00           O
ATOM      7  CB  CYSTA   1      66.541  74.827  68.709  1.00  0.00           C
ATOM     10  SG  CYSTA   1      64.871  75.376  69.149  1.00  0.00           S
ATOM     11  C1  CYSTA   1      64.041  74.286  67.978  1.00  0.00           C
ATOM     14  CA1 CYSTA   1      68.462  77.747  68.428  1.00  0.00           C
ATOM     15  OA1 CYSTA   1      68.352  78.946  68.559  1.00  0.00           O
ATOM     16  CA2 CYSTA   1      69.511  77.217  67.479  1.00  0.00           C
ATOM     19  C11 CYSTA   1      62.521  74.146  68.218  1.00  0.00           C
ATOM     21  O11 CYSTA   1      61.861  75.407  68.358  1.00  0.00           O
ATOM     22  CX1 CYSTA   1      61.701  76.107  67.259  1.00  0.00           C
ATOM     23  OX1 CYSTA   1      62.301  75.957  66.209  1.00  0.00           O
ATOM     24  CX2 CYSTA   1      60.451  76.957  67.438  1.00  0.00           C
ATOM     27  C12 CYSTA   1      62.271  73.346  69.518  1.00  0.00           C
ATOM     30  O12 CYSTA   1      60.971  72.767  69.579  1.00  0.00           O
ATOM     31  CD1 CYSTA   1      60.601  71.696  68.838  1.00  0.00           C
ATOM     32  OD1 CYSTA   1      59.421  71.446  68.638  1.00  0.00           O
ATOM     33  CD2 CYSTA   1      61.751  70.777  68.428  1.00  0.00           C
ATOM     36  CA3 CYSTA   1      69.841  78.297  66.419  1.00  0.00           C
ATOM     39  CA4 CYSTA   1      70.921  77.916  65.389  1.00  0.00           C
ATOM     42  CA5 CYSTA   1      70.581  76.657  64.599  1.00  0.00           C
ATOM     45  CA6 CYSTA   1      71.511  76.357  63.408  1.00  0.00           C
ATOM     48  CA7 CYSTA   1      71.431  77.376  62.268  1.00  0.00           C
ATOM     51  CA8 CYSTA   1      72.141  76.868  61.009  1.00  0.00           C
ATOM     54  CA9 CYSTA   1      72.282  77.938  59.908  1.00  0.00           C
ATOM     57 0CA1 CYSTA   1      70.962  78.507  59.388  1.00  0.00           C
ATOM     60 1CA1 CYSTA   1      70.041  77.497  58.709  1.00  0.00           C
ATOM     63 2CA1 CYSTA   1      68.911  78.207  57.959  1.00  0.00           C
ATOM     66 3CA1 CYSTA   1      67.871  77.236  57.419  1.00  0.00           C
ATOM     69 4CA1 CYSTA   1      68.341  76.326  56.268  1.00  0.00           C
ATOM     72 5CA1 CYSTA   1      68.471  77.077  54.939  1.00  0.00           C
ATOM     75 6CA1 CYSTA   1      68.771  76.137  53.768  1.00  0.00           C
ATOM     79  CD3 CYSTA   1      61.501  69.927  67.158  1.00  0.00           C
ATOM     82  CD4 CYSTA   1      60.501  68.766  67.318  1.00  0.00           C
ATOM     85  CD5 CYSTA   1      60.811  67.596  66.369  1.00  0.00           C
ATOM     88  CD6 CYSTA   1      60.841  67.946  64.878  1.00  0.00           C
ATOM     91  CD7 CYSTA   1      61.941  67.187  64.139  1.00  0.00           C
ATOM     94  CD8 CYSTA   1      62.111  67.716  62.718  1.00  0.00           C
ATOM     97  CD9 CYSTA   1      63.331  67.126  62.009  1.00  0.00           C
ATOM    100 0CD1 CYSTA   1      63.571  67.767  60.638  1.00  0.00           C
ATOM    103 1CD1 CYSTA   1      62.421  67.476  59.658  1.00  0.00           C
ATOM    106 2CD1 CYSTA   1      62.751  67.916  58.239  1.00  0.00           C
ATOM    109 3CD1 CYSTA   1      61.632  67.546  57.259  1.00  0.00           C
ATOM    112 4CD1 CYSTA   1      62.001  67.767  55.789  1.00  0.00           C
ATOM    115 5CD1 CYSTA   1      62.321  69.227  55.438  1.00  0.00           C
ATOM    118 6CD1 CYSTA   1      62.621  69.438  53.959  1.00  0.00           C
ATOM    122  CX3 CYSTA   1      59.241  76.027  67.709  1.00  0.00           C
ATOM    125  CX4 CYSTA   1      57.882  76.716  67.549  1.00  0.00           C
ATOM    128  CX5 CYSTA   1      57.561  77.196  66.118  1.00  0.00           C
ATOM    131  CX6 CYSTA   1      57.601  76.096  65.048  1.00  0.00           C
ATOM    134  CX7 CYSTA   1      57.071  76.607  63.698  1.00  0.00           C
ATOM    137  CX8 CYSTA   1      56.901  75.516  62.618  1.00  0.00           C
ATOM    140  CX9 CYSTA   1      58.221  75.007  62.088  1.00  0.00           C
ATOM    142 0CX1 CYSTA   1      58.611  74.956  60.799  1.00  0.00           C
ATOM    144 1CX1 CYSTA   1      57.821  75.396  59.588  1.00  0.00           C
ATOM    147 2CX1 CYSTA   1      57.111  74.227  58.879  1.00  0.00           C
ATOM    150 3CX1 CYSTA   1      58.081  73.246  58.189  1.00  0.00           C
ATOM    153 4CX1 CYSTA   1      57.351  72.096  57.478  1.00  0.00           C
ATOM    156 5CX1 CYSTA   1      58.301  71.187  56.698  1.00  0.00           C
ATOM    159 6CX1 CYSTA   1      57.571  70.056  55.968  1.00  0.00           C
ATOM    162 7CX1 CYSTA   1      58.521  69.207  55.118  1.00  0.00           C
ATOM    165 8CX1 CYSTA   1      57.812  68.077  54.369  1.00  0.00           C
ATOM    169  N   THR A   2      69.401  74.696  70.889  1.00  0.00           N
ATOM    171  CA  THR A   2      69.771  75.846  71.708  1.00  0.00           C
ATOM    173  CB  THR A   2      69.311  75.897  73.198  1.00  0.00           C
ATOM    175  OG1 THR A   2      69.971  75.007  74.088  1.00  0.00           O
ATOM    177  CG2 THR A   2      67.821  75.596  73.329  1.00  0.00           C
ATOM    181  C   THR A   2      71.251  76.096  71.539  1.00  0.00           C
ATOM    182  O   THR A   2      72.102  75.547  72.228  1.00  0.00           O
ATOM    183  N   PHE A   3      71.611  76.957  70.569  1.00  0.00           N
ATOM    185  CA  PHE A   3      72.961  77.416  70.318  1.00  0.00           C
ATOM    187  CB  PHE A   3      73.231  77.546  68.788  1.00  0.00           C
ATOM    190  CG  PHE A   3      73.331  76.277  67.958  1.00  0.00           C
ATOM    191  CD1 PHE A   3      74.071  76.357  66.758  1.00  0.00           C
ATOM    193  CE1 PHE A   3      74.201  75.267  65.899  1.00  0.00           C
ATOM    195  CZ  PHE A   3      73.602  74.048  66.218  1.00  0.00           C
ATOM    197  CD2 PHE A   3      72.731  75.037  68.259  1.00  0.00           C
ATOM    199  CE2 PHE A   3      72.871  73.927  67.409  1.00  0.00           C
ATOM    201  C   PHE A   3      73.031  78.787  71.009  1.00  0.00           C
ATOM    202  O   PHE A   3      71.981  79.336  71.358  1.00  0.00           O
ATOM    203  N   PHE A   4      74.181  79.438  71.309  1.00  0.00           N
ATOM    205  CA  PHE A   4      75.541  79.146  70.899  1.00  0.00           C
ATOM    207  CB  PHE A   4      76.551  80.277  71.229  1.00  0.00           C
ATOM    210  CG  PHE A   4      76.151  81.656  70.808  1.00  0.00           C
ATOM    211  CD1 PHE A   4      75.461  82.477  71.708  1.00  0.00           C
ATOM    213  CE1 PHE A   4      75.301  83.846  71.459  1.00  0.00           C
ATOM    215  CZ  PHE A   4      75.761  84.396  70.259  1.00  0.00           C
ATOM    217  CD2 PHE A   4      76.651  82.236  69.629  1.00  0.00           C
ATOM    219  CE2 PHE A   4      76.451  83.596  69.339  1.00  0.00           C
ATOM    221  C   PHE A   4      76.091  77.916  71.579  1.00  0.00           C
ATOM    222  O   PHE A   4      75.601  77.507  72.628  1.00  0.00           O
ATOM    223  N   VAL A   5      77.161  77.357  70.959  1.00  0.00           N
ATOM    225  CA  VAL A   5      78.221  76.536  71.518  1.00  0.00           C
ATOM    227  CB  VAL A   5      79.451  76.527  70.598  1.00  0.00           C
ATOM    229  CG1 VAL A   5      80.631  75.676  71.118  1.00  0.00           C
ATOM    233  CG2 VAL A   5      79.062  75.976  69.219  1.00  0.00           C
ATOM    237  C   VAL A   5      78.621  76.836  72.969  1.00  0.00           C
ATOM    238  O   VAL A   5      78.571  77.966  73.469  1.00  0.00           O
ATOM    239  N   GLN A   6      79.041  75.797  73.679  1.00  0.00           N
ATOM    241  CA  GLN A   6      79.451  75.857  75.049  1.00  0.00           C
ATOM    243  CB  GLN A   6      79.091  74.507  75.718  1.00  0.00           C
ATOM    246  CG  GLN A   6      80.091  73.336  75.559  1.00  0.00           C
ATOM    249  CD  GLN A   6      79.381  71.996  75.449  1.00  0.00           C
ATOM    250  OE1 GLN A   6      79.391  71.187  76.369  1.00  0.00           O
ATOM    251  NE2 GLN A   6      78.721  71.757  74.299  1.00  0.00           N
ATOM    254  C   GLN A   6      80.941  76.147  75.059  1.00  0.00           C
ATOM    255  O   GLN A   6      81.741  75.577  74.328  1.00  0.00           O
ATOM    256  N   SER A   7      81.321  77.086  75.928  1.00  0.00           N
ATOM    258  CA  SER A   7      82.682  77.226  76.389  1.00  0.00           C
ATOM    260  CB  SER A   7      83.271  78.637  76.118  1.00  0.00           C
ATOM    263  OG  SER A   7      83.401  78.946  74.739  1.00  0.00           O
ATOM    265  C   SER A   7      82.581  76.996  77.888  1.00  0.00           C
ATOM    266  O   SER A   7      81.683  77.527  78.539  1.00  0.00           O
ATOM    267  N   CYS A   8      83.471  76.187  78.509  1.00  0.00           N
ATOM    269  CA  CYS A   8      83.661  76.257  79.948  1.00  0.00           C
ATOM    271  CB  CYS A   8      82.871  75.186  80.768  1.00  0.00           C
ATOM    274  SG  CYS A   8      83.121  73.446  80.289  1.00  0.00           S
ATOM    276  C   CYS A   8      85.143  76.287  80.349  1.00  0.00           C
ATOM    277  O   CYS A   8      85.842  75.286  80.349  1.00  0.00           O
ATOM    278  N   ALA A   9      85.691  77.437  80.799  1.00  0.00           N
ATOM    280  CA  ALA A   9      85.021  78.697  81.099  1.00  0.00           C
ATOM    282  CB  ALA A   9      85.713  79.426  82.259  1.00  0.00           C
ATOM    286  C   ALA A   9      84.811  79.577  79.859  1.00  0.00           C
ATOM    287  O   ALA A   9      84.261  79.157  78.869  1.00  0.00           O
ATOM    288  N   ARG A  10      85.191  80.857  79.929  1.00  0.00           N
ATOM    290  CA  ARG A  10      84.743  81.876  78.998  1.00  0.00           C
ATOM    292  CB  ARG A  10      84.861  81.617  77.479  1.00  0.00           C
ATOM    295  CG  ARG A  10      85.152  82.927  76.708  1.00  0.00           C
ATOM    298  CD  ARG A  10      85.532  82.696  75.248  1.00  0.00           C
ATOM    301  NE  ARG A  10      85.681  84.056  74.639  1.00  0.00           N
ATOM    303  CZ  ARG A  10      86.082  84.306  73.399  1.00  0.00           C
ATOM    304  NH1 ARG A  10      86.581  85.497  73.168  1.00  0.00           N
ATOM    307  NH2 ARG A  10      86.031  83.477  72.388  1.00  0.00           N
ATOM    310  C   ARG A  10      83.372  82.307  79.448  1.00  0.00           C
ATOM    311  O   ARG A  10      82.351  82.207  78.758  1.00  0.00           O
ATOM    312  N   LYS A  11      83.382  82.786  80.698  1.00  0.00           N
ATOM    314  CA  LYS A  11      82.392  83.606  81.328  1.00  0.00           C
ATOM    316  CB  LYS A  11      82.783  83.857  82.809  1.00  0.00           C
ATOM    319  CG  LYS A  11      84.231  84.327  83.018  1.00  0.00           C
ATOM    322  CD  LYS A  11      84.452  84.997  84.378  1.00  0.00           C
ATOM    325  CE  LYS A  11      85.441  86.147  84.268  1.00  0.00           C
ATOM    328  NZ  LYS A  11      85.761  86.717  85.569  1.00  0.00           N
ATOM    332  C   LYS A  11      82.243  84.877  80.539  1.00  0.00           C
ATOM    333  O   LYS A  11      83.131  85.728  80.508  1.00  0.00           O
ATOM    334  N   SER A  12      81.161  84.928  79.779  1.00  0.00           N
ATOM    336  CA  SER A  12      80.993  85.907  78.768  1.00  0.00           C
ATOM    338  CB  SER A  12      81.581  85.556  77.378  1.00  0.00           C
ATOM    341  OG  SER A  12      82.941  85.998  77.298  1.00  0.00           O
ATOM    343  C   SER A  12      79.541  86.138  78.669  1.00  0.00           C
ATOM    344  O   SER A  12      78.731  85.217  78.799  1.00  0.00           O
ATOM    345  N   ASN A  13      79.171  87.397  78.419  1.00  0.00           N
ATOM    347  CA  ASN A  13      77.801  87.747  78.139  1.00  0.00           C
ATOM    349  CB  ASN A  13      77.632  89.296  78.069  1.00  0.00           C
ATOM    352  CG  ASN A  13      77.861  90.037  79.398  1.00  0.00           C
ATOM    353  OD1 ASN A  13      78.151  91.236  79.369  1.00  0.00           O
ATOM    354  ND2 ASN A  13      77.791  89.327  80.539  1.00  0.00           N
ATOM    357  C   ASN A  13      77.251  86.997  76.909  1.00  0.00           C
ATOM    358  O   ASN A  13      77.581  87.237  75.759  1.00  0.00           O
ATOM    359  N   HIS A  14      76.422  85.987  77.169  1.00  0.00           N
ATOM    361  CA  HIS A  14      76.231  84.856  76.279  1.00  0.00           C
ATOM    363  CB  HIS A  14      77.562  84.236  75.729  1.00  0.00           C
ATOM    366  ND1 HIS A  14      78.761  82.127  76.188  1.00  0.00           N
ATOM    367  CG  HIS A  14      77.672  82.747  75.619  1.00  0.00           C
ATOM    368  CE1 HIS A  14      78.571  80.836  75.998  1.00  0.00           C
ATOM    370  NE2 HIS A  14      77.431  80.597  75.309  1.00  0.00           N
ATOM    372  CD2 HIS A  14      76.851  81.817  75.059  1.00  0.00           C
ATOM    374  C   HIS A  14      75.301  83.876  76.988  1.00  0.00           C
ATOM    375  O   HIS A  14      75.712  82.946  77.678  1.00  0.00           O
ATOM    376  N   ALA A  15      73.971  84.067  76.889  1.00  0.00           N
ATOM    378  CA  ALA A  15      73.251  85.037  76.068  1.00  0.00           C
ATOM    380  CB  ALA A  15      72.541  84.257  74.938  1.00  0.00           C
ATOM    384  C   ALA A  15      72.471  86.066  76.918  1.00  0.00           C
ATOM    385  O   ALA A  15      73.111  86.936  77.489  1.00  0.00           O
ATOM    386  N   ALA A  16      71.151  86.106  77.178  1.00  0.00           N
ATOM    388  CA  ALA A  16      70.011  85.566  76.478  1.00  0.00           C
ATOM    390  CB  ALA A  16      69.211  84.597  77.388  1.00  0.00           C
ATOM    394  C   ALA A  16      69.132  86.687  75.949  1.00  0.00           C
ATOM    395  O   ALA A  16      69.531  87.568  75.198  1.00  0.00           O
ATOM    396  N   SER A  17      67.841  86.577  76.229  1.00  0.00           N
ATOM    398  CA  SER A  17      66.941  86.486  75.108  1.00  0.00           C
ATOM    400  CB  SER A  17      67.321  85.367  74.079  1.00  0.00           C
ATOM    403  OG  SER A  17      66.271  85.117  73.148  1.00  0.00           O
ATOM    405  C   SER A  17      65.681  86.117  75.788  1.00  0.00           C
ATOM    406  O   SER A  17      65.551  85.028  76.328  1.00  0.00           O
ATOM    407  N   PHE A  18      64.751  87.057  75.858  1.00  0.00           N
ATOM    409  CA  PHE A  18      63.431  86.806  76.389  1.00  0.00           C
ATOM    411  CB  PHE A  18      63.241  87.677  77.669  1.00  0.00           C
ATOM    414  CG  PHE A  18      63.061  86.717  78.799  1.00  0.00           C
ATOM    415  CD1 PHE A  18      61.801  86.527  79.359  1.00  0.00           C
ATOM    417  CE1 PHE A  18      61.401  85.247  79.748  1.00  0.00           C
ATOM    419  CZ  PHE A  18      62.361  84.226  79.779  1.00  0.00           C
ATOM    421  CD2 PHE A  18      64.062  85.756  79.039  1.00  0.00           C
ATOM    423  CE2 PHE A  18      63.711  84.527  79.569  1.00  0.00           C
ATOM    425  C   PHE A  18      62.481  87.027  75.239  1.00  0.00           C
ATOM    426  O   PHE A  18      61.331  87.428  75.359  1.00  0.00           O
ATOM    427  N   GLN A  19      63.041  86.747  74.079  1.00  0.00           N
ATOM    429  CA  GLN A  19      62.672  87.067  72.739  1.00  0.00           C
ATOM    431  CB  GLN A  19      63.861  87.957  72.298  1.00  0.00           C
ATOM    434  CG  GLN A  19      64.231  88.107  70.808  1.00  0.00           C
ATOM    437  CD  GLN A  19      65.541  88.887  70.609  1.00  0.00           C
ATOM    438  OE1 GLN A  19      66.032  89.047  69.499  1.00  0.00           O
ATOM    439  NE2 GLN A  19      66.132  89.408  71.708  1.00  0.00           N
ATOM    442  C   GLN A  19      62.651  85.728  72.038  1.00  0.00           C
ATOM    443  O   GLN A  19      63.701  85.157  71.819  1.00  0.00           O
ATOM    444  N   ASN A  20      61.471  85.137  71.739  1.00  0.00           N
ATOM    446  CA  ASN A  20      61.301  83.778  71.218  1.00  0.00           C
ATOM    448  CB  ASN A  20      61.991  83.487  69.868  1.00  0.00           C
ATOM    451  CG  ASN A  20      61.281  84.187  68.718  1.00  0.00           C
ATOM    452  OD1 ASN A  20      61.911  84.657  67.768  1.00  0.00           O
ATOM    453  ND2 ASN A  20      59.941  84.347  68.788  1.00  0.00           N
ATOM    456  C   ASN A  20      61.562  82.677  72.219  1.00  0.00           C
ATOM    457  O   ASN A  20      61.492  81.486  71.909  1.00  0.00           O
ATOM    458  N   TYR A  21      61.621  83.077  73.478  1.00  0.00           N
ATOM    460  CA  TYR A  21      61.041  82.296  74.518  1.00  0.00           C
ATOM    462  CB  TYR A  21      61.781  82.607  75.849  1.00  0.00           C
ATOM    465  CG  TYR A  21      63.271  82.277  75.838  1.00  0.00           C
ATOM    466  CD1 TYR A  21      63.981  82.516  77.018  1.00  0.00           C
ATOM    468  CE1 TYR A  21      65.301  82.067  77.219  1.00  0.00           C
ATOM    470  CZ  TYR A  21      65.931  81.346  76.198  1.00  0.00           C
ATOM    471  OH  TYR A  21      67.141  80.656  76.428  1.00  0.00           O
ATOM    473  CD2 TYR A  21      63.951  81.596  74.818  1.00  0.00           C
ATOM    475  CE2 TYR A  21      65.271  81.137  74.989  1.00  0.00           C
ATOM    477  C   TYR A  21      59.551  82.687  74.459  1.00  0.00           C
ATOM    478  O   TYR A  21      59.231  83.867  74.549  1.00  0.00           O
ATOM    479  N   HIS A  22      58.611  81.757  74.158  1.00  0.00           N
ATOM    481  CA  HIS A  22      57.211  82.156  73.928  1.00  0.00           C
ATOM    483  CB  HIS A  22      56.941  82.966  72.628  1.00  0.00           C
ATOM    486  ND1 HIS A  22      57.141  81.046  71.009  1.00  0.00           N
ATOM    487  CG  HIS A  22      57.241  82.397  71.268  1.00  0.00           C
ATOM    488  CE1 HIS A  22      57.201  80.947  69.699  1.00  0.00           C
ATOM    490  NE2 HIS A  22      57.351  82.148  69.099  1.00  0.00           N
ATOM    492  CD2 HIS A  22      57.381  83.086  70.108  1.00  0.00           C
ATOM    494  C   HIS A  22      56.241  80.986  74.158  1.00  0.00           C
ATOM    495  O   HIS A  22      56.661  79.846  74.278  1.00  0.00           O
ATOM    496  N   ALA A  23      54.941  81.266  74.448  1.00  0.00           N
ATOM    498  CA  ALA A  23      54.211  80.427  75.388  1.00  0.00           C
ATOM    500  CB  ALA A  23      53.741  81.227  76.609  1.00  0.00           C
ATOM    504  C   ALA A  23      53.021  79.666  74.829  1.00  0.00           C
ATOM    505  O   ALA A  23      51.921  80.166  74.569  1.00  0.00           O
ATOM    506  N   THR A  24      53.211  78.357  74.739  1.00  0.00           N
ATOM    508  CA  THR A  24      52.181  77.357  74.719  1.00  0.00           C
ATOM    510  CB  THR A  24      52.411  76.387  73.568  1.00  0.00           C
ATOM    512  OG1 THR A  24      51.951  76.967  72.349  1.00  0.00           O
ATOM    514  CG2 THR A  24      51.661  75.067  73.739  1.00  0.00           C
ATOM    518  C   THR A  24      52.351  76.587  75.989  1.00  0.00           C
ATOM    519  O   THR A  24      53.351  75.906  76.149  1.00  0.00           O
ATOM    520  N   ILE A  25      51.401  76.637  76.929  1.00  0.00           N
ATOM    522  CA  ILE A  25      51.521  75.887  78.159  1.00  0.00           C
ATOM    524  CB  ILE A  25      50.881  74.507  78.049  1.00  0.00           C
ATOM    526  CG2 ILE A  25      51.251  73.637  79.269  1.00  0.00           C
ATOM    530  CG1 ILE A  25      49.361  74.516  77.739  1.00  0.00           C
ATOM    533  CD  ILE A  25      48.992  73.367  76.809  1.00  0.00           C
ATOM    537  C   ILE A  25      51.101  76.727  79.348  1.00  0.00           C
ATOM    538  O   ILE A  25      51.951  77.226  80.088  1.00  0.00           O
ATOM    539  N   ASP A  26      49.791  76.926  79.558  1.00  0.00           N
ATOM    541  CA  ASP A  26      49.241  77.527  80.759  1.00  0.00           C
ATOM    543  CB  ASP A  26      48.631  78.946  80.559  1.00  0.00           C
ATOM    546  CG  ASP A  26      47.461  79.107  79.588  1.00  0.00           C
ATOM    547  OD1 ASP A  26      46.511  79.846  79.968  1.00  0.00           O
ATOM    548  OD2 ASP A  26      47.561  78.626  78.428  1.00  0.00           O
ATOM    549  C   ASP A  26      48.301  76.517  81.369  1.00  0.00           C
ATOM    550  O   ASP A  26      47.331  76.066  80.749  1.00  0.00           O
ATOM    551  N   GLY A  27      48.641  76.096  82.608  1.00  0.00           N
ATOM    553  CA  GLY A  27      48.121  74.956  83.349  1.00  0.00           C
ATOM    556  C   GLY A  27      48.241  73.656  82.608  1.00  0.00           C
ATOM    557  O   GLY A  27      49.071  73.516  81.719  1.00  0.00           O
ATOM    558  N   LYS A  28      47.431  72.646  82.969  1.00  0.00           N
ATOM    560  CA  LYS A  28      47.441  71.416  82.199  1.00  0.00           C
ATOM    562  CB  LYS A  28      48.681  70.536  82.479  1.00  0.00           C
ATOM    565  CG  LYS A  28      49.611  70.477  81.258  1.00  0.00           C
ATOM    568  CD  LYS A  28      49.271  69.317  80.309  1.00  0.00           C
ATOM    571  CE  LYS A  28      48.001  69.356  79.448  1.00  0.00           C
ATOM    574  NZ  LYS A  28      47.691  68.007  78.928  1.00  0.00           N
ATOM    578  C   LYS A  28      46.091  70.707  82.139  1.00  0.00           C
ATOM    579  O   LYS A  28      45.221  71.147  81.398  1.00  0.00           O
ATOM    580  N   GLU A  29      45.861  69.536  82.748  1.00  0.00           N
ATOM    582  CA  GLU A  29      46.091  69.257  84.138  1.00  0.00           C
ATOM    584  CB  GLU A  29      44.711  69.416  84.849  1.00  0.00           C
ATOM    587  CG  GLU A  29      43.591  68.346  84.619  1.00  0.00           C
ATOM    590  CD  GLU A  29      42.742  68.446  83.338  1.00  0.00           C
ATOM    591  OE1 GLU A  29      41.481  68.357  83.408  1.00  0.00           O
ATOM    592  OE2 GLU A  29      43.331  68.577  82.239  1.00  0.00           O
ATOM    593  C   GLU A  29      46.681  67.857  84.369  1.00  0.00           C
ATOM    594  O   GLU A  29      46.501  66.938  83.578  1.00  0.00           O
ATOM    595  N   ILE A  30      47.421  67.686  85.478  1.00  0.00           N
ATOM    597  CA  ILE A  30      47.971  66.416  85.928  1.00  0.00           C
ATOM    599  CB  ILE A  30      49.041  66.688  86.999  1.00  0.00           C
ATOM    601  CG2 ILE A  30      49.691  65.407  87.549  1.00  0.00           C
ATOM    605  CG1 ILE A  30      50.161  67.567  86.398  1.00  0.00           C
ATOM    608  CD  ILE A  30      51.181  68.047  87.419  1.00  0.00           C
ATOM    612  C   ILE A  30      46.851  65.466  86.369  1.00  0.00           C
ATOM    613  O   ILE A  30      45.771  65.916  86.778  1.00  0.00           O
ATOM    614  N   ALA A  31      47.031  64.137  86.319  1.00  0.00           N
ATOM    616  CA  ALA A  31      46.041  63.188  86.758  1.00  0.00           C
ATOM    618  CB  ALA A  31      46.021  62.016  85.768  1.00  0.00           C
ATOM    622  C   ALA A  31      46.281  62.626  88.148  1.00  0.00           C
ATOM    623  O   ALA A  31      47.371  62.146  88.449  1.00  0.00           O
ATOM    624  N   GLY A  32      45.261  62.636  89.029  1.00  0.00           N
ATOM    626  CA  GLY A  32      45.331  62.016  90.349  1.00  0.00           C
ATOM    629  C   GLY A  32      46.271  62.646  91.349  1.00  0.00           C
ATOM    630  O   GLY A  32      46.591  62.027  92.359  1.00  0.00           O
ATOM    631  N   ILE A  33      46.741  63.886  91.099  1.00  0.00           N
ATOM    633  CA  ILE A  33      47.701  64.586  91.939  1.00  0.00           C
ATOM    635  CB  ILE A  33      49.031  64.866  91.209  1.00  0.00           C
ATOM    637  CG2 ILE A  33      49.361  66.368  91.019  1.00  0.00           C
ATOM    641  CG1 ILE A  33      50.201  64.157  91.918  1.00  0.00           C
ATOM    644  CD  ILE A  33      51.541  64.326  91.198  1.00  0.00           C
ATOM    648  C   ILE A  33      47.051  65.826  92.499  1.00  0.00           C
ATOM    649  O   ILE A  33      46.151  66.466  91.939  1.00  0.00           O
ATOM    650  N   THR A  34      47.451  66.187  93.718  1.00  0.00           N
ATOM    652  CA  THR A  34      46.711  67.207  94.448  1.00  0.00           C
ATOM    654  CB  THR A  34      45.382  66.646  94.968  1.00  0.00           C
ATOM    656  OG1 THR A  34      44.531  67.666  95.438  1.00  0.00           O
ATOM    658  CG2 THR A  34      45.551  65.586  96.068  1.00  0.00           C
ATOM    662  C   THR A  34      47.601  67.727  95.549  1.00  0.00           C
ATOM    663  O   THR A  34      47.191  68.286  96.559  1.00  0.00           O
ATOM    664  N   ASN A  35      48.922  67.556  95.359  1.00  0.00           N
ATOM    666  CA  ASN A  35      49.871  68.067  96.299  1.00  0.00           C
ATOM    668  CB  ASN A  35      49.921  67.226  97.608  1.00  0.00           C
ATOM    671  CG  ASN A  35      49.761  68.118  98.838  1.00  0.00           C
ATOM    672  OD1 ASN A  35      50.312  67.786  99.888  1.00  0.00           O
ATOM    673  ND2 ASN A  35      49.051  69.257  98.749  1.00  0.00           N
ATOM    676  C   ASN A  35      51.201  68.166  95.599  1.00  0.00           C
ATOM    677  O   ASN A  35      51.291  67.907  94.408  1.00  0.00           O
ATOM    678  N   ASN A  36      52.201  68.666  96.358  1.00  0.00           N
ATOM    680  CA  ASN A  36      53.301  69.467  95.858  1.00  0.00           C
ATOM    682  CB  ASN A  36      54.311  69.796  96.989  1.00  0.00           C
ATOM    685  CG  ASN A  36      53.531  70.577  98.028  1.00  0.00           C
ATOM    686  OD1 ASN A  36      53.301  70.096  99.138  1.00  0.00           O
ATOM    687  ND2 ASN A  36      53.021  71.747  97.608  1.00  0.00           N
ATOM    690  C   ASN A  36      54.081  68.857  94.748  1.00  0.00           C
ATOM    691  O   ASN A  36      54.321  67.666  94.739  1.00  0.00           O
ATOM    692  N   ILE A  37      54.501  69.687  93.789  1.00  0.00           N
ATOM    694  CA  ILE A  37      55.421  69.207  92.798  1.00  0.00           C
ATOM    696  CB  ILE A  37      54.851  69.107  91.398  1.00  0.00           C
ATOM    698  CG2 ILE A  37      56.021  68.717  90.469  1.00  0.00           C
ATOM    702  CG1 ILE A  37      53.741  68.027  91.369  1.00  0.00           C
ATOM    705  CD  ILE A  37      53.061  67.916  90.008  1.00  0.00           C
ATOM    709  C   ILE A  37      56.611  70.096  92.919  1.00  0.00           C
ATOM    710  O   ILE A  37      56.521  71.306  92.679  1.00  0.00           O
ATOM    711  N   SER A  38      57.721  69.477  93.319  1.00  0.00           N
ATOM    713  CA  SER A  38      59.001  70.107  93.539  1.00  0.00           C
ATOM    715  CB  SER A  38      59.861  69.306  94.558  1.00  0.00           C
ATOM    718  OG  SER A  38      59.111  68.986  95.739  1.00  0.00           O
ATOM    720  C   SER A  38      59.721  70.236  92.199  1.00  0.00           C
ATOM    721  O   SER A  38      59.251  70.897  91.268  1.00  0.00           O
ATOM    722  N   SER A  39      60.901  69.596  92.058  1.00  0.00           N
ATOM    724  CA  SER A  39      61.831  69.857  90.978  1.00  0.00           C
ATOM    726  CB  SER A  39      63.221  69.336  91.389  1.00  0.00           C
ATOM    729  OG  SER A  39      63.471  69.796  92.709  1.00  0.00           O
ATOM    731  C   SER A  39      61.441  69.257  89.639  1.00  0.00           C
ATOM    732  O   SER A  39      60.281  69.126  89.299  1.00  0.00           O
ATOM    733  N   LEU A  40      62.431  68.876  88.809  1.00  0.00           N
ATOM    735  CA  LEU A  40      62.181  68.257  87.539  1.00  0.00           C
ATOM    737  CB  LEU A  40      61.551  69.216  86.478  1.00  0.00           C
ATOM    740  CG  LEU A  40      60.321  68.647  85.729  1.00  0.00           C
ATOM    742  CD1 LEU A  40      59.861  69.596  84.629  1.00  0.00           C
ATOM    746  CD2 LEU A  40      59.111  68.426  86.638  1.00  0.00           C
ATOM    750  C   LEU A  40      63.551  67.736  87.149  1.00  0.00           C
ATOM    751  O   LEU A  40      64.462  67.786  87.959  1.00  0.00           O
ATOM    752  N   THR A  41      63.691  67.198  85.928  1.00  0.00           N
ATOM    754  CA  THR A  41      64.891  66.596  85.338  1.00  0.00           C
ATOM    756  CB  THR A  41      65.751  65.666  86.209  1.00  0.00           C
ATOM    758  OG1 THR A  41      66.951  65.228  85.569  1.00  0.00           O
ATOM    760  CG2 THR A  41      64.971  64.396  86.588  1.00  0.00           C
ATOM    764  C   THR A  41      64.301  65.797  84.209  1.00  0.00           C
ATOM    765  O   THR A  41      63.081  65.736  84.069  1.00  0.00           O
ATOM    766  N   TRP A  42      65.121  65.196  83.338  1.00  0.00           N
ATOM    768  CA  TRP A  42      64.602  64.687  82.099  1.00  0.00           C
ATOM    770  CB  TRP A  42      64.591  65.846  81.068  1.00  0.00           C
ATOM    773  CG  TRP A  42      65.151  65.656  79.699  1.00  0.00           C
ATOM    774  CD1 TRP A  42      66.312  66.236  79.249  1.00  0.00           C
ATOM    776  NE1 TRP A  42      66.382  66.096  77.879  1.00  0.00           N
ATOM    778  CE2 TRP A  42      65.281  65.416  77.438  1.00  0.00           C
ATOM    779  CD2 TRP A  42      64.511  65.076  78.568  1.00  0.00           C
ATOM    780  CE3 TRP A  42      63.351  64.326  78.408  1.00  0.00           C
ATOM    782  CZ3 TRP A  42      62.941  64.006  77.108  1.00  0.00           C
ATOM    784  CZ2 TRP A  42      64.861  65.136  76.149  1.00  0.00           C
ATOM    786  CH2 TRP A  42      63.641  64.466  75.998  1.00  0.00           C
ATOM    788  C   TRP A  42      65.321  63.426  81.688  1.00  0.00           C
ATOM    789  O   TRP A  42      66.551  63.367  81.588  1.00  0.00           O
ATOM    790  N   SER A  43      64.561  62.346  81.408  1.00  0.00           N
ATOM    792  CA  SER A  43      65.151  61.157  80.838  1.00  0.00           C
ATOM    794  CB  SER A  43      64.531  59.806  81.209  1.00  0.00           C
ATOM    797  OG  SER A  43      64.751  59.536  82.588  1.00  0.00           O
ATOM    799  C   SER A  43      65.261  61.236  79.359  1.00  0.00           C
ATOM    800  O   SER A  43      64.431  60.736  78.609  1.00  0.00           O
ATOM    801  N   ALA A  44      66.422  61.756  78.928  1.00  0.00           N
ATOM    803  CA  ALA A  44      67.051  61.357  77.698  1.00  0.00           C
ATOM    805  CB  ALA A  44      68.271  62.267  77.468  1.00  0.00           C
ATOM    809  C   ALA A  44      67.431  59.856  77.759  1.00  0.00           C
ATOM    810  O   ALA A  44      68.352  59.457  78.459  1.00  0.00           O
ATOM    811  N   GLN A  45      66.701  58.927  77.129  1.00  0.00           N
ATOM    813  CA  GLN A  45      65.651  59.096  76.149  1.00  0.00           C
ATOM    815  CB  GLN A  45      66.221  58.916  74.719  1.00  0.00           C
ATOM    818  CG  GLN A  45      66.461  57.507  74.118  1.00  0.00           C
ATOM    821  CD  GLN A  45      66.871  56.316  74.999  1.00  0.00           C
ATOM    822  OE1 GLN A  45      66.382  55.206  74.759  1.00  0.00           O
ATOM    823  NE2 GLN A  45      67.812  56.486  75.959  1.00  0.00           N
ATOM    826  C   GLN A  45      64.551  58.106  76.509  1.00  0.00           C
ATOM    827  O   GLN A  45      63.861  57.516  75.679  1.00  0.00           O
ATOM    828  N   SER A  46      64.381  57.906  77.829  1.00  0.00           N
ATOM    830  CA  SER A  46      63.341  57.067  78.428  1.00  0.00           C
ATOM    832  CB  SER A  46      63.721  56.688  79.888  1.00  0.00           C
ATOM    835  OG  SER A  46      63.331  55.357  80.218  1.00  0.00           O
ATOM    837  C   SER A  46      62.021  57.786  78.478  1.00  0.00           C
ATOM    838  O   SER A  46      60.971  57.166  78.568  1.00  0.00           O
ATOM    839  N   ASN A  47      62.061  59.137  78.469  1.00  0.00           N
ATOM    841  CA  ASN A  47      60.881  59.986  78.449  1.00  0.00           C
ATOM    843  CB  ASN A  47      60.021  59.846  77.149  1.00  0.00           C
ATOM    846  CG  ASN A  47      60.781  60.216  75.879  1.00  0.00           C
ATOM    847  OD1 ASN A  47      60.401  59.837  74.759  1.00  0.00           O
ATOM    848  ND2 ASN A  47      61.911  60.957  75.998  1.00  0.00           N
ATOM    851  C   ASN A  47      60.091  59.937  79.748  1.00  0.00           C
ATOM    852  O   ASN A  47      58.992  60.457  79.868  1.00  0.00           O
ATOM    853  N   THR A  48      60.781  59.457  80.808  1.00  0.00           N
ATOM    855  CA  THR A  48      60.631  59.926  82.178  1.00  0.00           C
ATOM    857  CB  THR A  48      61.632  59.277  83.168  1.00  0.00           C
ATOM    859  OG1 THR A  48      61.121  58.167  83.869  1.00  0.00           O
ATOM    861  CG2 THR A  48      62.171  60.166  84.299  1.00  0.00           C
ATOM    865  C   THR A  48      60.801  61.437  82.178  1.00  0.00           C
ATOM    866  O   THR A  48      61.881  61.946  81.878  1.00  0.00           O
ATOM    867  N   LEU A  49      59.751  62.187  82.518  1.00  0.00           N
ATOM    869  CA  LEU A  49      59.931  63.396  83.288  1.00  0.00           C
ATOM    871  CB  LEU A  49      59.001  64.567  82.899  1.00  0.00           C
ATOM    874  CG  LEU A  49      59.771  65.746  82.248  1.00  0.00           C
ATOM    876  CD1 LEU A  49      58.771  66.806  81.778  1.00  0.00           C
ATOM    880  CD2 LEU A  49      60.641  65.256  81.089  1.00  0.00           C
ATOM    884  C   LEU A  49      59.741  62.986  84.699  1.00  0.00           C
ATOM    885  O   LEU A  49      59.331  61.876  84.999  1.00  0.00           O
ATOM    886  N   PHE A  50      60.121  63.846  85.628  1.00  0.00           N
ATOM    888  CA  PHE A  50      60.382  63.346  86.939  1.00  0.00           C
ATOM    890  CB  PHE A  50      61.851  62.876  87.018  1.00  0.00           C
ATOM    893  CG  PHE A  50      62.021  61.506  87.588  1.00  0.00           C
ATOM    894  CD1 PHE A  50      63.291  61.236  88.109  1.00  0.00           C
ATOM    896  CE1 PHE A  50      63.541  60.037  88.768  1.00  0.00           C
ATOM    898  CZ  PHE A  50      62.581  59.026  88.789  1.00  0.00           C
ATOM    900  CD2 PHE A  50      61.041  60.497  87.639  1.00  0.00           C
ATOM    902  CE2 PHE A  50      61.331  59.247  88.218  1.00  0.00           C
ATOM    904  C   PHE A  50      60.161  64.527  87.809  1.00  0.00           C
ATOM    905  O   PHE A  50      60.221  65.646  87.339  1.00  0.00           O
ATOM    906  N   SER A  51      59.811  64.266  89.059  1.00  0.00           N
ATOM    908  CA  SER A  51      59.191  65.247  89.888  1.00  0.00           C
ATOM    910  CB  SER A  51      57.701  65.497  89.558  1.00  0.00           C
ATOM    913  OG  SER A  51      57.541  66.707  88.828  1.00  0.00           O
ATOM    915  C   SER A  51      59.291  64.666  91.229  1.00  0.00           C
ATOM    916  O   SER A  51      59.601  63.476  91.378  1.00  0.00           O
ATOM    917  N   THR A  52      59.011  65.507  92.219  1.00  0.00           N
ATOM    919  CA  THR A  52      59.091  65.136  93.599  1.00  0.00           C
ATOM    921  CB  THR A  52      60.451  65.446  94.188  1.00  0.00           C
ATOM    923  OG1 THR A  52      61.281  64.306  94.048  1.00  0.00           O
ATOM    925  CG2 THR A  52      60.421  65.766  95.668  1.00  0.00           C
ATOM    929  C   THR A  52      57.901  65.766  94.268  1.00  0.00           C
ATOM    930  O   THR A  52      57.221  66.596  93.669  1.00  0.00           O
ATOM    931  N   ILE A  53      57.561  65.306  95.469  1.00  0.00           N
ATOM    933  CA  ILE A  53      56.361  65.507  96.218  1.00  0.00           C
ATOM    935  CB  ILE A  53      55.361  64.387  95.838  1.00  0.00           C
ATOM    937  CG2 ILE A  53      55.021  63.426  96.989  1.00  0.00           C
ATOM    941  CG1 ILE A  53      54.091  64.777  95.059  1.00  0.00           C
ATOM    944  CD  ILE A  53      53.451  63.546  94.389  1.00  0.00           C
ATOM    948  C   ILE A  53      56.941  65.286  97.608  1.00  0.00           C
ATOM    949  O   ILE A  53      57.841  64.457  97.779  1.00  0.00           O
ATOM    950  N   ASN A  54      56.441  65.957  98.659  1.00  0.00           N
ATOM    952  CA  ASN A  54      56.951  65.716  99.999  1.00  0.00           C
ATOM    954  CB  ASN A  54      57.621  67.007 100.559  1.00  0.00           C
ATOM    957  CG  ASN A  54      56.811  68.297 100.648  1.00  0.00           C
ATOM    958  OD1 ASN A  54      57.281  69.286 101.198  1.00  0.00           O
ATOM    959  ND2 ASN A  54      55.551  68.317 100.179  1.00  0.00           N
ATOM    962  C   ASN A  54      55.891  65.037 100.889  1.00  0.00           C
ATOM    963  O   ASN A  54      56.071  64.876 102.088  1.00  0.00           O
ATOM    964  N   LYS A  55      54.771  64.556 100.298  1.00  0.00           N
ATOM    966  CA  LYS A  55      53.711  63.876 101.048  1.00  0.00           C
ATOM    968  CB  LYS A  55      52.681  64.926 101.599  1.00  0.00           C
ATOM    971  CG  LYS A  55      53.281  65.797 102.718  1.00  0.00           C
ATOM    974  CD  LYS A  55      52.331  66.646 103.589  1.00  0.00           C
ATOM    977  CE  LYS A  55      53.061  66.996 104.899  1.00  0.00           C
ATOM    980  NZ  LYS A  55      52.361  67.977 105.739  1.00  0.00           N
ATOM    984  C   LYS A  55      52.981  62.766 100.268  1.00  0.00           C
ATOM    985  O   LYS A  55      51.741  62.817 100.289  1.00  0.00           O
ATOM    986  N   PRO A  56      53.601  61.796  99.548  1.00  0.00           N
ATOM    987  CD  PRO A  56      52.761  61.446  98.389  1.00  0.00           C
ATOM    990  CA  PRO A  56      53.922  60.497 100.209  1.00  0.00           C
ATOM    992  CB  PRO A  56      52.531  59.846 100.209  1.00  0.00           C
ATOM    995  CG  PRO A  56      52.001  60.187  98.799  1.00  0.00           C
ATOM    998  C   PRO A  56      54.781  59.576  99.319  1.00  0.00           C
ATOM    999  O   PRO A  56      54.531  58.387  99.169  1.00  0.00           O
ATOM   1000  N   ALA A  57      55.831  60.146  98.739  1.00  0.00           N
ATOM   1002  CA  ALA A  57      56.501  59.676  97.569  1.00  0.00           C
ATOM   1004  CB  ALA A  57      57.742  58.766  97.599  1.00  0.00           C
ATOM   1008  C   ALA A  57      55.881  59.846  96.209  1.00  0.00           C
ATOM   1009  O   ALA A  57      54.691  59.996  95.949  1.00  0.00           O
ATOM   1010  N   ALA A  58      56.841  60.086  95.329  1.00  0.00           N
ATOM   1012  CA  ALA A  58      57.051  61.486  95.049  1.00  0.00           C
ATOM   1014  CB  ALA A  58      58.221  62.027  95.919  1.00  0.00           C
ATOM   1018  C   ALA A  58      57.521  61.607  93.669  1.00  0.00           C
ATOM   1019  O   ALA A  58      57.281  62.586  92.969  1.00  0.00           O
ATOM   1020  N   ILE A  59      58.141  60.516  93.279  1.00  0.00           N
ATOM   1022  CA  ILE A  59      58.601  60.228  91.989  1.00  0.00           C
ATOM   1024  CB  ILE A  59      59.611  59.107  92.108  1.00  0.00           C
ATOM   1026  CG2 ILE A  59      59.261  57.876  91.258  1.00  0.00           C
ATOM   1030  CG1 ILE A  59      60.981  59.726  91.828  1.00  0.00           C
ATOM   1033  CD  ILE A  59      62.101  58.727  92.088  1.00  0.00           C
ATOM   1037  C   ILE A  59      57.371  60.016  91.159  1.00  0.00           C
ATOM   1038  O   ILE A  59      56.601  59.056  91.268  1.00  0.00           O
ATOM   1039  N   VAL A  60      57.101  61.036  90.368  1.00  0.00           N
ATOM   1041  CA  VAL A  60      55.961  61.007  89.529  1.00  0.00           C
ATOM   1043  CB  VAL A  60      54.811  61.917  89.938  1.00  0.00           C
ATOM   1045  CG1 VAL A  60      54.341  61.466  91.338  1.00  0.00           C
ATOM   1049  CG2 VAL A  60      55.121  63.416  89.919  1.00  0.00           C
ATOM   1053  C   VAL A  60      56.521  61.278  88.189  1.00  0.00           C
ATOM   1054  O   VAL A  60      57.141  62.306  87.919  1.00  0.00           O
ATOM   1055  N   GLU A  61      56.381  60.276  87.309  1.00  0.00           N
ATOM   1057  CA  GLU A  61      56.562  60.527  85.919  1.00  0.00           C
ATOM   1059  CB  GLU A  61      56.681  59.266  85.059  1.00  0.00           C
ATOM   1062  CG  GLU A  61      58.021  58.517  85.078  1.00  0.00           C
ATOM   1065  CD  GLU A  61      57.961  57.486  83.959  1.00  0.00           C
ATOM   1066  OE1 GLU A  61      58.061  57.876  82.779  1.00  0.00           O
ATOM   1067  OE2 GLU A  61      57.841  56.278  84.278  1.00  0.00           O
ATOM   1068  C   GLU A  61      55.421  61.346  85.399  1.00  0.00           C
ATOM   1069  O   GLU A  61      54.271  61.147  85.768  1.00  0.00           O
ATOM   1070  N   MET A  62      55.731  62.236  84.468  1.00  0.00           N
ATOM   1072  CA  MET A  62      54.711  62.946  83.739  1.00  0.00           C
ATOM   1074  CB  MET A  62      54.611  64.416  84.209  1.00  0.00           C
ATOM   1077  CG  MET A  62      54.271  64.567  85.709  1.00  0.00           C
ATOM   1080  SD  MET A  62      54.431  66.246  86.378  1.00  0.00           S
ATOM   1081  CE  MET A  62      53.511  67.056  85.039  1.00  0.00           C
ATOM   1085  C   MET A  62      55.121  62.887  82.298  1.00  0.00           C
ATOM   1086  O   MET A  62      56.291  62.646  81.999  1.00  0.00           O
ATOM   1087  N   THR A  63      54.181  63.126  81.389  1.00  0.00           N
ATOM   1089  CA  THR A  63      54.521  63.387  79.999  1.00  0.00           C
ATOM   1091  CB  THR A  63      53.351  63.097  79.059  1.00  0.00           C
ATOM   1093  OG1 THR A  63      52.251  63.946  79.319  1.00  0.00           O
ATOM   1095  CG2 THR A  63      52.841  61.666  79.299  1.00  0.00           C
ATOM   1099  C   THR A  63      54.961  64.838  79.798  1.00  0.00           C
ATOM   1100  O   THR A  63      54.791  65.688  80.679  1.00  0.00           O
ATOM   1101  N   THR A  64      55.491  65.188  78.609  1.00  0.00           N
ATOM   1103  CA  THR A  64      55.721  66.567  78.179  1.00  0.00           C
ATOM   1105  CB  THR A  64      56.281  66.696  76.769  1.00  0.00           C
ATOM   1107  OG1 THR A  64      55.541  65.926  75.829  1.00  0.00           O
ATOM   1109  CG2 THR A  64      57.681  66.096  76.769  1.00  0.00           C
ATOM   1113  C   THR A  64      54.481  67.416  78.218  1.00  0.00           C
ATOM   1114  O   THR A  64      54.491  68.596  78.559  1.00  0.00           O
ATOM   1115  N   ASN A  65      53.341  66.786  77.879  1.00  0.00           N
ATOM   1117  CA  ASN A  65      52.021  67.366  77.949  1.00  0.00           C
ATOM   1119  CB  ASN A  65      51.051  66.777  76.878  1.00  0.00           C
ATOM   1122  CG  ASN A  65      51.831  66.386  75.628  1.00  0.00           C
ATOM   1123  OD1 ASN A  65      52.501  67.187  74.979  1.00  0.00           O
ATOM   1124  ND2 ASN A  65      51.771  65.076  75.289  1.00  0.00           N
ATOM   1127  C   ASN A  65      51.441  67.156  79.328  1.00  0.00           C
ATOM   1128  O   ASN A  65      50.271  66.797  79.398  1.00  0.00           O
ATOM   1129  N   GLY A  66      52.231  67.376  80.408  1.00  0.00           N
ATOM   1131  CA  GLY A  66      51.861  67.516  81.828  1.00  0.00           C
ATOM   1134  C   GLY A  66      50.791  66.657  82.409  1.00  0.00           C
ATOM   1135  O   GLY A  66      50.101  67.027  83.349  1.00  0.00           O
ATOM   1136  N   ASP A  67      50.661  65.446  81.878  1.00  0.00           N
ATOM   1138  CA  ASP A  67      49.681  64.477  82.298  1.00  0.00           C
ATOM   1140  CB  ASP A  67      48.891  63.876  81.089  1.00  0.00           C
ATOM   1143  CG  ASP A  67      48.031  64.856  80.268  1.00  0.00           C
ATOM   1144  OD1 ASP A  67      47.731  66.007  80.689  1.00  0.00           O
ATOM   1145  OD2 ASP A  67      47.571  64.416  79.179  1.00  0.00           O
ATOM   1146  C   ASP A  67      50.501  63.447  83.099  1.00  0.00           C
ATOM   1147  O   ASP A  67      51.661  63.167  82.779  1.00  0.00           O
ATOM   1148  N   LEU A  68      49.951  62.927  84.209  1.00  0.00           N
ATOM   1150  CA  LEU A  68      50.621  62.036  85.158  1.00  0.00           C
ATOM   1152  CB  LEU A  68      49.781  62.006  86.468  1.00  0.00           C
ATOM   1155  CG  LEU A  68      50.451  61.618  87.798  1.00  0.00           C
ATOM   1157  CD1 LEU A  68      50.561  60.107  87.978  1.00  0.00           C
ATOM   1161  CD2 LEU A  68      51.791  62.316  88.008  1.00  0.00           C
ATOM   1165  C   LEU A  68      50.631  60.618  84.639  1.00  0.00           C
ATOM   1166  O   LEU A  68      49.581  60.158  84.209  1.00  0.00           O
ATOM   1167  N   ILE A  69      51.771  59.866  84.669  1.00  0.00           N
ATOM   1169  CA  ILE A  69      51.771  58.486  84.169  1.00  0.00           C
ATOM   1171  CB  ILE A  69      52.731  58.297  82.989  1.00  0.00           C
ATOM   1173  CG2 ILE A  69      54.171  58.556  83.408  1.00  0.00           C
ATOM   1177  CG1 ILE A  69      52.631  56.906  82.309  1.00  0.00           C
ATOM   1180  CD  ILE A  69      53.571  56.786  81.109  1.00  0.00           C
ATOM   1184  C   ILE A  69      51.971  57.426  85.259  1.00  0.00           C
ATOM   1185  O   ILE A  69      51.371  56.346  85.218  1.00  0.00           O
ATOM   1186  N   ARG A  70      52.751  57.696  86.338  1.00  0.00           N
ATOM   1188  CA  ARG A  70      52.812  56.786  87.479  1.00  0.00           C
ATOM   1190  CB  ARG A  70      53.961  55.727  87.409  1.00  0.00           C
ATOM   1193  CG  ARG A  70      54.261  55.166  86.009  1.00  0.00           C
ATOM   1196  CD  ARG A  70      55.271  54.006  85.959  1.00  0.00           C
ATOM   1199  NE  ARG A  70      56.551  54.506  86.539  1.00  0.00           N
ATOM   1201  CZ  ARG A  70      57.761  54.048  86.218  1.00  0.00           C
ATOM   1202  NH1 ARG A  70      57.941  53.196  85.228  1.00  0.00           N
ATOM   1205  NH2 ARG A  70      58.821  54.556  86.799  1.00  0.00           N
ATOM   1208  C   ARG A  70      53.061  57.576  88.739  1.00  0.00           C
ATOM   1209  O   ARG A  70      53.711  58.616  88.709  1.00  0.00           O
ATOM   1210  N   THR A  71      52.621  57.056  89.909  1.00  0.00           N
ATOM   1212  CA  THR A  71      53.161  57.477  91.188  1.00  0.00           C
ATOM   1214  CB  THR A  71      52.201  58.188  92.139  1.00  0.00           C
ATOM   1216  OG1 THR A  71      51.221  57.306  92.669  1.00  0.00           O
ATOM   1218  CG2 THR A  71      51.441  59.286  91.398  1.00  0.00           C
ATOM   1222  C   THR A  71      53.721  56.246  91.869  1.00  0.00           C
ATOM   1223  O   THR A  71      53.321  55.117  91.609  1.00  0.00           O
ATOM   1224  N   ILE A  72      54.751  56.446  92.709  1.00  0.00           N
ATOM   1226  CA  ILE A  72      55.491  55.346  93.268  1.00  0.00           C
ATOM   1228  CB  ILE A  72      56.731  55.056  92.429  1.00  0.00           C
ATOM   1230  CG2 ILE A  72      57.451  53.826  93.008  1.00  0.00           C
ATOM   1234  CG1 ILE A  72      56.411  54.827  90.919  1.00  0.00           C
ATOM   1237  CD  ILE A  72      57.631  54.926  90.018  1.00  0.00           C
ATOM   1241  C   ILE A  72      55.921  55.777  94.669  1.00  0.00           C
ATOM   1242  O   ILE A  72      56.391  56.906  94.789  1.00  0.00           O
ATOM   1243  N   PRO A  73      55.811  55.007  95.749  1.00  0.00           N
ATOM   1244  CD  PRO A  73      54.671  54.096  95.928  1.00  0.00           C
ATOM   1247  CA  PRO A  73      56.301  55.486  97.048  1.00  0.00           C
ATOM   1249  CB  PRO A  73      55.401  54.767  98.069  1.00  0.00           C
ATOM   1252  CG  PRO A  73      54.121  54.506  97.289  1.00  0.00           C
ATOM   1255  C   PRO A  73      57.801  55.216  97.298  1.00  0.00           C
ATOM   1256  O   PRO A  73      58.451  54.506  96.529  1.00  0.00           O
ATOM   1257  N   LEU A  74      58.361  55.856  98.349  1.00  0.00           N
ATOM   1259  CA  LEU A  74      59.711  55.727  98.878  1.00  0.00           C
ATOM   1261  CB  LEU A  74      60.681  56.938  98.609  1.00  0.00           C
ATOM   1264  CG  LEU A  74      61.021  57.337  97.158  1.00  0.00           C
ATOM   1266  CD1 LEU A  74      61.781  58.687  97.158  1.00  0.00           C
ATOM   1270  CD2 LEU A  74      61.861  56.297  96.408  1.00  0.00           C
ATOM   1274  C   LEU A  74      59.561  55.746 100.399  1.00  0.00           C
ATOM   1275  O   LEU A  74      58.911  56.666 100.928  1.00  0.00           O
ATOM   1276  N   ASP A  75      60.161  54.796 101.159  1.00  0.00           N
ATOM   1278  CA  ASP A  75      60.001  54.707 102.619  1.00  0.00           C
ATOM   1280  CB  ASP A  75      59.681  53.236 103.008  1.00  0.00           C
ATOM   1283  CG  ASP A  75      58.261  52.916 102.608  1.00  0.00           C
ATOM   1284  OD1 ASP A  75      57.361  53.766 102.829  1.00  0.00           O
ATOM   1285  OD2 ASP A  75      57.991  51.796 102.119  1.00  0.00           O
ATOM   1286  C   ASP A  75      61.231  55.166 103.408  1.00  0.00           C
ATOM   1287  O   ASP A  75      61.261  55.166 104.649  1.00  0.00           O
ATOM   1288  N   PHE A  76      62.291  55.597 102.709  1.00  0.00           N
ATOM   1290  CA  PHE A  76      63.611  55.696 103.298  1.00  0.00           C
ATOM   1292  CB  PHE A  76      64.551  54.827 102.438  1.00  0.00           C
ATOM   1295  CG  PHE A  76      64.731  55.317 101.019  1.00  0.00           C
ATOM   1296  CD1 PHE A  76      64.062  54.676  99.968  1.00  0.00           C
ATOM   1298  CE1 PHE A  76      64.271  55.066  98.638  1.00  0.00           C
ATOM   1300  CZ  PHE A  76      65.151  56.116  98.349  1.00  0.00           C
ATOM   1302  CD2 PHE A  76      65.621  56.367 100.718  1.00  0.00           C
ATOM   1304  CE2 PHE A  76      65.831  56.766  99.389  1.00  0.00           C
ATOM   1306  C   PHE A  76      64.111  57.137 103.489  1.00  0.00           C
ATOM   1307  O   PHE A  76      65.211  57.366 103.998  1.00  0.00           O
ATOM   1308  N   VAL A  77      63.291  58.146 103.109  1.00  0.00           N
ATOM   1310  CA  VAL A  77      63.681  59.547 102.949  1.00  0.00           C
ATOM   1312  CB  VAL A  77      63.571  59.996 101.489  1.00  0.00           C
ATOM   1314  CG1 VAL A  77      62.141  60.376 101.059  1.00  0.00           C
ATOM   1318  CG2 VAL A  77      64.531  61.166 101.268  1.00  0.00           C
ATOM   1322  C   VAL A  77      62.812  60.427 103.849  1.00  0.00           C
ATOM   1323  O   VAL A  77      61.632  60.158 104.039  1.00  0.00           O
ATOM   1324  N   LYS A  78      63.361  61.478 104.479  1.00  0.00           N
ATOM   1326  CA  LYS A  78      62.601  62.277 105.429  1.00  0.00           C
ATOM   1328  CB  LYS A  78      63.471  62.556 106.688  1.00  0.00           C
ATOM   1331  CG  LYS A  78      63.581  61.376 107.679  1.00  0.00           C
ATOM   1334  CD  LYS A  78      64.441  60.206 107.199  1.00  0.00           C
ATOM   1337  CE  LYS A  78      64.571  59.086 108.218  1.00  0.00           C
ATOM   1340  NZ  LYS A  78      65.461  58.027 107.709  1.00  0.00           N
ATOM   1344  C   LYS A  78      62.141  63.596 104.828  1.00  0.00           C
ATOM   1345  O   LYS A  78      61.101  64.146 105.179  1.00  0.00           O
ATOM   1346  N   ASP A  79      62.911  64.126 103.898  1.00  0.00           N
ATOM   1348  CA  ASP A  79      62.531  65.298 103.148  1.00  0.00           C
ATOM   1350  CB  ASP A  79      63.211  66.497 103.858  1.00  0.00           C
ATOM   1353  CG  ASP A  79      62.701  67.826 103.349  1.00  0.00           C
ATOM   1354  OD1 ASP A  79      61.651  67.817 102.679  1.00  0.00           O
ATOM   1355  OD2 ASP A  79      63.271  68.876 103.739  1.00  0.00           O
ATOM   1356  C   ASP A  79      63.001  65.037 101.728  1.00  0.00           C
ATOM   1357  O   ASP A  79      64.191  65.076 101.439  1.00  0.00           O
ATOM   1358  N   LEU A  80      62.101  64.726 100.779  1.00  0.00           N
ATOM   1360  CA  LEU A  80      62.501  64.556  99.398  1.00  0.00           C
ATOM   1362  CB  LEU A  80      61.831  63.336  98.709  1.00  0.00           C
ATOM   1365  CG  LEU A  80      62.541  62.736  97.459  1.00  0.00           C
ATOM   1367  CD1 LEU A  80      63.251  63.736  96.539  1.00  0.00           C
ATOM   1371  CD2 LEU A  80      63.621  61.726  97.798  1.00  0.00           C
ATOM   1375  C   LEU A  80      62.041  65.826  98.739  1.00  0.00           C
ATOM   1376  O   LEU A  80      60.851  65.986  98.519  1.00  0.00           O
ATOM   1377  N   GLU A  81      62.991  66.716  98.399  1.00  0.00           N
ATOM   1379  CA  GLU A  81      62.681  67.896  97.639  1.00  0.00           C
ATOM   1381  CB  GLU A  81      63.191  69.126  98.419  1.00  0.00           C
ATOM   1384  CG  GLU A  81      62.391  69.376  99.719  1.00  0.00           C
ATOM   1387  CD  GLU A  81      60.991  69.986  99.538  1.00  0.00           C
ATOM   1388  OE1 GLU A  81      60.172  69.467  98.729  1.00  0.00           O
ATOM   1389  OE2 GLU A  81      60.711  70.986 100.268  1.00  0.00           O
ATOM   1390  C   GLU A  81      63.221  67.817  96.229  1.00  0.00           C
ATOM   1391  O   GLU A  81      62.641  68.346  95.298  1.00  0.00           O
ATOM   1392  N   THR A  82      64.311  67.056  95.959  1.00  0.00           N
ATOM   1394  CA  THR A  82      65.031  67.198  94.678  1.00  0.00           C
ATOM   1396  CB  THR A  82      66.401  67.817  94.818  1.00  0.00           C
ATOM   1398  OG1 THR A  82      67.251  67.106  95.709  1.00  0.00           O
ATOM   1400  CG2 THR A  82      66.172  69.196  95.419  1.00  0.00           C
ATOM   1404  C   THR A  82      65.211  65.937  93.908  1.00  0.00           C
ATOM   1405  O   THR A  82      65.271  64.827  94.448  1.00  0.00           O
ATOM   1406  N   ILE A  83      65.312  66.066  92.569  1.00  0.00           N
ATOM   1408  CA  ILE A  83      65.481  64.897  91.749  1.00  0.00           C
ATOM   1410  CB  ILE A  83      64.151  64.196  91.498  1.00  0.00           C
ATOM   1412  CG2 ILE A  83      63.181  65.027  90.628  1.00  0.00           C
ATOM   1416  CG1 ILE A  83      64.391  62.806  90.928  1.00  0.00           C
ATOM   1419  CD  ILE A  83      63.271  61.876  91.349  1.00  0.00           C
ATOM   1423  C   ILE A  83      66.191  65.206  90.459  1.00  0.00           C
ATOM   1424  O   ILE A  83      66.132  66.326  89.948  1.00  0.00           O
ATOM   1425  N   GLU A  84      66.941  64.216  89.919  1.00  0.00           N
ATOM   1427  CA  GLU A  84      67.742  64.326  88.718  1.00  0.00           C
ATOM   1429  CB  GLU A  84      69.091  64.978  89.079  1.00  0.00           C
ATOM   1432  CG  GLU A  84      69.931  65.407  87.849  1.00  0.00           C
ATOM   1435  CD  GLU A  84      69.431  66.696  87.219  1.00  0.00           C
ATOM   1436  OE1 GLU A  84      69.431  67.727  87.938  1.00  0.00           O
ATOM   1437  OE2 GLU A  84      69.071  66.677  86.019  1.00  0.00           O
ATOM   1438  C   GLU A  84      67.911  62.946  88.059  1.00  0.00           C
ATOM   1439  O   GLU A  84      67.831  61.938  88.749  1.00  0.00           O
ATOM   1440  N   TYR A  85      68.161  62.836  86.728  1.00  0.00           N
ATOM   1442  CA  TYR A  85      68.421  61.576  86.019  1.00  0.00           C
ATOM   1444  CB  TYR A  85      67.311  61.326  84.959  1.00  0.00           C
ATOM   1447  CG  TYR A  85      67.591  60.236  83.948  1.00  0.00           C
ATOM   1448  CD1 TYR A  85      67.391  58.867  84.188  1.00  0.00           C
ATOM   1450  CE1 TYR A  85      67.391  57.946  83.139  1.00  0.00           C
ATOM   1452  CZ  TYR A  85      67.731  58.356  81.849  1.00  0.00           C
ATOM   1453  OH  TYR A  85      67.651  57.446  80.779  1.00  0.00           O
ATOM   1455  CD2 TYR A  85      68.001  60.618  82.669  1.00  0.00           C
ATOM   1457  CE2 TYR A  85      68.121  59.676  81.638  1.00  0.00           C
ATOM   1459  C   TYR A  85      69.811  61.456  85.368  1.00  0.00           C
ATOM   1460  O   TYR A  85      70.261  62.316  84.608  1.00  0.00           O
ATOM   1461  N   ILE A  86      70.501  60.306  85.578  1.00  0.00           N
ATOM   1463  CA  ILE A  86      71.871  60.117  85.108  1.00  0.00           C
ATOM   1465  CB  ILE A  86      72.841  59.586  86.169  1.00  0.00           C
ATOM   1467  CG2 ILE A  86      72.821  60.536  87.359  1.00  0.00           C
ATOM   1471  CG1 ILE A  86      72.551  58.156  86.679  1.00  0.00           C
ATOM   1474  CD  ILE A  86      73.331  57.067  85.949  1.00  0.00           C
ATOM   1478  C   ILE A  86      72.001  59.236  83.878  1.00  0.00           C
ATOM   1479  O   ILE A  86      73.041  59.236  83.229  1.00  0.00           O
ATOM   1480  N   GLY A  87      70.921  58.527  83.478  1.00  0.00           N
ATOM   1482  CA  GLY A  87      70.921  57.566  82.368  1.00  0.00           C
ATOM   1485  C   GLY A  87      70.301  56.257  82.768  1.00  0.00           C
ATOM   1486  O   GLY A  87      70.271  55.926  83.948  1.00  0.00           O
ATOM   1487  N   ASP A  88      69.791  55.457  81.809  1.00  0.00           N
ATOM   1489  CA  ASP A  88      69.571  54.026  81.948  1.00  0.00           C
ATOM   1491  CB  ASP A  88      70.951  53.326  81.929  1.00  0.00           C
ATOM   1494  CG  ASP A  88      71.701  53.636  80.639  1.00  0.00           C
ATOM   1495  OD1 ASP A  88      71.061  54.006  79.608  1.00  0.00           O
ATOM   1496  OD2 ASP A  88      72.941  53.426  80.648  1.00  0.00           O
ATOM   1497  C   ASP A  88      68.672  53.596  83.119  1.00  0.00           C
ATOM   1498  O   ASP A  88      68.901  52.596  83.809  1.00  0.00           O
ATOM   1499  N   ASN A  89      67.621  54.406  83.389  1.00  0.00           N
ATOM   1501  CA  ASN A  89      66.651  54.226  84.459  1.00  0.00           C
ATOM   1503  CB  ASN A  89      65.911  52.846  84.459  1.00  0.00           C
ATOM   1506  CG  ASN A  89      65.021  52.658  83.229  1.00  0.00           C
ATOM   1507  OD1 ASN A  89      65.341  51.917  82.309  1.00  0.00           O
ATOM   1508  ND2 ASN A  89      63.821  53.286  83.249  1.00  0.00           N
ATOM   1511  C   ASN A  89      67.221  54.556  85.838  1.00  0.00           C
ATOM   1512  O   ASN A  89      66.641  54.196  86.869  1.00  0.00           O
ATOM   1513  N   GLN A  90      68.361  55.276  85.899  1.00  0.00           N
ATOM   1515  CA  GLN A  90      69.062  55.597  87.119  1.00  0.00           C
ATOM   1517  CB  GLN A  90      70.572  55.256  87.009  1.00  0.00           C
ATOM   1520  CG  GLN A  90      70.921  53.787  86.719  1.00  0.00           C
ATOM   1523  CD  GLN A  90      70.781  52.896  87.938  1.00  0.00           C
ATOM   1524  OE1 GLN A  90      70.841  53.346  89.088  1.00  0.00           O
ATOM   1525  NE2 GLN A  90      70.621  51.576  87.698  1.00  0.00           N
ATOM   1528  C   GLN A  90      68.992  57.076  87.459  1.00  0.00           C
ATOM   1529  O   GLN A  90      69.021  57.957  86.599  1.00  0.00           O
ATOM   1530  N   PHE A  91      68.871  57.366  88.749  1.00  0.00           N
ATOM   1532  CA  PHE A  91      68.321  58.616  89.219  1.00  0.00           C
ATOM   1534  CB  PHE A  91      66.841  58.387  89.608  1.00  0.00           C
ATOM   1537  CG  PHE A  91      66.061  58.006  88.379  1.00  0.00           C
ATOM   1538  CD1 PHE A  91      65.881  58.956  87.368  1.00  0.00           C
ATOM   1540  CE1 PHE A  91      65.011  58.706  86.299  1.00  0.00           C
ATOM   1542  CZ  PHE A  91      64.401  57.456  86.169  1.00  0.00           C
ATOM   1544  CD2 PHE A  91      65.441  56.747  88.239  1.00  0.00           C
ATOM   1546  CE2 PHE A  91      64.641  56.466  87.119  1.00  0.00           C
ATOM   1548  C   PHE A  91      69.071  59.067  90.449  1.00  0.00           C
ATOM   1549  O   PHE A  91      69.631  58.246  91.159  1.00  0.00           O
ATOM   1550  N   VAL A  92      69.111  60.387  90.709  1.00  0.00           N
ATOM   1552  CA  VAL A  92      69.731  60.957  91.898  1.00  0.00           C
ATOM   1554  CB  VAL A  92      70.941  61.847  91.609  1.00  0.00           C
ATOM   1556  CG1 VAL A  92      71.531  62.456  92.888  1.00  0.00           C
ATOM   1560  CG2 VAL A  92      72.021  60.966  90.959  1.00  0.00           C
ATOM   1564  C   VAL A  92      68.681  61.756  92.628  1.00  0.00           C
ATOM   1565  O   VAL A  92      67.921  62.507  92.009  1.00  0.00           O
ATOM   1566  N   ILE A  93      68.602  61.586  93.959  1.00  0.00           N
ATOM   1568  CA  ILE A  93      67.721  62.366  94.828  1.00  0.00           C
ATOM   1570  CB  ILE A  93      66.422  61.646  95.218  1.00  0.00           C
ATOM   1572  CG2 ILE A  93      65.591  61.416  93.939  1.00  0.00           C
ATOM   1576  CG1 ILE A  93      66.581  60.286  95.928  1.00  0.00           C
ATOM   1579  CD  ILE A  93      66.921  60.346  97.419  1.00  0.00           C
ATOM   1583  C   ILE A  93      68.511  62.776  96.068  1.00  0.00           C
ATOM   1584  O   ILE A  93      69.591  62.246  96.349  1.00  0.00           O
ATOM   1585  N   SER A  94      67.981  63.727  96.869  1.00  0.00           N
ATOM   1587  CA  SER A  94      68.501  64.006  98.209  1.00  0.00           C
ATOM   1589  CB  SER A  94      69.001  65.466  98.449  1.00  0.00           C
ATOM   1592  OG  SER A  94      70.172  65.766  97.689  1.00  0.00           O
ATOM   1594  C   SER A  94      67.461  63.717  99.278  1.00  0.00           C
ATOM   1595  O   SER A  94      66.271  63.736  99.009  1.00  0.00           O
ATOM   1596  N   ASP A  95      67.901  63.437 100.528  1.00  0.00           N
ATOM   1598  CA  ASP A  95      67.081  63.556 101.719  1.00  0.00           C
ATOM   1600  CB  ASP A  95      67.371  62.416 102.739  1.00  0.00           C
ATOM   1603  CG  ASP A  95      66.471  62.426 103.959  1.00  0.00           C
ATOM   1604  OD1 ASP A  95      65.531  63.246 104.069  1.00  0.00           O
ATOM   1605  OD2 ASP A  95      66.681  61.548 104.839  1.00  0.00           O
ATOM   1606  C   ASP A  95      67.481  64.856 102.339  1.00  0.00           C
ATOM   1607  O   ASP A  95      68.591  64.956 102.868  1.00  0.00           O
ATOM   1608  N   GLU A  96      66.671  65.916 102.279  1.00  0.00           N
ATOM   1610  CA  GLU A  96      67.221  67.246 102.429  1.00  0.00           C
ATOM   1612  CB  GLU A  96      66.331  68.317 101.778  1.00  0.00           C
ATOM   1615  CG  GLU A  96      67.141  69.547 101.279  1.00  0.00           C
ATOM   1618  CD  GLU A  96      68.151  69.317 100.158  1.00  0.00           C
ATOM   1619  OE1 GLU A  96      68.381  68.166  99.699  1.00  0.00           O
ATOM   1620  OE2 GLU A  96      68.831  70.306  99.779  1.00  0.00           O
ATOM   1621  C   GLU A  96      67.511  67.527 103.898  1.00  0.00           C
ATOM   1622  O   GLU A  96      68.421  68.257 104.249  1.00  0.00           O
ATOM   1623  N   ARG A  97      66.841  66.806 104.818  1.00  0.00           N
ATOM   1625  CA  ARG A  97      67.151  66.766 106.249  1.00  0.00           C
ATOM   1627  CB  ARG A  97      66.141  65.817 106.939  1.00  0.00           C
ATOM   1630  CG  ARG A  97      66.151  65.746 108.498  1.00  0.00           C
ATOM   1633  CD  ARG A  97      67.341  65.107 109.239  1.00  0.00           C
ATOM   1636  NE  ARG A  97      67.562  63.717 108.709  1.00  0.00           N
ATOM   1638  CZ  ARG A  97      67.011  62.626 109.209  1.00  0.00           C
ATOM   1639  NH1 ARG A  97      66.081  62.706 110.128  1.00  0.00           N
ATOM   1642  NH2 ARG A  97      67.361  61.437 108.789  1.00  0.00           N
ATOM   1645  C   ARG A  97      68.571  66.306 106.559  1.00  0.00           C
ATOM   1646  O   ARG A  97      69.241  66.836 107.438  1.00  0.00           O
ATOM   1647  N   ASP A  98      69.071  65.267 105.879  1.00  0.00           N
ATOM   1649  CA  ASP A  98      70.371  64.698 106.179  1.00  0.00           C
ATOM   1651  CB  ASP A  98      70.211  63.156 106.019  1.00  0.00           C
ATOM   1654  CG  ASP A  98      71.371  62.306 106.518  1.00  0.00           C
ATOM   1655  OD1 ASP A  98      72.171  62.798 107.359  1.00  0.00           O
ATOM   1656  OD2 ASP A  98      71.331  61.087 106.218  1.00  0.00           O
ATOM   1657  C   ASP A  98      71.451  65.276 105.259  1.00  0.00           C
ATOM   1658  O   ASP A  98      72.651  65.228 105.508  1.00  0.00           O
ATOM   1659  N   TYR A  99      71.001  65.846 104.118  1.00  0.00           N
ATOM   1661  CA  TYR A  99      71.761  65.986 102.878  1.00  0.00           C
ATOM   1663  CB  TYR A  99      72.761  67.146 102.929  1.00  0.00           C
ATOM   1666  CG  TYR A  99      72.131  68.476 103.198  1.00  0.00           C
ATOM   1667  CD1 TYR A  99      71.001  68.957 102.508  1.00  0.00           C
ATOM   1669  CE1 TYR A  99      70.601  70.286 102.658  1.00  0.00           C
ATOM   1671  CZ  TYR A  99      71.301  71.137 103.519  1.00  0.00           C
ATOM   1672  OH  TYR A  99      70.993  72.507 103.589  1.00  0.00           O
ATOM   1674  CD2 TYR A  99      72.781  69.336 104.088  1.00  0.00           C
ATOM   1676  CE2 TYR A  99      72.371  70.656 104.258  1.00  0.00           C
ATOM   1678  C   TYR A  99      72.492  64.716 102.479  1.00  0.00           C
ATOM   1679  O   TYR A  99      73.591  64.726 101.918  1.00  0.00           O
ATOM   1680  N   ALA A 100      71.822  63.587 102.739  1.00  0.00           N
ATOM   1682  CA  ALA A 100      72.051  62.337 102.069  1.00  0.00           C
ATOM   1684  CB  ALA A 100      71.251  61.187 102.698  1.00  0.00           C
ATOM   1688  C   ALA A 100      71.681  62.446 100.619  1.00  0.00           C
ATOM   1689  O   ALA A 100      70.641  62.986 100.259  1.00  0.00           O
ATOM   1690  N   ILE A 101      72.562  61.906  99.779  1.00  0.00           N
ATOM   1692  CA  ILE A 101      72.422  61.826  98.358  1.00  0.00           C
ATOM   1694  CB  ILE A 101      73.641  62.386  97.639  1.00  0.00           C
ATOM   1696  CG2 ILE A 101      73.471  62.257  96.109  1.00  0.00           C
ATOM   1700  CG1 ILE A 101      73.941  63.846  98.078  1.00  0.00           C
ATOM   1703  CD  ILE A 101      75.371  64.306  97.739  1.00  0.00           C
ATOM   1707  C   ILE A 101      72.282  60.346  98.078  1.00  0.00           C
ATOM   1708  O   ILE A 101      73.101  59.527  98.519  1.00  0.00           O
ATOM   1709  N   TYR A 102      71.251  59.967  97.328  1.00  0.00           N
ATOM   1711  CA  TYR A 102      71.051  58.587  96.929  1.00  0.00           C
ATOM   1713  CB  TYR A 102      69.731  57.957  97.438  1.00  0.00           C
ATOM   1716  CG  TYR A 102      69.641  57.946  98.939  1.00  0.00           C
ATOM   1717  CD1 TYR A 102      69.841  56.756  99.639  1.00  0.00           C
ATOM   1719  CE1 TYR A 102      69.661  56.696 101.029  1.00  0.00           C
ATOM   1721  CZ  TYR A 102      69.261  57.836 101.728  1.00  0.00           C
ATOM   1722  OH  TYR A 102      69.062  57.776 103.119  1.00  0.00           O
ATOM   1724  CD2 TYR A 102      69.261  59.096  99.658  1.00  0.00           C
ATOM   1726  CE2 TYR A 102      69.062  59.048 101.048  1.00  0.00           C
ATOM   1728  C   TYR A 102      71.021  58.566  95.429  1.00  0.00           C
ATOM   1729  O   TYR A 102      70.291  59.326  94.789  1.00  0.00           O
ATOM   1730  N   VAL A 103      71.791  57.636  94.828  1.00  0.00           N
ATOM   1732  CA  VAL A 103      71.501  57.126  93.509  1.00  0.00           C
ATOM   1734  CB  VAL A 103      72.742  56.656  92.748  1.00  0.00           C
ATOM   1736  CG1 VAL A 103      73.691  57.836  92.479  1.00  0.00           C
ATOM   1740  CG2 VAL A 103      73.471  55.576  93.539  1.00  0.00           C
ATOM   1744  C   VAL A 103      70.491  55.986  93.649  1.00  0.00           C
ATOM   1745  O   VAL A 103      70.491  55.228  94.629  1.00  0.00           O
ATOM   1746  N   ILE A 104      69.571  55.856  92.679  1.00  0.00           N
ATOM   1748  CA  ILE A 104      68.481  54.897  92.728  1.00  0.00           C
ATOM   1750  CB  ILE A 104      67.141  55.497  93.179  1.00  0.00           C
ATOM   1752  CG2 ILE A 104      66.191  54.347  93.578  1.00  0.00           C
ATOM   1756  CG1 ILE A 104      67.261  56.506  94.359  1.00  0.00           C
ATOM   1759  CD  ILE A 104      65.962  57.246  94.649  1.00  0.00           C
ATOM   1763  C   ILE A 104      68.281  54.336  91.328  1.00  0.00           C
ATOM   1764  O   ILE A 104      68.381  55.066  90.349  1.00  0.00           O
ATOM   1765  N   SER A 105      67.951  53.036  91.218  1.00  0.00           N
ATOM   1767  CA  SER A 105      67.511  52.397  89.989  1.00  0.00           C
ATOM   1769  CB  SER A 105      68.081  50.957  89.839  1.00  0.00           C
ATOM   1772  OG  SER A 105      67.672  50.286  88.638  1.00  0.00           O
ATOM   1774  C   SER A 105      66.032  52.277  90.158  1.00  0.00           C
ATOM   1775  O   SER A 105      65.591  51.726  91.169  1.00  0.00           O
ATOM   1776  N   LEU A 106      65.211  52.786  89.209  1.00  0.00           N
ATOM   1778  CA  LEU A 106      63.781  52.626  89.249  1.00  0.00           C
ATOM   1780  CB  LEU A 106      63.091  54.006  89.429  1.00  0.00           C
ATOM   1783  CG  LEU A 106      61.571  54.056  89.199  1.00  0.00           C
ATOM   1785  CD1 LEU A 106      60.841  53.317  90.319  1.00  0.00           C
ATOM   1789  CD2 LEU A 106      61.111  55.516  89.059  1.00  0.00           C
ATOM   1793  C   LEU A 106      63.331  51.926  87.978  1.00  0.00           C
ATOM   1794  O   LEU A 106      63.481  52.416  86.869  1.00  0.00           O
ATOM   1795  N   THR A 107      62.781  50.707  88.119  1.00  0.00           N
ATOM   1797  CA  THR A 107      62.411  49.866  86.989  1.00  0.00           C
ATOM   1799  CB  THR A 107      62.371  48.376  87.368  1.00  0.00           C
ATOM   1801  OG1 THR A 107      61.481  48.118  88.438  1.00  0.00           O
ATOM   1803  CG2 THR A 107      63.771  47.946  87.838  1.00  0.00           C
ATOM   1807  C   THR A 107      61.081  50.286  86.369  1.00  0.00           C
ATOM   1808  O   THR A 107      60.321  51.036  86.989  1.00  0.00           O
ATOM   1809  N   PRO A 108      60.691  49.806  85.179  1.00  0.00           N
ATOM   1810  CD  PRO A 108      61.611  49.368  84.128  1.00  0.00           C
ATOM   1813  CA  PRO A 108      59.341  50.016  84.658  1.00  0.00           C
ATOM   1815  CB  PRO A 108      59.411  49.576  83.179  1.00  0.00           C
ATOM   1818  CG  PRO A 108      60.691  48.746  83.078  1.00  0.00           C
ATOM   1821  C   PRO A 108      58.291  49.266  85.459  1.00  0.00           C
ATOM   1822  O   PRO A 108      57.111  49.586  85.338  1.00  0.00           O
ATOM   1823  N   ASN A 109      58.681  48.306  86.299  1.00  0.00           N
ATOM   1825  CA  ASN A 109      57.801  47.696  87.279  1.00  0.00           C
ATOM   1827  CB  ASN A 109      58.521  46.478  87.888  1.00  0.00           C
ATOM   1830  CG  ASN A 109      57.611  45.527  88.649  1.00  0.00           C
ATOM   1831  OD1 ASN A 109      56.411  45.727  88.889  1.00  0.00           O
ATOM   1832  ND2 ASN A 109      58.221  44.396  89.069  1.00  0.00           N
ATOM   1835  C   ASN A 109      57.421  48.657  88.399  1.00  0.00           C
ATOM   1836  O   ASN A 109      56.411  48.466  89.069  1.00  0.00           O
ATOM   1837  N   SER A 110      58.251  49.687  88.618  1.00  0.00           N
ATOM   1839  CA  SER A 110      58.161  50.626  89.728  1.00  0.00           C
ATOM   1841  CB  SER A 110      56.761  51.196  90.088  1.00  0.00           C
ATOM   1844  OG  SER A 110      56.191  51.917  88.989  1.00  0.00           O
ATOM   1846  C   SER A 110      58.891  50.136  90.969  1.00  0.00           C
ATOM   1847  O   SER A 110      58.561  50.486  92.099  1.00  0.00           O
ATOM   1848  N   GLU A 111      59.941  49.306  90.798  1.00  0.00           N
ATOM   1850  CA  GLU A 111      60.751  48.857  91.908  1.00  0.00           C
ATOM   1852  CB  GLU A 111      61.241  47.397  91.749  1.00  0.00           C
ATOM   1855  CG  GLU A 111      60.071  46.376  91.709  1.00  0.00           C
ATOM   1858  CD  GLU A 111      60.511  44.937  91.478  1.00  0.00           C
ATOM   1859  OE1 GLU A 111      61.741  44.687  91.338  1.00  0.00           O
ATOM   1860  OE2 GLU A 111      59.611  44.067  91.459  1.00  0.00           O
ATOM   1861  C   GLU A 111      61.961  49.746  92.058  1.00  0.00           C
ATOM   1862  O   GLU A 111      62.721  49.926  91.109  1.00  0.00           O
ATOM   1863  N   VAL A 112      62.171  50.317  93.268  1.00  0.00           N
ATOM   1865  CA  VAL A 112      63.401  50.996  93.609  1.00  0.00           C
ATOM   1867  CB  VAL A 112      63.241  52.296  94.389  1.00  0.00           C
ATOM   1869  CG1 VAL A 112      62.601  53.286  93.449  1.00  0.00           C
ATOM   1873  CG2 VAL A 112      62.411  52.146  95.668  1.00  0.00           C
ATOM   1877  C   VAL A 112      64.401  50.136  94.319  1.00  0.00           C
ATOM   1878  O   VAL A 112      64.101  49.266  95.139  1.00  0.00           O
ATOM   1879  N   LYS A 113      65.661  50.466  94.039  1.00  0.00           N
ATOM   1881  CA  LYS A 113      66.791  49.926  94.728  1.00  0.00           C
ATOM   1883  CB  LYS A 113      67.352  48.766  93.898  1.00  0.00           C
ATOM   1886  CG  LYS A 113      68.621  48.196  94.499  1.00  0.00           C
ATOM   1889  CD  LYS A 113      69.041  46.906  93.809  1.00  0.00           C
ATOM   1892  CE  LYS A 113      70.231  46.357  94.569  1.00  0.00           C
ATOM   1895  NZ  LYS A 113      70.701  45.056  94.048  1.00  0.00           N
ATOM   1899  C   LYS A 113      67.871  50.986  94.909  1.00  0.00           C
ATOM   1900  O   LYS A 113      68.221  51.707  93.968  1.00  0.00           O
ATOM   1901  N   ILE A 114      68.451  51.096  96.109  1.00  0.00           N
ATOM   1903  CA  ILE A 114      69.541  52.016  96.398  1.00  0.00           C
ATOM   1905  CB  ILE A 114      69.561  52.416  97.888  1.00  0.00           C
ATOM   1907  CG2 ILE A 114      70.781  53.306  98.179  1.00  0.00           C
ATOM   1911  CG1 ILE A 114      68.221  53.097  98.288  1.00  0.00           C
ATOM   1914  CD  ILE A 114      68.041  53.356  99.789  1.00  0.00           C
ATOM   1918  C   ILE A 114      70.871  51.408  95.959  1.00  0.00           C
ATOM   1919  O   ILE A 114      71.211  50.286  96.328  1.00  0.00           O
ATOM   1920  N   LEU A 115      71.641  52.106  95.099  1.00  0.00           N
ATOM   1922  CA  LEU A 115      72.861  51.556  94.529  1.00  0.00           C
ATOM   1924  CB  LEU A 115      73.111  51.856  93.028  1.00  0.00           C
ATOM   1927  CG  LEU A 115      72.031  51.326  92.079  1.00  0.00           C
ATOM   1929  CD1 LEU A 115      70.852  52.277  92.058  1.00  0.00           C
ATOM   1933  CD2 LEU A 115      72.541  51.187  90.639  1.00  0.00           C
ATOM   1937  C   LEU A 115      74.071  52.067  95.279  1.00  0.00           C
ATOM   1938  O   LEU A 115      75.071  51.346  95.359  1.00  0.00           O
ATOM   1939  N   LYS A 116      73.981  53.277  95.849  1.00  0.00           N
ATOM   1941  CA  LYS A 116      75.011  53.916  96.628  1.00  0.00           C
ATOM   1943  CB  LYS A 116      76.141  54.556  95.749  1.00  0.00           C
ATOM   1946  CG  LYS A 116      77.181  55.476  96.429  1.00  0.00           C
ATOM   1949  CD  LYS A 116      78.201  56.007  95.388  1.00  0.00           C
ATOM   1952  CE  LYS A 116      79.341  56.868  95.949  1.00  0.00           C
ATOM   1955  NZ  LYS A 116      80.331  57.187  94.888  1.00  0.00           N
ATOM   1959  C   LYS A 116      74.311  54.946  97.468  1.00  0.00           C
ATOM   1960  O   LYS A 116      73.221  55.416  97.108  1.00  0.00           O
ATOM   1961  N   LYS A 117      74.911  55.326  98.589  1.00  0.00           N
ATOM   1963  CA  LYS A 117      74.441  56.376  99.448  1.00  0.00           C
ATOM   1965  CB  LYS A 117      73.711  55.786 100.679  1.00  0.00           C
ATOM   1968  CG  LYS A 117      72.901  56.777 101.539  1.00  0.00           C
ATOM   1971  CD  LYS A 117      73.711  57.728 102.429  1.00  0.00           C
ATOM   1974  CE  LYS A 117      72.941  58.227 103.649  1.00  0.00           C
ATOM   1977  NZ  LYS A 117      72.891  57.187 104.678  1.00  0.00           N
ATOM   1981  C   LYS A 117      75.691  57.106  99.878  1.00  0.00           C
ATOM   1982  O   LYS A 117      76.691  56.478 100.228  1.00  0.00           O
ATOM   1983  N   ILE A 118      75.661  58.437  99.849  1.00  0.00           N
ATOM   1985  CA  ILE A 118      76.701  59.296 100.359  1.00  0.00           C
ATOM   1987  CB  ILE A 118      77.651  59.777  99.249  1.00  0.00           C
ATOM   1989  CG2 ILE A 118      76.871  60.357  98.049  1.00  0.00           C
ATOM   1993  CG1 ILE A 118      78.681  60.817  99.748  1.00  0.00           C
ATOM   1996  CD  ILE A 118      79.651  61.287  98.669  1.00  0.00           C
ATOM   2000  C   ILE A 118      76.001  60.438 101.089  1.00  0.00           C
ATOM   2001  O   ILE A 118      74.891  60.817 100.729  1.00  0.00           O
ATOM   2002  N   LYS A 119      76.601  60.986 102.158  1.00  0.00           N
ATOM   2004  CA  LYS A 119      76.121  62.207 102.789  1.00  0.00           C
ATOM   2006  CB  LYS A 119      76.111  62.096 104.339  1.00  0.00           C
ATOM   2009  CG  LYS A 119      75.141  61.046 104.878  1.00  0.00           C
ATOM   2012  CD  LYS A 119      75.211  60.947 106.419  1.00  0.00           C
ATOM   2015  CE  LYS A 119      74.401  59.767 106.989  1.00  0.00           C
ATOM   2018  NZ  LYS A 119      74.801  59.486 108.389  1.00  0.00           N
ATOM   2022  C   LYS A 119      77.071  63.317 102.429  1.00  0.00           C
ATOM   2023  O   LYS A 119      78.271  63.106 102.259  1.00  0.00           O
ATOM   2024  N   ILE A 120      76.571  64.556 102.298  1.00  0.00           N
ATOM   2026  CA  ILE A 120      77.481  65.688 102.228  1.00  0.00           C
ATOM   2028  CB  ILE A 120      76.741  66.887 101.658  1.00  0.00           C
ATOM   2030  CG2 ILE A 120      76.091  67.736 102.759  1.00  0.00           C
ATOM   2034  CG1 ILE A 120      77.651  67.736 100.749  1.00  0.00           C
ATOM   2037  CD  ILE A 120      76.891  68.376  99.579  1.00  0.00           C
ATOM   2041  C   ILE A 120      78.212  65.916 103.589  1.00  0.00           C
ATOM   2042  O   ILE A 120      77.611  65.707 104.649  1.00  0.00           O
ATOM   2043  N   PRO A 121      79.491  66.277 103.679  1.00  0.00           N
ATOM   2044  CD  PRO A 121      80.491  65.746 102.728  1.00  0.00           C
ATOM   2047  CA  PRO A 121      80.081  66.446 105.018  1.00  0.00           C
ATOM   2049  CB  PRO A 121      81.591  66.246 104.789  1.00  0.00           C
ATOM   2052  CG  PRO A 121      81.661  65.276 103.609  1.00  0.00           C
ATOM   2055  C   PRO A 121      79.831  67.798 105.658  1.00  0.00           C
ATOM   2056  O   PRO A 121      80.341  68.806 105.169  1.00  0.00           O
ATOM   2057  N   LEU A 122      79.111  67.857 106.799  1.00  0.00           N
ATOM   2059  CA  LEU A 122      78.871  69.107 107.489  1.00  0.00           C
ATOM   2061  CB  LEU A 122      77.382  69.426 107.549  1.00  0.00           C
ATOM   2064  CG  LEU A 122      76.671  69.656 106.218  1.00  0.00           C
ATOM   2066  CD1 LEU A 122      75.221  70.016 106.539  1.00  0.00           C
ATOM   2070  CD2 LEU A 122      77.321  70.766 105.378  1.00  0.00           C
ATOM   2074  C   LEU A 122      79.391  69.146 108.908  1.00  0.00           C
ATOM   2075  O   LEU A 122      79.251  68.227 109.709  1.00  0.00           O
ATOM   2076  N   GLN A 123      79.961  70.306 109.268  1.00  0.00           N
ATOM   2078  CA  GLN A 123      80.411  70.646 110.599  1.00  0.00           C
ATOM   2080  CB  GLN A 123      81.572  71.677 110.478  1.00  0.00           C
ATOM   2083  CG  GLN A 123      81.262  73.047 109.809  1.00  0.00           C
ATOM   2086  CD  GLN A 123      80.761  73.007 108.369  1.00  0.00           C
ATOM   2087  OE1 GLN A 123      81.432  72.397 107.529  1.00  0.00           O
ATOM   2088  NE2 GLN A 123      79.611  73.637 108.059  1.00  0.00           N
ATOM   2091  C   GLN A 123      79.341  71.287 111.468  1.00  0.00           C
ATOM   2092  O   GLN A 123      79.571  71.567 112.639  1.00  0.00           O
ATOM   2093  N   GLU A 124      78.141  71.517 110.919  1.00  0.00           N
ATOM   2095  CA  GLU A 124      77.081  72.266 111.539  1.00  0.00           C
ATOM   2097  CB  GLU A 124      77.201  73.747 111.099  1.00  0.00           C
ATOM   2100  CG  GLU A 124      76.081  74.736 111.518  1.00  0.00           C
ATOM   2103  CD  GLU A 124      76.382  76.116 110.938  1.00  0.00           C
ATOM   2104  OE1 GLU A 124      77.121  76.197 109.919  1.00  0.00           O
ATOM   2105  OE2 GLU A 124      75.921  77.126 111.518  1.00  0.00           O
ATOM   2106  C   GLU A 124      75.831  71.657 110.969  1.00  0.00           C
ATOM   2107  O   GLU A 124      75.871  71.166 109.849  1.00  0.00           O
ATOM   2108  N   SER A 125      74.712  71.596 111.719  1.00  0.00           N
ATOM   2110  CA  SER A 125      73.481  70.957 111.258  1.00  0.00           C
ATOM   2112  CB  SER A 125      72.321  71.077 112.289  1.00  0.00           C
ATOM   2115  OG  SER A 125      72.711  70.446 113.509  1.00  0.00           O
ATOM   2117  C   SER A 125      72.981  71.548 109.948  1.00  0.00           C
ATOM   2118  O   SER A 125      73.201  72.747 109.728  1.00  0.00           O
ATOM   2119  N   PRO A 126      72.371  70.817 109.029  1.00  0.00           N
ATOM   2120  CD  PRO A 126      72.301  69.346 109.039  1.00  0.00           C
ATOM   2123  CA  PRO A 126      71.581  71.376 107.929  1.00  0.00           C
ATOM   2125  CB  PRO A 126      70.811  70.166 107.388  1.00  0.00           C
ATOM   2128  CG  PRO A 126      71.741  68.997 107.669  1.00  0.00           C
ATOM   2131  C   PRO A 126      70.671  72.546 108.279  1.00  0.00           C
ATOM   2132  O   PRO A 126      70.181  72.658 109.398  1.00  0.00           O
ATOM   2133  N   THR A 127      70.441  73.457 107.309  1.00  0.00           N
ATOM   2135  CA  THR A 127      69.351  74.416 107.368  1.00  0.00           C
ATOM   2137  CB  THR A 127      69.361  75.457 106.239  1.00  0.00           C
ATOM   2139  OG1 THR A 127      68.661  76.646 106.618  1.00  0.00           O
ATOM   2141  CG2 THR A 127      68.731  74.927 104.938  1.00  0.00           C
ATOM   2145  C   THR A 127      68.051  73.637 107.378  1.00  0.00           C
ATOM   2146  O   THR A 127      67.961  72.527 106.889  1.00  0.00           O
ATOM   2147  N   ASN A 128      66.991  74.137 108.018  1.00  0.00           N
ATOM   2149  CA  ASN A 128      65.741  73.426 108.069  1.00  0.00           C
ATOM   2151  CB  ASN A 128      65.211  73.357 109.518  1.00  0.00           C
ATOM   2154  CG  ASN A 128      65.011  74.736 110.169  1.00  0.00           C
ATOM   2155  OD1 ASN A 128      65.971  75.438 110.499  1.00  0.00           O
ATOM   2156  ND2 ASN A 128      63.741  75.116 110.429  1.00  0.00           N
ATOM   2159  C   ASN A 128      64.781  74.137 107.178  1.00  0.00           C
ATOM   2160  O   ASN A 128      64.641  75.357 107.259  1.00  0.00           O
ATOM   2161  N   CYS A 129      64.071  73.376 106.319  1.00  0.00           N
ATOM   2163  CA  CYS A 129      62.931  73.916 105.589  1.00  0.00           C
ATOM   2165  CB  CYS A 129      61.861  74.507 106.569  1.00  0.00           C
ATOM   2168  SG  CYS A 129      61.501  73.486 108.039  1.00  0.00           S
ATOM   2170  C   CYS A 129      63.431  74.956 104.608  1.00  0.00           C
ATOM   2171  O   CYS A 129      62.812  75.997 104.389  1.00  0.00           O
ATOM   2172  N   GLY A 130      64.681  74.736 104.128  1.00  0.00           N
ATOM   2174  CA  GLY A 130      65.382  75.646 103.249  1.00  0.00           C
ATOM   2177  C   GLY A 130      64.981  75.387 101.849  1.00  0.00           C
ATOM   2178  O   GLY A 130      64.271  74.446 101.548  1.00  0.00           O
ATOM   2179  N   PHE A 131      65.451  76.247 100.949  1.00  0.00           N
ATOM   2181  CA  PHE A 131      65.231  76.066  99.548  1.00  0.00           C
ATOM   2183  CB  PHE A 131      64.981  77.456  98.878  1.00  0.00           C
ATOM   2186  CG  PHE A 131      66.151  78.387  99.048  1.00  0.00           C
ATOM   2187  CD1 PHE A 131      67.321  78.156  98.319  1.00  0.00           C
ATOM   2189  CE1 PHE A 131      68.462  78.927  98.529  1.00  0.00           C
ATOM   2191  CZ  PHE A 131      68.431  80.016  99.398  1.00  0.00           C
ATOM   2193  CD2 PHE A 131      66.121  79.486  99.929  1.00  0.00           C
ATOM   2195  CE2 PHE A 131      67.251  80.306 100.088  1.00  0.00           C
ATOM   2197  C   PHE A 131      66.422  75.286  98.998  1.00  0.00           C
ATOM   2198  O   PHE A 131      67.521  75.298  99.579  1.00  0.00           O
ATOM   2199  N   GLU A 132      66.242  74.637  97.859  1.00  0.00           N
ATOM   2201  CA  GLU A 132      67.301  73.866  97.259  1.00  0.00           C
ATOM   2203  CB  GLU A 132      67.391  72.437  97.849  1.00  0.00           C
ATOM   2206  CG  GLU A 132      66.151  71.548  97.628  1.00  0.00           C
ATOM   2209  CD  GLU A 132      64.971  72.016  98.449  1.00  0.00           C
ATOM   2210  OE1 GLU A 132      64.062  72.658  97.859  1.00  0.00           O
ATOM   2211  OE2 GLU A 132      64.992  71.786  99.669  1.00  0.00           O
ATOM   2212  C   GLU A 132      67.121  73.766  95.759  1.00  0.00           C
ATOM   2213  O   GLU A 132      66.081  74.027  95.169  1.00  0.00           O
ATOM   2214  N   GLY A 133      68.181  73.367  95.059  1.00  0.00           N
ATOM   2216  CA  GLY A 133      68.121  73.106  93.638  1.00  0.00           C
ATOM   2219  C   GLY A 133      69.161  72.096  93.308  1.00  0.00           C
ATOM   2220  O   GLY A 133      70.181  71.986  93.989  1.00  0.00           O
ATOM   2221  N   LEU A 134      68.971  71.346  92.219  1.00  0.00           N
ATOM   2223  CA  LEU A 134      69.922  70.376  91.739  1.00  0.00           C
ATOM   2225  CB  LEU A 134      69.431  68.916  91.918  1.00  0.00           C
ATOM   2228  CG  LEU A 134      70.071  68.126  93.089  1.00  0.00           C
ATOM   2230  CD1 LEU A 134      71.571  67.896  92.899  1.00  0.00           C
ATOM   2234  CD2 LEU A 134      69.821  68.766  94.459  1.00  0.00           C
ATOM   2238  C   LEU A 134      70.071  70.736  90.289  1.00  0.00           C
ATOM   2239  O   LEU A 134      69.071  71.066  89.649  1.00  0.00           O
ATOM   2240  N   ALA A 135      71.301  70.746  89.759  1.00  0.00           N
ATOM   2242  CA  ALA A 135      71.571  70.766  88.329  1.00  0.00           C
ATOM   2244  CB  ALA A 135      72.001  72.166  87.849  1.00  0.00           C
ATOM   2248  C   ALA A 135      72.721  69.816  88.059  1.00  0.00           C
ATOM   2249  O   ALA A 135      73.691  69.787  88.819  1.00  0.00           O
ATOM   2250  N   TYR A 136      72.672  69.006  86.989  1.00  0.00           N
ATOM   2252  CA  TYR A 136      73.681  68.007  86.669  1.00  0.00           C
ATOM   2254  CB  TYR A 136      73.041  66.576  86.749  1.00  0.00           C
ATOM   2257  CG  TYR A 136      73.861  65.396  86.268  1.00  0.00           C
ATOM   2258  CD1 TYR A 136      75.161  65.188  86.739  1.00  0.00           C
ATOM   2260  CE1 TYR A 136      75.871  64.026  86.389  1.00  0.00           C
ATOM   2262  CZ  TYR A 136      75.301  63.086  85.528  1.00  0.00           C
ATOM   2263  OH  TYR A 136      76.001  61.906  85.198  1.00  0.00           O
ATOM   2265  CD2 TYR A 136      73.271  64.416  85.449  1.00  0.00           C
ATOM   2267  CE2 TYR A 136      74.001  63.286  85.039  1.00  0.00           C
ATOM   2269  C   TYR A 136      74.281  68.297  85.309  1.00  0.00           C
ATOM   2270  O   TYR A 136      73.581  68.637  84.369  1.00  0.00           O
ATOM   2271  N   SER A 137      75.611  68.166  85.148  1.00  0.00           N
ATOM   2273  CA  SER A 137      76.221  68.086  83.828  1.00  0.00           C
ATOM   2275  CB  SER A 137      77.471  68.986  83.659  1.00  0.00           C
ATOM   2278  OG  SER A 137      78.151  68.787  82.409  1.00  0.00           O
ATOM   2280  C   SER A 137      76.611  66.666  83.548  1.00  0.00           C
ATOM   2281  O   SER A 137      77.411  66.088  84.289  1.00  0.00           O
ATOM   2282  N   ARG A 138      76.051  66.057  82.468  1.00  0.00           N
ATOM   2284  CA  ARG A 138      76.422  64.726  82.029  1.00  0.00           C
ATOM   2286  CB  ARG A 138      75.601  64.247  80.799  1.00  0.00           C
ATOM   2289  CG  ARG A 138      74.101  64.036  81.048  1.00  0.00           C
ATOM   2292  CD  ARG A 138      73.391  63.326  79.888  1.00  0.00           C
ATOM   2295  NE  ARG A 138      71.981  63.076  80.318  1.00  0.00           N
ATOM   2297  CZ  ARG A 138      71.641  62.036  81.068  1.00  0.00           C
ATOM   2298  NH1 ARG A 138      72.422  60.986  81.179  1.00  0.00           N
ATOM   2301  NH2 ARG A 138      70.501  62.106  81.719  1.00  0.00           N
ATOM   2304  C   ARG A 138      77.882  64.586  81.638  1.00  0.00           C
ATOM   2305  O   ARG A 138      78.561  63.666  82.069  1.00  0.00           O
ATOM   2306  N   GLN A 139      78.391  65.536  80.838  1.00  0.00           N
ATOM   2308  CA  GLN A 139      79.751  65.527  80.329  1.00  0.00           C
ATOM   2310  CB  GLN A 139      79.951  66.766  79.448  1.00  0.00           C
ATOM   2313  CG  GLN A 139      78.922  66.926  78.299  1.00  0.00           C
ATOM   2316  CD  GLN A 139      79.132  68.317  77.709  1.00  0.00           C
ATOM   2317  OE1 GLN A 139      79.882  69.117  78.288  1.00  0.00           O
ATOM   2318  NE2 GLN A 139      78.481  68.626  76.579  1.00  0.00           N
ATOM   2321  C   GLN A 139      80.751  65.626  81.448  1.00  0.00           C
ATOM   2322  O   GLN A 139      81.741  64.897  81.518  1.00  0.00           O
ATOM   2323  N   ASP A 140      80.462  66.517  82.409  1.00  0.00           N
ATOM   2325  CA  ASP A 140      81.362  66.786  83.509  1.00  0.00           C
ATOM   2327  CB  ASP A 140      81.021  68.156  84.179  1.00  0.00           C
ATOM   2330  CG  ASP A 140      81.091  69.376  83.259  1.00  0.00           C
ATOM   2331  OD1 ASP A 140      81.601  69.266  82.119  1.00  0.00           O
ATOM   2332  OD2 ASP A 140      80.651  70.466  83.729  1.00  0.00           O
ATOM   2333  C   ASP A 140      81.271  65.696  84.579  1.00  0.00           C
ATOM   2334  O   ASP A 140      82.132  65.596  85.449  1.00  0.00           O
ATOM   2335  N   HIS A 141      80.191  64.897  84.569  1.00  0.00           N
ATOM   2337  CA  HIS A 141      79.701  64.107  85.698  1.00  0.00           C
ATOM   2339  CB  HIS A 141      80.451  62.756  85.808  1.00  0.00           C
ATOM   2342  ND1 HIS A 141      79.351  60.707  84.888  1.00  0.00           N
ATOM   2343  CG  HIS A 141      80.173  61.796  84.678  1.00  0.00           C
ATOM   2344  CE1 HIS A 141      79.462  59.977  83.799  1.00  0.00           C
ATOM   2346  NE2 HIS A 141      80.312  60.536  82.908  1.00  0.00           N
ATOM   2348  CD2 HIS A 141      80.781  61.696  83.478  1.00  0.00           C
ATOM   2350  C   HIS A 141      79.661  64.856  87.038  1.00  0.00           C
ATOM   2351  O   HIS A 141      79.992  64.326  88.099  1.00  0.00           O
ATOM   2352  N   THR A 142      79.231  66.136  86.979  1.00  0.00           N
ATOM   2354  CA  THR A 142      79.281  67.076  88.089  1.00  0.00           C
ATOM   2356  CB  THR A 142      80.152  68.327  87.859  1.00  0.00           C
ATOM   2358  OG1 THR A 142      81.521  67.986  87.768  1.00  0.00           O
ATOM   2360  CG2 THR A 142      80.071  69.327  89.029  1.00  0.00           C
ATOM   2364  C   THR A 142      77.871  67.546  88.369  1.00  0.00           C
ATOM   2365  O   THR A 142      77.171  68.007  87.479  1.00  0.00           O
ATOM   2366  N   PHE A 143      77.441  67.476  89.649  1.00  0.00           N
ATOM   2368  CA  PHE A 143      76.181  68.007  90.099  1.00  0.00           C
ATOM   2370  CB  PHE A 143      75.382  67.096  91.089  1.00  0.00           C
ATOM   2373  CG  PHE A 143      75.151  65.716  90.549  1.00  0.00           C
ATOM   2374  CD1 PHE A 143      76.201  64.796  90.378  1.00  0.00           C
ATOM   2376  CE1 PHE A 143      75.962  63.546  89.828  1.00  0.00           C
ATOM   2378  CZ  PHE A 143      74.661  63.167  89.468  1.00  0.00           C
ATOM   2380  CD2 PHE A 143      73.851  65.306  90.239  1.00  0.00           C
ATOM   2382  CE2 PHE A 143      73.602  64.056  89.688  1.00  0.00           C
ATOM   2384  C   PHE A 143      76.461  69.277  90.858  1.00  0.00           C
ATOM   2385  O   PHE A 143      77.431  69.346  91.618  1.00  0.00           O
ATOM   2386  N   TRP A 144      75.601  70.277  90.709  1.00  0.00           N
ATOM   2388  CA  TRP A 144      75.521  71.427  91.579  1.00  0.00           C
ATOM   2390  CB  TRP A 144      75.361  72.756  90.779  1.00  0.00           C
ATOM   2393  CG  TRP A 144      76.551  73.126  89.938  1.00  0.00           C
ATOM   2394  CD1 TRP A 144      77.492  74.076  90.259  1.00  0.00           C
ATOM   2396  NE1 TRP A 144      78.441  74.137  89.268  1.00  0.00           N
ATOM   2398  CE2 TRP A 144      78.141  73.246  88.288  1.00  0.00           C
ATOM   2399  CD2 TRP A 144      76.951  72.576  88.669  1.00  0.00           C
ATOM   2400  CE3 TRP A 144      76.422  71.617  87.819  1.00  0.00           C
ATOM   2402  CZ3 TRP A 144      77.061  71.357  86.609  1.00  0.00           C
ATOM   2404  CZ2 TRP A 144      78.781  72.977  87.088  1.00  0.00           C
ATOM   2406  CH2 TRP A 144      78.221  72.027  86.239  1.00  0.00           C
ATOM   2408  C   TRP A 144      74.331  71.217  92.508  1.00  0.00           C
ATOM   2409  O   TRP A 144      73.181  71.247  92.088  1.00  0.00           O
ATOM   2410  N   PHE A 145      74.611  71.007  93.809  1.00  0.00           N
ATOM   2412  CA  PHE A 145      73.602  71.027  94.839  1.00  0.00           C
ATOM   2414  CB  PHE A 145      73.891  70.126  96.078  1.00  0.00           C
ATOM   2417  CG  PHE A 145      73.941  68.677  95.739  1.00  0.00           C
ATOM   2418  CD1 PHE A 145      75.071  68.146  95.128  1.00  0.00           C
ATOM   2420  CE1 PHE A 145      75.121  66.786  94.809  1.00  0.00           C
ATOM   2422  CZ  PHE A 145      74.051  65.948  95.119  1.00  0.00           C
ATOM   2424  CD2 PHE A 145      72.882  67.826  96.099  1.00  0.00           C
ATOM   2426  CE2 PHE A 145      72.941  66.466  95.788  1.00  0.00           C
ATOM   2428  C   PHE A 145      73.532  72.416  95.399  1.00  0.00           C
ATOM   2429  O   PHE A 145      74.431  72.857  96.099  1.00  0.00           O
ATOM   2430  N   PHE A 146      72.431  73.126  95.148  1.00  0.00           N
ATOM   2432  CA  PHE A 146      72.181  74.396  95.779  1.00  0.00           C
ATOM   2434  CB  PHE A 146      71.351  75.337  94.878  1.00  0.00           C
ATOM   2437  CG  PHE A 146      71.931  75.577  93.509  1.00  0.00           C
ATOM   2438  CD1 PHE A 146      71.822  74.626  92.479  1.00  0.00           C
ATOM   2440  CE1 PHE A 146      72.261  74.906  91.179  1.00  0.00           C
ATOM   2442  CZ  PHE A 146      72.801  76.166  90.889  1.00  0.00           C
ATOM   2444  CD2 PHE A 146      72.481  76.836  93.198  1.00  0.00           C
ATOM   2446  CE2 PHE A 146      72.921  77.126  91.908  1.00  0.00           C
ATOM   2448  C   PHE A 146      71.411  74.157  97.058  1.00  0.00           C
ATOM   2449  O   PHE A 146      70.411  73.437  97.058  1.00  0.00           O
ATOM   2450  N   LYS A 147      71.881  74.736  98.179  1.00  0.00           N
ATOM   2452  CA  LYS A 147      71.221  74.717  99.468  1.00  0.00           C
ATOM   2454  CB  LYS A 147      72.061  73.927 100.518  1.00  0.00           C
ATOM   2457  CG  LYS A 147      71.911  72.397 100.478  1.00  0.00           C
ATOM   2460  CD  LYS A 147      72.581  71.637  99.319  1.00  0.00           C
ATOM   2463  CE  LYS A 147      72.551  70.116  99.538  1.00  0.00           C
ATOM   2466  NZ  LYS A 147      71.201  69.596  99.268  1.00  0.00           N
ATOM   2470  C   LYS A 147      71.061  76.126 100.008  1.00  0.00           C
ATOM   2471  O   LYS A 147      71.962  76.957  99.849  1.00  0.00           O
ATOM   2472  N   GLU A 148      69.961  76.427 100.729  1.00  0.00           N
ATOM   2474  CA  GLU A 148      69.951  77.587 101.618  1.00  0.00           C
ATOM   2476  CB  GLU A 148      68.541  77.837 102.239  1.00  0.00           C
ATOM   2479  CG  GLU A 148      68.441  79.056 103.209  1.00  0.00           C
ATOM   2482  CD  GLU A 148      67.031  79.426 103.698  1.00  0.00           C
ATOM   2483  OE1 GLU A 148      66.011  78.966 103.119  1.00  0.00           O
ATOM   2484  OE2 GLU A 148      66.971  80.208 104.688  1.00  0.00           O
ATOM   2485  C   GLU A 148      71.051  77.556 102.709  1.00  0.00           C
ATOM   2486  O   GLU A 148      71.361  76.517 103.288  1.00  0.00           O
ATOM   2487  N   LYS A 149      71.641  78.736 102.989  1.00  0.00           N
ATOM   2489  CA  LYS A 149      72.541  79.006 104.099  1.00  0.00           C
ATOM   2491  CB  LYS A 149      73.691  77.997 104.349  1.00  0.00           C
ATOM   2494  CG  LYS A 149      74.641  78.397 105.499  1.00  0.00           C
ATOM   2497  CD  LYS A 149      75.751  77.357 105.698  1.00  0.00           C
ATOM   2500  CE  LYS A 149      76.382  77.406 107.079  1.00  0.00           C
ATOM   2503  NZ  LYS A 149      77.231  76.236 107.289  1.00  0.00           N
ATOM   2507  C   LYS A 149      73.221  80.346 103.919  1.00  0.00           C
ATOM   2508  O   LYS A 149      74.251  80.466 103.268  1.00  0.00           O
ATOM   2509  N   ASN A 150      72.661  81.396 104.548  1.00  0.00           N
ATOM   2511  CA  ASN A 150      73.241  82.727 104.619  1.00  0.00           C
ATOM   2513  CB  ASN A 150      74.361  82.806 105.689  1.00  0.00           C
ATOM   2516  CG  ASN A 150      73.742  82.876 107.069  1.00  0.00           C
ATOM   2517  OD1 ASN A 150      72.891  83.727 107.349  1.00  0.00           O
ATOM   2518  ND2 ASN A 150      74.201  81.996 107.978  1.00  0.00           N
ATOM   2521  C   ASN A 150      73.701  83.366 103.319  1.00  0.00           C
ATOM   2522  O   ASN A 150      74.901  83.426 103.028  1.00  0.00           O
ATOM   2523  N   PRO A 151      72.781  83.946 102.559  1.00  0.00           N
ATOM   2524  CD  PRO A 151      73.051  85.336 102.149  1.00  0.00           C
ATOM   2527  CA  PRO A 151      71.962  83.286 101.529  1.00  0.00           C
ATOM   2529  CB  PRO A 151      72.331  84.047 100.259  1.00  0.00           C
ATOM   2532  CG  PRO A 151      72.501  85.476 100.739  1.00  0.00           C
ATOM   2535  C   PRO A 151      72.021  81.806 101.239  1.00  0.00           C
ATOM   2536  O   PRO A 151      71.071  81.077 101.498  1.00  0.00           O
ATOM   2537  N   ILE A 152      73.111  81.367 100.589  1.00  0.00           N
ATOM   2539  CA  ILE A 152      73.121  80.286  99.639  1.00  0.00           C
ATOM   2541  CB  ILE A 152      73.072  80.827  98.189  1.00  0.00           C
ATOM   2543  CG2 ILE A 152      74.301  81.688  97.849  1.00  0.00           C
ATOM   2547  CG1 ILE A 152      72.971  79.736  97.099  1.00  0.00           C
ATOM   2550  CD  ILE A 152      71.621  79.048  97.048  1.00  0.00           C
ATOM   2554  C   ILE A 152      74.421  79.577  99.878  1.00  0.00           C
ATOM   2555  O   ILE A 152      75.451  80.196 100.139  1.00  0.00           O
ATOM   2556  N   GLU A 153      74.441  78.246  99.789  1.00  0.00           N
ATOM   2558  CA  GLU A 153      75.671  77.486  99.798  1.00  0.00           C
ATOM   2560  CB  GLU A 153      75.951  76.906 101.209  1.00  0.00           C
ATOM   2563  CG  GLU A 153      77.382  76.346 101.419  1.00  0.00           C
ATOM   2566  CD  GLU A 153      77.771  76.206 102.888  1.00  0.00           C
ATOM   2567  OE1 GLU A 153      77.102  75.477 103.669  1.00  0.00           O
ATOM   2568  OE2 GLU A 153      78.831  76.786 103.259  1.00  0.00           O
ATOM   2569  C   GLU A 153      75.531  76.446  98.709  1.00  0.00           C
ATOM   2570  O   GLU A 153      74.531  75.746  98.628  1.00  0.00           O
ATOM   2571  N   VAL A 154      76.511  76.376  97.779  1.00  0.00           N
ATOM   2573  CA  VAL A 154      76.411  75.497  96.618  1.00  0.00           C
ATOM   2575  CB  VAL A 154      76.401  76.177  95.248  1.00  0.00           C
ATOM   2577  CG1 VAL A 154      76.121  75.116  94.158  1.00  0.00           C
ATOM   2581  CG2 VAL A 154      75.301  77.247  95.239  1.00  0.00           C
ATOM   2585  C   VAL A 154      77.581  74.567  96.669  1.00  0.00           C
ATOM   2586  O   VAL A 154      78.721  74.967  96.869  1.00  0.00           O
ATOM   2587  N   TYR A 155      77.301  73.277  96.478  1.00  0.00           N
ATOM   2589  CA  TYR A 155      78.311  72.266  96.439  1.00  0.00           C
ATOM   2591  CB  TYR A 155      78.011  71.107  97.409  1.00  0.00           C
ATOM   2594  CG  TYR A 155      77.831  71.716  98.749  1.00  0.00           C
ATOM   2595  CD1 TYR A 155      78.961  72.007  99.518  1.00  0.00           C
ATOM   2597  CE1 TYR A 155      78.812  72.467 100.829  1.00  0.00           C
ATOM   2599  CZ  TYR A 155      77.541  72.686 101.349  1.00  0.00           C
ATOM   2600  OH  TYR A 155      77.461  72.957 102.709  1.00  0.00           O
ATOM   2602  CD2 TYR A 155      76.551  72.027  99.249  1.00  0.00           C
ATOM   2604  CE2 TYR A 155      76.411  72.556 100.539  1.00  0.00           C
ATOM   2606  C   TYR A 155      78.311  71.707  95.059  1.00  0.00           C
ATOM   2607  O   TYR A 155      77.301  71.197  94.558  1.00  0.00           O
ATOM   2608  N   LYS A 156      79.481  71.736  94.429  1.00  0.00           N
ATOM   2610  CA  LYS A 156      79.782  70.817  93.379  1.00  0.00           C
ATOM   2612  CB  LYS A 156      80.941  71.366  92.529  1.00  0.00           C
ATOM   2615  CG  LYS A 156      80.572  72.727  91.898  1.00  0.00           C
ATOM   2618  CD  LYS A 156      81.741  73.486  91.268  1.00  0.00           C
ATOM   2621  CE  LYS A 156      82.421  72.747  90.108  1.00  0.00           C
ATOM   2624  NZ  LYS A 156      83.411  73.637  89.468  1.00  0.00           N
ATOM   2628  C   LYS A 156      80.061  69.467  94.009  1.00  0.00           C
ATOM   2629  O   LYS A 156      80.742  69.406  95.039  1.00  0.00           O
ATOM   2630  N   VAL A 157      79.541  68.367  93.428  1.00  0.00           N
ATOM   2632  CA  VAL A 157      80.091  67.027  93.628  1.00  0.00           C
ATOM   2634  CB  VAL A 157      79.141  66.007  94.289  1.00  0.00           C
ATOM   2636  CG1 VAL A 157      78.111  65.427  93.308  1.00  0.00           C
ATOM   2640  CG2 VAL A 157      79.931  64.816  94.878  1.00  0.00           C
ATOM   2644  C   VAL A 157      80.501  66.526  92.269  1.00  0.00           C
ATOM   2645  O   VAL A 157      79.811  66.747  91.268  1.00  0.00           O
ATOM   2646  N   ASN A 158      81.621  65.797  92.209  1.00  0.00           N
ATOM   2648  CA  ASN A 158      81.881  64.866  91.138  1.00  0.00           C
ATOM   2650  CB  ASN A 158      82.792  65.387  89.979  1.00  0.00           C
ATOM   2653  CG  ASN A 158      83.841  66.386  90.449  1.00  0.00           C
ATOM   2654  OD1 ASN A 158      84.991  66.046  90.759  1.00  0.00           O
ATOM   2655  ND2 ASN A 158      83.493  67.686  90.499  1.00  0.00           N
ATOM   2658  C   ASN A 158      82.361  63.596  91.819  1.00  0.00           C
ATOM   2659  O   ASN A 158      82.652  63.566  93.018  1.00  0.00           O
ATOM   2660  N   GLY A 159      82.361  62.467  91.089  1.00  0.00           N
ATOM   2662  CA  GLY A 159      82.682  61.147  91.599  1.00  0.00           C
ATOM   2665  C   GLY A 159      81.493  60.427  92.178  1.00  0.00           C
ATOM   2666  O   GLY A 159      81.611  59.356  92.768  1.00  0.00           O
ATOM   2667  N   LEU A 160      80.271  60.976  92.029  1.00  0.00           N
ATOM   2669  CA  LEU A 160      79.081  60.326  92.549  1.00  0.00           C
ATOM   2671  CB  LEU A 160      77.841  61.236  92.429  1.00  0.00           C
ATOM   2674  CG  LEU A 160      76.551  60.646  93.049  1.00  0.00           C
ATOM   2676  CD1 LEU A 160      76.691  60.446  94.558  1.00  0.00           C
ATOM   2680  CD2 LEU A 160      75.341  61.548  92.759  1.00  0.00           C
ATOM   2684  C   LEU A 160      78.821  58.986  91.869  1.00  0.00           C
ATOM   2685  O   LEU A 160      78.691  57.966  92.549  1.00  0.00           O
ATOM   2686  N   LEU A 161      78.871  58.997  90.518  1.00  0.00           N
ATOM   2688  CA  LEU A 161      78.691  57.896  89.608  1.00  0.00           C
ATOM   2690  CB  LEU A 161      78.532  58.426  88.148  1.00  0.00           C
ATOM   2693  CG  LEU A 161      77.191  59.126  87.798  1.00  0.00           C
ATOM   2695  CD1 LEU A 161      76.011  58.156  87.888  1.00  0.00           C
ATOM   2699  CD2 LEU A 161      76.881  60.387  88.618  1.00  0.00           C
ATOM   2703  C   LEU A 161      79.901  56.966  89.619  1.00  0.00           C
ATOM   2704  O   LEU A 161      79.821  55.797  89.268  1.00  0.00           O
ATOM   2705  N   SER A 162      81.061  57.477  90.069  1.00  0.00           N
ATOM   2707  CA  SER A 162      82.301  56.736  90.179  1.00  0.00           C
ATOM   2709  CB  SER A 162      83.531  57.646  90.429  1.00  0.00           C
ATOM   2712  OG  SER A 162      83.582  58.687  89.459  1.00  0.00           O
ATOM   2714  C   SER A 162      82.291  55.646  91.239  1.00  0.00           C
ATOM   2715  O   SER A 162      81.651  55.716  92.289  1.00  0.00           O
ATOM   2716  N   SER A 163      83.081  54.596  90.959  1.00  0.00           N
ATOM   2718  CA  SER A 163      83.372  53.476  91.839  1.00  0.00           C
ATOM   2720  CB  SER A 163      83.881  52.306  90.959  1.00  0.00           C
ATOM   2723  OG  SER A 163      84.201  51.126  91.709  1.00  0.00           O
ATOM   2725  C   SER A 163      84.381  53.797  92.919  1.00  0.00           C
ATOM   2726  O   SER A 163      84.341  53.207  93.998  1.00  0.00           O
ATOM   2727  N   ASN A 164      85.341  54.716  92.679  1.00  0.00           N
ATOM   2729  CA  ASN A 164      86.393  55.007  93.669  1.00  0.00           C
ATOM   2731  CB  ASN A 164      87.631  54.076  93.539  1.00  0.00           C
ATOM   2734  CG  ASN A 164      87.472  52.786  94.339  1.00  0.00           C
ATOM   2735  OD1 ASN A 164      87.301  52.806  95.559  1.00  0.00           O
ATOM   2736  ND2 ASN A 164      87.661  51.626  93.679  1.00  0.00           N
ATOM   2739  C   ASN A 164      86.881  56.446  93.578  1.00  0.00           C
ATOM   2740  O   ASN A 164      88.041  56.756  93.849  1.00  0.00           O
ATOM   2741  N   GLU A 165      85.993  57.397  93.279  1.00  0.00           N
ATOM   2743  CA  GLU A 165      86.352  58.797  93.399  1.00  0.00           C
ATOM   2745  CB  GLU A 165      86.742  59.486  92.069  1.00  0.00           C
ATOM   2748  CG  GLU A 165      88.121  59.006  91.529  1.00  0.00           C
ATOM   2751  CD  GLU A 165      88.811  59.986  90.569  1.00  0.00           C
ATOM   2752  OE1 GLU A 165      88.232  61.077  90.319  1.00  0.00           O
ATOM   2753  OE2 GLU A 165      89.972  59.716  90.139  1.00  0.00           O
ATOM   2754  C   GLU A 165      85.261  59.506  94.138  1.00  0.00           C
ATOM   2755  O   GLU A 165      84.111  59.086  94.118  1.00  0.00           O
ATOM   2756  N   LEU A 166      85.611  60.556  94.878  1.00  0.00           N
ATOM   2758  CA  LEU A 166      84.671  61.526  95.378  1.00  0.00           C
ATOM   2760  CB  LEU A 166      84.221  61.246  96.839  1.00  0.00           C
ATOM   2763  CG  LEU A 166      83.291  62.316  97.448  1.00  0.00           C
ATOM   2765  CD1 LEU A 166      82.011  62.467  96.618  1.00  0.00           C
ATOM   2769  CD2 LEU A 166      82.981  61.966  98.919  1.00  0.00           C
ATOM   2773  C   LEU A 166      85.411  62.826  95.359  1.00  0.00           C
ATOM   2774  O   LEU A 166      86.591  62.876  95.698  1.00  0.00           O
ATOM   2775  N   HIS A 167      84.752  63.916  94.979  1.00  0.00           N
ATOM   2777  CA  HIS A 167      85.292  65.228  95.139  1.00  0.00           C
ATOM   2779  CB  HIS A 167      85.831  65.757  93.799  1.00  0.00           C
ATOM   2782  ND1 HIS A 167      88.181  65.136  93.218  1.00  0.00           N
ATOM   2783  CG  HIS A 167      86.823  64.856  93.119  1.00  0.00           C
ATOM   2784  CE1 HIS A 167      88.771  64.157  92.549  1.00  0.00           C
ATOM   2786  NE2 HIS A 167      87.871  63.306  91.989  1.00  0.00           N
ATOM   2788  CD2 HIS A 167      86.621  63.766  92.339  1.00  0.00           C
ATOM   2790  C   HIS A 167      84.161  66.136  95.559  1.00  0.00           C
ATOM   2791  O   HIS A 167      83.161  66.217  94.849  1.00  0.00           O
ATOM   2792  N   ILE A 168      84.291  66.896  96.658  1.00  0.00           N
ATOM   2794  CA  ILE A 168      83.342  67.957  96.948  1.00  0.00           C
ATOM   2796  CB  ILE A 168      82.341  67.716  98.089  1.00  0.00           C
ATOM   2798  CG2 ILE A 168      81.051  67.146  97.479  1.00  0.00           C
ATOM   2802  CG1 ILE A 168      82.812  66.736  99.188  1.00  0.00           C
ATOM   2805  CD  ILE A 168      83.821  67.346 100.158  1.00  0.00           C
ATOM   2809  C   ILE A 168      84.102  69.257  97.129  1.00  0.00           C
ATOM   2810  O   ILE A 168      85.172  69.317  97.728  1.00  0.00           O
ATOM   2811  N   SER A 169      83.531  70.337  96.579  1.00  0.00           N
ATOM   2813  CA  SER A 169      84.051  71.677  96.768  1.00  0.00           C
ATOM   2815  CB  SER A 169      84.811  72.217  95.528  1.00  0.00           C
ATOM   2818  OG  SER A 169      85.921  71.408  95.179  1.00  0.00           O
ATOM   2820  C   SER A 169      82.861  72.587  96.918  1.00  0.00           C
ATOM   2821  O   SER A 169      81.963  72.527  96.078  1.00  0.00           O
ATOM   2822  N   LYS A 170      82.792  73.476  97.929  1.00  0.00           N
ATOM   2824  CA  LYS A 170      81.761  74.516  97.868  1.00  0.00           C
ATOM   2826  CB  LYS A 170      81.311  75.087  99.239  1.00  0.00           C
ATOM   2829  CG  LYS A 170      82.402  75.688 100.139  1.00  0.00           C
ATOM   2832  CD  LYS A 170      81.911  76.057 101.548  1.00  0.00           C
ATOM   2835  CE  LYS A 170      81.331  74.857 102.328  1.00  0.00           C
ATOM   2838  NZ  LYS A 170      80.861  75.227 103.679  1.00  0.00           N
ATOM   2842  C   LYS A 170      82.122  75.618  96.889  1.00  0.00           C
ATOM   2843  O   LYS A 170      83.221  76.156  96.918  1.00  0.00           O
ATOM   2844  N   ASP A 171      81.191  75.976  95.978  1.00  0.00           N
ATOM   2846  CA  ASP A 171      81.481  76.977  94.968  1.00  0.00           C
ATOM   2848  CB  ASP A 171      80.691  76.707  93.659  1.00  0.00           C
ATOM   2851  CG  ASP A 171      81.212  77.537  92.489  1.00  0.00           C
ATOM   2852  OD1 ASP A 171      81.941  78.537  92.718  1.00  0.00           O
ATOM   2853  OD2 ASP A 171      80.861  77.166  91.338  1.00  0.00           O
ATOM   2854  C   ASP A 171      81.271  78.376  95.549  1.00  0.00           C
ATOM   2855  O   ASP A 171      80.173  78.936  95.599  1.00  0.00           O
ATOM   2856  N   LYS A 172      82.372  78.997  96.019  1.00  0.00           N
ATOM   2858  CA  LYS A 172      82.351  80.376  96.459  1.00  0.00           C
ATOM   2860  CB  LYS A 172      83.681  80.797  97.119  1.00  0.00           C
ATOM   2863  CG  LYS A 172      84.091  79.986  98.369  1.00  0.00           C
ATOM   2866  CD  LYS A 172      83.353  80.336  99.669  1.00  0.00           C
ATOM   2869  CE  LYS A 172      81.952  79.726  99.859  1.00  0.00           C
ATOM   2872  NZ  LYS A 172      81.493  79.986 101.229  1.00  0.00           N
ATOM   2876  C   LYS A 172      82.011  81.387  95.378  1.00  0.00           C
ATOM   2877  O   LYS A 172      81.381  82.407  95.658  1.00  0.00           O
ATOM   2878  N   ALA A 173      82.421  81.157  94.109  1.00  0.00           N
ATOM   2880  CA  ALA A 173      82.132  82.077  93.018  1.00  0.00           C
ATOM   2882  CB  ALA A 173      82.831  81.596  91.728  1.00  0.00           C
ATOM   2886  C   ALA A 173      80.641  82.217  92.789  1.00  0.00           C
ATOM   2887  O   ALA A 173      80.081  83.307  92.888  1.00  0.00           O
ATOM   2888  N   LEU A 174      79.961  81.066  92.648  1.00  0.00           N
ATOM   2890  CA  LEU A 174      78.532  80.986  92.499  1.00  0.00           C
ATOM   2892  CB  LEU A 174      78.171  79.507  92.259  1.00  0.00           C
ATOM   2895  CG  LEU A 174      76.811  79.236  91.588  1.00  0.00           C
ATOM   2897  CD1 LEU A 174      76.721  79.857  90.189  1.00  0.00           C
ATOM   2901  CD2 LEU A 174      76.611  77.727  91.478  1.00  0.00           C
ATOM   2905  C   LEU A 174      77.761  81.567  93.688  1.00  0.00           C
ATOM   2906  O   LEU A 174      76.791  82.296  93.539  1.00  0.00           O
ATOM   2907  N   GLN A 175      78.251  81.287  94.929  1.00  0.00           N
ATOM   2909  CA  GLN A 175      77.721  81.806  96.179  1.00  0.00           C
ATOM   2911  CB  GLN A 175      78.411  81.147  97.419  1.00  0.00           C
ATOM   2914  CG  GLN A 175      77.961  81.726  98.789  1.00  0.00           C
ATOM   2917  CD  GLN A 175      78.521  81.038 100.029  1.00  0.00           C
ATOM   2918  OE1 GLN A 175      79.111  81.656 100.919  1.00  0.00           O
ATOM   2919  NE2 GLN A 175      78.341  79.707 100.139  1.00  0.00           N
ATOM   2922  C   GLN A 175      77.742  83.317  96.328  1.00  0.00           C
ATOM   2923  O   GLN A 175      76.771  83.907  96.819  1.00  0.00           O
ATOM   2924  N   ARG A 176      78.821  84.016  95.908  1.00  0.00           N
ATOM   2926  CA  ARG A 176      78.882  85.467  96.078  1.00  0.00           C
ATOM   2928  CB  ARG A 176      80.341  85.998  96.279  1.00  0.00           C
ATOM   2931  CG  ARG A 176      81.171  86.387  95.018  1.00  0.00           C
ATOM   2934  CD  ARG A 176      82.341  85.467  94.709  1.00  0.00           C
ATOM   2937  NE  ARG A 176      83.361  85.667  95.779  1.00  0.00           N
ATOM   2939  CZ  ARG A 176      84.381  84.846  95.949  1.00  0.00           C
ATOM   2940  NH1 ARG A 176      84.611  83.846  95.119  1.00  0.00           N
ATOM   2943  NH2 ARG A 176      85.252  85.056  96.918  1.00  0.00           N
ATOM   2946  C   ARG A 176      78.291  86.206  94.888  1.00  0.00           C
ATOM   2947  O   ARG A 176      78.221  87.428  94.909  1.00  0.00           O
ATOM   2948  N   GLN A 177      77.911  85.486  93.819  1.00  0.00           N
ATOM   2950  CA  GLN A 177      77.331  86.087  92.639  1.00  0.00           C
ATOM   2952  CB  GLN A 177      77.921  85.416  91.369  1.00  0.00           C
ATOM   2955  CG  GLN A 177      79.391  85.777  91.059  1.00  0.00           C
ATOM   2958  CD  GLN A 177      79.541  87.286  91.039  1.00  0.00           C
ATOM   2959  OE1 GLN A 177      78.701  87.976  90.449  1.00  0.00           O
ATOM   2960  NE2 GLN A 177      80.551  87.846  91.728  1.00  0.00           N
ATOM   2963  C   GLN A 177      75.831  85.926  92.608  1.00  0.00           C
ATOM   2964  O   GLN A 177      75.141  86.497  91.768  1.00  0.00           O
ATOM   2965  N   PHE A 178      75.301  85.177  93.578  1.00  0.00           N
ATOM   2967  CA  PHE A 178      73.911  84.827  93.688  1.00  0.00           C
ATOM   2969  CB  PHE A 178      73.791  83.827  94.859  1.00  0.00           C
ATOM   2972  CG  PHE A 178      72.411  83.246  94.909  1.00  0.00           C
ATOM   2973  CD1 PHE A 178      71.891  82.637  93.758  1.00  0.00           C
ATOM   2975  CE1 PHE A 178      70.581  82.187  93.749  1.00  0.00           C
ATOM   2977  CZ  PHE A 178      69.791  82.307  94.899  1.00  0.00           C
ATOM   2979  CD2 PHE A 178      71.632  83.347  96.068  1.00  0.00           C
ATOM   2981  CE2 PHE A 178      70.321  82.857  96.068  1.00  0.00           C
ATOM   2983  C   PHE A 178      72.961  86.017  93.858  1.00  0.00           C
ATOM   2984  O   PHE A 178      72.941  86.707  94.878  1.00  0.00           O
ATOM   2985  N   THR A 179      72.161  86.306  92.829  1.00  0.00           N
ATOM   2987  CA  THR A 179      71.441  87.577  92.759  1.00  0.00           C
ATOM   2989  CB  THR A 179      71.641  88.158  91.369  1.00  0.00           C
ATOM   2991  OG1 THR A 179      71.271  89.517  91.249  1.00  0.00           O
ATOM   2993  CG2 THR A 179      70.901  87.367  90.298  1.00  0.00           C
ATOM   2997  C   THR A 179      69.961  87.397  93.069  1.00  0.00           C
ATOM   2998  O   THR A 179      69.181  88.347  93.049  1.00  0.00           O
ATOM   2999  N   LEU A 180      69.541  86.147  93.358  1.00  0.00           N
ATOM   3001  CA  LEU A 180      68.151  85.807  93.498  1.00  0.00           C
ATOM   3003  CB  LEU A 180      67.791  84.536  92.679  1.00  0.00           C
ATOM   3006  CG  LEU A 180      68.011  84.697  91.159  1.00  0.00           C
ATOM   3008  CD1 LEU A 180      67.681  83.387  90.419  1.00  0.00           C
ATOM   3012  CD2 LEU A 180      67.191  85.877  90.648  1.00  0.00           C
ATOM   3016  C   LEU A 180      67.751  85.627  94.938  1.00  0.00           C
ATOM   3017  O   LEU A 180      68.551  85.317  95.808  1.00  0.00           O
ATOM   3018  N   ASP A 181      66.451  85.826  95.239  1.00  0.00           N
ATOM   3020  CA  ASP A 181      65.852  85.607  96.548  1.00  0.00           C
ATOM   3022  CB  ASP A 181      64.361  86.017  96.489  1.00  0.00           C
ATOM   3025  CG  ASP A 181      64.132  87.486  96.239  1.00  0.00           C
ATOM   3026  OD1 ASP A 181      65.101  88.298  96.289  1.00  0.00           O
ATOM   3027  OD2 ASP A 181      62.951  87.867  96.059  1.00  0.00           O
ATOM   3028  C   ASP A 181      65.981  84.166  97.069  1.00  0.00           C
ATOM   3029  O   ASP A 181      66.351  83.937  98.218  1.00  0.00           O
ATOM   3030  N   ASP A 182      65.741  83.156  96.218  1.00  0.00           N
ATOM   3032  CA  ASP A 182      65.891  81.766  96.579  1.00  0.00           C
ATOM   3034  CB  ASP A 182      64.621  81.217  97.289  1.00  0.00           C
ATOM   3037  CG  ASP A 182      63.341  81.126  96.468  1.00  0.00           C
ATOM   3038  OD1 ASP A 182      62.951  82.077  95.759  1.00  0.00           O
ATOM   3039  OD2 ASP A 182      62.621  80.126  96.709  1.00  0.00           O
ATOM   3040  C   ASP A 182      66.291  80.976  95.338  1.00  0.00           C
ATOM   3041  O   ASP A 182      66.461  81.548  94.268  1.00  0.00           O
ATOM   3042  N   VAL A 183      66.521  79.656  95.489  1.00  0.00           N
ATOM   3044  CA  VAL A 183      66.562  78.717  94.378  1.00  0.00           C
ATOM   3046  CB  VAL A 183      67.931  78.176  93.968  1.00  0.00           C
ATOM   3048  CG1 VAL A 183      68.791  79.327  93.438  1.00  0.00           C
ATOM   3052  CG2 VAL A 183      68.701  77.537  95.128  1.00  0.00           C
ATOM   3056  C   VAL A 183      65.661  77.556  94.688  1.00  0.00           C
ATOM   3057  O   VAL A 183      65.791  76.916  95.718  1.00  0.00           O
ATOM   3058  N   SER A 184      64.701  77.266  93.799  1.00  0.00           N
ATOM   3060  CA  SER A 184      63.741  76.197  94.039  1.00  0.00           C
ATOM   3062  CB  SER A 184      62.331  76.707  93.688  1.00  0.00           C
ATOM   3065  OG  SER A 184      62.071  77.927  94.378  1.00  0.00           O
ATOM   3067  C   SER A 184      64.051  75.027  93.128  1.00  0.00           C
ATOM   3068  O   SER A 184      63.701  73.876  93.369  1.00  0.00           O
ATOM   3069  N   GLY A 185      64.801  75.306  92.058  1.00  0.00           N
ATOM   3071  CA  GLY A 185      65.242  74.286  91.149  1.00  0.00           C
ATOM   3074  C   GLY A 185      66.251  74.887  90.228  1.00  0.00           C
ATOM   3075  O   GLY A 185      66.521  76.086  90.239  1.00  0.00           O
ATOM   3076  N   ALA A 186      66.861  74.036  89.398  1.00  0.00           N
ATOM   3078  CA  ALA A 186      67.951  74.406  88.548  1.00  0.00           C
ATOM   3080  CB  ALA A 186      69.281  74.467  89.339  1.00  0.00           C
ATOM   3084  C   ALA A 186      67.991  73.387  87.438  1.00  0.00           C
ATOM   3085  O   ALA A 186      67.231  72.427  87.468  1.00  0.00           O
ATOM   3086  N   GLU A 187      68.831  73.626  86.429  1.00  0.00           N
ATOM   3088  CA  GLU A 187      69.021  72.777  85.279  1.00  0.00           C
ATOM   3090  CB  GLU A 187      67.961  73.007  84.158  1.00  0.00           C
ATOM   3093  CG  GLU A 187      66.941  71.868  84.039  1.00  0.00           C
ATOM   3096  CD  GLU A 187      67.541  70.618  83.408  1.00  0.00           C
ATOM   3097  OE1 GLU A 187      68.532  70.076  83.948  1.00  0.00           O
ATOM   3098  OE2 GLU A 187      67.011  70.177  82.349  1.00  0.00           O
ATOM   3099  C   GLU A 187      70.382  73.077  84.719  1.00  0.00           C
ATOM   3100  O   GLU A 187      71.011  74.076  85.078  1.00  0.00           O
ATOM   3101  N   PHE A 188      70.891  72.217  83.819  1.00  0.00           N
ATOM   3103  CA  PHE A 188      72.141  72.476  83.128  1.00  0.00           C
ATOM   3105  CB  PHE A 188      73.151  71.357  83.438  1.00  0.00           C
ATOM   3108  CG  PHE A 188      74.531  71.617  82.878  1.00  0.00           C
ATOM   3109  CD1 PHE A 188      75.421  72.467  83.559  1.00  0.00           C
ATOM   3111  CE1 PHE A 188      76.721  72.658  83.099  1.00  0.00           C
ATOM   3113  CZ  PHE A 188      77.171  71.967  81.968  1.00  0.00           C
ATOM   3115  CD2 PHE A 188      74.981  70.946  81.728  1.00  0.00           C
ATOM   3117  CE2 PHE A 188      76.301  71.116  81.279  1.00  0.00           C
ATOM   3119  C   PHE A 188      71.861  72.527  81.638  1.00  0.00           C
ATOM   3120  O   PHE A 188      71.211  71.666  81.068  1.00  0.00           O
ATOM   3121  N   ASN A 189      72.352  73.566  80.939  1.00  0.00           N
ATOM   3123  CA  ASN A 189      72.243  73.616  79.509  1.00  0.00           C
ATOM   3125  CB  ASN A 189      71.811  75.027  79.048  1.00  0.00           C
ATOM   3128  CG  ASN A 189      71.521  75.067  77.549  1.00  0.00           C
ATOM   3129  OD1 ASN A 189      72.071  74.327  76.728  1.00  0.00           O
ATOM   3130  ND2 ASN A 189      70.561  75.946  77.178  1.00  0.00           N
ATOM   3133  C   ASN A 189      73.581  73.196  78.948  1.00  0.00           C
ATOM   3134  O   ASN A 189      74.511  73.997  78.908  1.00  0.00           O
ATOM   3135  N   GLN A 190      73.701  71.938  78.459  1.00  0.00           N
ATOM   3137  CA  GLN A 190      74.941  71.416  77.929  1.00  0.00           C
ATOM   3139  CB  GLN A 190      74.841  69.906  77.569  1.00  0.00           C
ATOM   3142  CG  GLN A 190      74.561  69.036  78.809  1.00  0.00           C
ATOM   3145  CD  GLN A 190      74.581  67.537  78.539  1.00  0.00           C
ATOM   3146  OE1 GLN A 190      75.551  66.966  78.069  1.00  0.00           O
ATOM   3147  NE2 GLN A 190      73.501  66.826  78.928  1.00  0.00           N
ATOM   3150  C   GLN A 190      75.471  72.207  76.749  1.00  0.00           C
ATOM   3151  O   GLN A 190      76.661  72.497  76.658  1.00  0.00           O
ATOM   3152  N   GLN A 191      74.581  72.637  75.849  1.00  0.00           N
ATOM   3154  CA  GLN A 191      74.971  73.406  74.689  1.00  0.00           C
ATOM   3156  CB  GLN A 191      73.891  73.406  73.599  1.00  0.00           C
ATOM   3159  CG  GLN A 191      73.701  72.016  72.958  1.00  0.00           C
ATOM   3162  CD  GLN A 191      72.492  71.986  72.038  1.00  0.00           C
ATOM   3163  OE1 GLN A 191      71.541  71.257  72.318  1.00  0.00           O
ATOM   3164  NE2 GLN A 191      72.511  72.817  70.969  1.00  0.00           N
ATOM   3167  C   GLN A 191      75.411  74.827  74.938  1.00  0.00           C
ATOM   3168  O   GLN A 191      76.251  75.317  74.199  1.00  0.00           O
ATOM   3169  N   LYS A 192      74.901  75.516  75.978  1.00  0.00           N
ATOM   3171  CA  LYS A 192      75.431  76.827  76.378  1.00  0.00           C
ATOM   3173  CB  LYS A 192      74.341  77.736  76.979  1.00  0.00           C
ATOM   3176  CG  LYS A 192      73.571  78.626  75.989  1.00  0.00           C
ATOM   3179  CD  LYS A 192      72.681  77.887  74.989  1.00  0.00           C
ATOM   3182  CE  LYS A 192      71.751  78.857  74.249  1.00  0.00           C
ATOM   3185  NZ  LYS A 192      70.801  79.556  75.158  1.00  0.00           N
ATOM   3189  C   LYS A 192      76.581  76.747  77.378  1.00  0.00           C
ATOM   3190  O   LYS A 192      77.401  77.658  77.448  1.00  0.00           O
ATOM   3191  N   ASN A 193      76.591  75.666  78.179  1.00  0.00           N
ATOM   3193  CA  ASN A 193      77.401  75.357  79.339  1.00  0.00           C
ATOM   3195  CB  ASN A 193      78.911  75.727  79.228  1.00  0.00           C
ATOM   3198  CG  ASN A 193      79.801  74.486  79.208  1.00  0.00           C
ATOM   3199  OD1 ASN A 193      80.791  74.446  78.478  1.00  0.00           O
ATOM   3200  ND2 ASN A 193      79.481  73.457  80.018  1.00  0.00           N
ATOM   3203  C   ASN A 193      76.822  75.926  80.619  1.00  0.00           C
ATOM   3204  O   ASN A 193      77.391  75.746  81.688  1.00  0.00           O
ATOM   3205  N   THR A 194      75.671  76.596  80.528  1.00  0.00           N
ATOM   3207  CA  THR A 194      75.201  77.476  81.579  1.00  0.00           C
ATOM   3209  CB  THR A 194      74.561  78.736  81.019  1.00  0.00           C
ATOM   3211  OG1 THR A 194      73.621  78.387  80.008  1.00  0.00           O
ATOM   3213  CG2 THR A 194      75.651  79.586  80.338  1.00  0.00           C
ATOM   3217  C   THR A 194      74.251  76.757  82.499  1.00  0.00           C
ATOM   3218  O   THR A 194      73.611  75.757  82.149  1.00  0.00           O
ATOM   3219  N   LEU A 195      74.121  77.266  83.729  1.00  0.00           N
ATOM   3221  CA  LEU A 195      73.111  76.817  84.649  1.00  0.00           C
ATOM   3223  CB  LEU A 195      73.581  76.977  86.128  1.00  0.00           C
ATOM   3226  CG  LEU A 195      74.841  76.137  86.448  1.00  0.00           C
ATOM   3228  CD1 LEU A 195      75.471  76.517  87.798  1.00  0.00           C
ATOM   3232  CD2 LEU A 195      74.501  74.637  86.439  1.00  0.00           C
ATOM   3236  C   LEU A 195      71.851  77.607  84.429  1.00  0.00           C
ATOM   3237  O   LEU A 195      71.871  78.826  84.278  1.00  0.00           O
ATOM   3238  N   LEU A 196      70.701  76.916  84.429  1.00  0.00           N
ATOM   3240  CA  LEU A 196      69.431  77.587  84.619  1.00  0.00           C
ATOM   3242  CB  LEU A 196      68.291  76.946  83.799  1.00  0.00           C
ATOM   3245  CG  LEU A 196      68.521  76.946  82.269  1.00  0.00           C
ATOM   3247  CD1 LEU A 196      67.382  76.206  81.559  1.00  0.00           C
ATOM   3251  CD2 LEU A 196      68.632  78.376  81.728  1.00  0.00           C
ATOM   3255  C   LEU A 196      69.121  77.537  86.099  1.00  0.00           C
ATOM   3256  O   LEU A 196      69.221  76.486  86.728  1.00  0.00           O
ATOM   3257  N   VAL A 197      68.791  78.687  86.699  1.00  0.00           N
ATOM   3259  CA  VAL A 197      68.561  78.817  88.119  1.00  0.00           C
ATOM   3261  CB  VAL A 197      69.641  79.666  88.779  1.00  0.00           C
ATOM   3263  CG1 VAL A 197      69.351  79.777  90.279  1.00  0.00           C
ATOM   3267  CG2 VAL A 197      71.032  79.006  88.578  1.00  0.00           C
ATOM   3271  C   VAL A 197      67.212  79.457  88.329  1.00  0.00           C
ATOM   3272  O   VAL A 197      66.971  80.577  87.868  1.00  0.00           O
ATOM   3273  N   LEU A 198      66.251  78.757  88.978  1.00  0.00           N
ATOM   3275  CA  LEU A 198      64.891  79.257  89.128  1.00  0.00           C
ATOM   3277  CB  LEU A 198      63.881  78.106  88.898  1.00  0.00           C
ATOM   3280  CG  LEU A 198      62.411  78.546  88.809  1.00  0.00           C
ATOM   3282  CD1 LEU A 198      61.591  77.666  87.859  1.00  0.00           C
ATOM   3286  CD2 LEU A 198      61.711  78.486  90.158  1.00  0.00           C
ATOM   3290  C   LEU A 198      64.711  79.796  90.528  1.00  0.00           C
ATOM   3291  O   LEU A 198      65.251  79.216  91.459  1.00  0.00           O
ATOM   3292  N   SER A 199      63.951  80.887  90.718  1.00  0.00           N
ATOM   3294  CA  SER A 199      63.621  81.387  92.048  1.00  0.00           C
ATOM   3296  CB  SER A 199      64.391  82.696  92.279  1.00  0.00           C
ATOM   3299  OG  SER A 199      64.041  83.387  93.478  1.00  0.00           O
ATOM   3301  C   SER A 199      62.131  81.646  92.209  1.00  0.00           C
ATOM   3302  O   SER A 199      61.531  82.437  91.459  1.00  0.00           O
ATOM   3303  N   HIS A 200      61.492  80.997  93.189  1.00  0.00           N
ATOM   3305  CA  HIS A 200      60.091  81.178  93.529  1.00  0.00           C
ATOM   3307  CB  HIS A 200      59.751  80.028  94.499  1.00  0.00           C
ATOM   3310  ND1 HIS A 200      57.901  78.546  95.069  1.00  0.00           N
ATOM   3311  CG  HIS A 200      58.361  79.836  95.018  1.00  0.00           C
ATOM   3312  CE1 HIS A 200      56.961  78.516  95.969  1.00  0.00           C
ATOM   3314  NE2 HIS A 200      56.741  79.747  96.478  1.00  0.00           N
ATOM   3316  CD2 HIS A 200      57.641  80.606  95.879  1.00  0.00           C
ATOM   3318  C   HIS A 200      59.711  82.556  94.099  1.00  0.00           C
ATOM   3319  O   HIS A 200      58.761  83.207  93.649  1.00  0.00           O
ATOM   3320  N   GLU A 201      60.481  83.097  95.069  1.00  0.00           N
ATOM   3322  CA  GLU A 201      60.281  84.447  95.628  1.00  0.00           C
ATOM   3324  CB  GLU A 201      61.131  84.697  96.898  1.00  0.00           C
ATOM   3327  CG  GLU A 201      60.731  83.887  98.158  1.00  0.00           C
ATOM   3330  CD  GLU A 201      59.471  84.287  98.929  1.00  0.00           C
ATOM   3331  OE1 GLU A 201      58.861  85.367  98.729  1.00  0.00           O
ATOM   3332  OE2 GLU A 201      59.021  83.417  99.728  1.00  0.00           O
ATOM   3333  C   GLU A 201      60.551  85.597  94.658  1.00  0.00           C
ATOM   3334  O   GLU A 201      59.781  86.547  94.558  1.00  0.00           O
ATOM   3335  N   SER A 202      61.681  85.516  93.919  1.00  0.00           N
ATOM   3337  CA  SER A 202      62.101  86.497  92.908  1.00  0.00           C
ATOM   3339  CB  SER A 202      63.491  86.147  92.289  1.00  0.00           C
ATOM   3342  OG  SER A 202      63.961  87.017  91.249  1.00  0.00           O
ATOM   3344  C   SER A 202      61.091  86.556  91.799  1.00  0.00           C
ATOM   3345  O   SER A 202      60.711  87.637  91.349  1.00  0.00           O
ATOM   3346  N   ARG A 203      60.601  85.376  91.378  1.00  0.00           N
ATOM   3348  CA  ARG A 203      59.631  85.236  90.338  1.00  0.00           C
ATOM   3350  CB  ARG A 203      58.351  86.077  90.469  1.00  0.00           C
ATOM   3353  CG  ARG A 203      57.471  85.646  91.649  1.00  0.00           C
ATOM   3356  CD  ARG A 203      56.461  86.766  91.859  1.00  0.00           C
ATOM   3359  NE  ARG A 203      55.281  86.227  92.569  1.00  0.00           N
ATOM   3361  CZ  ARG A 203      54.111  86.847  92.539  1.00  0.00           C
ATOM   3362  NH1 ARG A 203      53.861  87.897  91.778  1.00  0.00           N
ATOM   3365  NH2 ARG A 203      53.191  86.407  93.349  1.00  0.00           N
ATOM   3368  C   ARG A 203      60.271  85.346  88.978  1.00  0.00           C
ATOM   3369  O   ARG A 203      59.831  86.106  88.119  1.00  0.00           O
ATOM   3370  N   ALA A 204      61.351  84.587  88.789  1.00  0.00           N
ATOM   3372  CA  ALA A 204      62.131  84.618  87.599  1.00  0.00           C
ATOM   3374  CB  ALA A 204      63.011  85.887  87.619  1.00  0.00           C
ATOM   3378  C   ALA A 204      62.891  83.296  87.479  1.00  0.00           C
ATOM   3379  O   ALA A 204      62.931  82.467  88.379  1.00  0.00           O
ATOM   3380  N   LEU A 205      63.501  83.077  86.299  1.00  0.00           N
ATOM   3382  CA  LEU A 205      64.471  82.027  86.039  1.00  0.00           C
ATOM   3384  CB  LEU A 205      63.922  80.926  85.088  1.00  0.00           C
ATOM   3387  CG  LEU A 205      64.861  79.816  84.548  1.00  0.00           C
ATOM   3389  CD1 LEU A 205      65.011  78.666  85.539  1.00  0.00           C
ATOM   3393  CD2 LEU A 205      64.251  79.257  83.268  1.00  0.00           C
ATOM   3397  C   LEU A 205      65.621  82.727  85.378  1.00  0.00           C
ATOM   3398  O   LEU A 205      65.431  83.566  84.489  1.00  0.00           O
ATOM   3399  N   GLN A 206      66.841  82.437  85.819  1.00  0.00           N
ATOM   3401  CA  GLN A 206      68.011  83.067  85.298  1.00  0.00           C
ATOM   3403  CB  GLN A 206      68.801  83.818  86.389  1.00  0.00           C
ATOM   3406  CG  GLN A 206      68.081  85.126  86.758  1.00  0.00           C
ATOM   3409  CD  GLN A 206      68.891  85.957  87.728  1.00  0.00           C
ATOM   3410  OE1 GLN A 206      69.743  85.397  88.428  1.00  0.00           O
ATOM   3411  NE2 GLN A 206      68.621  87.277  87.838  1.00  0.00           N
ATOM   3414  C   GLN A 206      68.882  82.077  84.608  1.00  0.00           C
ATOM   3415  O   GLN A 206      69.001  80.917  85.029  1.00  0.00           O
ATOM   3416  N   GLU A 207      69.531  82.516  83.539  1.00  0.00           N
ATOM   3418  CA  GLU A 207      70.601  81.757  82.969  1.00  0.00           C
ATOM   3420  CB  GLU A 207      70.541  81.786  81.429  1.00  0.00           C
ATOM   3423  CG  GLU A 207      71.391  80.646  80.829  1.00  0.00           C
ATOM   3426  CD  GLU A 207      71.221  80.516  79.328  1.00  0.00           C
ATOM   3427  OE1 GLU A 207      70.111  80.758  78.779  1.00  0.00           O
ATOM   3428  OE2 GLU A 207      72.261  80.257  78.679  1.00  0.00           O
ATOM   3429  C   GLU A 207      71.891  82.337  83.519  1.00  0.00           C
ATOM   3430  O   GLU A 207      72.102  83.547  83.529  1.00  0.00           O
ATOM   3431  N   VAL A 208      72.742  81.467  84.079  1.00  0.00           N
ATOM   3433  CA  VAL A 208      73.841  81.876  84.929  1.00  0.00           C
ATOM   3435  CB  VAL A 208      73.521  81.637  86.408  1.00  0.00           C
ATOM   3437  CG1 VAL A 208      74.651  82.217  87.279  1.00  0.00           C
ATOM   3441  CG2 VAL A 208      72.191  82.316  86.799  1.00  0.00           C
ATOM   3445  C   VAL A 208      75.051  81.057  84.479  1.00  0.00           C
ATOM   3446  O   VAL A 208      74.951  79.846  84.289  1.00  0.00           O
ATOM   3447  N   THR A 209      76.221  81.688  84.249  1.00  0.00           N
ATOM   3449  CA  THR A 209      77.431  80.967  83.838  1.00  0.00           C
ATOM   3451  CB  THR A 209      78.441  81.896  83.148  1.00  0.00           C
ATOM   3453  OG1 THR A 209      79.581  81.247  82.599  1.00  0.00           O
ATOM   3455  CG2 THR A 209      78.931  82.938  84.169  1.00  0.00           C
ATOM   3459  C   THR A 209      78.061  80.257  85.039  1.00  0.00           C
ATOM   3460  O   THR A 209      77.651  80.446  86.179  1.00  0.00           O
ATOM   3461  N   LEU A 210      79.091  79.406  84.849  1.00  0.00           N
ATOM   3463  CA  LEU A 210      79.631  78.557  85.908  1.00  0.00           C
ATOM   3465  CB  LEU A 210      80.501  77.406  85.329  1.00  0.00           C
ATOM   3468  CG  LEU A 210      79.771  76.506  84.319  1.00  0.00           C
ATOM   3470  CD1 LEU A 210      80.672  75.326  83.898  1.00  0.00           C
ATOM   3474  CD2 LEU A 210      78.451  75.967  84.888  1.00  0.00           C
ATOM   3478  C   LEU A 210      80.451  79.297  86.948  1.00  0.00           C
ATOM   3479  O   LEU A 210      80.831  78.766  87.989  1.00  0.00           O
ATOM   3480  N   VAL A 211      80.751  80.586  86.709  1.00  0.00           N
ATOM   3482  CA  VAL A 211      81.352  81.437  87.718  1.00  0.00           C
ATOM   3484  CB  VAL A 211      82.402  82.366  87.108  1.00  0.00           C
ATOM   3486  CG1 VAL A 211      83.502  81.516  86.439  1.00  0.00           C
ATOM   3490  CG2 VAL A 211      81.751  83.296  86.078  1.00  0.00           C
ATOM   3494  C   VAL A 211      80.301  82.277  88.428  1.00  0.00           C
ATOM   3495  O   VAL A 211      80.621  82.997  89.378  1.00  0.00           O
ATOM   3496  N   GLY A 212      79.031  82.197  88.008  1.00  0.00           N
ATOM   3498  CA  GLY A 212      77.921  82.846  88.679  1.00  0.00           C
ATOM   3501  C   GLY A 212      77.441  84.147  88.109  1.00  0.00           C
ATOM   3502  O   GLY A 212      76.461  84.697  88.609  1.00  0.00           O
ATOM   3503  N   GLU A 213      78.061  84.697  87.038  1.00  0.00           N
ATOM   3505  CA  GLU A 213      77.531  85.858  86.349  1.00  0.00           C
ATOM   3507  CB  GLU A 213      78.521  86.458  85.309  1.00  0.00           C
ATOM   3510  CG  GLU A 213      78.111  86.387  83.809  1.00  0.00           C
ATOM   3513  CD  GLU A 213      79.251  86.896  82.929  1.00  0.00           C
ATOM   3514  OE1 GLU A 213      79.291  88.127  82.698  1.00  0.00           O
ATOM   3515  OE2 GLU A 213      80.091  86.057  82.518  1.00  0.00           O
ATOM   3516  C   GLU A 213      76.181  85.556  85.709  1.00  0.00           C
ATOM   3517  O   GLU A 213      75.951  84.487  85.139  1.00  0.00           O
ATOM   3518  N   VAL A 214      75.221  86.507  85.819  1.00  0.00           N
ATOM   3520  CA  VAL A 214      73.911  86.357  85.228  1.00  0.00           C
ATOM   3522  CB  VAL A 214      72.812  87.006  86.029  1.00  0.00           C
ATOM   3524  CG1 VAL A 214      71.441  86.757  85.359  1.00  0.00           C
ATOM   3528  CG2 VAL A 214      72.831  86.416  87.448  1.00  0.00           C
ATOM   3532  C   VAL A 214      73.911  86.968  83.858  1.00  0.00           C
ATOM   3533  O   VAL A 214      74.001  88.177  83.688  1.00  0.00           O
ATOM   3534  N   ILE A 215      73.812  86.096  82.829  1.00  0.00           N
ATOM   3536  CA  ILE A 215      73.841  86.516  81.459  1.00  0.00           C
ATOM   3538  CB  ILE A 215      74.451  85.446  80.549  1.00  0.00           C
ATOM   3540  CG2 ILE A 215      75.971  85.426  80.849  1.00  0.00           C
ATOM   3544  CG1 ILE A 215      73.801  84.036  80.639  1.00  0.00           C
ATOM   3547  CD  ILE A 215      74.551  83.056  81.548  1.00  0.00           C
ATOM   3551  C   ILE A 215      72.481  87.006  80.978  1.00  0.00           C
ATOM   3552  O   ILE A 215      72.391  87.986  80.239  1.00  0.00           O
ATOM   3553  N   GLY A 216      71.371  86.396  81.448  1.00  0.00           N
ATOM   3555  CA  GLY A 216      70.041  86.816  81.039  1.00  0.00           C
ATOM   3558  C   GLY A 216      69.051  86.357  82.058  1.00  0.00           C
ATOM   3559  O   GLY A 216      69.341  85.426  82.819  1.00  0.00           O
ATOM   3560  N   GLU A 217      67.851  86.978  82.099  1.00  0.00           N
ATOM   3562  CA  GLU A 217      66.851  86.637  83.078  1.00  0.00           C
ATOM   3564  CB  GLU A 217      66.921  87.477  84.389  1.00  0.00           C
ATOM   3567  CG  GLU A 217      66.422  88.946  84.408  1.00  0.00           C
ATOM   3570  CD  GLU A 217      66.681  89.548  85.788  1.00  0.00           C
ATOM   3571  OE1 GLU A 217      65.741  90.007  86.478  1.00  0.00           O
ATOM   3572  OE2 GLU A 217      67.882  89.567  86.188  1.00  0.00           O
ATOM   3573  C   GLU A 217      65.471  86.687  82.468  1.00  0.00           C
ATOM   3574  O   GLU A 217      65.251  87.267  81.408  1.00  0.00           O
ATOM   3575  N   MET A 218      64.541  85.987  83.128  1.00  0.00           N
ATOM   3577  CA  MET A 218      63.181  85.756  82.759  1.00  0.00           C
ATOM   3579  CB  MET A 218      62.882  84.236  82.849  1.00  0.00           C
ATOM   3582  CG  MET A 218      61.422  83.797  82.628  1.00  0.00           C
ATOM   3585  SD  MET A 218      60.551  83.286  84.099  1.00  0.00           S
ATOM   3586  CE  MET A 218      60.861  81.516  83.908  1.00  0.00           C
ATOM   3590  C   MET A 218      62.341  86.497  83.758  1.00  0.00           C
ATOM   3591  O   MET A 218      62.791  86.736  84.868  1.00  0.00           O
ATOM   3592  N   SER A 219      61.091  86.857  83.438  1.00  0.00           N
ATOM   3594  CA  SER A 219      60.181  87.327  84.459  1.00  0.00           C
ATOM   3596  CB  SER A 219      59.731  88.778  84.188  1.00  0.00           C
ATOM   3599  OG  SER A 219      60.851  89.657  84.088  1.00  0.00           O
ATOM   3601  C   SER A 219      59.001  86.396  84.439  1.00  0.00           C
ATOM   3602  O   SER A 219      58.401  86.157  83.399  1.00  0.00           O
ATOM   3603  N   LEU A 220      58.621  85.837  85.609  1.00  0.00           N
ATOM   3605  CA  LEU A 220      57.451  84.967  85.788  1.00  0.00           C
ATOM   3607  CB  LEU A 220      57.571  84.126  87.108  1.00  0.00           C
ATOM   3610  CG  LEU A 220      58.681  83.067  87.209  1.00  0.00           C
ATOM   3612  CD1 LEU A 220      58.761  82.397  88.589  1.00  0.00           C
ATOM   3616  CD2 LEU A 220      58.531  81.938  86.209  1.00  0.00           C
ATOM   3620  C   LEU A 220      56.161  85.798  85.879  1.00  0.00           C
ATOM   3621  O   LEU A 220      55.191  85.416  86.529  1.00  0.00           O
ATOM   3622  N   THR A 221      56.141  86.968  85.228  1.00  0.00           N
ATOM   3624  CA  THR A 221      55.191  88.046  85.429  1.00  0.00           C
ATOM   3626  CB  THR A 221      55.811  89.447  85.459  1.00  0.00           C
ATOM   3628  OG1 THR A 221      56.541  89.748  84.278  1.00  0.00           O
ATOM   3630  CG2 THR A 221      56.771  89.517  86.658  1.00  0.00           C
ATOM   3634  C   THR A 221      54.081  88.027  84.418  1.00  0.00           C
ATOM   3635  O   THR A 221      54.251  87.657  83.268  1.00  0.00           O
ATOM   3636  N   LYS A 222      52.882  88.466  84.839  1.00  0.00           N
ATOM   3638  CA  LYS A 222      51.632  88.206  84.138  1.00  0.00           C
ATOM   3640  CB  LYS A 222      50.501  89.007  84.849  1.00  0.00           C
ATOM   3643  CG  LYS A 222      50.312  88.757  86.349  1.00  0.00           C
ATOM   3646  CD  LYS A 222      49.621  89.928  87.079  1.00  0.00           C
ATOM   3649  CE  LYS A 222      48.321  90.346  86.378  1.00  0.00           C
ATOM   3652  NZ  LYS A 222      47.431  91.178  87.228  1.00  0.00           N
ATOM   3656  C   LYS A 222      51.601  88.606  82.669  1.00  0.00           C
ATOM   3657  O   LYS A 222      51.251  87.817  81.809  1.00  0.00           O
ATOM   3658  N   GLY A 223      52.051  89.846  82.368  1.00  0.00           N
ATOM   3660  CA  GLY A 223      52.021  90.437  81.039  1.00  0.00           C
ATOM   3663  C   GLY A 223      53.221  90.107  80.198  1.00  0.00           C
ATOM   3664  O   GLY A 223      53.301  90.476  79.029  1.00  0.00           O
ATOM   3665  N   SER A 224      54.211  89.427  80.799  1.00  0.00           N
ATOM   3667  CA  SER A 224      55.301  88.797  80.069  1.00  0.00           C
ATOM   3669  CB  SER A 224      56.511  88.377  80.959  1.00  0.00           C
ATOM   3672  OG  SER A 224      57.341  89.497  81.229  1.00  0.00           O
ATOM   3674  C   SER A 224      54.851  87.626  79.239  1.00  0.00           C
ATOM   3675  O   SER A 224      53.911  86.947  79.588  1.00  0.00           O
ATOM   3676  N   ARG A 225      55.521  87.388  78.089  1.00  0.00           N
ATOM   3678  CA  ARG A 225      55.591  86.138  77.318  1.00  0.00           C
ATOM   3680  CB  ARG A 225      56.711  85.217  77.868  1.00  0.00           C
ATOM   3683  CG  ARG A 225      58.061  85.887  78.128  1.00  0.00           C
ATOM   3686  CD  ARG A 225      58.651  86.617  76.918  1.00  0.00           C
ATOM   3689  NE  ARG A 225      59.591  87.657  77.448  1.00  0.00           N
ATOM   3691  CZ  ARG A 225      59.201  88.757  78.078  1.00  0.00           C
ATOM   3692  NH1 ARG A 225      57.961  89.187  78.028  1.00  0.00           N
ATOM   3695  NH2 ARG A 225      60.081  89.497  78.718  1.00  0.00           N
ATOM   3698  C   ARG A 225      54.341  85.277  77.199  1.00  0.00           C
ATOM   3699  O   ARG A 225      54.431  84.056  77.259  1.00  0.00           O
ATOM   3700  N   GLY A 226      53.151  85.887  77.058  1.00  0.00           N
ATOM   3702  CA  GLY A 226      51.901  85.157  76.979  1.00  0.00           C
ATOM   3705  C   GLY A 226      51.481  84.387  78.209  1.00  0.00           C
ATOM   3706  O   GLY A 226      50.741  83.407  78.139  1.00  0.00           O
ATOM   3707  N   LEU A 227      51.961  84.797  79.409  1.00  0.00           N
ATOM   3709  CA  LEU A 227      51.471  84.266  80.668  1.00  0.00           C
ATOM   3711  CB  LEU A 227      52.331  84.576  81.939  1.00  0.00           C
ATOM   3714  CG  LEU A 227      53.881  84.646  81.839  1.00  0.00           C
ATOM   3716  CD1 LEU A 227      54.491  84.548  83.249  1.00  0.00           C
ATOM   3720  CD2 LEU A 227      54.571  83.697  80.838  1.00  0.00           C
ATOM   3724  C   LEU A 227      50.031  84.748  80.889  1.00  0.00           C
ATOM   3725  O   LEU A 227      49.651  85.798  80.368  1.00  0.00           O
ATOM   3726  N   SER A 228      49.151  84.027  81.609  1.00  0.00           N
ATOM   3728  CA  SER A 228      47.812  84.527  81.889  1.00  0.00           C
ATOM   3730  CB  SER A 228      46.681  83.457  81.658  1.00  0.00           C
ATOM   3733  OG  SER A 228      46.671  82.346  82.559  1.00  0.00           O
ATOM   3735  C   SER A 228      47.751  85.157  83.279  1.00  0.00           C
ATOM   3736  O   SER A 228      46.921  86.017  83.568  1.00  0.00           O
ATOM   3737  N   HIS A 229      48.731  84.807  84.149  1.00  0.00           N
ATOM   3739  CA  HIS A 229      48.821  85.177  85.549  1.00  0.00           C
ATOM   3741  CB  HIS A 229      47.921  84.236  86.389  1.00  0.00           C
ATOM   3744  ND1 HIS A 229      45.791  85.486  86.828  1.00  0.00           N
ATOM   3745  CG  HIS A 229      46.461  84.456  86.169  1.00  0.00           C
ATOM   3746  CE1 HIS A 229      44.521  85.336  86.478  1.00  0.00           C
ATOM   3748  NE2 HIS A 229      44.341  84.266  85.668  1.00  0.00           N
ATOM   3750  CD2 HIS A 229      45.581  83.697  85.459  1.00  0.00           C
ATOM   3752  C   HIS A 229      50.281  85.068  86.039  1.00  0.00           C
ATOM   3753  O   HIS A 229      51.211  84.856  85.268  1.00  0.00           O
ATOM   3754  N   ASN A 230      50.551  85.236  87.349  1.00  0.00           N
ATOM   3756  CA  ASN A 230      51.901  85.087  87.888  1.00  0.00           C
ATOM   3758  CB  ASN A 230      52.231  86.267  88.838  1.00  0.00           C
ATOM   3761  CG  ASN A 230      53.721  86.547  88.908  1.00  0.00           C
ATOM   3762  OD1 ASN A 230      54.121  87.666  88.568  1.00  0.00           O
ATOM   3763  ND2 ASN A 230      54.571  85.577  89.328  1.00  0.00           N
ATOM   3766  C   ASN A 230      52.051  83.797  88.679  1.00  0.00           C
ATOM   3767  O   ASN A 230      51.351  83.587  89.669  1.00  0.00           O
ATOM   3768  N   ILE A 231      53.041  82.938  88.319  1.00  0.00           N
ATOM   3770  CA  ILE A 231      53.491  81.836  89.169  1.00  0.00           C
ATOM   3772  CB  ILE A 231      54.391  80.737  88.589  1.00  0.00           C
ATOM   3774  CG2 ILE A 231      53.591  79.577  87.978  1.00  0.00           C
ATOM   3778  CG1 ILE A 231      55.481  81.187  87.599  1.00  0.00           C
ATOM   3781  CD  ILE A 231      55.021  81.868  86.299  1.00  0.00           C
ATOM   3785  C   ILE A 231      54.161  82.397  90.399  1.00  0.00           C
ATOM   3786  O   ILE A 231      55.281  82.887  90.378  1.00  0.00           O
ATOM   3787  N   LYS A 232      53.451  82.346  91.529  1.00  0.00           N
ATOM   3789  CA  LYS A 232      54.071  82.507  92.829  1.00  0.00           C
ATOM   3791  CB  LYS A 232      52.941  82.637  93.869  1.00  0.00           C
ATOM   3794  CG  LYS A 232      53.291  83.227  95.248  1.00  0.00           C
ATOM   3797  CD  LYS A 232      53.992  82.288  96.249  1.00  0.00           C
ATOM   3800  CE  LYS A 232      54.201  82.957  97.608  1.00  0.00           C
ATOM   3803  NZ  LYS A 232      55.261  82.296  98.389  1.00  0.00           N
ATOM   3807  C   LYS A 232      54.991  81.337  93.139  1.00  0.00           C
ATOM   3808  O   LYS A 232      56.081  81.527  93.659  1.00  0.00           O
ATOM   3809  N   GLN A 233      54.561  80.107  92.819  1.00  0.00           N
ATOM   3811  CA  GLN A 233      55.061  78.896  93.449  1.00  0.00           C
ATOM   3813  CB  GLN A 233      53.922  78.086  94.118  1.00  0.00           C
ATOM   3816  CG  GLN A 233      53.211  78.887  95.239  1.00  0.00           C
ATOM   3819  CD  GLN A 233      52.131  78.106  95.978  1.00  0.00           C
ATOM   3820  OE1 GLN A 233      52.361  77.497  97.018  1.00  0.00           O
ATOM   3821  NE2 GLN A 233      50.871  78.156  95.478  1.00  0.00           N
ATOM   3824  C   GLN A 233      55.931  78.016  92.569  1.00  0.00           C
ATOM   3825  O   GLN A 233      55.901  76.797  92.669  1.00  0.00           O
ATOM   3826  N   ALA A 234      56.681  78.626  91.628  1.00  0.00           N
ATOM   3828  CA  ALA A 234      57.511  77.887  90.698  1.00  0.00           C
ATOM   3830  CB  ALA A 234      58.051  78.806  89.588  1.00  0.00           C
ATOM   3834  C   ALA A 234      58.661  77.137  91.378  1.00  0.00           C
ATOM   3835  O   ALA A 234      59.541  77.736  91.979  1.00  0.00           O
ATOM   3836  N   GLU A 235      58.651  75.797  91.268  1.00  0.00           N
ATOM   3838  CA  GLU A 235      59.491  74.937  92.069  1.00  0.00           C
ATOM   3840  CB  GLU A 235      58.621  74.036  92.978  1.00  0.00           C
ATOM   3843  CG  GLU A 235      58.291  74.647  94.378  1.00  0.00           C
ATOM   3846  CD  GLU A 235      59.521  74.947  95.228  1.00  0.00           C
ATOM   3847  OE1 GLU A 235      60.481  74.137  95.148  1.00  0.00           O
ATOM   3848  OE2 GLU A 235      59.561  75.986  95.938  1.00  0.00           O
ATOM   3849  C   GLU A 235      60.451  74.126  91.209  1.00  0.00           C
ATOM   3850  O   GLU A 235      61.591  73.866  91.559  1.00  0.00           O
ATOM   3851  N   GLY A 236      60.041  73.717  89.989  1.00  0.00           N
ATOM   3853  CA  GLY A 236      60.881  72.837  89.179  1.00  0.00           C
ATOM   3856  C   GLY A 236      61.101  73.357  87.809  1.00  0.00           C
ATOM   3857  O   GLY A 236      60.281  74.087  87.279  1.00  0.00           O
ATOM   3858  N   VAL A 237      62.231  72.966  87.178  1.00  0.00           N
ATOM   3860  CA  VAL A 237      62.581  73.336  85.819  1.00  0.00           C
ATOM   3862  CB  VAL A 237      63.481  74.596  85.698  1.00  0.00           C
ATOM   3864  CG1 VAL A 237      64.911  74.376  86.198  1.00  0.00           C
ATOM   3868  CG2 VAL A 237      63.531  75.087  84.249  1.00  0.00           C
ATOM   3872  C   VAL A 237      63.221  72.107  85.198  1.00  0.00           C
ATOM   3873  O   VAL A 237      63.911  71.357  85.879  1.00  0.00           O
ATOM   3874  N   ALA A 238      62.961  71.856  83.898  1.00  0.00           N
ATOM   3876  CA  ALA A 238      63.711  70.916  83.089  1.00  0.00           C
ATOM   3878  CB  ALA A 238      62.991  69.586  82.819  1.00  0.00           C
ATOM   3882  C   ALA A 238      63.922  71.576  81.749  1.00  0.00           C
ATOM   3883  O   ALA A 238      63.171  72.476  81.369  1.00  0.00           O
ATOM   3884  N   MET A 239      64.911  71.116  80.978  1.00  0.00           N
ATOM   3886  CA  MET A 239      65.091  71.446  79.588  1.00  0.00           C
ATOM   3888  CB  MET A 239      66.501  72.047  79.369  1.00  0.00           C
ATOM   3891  CG  MET A 239      66.721  72.646  77.969  1.00  0.00           C
ATOM   3894  SD  MET A 239      68.381  73.286  77.599  1.00  0.00           S
ATOM   3895  CE  MET A 239      69.301  71.727  77.728  1.00  0.00           C
ATOM   3899  C   MET A 239      64.911  70.196  78.739  1.00  0.00           C
ATOM   3900  O   MET A 239      65.321  69.096  79.088  1.00  0.00           O
ATOM   3901  N   ASP A 240      64.271  70.357  77.569  1.00  0.00           N
ATOM   3903  CA  ASP A 240      64.151  69.327  76.559  1.00  0.00           C
ATOM   3905  CB  ASP A 240      62.751  69.577  75.919  1.00  0.00           C
ATOM   3908  CG  ASP A 240      62.161  68.586  74.919  1.00  0.00           C
ATOM   3909  OD1 ASP A 240      62.891  68.047  74.048  1.00  0.00           O
ATOM   3910  OD2 ASP A 240      60.901  68.546  74.868  1.00  0.00           O
ATOM   3911  C   ASP A 240      65.341  69.368  75.598  1.00  0.00           C
ATOM   3912  O   ASP A 240      66.151  70.298  75.559  1.00  0.00           O
ATOM   3913  N   ALA A 241      65.461  68.376  74.709  1.00  0.00           N
ATOM   3915  CA  ALA A 241      66.321  68.476  73.539  1.00  0.00           C
ATOM   3917  CB  ALA A 241      66.401  67.096  72.879  1.00  0.00           C
ATOM   3921  C   ALA A 241      65.781  69.477  72.518  1.00  0.00           C
ATOM   3922  O   ALA A 241      66.511  70.016  71.688  1.00  0.00           O
ATOM   3923  N   SER A 242      64.471  69.777  72.599  1.00  0.00           N
ATOM   3925  CA  SER A 242      63.791  70.887  71.929  1.00  0.00           C
ATOM   3927  CB  SER A 242      62.261  70.897  72.269  1.00  0.00           C
ATOM   3930  OG  SER A 242      61.571  72.156  72.139  1.00  0.00           O
ATOM   3932  C   SER A 242      64.391  72.196  72.318  1.00  0.00           C
ATOM   3933  O   SER A 242      64.501  73.146  71.548  1.00  0.00           O
ATOM   3934  N   GLY A 243      64.761  72.257  73.599  1.00  0.00           N
ATOM   3936  CA  GLY A 243      65.172  73.467  74.228  1.00  0.00           C
ATOM   3939  C   GLY A 243      64.011  74.117  74.868  1.00  0.00           C
ATOM   3940  O   GLY A 243      64.161  75.177  75.429  1.00  0.00           O
ATOM   3941  N   ASN A 244      62.801  73.516  74.818  1.00  0.00           N
ATOM   3943  CA  ASN A 244      61.721  73.997  75.639  1.00  0.00           C
ATOM   3945  CB  ASN A 244      60.281  73.647  75.198  1.00  0.00           C
ATOM   3948  CG  ASN A 244      59.911  72.176  75.248  1.00  0.00           C
ATOM   3949  OD1 ASN A 244      60.331  71.436  76.128  1.00  0.00           O
ATOM   3950  ND2 ASN A 244      59.101  71.736  74.269  1.00  0.00           N
ATOM   3953  C   ASN A 244      61.951  73.717  77.108  1.00  0.00           C
ATOM   3954  O   ASN A 244      62.651  72.786  77.508  1.00  0.00           O
ATOM   3955  N   ILE A 245      61.391  74.607  77.919  1.00  0.00           N
ATOM   3957  CA  ILE A 245      61.562  74.596  79.328  1.00  0.00           C
ATOM   3959  CB  ILE A 245      62.031  75.946  79.818  1.00  0.00           C
ATOM   3961  CG2 ILE A 245      62.051  76.027  81.349  1.00  0.00           C
ATOM   3965  CG1 ILE A 245      63.431  76.257  79.249  1.00  0.00           C
ATOM   3968  CD  ILE A 245      64.551  75.277  79.619  1.00  0.00           C
ATOM   3972  C   ILE A 245      60.242  74.196  79.919  1.00  0.00           C
ATOM   3973  O   ILE A 245      59.191  74.757  79.588  1.00  0.00           O
ATOM   3974  N   TYR A 246      60.281  73.196  80.799  1.00  0.00           N
ATOM   3976  CA  TYR A 246      59.132  72.777  81.559  1.00  0.00           C
ATOM   3978  CB  TYR A 246      59.051  71.236  81.709  1.00  0.00           C
ATOM   3981  CG  TYR A 246      59.011  70.596  80.368  1.00  0.00           C
ATOM   3982  CD1 TYR A 246      57.831  70.656  79.608  1.00  0.00           C
ATOM   3984  CE1 TYR A 246      57.761  70.056  78.349  1.00  0.00           C
ATOM   3986  CZ  TYR A 246      58.891  69.406  77.829  1.00  0.00           C
ATOM   3987  OH  TYR A 246      58.851  68.887  76.529  1.00  0.00           O
ATOM   3989  CD2 TYR A 246      60.111  69.897  79.859  1.00  0.00           C
ATOM   3991  CE2 TYR A 246      60.051  69.286  78.599  1.00  0.00           C
ATOM   3993  C   TYR A 246      59.341  73.336  82.929  1.00  0.00           C
ATOM   3994  O   TYR A 246      60.371  73.086  83.548  1.00  0.00           O
ATOM   3995  N   ILE A 247      58.371  74.107  83.449  1.00  0.00           N
ATOM   3997  CA  ILE A 247      58.411  74.567  84.809  1.00  0.00           C
ATOM   3999  CB  ILE A 247      58.651  76.077  84.979  1.00  0.00           C
ATOM   4001  CG2 ILE A 247      58.241  76.607  86.378  1.00  0.00           C
ATOM   4005  CG1 ILE A 247      60.151  76.337  84.709  1.00  0.00           C
ATOM   4008  CD  ILE A 247      60.631  77.798  84.658  1.00  0.00           C
ATOM   4012  C   ILE A 247      57.151  74.096  85.459  1.00  0.00           C
ATOM   4013  O   ILE A 247      56.081  74.056  84.859  1.00  0.00           O
ATOM   4014  N   VAL A 248      57.251  73.677  86.719  1.00  0.00           N
ATOM   4016  CA  VAL A 248      56.131  73.227  87.489  1.00  0.00           C
ATOM   4018  CB  VAL A 248      56.231  71.736  87.728  1.00  0.00           C
ATOM   4020  CG1 VAL A 248      57.441  71.416  88.628  1.00  0.00           C
ATOM   4024  CG2 VAL A 248      54.901  71.187  88.268  1.00  0.00           C
ATOM   4028  C   VAL A 248      56.101  74.076  88.739  1.00  0.00           C
ATOM   4029  O   VAL A 248      57.111  74.617  89.188  1.00  0.00           O
ATOM   4030  N   SER A 249      54.891  74.306  89.258  1.00  0.00           N
ATOM   4032  CA  SER A 249      54.601  75.247  90.309  1.00  0.00           C
ATOM   4034  CB  SER A 249      53.951  76.527  89.709  1.00  0.00           C
ATOM   4037  OG  SER A 249      53.561  77.537  90.639  1.00  0.00           O
ATOM   4039  C   SER A 249      53.641  74.577  91.249  1.00  0.00           C
ATOM   4040  O   SER A 249      52.641  73.986  90.819  1.00  0.00           O
ATOM   4041  N   GLU A 250      53.891  74.607  92.569  1.00  0.00           N
ATOM   4043  CA  GLU A 250      52.931  74.087  93.509  1.00  0.00           C
ATOM   4045  CB  GLU A 250      53.431  73.936  94.968  1.00  0.00           C
ATOM   4048  CG  GLU A 250      54.881  74.336  95.319  1.00  0.00           C
ATOM   4051  CD  GLU A 250      54.951  74.496  96.839  1.00  0.00           C
ATOM   4052  OE1 GLU A 250      54.331  75.466  97.349  1.00  0.00           O
ATOM   4053  OE2 GLU A 250      55.521  73.607  97.508  1.00  0.00           O
ATOM   4054  C   GLU A 250      51.551  74.787  93.449  1.00  0.00           C
ATOM   4055  O   GLU A 250      51.422  75.957  93.099  1.00  0.00           O
ATOM   4056  N   PRO A 251      50.471  74.076  93.749  1.00  0.00           N
ATOM   4057  CD  PRO A 251      49.251  74.807  94.099  1.00  0.00           C
ATOM   4060  CA  PRO A 251      50.491  72.736  94.319  1.00  0.00           C
ATOM   4062  CB  PRO A 251      49.441  72.846  95.429  1.00  0.00           C
ATOM   4065  CG  PRO A 251      48.391  73.796  94.849  1.00  0.00           C
ATOM   4068  C   PRO A 251      50.161  71.677  93.279  1.00  0.00           C
ATOM   4069  O   PRO A 251      49.431  70.757  93.649  1.00  0.00           O
ATOM   4070  N   ASN A 252      50.761  71.727  92.058  1.00  0.00           N
ATOM   4072  CA  ASN A 252      50.511  70.817  90.928  1.00  0.00           C
ATOM   4074  CB  ASN A 252      49.421  69.687  91.078  1.00  0.00           C
ATOM   4077  CG  ASN A 252      47.971  70.166  91.039  1.00  0.00           C
ATOM   4078  OD1 ASN A 252      47.661  71.357  91.128  1.00  0.00           O
ATOM   4079  ND2 ASN A 252      47.041  69.216  90.798  1.00  0.00           N
ATOM   4082  C   ASN A 252      50.321  71.486  89.569  1.00  0.00           C
ATOM   4083  O   ASN A 252      50.101  70.806  88.559  1.00  0.00           O
ATOM   4084  N   ARG A 253      50.351  72.817  89.429  1.00  0.00           N
ATOM   4086  CA  ARG A 253      50.261  73.446  88.119  1.00  0.00           C
ATOM   4088  CB  ARG A 253      49.941  74.947  88.239  1.00  0.00           C
ATOM   4091  CG  ARG A 253      48.671  75.286  89.079  1.00  0.00           C
ATOM   4094  CD  ARG A 253      48.181  76.716  88.819  1.00  0.00           C
ATOM   4097  NE  ARG A 253      47.131  77.147  89.809  1.00  0.00           N
ATOM   4099  CZ  ARG A 253      47.381  77.626  91.019  1.00  0.00           C
ATOM   4100  NH1 ARG A 253      48.591  77.727  91.529  1.00  0.00           N
ATOM   4103  NH2 ARG A 253      46.371  78.016  91.758  1.00  0.00           N
ATOM   4106  C   ARG A 253      51.541  73.257  87.279  1.00  0.00           C
ATOM   4107  O   ARG A 253      52.641  73.626  87.698  1.00  0.00           O
ATOM   4108  N   PHE A 254      51.422  72.637  86.078  1.00  0.00           N
ATOM   4110  CA  PHE A 254      52.521  72.357  85.169  1.00  0.00           C
ATOM   4112  CB  PHE A 254      52.391  70.916  84.579  1.00  0.00           C
ATOM   4115  CG  PHE A 254      53.561  70.497  83.718  1.00  0.00           C
ATOM   4116  CD1 PHE A 254      54.731  69.986  84.309  1.00  0.00           C
ATOM   4118  CE1 PHE A 254      55.781  69.516  83.529  1.00  0.00           C
ATOM   4120  CZ  PHE A 254      55.701  69.577  82.129  1.00  0.00           C
ATOM   4122  CD2 PHE A 254      53.501  70.586  82.318  1.00  0.00           C
ATOM   4124  CE2 PHE A 254      54.571  70.137  81.529  1.00  0.00           C
ATOM   4126  C   PHE A 254      52.461  73.346  84.039  1.00  0.00           C
ATOM   4127  O   PHE A 254      51.391  73.857  83.739  1.00  0.00           O
ATOM   4128  N   TYR A 255      53.611  73.596  83.389  1.00  0.00           N
ATOM   4130  CA  TYR A 255      53.681  74.438  82.228  1.00  0.00           C
ATOM   4132  CB  TYR A 255      53.931  75.916  82.588  1.00  0.00           C
ATOM   4135  CG  TYR A 255      53.201  76.357  83.809  1.00  0.00           C
ATOM   4136  CD1 TYR A 255      51.851  76.736  83.729  1.00  0.00           C
ATOM   4138  CE1 TYR A 255      51.141  77.107  84.878  1.00  0.00           C
ATOM   4140  CZ  TYR A 255      51.791  77.137  86.109  1.00  0.00           C
ATOM   4141  OH  TYR A 255      51.151  77.677  87.239  1.00  0.00           O
ATOM   4143  CD2 TYR A 255      53.841  76.376  85.059  1.00  0.00           C
ATOM   4145  CE2 TYR A 255      53.131  76.736  86.198  1.00  0.00           C
ATOM   4147  C   TYR A 255      54.851  73.986  81.358  1.00  0.00           C
ATOM   4148  O   TYR A 255      55.731  73.246  81.789  1.00  0.00           O
ATOM   4149  N   ARG A 256      54.911  74.477  80.108  1.00  0.00           N
ATOM   4151  CA  ARG A 256      55.981  74.166  79.179  1.00  0.00           C
ATOM   4153  CB  ARG A 256      55.661  72.907  78.338  1.00  0.00           C
ATOM   4156  CG  ARG A 256      54.621  73.077  77.219  1.00  0.00           C
ATOM   4159  CD  ARG A 256      55.231  73.527  75.879  1.00  0.00           C
ATOM   4162  NE  ARG A 256      55.431  72.346  75.029  1.00  0.00           N
ATOM   4164  CZ  ARG A 256      54.481  71.887  74.239  1.00  0.00           C
ATOM   4165  NH1 ARG A 256      53.221  72.137  74.468  1.00  0.00           N
ATOM   4168  NH2 ARG A 256      54.921  71.156  73.238  1.00  0.00           N
ATOM   4171  C   ARG A 256      55.981  75.376  78.299  1.00  0.00           C
ATOM   4172  O   ARG A 256      54.971  76.086  78.288  1.00  0.00           O
ATOM   4173  N   PHE A 257      57.061  75.688  77.549  1.00  0.00           N
ATOM   4175  CA  PHE A 257      57.021  76.827  76.638  1.00  0.00           C
ATOM   4177  CB  PHE A 257      57.621  78.137  77.248  1.00  0.00           C
ATOM   4180  CG  PHE A 257      56.991  78.346  78.559  1.00  0.00           C
ATOM   4181  CD1 PHE A 257      57.511  77.677  79.678  1.00  0.00           C
ATOM   4183  CE1 PHE A 257      56.701  77.476  80.788  1.00  0.00           C
ATOM   4185  CZ  PHE A 257      55.431  78.077  80.829  1.00  0.00           C
ATOM   4187  CD2 PHE A 257      55.741  78.946  78.609  1.00  0.00           C
ATOM   4189  CE2 PHE A 257      54.951  78.806  79.748  1.00  0.00           C
ATOM   4191  C   PHE A 257      57.781  76.486  75.388  1.00  0.00           C
ATOM   4192  O   PHE A 257      57.911  75.337  74.968  1.00  0.00           O
ATOM   4193  N   THR A 258      58.371  77.527  74.769  1.00  0.00           N
ATOM   4195  CA  THR A 258      59.741  77.556  74.309  1.00  0.00           C
ATOM   4197  CB  THR A 258      59.911  78.616  73.189  1.00  0.00           C
ATOM   4199  OG1 THR A 258      58.661  78.846  72.529  1.00  0.00           O
ATOM   4201  CG2 THR A 258      60.851  78.166  72.058  1.00  0.00           C
ATOM   4205  C   THR A 258      60.541  77.686  75.639  1.00  0.00           C
ATOM   4206  O   THR A 258      60.351  76.827  76.498  1.00  0.00           O
ATOM   4207  N   PRO A 259      61.471  78.586  75.928  1.00  0.00           N
ATOM   4208  CD  PRO A 259      62.621  78.497  75.029  1.00  0.00           C
ATOM   4211  CA  PRO A 259      61.921  78.757  77.359  1.00  0.00           C
ATOM   4213  CB  PRO A 259      63.431  78.997  77.189  1.00  0.00           C
ATOM   4216  CG  PRO A 259      63.811  78.246  75.928  1.00  0.00           C
ATOM   4219  C   PRO A 259      61.391  79.816  78.389  1.00  0.00           C
ATOM   4220  O   PRO A 259      62.151  80.737  78.709  1.00  0.00           O
ATOM   4221  N   GLN A 260      60.211  79.747  79.068  1.00  0.00           N
ATOM   4223  CA  GLN A 260      60.001  80.597  80.268  1.00  0.00           C
ATOM   4225  CB  GLN A 260      59.401  82.016  80.029  1.00  0.00           C
ATOM   4228  CG  GLN A 260      58.011  82.067  79.348  1.00  0.00           C
ATOM   4231  CD  GLN A 260      58.181  82.156  77.849  1.00  0.00           C
ATOM   4232  OE1 GLN A 260      59.071  82.817  77.339  1.00  0.00           O
ATOM   4233  NE2 GLN A 260      57.261  81.536  77.079  1.00  0.00           N
ATOM   4236  C   GLN A 260      59.201  79.897  81.369  1.00  0.00           C
ATOM   4237  O   GLN A 260      59.401  78.726  81.628  1.00  0.00           O
ATOM   4238  N   SER A 261      58.271  80.597  82.058  1.00  0.00           N
ATOM   4240  CA  SER A 261      57.201  80.016  82.838  1.00  0.00           C
ATOM   4242  CB  SER A 261      57.601  79.346  84.169  1.00  0.00           C
ATOM   4245  OG  SER A 261      56.501  78.908  84.959  1.00  0.00           O
ATOM   4247  C   SER A 261      56.021  80.937  82.868  1.00  0.00           C
ATOM   4248  O   SER A 261      56.211  82.137  82.698  1.00  0.00           O
ATOM   4249  N   SER A 262      54.801  80.367  82.989  1.00  0.00           N
ATOM   4251  CA  SER A 262      53.481  80.967  82.849  1.00  0.00           C
ATOM   4253  CB  SER A 262      52.691  80.507  81.588  1.00  0.00           C
ATOM   4256  OG  SER A 262      51.391  81.087  81.498  1.00  0.00           O
ATOM   4258  C   SER A 262      52.711  80.516  84.048  1.00  0.00           C
ATOM   4259  O   SER A 262      53.041  79.486  84.619  1.00  0.00           O
ATOM   4260  N   HIS A 263      51.701  81.278  84.499  1.00  0.00           N
ATOM   4262  CA  HIS A 263      50.641  80.786  85.359  1.00  0.00           C
ATOM   4264  CB  HIS A 263      50.701  81.427  86.758  1.00  0.00           C
ATOM   4267  ND1 HIS A 263      50.242  80.476  89.029  1.00  0.00           N
ATOM   4268  CG  HIS A 263      49.741  80.986  87.838  1.00  0.00           C
ATOM   4269  CE1 HIS A 263      49.191  80.367  89.818  1.00  0.00           C
ATOM   4271  NE2 HIS A 263      48.051  80.807  89.228  1.00  0.00           N
ATOM   4273  CD2 HIS A 263      48.401  81.217  87.959  1.00  0.00           C
ATOM   4275  C   HIS A 263      49.351  81.278  84.699  1.00  0.00           C
ATOM   4276  OT1 HIS A 263      49.441  82.247  83.889  1.00  0.00           O
ATOM   4277  OT2 HIS A 263      48.261  80.758  85.029  1.00  0.00           O
ATOM   4278  NH3 POPEB 264      76.941 100.037  72.908  1.00  0.00           N
ATOM   4282  C12 POPEB 264      78.031  99.327  73.679  1.00  0.00           C
ATOM   4285  C11 POPEB 264      79.421  99.517  73.019  1.00  0.00           C
ATOM   4288  P   POPEB 264      79.841 102.017  72.349  1.00  0.00           P
ATOM   4289  O13 POPEB 264      78.411 102.006  71.968  1.00  0.00           O
ATOM   4290  O14 POPEB 264      80.361 103.267  72.949  1.00  0.00           O
ATOM   4291  O11 POPEB 264      80.742 101.547  71.159  1.00  0.00           O
ATOM   4292  O12 POPEB 264      80.021 100.798  73.329  1.00  0.00           O
ATOM   4293  C1  POPEB 264      81.001 102.277  69.968  1.00  0.00           C
ATOM   4296  C2  POPEB 264      80.481 101.458  68.779  1.00  0.00           C
ATOM   4298  O21 POPEB 264      80.742 102.167  67.549  1.00  0.00           O
ATOM   4299  C21 POPEB 264      81.231 101.407  66.579  1.00  0.00           C
ATOM   4300  O22 POPEB 264      81.823 100.346  66.758  1.00  0.00           O
ATOM   4301  C22 POPEB 264      80.842 101.987  65.218  1.00  0.00           C
ATOM   4304  C3  POPEB 264      78.961 101.217  68.928  1.00  0.00           C
ATOM   4307  O31 POPEB 264      78.321 100.957  67.658  1.00  0.00           O
ATOM   4308  C31 POPEB 264      77.031 100.646  67.779  1.00  0.00           C
ATOM   4309  O32 POPEB 264      76.471 100.397  68.838  1.00  0.00           O
ATOM   4310  C32 POPEB 264      76.411 100.627  66.398  1.00  0.00           C
ATOM   4313  C23 POPEB 264      81.651 101.416  64.029  1.00  0.00           C
ATOM   4316  C24 POPEB 264      81.551  99.888  63.829  1.00  0.00           C
ATOM   4319  C25 POPEB 264      80.812  99.447  62.559  1.00  0.00           C
ATOM   4322  C26 POPEB 264      81.572  99.748  61.259  1.00  0.00           C
ATOM   4325  C27 POPEB 264      80.661  99.627  60.029  1.00  0.00           C
ATOM   4328  C28 POPEB 264      81.251 100.236  58.749  1.00  0.00           C
ATOM   4331  C29 POPEB 264      82.372  99.408  58.189  1.00  0.00           C
ATOM   4333 0C21 POPEB 264      82.262  98.536  57.158  1.00  0.00           C
ATOM   4335 1C21 POPEB 264      81.001  98.267  56.379  1.00  0.00           C
ATOM   4338 2C21 POPEB 264      81.271  97.786  54.939  1.00  0.00           C
ATOM   4341 3C21 POPEB 264      79.961  97.556  54.178  1.00  0.00           C
ATOM   4344 4C21 POPEB 264      80.121  96.607  52.979  1.00  0.00           C
ATOM   4347 5C21 POPEB 264      78.771  96.278  52.329  1.00  0.00           C
ATOM   4350 6C21 POPEB 264      78.861  95.017  51.459  1.00  0.00           C
ATOM   4353 7C21 POPEB 264      77.601  94.777  50.609  1.00  0.00           C
ATOM   4356 8C21 POPEB 264      77.691  93.507  49.779  1.00  0.00           C
ATOM   4360  C33 POPEB 264      75.011  99.997  66.468  1.00  0.00           C
ATOM   4363  C34 POPEB 264      74.401  99.777  65.099  1.00  0.00           C
ATOM   4366  C35 POPEB 264      73.001  99.156  65.178  1.00  0.00           C
ATOM   4369  C36 POPEB 264      72.181  99.347  63.899  1.00  0.00           C
ATOM   4372  C37 POPEB 264      72.882  98.887  62.618  1.00  0.00           C
ATOM   4375  C38 POPEB 264      71.931  98.846  61.408  1.00  0.00           C
ATOM   4378  C39 POPEB 264      72.391  99.727  60.228  1.00  0.00           C
ATOM   4381 0C31 POPEB 264      71.461  99.587  59.009  1.00  0.00           C
ATOM   4384 1C31 POPEB 264      71.382 100.877  58.179  1.00  0.00           C
ATOM   4387 2C31 POPEB 264      70.721 100.686  56.799  1.00  0.00           C
ATOM   4390 3C31 POPEB 264      69.301 100.096  56.809  1.00  0.00           C
ATOM   4393 4C31 POPEB 264      68.301 100.907  57.658  1.00  0.00           C
ATOM   4396 5C31 POPEB 264      66.871 100.807  57.119  1.00  0.00           C
ATOM   4399 6C31 POPEB 264      65.852 101.577  57.959  1.00  0.00           C
ATOM   4403  NH3 POPEC 265      23.371  83.746  27.868  1.00  0.00           N
ATOM   4407  C12 POPEC 265      23.761  85.208  27.789  1.00  0.00           C
ATOM   4410  C11 POPEC 265      25.281  85.507  27.819  1.00  0.00           C
ATOM   4413  P   POPEC 265      26.971  87.397  27.138  1.00  0.00           P
ATOM   4414  O13 POPEC 265      27.801  86.617  26.179  1.00  0.00           O
ATOM   4415  O14 POPEC 265      26.831  88.857  26.909  1.00  0.00           O
ATOM   4416  O11 POPEC 265      27.541  87.127  28.588  1.00  0.00           O
ATOM   4417  O12 POPEC 265      25.501  86.787  27.208  1.00  0.00           O
ATOM   4418  C1  POPEC 265      27.181  87.997  29.669  1.00  0.00           C
ATOM   4421  C2  POPEC 265      27.581  87.367  31.028  1.00  0.00           C
ATOM   4423  O21 POPEC 265      26.751  87.857  32.109  1.00  0.00           O
ATOM   4424  C21 POPEC 265      26.901  89.147  32.399  1.00  0.00           C
ATOM   4425  O22 POPEC 265      27.731  89.897  31.919  1.00  0.00           O
ATOM   4426  C22 POPEC 265      25.801  89.576  33.378  1.00  0.00           C
ATOM   4429  C3  POPEC 265      29.121  87.397  31.298  1.00  0.00           C
ATOM   4432  O31 POPEC 265      29.451  86.477  32.348  1.00  0.00           O
ATOM   4433  C31 POPEC 265      29.491  86.987  33.569  1.00  0.00           C
ATOM   4434  O32 POPEC 265      29.421  88.158  33.879  1.00  0.00           O
ATOM   4435  C32 POPEC 265      29.571  85.826  34.559  1.00  0.00           C
ATOM   4438  C23 POPEC 265      26.361  90.126  34.708  1.00  0.00           C
ATOM   4441  C24 POPEC 265      26.161  89.137  35.869  1.00  0.00           C
ATOM   4444  C25 POPEC 265      26.891  89.646  37.109  1.00  0.00           C
ATOM   4447  C26 POPEC 265      26.831  88.767  38.369  1.00  0.00           C
ATOM   4450  C27 POPEC 265      25.431  88.587  38.939  1.00  0.00           C
ATOM   4453  C28 POPEC 265      25.441  87.986  40.358  1.00  0.00           C
ATOM   4456  C29 POPEC 265      25.751  89.007  41.419  1.00  0.00           C
ATOM   4458 0C21 POPEC 265      26.051  88.697  42.689  1.00  0.00           C
ATOM   4460 1C21 POPEC 265      26.091  87.297  43.259  1.00  0.00           C
ATOM   4463 2C21 POPEC 265      24.951  87.076  44.269  1.00  0.00           C
ATOM   4466 3C21 POPEC 265      24.861  85.627  44.749  1.00  0.00           C
ATOM   4469 4C21 POPEC 265      23.661  85.426  45.689  1.00  0.00           C
ATOM   4472 5C21 POPEC 265      23.571  83.986  46.209  1.00  0.00           C
ATOM   4475 6C21 POPEC 265      22.501  83.818  47.299  1.00  0.00           C
ATOM   4478 7C21 POPEC 265      22.761  82.587  48.169  1.00  0.00           C
ATOM   4481 8C21 POPEC 265      21.781  82.416  49.328  1.00  0.00           C
ATOM   4485  C33 POPEC 265      29.191  86.257  35.989  1.00  0.00           C
ATOM   4488  C34 POPEC 265      29.391  85.137  36.999  1.00  0.00           C
ATOM   4491  C35 POPEC 265      29.861  85.637  38.369  1.00  0.00           C
ATOM   4494  C36 POPEC 265      29.281  84.797  39.509  1.00  0.00           C
ATOM   4497  C37 POPEC 265      30.101  84.916  40.799  1.00  0.00           C
ATOM   4500  C38 POPEC 265      29.291  84.456  42.009  1.00  0.00           C
ATOM   4503  C39 POPEC 265      30.191  84.107  43.198  1.00  0.00           C
ATOM   4506 0C31 POPEC 265      29.381  83.818  44.458  1.00  0.00           C
ATOM   4509 1C31 POPEC 265      30.291  83.577  45.659  1.00  0.00           C
ATOM   4512 2C31 POPEC 265      29.531  83.227  46.939  1.00  0.00           C
ATOM   4515 3C31 POPEC 265      28.511  84.296  47.369  1.00  0.00           C
ATOM   4518 4C31 POPEC 265      28.391  84.338  48.899  1.00  0.00           C
ATOM   4521 5C31 POPEC 265      27.411  85.367  49.448  1.00  0.00           C
ATOM   4524 6C31 POPEC 265      27.591  85.516  50.959  1.00  0.00           C
ATOM   4528  NH3 POPED 266       3.001   8.326  31.618  1.00  0.00           N
ATOM   4532  C12 POPED 266       2.531   8.516  30.209  1.00  0.00           C
ATOM   4535  C11 POPED 266       1.009   8.546  30.269  1.00  0.00           C
ATOM   4538  P   POPED 266      -1.052   7.566  31.389  1.00  0.00           P
ATOM   4539  O13 POPED 266      -1.651   8.696  30.659  1.00  0.00           O
ATOM   4540  O14 POPED 266      -1.732   6.256  31.319  1.00  0.00           O
ATOM   4541  O11 POPED 266      -1.000   7.886  32.919  1.00  0.00           O
ATOM   4542  O12 POPED 266       0.499   7.456  31.059  1.00  0.00           O
ATOM   4543  C1  POPED 266      -1.651   8.986  33.549  1.00  0.00           C
ATOM   4546  C2  POPED 266      -0.641   9.756  34.419  1.00  0.00           C
ATOM   4548  O21 POPED 266      -1.311  10.786  35.169  1.00  0.00           O
ATOM   4549  C21 POPED 266      -1.441  10.506  36.459  1.00  0.00           C
ATOM   4550  O22 POPED 266      -1.311   9.396  36.948  1.00  0.00           O
ATOM   4551  C22 POPED 266      -1.812  11.746  37.239  1.00  0.00           C
ATOM   4554  C3  POPED 266       0.479  10.406  33.579  1.00  0.00           C
ATOM   4557  O31 POPED 266       1.358  11.066  34.499  1.00  0.00           O
ATOM   4558  C31 POPED 266       2.542  11.396  34.038  1.00  0.00           C
ATOM   4559  O32 POPED 266       2.952  11.206  32.899  1.00  0.00           O
ATOM   4560  C32 POPED 266       3.222  12.266  35.099  1.00  0.00           C
ATOM   4563  C23 POPED 266      -1.990  11.496  38.759  1.00  0.00           C
ATOM   4566  C24 POPED 266      -2.270  12.806  39.489  1.00  0.00           C
ATOM   4569  C25 POPED 266      -3.021  12.656  40.819  1.00  0.00           C
ATOM   4572  C26 POPED 266      -2.232  11.966  41.939  1.00  0.00           C
ATOM   4575  C27 POPED 266      -2.931  12.186  43.289  1.00  0.00           C
ATOM   4578  C28 POPED 266      -2.141  11.726  44.539  1.00  0.00           C
ATOM   4581  C29 POPED 266      -2.931  12.126  45.759  1.00  0.00           C
ATOM   4583 0C21 POPED 266      -2.701  11.776  47.039  1.00  0.00           C
ATOM   4585 1C21 POPED 266      -1.581  10.946  47.589  1.00  0.00           C
ATOM   4588 2C21 POPED 266      -1.491  11.106  49.118  1.00  0.00           C
ATOM   4591 3C21 POPED 266      -0.891  12.446  49.569  1.00  0.00           C
ATOM   4594 4C21 POPED 266      -1.381  12.946  50.939  1.00  0.00           C
ATOM   4597 5C21 POPED 266      -0.891  12.096  52.128  1.00  0.00           C
ATOM   4600 6C21 POPED 266      -1.341  12.646  53.489  1.00  0.00           C
ATOM   4603 7C21 POPED 266      -0.441  12.206  54.658  1.00  0.00           C
ATOM   4606 8C21 POPED 266      -0.991  12.586  56.038  1.00  0.00           C
ATOM   4610  C33 POPED 266       4.752  12.096  35.189  1.00  0.00           C
ATOM   4613  C34 POPED 266       5.421  13.156  36.088  1.00  0.00           C
ATOM   4616  C35 POPED 266       4.752  13.476  37.429  1.00  0.00           C
ATOM   4619  C36 POPED 266       4.942  12.436  38.538  1.00  0.00           C
ATOM   4622  C37 POPED 266       4.542  12.956  39.929  1.00  0.00           C
ATOM   4625  C38 POPED 266       5.322  12.246  41.049  1.00  0.00           C
ATOM   4628  C39 POPED 266       5.191  12.886  42.439  1.00  0.00           C
ATOM   4631 0C31 POPED 266       4.081  12.256  43.268  1.00  0.00           C
ATOM   4634 1C31 POPED 266       4.011  12.716  44.729  1.00  0.00           C
ATOM   4637 2C31 POPED 266       2.952  11.936  45.508  1.00  0.00           C
ATOM   4640 3C31 POPED 266       2.831  12.376  46.979  1.00  0.00           C
ATOM   4643 4C31 POPED 266       2.049  13.686  47.119  1.00  0.00           C
ATOM   4646 5C31 POPED 266       2.222  14.336  48.499  1.00  0.00           C
ATOM   4649 6C31 POPED 266       1.488  15.676  48.609  1.00  0.00           C
ATOM   4653  NH3 POPEE 267      62.621  44.376  27.439  1.00  0.00           N
ATOM   4657  C12 POPEE 267      62.311  42.966  27.049  1.00  0.00           C
ATOM   4660  C11 POPEE 267      62.621  41.957  28.169  1.00  0.00           C
ATOM   4663  P   POPEE 267      63.791  39.946  26.929  1.00  0.00           P
ATOM   4664  O13 POPEE 267      63.701  38.466  27.018  1.00  0.00           O
ATOM   4665  O14 POPEE 267      63.922  40.567  25.589  1.00  0.00           O
ATOM   4666  O11 POPEE 267      65.011  40.387  27.798  1.00  0.00           O
ATOM   4667  O12 POPEE 267      62.571  40.606  27.678  1.00  0.00           O
ATOM   4668  C1  POPEE 267      65.581  39.676  28.889  1.00  0.00           C
ATOM   4671  C2  POPEE 267      64.681  39.586  30.168  1.00  0.00           C
ATOM   4673  O21 POPEE 267      65.591  39.486  31.269  1.00  0.00           O
ATOM   4674  C21 POPEE 267      65.121  39.826  32.459  1.00  0.00           C
ATOM   4675  O22 POPEE 267      63.981  40.166  32.719  1.00  0.00           O
ATOM   4676  C22 POPEE 267      66.281  39.716  33.448  1.00  0.00           C
ATOM   4679  C3  POPEE 267      63.691  38.386  30.099  1.00  0.00           C
ATOM   4682  O31 POPEE 267      63.221  37.986  31.399  1.00  0.00           O
ATOM   4683  C31 POPEE 267      62.071  37.346  31.459  1.00  0.00           C
ATOM   4684  O32 POPEE 267      61.541  36.766  30.529  1.00  0.00           O
ATOM   4685  C32 POPEE 267      61.492  37.607  32.868  1.00  0.00           C
ATOM   4688  C23 POPEE 267      65.921  39.887  34.939  1.00  0.00           C
ATOM   4691  C24 POPEE 267      67.161  39.636  35.809  1.00  0.00           C
ATOM   4694  C25 POPEE 267      66.921  38.676  36.989  1.00  0.00           C
ATOM   4697  C26 POPEE 267      66.231  39.367  38.169  1.00  0.00           C
ATOM   4700  C27 POPEE 267      66.461  38.656  39.518  1.00  0.00           C
ATOM   4703  C28 POPEE 267      66.351  39.576  40.749  1.00  0.00           C
ATOM   4706  C29 POPEE 267      67.431  40.637  40.759  1.00  0.00           C
ATOM   4708 0C21 POPEE 267      68.521  40.707  41.548  1.00  0.00           C
ATOM   4710 1C21 POPEE 267      68.941  39.726  42.618  1.00  0.00           C
ATOM   4713 2C21 POPEE 267      69.021  40.346  44.029  1.00  0.00           C
ATOM   4716 3C21 POPEE 267      70.221  41.286  44.239  1.00  0.00           C
ATOM   4719 4C21 POPEE 267      70.521  41.486  45.729  1.00  0.00           C
ATOM   4722 5C21 POPEE 267      71.461  42.666  46.018  1.00  0.00           C
ATOM   4725 6C21 POPEE 267      71.871  42.736  47.488  1.00  0.00           C
ATOM   4728 7C21 POPEE 267      72.731  43.966  47.798  1.00  0.00           C
ATOM   4731 8C21 POPEE 267      73.131  44.096  49.269  1.00  0.00           C
ATOM   4735  C33 POPEE 267      61.632  36.416  33.819  1.00  0.00           C
ATOM   4738  C34 POPEE 267      61.101  36.626  35.248  1.00  0.00           C
ATOM   4741  C35 POPEE 267      61.971  37.506  36.158  1.00  0.00           C
ATOM   4744  C36 POPEE 267      61.511  37.406  37.629  1.00  0.00           C
ATOM   4747  C37 POPEE 267      62.171  38.406  38.579  1.00  0.00           C
ATOM   4750  C38 POPEE 267      61.361  38.567  39.879  1.00  0.00           C
ATOM   4753  C39 POPEE 267      62.141  39.236  41.018  1.00  0.00           C
ATOM   4756 0C31 POPEE 267      61.401  39.166  42.359  1.00  0.00           C
ATOM   4759 1C31 POPEE 267      62.311  38.727  43.518  1.00  0.00           C
ATOM   4762 2C31 POPEE 267      61.551  38.606  44.838  1.00  0.00           C
ATOM   4765 3C31 POPEE 267      62.361  37.957  45.958  1.00  0.00           C
ATOM   4768 4C31 POPEE 267      61.571  37.916  47.278  1.00  0.00           C
ATOM   4771 5C31 POPEE 267      62.351  37.257  48.419  1.00  0.00           C
ATOM   4774 6C31 POPEE 267      61.531  37.136  49.698  1.00  0.00           C
ATOM   4778  NH3 POPEF 268      43.961  -0.247  30.298  1.00  0.00           N
ATOM   4782  C12 POPEF 268      44.351  -0.067  28.858  1.00  0.00           C
ATOM   4785  C11 POPEF 268      44.571   1.413  28.549  1.00  0.00           C
ATOM   4788  P   POPEF 268      43.421   3.563  29.469  1.00  0.00           P
ATOM   4789  O13 POPEF 268      44.681   4.276  29.149  1.00  0.00           O
ATOM   4790  O14 POPEF 268      42.131   4.226  29.209  1.00  0.00           O
ATOM   4791  O11 POPEF 268      43.461   3.043  30.958  1.00  0.00           O
ATOM   4792  O12 POPEF 268      43.381   2.163  28.728  1.00  0.00           O
ATOM   4793  C1  POPEF 268      42.271   2.553  31.579  1.00  0.00           C
ATOM   4796  C2  POPEF 268      41.481   3.653  32.348  1.00  0.00           C
ATOM   4798  O21 POPEF 268      42.361   4.256  33.319  1.00  0.00           O
ATOM   4799  C21 POPEF 268      43.111   5.236  32.798  1.00  0.00           C
ATOM   4800  O22 POPEF 268      42.761   6.006  31.919  1.00  0.00           O
ATOM   4801  C22 POPEF 268      44.501   5.216  33.429  1.00  0.00           C
ATOM   4804  C3  POPEF 268      40.251   3.043  33.068  1.00  0.00           C
ATOM   4807  O31 POPEF 268      39.371   4.076  33.559  1.00  0.00           O
ATOM   4808  C31 POPEF 268      39.231   4.416  34.859  1.00  0.00           C
ATOM   4809  O32 POPEF 268      38.521   5.336  35.218  1.00  0.00           O
ATOM   4810  C32 POPEF 268      40.061   3.583  35.829  1.00  0.00           C
ATOM   4813  C23 POPEF 268      44.781   6.476  34.258  1.00  0.00           C
ATOM   4816  C24 POPEF 268      44.111   6.486  35.638  1.00  0.00           C
ATOM   4819  C25 POPEF 268      44.851   5.576  36.618  1.00  0.00           C
ATOM   4822  C26 POPEF 268      44.291   5.566  38.049  1.00  0.00           C
ATOM   4825  C27 POPEF 268      45.161   4.686  38.959  1.00  0.00           C
ATOM   4828  C28 POPEF 268      44.781   4.696  40.448  1.00  0.00           C
ATOM   4831  C29 POPEF 268      43.531   3.896  40.739  1.00  0.00           C
ATOM   4833 0C21 POPEF 268      43.181   3.413  41.939  1.00  0.00           C
ATOM   4835 1C21 POPEF 268      43.951   3.603  43.219  1.00  0.00           C
ATOM   4838 2C21 POPEF 268      43.431   4.796  44.038  1.00  0.00           C
ATOM   4841 3C21 POPEF 268      44.361   5.136  45.209  1.00  0.00           C
ATOM   4844 4C21 POPEF 268      43.961   6.446  45.908  1.00  0.00           C
ATOM   4847 5C21 POPEF 268      44.931   6.816  47.029  1.00  0.00           C
ATOM   4850 6C21 POPEF 268      44.721   8.246  47.538  1.00  0.00           C
ATOM   4853 7C21 POPEF 268      45.611   8.586  48.728  1.00  0.00           C
ATOM   4856 8C21 POPEF 268      45.621  10.086  49.048  1.00  0.00           C
ATOM   4860  C33 POPEF 268      39.691   3.803  37.319  1.00  0.00           C
ATOM   4863  C34 POPEF 268      40.681   3.023  38.189  1.00  0.00           C
ATOM   4866  C35 POPEF 268      40.121   2.523  39.518  1.00  0.00           C
ATOM   4869  C36 POPEF 268      39.651   3.633  40.469  1.00  0.00           C
ATOM   4872  C37 POPEF 268      39.221   3.063  41.818  1.00  0.00           C
ATOM   4875  C38 POPEF 268      38.861   4.136  42.839  1.00  0.00           C
ATOM   4878  C39 POPEF 268      38.401   3.533  44.169  1.00  0.00           C
ATOM   4881 0C31 POPEF 268      38.261   4.576  45.279  1.00  0.00           C
ATOM   4884 1C31 POPEF 268      37.641   3.996  46.559  1.00  0.00           C
ATOM   4887 2C31 POPEF 268      37.611   4.996  47.718  1.00  0.00           C
ATOM   4890 3C31 POPEF 268      38.531   4.636  48.899  1.00  0.00           C
ATOM   4893 4C31 POPEF 268      40.021   4.506  48.528  1.00  0.00           C
ATOM   4896 5C31 POPEF 268      40.901   4.236  49.749  1.00  0.00           C
ATOM   4899 6C31 POPEF 268      42.391   4.116  49.429  1.00  0.00           C
ATOM   4903  NH3 POPEG 269      40.461 121.656  30.679  1.00  0.00           N
ATOM   4907  C12 POPEG 269      40.411 122.687  29.588  1.00  0.00           C
ATOM   4910  C11 POPEG 269      40.261 124.126  30.118  1.00  0.00           C
ATOM   4913  P   POPEG 269      42.651 125.137  29.708  1.00  0.00           P
ATOM   4914  O13 POPEG 269      43.441 124.366  28.728  1.00  0.00           O
ATOM   4915  O14 POPEG 269      43.101 126.527  29.939  1.00  0.00           O
ATOM   4916  O11 POPEG 269      42.751 124.357  31.069  1.00  0.00           O
ATOM   4917  O12 POPEG 269      41.091 125.017  29.369  1.00  0.00           O
ATOM   4918  C1  POPEG 269      43.671 124.727  32.088  1.00  0.00           C
ATOM   4921  C2  POPEG 269      43.871 123.507  33.008  1.00  0.00           C
ATOM   4923  O21 POPEG 269      43.051 123.657  34.188  1.00  0.00           O
ATOM   4924  C21 POPEG 269      42.761 122.528  34.778  1.00  0.00           C
ATOM   4925  O22 POPEG 269      43.031 121.407  34.378  1.00  0.00           O
ATOM   4926  C22 POPEG 269      41.981 122.836  36.049  1.00  0.00           C
ATOM   4929  C3  POPEG 269      45.351 123.228  33.378  1.00  0.00           C
ATOM   4932  O31 POPEG 269      45.871 124.196  34.328  1.00  0.00           O
ATOM   4933  C31 POPEG 269      46.671 123.678  35.259  1.00  0.00           C
ATOM   4934  O32 POPEG 269      47.001 122.497  35.319  1.00  0.00           O
ATOM   4935  C32 POPEG 269      47.121 124.716  36.279  1.00  0.00           C
ATOM   4938  C23 POPEG 269      42.601 122.127  37.259  1.00  0.00           C
ATOM   4941  C24 POPEG 269      41.711 122.267  38.489  1.00  0.00           C
ATOM   4944  C25 POPEG 269      42.151 121.357  39.638  1.00  0.00           C
ATOM   4947  C26 POPEG 269      41.151 121.376  40.799  1.00  0.00           C
ATOM   4950  C27 POPEG 269      41.811 121.477  42.179  1.00  0.00           C
ATOM   4953  C28 POPEG 269      40.811 121.726  43.329  1.00  0.00           C
ATOM   4956  C29 POPEG 269      40.102 123.046  43.189  1.00  0.00           C
ATOM   4958 0C21 POPEG 269      39.191 123.547  44.048  1.00  0.00           C
ATOM   4960 1C21 POPEG 269      38.731 122.906  45.329  1.00  0.00           C
ATOM   4963 2C21 POPEG 269      39.051 123.757  46.579  1.00  0.00           C
ATOM   4966 3C21 POPEG 269      40.541 123.778  46.929  1.00  0.00           C
ATOM   4969 4C21 POPEG 269      41.321 124.986  46.389  1.00  0.00           C
ATOM   4972 5C21 POPEG 269      41.171 126.236  47.259  1.00  0.00           C
ATOM   4975 6C21 POPEG 269      42.081 127.377  46.779  1.00  0.00           C
ATOM   4978 7C21 POPEG 269      42.111 128.566  47.739  1.00  0.00           C
ATOM   4981 8C21 POPEG 269      43.141 129.617  47.338  1.00  0.00           C
ATOM   4985  C33 POPEG 269      48.311 124.147  37.079  1.00  0.00           C
ATOM   4988  C34 POPEG 269      48.931 125.157  38.068  1.00  0.00           C
ATOM   4991  C35 POPEG 269      48.551 124.916  39.529  1.00  0.00           C
ATOM   4994  C36 POPEG 269      49.571 124.007  40.239  1.00  0.00           C
ATOM   4997  C37 POPEG 269      49.231 123.778  41.719  1.00  0.00           C
ATOM   5000  C38 POPEG 269      50.271 122.906  42.449  1.00  0.00           C
ATOM   5003  C39 POPEG 269      51.431 123.706  43.059  1.00  0.00           C
ATOM   5006 0C31 POPEG 269      52.451 122.806  43.779  1.00  0.00           C
ATOM   5009 1C31 POPEG 269      53.421 123.587  44.679  1.00  0.00           C
ATOM   5012 2C31 POPEG 269      52.882 123.727  46.109  1.00  0.00           C
ATOM   5015 3C31 POPEG 269      53.691 124.716  46.979  1.00  0.00           C
ATOM   5018 4C31 POPEG 269      53.051 124.877  48.369  1.00  0.00           C
ATOM   5021 5C31 POPEG 269      53.761 125.907  49.258  1.00  0.00           C
ATOM   5024 6C31 POPEG 269      54.731 125.266  50.259  1.00  0.00           C
ATOM   5028  NH3 POPEH 270      -2.972 107.477  35.428  1.00  0.00           N
ATOM   5032  C12 POPEH 270      -2.442 108.536  34.509  1.00  0.00           C
ATOM   5035  C11 POPEH 270      -1.442 108.037  33.468  1.00  0.00           C
ATOM   5038  P   POPEH 270       0.108 110.137  32.899  1.00  0.00           P
ATOM   5039  O13 POPEH 270       0.928 110.126  31.669  1.00  0.00           O
ATOM   5040  O14 POPEH 270      -0.352 111.477  33.319  1.00  0.00           O
ATOM   5041  O11 POPEH 270       0.918 109.527  34.128  1.00  0.00           O
ATOM   5042  O12 POPEH 270      -1.092 109.156  32.678  1.00  0.00           O
ATOM   5043  C1  POPEH 270       0.768 110.196  35.389  1.00  0.00           C
ATOM   5046  C2  POPEH 270       1.258 109.306  36.559  1.00  0.00           C
ATOM   5048  O21 POPEH 270       0.618 109.688  37.788  1.00  0.00           O
ATOM   5049  C21 POPEH 270      -0.572 109.187  38.068  1.00  0.00           C
ATOM   5050  O22 POPEH 270      -1.262 108.507  37.319  1.00  0.00           O
ATOM   5051  C22 POPEH 270      -0.932 109.506  39.518  1.00  0.00           C
ATOM   5054  C3  POPEH 270       2.801 109.427  36.739  1.00  0.00           C
ATOM   5057  O31 POPEH 270       3.351 108.498  37.689  1.00  0.00           O
ATOM   5058  C31 POPEH 270       3.511 108.946  38.939  1.00  0.00           C
ATOM   5059  O32 POPEH 270       3.021 109.967  39.369  1.00  0.00           O
ATOM   5060  C32 POPEH 270       4.401 107.997  39.729  1.00  0.00           C
ATOM   5063  C23 POPEH 270      -1.022 108.237  40.399  1.00  0.00           C
ATOM   5066  C24 POPEH 270       0.178 108.037  41.339  1.00  0.00           C
ATOM   5069  C25 POPEH 270      -0.012 108.727  42.709  1.00  0.00           C
ATOM   5072  C26 POPEH 270       0.478 107.876  43.889  1.00  0.00           C
ATOM   5075  C27 POPEH 270       0.028 108.466  45.239  1.00  0.00           C
ATOM   5078  C28 POPEH 270       0.368 107.547  46.419  1.00  0.00           C
ATOM   5081  C29 POPEH 270      -0.152 108.066  47.739  1.00  0.00           C
ATOM   5083 0C21 POPEH 270       0.598 108.617  48.699  1.00  0.00           C
ATOM   5085 1C21 POPEH 270       2.078 108.846  48.579  1.00  0.00           C
ATOM   5088 2C21 POPEH 270       2.711 109.737  49.669  1.00  0.00           C
ATOM   5091 3C21 POPEH 270       2.711 109.117  51.079  1.00  0.00           C
ATOM   5094 4C21 POPEH 270       4.031 109.287  51.859  1.00  0.00           C
ATOM   5097 5C21 POPEH 270       5.221 108.547  51.209  1.00  0.00           C
ATOM   5100 6C21 POPEH 270       6.471 108.487  52.088  1.00  0.00           C
ATOM   5103 7C21 POPEH 270       7.591 107.666  51.428  1.00  0.00           C
ATOM   5106 8C21 POPEH 270       8.851 107.528  52.288  1.00  0.00           C
ATOM   5110  C33 POPEH 270       4.121 108.056  41.249  1.00  0.00           C
ATOM   5113  C34 POPEH 270       5.161 107.316  42.088  1.00  0.00           C
ATOM   5116  C35 POPEH 270       4.781 107.346  43.579  1.00  0.00           C
ATOM   5119  C36 POPEH 270       5.961 107.036  44.509  1.00  0.00           C
ATOM   5122  C37 POPEH 270       5.561 106.997  45.989  1.00  0.00           C
ATOM   5125  C38 POPEH 270       6.761 106.806  46.929  1.00  0.00           C
ATOM   5128  C39 POPEH 270       6.361 106.257  48.309  1.00  0.00           C
ATOM   5131 0C31 POPEH 270       5.821 104.827  48.249  1.00  0.00           C
ATOM   5134 1C31 POPEH 270       6.741 103.797  48.919  1.00  0.00           C
ATOM   5137 2C31 POPEH 270       6.361 102.367  48.528  1.00  0.00           C
ATOM   5140 3C31 POPEH 270       7.081 101.306  49.359  1.00  0.00           C
ATOM   5143 4C31 POPEH 270       7.041  99.928  48.689  1.00  0.00           C
ATOM   5146 5C31 POPEH 270       7.791  98.857  49.489  1.00  0.00           C
ATOM   5149 6C31 POPEH 270       8.151  97.646  48.629  1.00  0.00           C
ATOM   5153  NH3 POPEI 271       1.738 122.437  34.009  1.00  0.00           N
ATOM   5157  C12 POPEI 271       0.678 121.486  33.538  1.00  0.00           C
ATOM   5160  C11 POPEI 271       1.308 120.227  32.928  1.00  0.00           C
ATOM   5163  P   POPEI 271       0.448 117.747  32.719  1.00  0.00           P
ATOM   5164  O13 POPEI 271      -0.882 117.176  33.008  1.00  0.00           O
ATOM   5165  O14 POPEI 271       1.188 117.207  31.558  1.00  0.00           O
ATOM   5166  O11 POPEI 271       1.298 117.577  34.038  1.00  0.00           O
ATOM   5167  O12 POPEI 271       0.288 119.306  32.579  1.00  0.00           O
ATOM   5168  C1  POPEI 271       0.678 117.736  35.329  1.00  0.00           C
ATOM   5171  C2  POPEI 271       0.768 116.376  36.079  1.00  0.00           C
ATOM   5173  O21 POPEI 271      -0.512 115.706  36.149  1.00  0.00           O
ATOM   5174  C21 POPEI 271      -1.352 116.217  37.039  1.00  0.00           C
ATOM   5175  O22 POPEI 271      -1.222 117.277  37.629  1.00  0.00           O
ATOM   5176  C22 POPEI 271      -2.492 115.236  37.299  1.00  0.00           C
ATOM   5179  C3  POPEI 271       1.558 116.467  37.429  1.00  0.00           C
ATOM   5182  O31 POPEI 271       2.631 115.507  37.548  1.00  0.00           O
ATOM   5183  C31 POPEI 271       2.241 114.306  38.008  1.00  0.00           C
ATOM   5184  O32 POPEI 271       1.078 113.946  38.068  1.00  0.00           O
ATOM   5185  C32 POPEI 271       3.421 113.536  38.598  1.00  0.00           C
ATOM   5188  C23 POPEI 271      -2.492 114.697  38.759  1.00  0.00           C
ATOM   5191  C24 POPEI 271      -2.622 113.167  38.839  1.00  0.00           C
ATOM   5194  C25 POPEI 271      -3.162 112.657  40.189  1.00  0.00           C
ATOM   5197  C26 POPEI 271      -2.142 112.727  41.339  1.00  0.00           C
ATOM   5200  C27 POPEI 271      -2.682 112.146  42.659  1.00  0.00           C
ATOM   5203  C28 POPEI 271      -1.612 112.137  43.769  1.00  0.00           C
ATOM   5206  C29 POPEI 271      -2.082 111.527  45.069  1.00  0.00           C
ATOM   5208 0C21 POPEI 271      -1.682 111.857  46.298  1.00  0.00           C
ATOM   5210 1C21 POPEI 271      -0.642 112.887  46.698  1.00  0.00           C
ATOM   5213 2C21 POPEI 271      -0.102 112.587  48.119  1.00  0.00           C
ATOM   5216 3C21 POPEI 271       0.648 113.757  48.769  1.00  0.00           C
ATOM   5219 4C21 POPEI 271       0.748 113.606  50.298  1.00  0.00           C
ATOM   5222 5C21 POPEI 271       1.308 114.846  51.009  1.00  0.00           C
ATOM   5225 6C21 POPEI 271       1.108 114.777  52.529  1.00  0.00           C
ATOM   5228 7C21 POPEI 271       1.438 116.096  53.239  1.00  0.00           C
ATOM   5231 8C21 POPEI 271       1.068 116.087  54.729  1.00  0.00           C
ATOM   5235  C33 POPEI 271       4.631 113.326  37.669  1.00  0.00           C
ATOM   5238  C34 POPEI 271       5.881 112.867  38.448  1.00  0.00           C
ATOM   5241  C35 POPEI 271       5.761 111.486  39.118  1.00  0.00           C
ATOM   5244  C36 POPEI 271       7.051 111.077  39.859  1.00  0.00           C
ATOM   5247  C37 POPEI 271       6.941 111.057  41.389  1.00  0.00           C
ATOM   5250  C38 POPEI 271       8.331 111.147  42.059  1.00  0.00           C
ATOM   5253  C39 POPEI 271       8.381 110.516  43.448  1.00  0.00           C
ATOM   5256 0C31 POPEI 271       9.731 110.706  44.149  1.00  0.00           C
ATOM   5259 1C31 POPEI 271       9.891 109.767  45.358  1.00  0.00           C
ATOM   5262 2C31 POPEI 271      11.221 109.937  46.098  1.00  0.00           C
ATOM   5265 3C31 POPEI 271      11.161 111.027  47.189  1.00  0.00           C
ATOM   5268 4C31 POPEI 271      10.361 110.588  48.419  1.00  0.00           C
ATOM   5271 5C31 POPEI 271       9.511 111.707  49.029  1.00  0.00           C
ATOM   5274 6C31 POPEI 271       8.691 111.257  50.228  1.00  0.00           C
ATOM   5278  NH3 POPEJ 272      15.071  77.456  72.088  1.00  0.00           N
ATOM   5282  C12 POPEJ 272      14.651  77.427  70.659  1.00  0.00           C
ATOM   5285  C11 POPEJ 272      13.131  77.576  70.478  1.00  0.00           C
ATOM   5288  P   POPEJ 272      12.991  76.346  68.198  1.00  0.00           P
ATOM   5289  O13 POPEJ 272      12.791  75.158  69.048  1.00  0.00           O
ATOM   5290  O14 POPEJ 272      12.141  76.376  66.999  1.00  0.00           O
ATOM   5291  O11 POPEJ 272      14.521  76.457  67.759  1.00  0.00           O
ATOM   5292  O12 POPEJ 272      12.821  77.677  69.088  1.00  0.00           O
ATOM   5293  C1  POPEJ 272      15.141  77.686  67.318  1.00  0.00           C
ATOM   5296  C2  POPEJ 272      15.541  77.666  65.809  1.00  0.00           C
ATOM   5298  O21 POPEJ 272      16.381  78.826  65.559  1.00  0.00           O
ATOM   5299  C21 POPEJ 272      17.531  78.586  64.929  1.00  0.00           C
ATOM   5300  O22 POPEJ 272      17.971  77.486  64.628  1.00  0.00           O
ATOM   5301  C22 POPEJ 272      18.251  79.906  64.619  1.00  0.00           C
ATOM   5304  C3  POPEJ 272      14.251  77.696  64.948  1.00  0.00           C
ATOM   5307  O31 POPEJ 272      14.491  77.777  63.518  1.00  0.00           O
ATOM   5308  C31 POPEJ 272      13.331  77.616  62.858  1.00  0.00           C
ATOM   5309  O32 POPEJ 272      12.251  77.416  63.378  1.00  0.00           O
ATOM   5310  C32 POPEJ 272      13.511  77.736  61.349  1.00  0.00           C
ATOM   5313  C23 POPEJ 272      19.051  80.486  65.809  1.00  0.00           C
ATOM   5316  C24 POPEJ 272      19.901  81.726  65.448  1.00  0.00           C
ATOM   5319  C25 POPEJ 272      21.181  81.376  64.669  1.00  0.00           C
ATOM   5322  C26 POPEJ 272      22.141  82.547  64.388  1.00  0.00           C
ATOM   5325  C27 POPEJ 272      23.411  82.047  63.679  1.00  0.00           C
ATOM   5328  C28 POPEJ 272      24.311  83.126  63.049  1.00  0.00           C
ATOM   5331  C29 POPEJ 272      25.051  83.967  64.048  1.00  0.00           C
ATOM   5333 0C21 POPEJ 272      25.571  85.187  63.819  1.00  0.00           C
ATOM   5335 1C21 POPEJ 272      25.551  85.938  62.509  1.00  0.00           C
ATOM   5338 2C21 POPEJ 272      24.241  86.717  62.239  1.00  0.00           C
ATOM   5341 3C21 POPEJ 272      24.421  87.806  61.169  1.00  0.00           C
ATOM   5344 4C21 POPEJ 272      23.071  88.298  60.599  1.00  0.00           C
ATOM   5347 5C21 POPEJ 272      22.661  87.577  59.309  1.00  0.00           C
ATOM   5350 6C21 POPEJ 272      23.121  88.298  58.029  1.00  0.00           C
ATOM   5353 7C21 POPEJ 272      22.681  87.587  56.748  1.00  0.00           C
ATOM   5356 8C21 POPEJ 272      22.931  88.407  55.469  1.00  0.00           C
ATOM   5360  C33 POPEJ 272      12.211  78.306  60.729  1.00  0.00           C
ATOM   5363  C34 POPEJ 272      12.321  78.626  59.239  1.00  0.00           C
ATOM   5366  C35 POPEJ 272      13.381  79.696  58.919  1.00  0.00           C
ATOM   5369  C36 POPEJ 272      13.501  79.967  57.408  1.00  0.00           C
ATOM   5372  C37 POPEJ 272      14.771  80.758  57.069  1.00  0.00           C
ATOM   5375  C38 POPEJ 272      15.171  80.637  55.589  1.00  0.00           C
ATOM   5378  C39 POPEJ 272      14.541  81.688  54.658  1.00  0.00           C
ATOM   5381 0C31 POPEJ 272      15.411  82.946  54.518  1.00  0.00           C
ATOM   5384 1C31 POPEJ 272      14.961  83.827  53.338  1.00  0.00           C
ATOM   5387 2C31 POPEJ 272      16.001  84.877  52.899  1.00  0.00           C
ATOM   5390 3C31 POPEJ 272      15.981  86.178  53.728  1.00  0.00           C
ATOM   5393 4C31 POPEJ 272      17.031  87.176  53.219  1.00  0.00           C
ATOM   5396 5C31 POPEJ 272      17.061  88.498  53.998  1.00  0.00           C
ATOM   5399 6C31 POPEJ 272      18.221  89.408  53.588  1.00  0.00           C
ATOM   5403  NH3 POPEK 273     112.151  49.617  21.529  1.00  0.00           N
ATOM   5407  C12 POPEK 273     112.571  49.356  20.119  1.00  0.00           C
ATOM   5410  C11 POPEK 273     111.712  48.236  19.499  1.00  0.00           C
ATOM   5413  P   POPEK 273     111.881  45.656  19.838  1.00  0.00           P
ATOM   5414  O13 POPEK 273     110.872  45.346  18.809  1.00  0.00           O
ATOM   5415  O14 POPEK 273     113.302  45.597  19.419  1.00  0.00           O
ATOM   5416  O11 POPEK 273     111.621  44.656  21.039  1.00  0.00           O
ATOM   5417  O12 POPEK 273     111.521  47.117  20.379  1.00  0.00           O
ATOM   5418  C1  POPEK 273     110.433  44.596  21.809  1.00  0.00           C
ATOM   5421  C2  POPEK 273     110.791  44.477  23.319  1.00  0.00           C
ATOM   5423  O21 POPEK 273     109.571  44.556  24.079  1.00  0.00           O
ATOM   5424  C21 POPEK 273     109.671  43.978  25.289  1.00  0.00           C
ATOM   5425  O22 POPEK 273     110.621  43.326  25.689  1.00  0.00           O
ATOM   5426  C22 POPEK 273     108.461  44.426  26.139  1.00  0.00           C
ATOM   5429  C3  POPEK 273     111.782  45.618  23.718  1.00  0.00           C
ATOM   5432  O31 POPEK 273     111.611  45.976  25.109  1.00  0.00           O
ATOM   5433  C31 POPEK 273     111.521  47.267  25.388  1.00  0.00           C
ATOM   5434  O32 POPEK 273     111.881  48.196  24.689  1.00  0.00           O
ATOM   5435  C32 POPEK 273     110.742  47.397  26.709  1.00  0.00           C
ATOM   5438  C23 POPEK 273     108.361  43.767  27.529  1.00  0.00           C
ATOM   5441  C24 POPEK 273     109.431  44.226  28.528  1.00  0.00           C
ATOM   5444  C25 POPEK 273     109.191  43.676  29.939  1.00  0.00           C
ATOM   5447  C26 POPEK 273     110.292  44.048  30.939  1.00  0.00           C
ATOM   5450  C27 POPEK 273     110.032  43.486  32.348  1.00  0.00           C
ATOM   5453  C28 POPEK 273     110.081  44.567  33.448  1.00  0.00           C
ATOM   5456  C29 POPEK 273     110.032  43.956  34.819  1.00  0.00           C
ATOM   5458 0C21 POPEK 273     108.992  43.896  35.669  1.00  0.00           C
ATOM   5460 1C21 POPEK 273     107.591  44.426  35.428  1.00  0.00           C
ATOM   5463 2C21 POPEK 273     107.141  45.376  36.548  1.00  0.00           C
ATOM   5466 3C21 POPEK 273     106.901  44.697  37.909  1.00  0.00           C
ATOM   5469 4C21 POPEK 273     106.292  45.676  38.909  1.00  0.00           C
ATOM   5472 5C21 POPEK 273     106.142  45.107  40.329  1.00  0.00           C
ATOM   5475 6C21 POPEK 273     105.842  46.217  41.339  1.00  0.00           C
ATOM   5478 7C21 POPEK 273     105.961  45.736  42.788  1.00  0.00           C
ATOM   5481 8C21 POPEK 273     105.982  46.906  43.779  1.00  0.00           C
ATOM   5485  C33 POPEK 273     111.091  48.616  27.599  1.00  0.00           C
ATOM   5488  C34 POPEK 273     111.661  48.137  28.928  1.00  0.00           C
ATOM   5491  C35 POPEK 273     112.521  49.137  29.718  1.00  0.00           C
ATOM   5494  C36 POPEK 273     112.871  48.546  31.088  1.00  0.00           C
ATOM   5497  C37 POPEK 273     114.191  49.016  31.688  1.00  0.00           C
ATOM   5500  C38 POPEK 273     114.142  49.107  33.229  1.00  0.00           C
ATOM   5503  C39 POPEK 273     113.722  47.806  33.949  1.00  0.00           C
ATOM   5506 0C31 POPEK 273     112.951  48.118  35.229  1.00  0.00           C
ATOM   5509 1C31 POPEK 273     112.451  46.856  35.958  1.00  0.00           C
ATOM   5512 2C31 POPEK 273     111.411  47.176  37.029  1.00  0.00           C
ATOM   5515 3C31 POPEK 273     112.021  47.728  38.309  1.00  0.00           C
ATOM   5518 4C31 POPEK 273     110.942  48.106  39.328  1.00  0.00           C
ATOM   5521 5C31 POPEK 273     111.521  48.527  40.679  1.00  0.00           C
ATOM   5524 6C31 POPEK 273     110.433  48.956  41.649  1.00  0.00           C
ATOM   5528  NH3 POPEL 274     116.041  41.986  22.789  1.00  0.00           N
ATOM   5532  C12 POPEL 274     115.471  43.166  22.049  1.00  0.00           C
ATOM   5535  C11 POPEL 274     116.492  44.277  21.809  1.00  0.00           C
ATOM   5538  P   POPEL 274     115.341  46.567  22.419  1.00  0.00           P
ATOM   5539  O13 POPEL 274     116.533  47.416  22.599  1.00  0.00           O
ATOM   5540  O14 POPEL 274     114.072  47.236  22.029  1.00  0.00           O
ATOM   5541  O11 POPEL 274     115.081  45.716  23.739  1.00  0.00           O
ATOM   5542  O12 POPEL 274     115.771  45.427  21.389  1.00  0.00           O
ATOM   5543  C1  POPEL 274     115.921  45.826  24.879  1.00  0.00           C
ATOM   5546  C2  POPEL 274     115.161  45.396  26.158  1.00  0.00           C
ATOM   5548  O21 POPEL 274     116.101  45.486  27.249  1.00  0.00           O
ATOM   5549  C21 POPEL 274     115.591  45.926  28.379  1.00  0.00           C
ATOM   5550  O22 POPEL 274     114.501  46.456  28.509  1.00  0.00           O
ATOM   5551  C22 POPEL 274     116.602  45.676  29.508  1.00  0.00           C
ATOM   5554  C3  POPEL 274     114.641  43.946  26.049  1.00  0.00           C
ATOM   5557  O31 POPEL 274     114.051  43.546  27.299  1.00  0.00           O
ATOM   5558  C31 POPEL 274     113.541  42.336  27.348  1.00  0.00           C
ATOM   5559  O32 POPEL 274     113.512  41.536  26.418  1.00  0.00           O
ATOM   5560  C32 POPEL 274     112.981  42.167  28.779  1.00  0.00           C
ATOM   5563  C23 POPEL 274     115.961  44.916  30.698  1.00  0.00           C
ATOM   5566  C24 POPEL 274     116.841  44.956  31.958  1.00  0.00           C
ATOM   5569  C25 POPEL 274     116.072  44.496  33.198  1.00  0.00           C
ATOM   5572  C26 POPEL 274     116.632  45.056  34.509  1.00  0.00           C
ATOM   5575  C27 POPEL 274     115.691  44.786  35.689  1.00  0.00           C
ATOM   5578  C28 POPEL 274     116.091  45.497  36.989  1.00  0.00           C
ATOM   5581  C29 POPEL 274     117.171  44.757  37.739  1.00  0.00           C
ATOM   5583 0C21 POPEL 274     116.992  44.036  38.879  1.00  0.00           C
ATOM   5585 1C21 POPEL 274     115.702  43.826  39.628  1.00  0.00           C
ATOM   5588 2C21 POPEL 274     115.721  44.496  41.009  1.00  0.00           C
ATOM   5591 3C21 POPEL 274     114.371  44.376  41.729  1.00  0.00           C
ATOM   5594 4C21 POPEL 274     114.312  45.158  43.049  1.00  0.00           C
ATOM   5597 5C21 POPEL 274     113.001  44.886  43.809  1.00  0.00           C
ATOM   5600 6C21 POPEL 274     112.792  45.806  45.019  1.00  0.00           C
ATOM   5603 7C21 POPEL 274     111.611  45.346  45.888  1.00  0.00           C
ATOM   5606 8C21 POPEL 274     111.271  46.297  47.039  1.00  0.00           C
ATOM   5610  C33 POPEL 274     112.871  40.727  29.309  1.00  0.00           C
ATOM   5613  C34 POPEL 274     112.332  40.626  30.739  1.00  0.00           C
ATOM   5616  C35 POPEL 274     113.202  41.306  31.818  1.00  0.00           C
ATOM   5619  C36 POPEL 274     112.861  40.766  33.208  1.00  0.00           C
ATOM   5622  C37 POPEL 274     113.172  41.716  34.378  1.00  0.00           C
ATOM   5625  C38 POPEL 274     112.481  41.246  35.669  1.00  0.00           C
ATOM   5628  C39 POPEL 274     112.892  42.006  36.939  1.00  0.00           C
ATOM   5631 0C31 POPEL 274     111.683  42.317  37.839  1.00  0.00           C
ATOM   5634 1C31 POPEL 274     112.031  42.376  39.328  1.00  0.00           C
ATOM   5637 2C31 POPEL 274     110.821  42.757  40.199  1.00  0.00           C
ATOM   5640 3C31 POPEL 274     110.961  42.266  41.649  1.00  0.00           C
ATOM   5643 4C31 POPEL 274     109.832  42.796  42.538  1.00  0.00           C
ATOM   5646 5C31 POPEL 274     109.801  42.167  43.939  1.00  0.00           C
ATOM   5649 6C31 POPEL 274     108.762  42.826  44.848  1.00  0.00           C
ATOM   5653  NH3 POPEM 275      98.691  77.316  27.008  1.00  0.00           N
ATOM   5657  C12 POPEM 275      99.771  77.637  26.019  1.00  0.00           C
ATOM   5660  C11 POPEM 275      99.931  76.556  24.919  1.00  0.00           C
ATOM   5663  P   POPEM 275      97.402  76.226  24.239  1.00  0.00           P
ATOM   5664  O13 POPEM 275      96.861  77.397  24.959  1.00  0.00           O
ATOM   5665  O14 POPEM 275      96.761  75.746  22.989  1.00  0.00           O
ATOM   5666  O11 POPEM 275      97.643  75.087  25.319  1.00  0.00           O
ATOM   5667  O12 POPEM 275      98.893  76.596  23.929  1.00  0.00           O
ATOM   5668  C1  POPEM 275      96.742  74.076  25.769  1.00  0.00           C
ATOM   5671  C2  POPEM 275      96.381  74.207  27.288  1.00  0.00           C
ATOM   5673  O21 POPEM 275      96.341  72.887  27.868  1.00  0.00           O
ATOM   5674  C21 POPEM 275      96.971  72.556  28.998  1.00  0.00           C
ATOM   5675  O22 POPEM 275      97.221  71.408  29.328  1.00  0.00           O
ATOM   5676  C22 POPEM 275      97.361  73.717  29.908  1.00  0.00           C
ATOM   5679  C3  POPEM 275      95.032  74.956  27.459  1.00  0.00           C
ATOM   5682  O31 POPEM 275      94.641  75.166  28.839  1.00  0.00           O
ATOM   5683  C31 POPEM 275      93.632  74.406  29.269  1.00  0.00           C
ATOM   5684  O32 POPEM 275      93.062  73.546  28.609  1.00  0.00           O
ATOM   5685  C32 POPEM 275      93.302  74.787  30.729  1.00  0.00           C
ATOM   5688  C23 POPEM 275      97.542  73.227  31.368  1.00  0.00           C
ATOM   5691  C24 POPEM 275      98.251  74.257  32.249  1.00  0.00           C
ATOM   5694  C25 POPEM 275      98.661  73.656  33.598  1.00  0.00           C
ATOM   5697  C26 POPEM 275      97.542  73.647  34.649  1.00  0.00           C
ATOM   5700  C27 POPEM 275      97.602  72.447  35.609  1.00  0.00           C
ATOM   5703  C28 POPEM 275      96.533  72.556  36.709  1.00  0.00           C
ATOM   5706  C29 POPEM 275      96.292  71.306  37.509  1.00  0.00           C
ATOM   5708 0C21 POPEM 275      96.871  71.007  38.689  1.00  0.00           C
ATOM   5710 1C21 POPEM 275      97.923  71.836  39.388  1.00  0.00           C
ATOM   5713 2C21 POPEM 275      97.332  72.977  40.248  1.00  0.00           C
ATOM   5716 3C21 POPEM 275      98.382  73.986  40.719  1.00  0.00           C
ATOM   5719 4C21 POPEM 275      98.722  73.866  42.218  1.00  0.00           C
ATOM   5722 5C21 POPEM 275      99.603  75.016  42.759  1.00  0.00           C
ATOM   5725 6C21 POPEM 275      98.831  76.337  42.868  1.00  0.00           C
ATOM   5728 7C21 POPEM 275      99.611  77.497  43.509  1.00  0.00           C
ATOM   5731 8C21 POPEM 275     100.751  78.047  42.639  1.00  0.00           C
ATOM   5735  C33 POPEM 275      92.661  73.637  31.548  1.00  0.00           C
ATOM   5738  C34 POPEM 275      91.481  74.027  32.459  1.00  0.00           C
ATOM   5741  C35 POPEM 275      91.891  74.836  33.699  1.00  0.00           C
ATOM   5744  C36 POPEM 275      92.672  74.087  34.788  1.00  0.00           C
ATOM   5747  C37 POPEM 275      91.801  73.486  35.908  1.00  0.00           C
ATOM   5750  C38 POPEM 275      92.631  73.086  37.138  1.00  0.00           C
ATOM   5753  C39 POPEM 275      91.782  72.658  38.349  1.00  0.00           C
ATOM   5756 0C31 POPEM 275      92.661  72.366  39.569  1.00  0.00           C
ATOM   5759 1C31 POPEM 275      92.011  71.436  40.599  1.00  0.00           C
ATOM   5762 2C31 POPEM 275      92.861  71.287  41.869  1.00  0.00           C
ATOM   5765 3C31 POPEM 275      92.322  70.236  42.839  1.00  0.00           C
ATOM   5768 4C31 POPEM 275      93.131  70.186  44.139  1.00  0.00           C
ATOM   5771 5C31 POPEM 275      92.643  69.107  45.118  1.00  0.00           C
ATOM   5774 6C31 POPEM 275      93.521  69.027  46.368  1.00  0.00           C
ATOM   5778  NH3 POPEN 276      64.062  48.056  71.179  1.00  0.00           N
ATOM   5782  C12 POPEN 276      64.132  48.978  72.378  1.00  0.00           C
ATOM   5785  C11 POPEN 276      62.841  49.796  72.588  1.00  0.00           C
ATOM   5788  P   POPEN 276      62.201  52.267  71.999  1.00  0.00           P
ATOM   5789  O13 POPEN 276      60.861  52.197  72.599  1.00  0.00           O
ATOM   5790  O14 POPEN 276      63.221  53.076  72.689  1.00  0.00           O
ATOM   5791  O11 POPEN 276      62.061  52.906  70.549  1.00  0.00           O
ATOM   5792  O12 POPEN 276      62.781  50.836  71.629  1.00  0.00           O
ATOM   5793  C1  POPEN 276      61.641  52.146  69.409  1.00  0.00           C
ATOM   5796  C2  POPEN 276      62.621  52.366  68.238  1.00  0.00           C
ATOM   5798  O21 POPEN 276      62.131  51.688  67.069  1.00  0.00           O
ATOM   5799  C21 POPEN 276      62.201  52.376  65.939  1.00  0.00           C
ATOM   5800  O22 POPEN 276      62.291  53.596  65.859  1.00  0.00           O
ATOM   5801  C22 POPEN 276      62.371  51.416  64.768  1.00  0.00           C
ATOM   5804  C3  POPEN 276      64.041  51.826  68.579  1.00  0.00           C
ATOM   5807  O31 POPEN 276      64.681  51.176  67.459  1.00  0.00           O
ATOM   5808  C31 POPEN 276      64.701  49.837  67.468  1.00  0.00           C
ATOM   5809  O32 POPEN 276      64.271  49.126  68.369  1.00  0.00           O
ATOM   5810  C32 POPEN 276      65.471  49.368  66.229  1.00  0.00           C
ATOM   5813  C23 POPEN 276      61.391  51.626  63.588  1.00  0.00           C
ATOM   5816  C24 POPEN 276      61.701  52.876  62.739  1.00  0.00           C
ATOM   5819  C25 POPEN 276      61.001  52.876  61.368  1.00  0.00           C
ATOM   5822  C26 POPEN 276      61.611  51.847  60.409  1.00  0.00           C
ATOM   5825  C27 POPEN 276      60.941  51.688  59.048  1.00  0.00           C
ATOM   5828  C28 POPEN 276      61.641  50.646  58.159  1.00  0.00           C
ATOM   5831  C29 POPEN 276      61.601  49.256  58.749  1.00  0.00           C
ATOM   5833 0C21 POPEN 276      62.221  48.176  58.239  1.00  0.00           C
ATOM   5835 1C21 POPEN 276      63.051  48.156  56.989  1.00  0.00           C
ATOM   5838 2C21 POPEN 276      62.261  47.576  55.809  1.00  0.00           C
ATOM   5841 3C21 POPEN 276      63.171  47.236  54.628  1.00  0.00           C
ATOM   5844 4C21 POPEN 276      62.381  46.957  53.349  1.00  0.00           C
ATOM   5847 5C21 POPEN 276      63.261  46.367  52.239  1.00  0.00           C
ATOM   5850 6C21 POPEN 276      63.581  44.886  52.489  1.00  0.00           C
ATOM   5853 7C21 POPEN 276      65.021  44.516  52.179  1.00  0.00           C
ATOM   5856 8C21 POPEN 276      65.321  43.027  52.338  1.00  0.00           C
ATOM   5860  C33 POPEN 276      64.811  48.196  65.448  1.00  0.00           C
ATOM   5863  C34 POPEN 276      64.631  48.466  63.939  1.00  0.00           C
ATOM   5866  C35 POPEN 276      65.741  47.927  62.998  1.00  0.00           C
ATOM   5869  C36 POPEN 276      65.291  47.786  61.529  1.00  0.00           C
ATOM   5872  C37 POPEN 276      66.191  46.868  60.689  1.00  0.00           C
ATOM   5875  C38 POPEN 276      65.521  46.236  59.448  1.00  0.00           C
ATOM   5878  C39 POPEN 276      64.251  45.446  59.788  1.00  0.00           C
ATOM   5881 0C31 POPEN 276      63.791  44.506  58.658  1.00  0.00           C
ATOM   5884 1C31 POPEN 276      62.381  43.937  58.919  1.00  0.00           C
ATOM   5887 2C31 POPEN 276      61.941  42.896  57.878  1.00  0.00           C
ATOM   5890 3C31 POPEN 276      60.661  43.297  57.119  1.00  0.00           C
ATOM   5893 4C31 POPEN 276      59.391  43.236  57.979  1.00  0.00           C
ATOM   5896 5C31 POPEN 276      58.211  43.937  57.299  1.00  0.00           C
ATOM   5899 6C31 POPEN 276      56.881  43.767  58.039  1.00  0.00           C
ATOM   5903  NH3 POPEO 277      46.661  84.156  70.119  1.00  0.00           N
ATOM   5907  C12 POPEO 277      47.051  84.156  71.568  1.00  0.00           C
ATOM   5910  C11 POPEO 277      48.211  85.146  71.778  1.00  0.00           C
ATOM   5913  P   POPEO 277      47.901  87.596  70.808  1.00  0.00           P
ATOM   5914  O13 POPEO 277      49.241  88.218  70.829  1.00  0.00           O
ATOM   5915  O14 POPEO 277      46.761  88.527  70.959  1.00  0.00           O
ATOM   5916  O11 POPEO 277      47.681  86.787  69.468  1.00  0.00           O
ATOM   5917  O12 POPEO 277      47.742  86.477  71.889  1.00  0.00           O
ATOM   5918  C1  POPEO 277      47.161  87.497  68.329  1.00  0.00           C
ATOM   5921  C2  POPEO 277      48.081  88.657  67.809  1.00  0.00           C
ATOM   5923  O21 POPEO 277      47.561  89.436  66.719  1.00  0.00           O
ATOM   5924  C21 POPEO 277      46.861  88.887  65.739  1.00  0.00           C
ATOM   5925  O22 POPEO 277      46.741  87.696  65.508  1.00  0.00           O
ATOM   5926  C22 POPEO 277      46.311  89.997  64.838  1.00  0.00           C
ATOM   5929  C3  POPEO 277      49.521  88.158  67.508  1.00  0.00           C
ATOM   5932  O31 POPEO 277      49.451  87.036  66.609  1.00  0.00           O
ATOM   5933  C31 POPEO 277      49.811  87.267  65.358  1.00  0.00           C
ATOM   5934  O32 POPEO 277      50.481  88.218  64.978  1.00  0.00           O
ATOM   5935  C32 POPEO 277      49.181  86.197  64.479  1.00  0.00           C
ATOM   5938  C23 POPEO 277      45.671  89.427  63.549  1.00  0.00           C
ATOM   5941  C24 POPEO 277      46.641  89.517  62.369  1.00  0.00           C
ATOM   5944  C25 POPEO 277      46.111  88.867  61.088  1.00  0.00           C
ATOM   5947  C26 POPEO 277      47.001  89.147  59.859  1.00  0.00           C
ATOM   5950  C27 POPEO 277      46.562  88.337  58.628  1.00  0.00           C
ATOM   5953  C28 POPEO 277      47.381  88.627  57.359  1.00  0.00           C
ATOM   5956  C29 POPEO 277      47.341  87.447  56.419  1.00  0.00           C
ATOM   5958 0C21 POPEO 277      46.981  87.397  55.118  1.00  0.00           C
ATOM   5960 1C21 POPEO 277      46.541  88.547  54.248  1.00  0.00           C
ATOM   5963 2C21 POPEO 277      46.781  88.267  52.759  1.00  0.00           C
ATOM   5966 3C21 POPEO 277      46.251  89.377  51.839  1.00  0.00           C
ATOM   5969 4C21 POPEO 277      46.471  89.056  50.358  1.00  0.00           C
ATOM   5972 5C21 POPEO 277      46.101  90.187  49.378  1.00  0.00           C
ATOM   5975 6C21 POPEO 277      46.851  91.507  49.649  1.00  0.00           C
ATOM   5978 7C21 POPEO 277      46.451  92.637  48.689  1.00  0.00           C
ATOM   5981 8C21 POPEO 277      47.161  93.967  48.998  1.00  0.00           C
ATOM   5985  C33 POPEO 277      50.221  85.166  64.029  1.00  0.00           C
ATOM   5988  C34 POPEO 277      51.081  85.706  62.878  1.00  0.00           C
ATOM   5991  C35 POPEO 277      50.321  85.728  61.548  1.00  0.00           C
ATOM   5994  C36 POPEO 277      51.191  86.217  60.399  1.00  0.00           C
ATOM   5997  C37 POPEO 277      50.521  86.066  59.029  1.00  0.00           C
ATOM   6000  C38 POPEO 277      51.451  86.547  57.919  1.00  0.00           C
ATOM   6003  C39 POPEO 277      50.901  86.327  56.509  1.00  0.00           C
ATOM   6006 0C31 POPEO 277      50.981  84.867  56.049  1.00  0.00           C
ATOM   6009 1C31 POPEO 277      50.312  84.657  54.689  1.00  0.00           C
ATOM   6012 2C31 POPEO 277      50.172  83.176  54.289  1.00  0.00           C
ATOM   6015 3C31 POPEO 277      49.391  82.957  52.969  1.00  0.00           C
ATOM   6018 4C31 POPEO 277      48.081  83.757  52.919  1.00  0.00           C
ATOM   6021 5C31 POPEO 277      47.101  83.326  51.828  1.00  0.00           C
ATOM   6024 6C31 POPEO 277      45.781  84.107  51.909  1.00  0.00           C
ATOM   6028  NH3 POPEP 278      52.861  23.896  27.429  1.00  0.00           N
ATOM   6032  C12 POPEP 278      51.632  24.426  28.109  1.00  0.00           C
ATOM   6035  C11 POPEP 278      50.911  25.496  27.249  1.00  0.00           C
ATOM   6038  P   POPEP 278      48.571  26.666  27.608  1.00  0.00           P
ATOM   6039  O13 POPEP 278      47.961  27.517  28.639  1.00  0.00           O
ATOM   6040  O14 POPEP 278      48.621  27.346  26.288  1.00  0.00           O
ATOM   6041  O11 POPEP 278      47.781  25.316  27.559  1.00  0.00           O
ATOM   6042  O12 POPEP 278      50.041  26.297  28.059  1.00  0.00           O
ATOM   6043  C1  POPEP 278      48.031  24.266  28.519  1.00  0.00           C
ATOM   6046  C2  POPEP 278      47.071  24.296  29.739  1.00  0.00           C
ATOM   6048  O21 POPEP 278      47.581  25.226  30.708  1.00  0.00           O
ATOM   6049  C21 POPEP 278      46.801  26.246  31.009  1.00  0.00           C
ATOM   6050  O22 POPEP 278      45.701  26.486  30.539  1.00  0.00           O
ATOM   6051  C22 POPEP 278      47.521  27.136  31.999  1.00  0.00           C
ATOM   6054  C3  POPEP 278      47.011  22.886  30.389  1.00  0.00           C
ATOM   6057  O31 POPEP 278      46.571  22.976  31.758  1.00  0.00           O
ATOM   6058  C31 POPEP 278      45.681  22.066  32.129  1.00  0.00           C
ATOM   6059  O32 POPEP 278      45.191  21.206  31.428  1.00  0.00           O
ATOM   6060  C32 POPEP 278      45.351  22.236  33.609  1.00  0.00           C
ATOM   6063  C23 POPEP 278      46.581  27.796  33.039  1.00  0.00           C
ATOM   6066  C24 POPEP 278      47.231  27.756  34.429  1.00  0.00           C
ATOM   6069  C25 POPEP 278      46.571  28.686  35.448  1.00  0.00           C
ATOM   6072  C26 POPEP 278      47.371  28.857  36.748  1.00  0.00           C
ATOM   6075  C27 POPEP 278      46.771  29.986  37.599  1.00  0.00           C
ATOM   6078  C28 POPEP 278      47.781  30.777  38.458  1.00  0.00           C
ATOM   6081  C29 POPEP 278      48.851  31.466  37.639  1.00  0.00           C
ATOM   6083 0C21 POPEP 278      49.801  32.266  38.138  1.00  0.00           C
ATOM   6085 1C21 POPEP 278      49.971  32.636  39.599  1.00  0.00           C
ATOM   6088 2C21 POPEP 278      51.161  31.936  40.288  1.00  0.00           C
ATOM   6091 3C21 POPEP 278      50.941  30.426  40.519  1.00  0.00           C
ATOM   6094 4C21 POPEP 278      51.891  29.806  41.559  1.00  0.00           C
ATOM   6097 5C21 POPEP 278      51.881  30.486  42.938  1.00  0.00           C
ATOM   6100 6C21 POPEP 278      50.471  30.686  43.509  1.00  0.00           C
ATOM   6103 7C21 POPEP 278      50.461  31.227  44.939  1.00  0.00           C
ATOM   6106 8C21 POPEP 278      49.051  31.616  45.409  1.00  0.00           C
ATOM   6110  C33 POPEP 278      45.301  23.706  34.079  1.00  0.00           C
ATOM   6113  C34 POPEP 278      45.121  23.706  35.589  1.00  0.00           C
ATOM   6116  C35 POPEP 278      45.161  25.066  36.279  1.00  0.00           C
ATOM   6119  C36 POPEP 278      44.821  24.956  37.769  1.00  0.00           C
ATOM   6122  C37 POPEP 278      46.021  25.296  38.679  1.00  0.00           C
ATOM   6125  C38 POPEP 278      45.591  25.806  40.059  1.00  0.00           C
ATOM   6128  C39 POPEP 278      45.161  24.696  41.038  1.00  0.00           C
ATOM   6131 0C31 POPEP 278      44.541  25.326  42.288  1.00  0.00           C
ATOM   6134 1C31 POPEP 278      44.331  24.357  43.458  1.00  0.00           C
ATOM   6137 2C31 POPEP 278      43.431  24.966  44.539  1.00  0.00           C
ATOM   6140 3C31 POPEP 278      43.791  24.527  45.968  1.00  0.00           C
ATOM   6143 4C31 POPEP 278      43.721  23.006  46.189  1.00  0.00           C
ATOM   6146 5C31 POPEP 278      43.951  22.646  47.659  1.00  0.00           C
ATOM   6149 6C31 POPEP 278      44.171  21.146  47.909  1.00  0.00           C
ATOM   6153  NH3 POPEQ 279      92.742  27.996  70.259  1.00  0.00           N
ATOM   6157  C12 POPEQ 279      93.811  26.936  70.309  1.00  0.00           C
ATOM   6160  C11 POPEQ 279      93.482  25.926  71.428  1.00  0.00           C
ATOM   6163  P   POPEQ 279      93.431  23.596  70.279  1.00  0.00           P
ATOM   6164  O13 POPEQ 279      93.632  22.226  70.768  1.00  0.00           O
ATOM   6165  O14 POPEQ 279      91.992  23.876  70.059  1.00  0.00           O
ATOM   6166  O11 POPEQ 279      94.212  23.857  68.948  1.00  0.00           O
ATOM   6167  O12 POPEQ 279      94.091  24.646  71.258  1.00  0.00           O
ATOM   6168  C1  POPEQ 279      95.521  23.336  68.659  1.00  0.00           C
ATOM   6171  C2  POPEQ 279      95.471  22.316  67.489  1.00  0.00           C
ATOM   6173  O21 POPEQ 279      95.042  23.046  66.319  1.00  0.00           O
ATOM   6174  C21 POPEQ 279      95.511  22.636  65.149  1.00  0.00           C
ATOM   6175  O22 POPEQ 279      95.993  21.546  64.908  1.00  0.00           O
ATOM   6176  C22 POPEQ 279      95.341  23.797  64.178  1.00  0.00           C
ATOM   6179  C3  POPEQ 279      94.471  21.216  67.899  1.00  0.00           C
ATOM   6182  O31 POPEQ 279      94.471  20.106  66.999  1.00  0.00           O
ATOM   6183  C31 POPEQ 279      93.353  19.416  67.018  1.00  0.00           C
ATOM   6184  O32 POPEQ 279      92.411  19.607  67.779  1.00  0.00           O
ATOM   6185  C32 POPEQ 279      93.353  18.486  65.809  1.00  0.00           C
ATOM   6188  C23 POPEQ 279      96.241  23.727  62.919  1.00  0.00           C
ATOM   6191  C24 POPEQ 279      95.423  23.896  61.639  1.00  0.00           C
ATOM   6194  C25 POPEQ 279      94.531  22.676  61.338  1.00  0.00           C
ATOM   6197  C26 POPEQ 279      95.221  21.666  60.409  1.00  0.00           C
ATOM   6200  C27 POPEQ 279      95.231  22.166  58.959  1.00  0.00           C
ATOM   6203  C28 POPEQ 279      96.331  21.517  58.099  1.00  0.00           C
ATOM   6206  C29 POPEQ 279      96.222  22.076  56.709  1.00  0.00           C
ATOM   6208 0C21 POPEQ 279      96.082  21.356  55.578  1.00  0.00           C
ATOM   6210 1C21 POPEQ 279      96.111  19.856  55.498  1.00  0.00           C
ATOM   6213 2C21 POPEQ 279      96.311  19.316  54.079  1.00  0.00           C
ATOM   6216 3C21 POPEQ 279      97.441  20.017  53.299  1.00  0.00           C
ATOM   6219 4C21 POPEQ 279      97.871  19.266  52.029  1.00  0.00           C
ATOM   6222 5C21 POPEQ 279      98.482  20.216  50.989  1.00  0.00           C
ATOM   6225 6C21 POPEQ 279      98.821  19.516  49.669  1.00  0.00           C
ATOM   6228 7C21 POPEQ 279      99.102  20.516  48.538  1.00  0.00           C
ATOM   6231 8C21 POPEQ 279      99.482  19.856  47.208  1.00  0.00           C
ATOM   6235  C33 POPEQ 279      93.331  19.316  64.509  1.00  0.00           C
ATOM   6238  C34 POPEQ 279      93.771  18.536  63.268  1.00  0.00           C
ATOM   6241  C35 POPEQ 279      92.602  17.956  62.459  1.00  0.00           C
ATOM   6244  C36 POPEQ 279      92.701  18.306  60.968  1.00  0.00           C
ATOM   6247  C37 POPEQ 279      92.181  17.176  60.079  1.00  0.00           C
ATOM   6250  C38 POPEQ 279      92.301  17.506  58.588  1.00  0.00           C
ATOM   6253  C39 POPEQ 279      91.801  16.346  57.739  1.00  0.00           C
ATOM   6256 0C31 POPEQ 279      91.971  16.586  56.239  1.00  0.00           C
ATOM   6259 1C31 POPEQ 279      91.971  15.286  55.428  1.00  0.00           C
ATOM   6262 2C31 POPEQ 279      92.111  15.566  53.928  1.00  0.00           C
ATOM   6265 3C31 POPEQ 279      92.402  14.346  53.059  1.00  0.00           C
ATOM   6268 4C31 POPEQ 279      92.551  14.756  51.599  1.00  0.00           C
ATOM   6271 5C31 POPEQ 279      93.191  13.676  50.719  1.00  0.00           C
ATOM   6274 6C31 POPEQ 279      93.261  14.096  49.239  1.00  0.00           C
ATOM   6278  NH3 POPER 280       4.861  75.646  69.829  1.00  0.00           N
ATOM   6282  C12 POPER 280       5.081  76.337  71.149  1.00  0.00           C
ATOM   6285  C11 POPER 280       6.531  76.177  71.618  1.00  0.00           C
ATOM   6288  P   POPER 280       8.611  77.556  70.709  1.00  0.00           P
ATOM   6289  O13 POPER 280       9.751  77.077  69.899  1.00  0.00           O
ATOM   6290  O14 POPER 280       8.871  77.896  72.129  1.00  0.00           O
ATOM   6291  O11 POPER 280       7.871  78.757  70.018  1.00  0.00           O
ATOM   6292  O12 POPER 280       7.461  76.477  70.589  1.00  0.00           O
ATOM   6293  C1  POPER 280       8.531  79.807  69.309  1.00  0.00           C
ATOM   6296  C2  POPER 280       7.861  80.007  67.919  1.00  0.00           C
ATOM   6298  O21 POPER 280       8.691  80.797  67.029  1.00  0.00           O
ATOM   6299  C21 POPER 280       9.741  80.126  66.548  1.00  0.00           C
ATOM   6300  O22 POPER 280       9.991  78.966  66.799  1.00  0.00           O
ATOM   6301  C22 POPER 280      10.651  81.007  65.689  1.00  0.00           C
ATOM   6304  C3  POPER 280       6.441  80.646  68.089  1.00  0.00           C
ATOM   6307  O31 POPER 280       5.631  80.567  66.889  1.00  0.00           O
ATOM   6308  C31 POPER 280       4.881  81.637  66.588  1.00  0.00           C
ATOM   6309  O32 POPER 280       4.971  82.747  67.069  1.00  0.00           O
ATOM   6310  C32 POPER 280       3.901  81.227  65.479  1.00  0.00           C
ATOM   6313  C23 POPER 280      10.011  81.318  64.309  1.00  0.00           C
ATOM   6316  C24 POPER 280      10.711  82.447  63.538  1.00  0.00           C
ATOM   6319  C25 POPER 280      12.121  82.107  63.029  1.00  0.00           C
ATOM   6322  C26 POPER 280      12.811  83.307  62.369  1.00  0.00           C
ATOM   6325  C27 POPER 280      14.351  83.358  62.559  1.00  0.00           C
ATOM   6328  C28 POPER 280      15.161  82.556  61.529  1.00  0.00           C
ATOM   6331  C29 POPER 280      15.271  81.087  61.849  1.00  0.00           C
ATOM   6333 0C21 POPER 280      16.351  80.306  61.688  1.00  0.00           C
ATOM   6335 1C21 POPER 280      17.691  80.696  61.109  1.00  0.00           C
ATOM   6338 2C21 POPER 280      17.741  80.466  59.588  1.00  0.00           C
ATOM   6341 3C21 POPER 280      19.151  80.586  58.989  1.00  0.00           C
ATOM   6344 4C21 POPER 280      19.191  80.177  57.509  1.00  0.00           C
ATOM   6347 5C21 POPER 280      20.571  80.396  56.869  1.00  0.00           C
ATOM   6350 6C21 POPER 280      20.711  79.757  55.489  1.00  0.00           C
ATOM   6353 7C21 POPER 280      22.081  80.016  54.859  1.00  0.00           C
ATOM   6356 8C21 POPER 280      22.271  79.368  53.489  1.00  0.00           C
ATOM   6360  C33 POPER 280       2.911  82.357  65.108  1.00  0.00           C
ATOM   6363  C34 POPER 280       1.888  81.868  64.069  1.00  0.00           C
ATOM   6366  C35 POPER 280       0.918  82.957  63.579  1.00  0.00           C
ATOM   6369  C36 POPER 280      -0.012  83.506  64.658  1.00  0.00           C
ATOM   6372  C37 POPER 280      -1.152  84.357  64.069  1.00  0.00           C
ATOM   6375  C38 POPER 280      -2.432  84.266  64.908  1.00  0.00           C
ATOM   6378  C39 POPER 280      -3.692  84.777  64.198  1.00  0.00           C
ATOM   6381 0C31 POPER 280      -4.912  84.697  65.129  1.00  0.00           C
ATOM   6384 1C31 POPER 280      -6.242  84.797  64.388  1.00  0.00           C
ATOM   6387 2C31 POPER 280      -7.422  84.567  65.339  1.00  0.00           C
ATOM   6390 3C31 POPER 280      -8.762  84.487  64.599  1.00  0.00           C
ATOM   6393 4C31 POPER 280      -8.982  83.176  63.829  1.00  0.00           C
ATOM   6396 5C31 POPER 280     -10.462  83.027  63.448  1.00  0.00           C
ATOM   6399 6C31 POPER 280     -10.782  81.726  62.739  1.00  0.00           C
ATOM   6403  NH3 POPES 281       3.181  13.686  31.498  1.00  0.00           N
ATOM   6407  C12 POPES 281       4.521  14.246  31.109  1.00  0.00           C
ATOM   6410  C11 POPES 281       5.501  13.126  30.739  1.00  0.00           C
ATOM   6413  P   POPES 281       8.131  12.996  30.888  1.00  0.00           P
ATOM   6414  O13 POPES 281       8.011  11.546  30.619  1.00  0.00           O
ATOM   6415  O14 POPES 281       9.301  13.676  30.289  1.00  0.00           O
ATOM   6416  O11 POPES 281       8.201  13.126  32.459  1.00  0.00           O
ATOM   6417  O12 POPES 281       6.781  13.697  30.539  1.00  0.00           O
ATOM   6418  C1  POPES 281       7.541  14.156  33.189  1.00  0.00           C
ATOM   6421  C2  POPES 281       8.551  15.136  33.829  1.00  0.00           C
ATOM   6423  O21 POPES 281       8.201  15.546  35.159  1.00  0.00           O
ATOM   6424  C21 POPES 281       7.051  16.156  35.329  1.00  0.00           C
ATOM   6425  O22 POPES 281       6.151  16.236  34.509  1.00  0.00           O
ATOM   6426  C22 POPES 281       6.991  16.756  36.739  1.00  0.00           C
ATOM   6429  C3  POPES 281       8.891  16.346  32.909  1.00  0.00           C
ATOM   6432  O31 POPES 281       9.871  17.187  33.559  1.00  0.00           O
ATOM   6433  C31 POPES 281       9.511  18.426  33.849  1.00  0.00           C
ATOM   6434  O32 POPES 281       8.681  19.086  33.259  1.00  0.00           O
ATOM   6435  C32 POPES 281      10.101  18.746  35.229  1.00  0.00           C
ATOM   6438  C23 POPES 281       6.361  18.176  36.809  1.00  0.00           C
ATOM   6441  C24 POPES 281       6.631  18.826  38.169  1.00  0.00           C
ATOM   6444  C25 POPES 281       5.861  20.117  38.489  1.00  0.00           C
ATOM   6447  C26 POPES 281       5.931  20.516  39.968  1.00  0.00           C
ATOM   6450  C27 POPES 281       5.011  19.666  40.859  1.00  0.00           C
ATOM   6453  C28 POPES 281       4.811  20.236  42.268  1.00  0.00           C
ATOM   6456  C29 POPES 281       6.011  20.076  43.159  1.00  0.00           C
ATOM   6458 0C21 POPES 281       6.061  19.937  44.499  1.00  0.00           C
ATOM   6460 1C21 POPES 281       4.951  19.916  45.529  1.00  0.00           C
ATOM   6463 2C21 POPES 281       3.531  19.356  45.229  1.00  0.00           C
ATOM   6466 3C21 POPES 281       3.511  17.896  44.739  1.00  0.00           C
ATOM   6469 4C21 POPES 281       2.088  17.396  44.458  1.00  0.00           C
ATOM   6472 5C21 POPES 281       1.978  16.376  43.309  1.00  0.00           C
ATOM   6475 6C21 POPES 281       2.351  16.986  41.948  1.00  0.00           C
ATOM   6478 7C21 POPES 281       1.748  16.216  40.768  1.00  0.00           C
ATOM   6481 8C21 POPES 281       2.261  16.716  39.409  1.00  0.00           C
ATOM   6485  C33 POPES 281      11.221  19.816  35.288  1.00  0.00           C
ATOM   6488  C34 POPES 281      11.381  20.446  36.688  1.00  0.00           C
ATOM   6491  C35 POPES 281      11.341  19.446  37.849  1.00  0.00           C
ATOM   6494  C36 POPES 281      11.661  19.996  39.248  1.00  0.00           C
ATOM   6497  C37 POPES 281      11.861  18.856  40.269  1.00  0.00           C
ATOM   6500  C38 POPES 281      11.261  19.196  41.639  1.00  0.00           C
ATOM   6503  C39 POPES 281      11.381  18.066  42.669  1.00  0.00           C
ATOM   6506 0C31 POPES 281      10.981  18.596  44.048  1.00  0.00           C
ATOM   6509 1C31 POPES 281      11.341  17.696  45.239  1.00  0.00           C
ATOM   6512 2C31 POPES 281      11.281  18.496  46.548  1.00  0.00           C
ATOM   6515 3C31 POPES 281       9.891  19.086  46.839  1.00  0.00           C
ATOM   6518 4C31 POPES 281       9.921  20.156  47.928  1.00  0.00           C
ATOM   6521 5C31 POPES 281       8.561  20.796  48.179  1.00  0.00           C
ATOM   6524 6C31 POPES 281       8.541  21.766  49.359  1.00  0.00           C
ATOM   6528  NH3 POPET 282      90.242  93.706  69.029  1.00  0.00           N
ATOM   6532  C12 POPET 282      91.271  93.606  67.938  1.00  0.00           C
ATOM   6535  C11 POPET 282      92.431  92.657  68.288  1.00  0.00           C
ATOM   6538  P   POPET 282      93.962  92.696  70.489  1.00  0.00           P
ATOM   6539  O13 POPET 282      94.042  94.117  70.899  1.00  0.00           O
ATOM   6540  O14 POPET 282      94.033  91.717  71.588  1.00  0.00           O
ATOM   6541  O11 POPET 282      95.143  92.388  69.459  1.00  0.00           O
ATOM   6542  O12 POPET 282      92.612  92.477  69.699  1.00  0.00           O
ATOM   6543  C1  POPET 282      95.341  91.087  68.898  1.00  0.00           C
ATOM   6546  C2  POPET 282      95.631  91.178  67.378  1.00  0.00           C
ATOM   6548  O21 POPET 282      95.521  89.846  66.839  1.00  0.00           O
ATOM   6549  C21 POPET 282      95.651  89.657  65.529  1.00  0.00           C
ATOM   6550  O22 POPET 282      96.393  88.827  65.029  1.00  0.00           O
ATOM   6551  C22 POPET 282      94.732  90.588  64.698  1.00  0.00           C
ATOM   6554  C3  POPET 282      97.031  91.827  67.088  1.00  0.00           C
ATOM   6557  O31 POPET 282      97.341  91.747  65.689  1.00  0.00           O
ATOM   6558  C31 POPET 282      98.191  92.587  65.149  1.00  0.00           C
ATOM   6559  O32 POPET 282      98.782  93.477  65.739  1.00  0.00           O
ATOM   6560  C32 POPET 282      98.202  92.337  63.639  1.00  0.00           C
ATOM   6563  C23 POPET 282      94.592  90.177  63.208  1.00  0.00           C
ATOM   6566  C24 POPET 282      94.571  91.396  62.279  1.00  0.00           C
ATOM   6569  C25 POPET 282      94.463  91.017  60.789  1.00  0.00           C
ATOM   6572  C26 POPET 282      95.661  91.507  59.959  1.00  0.00           C
ATOM   6575  C27 POPET 282      95.511  91.197  58.459  1.00  0.00           C
ATOM   6578  C28 POPET 282      96.691  91.656  57.569  1.00  0.00           C
ATOM   6581  C29 POPET 282      96.651  93.127  57.209  1.00  0.00           C
ATOM   6583 0C21 POPET 282      97.532  93.778  56.428  1.00  0.00           C
ATOM   6585 1C21 POPET 282      98.762  93.197  55.768  1.00  0.00           C
ATOM   6588 2C21 POPET 282      99.851  94.266  55.508  1.00  0.00           C
ATOM   6591 3C21 POPET 282     101.031  93.767  54.669  1.00  0.00           C
ATOM   6594 4C21 POPET 282     102.001  94.897  54.258  1.00  0.00           C
ATOM   6597 5C21 POPET 282     103.121  94.427  53.319  1.00  0.00           C
ATOM   6600 6C21 POPET 282     102.962  94.937  51.878  1.00  0.00           C
ATOM   6603 7C21 POPET 282     104.111  94.506  50.959  1.00  0.00           C
ATOM   6606 8C21 POPET 282     104.111  95.166  49.579  1.00  0.00           C
ATOM   6610  C33 POPET 282      99.622  92.216  63.049  1.00  0.00           C
ATOM   6613  C34 POPET 282      99.622  92.257  61.529  1.00  0.00           C
ATOM   6616  C35 POPET 282     100.931  92.806  60.948  1.00  0.00           C
ATOM   6619  C36 POPET 282     100.781  93.256  59.489  1.00  0.00           C
ATOM   6622  C37 POPET 282     101.952  94.117  58.998  1.00  0.00           C
ATOM   6625  C38 POPET 282     103.141  93.298  58.509  1.00  0.00           C
ATOM   6628  C39 POPET 282     104.201  94.196  57.868  1.00  0.00           C
ATOM   6631 0C31 POPET 282     105.352  93.396  57.249  1.00  0.00           C
ATOM   6634 1C31 POPET 282     106.292  94.287  56.428  1.00  0.00           C
ATOM   6637 2C31 POPET 282     107.322  93.466  55.659  1.00  0.00           C
ATOM   6640 3C31 POPET 282     108.213  94.338  54.759  1.00  0.00           C
ATOM   6643 4C31 POPET 282     109.051  93.487  53.788  1.00  0.00           C
ATOM   6646 5C31 POPET 282     109.991  94.338  52.919  1.00  0.00           C
ATOM   6649 6C31 POPET 282     110.882  93.517  51.989  1.00  0.00           C
ATOM   6653  NH3 POPEU 283      36.291  10.106  30.409  1.00  0.00           N
ATOM   6657  C12 POPEU 283      35.771  10.936  29.269  1.00  0.00           C
ATOM   6660  C11 POPEU 283      36.701  10.796  28.049  1.00  0.00           C
ATOM   6663  P   POPEU 283      35.771   8.796  26.628  1.00  0.00           P
ATOM   6664  O13 POPEU 283      34.441   8.956  27.239  1.00  0.00           O
ATOM   6665  O14 POPEU 283      35.981   9.196  25.229  1.00  0.00           O
ATOM   6666  O11 POPEU 283      36.211   7.276  26.818  1.00  0.00           O
ATOM   6667  O12 POPEU 283      36.831   9.466  27.569  1.00  0.00           O
ATOM   6668  C1  POPEU 283      35.831   6.546  27.989  1.00  0.00           C
ATOM   6671  C2  POPEU 283      37.031   6.006  28.829  1.00  0.00           C
ATOM   6673  O21 POPEU 283      36.541   5.396  30.029  1.00  0.00           O
ATOM   6674  C21 POPEU 283      35.981   6.166  30.968  1.00  0.00           C
ATOM   6675  O22 POPEU 283      35.851   7.376  30.919  1.00  0.00           O
ATOM   6676  C22 POPEU 283      35.541   5.286  32.138  1.00  0.00           C
ATOM   6679  C3  POPEU 283      38.121   7.086  29.099  1.00  0.00           C
ATOM   6682  O31 POPEU 283      38.921   6.786  30.279  1.00  0.00           O
ATOM   6683  C31 POPEU 283      39.091   7.856  31.069  1.00  0.00           C
ATOM   6684  O32 POPEU 283      38.771   8.996  30.749  1.00  0.00           O
ATOM   6685  C32 POPEU 283      39.641   7.476  32.429  1.00  0.00           C
ATOM   6688  C23 POPEU 283      35.221   6.086  33.429  1.00  0.00           C
ATOM   6691  C24 POPEU 283      35.151   5.156  34.649  1.00  0.00           C
ATOM   6694  C25 POPEU 283      34.761   5.846  35.968  1.00  0.00           C
ATOM   6697  C26 POPEU 283      35.811   6.796  36.548  1.00  0.00           C
ATOM   6700  C27 POPEU 283      35.321   7.466  37.839  1.00  0.00           C
ATOM   6703  C28 POPEU 283      36.371   8.386  38.499  1.00  0.00           C
ATOM   6706  C29 POPEU 283      35.841   9.106  39.708  1.00  0.00           C
ATOM   6708 0C21 POPEU 283      35.851   8.666  40.979  1.00  0.00           C
ATOM   6710 1C21 POPEU 283      36.351   7.326  41.459  1.00  0.00           C
ATOM   6713 2C21 POPEU 283      35.431   6.686  42.519  1.00  0.00           C
ATOM   6716 3C21 POPEU 283      35.251   7.516  43.798  1.00  0.00           C
ATOM   6719 4C21 POPEU 283      34.591   6.696  44.918  1.00  0.00           C
ATOM   6722 5C21 POPEU 283      33.921   7.536  46.009  1.00  0.00           C
ATOM   6725 6C21 POPEU 283      32.761   8.406  45.489  1.00  0.00           C
ATOM   6728 7C21 POPEU 283      31.661   8.656  46.529  1.00  0.00           C
ATOM   6731 8C21 POPEU 283      30.551   9.576  46.049  1.00  0.00           C
ATOM   6735  C33 POPEU 283      39.841   8.726  33.329  1.00  0.00           C
ATOM   6738  C34 POPEU 283      40.312   8.336  34.749  1.00  0.00           C
ATOM   6741  C35 POPEU 283      40.671   9.516  35.659  1.00  0.00           C
ATOM   6744  C36 POPEU 283      41.111   9.096  37.069  1.00  0.00           C
ATOM   6747  C37 POPEU 283      40.021   8.356  37.849  1.00  0.00           C
ATOM   6750  C38 POPEU 283      40.441   7.936  39.269  1.00  0.00           C
ATOM   6753  C39 POPEU 283      40.141   8.986  40.339  1.00  0.00           C
ATOM   6756 0C31 POPEU 283      40.551   8.486  41.739  1.00  0.00           C
ATOM   6759 1C31 POPEU 283      39.991   9.316  42.899  1.00  0.00           C
ATOM   6762 2C31 POPEU 283      40.481   8.746  44.239  1.00  0.00           C
ATOM   6765 3C31 POPEU 283      39.871   9.416  45.469  1.00  0.00           C
ATOM   6768 4C31 POPEU 283      40.481   8.856  46.758  1.00  0.00           C
ATOM   6771 5C31 POPEU 283      39.771   9.366  48.008  1.00  0.00           C
ATOM   6774 6C31 POPEU 283      40.411   8.916  49.318  1.00  0.00           C
ATOM   6778  NH3 POPEV 284     116.262 132.697  71.188  1.00  0.00           N
ATOM   6782  C12 POPEV 284     117.561 131.938  71.198  1.00  0.00           C
ATOM   6785  C11 POPEV 284     118.531 132.406  72.318  1.00  0.00           C
ATOM   6788  P   POPEV 284     120.771 131.566  73.478  1.00  0.00           P
ATOM   6789  O13 POPEV 284     121.241 132.967  73.389  1.00  0.00           O
ATOM   6790  O14 POPEV 284     120.511 130.987  74.818  1.00  0.00           O
ATOM   6791  O11 POPEV 284     121.801 130.616  72.748  1.00  0.00           O
ATOM   6792  O12 POPEV 284     119.452 131.346  72.619  1.00  0.00           O
ATOM   6793  C1  POPEV 284     122.161 130.728  71.369  1.00  0.00           C
ATOM   6796  C2  POPEV 284     121.602 129.527  70.549  1.00  0.00           C
ATOM   6798  O21 POPEV 284     122.561 128.958  69.649  1.00  0.00           O
ATOM   6799  C21 POPEV 284     122.882 129.626  68.548  1.00  0.00           C
ATOM   6800  O22 POPEV 284     122.771 130.817  68.369  1.00  0.00           O
ATOM   6801  C22 POPEV 284     123.442 128.627  67.529  1.00  0.00           C
ATOM   6804  C3  POPEV 284     120.242 129.856  69.868  1.00  0.00           C
ATOM   6807  O31 POPEV 284     119.811 128.767  69.039  1.00  0.00           O
ATOM   6808  C31 POPEV 284     118.521 128.788  68.709  1.00  0.00           C
ATOM   6809  O32 POPEV 284     117.701 129.608  69.099  1.00  0.00           O
ATOM   6810  C32 POPEV 284     118.302 127.596  67.768  1.00  0.00           C
ATOM   6813  C23 POPEV 284     123.611 129.217  66.109  1.00  0.00           C
ATOM   6816  C24 POPEV 284     124.102 128.177  65.099  1.00  0.00           C
ATOM   6819  C25 POPEV 284     124.431 128.747  63.709  1.00  0.00           C
ATOM   6822  C26 POPEV 284     123.181 129.027  62.858  1.00  0.00           C
ATOM   6825  C27 POPEV 284     123.512 129.646  61.498  1.00  0.00           C
ATOM   6828  C28 POPEV 284     122.262 129.877  60.638  1.00  0.00           C
ATOM   6831  C29 POPEV 284     121.861 128.667  59.829  1.00  0.00           C
ATOM   6833 0C21 POPEV 284     121.122 128.717  58.709  1.00  0.00           C
ATOM   6835 1C21 POPEV 284     120.541 129.977  58.119  1.00  0.00           C
ATOM   6838 2C21 POPEV 284     119.611 129.697  56.929  1.00  0.00           C
ATOM   6841 3C21 POPEV 284     120.341 129.156  55.689  1.00  0.00           C
ATOM   6844 4C21 POPEV 284     119.401 128.447  54.718  1.00  0.00           C
ATOM   6847 5C21 POPEV 284     120.081 128.046  53.399  1.00  0.00           C
ATOM   6850 6C21 POPEV 284     121.152 126.947  53.549  1.00  0.00           C
ATOM   6853 7C21 POPEV 284     121.901 126.687  52.239  1.00  0.00           C
ATOM   6856 8C21 POPEV 284     122.923 125.556  52.338  1.00  0.00           C
ATOM   6860  C33 POPEV 284     118.411 127.976  66.268  1.00  0.00           C
ATOM   6863  C34 POPEV 284     118.622 126.747  65.358  1.00  0.00           C
ATOM   6866  C35 POPEV 284     117.411 126.367  64.489  1.00  0.00           C
ATOM   6869  C36 POPEV 284     117.712 126.346  62.979  1.00  0.00           C
ATOM   6872  C37 POPEV 284     117.281 127.637  62.249  1.00  0.00           C
ATOM   6875  C38 POPEV 284     117.542 127.607  60.739  1.00  0.00           C
ATOM   6878  C39 POPEV 284     116.611 126.647  59.968  1.00  0.00           C
ATOM   6881 0C31 POPEV 284     116.791 126.696  58.448  1.00  0.00           C
ATOM   6884 1C31 POPEV 284     115.942 125.627  57.748  1.00  0.00           C
ATOM   6887 2C31 POPEV 284     116.271 125.416  56.259  1.00  0.00           C
ATOM   6890 3C31 POPEV 284     115.521 124.196  55.689  1.00  0.00           C
ATOM   6893 4C31 POPEV 284     116.021 123.778  54.299  1.00  0.00           C
ATOM   6896 5C31 POPEV 284     115.301 122.517  53.768  1.00  0.00           C
ATOM   6899 6C31 POPEV 284     115.821 122.036  52.408  1.00  0.00           C
ATOM   6903  NH3 POPEW 285       2.971 126.287  73.819  1.00  0.00           N
ATOM   6907  C12 POPEW 285       4.241 126.458  74.599  1.00  0.00           C
ATOM   6910  C11 POPEW 285       5.381 126.656  73.609  1.00  0.00           C
ATOM   6913  P   POPEW 285       7.581 127.887  74.018  1.00  0.00           P
ATOM   6914  O13 POPEW 285       7.781 128.027  72.559  1.00  0.00           O
ATOM   6915  O14 POPEW 285       7.001 129.036  74.748  1.00  0.00           O
ATOM   6916  O11 POPEW 285       8.961 127.456  74.658  1.00  0.00           O
ATOM   6917  O12 POPEW 285       6.651 126.637  74.278  1.00  0.00           O
ATOM   6918  C1  POPEW 285      10.011 128.438  74.558  1.00  0.00           C
ATOM   6921  C2  POPEW 285      11.411 127.777  74.468  1.00  0.00           C
ATOM   6923  O21 POPEW 285      12.431 128.788  74.538  1.00  0.00           O
ATOM   6924  C21 POPEW 285      12.611 129.567  73.478  1.00  0.00           C
ATOM   6925  O22 POPEW 285      11.881 129.637  72.508  1.00  0.00           O
ATOM   6926  C22 POPEW 285      13.871 130.406  73.638  1.00  0.00           C
ATOM   6929  C3  POPEW 285      11.591 126.777  73.279  1.00  0.00           C
ATOM   6932  O31 POPEW 285      12.871 126.127  73.379  1.00  0.00           O
ATOM   6933  C31 POPEW 285      13.861 126.127  72.479  1.00  0.00           C
ATOM   6934  O32 POPEW 285      15.011 125.817  72.779  1.00  0.00           O
ATOM   6935  C32 POPEW 285      13.451 126.446  71.019  1.00  0.00           C
ATOM   6938  C23 POPEW 285      14.761 130.367  72.368  1.00  0.00           C
ATOM   6941  C24 POPEW 285      16.231 130.197  72.728  1.00  0.00           C
ATOM   6944  C25 POPEW 285      17.231 130.677  71.658  1.00  0.00           C
ATOM   6947  C26 POPEW 285      17.351 129.827  70.379  1.00  0.00           C
ATOM   6950  C27 POPEW 285      18.581 130.266  69.569  1.00  0.00           C
ATOM   6953  C28 POPEW 285      18.401 130.247  68.028  1.00  0.00           C
ATOM   6956  C29 POPEW 285      18.451 128.867  67.429  1.00  0.00           C
ATOM   6958 0C21 POPEW 285      17.701 128.337  66.439  1.00  0.00           C
ATOM   6960 1C21 POPEW 285      16.611 128.947  65.589  1.00  0.00           C
ATOM   6963 2C21 POPEW 285      16.551 130.477  65.389  1.00  0.00           C
ATOM   6966 3C21 POPEW 285      15.711 130.867  64.159  1.00  0.00           C
ATOM   6969 4C21 POPEW 285      15.611 132.388  63.959  1.00  0.00           C
ATOM   6972 5C21 POPEW 285      14.951 132.777  62.618  1.00  0.00           C
ATOM   6975 6C21 POPEW 285      15.881 132.556  61.419  1.00  0.00           C
ATOM   6978 7C21 POPEW 285      15.321 133.060  60.088  1.00  0.00           C
ATOM   6981 8C21 POPEW 285      16.331 132.916  58.939  1.00  0.00           C
ATOM   6985  C33 POPEW 285      14.651 126.866  70.108  1.00  0.00           C
ATOM   6988  C34 POPEW 285      14.371 126.757  68.589  1.00  0.00           C
ATOM   6991  C35 POPEW 285      14.701 125.357  68.049  1.00  0.00           C
ATOM   6994  C36 POPEW 285      14.431 125.157  66.548  1.00  0.00           C
ATOM   6997  C37 POPEW 285      12.941 125.166  66.159  1.00  0.00           C
ATOM   7000  C38 POPEW 285      12.681 124.916  64.658  1.00  0.00           C
ATOM   7003  C39 POPEW 285      12.741 123.447  64.209  1.00  0.00           C
ATOM   7006 0C31 POPEW 285      11.841 123.167  62.989  1.00  0.00           C
ATOM   7009 1C31 POPEW 285      10.921 121.947  63.179  1.00  0.00           C
ATOM   7012 2C31 POPEW 285       9.751 121.908  62.179  1.00  0.00           C
ATOM   7015 3C31 POPEW 285      10.091 121.416  60.768  1.00  0.00           C
ATOM   7018 4C31 POPEW 285      10.181 119.888  60.649  1.00  0.00           C
ATOM   7021 5C31 POPEW 285      10.481 119.447  59.209  1.00  0.00           C
ATOM   7024 6C31 POPEW 285      10.421 117.926  59.009  1.00  0.00           C
ATOM   7028  NH3 POPEX 286     100.032  76.037  72.549  1.00  0.00           N
ATOM   7032  C12 POPEX 286      98.751  76.747  72.929  1.00  0.00           C
ATOM   7035  C11 POPEX 286      98.852  78.286  72.809  1.00  0.00           C
ATOM   7038  P   POPEX 286      96.952  80.068  72.368  1.00  0.00           P
ATOM   7039  O13 POPEX 286      96.061  80.827  73.268  1.00  0.00           O
ATOM   7040  O14 POPEX 286      98.032  80.807  71.658  1.00  0.00           O
ATOM   7041  O11 POPEX 286      96.082  79.317  71.268  1.00  0.00           O
ATOM   7042  O12 POPEX 286      97.602  78.866  73.179  1.00  0.00           O
ATOM   7043  C1  POPEX 286      95.821  79.916  69.989  1.00  0.00           C
ATOM   7046  C2  POPEX 286      96.212  78.936  68.828  1.00  0.00           C
ATOM   7048  O21 POPEX 286      95.831  79.396  67.508  1.00  0.00           O
ATOM   7049  C21 POPEX 286      94.552  79.336  67.158  1.00  0.00           C
ATOM   7050  O22 POPEX 286      93.601  79.438  67.908  1.00  0.00           O
ATOM   7051  C22 POPEX 286      94.441  79.048  65.659  1.00  0.00           C
ATOM   7054  C3  POPEX 286      95.713  77.497  69.138  1.00  0.00           C
ATOM   7057  O31 POPEX 286      95.301  76.757  67.978  1.00  0.00           O
ATOM   7058  C31 POPEX 286      96.191  76.037  67.329  1.00  0.00           C
ATOM   7059  O32 POPEX 286      97.402  76.057  67.489  1.00  0.00           O
ATOM   7060  C32 POPEX 286      95.433  75.227  66.268  1.00  0.00           C
ATOM   7063  C23 POPEX 286      93.541  80.087  64.959  1.00  0.00           C
ATOM   7066  C24 POPEX 286      93.401  79.836  63.459  1.00  0.00           C
ATOM   7069  C25 POPEX 286      92.402  78.736  63.109  1.00  0.00           C
ATOM   7072  C26 POPEX 286      91.922  78.876  61.659  1.00  0.00           C
ATOM   7075  C27 POPEX 286      91.393  77.556  61.088  1.00  0.00           C
ATOM   7078  C28 POPEX 286      90.541  77.756  59.819  1.00  0.00           C
ATOM   7081  C29 POPEX 286      89.183  78.297  60.169  1.00  0.00           C
ATOM   7083 0C21 POPEX 286      88.111  78.286  59.349  1.00  0.00           C
ATOM   7085 1C21 POPEX 286      88.081  77.806  57.919  1.00  0.00           C
ATOM   7088 2C21 POPEX 286      87.512  78.857  56.948  1.00  0.00           C
ATOM   7091 3C21 POPEX 286      86.111  79.306  57.378  1.00  0.00           C
ATOM   7094 4C21 POPEX 286      85.331  80.166  56.379  1.00  0.00           C
ATOM   7097 5C21 POPEX 286      83.951  80.497  56.969  1.00  0.00           C
ATOM   7100 6C21 POPEX 286      82.911  80.947  55.939  1.00  0.00           C
ATOM   7103 7C21 POPEX 286      81.493  80.926  56.529  1.00  0.00           C
ATOM   7106 8C21 POPEX 286      80.382  80.917  55.469  1.00  0.00           C
ATOM   7110  C33 POPEX 286      96.041  75.267  64.849  1.00  0.00           C
ATOM   7113  C34 POPEX 286      94.962  74.956  63.809  1.00  0.00           C
ATOM   7116  C35 POPEX 286      95.462  74.626  62.399  1.00  0.00           C
ATOM   7119  C36 POPEX 286      95.901  75.846  61.579  1.00  0.00           C
ATOM   7122  C37 POPEX 286      95.961  75.536  60.069  1.00  0.00           C
ATOM   7125  C38 POPEX 286      96.292  76.777  59.219  1.00  0.00           C
ATOM   7128  C39 POPEX 286      95.761  76.696  57.779  1.00  0.00           C
ATOM   7131 0C31 POPEX 286      96.492  75.696  56.878  1.00  0.00           C
ATOM   7134 1C31 POPEX 286      95.891  75.646  55.469  1.00  0.00           C
ATOM   7137 2C31 POPEX 286      96.533  74.586  54.569  1.00  0.00           C
ATOM   7140 3C31 POPEX 286      95.993  74.647  53.128  1.00  0.00           C
ATOM   7143 4C31 POPEX 286      96.481  73.476  52.259  1.00  0.00           C
ATOM   7146 5C31 POPEX 286      96.002  73.566  50.809  1.00  0.00           C
ATOM   7149 6C31 POPEX 286      96.152  72.257  50.029  1.00  0.00           C
ATOM   7153  NH3 POPEY 287      26.691  50.158  29.169  1.00  0.00           N
ATOM   7157  C12 POPEY 287      26.171  49.226  30.199  1.00  0.00           C
ATOM   7160  C11 POPEY 287      26.121  47.798  29.679  1.00  0.00           C
ATOM   7163  P   POPEY 287      24.491  45.797  30.108  1.00  0.00           P
ATOM   7164  O13 POPEY 287      23.091  45.826  30.589  1.00  0.00           O
ATOM   7165  O14 POPEY 287      24.701  45.497  28.679  1.00  0.00           O
ATOM   7166  O11 POPEY 287      25.351  44.827  30.999  1.00  0.00           O
ATOM   7167  O12 POPEY 287      25.141  47.176  30.459  1.00  0.00           O
ATOM   7168  C1  POPEY 287      26.391  45.306  31.869  1.00  0.00           C
ATOM   7171  C2  POPEY 287      26.481  44.376  33.099  1.00  0.00           C
ATOM   7173  O21 POPEY 287      27.551  44.767  33.968  1.00  0.00           O
ATOM   7174  C21 POPEY 287      28.701  44.137  34.019  1.00  0.00           C
ATOM   7175  O22 POPEY 287      29.181  43.406  33.159  1.00  0.00           O
ATOM   7176  C22 POPEY 287      29.311  44.406  35.389  1.00  0.00           C
ATOM   7179  C3  POPEY 287      26.471  42.907  32.618  1.00  0.00           C
ATOM   7182  O31 POPEY 287      26.801  41.986  33.689  1.00  0.00           O
ATOM   7183  C31 POPEY 287      27.381  40.917  33.189  1.00  0.00           C
ATOM   7184  O32 POPEY 287      27.381  40.606  32.008  1.00  0.00           O
ATOM   7185  C32 POPEY 287      28.051  40.136  34.299  1.00  0.00           C
ATOM   7188  C23 POPEY 287      30.281  43.297  35.849  1.00  0.00           C
ATOM   7191  C24 POPEY 287      30.791  43.556  37.259  1.00  0.00           C
ATOM   7194  C25 POPEY 287      31.601  42.376  37.788  1.00  0.00           C
ATOM   7197  C26 POPEY 287      31.991  42.626  39.248  1.00  0.00           C
ATOM   7200  C27 POPEY 287      32.611  41.416  39.939  1.00  0.00           C
ATOM   7203  C28 POPEY 287      32.781  41.707  41.439  1.00  0.00           C
ATOM   7206  C29 POPEY 287      32.821  40.447  42.259  1.00  0.00           C
ATOM   7208 0C21 POPEY 287      33.831  40.066  43.059  1.00  0.00           C
ATOM   7210 1C21 POPEY 287      35.101  40.836  43.299  1.00  0.00           C
ATOM   7213 2C21 POPEY 287      35.991  40.076  44.299  1.00  0.00           C
ATOM   7216 3C21 POPEY 287      35.441  40.107  45.729  1.00  0.00           C
ATOM   7219 4C21 POPEY 287      35.981  38.986  46.628  1.00  0.00           C
ATOM   7222 5C21 POPEY 287      37.491  39.046  46.849  1.00  0.00           C
ATOM   7225 6C21 POPEY 287      38.021  37.777  47.519  1.00  0.00           C
ATOM   7228 7C21 POPEY 287      39.541  37.796  47.709  1.00  0.00           C
ATOM   7231 8C21 POPEY 287      40.111  36.457  48.169  1.00  0.00           C
ATOM   7235  C33 POPEY 287      29.051  39.137  33.679  1.00  0.00           C
ATOM   7238  C34 POPEY 287      30.051  38.576  34.689  1.00  0.00           C
ATOM   7241  C35 POPEY 287      29.421  37.636  35.719  1.00  0.00           C
ATOM   7244  C36 POPEY 287      30.011  37.837  37.119  1.00  0.00           C
ATOM   7247  C37 POPEY 287      29.441  36.867  38.149  1.00  0.00           C
ATOM   7250  C38 POPEY 287      29.861  37.216  39.579  1.00  0.00           C
ATOM   7253  C39 POPEY 287      31.351  36.976  39.869  1.00  0.00           C
ATOM   7256 0C31 POPEY 287      31.581  36.736  41.368  1.00  0.00           C
ATOM   7259 1C31 POPEY 287      33.051  36.556  41.758  1.00  0.00           C
ATOM   7262 2C31 POPEY 287      33.191  36.116  43.229  1.00  0.00           C
ATOM   7265 3C31 POPEY 287      34.581  36.346  43.829  1.00  0.00           C
ATOM   7268 4C31 POPEY 287      35.561  35.176  43.699  1.00  0.00           C
ATOM   7271 5C31 POPEY 287      36.951  35.576  44.209  1.00  0.00           C
ATOM   7274 6C31 POPEY 287      38.031  34.496  44.038  1.00  0.00           C
ATOM   7278  NH3 POPEZ 288       9.991 114.497  32.719  1.00  0.00           N
ATOM   7282  C12 POPEZ 288       9.721 115.306  31.469  1.00  0.00           C
ATOM   7285  C11 POPEZ 288       8.261 115.227  30.979  1.00  0.00           C
ATOM   7288  P   POPEZ 288       7.271 117.467  29.968  1.00  0.00           P
ATOM   7289  O13 POPEZ 288       8.221 117.157  28.879  1.00  0.00           O
ATOM   7290  O14 POPEZ 288       5.841 117.377  29.638  1.00  0.00           O
ATOM   7291  O11 POPEZ 288       7.541 118.916  30.529  1.00  0.00           O
ATOM   7292  O12 POPEZ 288       7.541 116.458  31.189  1.00  0.00           O
ATOM   7293  C1  POPEZ 288       8.411 119.247  31.599  1.00  0.00           C
ATOM   7296  C2  POPEZ 288       7.671 119.947  32.779  1.00  0.00           C
ATOM   7298  O21 POPEZ 288       8.501 119.716  33.928  1.00  0.00           O
ATOM   7299  C21 POPEZ 288       8.821 120.747  34.679  1.00  0.00           C
ATOM   7300  O22 POPEZ 288       8.251 121.816  34.739  1.00  0.00           O
ATOM   7301  C22 POPEZ 288      10.031 120.306  35.508  1.00  0.00           C
ATOM   7304  C3  POPEZ 288       6.241 119.387  33.039  1.00  0.00           C
ATOM   7307  O31 POPEZ 288       5.301 120.376  33.538  1.00  0.00           O
ATOM   7308  C31 POPEZ 288       4.781 120.336  34.768  1.00  0.00           C
ATOM   7309  O32 POPEZ 288       3.731 120.907  35.059  1.00  0.00           O
ATOM   7310  C32 POPEZ 288       5.601 119.548  35.789  1.00  0.00           C
ATOM   7313  C23 POPEZ 288      10.301 121.147  36.769  1.00  0.00           C
ATOM   7316  C24 POPEZ 288       9.611 120.658  38.049  1.00  0.00           C
ATOM   7319  C25 POPEZ 288      10.101 121.396  39.299  1.00  0.00           C
ATOM   7322  C26 POPEZ 288      11.531 121.017  39.749  1.00  0.00           C
ATOM   7325  C27 POPEZ 288      12.021 121.796  40.979  1.00  0.00           C
ATOM   7328  C28 POPEZ 288      11.351 121.357  42.299  1.00  0.00           C
ATOM   7331  C29 POPEZ 288      10.691 122.497  43.029  1.00  0.00           C
ATOM   7333 0C21 POPEZ 288      10.381 122.568  44.328  1.00  0.00           C
ATOM   7335 1C21 POPEZ 288      10.611 121.536  45.409  1.00  0.00           C
ATOM   7338 2C21 POPEZ 288      10.431 122.176  46.809  1.00  0.00           C
ATOM   7341 3C21 POPEZ 288      10.621 121.166  47.948  1.00  0.00           C
ATOM   7344 4C21 POPEZ 288      10.231 121.707  49.349  1.00  0.00           C
ATOM   7347 5C21 POPEZ 288       9.561 120.597  50.169  1.00  0.00           C
ATOM   7350 6C21 POPEZ 288       9.261 120.907  51.639  1.00  0.00           C
ATOM   7353 7C21 POPEZ 288       8.201 119.928  52.179  1.00  0.00           C
ATOM   7356 8C21 POPEZ 288       8.051 119.888  53.698  1.00  0.00           C
ATOM   7360  C33 POPEZ 288       5.121 119.786  37.249  1.00  0.00           C
ATOM   7363  C34 POPEZ 288       5.581 118.657  38.179  1.00  0.00           C
ATOM   7366  C35 POPEZ 288       5.631 119.096  39.649  1.00  0.00           C
ATOM   7369  C36 POPEZ 288       6.011 117.967  40.609  1.00  0.00           C
ATOM   7372  C37 POPEZ 288       5.991 118.407  42.088  1.00  0.00           C
ATOM   7375  C38 POPEZ 288       7.331 118.977  42.579  1.00  0.00           C
ATOM   7378  C39 POPEZ 288       7.401 120.507  42.629  1.00  0.00           C
ATOM   7381 0C31 POPEZ 288       6.501 121.127  43.699  1.00  0.00           C
ATOM   7384 1C31 POPEZ 288       6.711 122.637  43.819  1.00  0.00           C
ATOM   7387 2C31 POPEZ 288       5.621 123.347  44.649  1.00  0.00           C
ATOM   7390 3C31 POPEZ 288       4.251 123.438  43.968  1.00  0.00           C
ATOM   7393 4C31 POPEZ 288       3.201 124.217  44.768  1.00  0.00           C
ATOM   7396 5C31 POPEZ 288       1.948 124.487  43.909  1.00  0.00           C
ATOM   7399 6C31 POPEZ 288       0.868 125.327  44.599  1.00  0.00           C
ATOM   7403  NH3 POPEa 289      32.921   2.823  70.289  1.00  0.00           N
ATOM   7407  C12 POPEa 289      31.661   2.633  71.068  1.00  0.00           C
ATOM   7410  C11 POPEa 289      31.701   3.463  72.359  1.00  0.00           C
ATOM   7413  P   POPEa 289      33.341   5.226  73.329  1.00  0.00           P
ATOM   7414  O13 POPEa 289      34.371   4.186  73.568  1.00  0.00           O
ATOM   7415  O14 POPEa 289      32.451   5.606  74.439  1.00  0.00           O
ATOM   7416  O11 POPEa 289      34.031   6.456  72.648  1.00  0.00           O
ATOM   7417  O12 POPEa 289      32.411   4.696  72.129  1.00  0.00           O
ATOM   7418  C1  POPEa 289      35.261   6.326  71.939  1.00  0.00           C
ATOM   7421  C2  POPEa 289      35.081   5.956  70.438  1.00  0.00           C
ATOM   7423  O21 POPEa 289      36.251   6.416  69.748  1.00  0.00           O
ATOM   7424  C21 POPEa 289      36.301   6.216  68.439  1.00  0.00           C
ATOM   7425  O22 POPEa 289      35.741   5.326  67.838  1.00  0.00           O
ATOM   7426  C22 POPEa 289      37.231   7.266  67.829  1.00  0.00           C
ATOM   7429  C3  POPEa 289      33.771   6.576  69.839  1.00  0.00           C
ATOM   7432  O31 POPEa 289      33.181   5.686  68.849  1.00  0.00           O
ATOM   7433  C31 POPEa 289      33.011   6.226  67.639  1.00  0.00           C
ATOM   7434  O32 POPEa 289      33.261   7.376  67.329  1.00  0.00           O
ATOM   7435  C32 POPEa 289      32.421   5.186  66.688  1.00  0.00           C
ATOM   7438  C23 POPEa 289      37.791   6.916  66.428  1.00  0.00           C
ATOM   7441  C24 POPEa 289      38.791   7.976  65.948  1.00  0.00           C
ATOM   7444  C25 POPEa 289      40.061   7.416  65.279  1.00  0.00           C
ATOM   7447  C26 POPEa 289      40.141   7.586  63.759  1.00  0.00           C
ATOM   7450  C27 POPEa 289      41.531   7.156  63.239  1.00  0.00           C
ATOM   7453  C28 POPEa 289      41.751   7.376  61.739  1.00  0.00           C
ATOM   7456  C29 POPEa 289      41.781   8.846  61.399  1.00  0.00           C
ATOM   7458 0C21 POPEa 289      42.882   9.606  61.249  1.00  0.00           C
ATOM   7460 1C21 POPEa 289      44.321   9.186  61.349  1.00  0.00           C
ATOM   7463 2C21 POPEa 289      45.251   9.936  60.368  1.00  0.00           C
ATOM   7466 3C21 POPEa 289      45.281  11.456  60.589  1.00  0.00           C
ATOM   7469 4C21 POPEa 289      46.422  12.176  59.838  1.00  0.00           C
ATOM   7472 5C21 POPEa 289      46.501  13.666  60.178  1.00  0.00           C
ATOM   7475 6C21 POPEa 289      45.361  14.506  59.569  1.00  0.00           C
ATOM   7478 7C21 POPEa 289      45.541  16.006  59.799  1.00  0.00           C
ATOM   7481 8C21 POPEa 289      44.441  16.836  59.149  1.00  0.00           C
ATOM   7485  C33 POPEa 289      32.931   5.256  65.228  1.00  0.00           C
ATOM   7488  C34 POPEa 289      32.331   4.096  64.419  1.00  0.00           C
ATOM   7491  C35 POPEa 289      32.591   4.226  62.909  1.00  0.00           C
ATOM   7494  C36 POPEa 289      31.571   5.156  62.249  1.00  0.00           C
ATOM   7497  C37 POPEa 289      31.861   5.426  60.768  1.00  0.00           C
ATOM   7500  C38 POPEa 289      32.841   6.586  60.589  1.00  0.00           C
ATOM   7503  C39 POPEa 289      33.431   6.696  59.178  1.00  0.00           C
ATOM   7506 0C31 POPEa 289      32.391   6.916  58.068  1.00  0.00           C
ATOM   7509 1C31 POPEa 289      33.071   7.136  56.709  1.00  0.00           C
ATOM   7512 2C31 POPEa 289      32.111   7.086  55.519  1.00  0.00           C
ATOM   7515 3C31 POPEa 289      32.161   5.766  54.729  1.00  0.00           C
ATOM   7518 4C31 POPEa 289      31.671   4.546  55.529  1.00  0.00           C
ATOM   7521 5C31 POPEa 289      31.951   3.223  54.809  1.00  0.00           C
ATOM   7524 6C31 POPEa 289      31.621   1.993  55.669  1.00  0.00           C
ATOM   7528  NH3 POPEb 290       2.641   2.425  72.919  1.00  0.00           N
ATOM   7532  C12 POPEb 290       2.311   2.815  74.339  1.00  0.00           C
ATOM   7535  C11 POPEb 290       0.988   2.204  74.849  1.00  0.00           C
ATOM   7538  P   POPEb 290       0.338   0.014  73.638  1.00  0.00           P
ATOM   7539  O13 POPEb 290       1.168  -1.156  73.308  1.00  0.00           O
ATOM   7540  O14 POPEb 290      -1.072  -0.247  73.989  1.00  0.00           O
ATOM   7541  O11 POPEb 290       0.418   1.054  72.438  1.00  0.00           O
ATOM   7542  O12 POPEb 290       1.018   0.784  74.818  1.00  0.00           O
ATOM   7543  C1  POPEb 290      -0.762   1.614  71.848  1.00  0.00           C
ATOM   7546  C2  POPEb 290      -0.792   1.253  70.349  1.00  0.00           C
ATOM   7548  O21 POPEb 290       0.348   1.915  69.759  1.00  0.00           O
ATOM   7549  C21 POPEb 290       1.038   1.133  68.928  1.00  0.00           C
ATOM   7550  O22 POPEb 290       0.758  -0.026  68.659  1.00  0.00           O
ATOM   7551  C22 POPEb 290       2.141   1.945  68.259  1.00  0.00           C
ATOM   7554  C3  POPEb 290      -2.122   1.674  69.629  1.00  0.00           C
ATOM   7557  O31 POPEb 290      -1.852   2.234  68.319  1.00  0.00           O
ATOM   7558  C31 POPEb 290      -1.862   1.394  67.289  1.00  0.00           C
ATOM   7559  O32 POPEb 290      -2.282   0.254  67.298  1.00  0.00           O
ATOM   7560  C32 POPEb 290      -1.112   2.034  66.118  1.00  0.00           C
ATOM   7563  C23 POPEb 290       2.861   1.103  67.169  1.00  0.00           C
ATOM   7566  C24 POPEb 290       3.641   1.924  66.149  1.00  0.00           C
ATOM   7569  C25 POPEb 290       5.041   2.344  66.609  1.00  0.00           C
ATOM   7572  C26 POPEb 290       5.741   3.123  65.498  1.00  0.00           C
ATOM   7575  C27 POPEb 290       7.201   3.545  65.719  1.00  0.00           C
ATOM   7578  C28 POPEb 290       7.751   4.058  64.369  1.00  0.00           C
ATOM   7581  C29 POPEb 290       9.151   4.606  64.279  1.00  0.00           C
ATOM   7583 0C21 POPEb 290       9.891   4.578  63.159  1.00  0.00           C
ATOM   7585 1C21 POPEb 290       9.461   3.948  61.849  1.00  0.00           C
ATOM   7588 2C21 POPEb 290       9.971   2.493  61.828  1.00  0.00           C
ATOM   7591 3C21 POPEb 290       9.541   1.654  60.609  1.00  0.00           C
ATOM   7594 4C21 POPEb 290       9.891   0.163  60.759  1.00  0.00           C
ATOM   7597 5C21 POPEb 290      11.301  -0.166  61.298  1.00  0.00           C
ATOM   7600 6C21 POPEb 290      11.411  -0.147  62.839  1.00  0.00           C
ATOM   7603 7C21 POPEb 290      12.661  -0.837  63.369  1.00  0.00           C
ATOM   7606 8C21 POPEb 290      12.741  -0.725  64.889  1.00  0.00           C
ATOM   7610  C33 POPEb 290      -1.822   1.784  64.779  1.00  0.00           C
ATOM   7613  C34 POPEb 290      -1.092   2.474  63.619  1.00  0.00           C
ATOM   7616  C35 POPEb 290      -2.002   2.645  62.399  1.00  0.00           C
ATOM   7619  C36 POPEb 290      -1.362   3.475  61.288  1.00  0.00           C
ATOM   7622  C37 POPEb 290      -2.302   3.734  60.118  1.00  0.00           C
ATOM   7625  C38 POPEb 290      -1.682   4.706  59.108  1.00  0.00           C
ATOM   7628  C39 POPEb 290      -2.492   4.867  57.819  1.00  0.00           C
ATOM   7631 0C31 POPEb 290      -1.592   4.827  56.579  1.00  0.00           C
ATOM   7634 1C31 POPEb 290      -2.312   5.168  55.279  1.00  0.00           C
ATOM   7637 2C31 POPEb 290      -1.362   5.308  54.079  1.00  0.00           C
ATOM   7640 3C31 POPEb 290      -0.632   4.028  53.658  1.00  0.00           C
ATOM   7643 4C31 POPEb 290       0.218   4.296  52.399  1.00  0.00           C
ATOM   7646 5C31 POPEb 290       1.138   3.134  51.979  1.00  0.00           C
ATOM   7649 6C31 POPEb 290       1.978   3.475  50.739  1.00  0.00           C
ATOM   7653  NH3 POPEc 291     103.902 101.626  29.369  1.00  0.00           N
ATOM   7657  C12 POPEc 291     104.011 103.127  29.328  1.00  0.00           C
ATOM   7660  C11 POPEc 291     104.511 103.657  30.669  1.00  0.00           C
ATOM   7663  P   POPEc 291     103.011 105.756  31.028  1.00  0.00           P
ATOM   7664  O13 POPEc 291     102.923 106.947  30.159  1.00  0.00           O
ATOM   7665  O14 POPEc 291     101.971 104.716  30.919  1.00  0.00           O
ATOM   7666  O11 POPEc 291     103.321 106.096  32.538  1.00  0.00           O
ATOM   7667  O12 POPEc 291     104.401 105.077  30.698  1.00  0.00           O
ATOM   7668  C1  POPEc 291     102.801 107.227  33.229  1.00  0.00           C
ATOM   7671  C2  POPEc 291     103.141 107.108  34.749  1.00  0.00           C
ATOM   7673  O21 POPEc 291     102.451 108.107  35.529  1.00  0.00           O
ATOM   7674  C21 POPEc 291     101.581 107.617  36.399  1.00  0.00           C
ATOM   7675  O22 POPEc 291     100.441 107.286  36.158  1.00  0.00           O
ATOM   7676  C22 POPEc 291     102.262 107.467  37.779  1.00  0.00           C
ATOM   7679  C3  POPEc 291     104.661 107.257  35.019  1.00  0.00           C
ATOM   7682  O31 POPEc 291     104.972 106.787  36.349  1.00  0.00           O
ATOM   7683  C31 POPEc 291     106.262 106.866  36.659  1.00  0.00           C
ATOM   7684  O32 POPEc 291     107.151 107.108  35.869  1.00  0.00           O
ATOM   7685  C32 POPEc 291     106.492 106.607  38.138  1.00  0.00           C
ATOM   7688  C23 POPEc 291     101.393 106.766  38.868  1.00  0.00           C
ATOM   7691  C24 POPEc 291     102.243 106.106  39.978  1.00  0.00           C
ATOM   7694  C25 POPEc 291     102.571 106.997  41.189  1.00  0.00           C
ATOM   7697  C26 POPEc 291     101.393 107.097  42.158  1.00  0.00           C
ATOM   7700  C27 POPEc 291     101.701 107.857  43.458  1.00  0.00           C
ATOM   7703  C28 POPEc 291     100.462 107.957  44.369  1.00  0.00           C
ATOM   7706  C29 POPEc 291     100.751 108.587  45.708  1.00  0.00           C
ATOM   7708 0C21 POPEc 291     100.221 109.727  46.199  1.00  0.00           C
ATOM   7710 1C21 POPEc 291      99.221 110.616  45.508  1.00  0.00           C
ATOM   7713 2C21 POPEc 291      98.941 111.908  46.298  1.00  0.00           C
ATOM   7716 3C21 POPEc 291      98.111 111.666  47.579  1.00  0.00           C
ATOM   7719 4C21 POPEc 291      98.213 112.777  48.639  1.00  0.00           C
ATOM   7722 5C21 POPEc 291      97.841 114.176  48.128  1.00  0.00           C
ATOM   7725 6C21 POPEc 291      97.882 115.227  49.258  1.00  0.00           C
ATOM   7728 7C21 POPEc 291      97.643 116.656  48.759  1.00  0.00           C
ATOM   7731 8C21 POPEc 291      97.812 117.708  49.859  1.00  0.00           C
ATOM   7735  C33 POPEc 291     105.751 107.556  39.108  1.00  0.00           C
ATOM   7738  C34 POPEc 291     106.393 107.587  40.508  1.00  0.00           C
ATOM   7741  C35 POPEc 291     106.823 106.206  41.018  1.00  0.00           C
ATOM   7744  C36 POPEc 291     107.151 106.166  42.509  1.00  0.00           C
ATOM   7747  C37 POPEc 291     107.643 104.767  42.909  1.00  0.00           C
ATOM   7750  C38 POPEc 291     107.701 104.506  44.429  1.00  0.00           C
ATOM   7753  C39 POPEc 291     108.181 103.088  44.718  1.00  0.00           C
ATOM   7756 0C31 POPEc 291     108.421 102.777  46.209  1.00  0.00           C
ATOM   7759 1C31 POPEc 291     108.922 101.337  46.409  1.00  0.00           C
ATOM   7762 2C31 POPEc 291     109.391 101.017  47.839  1.00  0.00           C
ATOM   7765 3C31 POPEc 291     108.321 101.166  48.928  1.00  0.00           C
ATOM   7768 4C31 POPEc 291     107.062 100.306  48.699  1.00  0.00           C
ATOM   7771 5C31 POPEc 291     106.132 100.297  49.919  1.00  0.00           C
ATOM   7774 6C31 POPEc 291     104.872  99.456  49.718  1.00  0.00           C
ATOM   7778  NH3 POPEd 292      64.261 100.706  25.729  1.00  0.00           N
ATOM   7782  C12 POPEd 292      64.811 100.346  24.378  1.00  0.00           C
ATOM   7785  C11 POPEd 292      64.261  99.007  23.809  1.00  0.00           C
ATOM   7788  P   POPEd 292      61.961  98.167  24.789  1.00  0.00           P
ATOM   7789  O13 POPEd 292      60.531  98.426  24.529  1.00  0.00           O
ATOM   7790  O14 POPEd 292      62.291  96.726  24.809  1.00  0.00           O
ATOM   7791  O11 POPEd 292      62.451  98.818  26.139  1.00  0.00           O
ATOM   7792  O12 POPEd 292      62.831  98.927  23.699  1.00  0.00           O
ATOM   7793  C1  POPEd 292      61.601  98.827  27.278  1.00  0.00           C
ATOM   7796  C2  POPEd 292      61.541  97.407  27.899  1.00  0.00           C
ATOM   7798  O21 POPEd 292      60.771  97.467  29.099  1.00  0.00           O
ATOM   7799  C21 POPEd 292      59.471  97.657  28.928  1.00  0.00           C
ATOM   7800  O22 POPEd 292      58.861  97.537  27.868  1.00  0.00           O
ATOM   7801  C22 POPEd 292      58.841  97.897  30.298  1.00  0.00           C
ATOM   7804  C3  POPEd 292      62.991  96.877  28.169  1.00  0.00           C
ATOM   7807  O31 POPEd 292      62.991  95.737  29.069  1.00  0.00           O
ATOM   7808  C31 POPEd 292      63.241  96.087  30.349  1.00  0.00           C
ATOM   7809  O32 POPEd 292      63.511  97.207  30.719  1.00  0.00           O
ATOM   7810  C32 POPEd 292      63.061  94.867  31.269  1.00  0.00           C
ATOM   7813  C23 POPEd 292      59.881  98.407  31.319  1.00  0.00           C
ATOM   7816  C24 POPEd 292      59.251  98.887  32.618  1.00  0.00           C
ATOM   7819  C25 POPEd 292      60.331  98.946  33.699  1.00  0.00           C
ATOM   7822  C26 POPEd 292      59.821  99.036  35.129  1.00  0.00           C
ATOM   7825  C27 POPEd 292      60.961  98.706  36.098  1.00  0.00           C
ATOM   7828  C28 POPEd 292      60.831  99.396  37.468  1.00  0.00           C
ATOM   7831  C29 POPEd 292      60.172  98.536  38.509  1.00  0.00           C
ATOM   7833 0C21 POPEd 292      60.451  98.557  39.819  1.00  0.00           C
ATOM   7835 1C21 POPEd 292      61.422  99.506  40.508  1.00  0.00           C
ATOM   7838 2C21 POPEd 292      60.751 100.266  41.669  1.00  0.00           C
ATOM   7841 3C21 POPEd 292      60.301  99.357  42.809  1.00  0.00           C
ATOM   7844 4C21 POPEd 292      59.731 100.107  44.019  1.00  0.00           C
ATOM   7847 5C21 POPEd 292      60.801 100.777  44.889  1.00  0.00           C
ATOM   7850 6C21 POPEd 292      60.181 101.467  46.109  1.00  0.00           C
ATOM   7853 7C21 POPEd 292      61.201 102.216  46.969  1.00  0.00           C
ATOM   7856 8C21 POPEd 292      60.531 102.906  48.169  1.00  0.00           C
ATOM   7860  C33 POPEd 292      62.641  95.317  32.699  1.00  0.00           C
ATOM   7863  C34 POPEd 292      62.471  94.166  33.709  1.00  0.00           C
ATOM   7866  C35 POPEd 292      61.781  94.646  34.999  1.00  0.00           C
ATOM   7869  C36 POPEd 292      61.831  93.627  36.158  1.00  0.00           C
ATOM   7872  C37 POPEd 292      62.742  94.096  37.309  1.00  0.00           C
ATOM   7875  C38 POPEd 292      63.201  92.976  38.268  1.00  0.00           C
ATOM   7878  C39 POPEd 292      62.091  92.327  39.108  1.00  0.00           C
ATOM   7881 0C31 POPEd 292      61.422  93.286  40.108  1.00  0.00           C
ATOM   7884 1C31 POPEd 292      60.541  92.537  41.119  1.00  0.00           C
ATOM   7887 2C31 POPEd 292      59.551  93.426  41.878  1.00  0.00           C
ATOM   7890 3C31 POPEd 292      60.201  94.497  42.779  1.00  0.00           C
ATOM   7893 4C31 POPEd 292      59.241  94.956  43.889  1.00  0.00           C
ATOM   7896 5C31 POPEd 292      59.781  96.147  44.679  1.00  0.00           C
ATOM   7899 6C31 POPEd 292      58.981  96.446  45.948  1.00  0.00           C
ATOM   7903  NH3 POPEe 293      14.071  64.146  28.649  1.00  0.00           N
ATOM   7907  C12 POPEe 293      13.831  63.067  29.648  1.00  0.00           C
ATOM   7910  C11 POPEe 293      13.801  61.716  28.909  1.00  0.00           C
ATOM   7913  P   POPEe 293      13.701  60.567  26.558  1.00  0.00           P
ATOM   7914  O13 POPEe 293      12.421  60.576  25.809  1.00  0.00           O
ATOM   7915  O14 POPEe 293      14.961  60.516  25.769  1.00  0.00           O
ATOM   7916  O11 POPEe 293      13.641  59.368  27.589  1.00  0.00           O
ATOM   7917  O12 POPEe 293      13.781  61.868  27.478  1.00  0.00           O
ATOM   7918  C1  POPEe 293      14.721  58.476  27.868  1.00  0.00           C
ATOM   7921  C2  POPEe 293      14.701  58.106  29.378  1.00  0.00           C
ATOM   7923  O21 POPEe 293      15.531  58.986  30.159  1.00  0.00           O
ATOM   7924  C21 POPEe 293      16.841  58.857  30.059  1.00  0.00           C
ATOM   7925  O22 POPEe 293      17.451  58.216  29.219  1.00  0.00           O
ATOM   7926  C22 POPEe 293      17.441  59.596  31.259  1.00  0.00           C
ATOM   7929  C3  POPEe 293      14.991  56.596  29.679  1.00  0.00           C
ATOM   7932  O31 POPEe 293      15.261  56.336  31.069  1.00  0.00           O
ATOM   7933  C31 POPEe 293      14.191  56.446  31.878  1.00  0.00           C
ATOM   7934  O32 POPEe 293      13.081  56.766  31.529  1.00  0.00           O
ATOM   7935  C32 POPEe 293      14.591  56.126  33.319  1.00  0.00           C
ATOM   7938  C23 POPEe 293      18.021  58.636  32.329  1.00  0.00           C
ATOM   7941  C24 POPEe 293      18.251  59.306  33.699  1.00  0.00           C
ATOM   7944  C25 POPEe 293      19.011  58.416  34.698  1.00  0.00           C
ATOM   7947  C26 POPEe 293      19.231  59.067  36.088  1.00  0.00           C
ATOM   7950  C27 POPEe 293      20.421  58.507  36.909  1.00  0.00           C
ATOM   7953  C28 POPEe 293      20.091  57.416  37.959  1.00  0.00           C
ATOM   7956  C29 POPEe 293      21.381  56.777  38.429  1.00  0.00           C
ATOM   7958 0C21 POPEe 293      21.821  56.576  39.689  1.00  0.00           C
ATOM   7960 1C21 POPEe 293      21.111  56.906  40.968  1.00  0.00           C
ATOM   7963 2C21 POPEe 293      21.621  56.027  42.128  1.00  0.00           C
ATOM   7966 3C21 POPEe 293      20.781  56.166  43.408  1.00  0.00           C
ATOM   7969 4C21 POPEe 293      21.461  55.567  44.649  1.00  0.00           C
ATOM   7972 5C21 POPEe 293      20.571  55.527  45.899  1.00  0.00           C
ATOM   7975 6C21 POPEe 293      21.361  55.786  47.189  1.00  0.00           C
ATOM   7978 7C21 POPEe 293      20.471  55.766  48.439  1.00  0.00           C
ATOM   7981 8C21 POPEe 293      21.201  56.046  49.749  1.00  0.00           C
ATOM   7985  C33 POPEe 293      14.561  57.376  34.239  1.00  0.00           C
ATOM   7988  C34 POPEe 293      14.901  57.006  35.689  1.00  0.00           C
ATOM   7991  C35 POPEe 293      15.321  58.207  36.559  1.00  0.00           C
ATOM   7994  C36 POPEe 293      15.771  57.766  37.959  1.00  0.00           C
ATOM   7997  C37 POPEe 293      16.261  58.896  38.879  1.00  0.00           C
ATOM   8000  C38 POPEe 293      16.641  58.336  40.259  1.00  0.00           C
ATOM   8003  C39 POPEe 293      17.231  59.387  41.218  1.00  0.00           C
ATOM   8006 0C31 POPEe 293      17.501  58.787  42.608  1.00  0.00           C
ATOM   8009 1C31 POPEe 293      18.271  59.757  43.518  1.00  0.00           C
ATOM   8012 2C31 POPEe 293      18.551  59.216  44.929  1.00  0.00           C
ATOM   8015 3C31 POPEe 293      17.281  58.946  45.759  1.00  0.00           C
ATOM   8018 4C31 POPEe 293      17.601  58.826  47.249  1.00  0.00           C
ATOM   8021 5C31 POPEe 293      16.351  58.596  48.119  1.00  0.00           C
ATOM   8024 6C31 POPEe 293      16.661  58.596  49.619  1.00  0.00           C
ATOM   8028  NH3 POPEf 294      51.531  68.516  29.029  1.00  0.00           N
ATOM   8032  C12 POPEf 294      50.521  67.546  29.588  1.00  0.00           C
ATOM   8035  C11 POPEf 294      51.151  66.316  30.238  1.00  0.00           C
ATOM   8038  P   POPEf 294      49.531  64.257  30.789  1.00  0.00           P
ATOM   8039  O13 POPEf 294      48.131  64.326  31.288  1.00  0.00           O
ATOM   8040  O14 POPEf 294      49.741  63.846  29.378  1.00  0.00           O
ATOM   8041  O11 POPEf 294      50.371  63.306  31.758  1.00  0.00           O
ATOM   8042  O12 POPEf 294      50.151  65.676  31.009  1.00  0.00           O
ATOM   8043  C1  POPEf 294      51.661  63.687  32.249  1.00  0.00           C
ATOM   8046  C2  POPEf 294      51.611  64.457  33.609  1.00  0.00           C
ATOM   8048  O21 POPEf 294      52.951  64.626  34.108  1.00  0.00           O
ATOM   8049  C21 POPEf 294      53.521  65.797  33.879  1.00  0.00           C
ATOM   8050  O22 POPEf 294      53.021  66.727  33.259  1.00  0.00           O
ATOM   8051  C22 POPEf 294      54.921  65.817  34.509  1.00  0.00           C
ATOM   8054  C3  POPEf 294      50.781  63.676  34.669  1.00  0.00           C
ATOM   8057  O31 POPEf 294      50.651  64.416  35.908  1.00  0.00           O
ATOM   8058  C31 POPEf 294      50.511  63.647  36.989  1.00  0.00           C
ATOM   8059  O32 POPEf 294      50.541  62.426  36.989  1.00  0.00           O
ATOM   8060  C32 POPEf 294      50.411  64.496  38.259  1.00  0.00           C
ATOM   8063  C23 POPEf 294      55.071  66.916  35.578  1.00  0.00           C
ATOM   8066  C24 POPEf 294      56.211  66.646  36.579  1.00  0.00           C
ATOM   8069  C25 POPEf 294      56.411  67.727  37.659  1.00  0.00           C
ATOM   8072  C26 POPEf 294      55.791  67.397  39.029  1.00  0.00           C
ATOM   8075  C27 POPEf 294      56.492  68.047  40.229  1.00  0.00           C
ATOM   8078  C28 POPEf 294      55.771  67.777  41.569  1.00  0.00           C
ATOM   8081  C29 POPEf 294      56.681  67.527  42.748  1.00  0.00           C
ATOM   8083 0C21 POPEf 294      57.341  68.426  43.499  1.00  0.00           C
ATOM   8085 1C21 POPEf 294      57.321  69.916  43.349  1.00  0.00           C
ATOM   8088 2C21 POPEf 294      57.131  70.666  44.679  1.00  0.00           C
ATOM   8091 3C21 POPEf 294      55.721  70.497  45.279  1.00  0.00           C
ATOM   8094 4C21 POPEf 294      55.481  71.317  46.559  1.00  0.00           C
ATOM   8097 5C21 POPEf 294      55.691  72.826  46.368  1.00  0.00           C
ATOM   8100 6C21 POPEf 294      55.071  73.656  47.499  1.00  0.00           C
ATOM   8103 7C21 POPEf 294      55.251  75.158  47.299  1.00  0.00           C
ATOM   8106 8C21 POPEf 294      54.601  76.007  48.399  1.00  0.00           C
ATOM   8110  C33 POPEf 294      49.581  63.896  39.419  1.00  0.00           C
ATOM   8113  C34 POPEf 294      49.971  64.547  40.759  1.00  0.00           C
ATOM   8116  C35 POPEf 294      49.221  63.966  41.969  1.00  0.00           C
ATOM   8119  C36 POPEf 294      49.681  64.547  43.319  1.00  0.00           C
ATOM   8122  C37 POPEf 294      48.961  63.867  44.499  1.00  0.00           C
ATOM   8125  C38 POPEf 294      49.521  64.297  45.859  1.00  0.00           C
ATOM   8128  C39 POPEf 294      48.711  65.407  46.538  1.00  0.00           C
ATOM   8131 0C31 POPEf 294      47.381  64.886  47.119  1.00  0.00           C
ATOM   8134 1C31 POPEf 294      46.691  65.856  48.089  1.00  0.00           C
ATOM   8137 2C31 POPEf 294      45.541  65.188  48.849  1.00  0.00           C
ATOM   8140 3C31 POPEf 294      46.021  64.306  50.018  1.00  0.00           C
ATOM   8143 4C31 POPEf 294      44.961  63.306  50.489  1.00  0.00           C
ATOM   8146 5C31 POPEf 294      45.431  62.486  51.698  1.00  0.00           C
ATOM   8149 6C31 POPEf 294      44.371  61.497  52.189  1.00  0.00           C
ATOM   8153  NH3 POPEg 295      28.671  68.866  69.088  1.00  0.00           N
ATOM   8157  C12 POPEg 295      28.081  67.857  70.018  1.00  0.00           C
ATOM   8160  C11 POPEg 295      26.571  68.096  70.128  1.00  0.00           C
ATOM   8163  P   POPEg 295      25.631  65.646  70.169  1.00  0.00           P
ATOM   8164  O13 POPEg 295      26.761  64.757  70.419  1.00  0.00           O
ATOM   8165  O14 POPEg 295      24.291  65.216  70.668  1.00  0.00           O
ATOM   8166  O11 POPEg 295      25.551  66.046  68.659  1.00  0.00           O
ATOM   8167  O12 POPEg 295      25.921  67.047  70.858  1.00  0.00           O
ATOM   8168  C1  POPEg 295      24.491  65.596  67.818  1.00  0.00           C
ATOM   8171  C2  POPEg 295      24.931  65.786  66.349  1.00  0.00           C
ATOM   8173  O21 POPEg 295      23.961  65.196  65.469  1.00  0.00           O
ATOM   8174  C21 POPEg 295      22.841  65.846  65.259  1.00  0.00           C
ATOM   8175  O22 POPEg 295      22.491  66.896  65.789  1.00  0.00           O
ATOM   8176  C22 POPEg 295      22.041  65.066  64.198  1.00  0.00           C
ATOM   8179  C3  POPEg 295      26.311  65.107  66.109  1.00  0.00           C
ATOM   8182  O31 POPEg 295      26.751  65.298  64.739  1.00  0.00           O
ATOM   8183  C31 POPEg 295      26.541  64.257  63.939  1.00  0.00           C
ATOM   8184  O32 POPEg 295      26.241  63.126  64.258  1.00  0.00           O
ATOM   8185  C32 POPEg 295      26.581  64.716  62.478  1.00  0.00           C
ATOM   8188  C23 POPEg 295      22.351  65.446  62.718  1.00  0.00           C
ATOM   8191  C24 POPEg 295      22.021  64.306  61.739  1.00  0.00           C
ATOM   8194  C25 POPEg 295      21.851  64.726  60.269  1.00  0.00           C
ATOM   8197  C26 POPEg 295      22.971  65.586  59.669  1.00  0.00           C
ATOM   8200  C27 POPEg 295      22.531  67.027  59.378  1.00  0.00           C
ATOM   8203  C28 POPEg 295      23.511  67.767  58.448  1.00  0.00           C
ATOM   8206  C29 POPEg 295      23.021  69.137  58.068  1.00  0.00           C
ATOM   8208 0C21 POPEg 295      22.141  69.426  57.099  1.00  0.00           C
ATOM   8210 1C21 POPEg 295      21.451  68.457  56.169  1.00  0.00           C
ATOM   8213 2C21 POPEg 295      19.911  68.616  56.119  1.00  0.00           C
ATOM   8216 3C21 POPEg 295      19.421  70.027  55.719  1.00  0.00           C
ATOM   8219 4C21 POPEg 295      17.961  70.007  55.248  1.00  0.00           C
ATOM   8222 5C21 POPEg 295      17.381  71.396  54.919  1.00  0.00           C
ATOM   8225 6C21 POPEg 295      16.681  72.077  56.088  1.00  0.00           C
ATOM   8228 7C21 POPEg 295      15.731  73.196  55.628  1.00  0.00           C
ATOM   8231 8C21 POPEg 295      14.941  73.817  56.779  1.00  0.00           C
ATOM   8235  C33 POPEg 295      27.841  65.527  62.079  1.00  0.00           C
ATOM   8238  C34 POPEg 295      29.101  64.687  61.849  1.00  0.00           C
ATOM   8241  C35 POPEg 295      28.941  63.527  60.838  1.00  0.00           C
ATOM   8244  C36 POPEg 295      28.351  63.966  59.499  1.00  0.00           C
ATOM   8247  C37 POPEg 295      28.341  62.857  58.429  1.00  0.00           C
ATOM   8250  C38 POPEg 295      28.671  63.376  57.029  1.00  0.00           C
ATOM   8253  C39 POPEg 295      27.701  64.446  56.498  1.00  0.00           C
ATOM   8256 0C31 POPEg 295      26.421  63.867  55.878  1.00  0.00           C
ATOM   8259 1C31 POPEg 295      25.441  64.956  55.448  1.00  0.00           C
ATOM   8262 2C31 POPEg 295      24.331  64.438  54.529  1.00  0.00           C
ATOM   8265 3C31 POPEg 295      23.461  65.576  53.978  1.00  0.00           C
ATOM   8268 4C31 POPEg 295      22.341  65.066  53.059  1.00  0.00           C
ATOM   8271 5C31 POPEg 295      21.461  66.206  52.518  1.00  0.00           C
ATOM   8274 6C31 POPEg 295      20.291  65.716  51.678  1.00  0.00           C
ATOM   8278  NH3 POPEh 296       5.161  68.277  70.989  1.00  0.00           N
ATOM   8282  C12 POPEh 296       5.891  67.106  70.399  1.00  0.00           C
ATOM   8285  C11 POPEh 296       5.381  65.746  70.899  1.00  0.00           C
ATOM   8288  P   POPEh 296       6.301  64.326  68.919  1.00  0.00           P
ATOM   8289  O13 POPEh 296       6.841  65.427  68.098  1.00  0.00           O
ATOM   8290  O14 POPEh 296       6.901  62.986  68.758  1.00  0.00           O
ATOM   8291  O11 POPEh 296       4.751  64.188  68.618  1.00  0.00           O
ATOM   8292  O12 POPEh 296       6.261  64.707  70.449  1.00  0.00           O
ATOM   8293  C1  POPEh 296       4.301  63.447  67.489  1.00  0.00           C
ATOM   8296  C2  POPEh 296       3.441  64.326  66.548  1.00  0.00           C
ATOM   8298  O21 POPEh 296       2.651  63.566  65.609  1.00  0.00           O
ATOM   8299  C21 POPEh 296       3.181  62.586  64.919  1.00  0.00           C
ATOM   8300  O22 POPEh 296       4.341  62.207  64.939  1.00  0.00           O
ATOM   8301  C22 POPEh 296       2.088  61.977  64.048  1.00  0.00           C
ATOM   8304  C3  POPEh 296       4.281  65.446  65.859  1.00  0.00           C
ATOM   8307  O31 POPEh 296       3.451  66.478  65.239  1.00  0.00           O
ATOM   8308  C31 POPEh 296       3.201  66.257  63.949  1.00  0.00           C
ATOM   8309  O32 POPEh 296       3.591  65.298  63.309  1.00  0.00           O
ATOM   8310  C32 POPEh 296       2.411  67.406  63.349  1.00  0.00           C
ATOM   8313  C23 POPEh 296       2.651  60.996  63.008  1.00  0.00           C
ATOM   8316  C24 POPEh 296       1.758  60.876  61.789  1.00  0.00           C
ATOM   8319  C25 POPEh 296       2.291  59.916  60.729  1.00  0.00           C
ATOM   8322  C26 POPEh 296       1.618  60.166  59.378  1.00  0.00           C
ATOM   8325  C27 POPEh 296       1.838  59.006  58.408  1.00  0.00           C
ATOM   8328  C28 POPEh 296       1.288  59.326  57.018  1.00  0.00           C
ATOM   8331  C29 POPEh 296       1.658  58.227  56.069  1.00  0.00           C
ATOM   8333 0C21 POPEh 296       2.721  58.246  55.248  1.00  0.00           C
ATOM   8335 1C21 POPEh 296       3.741  59.347  55.169  1.00  0.00           C
ATOM   8338 2C21 POPEh 296       4.991  58.916  54.378  1.00  0.00           C
ATOM   8341 3C21 POPEh 296       4.701  58.687  52.899  1.00  0.00           C
ATOM   8344 4C21 POPEh 296       5.931  58.266  52.079  1.00  0.00           C
ATOM   8347 5C21 POPEh 296       5.631  58.336  50.578  1.00  0.00           C
ATOM   8350 6C21 POPEh 296       6.761  57.846  49.658  1.00  0.00           C
ATOM   8353 7C21 POPEh 296       6.651  56.376  49.269  1.00  0.00           C
ATOM   8356 8C21 POPEh 296       7.541  55.996  48.078  1.00  0.00           C
ATOM   8360  C33 POPEh 296       3.141  68.007  62.128  1.00  0.00           C
ATOM   8363  C34 POPEh 296       2.291  69.017  61.338  1.00  0.00           C
ATOM   8366  C35 POPEh 296       1.118  68.406  60.549  1.00  0.00           C
ATOM   8369  C36 POPEh 296       1.588  67.527  59.378  1.00  0.00           C
ATOM   8372  C37 POPEh 296       0.488  67.106  58.399  1.00  0.00           C
ATOM   8375  C38 POPEh 296       0.938  66.046  57.378  1.00  0.00           C
ATOM   8378  C39 POPEh 296       0.138  64.736  57.499  1.00  0.00           C
ATOM   8381 0C31 POPEh 296       0.278  63.787  56.309  1.00  0.00           C
ATOM   8384 1C31 POPEh 296      -0.652  62.576  56.478  1.00  0.00           C
ATOM   8387 2C31 POPEh 296      -0.912  61.766  55.199  1.00  0.00           C
ATOM   8390 3C31 POPEh 296      -2.072  60.777  55.409  1.00  0.00           C
ATOM   8393 4C31 POPEh 296      -2.962  60.556  54.178  1.00  0.00           C
ATOM   8396 5C31 POPEh 296      -4.442  60.446  54.588  1.00  0.00           C
ATOM   8399 6C31 POPEh 296      -5.422  60.236  53.429  1.00  0.00           C
ATOM   8403  NH3 POPEi 297      60.671   3.233  28.759  1.00  0.00           N
ATOM   8407  C12 POPEi 297      59.941   3.986  27.668  1.00  0.00           C
ATOM   8410  C11 POPEi 297      60.821   5.066  27.029  1.00  0.00           C
ATOM   8413  P   POPEi 297      59.132   7.096  26.888  1.00  0.00           P
ATOM   8414  O13 POPEi 297      59.371   8.456  26.358  1.00  0.00           O
ATOM   8415  O14 POPEi 297      57.731   6.616  26.779  1.00  0.00           O
ATOM   8416  O11 POPEi 297      59.531   7.076  28.408  1.00  0.00           O
ATOM   8417  O12 POPEi 297      60.081   6.006  26.249  1.00  0.00           O
ATOM   8418  C1  POPEi 297      60.481   7.946  29.029  1.00  0.00           C
ATOM   8421  C2  POPEi 297      60.941   7.346  30.389  1.00  0.00           C
ATOM   8423  O21 POPEi 297      60.251   7.946  31.509  1.00  0.00           O
ATOM   8424  C21 POPEi 297      60.851   8.696  32.418  1.00  0.00           C
ATOM   8425  O22 POPEi 297      61.921   9.266  32.338  1.00  0.00           O
ATOM   8426  C22 POPEi 297      59.921   8.816  33.639  1.00  0.00           C
ATOM   8429  C3  POPEi 297      62.481   7.196  30.519  1.00  0.00           C
ATOM   8432  O31 POPEi 297      62.812   6.556  31.779  1.00  0.00           O
ATOM   8433  C31 POPEi 297      62.581   5.256  31.809  1.00  0.00           C
ATOM   8434  O32 POPEi 297      62.331   4.556  30.828  1.00  0.00           O
ATOM   8435  C32 POPEi 297      62.771   4.726  33.219  1.00  0.00           C
ATOM   8438  C23 POPEi 297      60.661   9.076  34.978  1.00  0.00           C
ATOM   8441  C24 POPEi 297      60.221  10.366  35.689  1.00  0.00           C
ATOM   8444  C25 POPEi 297      61.161  10.796  36.828  1.00  0.00           C
ATOM   8447  C26 POPEi 297      61.131   9.866  38.049  1.00  0.00           C
ATOM   8450  C27 POPEi 297      62.161  10.286  39.108  1.00  0.00           C
ATOM   8453  C28 POPEi 297      62.311   9.276  40.269  1.00  0.00           C
ATOM   8456  C29 POPEi 297      63.511   9.636  41.119  1.00  0.00           C
ATOM   8458 0C21 POPEi 297      63.731   9.296  42.399  1.00  0.00           C
ATOM   8460 1C21 POPEi 297      62.871   8.386  43.239  1.00  0.00           C
ATOM   8463 2C21 POPEi 297      63.721   7.576  44.239  1.00  0.00           C
ATOM   8466 3C21 POPEi 297      63.031   6.286  44.698  1.00  0.00           C
ATOM   8469 4C21 POPEi 297      63.871   5.456  45.669  1.00  0.00           C
ATOM   8472 5C21 POPEi 297      63.291   4.046  45.869  1.00  0.00           C
ATOM   8475 6C21 POPEi 297      63.871   3.343  47.109  1.00  0.00           C
ATOM   8478 7C21 POPEi 297      63.081   2.083  47.499  1.00  0.00           C
ATOM   8481 8C21 POPEi 297      63.771   1.263  48.588  1.00  0.00           C
ATOM   8485  C33 POPEi 297      62.201   5.646  34.318  1.00  0.00           C
ATOM   8488  C34 POPEi 297      62.341   5.006  35.708  1.00  0.00           C
ATOM   8491  C35 POPEi 297      63.621   5.366  36.459  1.00  0.00           C
ATOM   8494  C36 POPEi 297      63.581   4.766  37.868  1.00  0.00           C
ATOM   8497  C37 POPEi 297      64.602   5.396  38.819  1.00  0.00           C
ATOM   8500  C38 POPEi 297      64.711   4.626  40.139  1.00  0.00           C
ATOM   8503  C39 POPEi 297      65.741   5.266  41.069  1.00  0.00           C
ATOM   8506 0C31 POPEi 297      66.221   4.326  42.179  1.00  0.00           C
ATOM   8509 1C31 POPEi 297      67.321   4.966  43.019  1.00  0.00           C
ATOM   8512 2C31 POPEi 297      67.951   3.986  44.019  1.00  0.00           C
ATOM   8515 3C31 POPEi 297      68.821   4.696  45.069  1.00  0.00           C
ATOM   8518 4C31 POPEi 297      67.971   5.376  46.158  1.00  0.00           C
ATOM   8521 5C31 POPEi 297      68.812   6.226  47.119  1.00  0.00           C
ATOM   8524 6C31 POPEi 297      67.981   6.916  48.208  1.00  0.00           C
ATOM   8528  NH3 POPEj 298      84.441  41.966  23.009  1.00  0.00           N
ATOM   8532  C12 POPEj 298      85.831  41.576  23.449  1.00  0.00           C
ATOM   8535  C11 POPEj 298      86.181  40.107  23.189  1.00  0.00           C
ATOM   8538  P   POPEj 298      88.271  38.806  24.178  1.00  0.00           P
ATOM   8539  O13 POPEj 298      88.032  37.426  23.679  1.00  0.00           O
ATOM   8540  O14 POPEj 298      89.271  39.636  23.488  1.00  0.00           O
ATOM   8541  O11 POPEj 298      88.681  38.646  25.729  1.00  0.00           O
ATOM   8542  O12 POPEj 298      86.881  39.566  24.309  1.00  0.00           O
ATOM   8543  C1  POPEj 298      89.902  37.907  25.969  1.00  0.00           C
ATOM   8546  C2  POPEj 298      90.462  37.996  27.429  1.00  0.00           C
ATOM   8548  O21 POPEj 298      89.492  37.607  28.439  1.00  0.00           O
ATOM   8549  C21 POPEj 298      89.381  36.306  28.639  1.00  0.00           C
ATOM   8550  O22 POPEj 298      89.811  35.426  27.919  1.00  0.00           O
ATOM   8551  C22 POPEj 298      88.762  36.056  30.029  1.00  0.00           C
ATOM   8554  C3  POPEj 298      90.982  39.426  27.769  1.00  0.00           C
ATOM   8557  O31 POPEj 298      91.082  39.636  29.209  1.00  0.00           O
ATOM   8558  C31 POPEj 298      90.573  40.786  29.658  1.00  0.00           C
ATOM   8559  O32 POPEj 298      90.283  41.746  28.969  1.00  0.00           O
ATOM   8560  C32 POPEj 298      90.361  40.766  31.179  1.00  0.00           C
ATOM   8563  C23 POPEj 298      89.632  36.688  31.158  1.00  0.00           C
ATOM   8566  C24 POPEj 298      89.161  36.497  32.608  1.00  0.00           C
ATOM   8569  C25 POPEj 298      90.182  37.056  33.629  1.00  0.00           C
ATOM   8572  C26 POPEj 298      89.872  36.626  35.079  1.00  0.00           C
ATOM   8575  C27 POPEj 298      91.101  36.497  36.009  1.00  0.00           C
ATOM   8578  C28 POPEj 298      90.761  35.756  37.338  1.00  0.00           C
ATOM   8581  C29 POPEj 298      91.952  35.026  37.919  1.00  0.00           C
ATOM   8583 0C21 POPEj 298      92.001  34.336  39.079  1.00  0.00           C
ATOM   8585 1C21 POPEj 298      90.911  34.166  40.108  1.00  0.00           C
ATOM   8588 2C21 POPEj 298      91.502  33.656  41.449  1.00  0.00           C
ATOM   8591 3C21 POPEj 298      90.492  33.616  42.599  1.00  0.00           C
ATOM   8594 4C21 POPEj 298      91.122  33.546  44.009  1.00  0.00           C
ATOM   8597 5C21 POPEj 298      91.691  32.176  44.409  1.00  0.00           C
ATOM   8600 6C21 POPEj 298      92.103  32.136  45.899  1.00  0.00           C
ATOM   8603 7C21 POPEj 298      92.923  30.896  46.288  1.00  0.00           C
ATOM   8606 8C21 POPEj 298      93.161  30.756  47.788  1.00  0.00           C
ATOM   8610  C33 POPEj 298      91.651  40.956  32.018  1.00  0.00           C
ATOM   8613  C34 POPEj 298      91.441  41.767  33.309  1.00  0.00           C
ATOM   8616  C35 POPEj 298      92.392  42.977  33.419  1.00  0.00           C
ATOM   8619  C36 POPEj 298      92.132  43.797  34.689  1.00  0.00           C
ATOM   8622  C37 POPEj 298      93.131  44.946  34.908  1.00  0.00           C
ATOM   8625  C38 POPEj 298      92.712  45.887  36.049  1.00  0.00           C
ATOM   8628  C39 POPEj 298      93.541  45.777  37.338  1.00  0.00           C
ATOM   8631 0C31 POPEj 298      93.493  44.406  38.019  1.00  0.00           C
ATOM   8634 1C31 POPEj 298      94.132  44.406  39.409  1.00  0.00           C
ATOM   8637 2C31 POPEj 298      93.712  43.196  40.248  1.00  0.00           C
ATOM   8640 3C31 POPEj 298      94.641  42.856  41.428  1.00  0.00           C
ATOM   8643 4C31 POPEj 298      94.962  44.026  42.379  1.00  0.00           C
ATOM   8646 5C31 POPEj 298      95.821  43.577  43.569  1.00  0.00           C
ATOM   8649 6C31 POPEj 298      96.231  44.707  44.518  1.00  0.00           C
ATOM   8653  NH3 POPEk 299      57.221 103.088  68.329  1.00  0.00           N
ATOM   8657  C12 POPEk 299      57.812 104.427  68.669  1.00  0.00           C
ATOM   8660  C11 POPEk 299      59.091 104.266  69.509  1.00  0.00           C
ATOM   8663  P   POPEk 299      60.111 106.577  68.959  1.00  0.00           P
ATOM   8664  O13 POPEk 299      58.911 107.176  68.358  1.00  0.00           O
ATOM   8665  O14 POPEk 299      61.041 107.517  69.599  1.00  0.00           O
ATOM   8666  O11 POPEk 299      60.891 105.697  67.899  1.00  0.00           O
ATOM   8667  O12 POPEk 299      59.641 105.486  69.999  1.00  0.00           O
ATOM   8668  C1  POPEk 299      61.981 106.306  67.199  1.00  0.00           C
ATOM   8671  C2  POPEk 299      61.471 107.248  66.068  1.00  0.00           C
ATOM   8673  O21 POPEk 299      61.901 106.936  64.739  1.00  0.00           O
ATOM   8674  C21 POPEk 299      61.851 105.706  64.248  1.00  0.00           C
ATOM   8675  O22 POPEk 299      61.801 104.657  64.849  1.00  0.00           O
ATOM   8676  C22 POPEk 299      61.941 105.826  62.728  1.00  0.00           C
ATOM   8679  C3  POPEk 299      61.881 108.717  66.349  1.00  0.00           C
ATOM   8682  O31 POPEk 299      61.281 109.657  65.428  1.00  0.00           O
ATOM   8683  C31 POPEk 299      60.151 110.196  65.869  1.00  0.00           C
ATOM   8684  O32 POPEk 299      59.551 109.897  66.889  1.00  0.00           O
ATOM   8685  C32 POPEk 299      59.741 111.367  64.989  1.00  0.00           C
ATOM   8688  C23 POPEk 299      60.701 106.477  62.088  1.00  0.00           C
ATOM   8691  C24 POPEk 299      60.911 106.866  60.619  1.00  0.00           C
ATOM   8694  C25 POPEk 299      61.681 105.887  59.729  1.00  0.00           C
ATOM   8697  C26 POPEk 299      63.211 106.077  59.729  1.00  0.00           C
ATOM   8700  C27 POPEk 299      63.831 105.637  58.399  1.00  0.00           C
ATOM   8703  C28 POPEk 299      65.361 105.767  58.349  1.00  0.00           C
ATOM   8706  C29 POPEk 299      65.971 105.387  57.018  1.00  0.00           C
ATOM   8708 0C21 POPEk 299      65.791 106.017  55.838  1.00  0.00           C
ATOM   8710 1C21 POPEk 299      64.951 107.248  55.589  1.00  0.00           C
ATOM   8713 2C21 POPEk 299      63.601 106.917  54.899  1.00  0.00           C
ATOM   8716 3C21 POPEk 299      63.721 106.467  53.439  1.00  0.00           C
ATOM   8719 4C21 POPEk 299      62.361 106.138  52.798  1.00  0.00           C
ATOM   8722 5C21 POPEk 299      61.501 107.388  52.559  1.00  0.00           C
ATOM   8725 6C21 POPEk 299      60.031 107.067  52.249  1.00  0.00           C
ATOM   8728 7C21 POPEk 299      59.151 108.326  52.299  1.00  0.00           C
ATOM   8731 8C21 POPEk 299      57.651 108.027  52.268  1.00  0.00           C
ATOM   8735  C33 POPEk 299      58.431 111.106  64.219  1.00  0.00           C
ATOM   8738  C34 POPEk 299      58.631 110.217  62.989  1.00  0.00           C
ATOM   8741  C35 POPEk 299      59.341 110.947  61.839  1.00  0.00           C
ATOM   8744  C36 POPEk 299      59.351 110.126  60.549  1.00  0.00           C
ATOM   8747  C37 POPEk 299      60.371 110.646  59.518  1.00  0.00           C
ATOM   8750  C38 POPEk 299      60.421 109.777  58.259  1.00  0.00           C
ATOM   8753  C39 POPEk 299      61.511 110.177  57.259  1.00  0.00           C
ATOM   8756 0C31 POPEk 299      61.271 111.586  56.688  1.00  0.00           C
ATOM   8759 1C31 POPEk 299      62.011 111.787  55.358  1.00  0.00           C
ATOM   8762 2C31 POPEk 299      61.081 111.626  54.159  1.00  0.00           C
ATOM   8765 3C31 POPEk 299      61.811 111.318  52.849  1.00  0.00           C
ATOM   8768 4C31 POPEk 299      62.871 112.356  52.478  1.00  0.00           C
ATOM   8771 5C31 POPEk 299      63.471 112.067  51.109  1.00  0.00           C
ATOM   8774 6C31 POPEk 299      64.501 113.097  50.649  1.00  0.00           C
ATOM   8778  NH3 POPEl 300      91.331  20.976  26.479  1.00  0.00           N
ATOM   8782  C12 POPEl 300      89.832  20.836  26.339  1.00  0.00           C
ATOM   8785  C11 POPEl 300      89.091  22.107  25.909  1.00  0.00           C
ATOM   8788  P   POPEl 300      86.533  22.806  25.969  1.00  0.00           P
ATOM   8789  O13 POPEl 300      86.651  23.937  25.019  1.00  0.00           O
ATOM   8790  O14 POPEl 300      85.231  22.116  26.009  1.00  0.00           O
ATOM   8791  O11 POPEl 300      86.861  23.386  27.408  1.00  0.00           O
ATOM   8792  O12 POPEl 300      87.712  21.777  25.749  1.00  0.00           O
ATOM   8793  C1  POPEl 300      86.341  22.746  28.579  1.00  0.00           C
ATOM   8796  C2  POPEl 300      86.691  23.596  29.829  1.00  0.00           C
ATOM   8798  O21 POPEl 300      86.651  22.806  31.038  1.00  0.00           O
ATOM   8799  C21 POPEl 300      87.812  22.326  31.439  1.00  0.00           C
ATOM   8800  O22 POPEl 300      88.881  22.466  30.879  1.00  0.00           O
ATOM   8801  C22 POPEl 300      87.631  21.476  32.709  1.00  0.00           C
ATOM   8804  C3  POPEl 300      85.742  24.806  29.978  1.00  0.00           C
ATOM   8807  O31 POPEl 300      86.352  25.716  30.908  1.00  0.00           O
ATOM   8808  C31 POPEl 300      85.611  26.316  31.809  1.00  0.00           C
ATOM   8809  O32 POPEl 300      84.401  26.386  31.859  1.00  0.00           O
ATOM   8810  C32 POPEl 300      86.602  26.946  32.798  1.00  0.00           C
ATOM   8813  C23 POPEl 300      87.462  22.246  34.038  1.00  0.00           C
ATOM   8816  C24 POPEl 300      86.072  22.866  34.209  1.00  0.00           C
ATOM   8819  C25 POPEl 300      85.853  23.476  35.609  1.00  0.00           C
ATOM   8822  C26 POPEl 300      85.341  22.486  36.669  1.00  0.00           C
ATOM   8825  C27 POPEl 300      84.921  23.176  37.979  1.00  0.00           C
ATOM   8828  C28 POPEl 300      84.611  22.196  39.139  1.00  0.00           C
ATOM   8831  C29 POPEl 300      83.862  22.846  40.279  1.00  0.00           C
ATOM   8833 0C21 POPEl 300      83.051  22.226  41.168  1.00  0.00           C
ATOM   8835 1C21 POPEl 300      82.742  20.746  41.259  1.00  0.00           C
ATOM   8838 2C21 POPEl 300      81.251  20.396  41.069  1.00  0.00           C
ATOM   8841 3C21 POPEl 300      80.382  20.496  42.338  1.00  0.00           C
ATOM   8844 4C21 POPEl 300      78.901  20.226  42.029  1.00  0.00           C
ATOM   8847 5C21 POPEl 300      78.021  20.036  43.279  1.00  0.00           C
ATOM   8850 6C21 POPEl 300      76.551  20.416  43.029  1.00  0.00           C
ATOM   8853 7C21 POPEl 300      75.621  19.966  44.169  1.00  0.00           C
ATOM   8856 8C21 POPEl 300      74.371  20.857  44.299  1.00  0.00           C
ATOM   8860  C33 POPEl 300      85.961  27.816  33.889  1.00  0.00           C
ATOM   8863  C34 POPEl 300      87.021  28.476  34.788  1.00  0.00           C
ATOM   8866  C35 POPEl 300      86.891  28.107  36.269  1.00  0.00           C
ATOM   8869  C36 POPEl 300      88.151  28.456  37.069  1.00  0.00           C
ATOM   8872  C37 POPEl 300      88.141  27.856  38.479  1.00  0.00           C
ATOM   8875  C38 POPEl 300      87.392  28.697  39.518  1.00  0.00           C
ATOM   8878  C39 POPEl 300      87.221  27.896  40.819  1.00  0.00           C
ATOM   8881 0C31 POPEl 300      87.201  28.716  42.119  1.00  0.00           C
ATOM   8884 1C31 POPEl 300      87.192  27.766  43.319  1.00  0.00           C
ATOM   8887 2C31 POPEl 300      87.392  28.406  44.698  1.00  0.00           C
ATOM   8890 3C31 POPEl 300      88.731  29.146  44.899  1.00  0.00           C
ATOM   8893 4C31 POPEl 300      90.001  28.376  44.509  1.00  0.00           C
ATOM   8896 5C31 POPEl 300      90.191  27.017  45.199  1.00  0.00           C
ATOM   8899 6C31 POPEl 300      91.632  26.496  45.129  1.00  0.00           C
ATOM   8903  NH3 POPEm 301     104.221 122.277  71.719  1.00  0.00           N
ATOM   8907  C12 POPEm 301     103.111 122.316  72.728  1.00  0.00           C
ATOM   8910  C11 POPEm 301     103.161 121.127  73.709  1.00  0.00           C
ATOM   8913  P   POPEm 301     104.681 119.126  72.888  1.00  0.00           P
ATOM   8914  O13 POPEm 301     105.651 119.977  72.158  1.00  0.00           O
ATOM   8915  O14 POPEm 301     105.131 118.617  74.199  1.00  0.00           O
ATOM   8916  O11 POPEm 301     104.291 117.906  71.979  1.00  0.00           O
ATOM   8917  O12 POPEm 301     103.321 119.897  73.008  1.00  0.00           O
ATOM   8918  C1  POPEm 301     103.411 117.997  70.869  1.00  0.00           C
ATOM   8921  C2  POPEm 301     104.242 117.926  69.558  1.00  0.00           C
ATOM   8923  O21 POPEm 301     103.451 118.267  68.419  1.00  0.00           O
ATOM   8924  C21 POPEm 301     103.213 119.548  68.299  1.00  0.00           C
ATOM   8925  O22 POPEm 301     103.572 120.426  69.068  1.00  0.00           O
ATOM   8926  C22 POPEm 301     102.441 119.807  66.979  1.00  0.00           C
ATOM   8929  C3  POPEm 301     104.851 116.507  69.398  1.00  0.00           C
ATOM   8932  O31 POPEm 301     104.941 116.007  68.028  1.00  0.00           O
ATOM   8933  C31 POPEm 301     103.911 115.247  67.669  1.00  0.00           C
ATOM   8934  O32 POPEm 301     102.812 115.227  68.198  1.00  0.00           O
ATOM   8935  C32 POPEm 301     104.401 114.217  66.629  1.00  0.00           C
ATOM   8938  C23 POPEm 301     102.761 118.837  65.829  1.00  0.00           C
ATOM   8941  C24 POPEm 301     101.673 118.797  64.739  1.00  0.00           C
ATOM   8944  C25 POPEm 301     101.533 120.068  63.899  1.00  0.00           C
ATOM   8947  C26 POPEm 301     102.731 120.336  62.989  1.00  0.00           C
ATOM   8950  C27 POPEm 301     102.462 121.407  61.919  1.00  0.00           C
ATOM   8953  C28 POPEm 301     101.661 120.847  60.719  1.00  0.00           C
ATOM   8956  C29 POPEm 301     101.621 121.806  59.559  1.00  0.00           C
ATOM   8958 0C21 POPEm 301     101.321 121.467  58.289  1.00  0.00           C
ATOM   8960 1C21 POPEm 301     100.872 120.107  57.839  1.00  0.00           C
ATOM   8963 2C21 POPEm 301     102.001 119.137  57.408  1.00  0.00           C
ATOM   8966 3C21 POPEm 301     101.471 117.708  57.279  1.00  0.00           C
ATOM   8969 4C21 POPEm 301     102.542 116.637  57.018  1.00  0.00           C
ATOM   8972 5C21 POPEm 301     101.952 115.217  57.128  1.00  0.00           C
ATOM   8975 6C21 POPEm 301     102.971 114.086  56.989  1.00  0.00           C
ATOM   8978 7C21 POPEm 301     102.571 112.857  57.819  1.00  0.00           C
ATOM   8981 8C21 POPEm 301     103.451 111.637  57.569  1.00  0.00           C
ATOM   8985  C33 POPEm 301     103.302 113.256  66.138  1.00  0.00           C
ATOM   8988  C34 POPEm 301     103.391 112.967  64.628  1.00  0.00           C
ATOM   8991  C35 POPEm 301     104.632 112.216  64.139  1.00  0.00           C
ATOM   8994  C36 POPEm 301     104.911 112.657  62.689  1.00  0.00           C
ATOM   8997  C37 POPEm 301     106.021 111.866  62.009  1.00  0.00           C
ATOM   9000  C38 POPEm 301     105.511 110.868  60.959  1.00  0.00           C
ATOM   9003  C39 POPEm 301     106.642 110.317  60.099  1.00  0.00           C
ATOM   9006 0C31 POPEm 301     106.241 109.086  59.279  1.00  0.00           C
ATOM   9009 1C31 POPEm 301     107.431 108.536  58.489  1.00  0.00           C
ATOM   9012 2C31 POPEm 301     107.181 107.216  57.759  1.00  0.00           C
ATOM   9015 3C31 POPEm 301     108.461 106.687  57.099  1.00  0.00           C
ATOM   9018 4C31 POPEm 301     108.852 107.477  55.838  1.00  0.00           C
ATOM   9021 5C31 POPEm 301     110.221 107.076  55.279  1.00  0.00           C
ATOM   9024 6C31 POPEm 301     110.591 107.836  54.009  1.00  0.00           C
ATOM   9028  NH3 POPEn 302      42.391  37.326  27.259  1.00  0.00           N
ATOM   9032  C12 POPEn 302      42.551  38.756  27.668  1.00  0.00           C
ATOM   9035  C11 POPEn 302      41.441  39.676  27.099  1.00  0.00           C
ATOM   9038  P   POPEn 302      40.971  41.486  28.918  1.00  0.00           P
ATOM   9039  O13 POPEn 302      41.691  42.666  29.448  1.00  0.00           O
ATOM   9040  O14 POPEn 302      39.511  41.616  28.749  1.00  0.00           O
ATOM   9041  O11 POPEn 302      41.221  40.257  29.869  1.00  0.00           O
ATOM   9042  O12 POPEn 302      41.611  41.026  27.529  1.00  0.00           O
ATOM   9043  C1  POPEn 302      42.111  40.278  30.989  1.00  0.00           C
ATOM   9046  C2  POPEn 302      41.352  39.966  32.309  1.00  0.00           C
ATOM   9048  O21 POPEn 302      41.142  41.176  33.039  1.00  0.00           O
ATOM   9049  C21 POPEn 302      39.911  41.528  33.309  1.00  0.00           C
ATOM   9050  O22 POPEn 302      38.911  41.126  32.729  1.00  0.00           O
ATOM   9051  C22 POPEn 302      39.941  42.496  34.479  1.00  0.00           C
ATOM   9054  C3  POPEn 302      42.181  39.027  33.219  1.00  0.00           C
ATOM   9057  O31 POPEn 302      41.391  38.686  34.378  1.00  0.00           O
ATOM   9058  C31 POPEn 302      41.841  37.636  35.038  1.00  0.00           C
ATOM   9059  O32 POPEn 302      42.851  37.006  34.768  1.00  0.00           O
ATOM   9060  C32 POPEn 302      40.931  37.396  36.228  1.00  0.00           C
ATOM   9063  C23 POPEn 302      40.242  41.716  35.779  1.00  0.00           C
ATOM   9066  C24 POPEn 302      40.661  42.586  36.969  1.00  0.00           C
ATOM   9069  C25 POPEn 302      40.801  41.727  38.229  1.00  0.00           C
ATOM   9072  C26 POPEn 302      41.081  42.527  39.509  1.00  0.00           C
ATOM   9075  C27 POPEn 302      40.901  41.657  40.759  1.00  0.00           C
ATOM   9078  C28 POPEn 302      41.142  42.436  42.059  1.00  0.00           C
ATOM   9081  C29 POPEn 302      40.881  41.556  43.259  1.00  0.00           C
ATOM   9083 0C21 POPEn 302      39.881  41.697  44.149  1.00  0.00           C
ATOM   9085 1C21 POPEn 302      38.831  42.778  44.169  1.00  0.00           C
ATOM   9088 2C21 POPEn 302      38.451  43.187  45.609  1.00  0.00           C
ATOM   9091 3C21 POPEn 302      37.251  44.146  45.619  1.00  0.00           C
ATOM   9094 4C21 POPEn 302      36.821  44.617  47.029  1.00  0.00           C
ATOM   9097 5C21 POPEn 302      36.581  43.457  47.998  1.00  0.00           C
ATOM   9100 6C21 POPEn 302      35.501  43.746  49.048  1.00  0.00           C
ATOM   9103 7C21 POPEn 302      35.241  42.527  49.948  1.00  0.00           C
ATOM   9106 8C21 POPEn 302      33.861  42.516  50.609  1.00  0.00           C
ATOM   9110  C33 POPEn 302      41.201  36.056  36.929  1.00  0.00           C
ATOM   9113  C34 POPEn 302      40.312  35.856  38.169  1.00  0.00           C
ATOM   9116  C35 POPEn 302      40.811  36.626  39.399  1.00  0.00           C
ATOM   9119  C36 POPEn 302      41.651  35.746  40.329  1.00  0.00           C
ATOM   9122  C37 POPEn 302      42.381  36.546  41.409  1.00  0.00           C
ATOM   9125  C38 POPEn 302      42.851  35.656  42.569  1.00  0.00           C
ATOM   9128  C39 POPEn 302      43.631  36.396  43.668  1.00  0.00           C
ATOM   9131 0C31 POPEn 302      42.951  37.707  44.099  1.00  0.00           C
ATOM   9134 1C31 POPEn 302      43.451  38.226  45.448  1.00  0.00           C
ATOM   9137 2C31 POPEn 302      43.001  39.666  45.708  1.00  0.00           C
ATOM   9140 3C31 POPEn 302      43.441  40.196  47.079  1.00  0.00           C
ATOM   9143 4C31 POPEn 302      42.381  40.006  48.169  1.00  0.00           C
ATOM   9146 5C31 POPEn 302      42.821  40.567  49.518  1.00  0.00           C
ATOM   9149 6C31 POPEn 302      41.661  40.687  50.508  1.00  0.00           C
ATOM   9153  NH3 POPEo 303     124.752  71.657  30.219  1.00  0.00           N
ATOM   9157  C12 POPEo 303     124.261  71.226  28.849  1.00  0.00           C
ATOM   9160  C11 POPEo 303     124.261  72.387  27.829  1.00  0.00           C
ATOM   9163  P   POPEo 303     121.701  72.896  27.618  1.00  0.00           P
ATOM   9164  O13 POPEo 303     121.241  74.048  26.818  1.00  0.00           O
ATOM   9165  O14 POPEo 303     120.771  71.757  27.759  1.00  0.00           O
ATOM   9166  O11 POPEo 303     122.151  73.357  29.058  1.00  0.00           O
ATOM   9167  O12 POPEo 303     123.081  72.397  27.029  1.00  0.00           O
ATOM   9168  C1  POPEo 303     121.632  74.516  29.718  1.00  0.00           C
ATOM   9171  C2  POPEo 303     121.031  74.146  31.119  1.00  0.00           C
ATOM   9173  O21 POPEo 303     121.742  74.736  32.218  1.00  0.00           O
ATOM   9174  C21 POPEo 303     123.032  74.496  32.359  1.00  0.00           C
ATOM   9175  O22 POPEo 303     123.701  73.706  31.719  1.00  0.00           O
ATOM   9176  C22 POPEo 303     123.541  75.298  33.579  1.00  0.00           C
ATOM   9179  C3  POPEo 303     120.861  72.607  31.298  1.00  0.00           C
ATOM   9182  O31 POPEo 303     120.021  72.236  32.429  1.00  0.00           O
ATOM   9183  C31 POPEo 303     120.312  71.027  32.928  1.00  0.00           C
ATOM   9184  O32 POPEo 303     121.341  70.407  32.729  1.00  0.00           O
ATOM   9185  C32 POPEo 303     119.042  70.427  33.549  1.00  0.00           C
ATOM   9188  C23 POPEo 303     123.801  74.426  34.829  1.00  0.00           C
ATOM   9191  C24 POPEo 303     123.391  75.087  36.158  1.00  0.00           C
ATOM   9194  C25 POPEo 303     124.552  75.376  37.128  1.00  0.00           C
ATOM   9197  C26 POPEo 303     125.283  74.117  37.599  1.00  0.00           C
ATOM   9200  C27 POPEo 303     126.241  74.396  38.769  1.00  0.00           C
ATOM   9203  C28 POPEo 303     127.301  73.297  38.989  1.00  0.00           C
ATOM   9206  C29 POPEo 303     126.701  71.957  39.359  1.00  0.00           C
ATOM   9208 0C21 POPEo 303     126.911  71.257  40.489  1.00  0.00           C
ATOM   9210 1C21 POPEo 303     127.792  71.657  41.649  1.00  0.00           C
ATOM   9213 2C21 POPEo 303     127.011  72.516  42.659  1.00  0.00           C
ATOM   9216 3C21 POPEo 303     127.852  72.887  43.899  1.00  0.00           C
ATOM   9219 4C21 POPEo 303     127.643  71.957  45.108  1.00  0.00           C
ATOM   9222 5C21 POPEo 303     126.311  72.217  45.829  1.00  0.00           C
ATOM   9225 6C21 POPEo 303     126.161  71.436  47.149  1.00  0.00           C
ATOM   9228 7C21 POPEo 303     124.882  71.836  47.889  1.00  0.00           C
ATOM   9231 8C21 POPEo 303     124.692  71.166  49.258  1.00  0.00           C
ATOM   9235  C33 POPEo 303     119.221  69.556  34.819  1.00  0.00           C
ATOM   9238  C34 POPEo 303     119.341  70.367  36.119  1.00  0.00           C
ATOM   9241  C35 POPEo 303     119.121  69.496  37.359  1.00  0.00           C
ATOM   9244  C36 POPEo 303     119.431  70.227  38.679  1.00  0.00           C
ATOM   9247  C37 POPEo 303     119.173  69.356  39.918  1.00  0.00           C
ATOM   9250  C38 POPEo 303     119.603  70.037  41.228  1.00  0.00           C
ATOM   9253  C39 POPEo 303     119.242  69.257  42.499  1.00  0.00           C
ATOM   9256 0C31 POPEo 303     117.731  69.277  42.809  1.00  0.00           C
ATOM   9259 1C31 POPEo 303     117.332  68.516  44.079  1.00  0.00           C
ATOM   9262 2C31 POPEo 303     115.831  68.656  44.339  1.00  0.00           C
ATOM   9265 3C31 POPEo 303     115.231  67.616  45.298  1.00  0.00           C
ATOM   9268 4C31 POPEo 303     115.751  67.686  46.739  1.00  0.00           C
ATOM   9271 5C31 POPEo 303     114.911  66.797  47.669  1.00  0.00           C
ATOM   9274 6C31 POPEo 303     115.423  66.747  49.108  1.00  0.00           C
ATOM   9278  NH3 POPEp 304     106.212  -0.097  29.829  1.00  0.00           N
ATOM   9282  C12 POPEp 304     107.221   0.773  29.128  1.00  0.00           C
ATOM   9285  C11 POPEp 304     106.771   1.193  27.709  1.00  0.00           C
ATOM   9288  P   POPEp 304     104.791   2.963  27.909  1.00  0.00           P
ATOM   9289  O13 POPEp 304     104.161   3.433  26.649  1.00  0.00           O
ATOM   9290  O14 POPEp 304     103.941   2.733  29.089  1.00  0.00           O
ATOM   9291  O11 POPEp 304     106.012   3.836  28.379  1.00  0.00           O
ATOM   9292  O12 POPEp 304     105.401   1.513  27.629  1.00  0.00           O
ATOM   9293  C1  POPEp 304     106.393   4.026  29.759  1.00  0.00           C
ATOM   9296  C2  POPEp 304     106.311   5.506  30.248  1.00  0.00           C
ATOM   9298  O21 POPEp 304     107.301   5.646  31.288  1.00  0.00           O
ATOM   9299  C21 POPEp 304     108.062   6.736  31.218  1.00  0.00           C
ATOM   9300  O22 POPEp 304     107.971   7.626  30.399  1.00  0.00           O
ATOM   9301  C22 POPEp 304     109.151   6.696  32.309  1.00  0.00           C
ATOM   9304  C3  POPEp 304     104.911   5.916  30.789  1.00  0.00           C
ATOM   9307  O31 POPEp 304     104.603   7.286  30.479  1.00  0.00           O
ATOM   9308  C31 POPEp 304     104.711   8.356  31.269  1.00  0.00           C
ATOM   9309  O32 POPEp 304     104.541   9.506  30.869  1.00  0.00           O
ATOM   9310  C32 POPEp 304     105.071   8.036  32.719  1.00  0.00           C
ATOM   9313  C23 POPEp 304     109.051   7.826  33.378  1.00  0.00           C
ATOM   9316  C24 POPEp 304     108.442   7.346  34.708  1.00  0.00           C
ATOM   9319  C25 POPEp 304     108.671   8.326  35.878  1.00  0.00           C
ATOM   9322  C26 POPEp 304     108.001   7.866  37.189  1.00  0.00           C
ATOM   9325  C27 POPEp 304     108.111   8.906  38.319  1.00  0.00           C
ATOM   9328  C28 POPEp 304     107.262   8.566  39.569  1.00  0.00           C
ATOM   9331  C29 POPEp 304     107.841   7.456  40.409  1.00  0.00           C
ATOM   9333 0C21 POPEp 304     108.302   7.526  41.678  1.00  0.00           C
ATOM   9335 1C21 POPEp 304     108.353   8.756  42.538  1.00  0.00           C
ATOM   9338 2C21 POPEp 304     108.801   8.416  43.968  1.00  0.00           C
ATOM   9341 3C21 POPEp 304     107.712   7.766  44.829  1.00  0.00           C
ATOM   9344 4C21 POPEp 304     108.141   7.546  46.288  1.00  0.00           C
ATOM   9347 5C21 POPEp 304     109.091   6.346  46.479  1.00  0.00           C
ATOM   9350 6C21 POPEp 304     109.692   6.306  47.889  1.00  0.00           C
ATOM   9353 7C21 POPEp 304     110.831   5.296  48.039  1.00  0.00           C
ATOM   9356 8C21 POPEp 304     111.521   5.346  49.409  1.00  0.00           C
ATOM   9360  C33 POPEp 304     104.931   9.286  33.619  1.00  0.00           C
ATOM   9363  C34 POPEp 304     104.972   8.956  35.118  1.00  0.00           C
ATOM   9366  C35 POPEp 304     104.231   9.996  35.958  1.00  0.00           C
ATOM   9369  C36 POPEp 304     104.361   9.736  37.468  1.00  0.00           C
ATOM   9372  C37 POPEp 304     103.701  10.806  38.349  1.00  0.00           C
ATOM   9375  C38 POPEp 304     104.301  10.796  39.749  1.00  0.00           C
ATOM   9378  C39 POPEp 304     103.521  11.586  40.799  1.00  0.00           C
ATOM   9381 0C31 POPEp 304     104.401  11.876  42.018  1.00  0.00           C
ATOM   9384 1C31 POPEp 304     103.652  12.366  43.259  1.00  0.00           C
ATOM   9387 2C31 POPEp 304     104.603  12.916  44.339  1.00  0.00           C
ATOM   9390 3C31 POPEp 304     105.802  11.996  44.609  1.00  0.00           C
ATOM   9393 4C31 POPEp 304     106.611  12.396  45.838  1.00  0.00           C
ATOM   9396 5C31 POPEp 304     107.852  11.506  45.979  1.00  0.00           C
ATOM   9399 6C31 POPEp 304     108.561  11.656  47.319  1.00  0.00           C
ATOM   9403  NH3 POPEq 305       4.191   0.333  33.538  1.00  0.00           N
ATOM   9407  C12 POPEq 305       3.791   1.763  33.349  1.00  0.00           C
ATOM   9410  C11 POPEq 305       4.031   2.203  31.899  1.00  0.00           C
ATOM   9413  P   POPEq 305       4.851   4.666  31.609  1.00  0.00           P
ATOM   9414  O13 POPEq 305       5.661   4.366  30.399  1.00  0.00           O
ATOM   9415  O14 POPEq 305       4.251   6.026  31.719  1.00  0.00           O
ATOM   9416  O11 POPEq 305       5.651   4.366  32.938  1.00  0.00           O
ATOM   9417  O12 POPEq 305       3.691   3.593  31.748  1.00  0.00           O
ATOM   9418  C1  POPEq 305       5.941   5.366  33.928  1.00  0.00           C
ATOM   9421  C2  POPEq 305       4.921   5.416  35.108  1.00  0.00           C
ATOM   9423  O21 POPEq 305       5.011   4.246  35.919  1.00  0.00           O
ATOM   9424  C21 POPEq 305       5.851   4.346  36.939  1.00  0.00           C
ATOM   9425  O22 POPEq 305       6.651   5.246  37.119  1.00  0.00           O
ATOM   9426  C22 POPEq 305       5.441   3.273  37.938  1.00  0.00           C
ATOM   9429  C3  POPEq 305       3.431   5.576  34.708  1.00  0.00           C
ATOM   9432  O31 POPEq 305       2.591   5.706  35.888  1.00  0.00           O
ATOM   9433  C31 POPEq 305       1.978   6.896  35.989  1.00  0.00           C
ATOM   9434  O32 POPEq 305       1.958   7.736  35.118  1.00  0.00           O
ATOM   9435  C32 POPEq 305       1.228   6.946  37.338  1.00  0.00           C
ATOM   9438  C23 POPEq 305       6.011   3.483  39.349  1.00  0.00           C
ATOM   9441  C24 POPEq 305       5.751   2.253  40.218  1.00  0.00           C
ATOM   9444  C25 POPEq 305       6.661   2.193  41.449  1.00  0.00           C
ATOM   9447  C26 POPEq 305       5.921   2.163  42.798  1.00  0.00           C
ATOM   9450  C27 POPEq 305       6.811   1.593  43.899  1.00  0.00           C
ATOM   9453  C28 POPEq 305       6.171   1.623  45.298  1.00  0.00           C
ATOM   9456  C29 POPEq 305       6.531   2.873  46.049  1.00  0.00           C
ATOM   9458 0C21 POPEq 305       7.731   3.073  46.639  1.00  0.00           C
ATOM   9460 1C21 POPEq 305       8.861   2.073  46.618  1.00  0.00           C
ATOM   9463 2C21 POPEq 305      10.261   2.703  46.688  1.00  0.00           C
ATOM   9466 3C21 POPEq 305      10.561   3.303  48.068  1.00  0.00           C
ATOM   9469 4C21 POPEq 305      12.071   3.333  48.378  1.00  0.00           C
ATOM   9472 5C21 POPEq 305      12.411   3.936  49.749  1.00  0.00           C
ATOM   9475 6C21 POPEq 305      11.651   3.283  50.908  1.00  0.00           C
ATOM   9478 7C21 POPEq 305      12.171   3.713  52.288  1.00  0.00           C
ATOM   9481 8C21 POPEq 305      11.301   3.183  53.439  1.00  0.00           C
ATOM   9485  C33 POPEq 305       2.111   7.216  38.588  1.00  0.00           C
ATOM   9488  C34 POPEq 305       2.088   6.126  39.669  1.00  0.00           C
ATOM   9491  C35 POPEq 305       2.501   6.636  41.079  1.00  0.00           C
ATOM   9494  C36 POPEq 305       1.498   6.216  42.169  1.00  0.00           C
ATOM   9497  C37 POPEq 305       1.988   6.266  43.639  1.00  0.00           C
ATOM   9500  C38 POPEq 305       0.858   5.776  44.579  1.00  0.00           C
ATOM   9503  C39 POPEq 305       1.198   5.676  46.079  1.00  0.00           C
ATOM   9506 0C31 POPEq 305       1.248   7.026  46.809  1.00  0.00           C
ATOM   9509 1C31 POPEq 305       1.158   6.876  48.338  1.00  0.00           C
ATOM   9512 2C31 POPEq 305       1.528   8.176  49.079  1.00  0.00           C
ATOM   9515 3C31 POPEq 305       1.418   8.066  50.599  1.00  0.00           C
ATOM   9518 4C31 POPEq 305       1.938   9.326  51.309  1.00  0.00           C
ATOM   9521 5C31 POPEq 305       2.018   9.166  52.829  1.00  0.00           C
ATOM   9524 6C31 POPEq 305       2.641  10.356  53.559  1.00  0.00           C
ATOM   9528  NH3 POPEr 306      47.361   4.876  28.809  1.00  0.00           N
ATOM   9532  C12 POPEr 306      48.411   5.316  27.819  1.00  0.00           C
ATOM   9535  C11 POPEr 306      49.361   6.406  28.369  1.00  0.00           C
ATOM   9538  P   POPEr 306      51.911   6.976  28.398  1.00  0.00           P
ATOM   9539  O13 POPEr 306      53.141   6.206  28.668  1.00  0.00           O
ATOM   9540  O14 POPEr 306      51.981   7.956  27.299  1.00  0.00           O
ATOM   9541  O11 POPEr 306      51.461   7.726  29.708  1.00  0.00           O
ATOM   9542  O12 POPEr 306      50.711   5.996  28.119  1.00  0.00           O
ATOM   9543  C1  POPEr 306      51.611   9.146  29.899  1.00  0.00           C
ATOM   9546  C2  POPEr 306      52.861   9.426  30.768  1.00  0.00           C
ATOM   9548  O21 POPEr 306      52.661  10.496  31.698  1.00  0.00           O
ATOM   9549  C21 POPEr 306      52.511  11.726  31.228  1.00  0.00           C
ATOM   9550  O22 POPEr 306      52.331  12.046  30.069  1.00  0.00           O
ATOM   9551  C22 POPEr 306      52.681  12.686  32.429  1.00  0.00           C
ATOM   9554  C3  POPEr 306      54.191   9.556  29.968  1.00  0.00           C
ATOM   9557  O31 POPEr 306      55.291   9.116  30.809  1.00  0.00           O
ATOM   9558  C31 POPEr 306      55.701  10.046  31.678  1.00  0.00           C
ATOM   9559  O32 POPEr 306      55.521  11.246  31.569  1.00  0.00           O
ATOM   9560  C32 POPEr 306      56.151   9.296  32.928  1.00  0.00           C
ATOM   9563  C23 POPEr 306      53.001  14.166  32.059  1.00  0.00           C
ATOM   9566  C24 POPEr 306      53.101  15.066  33.309  1.00  0.00           C
ATOM   9569  C25 POPEr 306      52.672  16.526  33.068  1.00  0.00           C
ATOM   9572  C26 POPEr 306      53.811  17.496  32.729  1.00  0.00           C
ATOM   9575  C27 POPEr 306      53.291  18.926  32.519  1.00  0.00           C
ATOM   9578  C28 POPEr 306      54.341  20.026  32.278  1.00  0.00           C
ATOM   9581  C29 POPEr 306      54.961  20.536  33.559  1.00  0.00           C
ATOM   9583 0C21 POPEr 306      54.841  21.777  34.069  1.00  0.00           C
ATOM   9585 1C21 POPEr 306      54.062  22.916  33.479  1.00  0.00           C
ATOM   9588 2C21 POPEr 306      53.771  24.036  34.509  1.00  0.00           C
ATOM   9591 3C21 POPEr 306      52.841  23.626  35.659  1.00  0.00           C
ATOM   9594 4C21 POPEr 306      52.461  24.806  36.559  1.00  0.00           C
ATOM   9597 5C21 POPEr 306      51.461  24.457  37.678  1.00  0.00           C
ATOM   9600 6C21 POPEr 306      51.121  25.676  38.549  1.00  0.00           C
ATOM   9603 7C21 POPEr 306      49.911  25.476  39.469  1.00  0.00           C
ATOM   9606 8C21 POPEr 306      49.751  26.586  40.498  1.00  0.00           C
ATOM   9610  C33 POPEr 306      56.341  10.166  34.178  1.00  0.00           C
ATOM   9613  C34 POPEr 306      56.422   9.286  35.428  1.00  0.00           C
ATOM   9616  C35 POPEr 306      56.281  10.096  36.719  1.00  0.00           C
ATOM   9619  C36 POPEr 306      56.061   9.216  37.959  1.00  0.00           C
ATOM   9622  C37 POPEr 306      57.231   8.296  38.309  1.00  0.00           C
ATOM   9625  C38 POPEr 306      56.881   7.316  39.429  1.00  0.00           C
ATOM   9628  C39 POPEr 306      56.671   7.976  40.799  1.00  0.00           C
ATOM   9631 0C31 POPEr 306      57.981   8.376  41.479  1.00  0.00           C
ATOM   9634 1C31 POPEr 306      57.761   8.886  42.899  1.00  0.00           C
ATOM   9637 2C31 POPEr 306      59.081   9.096  43.649  1.00  0.00           C
ATOM   9640 3C31 POPEr 306      58.871   9.336  45.149  1.00  0.00           C
ATOM   9643 4C31 POPEr 306      60.201   9.496  45.888  1.00  0.00           C
ATOM   9646 5C31 POPEr 306      60.041   9.486  47.418  1.00  0.00           C
ATOM   9649 6C31 POPEr 306      61.371   9.696  48.138  1.00  0.00           C
ATOM   9653  NH3 POPEs 307     101.542  94.997  71.529  1.00  0.00           N
ATOM   9657  C12 POPEs 307     101.971  96.437  71.478  1.00  0.00           C
ATOM   9660  C11 POPEs 307     100.761  97.377  71.579  1.00  0.00           C
ATOM   9663  P   POPEs 307      98.271  97.227  72.289  1.00  0.00           P
ATOM   9664  O13 POPEs 307      97.421  96.287  73.078  1.00  0.00           O
ATOM   9665  O14 POPEs 307      98.102  98.687  72.489  1.00  0.00           O
ATOM   9666  O11 POPEs 307      98.001  96.927  70.779  1.00  0.00           O
ATOM   9667  O12 POPEs 307      99.771  96.796  72.438  1.00  0.00           O
ATOM   9668  C1  POPEs 307      97.431  95.677  70.399  1.00  0.00           C
ATOM   9671  C2  POPEs 307      97.201  95.658  68.878  1.00  0.00           C
ATOM   9673  O21 POPEs 307      98.331  96.047  68.098  1.00  0.00           O
ATOM   9674  C21 POPEs 307      99.562  95.706  68.389  1.00  0.00           C
ATOM   9675  O22 POPEs 307      99.941  94.928  69.258  1.00  0.00           O
ATOM   9676  C22 POPEs 307     100.471  96.516  67.479  1.00  0.00           C
ATOM   9679  C3  POPEs 307      96.021  96.617  68.548  1.00  0.00           C
ATOM   9682  O31 POPEs 307      95.761  96.747  67.129  1.00  0.00           O
ATOM   9683  C31 POPEs 307      95.042  95.786  66.609  1.00  0.00           C
ATOM   9684  O32 POPEs 307      94.562  94.837  67.189  1.00  0.00           O
ATOM   9685  C32 POPEs 307      94.882  96.027  65.118  1.00  0.00           C
ATOM   9688  C23 POPEs 307     101.691  95.706  67.009  1.00  0.00           C
ATOM   9691  C24 POPEs 307     102.831  96.617  66.559  1.00  0.00           C
ATOM   9694  C25 POPEs 307     102.602  97.377  65.248  1.00  0.00           C
ATOM   9697  C26 POPEs 307     103.902  98.097  64.838  1.00  0.00           C
ATOM   9700  C27 POPEs 307     103.922  98.717  63.439  1.00  0.00           C
ATOM   9703  C28 POPEs 307     104.261  97.766  62.279  1.00  0.00           C
ATOM   9706  C29 POPEs 307     103.062  97.346  61.459  1.00  0.00           C
ATOM   9708 0C21 POPEs 307     102.951  97.456  60.118  1.00  0.00           C
ATOM   9710 1C21 POPEs 307     104.011  97.997  59.188  1.00  0.00           C
ATOM   9713 2C21 POPEs 307     103.442  98.617  57.899  1.00  0.00           C
ATOM   9716 3C21 POPEs 307     102.501  99.797  58.179  1.00  0.00           C
ATOM   9719 4C21 POPEs 307     102.451 100.837  57.049  1.00  0.00           C
ATOM   9722 5C21 POPEs 307     101.901 100.336  55.708  1.00  0.00           C
ATOM   9725 6C21 POPEs 307     100.492  99.748  55.809  1.00  0.00           C
ATOM   9728 7C21 POPEs 307      99.861  99.517  54.429  1.00  0.00           C
ATOM   9731 8C21 POPEs 307      98.442  98.937  54.509  1.00  0.00           C
ATOM   9735  C33 POPEs 307      96.222  95.756  64.409  1.00  0.00           C
ATOM   9738  C34 POPEs 307      96.191  96.096  62.919  1.00  0.00           C
ATOM   9741  C35 POPEs 307      95.102  95.357  62.139  1.00  0.00           C
ATOM   9744  C36 POPEs 307      94.882  96.007  60.768  1.00  0.00           C
ATOM   9747  C37 POPEs 307      93.771  95.336  59.968  1.00  0.00           C
ATOM   9750  C38 POPEs 307      93.661  95.957  58.579  1.00  0.00           C
ATOM   9753  C39 POPEs 307      92.232  95.938  58.068  1.00  0.00           C
ATOM   9756 0C31 POPEs 307      92.132  96.287  56.579  1.00  0.00           C
ATOM   9759 1C31 POPEs 307      90.672  96.458  56.158  1.00  0.00           C
ATOM   9762 2C31 POPEs 307      90.471  97.497  55.048  1.00  0.00           C
ATOM   9765 3C31 POPEs 307      91.321  97.237  53.809  1.00  0.00           C
ATOM   9768 4C31 POPEs 307      90.931  95.947  53.089  1.00  0.00           C
ATOM   9771 5C31 POPEs 307      91.901  95.646  51.948  1.00  0.00           C
ATOM   9774 6C31 POPEs 307      91.212  95.028  50.749  1.00  0.00           C
ATOM   9778  NH3 POPEt 308     124.231  81.527  26.639  1.00  0.00           N
ATOM   9782  C12 POPEt 308     124.482  80.037  26.618  1.00  0.00           C
ATOM   9785  C11 POPEt 308     125.283  79.626  27.868  1.00  0.00           C
ATOM   9788  P   POPEt 308     126.861  77.707  26.979  1.00  0.00           P
ATOM   9789  O13 POPEt 308     126.551  76.366  26.439  1.00  0.00           O
ATOM   9790  O14 POPEt 308     127.322  78.757  26.038  1.00  0.00           O
ATOM   9791  O11 POPEt 308     127.971  77.497  28.078  1.00  0.00           O
ATOM   9792  O12 POPEt 308     125.651  78.246  27.829  1.00  0.00           O
ATOM   9793  C1  POPEt 308     128.202  78.446  29.118  1.00  0.00           C
ATOM   9796  C2  POPEt 308     127.361  78.188  30.409  1.00  0.00           C
ATOM   9798  O21 POPEt 308     128.212  78.566  31.509  1.00  0.00           O
ATOM   9799  C21 POPEt 308     127.871  79.687  32.119  1.00  0.00           C
ATOM   9800  O22 POPEt 308     126.831  80.306  31.969  1.00  0.00           O
ATOM   9801  C22 POPEt 308     129.051  80.137  32.998  1.00  0.00           C
ATOM   9804  C3  POPEt 308     126.901  76.707  30.568  1.00  0.00           C
ATOM   9807  O31 POPEt 308     126.871  76.287  31.958  1.00  0.00           O
ATOM   9808  C31 POPEt 308     127.901  75.527  32.329  1.00  0.00           C
ATOM   9809  O32 POPEt 308     128.712  75.027  31.579  1.00  0.00           O
ATOM   9810  C32 POPEt 308     127.923  75.346  33.849  1.00  0.00           C
ATOM   9813  C23 POPEt 308     128.723  81.337  33.919  1.00  0.00           C
ATOM   9816  C24 POPEt 308     127.871  80.957  35.139  1.00  0.00           C
ATOM   9819  C25 POPEt 308     128.661  80.208  36.218  1.00  0.00           C
ATOM   9822  C26 POPEt 308     127.812  79.967  37.478  1.00  0.00           C
ATOM   9825  C27 POPEt 308     128.652  79.477  38.668  1.00  0.00           C
ATOM   9828  C28 POPEt 308     127.822  79.027  39.889  1.00  0.00           C
ATOM   9831  C29 POPEt 308     126.852  80.096  40.329  1.00  0.00           C
ATOM   9833 0C21 POPEt 308     126.771  80.667  41.538  1.00  0.00           C
ATOM   9835 1C21 POPEt 308     127.612  80.357  42.748  1.00  0.00           C
ATOM   9838 2C21 POPEt 308     126.952  79.207  43.528  1.00  0.00           C
ATOM   9841 3C21 POPEt 308     127.602  78.946  44.879  1.00  0.00           C
ATOM   9844 4C21 POPEt 308     126.852  77.846  45.638  1.00  0.00           C
ATOM   9847 5C21 POPEt 308     127.361  77.658  47.069  1.00  0.00           C
ATOM   9850 6C21 POPEt 308     126.673  76.486  47.769  1.00  0.00           C
ATOM   9853 7C21 POPEt 308     126.831  76.527  49.289  1.00  0.00           C
ATOM   9856 8C21 POPEt 308     126.181  75.346  49.999  1.00  0.00           C
ATOM   9860  C33 POPEt 308     129.372  75.416  34.388  1.00  0.00           C
ATOM   9863  C34 POPEt 308     129.541  74.827  35.809  1.00  0.00           C
ATOM   9866  C35 POPEt 308     129.592  75.857  36.948  1.00  0.00           C
ATOM   9869  C36 POPEt 308     130.451  75.326  38.109  1.00  0.00           C
ATOM   9872  C37 POPEt 308     130.542  76.257  39.328  1.00  0.00           C
ATOM   9875  C38 POPEt 308     131.456  75.656  40.409  1.00  0.00           C
ATOM   9878  C39 POPEt 308     131.785  76.637  41.538  1.00  0.00           C
ATOM   9881 0C31 POPEt 308     132.824  76.057  42.519  1.00  0.00           C
ATOM   9884 1C31 POPEt 308     133.214  77.036  43.639  1.00  0.00           C
ATOM   9887 2C31 POPEt 308     133.354  76.387  45.019  1.00  0.00           C
ATOM   9890 3C31 POPEt 308     132.016  75.867  45.568  1.00  0.00           C
ATOM   9893 4C31 POPEt 308     132.085  75.396  47.029  1.00  0.00           C
ATOM   9896 5C31 POPEt 308     130.702  75.016  47.589  1.00  0.00           C
ATOM   9899 6C31 POPEt 308     130.702  74.676  49.079  1.00  0.00           C
ATOM   9903  NH3 POPEu 309      46.191  66.517  32.678  1.00  0.00           N
ATOM   9907  C12 POPEu 309      45.891  67.977  32.779  1.00  0.00           C
ATOM   9910  C11 POPEu 309      44.841  68.406  31.729  1.00  0.00           C
ATOM   9913  P   POPEu 309      43.011  66.626  31.149  1.00  0.00           P
ATOM   9914  O13 POPEu 309      42.791  67.086  29.769  1.00  0.00           O
ATOM   9915  O14 POPEu 309      43.961  65.497  31.368  1.00  0.00           O
ATOM   9916  O11 POPEu 309      41.611  66.346  31.818  1.00  0.00           O
ATOM   9917  O12 POPEu 309      43.571  67.817  32.008  1.00  0.00           O
ATOM   9918  C1  POPEu 309      40.841  67.316  32.548  1.00  0.00           C
ATOM   9921  C2  POPEu 309      40.561  66.777  33.979  1.00  0.00           C
ATOM   9923  O21 POPEu 309      39.421  67.406  34.599  1.00  0.00           O
ATOM   9924  C21 POPEu 309      39.601  68.476  35.368  1.00  0.00           C
ATOM   9925  O22 POPEu 309      40.551  69.236  35.358  1.00  0.00           O
ATOM   9926  C22 POPEu 309      38.461  68.616  36.368  1.00  0.00           C
ATOM   9929  C3  POPEu 309      41.871  66.747  34.838  1.00  0.00           C
ATOM   9932  O31 POPEu 309      41.632  66.346  36.199  1.00  0.00           O
ATOM   9933  C31 POPEu 309      41.632  65.037  36.379  1.00  0.00           C
ATOM   9934  O32 POPEu 309      41.551  64.196  35.508  1.00  0.00           O
ATOM   9935  C32 POPEu 309      41.801  64.777  37.878  1.00  0.00           C
ATOM   9938  C23 POPEu 309      38.971  68.317  37.798  1.00  0.00           C
ATOM   9941  C24 POPEu 309      38.091  68.837  38.939  1.00  0.00           C
ATOM   9944  C25 POPEu 309      38.871  68.826  40.248  1.00  0.00           C
ATOM   9947  C26 POPEu 309      38.111  69.356  41.468  1.00  0.00           C
ATOM   9950  C27 POPEu 309      39.031  69.507  42.678  1.00  0.00           C
ATOM   9953  C28 POPEu 309      38.361  70.166  43.899  1.00  0.00           C
ATOM   9956  C29 POPEu 309      39.351  70.606  44.939  1.00  0.00           C
ATOM   9958 0C21 POPEu 309      39.591  71.876  45.339  1.00  0.00           C
ATOM   9960 1C21 POPEu 309      38.901  73.137  44.859  1.00  0.00           C
ATOM   9963 2C21 POPEu 309      38.151  73.817  46.009  1.00  0.00           C
ATOM   9966 3C21 POPEu 309      37.511  75.146  45.599  1.00  0.00           C
ATOM   9969 4C21 POPEu 309      36.851  75.857  46.789  1.00  0.00           C
ATOM   9972 5C21 POPEu 309      35.901  76.977  46.358  1.00  0.00           C
ATOM   9975 6C21 POPEu 309      34.941  77.387  47.488  1.00  0.00           C
ATOM   9978 7C21 POPEu 309      33.981  78.507  47.069  1.00  0.00           C
ATOM   9981 8C21 POPEu 309      32.831  78.717  48.049  1.00  0.00           C
ATOM   9985  C33 POPEu 309      41.632  63.326  38.378  1.00  0.00           C
ATOM   9988  C34 POPEu 309      42.541  63.067  39.599  1.00  0.00           C
ATOM   9991  C35 POPEu 309      42.561  64.207  40.619  1.00  0.00           C
ATOM   9994  C36 POPEu 309      43.451  63.908  41.828  1.00  0.00           C
ATOM   9997  C37 POPEu 309      42.661  63.596  43.099  1.00  0.00           C
ATOM  10000  C38 POPEu 309      43.601  63.376  44.289  1.00  0.00           C
ATOM  10003  C39 POPEu 309      42.871  63.156  45.619  1.00  0.00           C
ATOM  10006 0C31 POPEu 309      42.091  64.396  46.079  1.00  0.00           C
ATOM  10009 1C31 POPEu 309      41.701  64.336  47.569  1.00  0.00           C
ATOM  10012 2C31 POPEu 309      40.961  65.596  48.039  1.00  0.00           C
ATOM  10015 3C31 POPEu 309      41.901  66.786  48.279  1.00  0.00           C
ATOM  10018 4C31 POPEu 309      41.131  68.118  48.349  1.00  0.00           C
ATOM  10021 5C31 POPEu 309      41.981  69.266  48.879  1.00  0.00           C
ATOM  10024 6C31 POPEu 309      41.361  70.637  48.588  1.00  0.00           C
ATOM  10028  NH3 POPEv 310      75.191  63.867  71.299  1.00  0.00           N
ATOM  10032  C12 POPEv 310      76.261  62.857  71.559  1.00  0.00           C
ATOM  10035  C11 POPEv 310      76.721  62.226  70.248  1.00  0.00           C
ATOM  10038  P   POPEv 310      78.821  63.286  69.068  1.00  0.00           P
ATOM  10039  O13 POPEv 310      79.411  64.567  69.509  1.00  0.00           O
ATOM  10040  O14 POPEv 310      79.501  62.047  69.488  1.00  0.00           O
ATOM  10041  O11 POPEv 310      78.891  63.256  67.518  1.00  0.00           O
ATOM  10042  O12 POPEv 310      77.271  63.227  69.389  1.00  0.00           O
ATOM  10043  C1  POPEv 310      77.821  63.146  66.599  1.00  0.00           C
ATOM  10046  C2  POPEv 310      78.161  64.056  65.409  1.00  0.00           C
ATOM  10048  O21 POPEv 310      77.171  63.916  64.388  1.00  0.00           O
ATOM  10049  C21 POPEv 310      77.201  62.896  63.549  1.00  0.00           C
ATOM  10050  O22 POPEv 310      78.021  62.016  63.479  1.00  0.00           O
ATOM  10051  C22 POPEv 310      75.971  63.006  62.669  1.00  0.00           C
ATOM  10054  C3  POPEv 310      79.651  63.857  64.968  1.00  0.00           C
ATOM  10057  O31 POPEv 310      79.992  64.396  63.669  1.00  0.00           O
ATOM  10058  C31 POPEv 310      80.001  65.707  63.579  1.00  0.00           C
ATOM  10059  O32 POPEv 310      79.681  66.497  64.448  1.00  0.00           O
ATOM  10060  C32 POPEv 310      80.471  66.096  62.179  1.00  0.00           C
ATOM  10063  C23 POPEv 310      76.422  63.016  61.198  1.00  0.00           C
ATOM  10066  C24 POPEv 310      75.321  63.326  60.199  1.00  0.00           C
ATOM  10069  C25 POPEv 310      74.581  64.637  60.479  1.00  0.00           C
ATOM  10072  C26 POPEv 310      73.691  65.027  59.299  1.00  0.00           C
ATOM  10075  C27 POPEv 310      72.841  66.277  59.559  1.00  0.00           C
ATOM  10078  C28 POPEv 310      72.011  66.626  58.309  1.00  0.00           C
ATOM  10081  C29 POPEv 310      71.121  67.817  58.499  1.00  0.00           C
ATOM  10083 0C21 POPEv 310      69.782  67.837  58.338  1.00  0.00           C
ATOM  10085 1C21 POPEv 310      68.911  66.657  57.959  1.00  0.00           C
ATOM  10088 2C21 POPEv 310      69.051  66.236  56.489  1.00  0.00           C
ATOM  10091 3C21 POPEv 310      68.471  67.226  55.479  1.00  0.00           C
ATOM  10094 4C21 POPEv 310      68.861  66.846  54.038  1.00  0.00           C
ATOM  10097 5C21 POPEv 310      68.061  67.616  52.979  1.00  0.00           C
ATOM  10100 6C21 POPEv 310      68.632  67.406  51.569  1.00  0.00           C
ATOM  10103 7C21 POPEv 310      67.691  67.938  50.479  1.00  0.00           C
ATOM  10106 8C21 POPEv 310      68.251  67.736  49.069  1.00  0.00           C
ATOM  10110  C33 POPEv 310      80.341  67.616  61.919  1.00  0.00           C
ATOM  10113  C34 POPEv 310      80.551  67.986  60.448  1.00  0.00           C
ATOM  10116  C35 POPEv 310      79.541  67.307  59.509  1.00  0.00           C
ATOM  10119  C36 POPEv 310      79.631  67.806  58.068  1.00  0.00           C
ATOM  10122  C37 POPEv 310      78.451  67.366  57.179  1.00  0.00           C
ATOM  10125  C38 POPEv 310      78.591  67.957  55.779  1.00  0.00           C
ATOM  10128  C39 POPEv 310      77.321  67.887  54.929  1.00  0.00           C
ATOM  10131 0C31 POPEv 310      77.551  68.527  53.549  1.00  0.00           C
ATOM  10134 1C31 POPEv 310      76.301  68.557  52.669  1.00  0.00           C
ATOM  10137 2C31 POPEv 310      76.632  68.616  51.179  1.00  0.00           C
ATOM  10140 3C31 POPEv 310      76.361  67.287  50.448  1.00  0.00           C
ATOM  10143 4C31 POPEv 310      77.161  66.088  50.968  1.00  0.00           C
ATOM  10146 5C31 POPEv 310      76.941  64.846  50.079  1.00  0.00           C
ATOM  10149 6C31 POPEv 310      77.701  63.606  50.549  1.00  0.00           C
ATOM  10153  NH3 POPEw 311     102.643 112.568  71.559  1.00  0.00           N
ATOM  10157  C12 POPEw 311     102.462 113.937  72.129  1.00  0.00           C
ATOM  10160  C11 POPEw 311     100.982 114.247  72.378  1.00  0.00           C
ATOM  10163  P   POPEw 311      99.581 116.147  73.428  1.00  0.00           P
ATOM  10164  O13 POPEw 311      98.911 115.068  74.179  1.00  0.00           O
ATOM  10165  O14 POPEw 311      99.832 117.388  74.158  1.00  0.00           O
ATOM  10166  O11 POPEw 311      98.751 116.458  72.129  1.00  0.00           O
ATOM  10167  O12 POPEw 311     100.911 115.597  72.789  1.00  0.00           O
ATOM  10168  C1  POPEw 311      99.381 117.267  71.138  1.00  0.00           C
ATOM  10171  C2  POPEw 311      98.271 117.876  70.289  1.00  0.00           C
ATOM  10173  O21 POPEw 311      98.751 117.976  68.939  1.00  0.00           O
ATOM  10174  C21 POPEw 311      97.923 117.537  68.019  1.00  0.00           C
ATOM  10175  O22 POPEw 311      96.731 117.327  68.159  1.00  0.00           O
ATOM  10176  C22 POPEw 311      98.751 117.197  66.789  1.00  0.00           C
ATOM  10179  C3  POPEw 311      97.861 119.247  70.869  1.00  0.00           C
ATOM  10182  O31 POPEw 311      96.712 119.748  70.169  1.00  0.00           O
ATOM  10183  C31 POPEw 311      96.091 120.706  70.819  1.00  0.00           C
ATOM  10184  O32 POPEw 311      96.393 121.166  71.909  1.00  0.00           O
ATOM  10185  C32 POPEw 311      94.931 121.157  69.938  1.00  0.00           C
ATOM  10188  C23 POPEw 311      98.032 117.497  65.469  1.00  0.00           C
ATOM  10191  C24 POPEw 311      98.661 116.656  64.359  1.00  0.00           C
ATOM  10194  C25 POPEw 311      98.271 117.157  62.979  1.00  0.00           C
ATOM  10197  C26 POPEw 311      98.992 116.367  61.878  1.00  0.00           C
ATOM  10200  C27 POPEw 311      98.331 116.586  60.519  1.00  0.00           C
ATOM  10203  C28 POPEw 311      98.932 115.706  59.409  1.00  0.00           C
ATOM  10206  C29 POPEw 311      98.551 114.247  59.549  1.00  0.00           C
ATOM  10208 0C21 POPEw 311      98.001 113.447  58.609  1.00  0.00           C
ATOM  10210 1C21 POPEw 311      97.672 113.827  57.189  1.00  0.00           C
ATOM  10213 2C21 POPEw 311      98.361 112.946  56.139  1.00  0.00           C
ATOM  10216 3C21 POPEw 311      98.261 113.577  54.749  1.00  0.00           C
ATOM  10219 4C21 POPEw 311      99.091 112.857  53.679  1.00  0.00           C
ATOM  10222 5C21 POPEw 311      99.571 113.806  52.579  1.00  0.00           C
ATOM  10225 6C21 POPEw 311     100.732 114.697  53.039  1.00  0.00           C
ATOM  10228 7C21 POPEw 311     101.393 115.446  51.878  1.00  0.00           C
ATOM  10231 8C21 POPEw 311     102.861 115.777  52.139  1.00  0.00           C
ATOM  10235  C33 POPEw 311      94.331 122.497  70.429  1.00  0.00           C
ATOM  10238  C34 POPEw 311      93.521 123.228  69.348  1.00  0.00           C
ATOM  10241  C35 POPEw 311      94.312 123.377  68.039  1.00  0.00           C
ATOM  10244  C36 POPEw 311      93.811 124.456  67.069  1.00  0.00           C
ATOM  10247  C37 POPEw 311      93.992 124.007  65.619  1.00  0.00           C
ATOM  10250  C38 POPEw 311      94.072 125.157  64.619  1.00  0.00           C
ATOM  10253  C39 POPEw 311      93.811 124.688  63.189  1.00  0.00           C
ATOM  10256 0C31 POPEw 311      94.271 125.706  62.149  1.00  0.00           C
ATOM  10259 1C31 POPEw 311      93.632 125.516  60.768  1.00  0.00           C
ATOM  10262 2C31 POPEw 311      94.251 126.437  59.709  1.00  0.00           C
ATOM  10265 3C31 POPEw 311      93.251 126.857  58.628  1.00  0.00           C
ATOM  10268 4C31 POPEw 311      93.862 127.786  57.579  1.00  0.00           C
ATOM  10271 5C31 POPEw 311      92.831 128.237  56.538  1.00  0.00           C
ATOM  10274 6C31 POPEw 311      93.401 129.207  55.498  1.00  0.00           C
ATOM  10278  NH3 POPEx 312      69.882  43.746  69.629  1.00  0.00           N
ATOM  10282  C12 POPEx 312      69.271  43.006  70.779  1.00  0.00           C
ATOM  10285  C11 POPEx 312      68.971  43.956  71.939  1.00  0.00           C
ATOM  10288  P   POPEx 312      67.831  46.257  71.468  1.00  0.00           P
ATOM  10289  O13 POPEx 312      66.461  46.806  71.389  1.00  0.00           O
ATOM  10290  O14 POPEx 312      68.701  46.826  72.518  1.00  0.00           O
ATOM  10291  O11 POPEx 312      68.541  46.346  70.038  1.00  0.00           O
ATOM  10292  O12 POPEx 312      67.771  44.697  71.679  1.00  0.00           O
ATOM  10293  C1  POPEx 312      69.161  47.596  69.719  1.00  0.00           C
ATOM  10296  C2  POPEx 312      69.743  47.658  68.259  1.00  0.00           C
ATOM  10298  O21 POPEx 312      69.111  48.746  67.538  1.00  0.00           O
ATOM  10299  C21 POPEx 312      69.861  49.226  66.548  1.00  0.00           C
ATOM  10300  O22 POPEx 312      70.971  48.816  66.249  1.00  0.00           O
ATOM  10301  C22 POPEx 312      69.211  50.427  65.838  1.00  0.00           C
ATOM  10304  C3  POPEx 312      69.631  46.257  67.569  1.00  0.00           C
ATOM  10307  O31 POPEx 312      69.861  46.187  66.149  1.00  0.00           O
ATOM  10308  C31 POPEx 312      70.951  45.497  65.759  1.00  0.00           C
ATOM  10309  O32 POPEx 312      71.801  45.016  66.478  1.00  0.00           O
ATOM  10310  C32 POPEx 312      70.921  45.247  64.258  1.00  0.00           C
ATOM  10313  C23 POPEx 312      70.071  50.836  64.619  1.00  0.00           C
ATOM  10316  C24 POPEx 312      69.462  51.906  63.709  1.00  0.00           C
ATOM  10319  C25 POPEx 312      68.271  51.416  62.858  1.00  0.00           C
ATOM  10322  C26 POPEx 312      67.901  52.397  61.748  1.00  0.00           C
ATOM  10325  C27 POPEx 312      66.521  52.086  61.139  1.00  0.00           C
ATOM  10328  C28 POPEx 312      65.993  53.156  60.169  1.00  0.00           C
ATOM  10331  C29 POPEx 312      66.751  53.188  58.868  1.00  0.00           C
ATOM  10333 0C21 POPEx 312      66.281  53.056  57.618  1.00  0.00           C
ATOM  10335 1C21 POPEx 312      64.841  52.887  57.179  1.00  0.00           C
ATOM  10338 2C21 POPEx 312      64.501  53.867  56.029  1.00  0.00           C
ATOM  10341 3C21 POPEx 312      63.091  53.647  55.459  1.00  0.00           C
ATOM  10344 4C21 POPEx 312      62.731  54.666  54.369  1.00  0.00           C
ATOM  10347 5C21 POPEx 312      61.251  54.606  53.949  1.00  0.00           C
ATOM  10350 6C21 POPEx 312      60.951  55.516  52.759  1.00  0.00           C
ATOM  10353 7C21 POPEx 312      59.451  55.696  52.478  1.00  0.00           C
ATOM  10356 8C21 POPEx 312      59.191  56.626  51.288  1.00  0.00           C
ATOM  10360  C33 POPEx 312      70.132  46.316  63.518  1.00  0.00           C
ATOM  10363  C34 POPEx 312      70.491  46.456  62.039  1.00  0.00           C
ATOM  10366  C35 POPEx 312      69.801  47.706  61.509  1.00  0.00           C
ATOM  10369  C36 POPEx 312      69.951  47.887  60.009  1.00  0.00           C
ATOM  10372  C37 POPEx 312      69.501  49.256  59.529  1.00  0.00           C
ATOM  10375  C38 POPEx 312      69.721  49.426  58.019  1.00  0.00           C
ATOM  10378  C39 POPEx 312      68.661  48.717  57.169  1.00  0.00           C
ATOM  10381 0C31 POPEx 312      68.971  48.836  55.669  1.00  0.00           C
ATOM  10384 1C31 POPEx 312      67.781  48.486  54.768  1.00  0.00           C
ATOM  10387 2C31 POPEx 312      68.072  48.766  53.289  1.00  0.00           C
ATOM  10390 3C31 POPEx 312      69.171  47.896  52.669  1.00  0.00           C
ATOM  10393 4C31 POPEx 312      69.361  48.196  51.179  1.00  0.00           C
ATOM  10396 5C31 POPEx 312      70.132  47.096  50.419  1.00  0.00           C
ATOM  10399 6C31 POPEx 312      69.961  47.176  48.899  1.00  0.00           C
ATOM  10403  NH3 POPEy 313      19.281  41.536  74.149  1.00  0.00           N
ATOM  10407  C12 POPEy 313      18.391  42.556  73.489  1.00  0.00           C
ATOM  10410  C11 POPEy 313      17.361  43.216  74.439  1.00  0.00           C
ATOM  10413  P   POPEy 313      16.141  41.026  75.298  1.00  0.00           P
ATOM  10414  O13 POPEy 313      17.201  39.996  75.318  1.00  0.00           O
ATOM  10415  O14 POPEy 313      15.031  40.986  76.279  1.00  0.00           O
ATOM  10416  O11 POPEy 313      15.561  41.186  73.838  1.00  0.00           O
ATOM  10417  O12 POPEy 313      16.891  42.387  75.499  1.00  0.00           O
ATOM  10418  C1  POPEy 313      14.451  40.346  73.459  1.00  0.00           C
ATOM  10421  C2  POPEy 313      14.081  40.447  71.939  1.00  0.00           C
ATOM  10423  O21 POPEy 313      15.281  40.696  71.188  1.00  0.00           O
ATOM  10424  C21 POPEy 313      15.371  40.136  69.999  1.00  0.00           C
ATOM  10425  O22 POPEy 313      14.501  39.506  69.418  1.00  0.00           O
ATOM  10426  C22 POPEy 313      16.791  40.396  69.468  1.00  0.00           C
ATOM  10429  C3  POPEy 313      12.961  41.516  71.688  1.00  0.00           C
ATOM  10432  O31 POPEy 313      13.271  42.527  70.709  1.00  0.00           O
ATOM  10433  C31 POPEy 313      13.971  43.536  71.179  1.00  0.00           C
ATOM  10434  O32 POPEy 313      14.471  43.616  72.289  1.00  0.00           O
ATOM  10435  C32 POPEy 313      14.021  44.656  70.128  1.00  0.00           C
ATOM  10438  C23 POPEy 313      17.171  39.536  68.249  1.00  0.00           C
ATOM  10441  C24 POPEy 313      18.641  39.757  67.829  1.00  0.00           C
ATOM  10444  C25 POPEy 313      19.041  38.946  66.588  1.00  0.00           C
ATOM  10447  C26 POPEy 313      18.601  39.566  65.259  1.00  0.00           C
ATOM  10450  C27 POPEy 313      19.031  38.727  64.029  1.00  0.00           C
ATOM  10453  C28 POPEy 313      19.861  39.516  62.989  1.00  0.00           C
ATOM  10456  C29 POPEy 313      21.191  39.966  63.529  1.00  0.00           C
ATOM  10458 0C21 POPEy 313      22.381  40.006  62.889  1.00  0.00           C
ATOM  10460 1C21 POPEy 313      22.671  39.626  61.459  1.00  0.00           C
ATOM  10463 2C21 POPEy 313      23.561  40.646  60.719  1.00  0.00           C
ATOM  10466 3C21 POPEy 313      25.021  40.707  61.209  1.00  0.00           C
ATOM  10469 4C21 POPEy 313      25.921  41.676  60.419  1.00  0.00           C
ATOM  10472 5C21 POPEy 313      25.541  43.157  60.589  1.00  0.00           C
ATOM  10475 6C21 POPEy 313      26.551  44.137  59.978  1.00  0.00           C
ATOM  10478 7C21 POPEy 313      26.351  45.567  60.519  1.00  0.00           C
ATOM  10481 8C21 POPEy 313      27.431  46.576  60.129  1.00  0.00           C
ATOM  10485  C33 POPEy 313      15.161  45.676  70.408  1.00  0.00           C
ATOM  10488  C34 POPEy 313      14.981  47.036  69.719  1.00  0.00           C
ATOM  10491  C35 POPEy 313      15.201  47.067  68.209  1.00  0.00           C
ATOM  10494  C36 POPEy 313      15.311  48.517  67.698  1.00  0.00           C
ATOM  10497  C37 POPEy 313      15.601  48.616  66.188  1.00  0.00           C
ATOM  10500  C38 POPEy 313      15.471  50.047  65.638  1.00  0.00           C
ATOM  10503  C39 POPEy 313      14.041  50.446  65.239  1.00  0.00           C
ATOM  10506 0C31 POPEy 313      13.961  51.836  64.599  1.00  0.00           C
ATOM  10509 1C31 POPEy 313      12.621  52.086  63.889  1.00  0.00           C
ATOM  10512 2C31 POPEy 313      12.411  53.536  63.419  1.00  0.00           C
ATOM  10515 3C31 POPEy 313      13.161  53.986  62.158  1.00  0.00           C
ATOM  10518 4C31 POPEy 313      12.971  53.076  60.939  1.00  0.00           C
ATOM  10521 5C31 POPEy 313      13.161  53.797  59.599  1.00  0.00           C
ATOM  10524 6C31 POPEy 313      12.731  52.957  58.408  1.00  0.00           C
ATOM  10528  NH3 POPEz 314      81.601 105.277  74.099  1.00  0.00           N
ATOM  10532  C12 POPEz 314      81.461 106.007  75.408  1.00  0.00           C
ATOM  10535  C11 POPEz 314      80.221 106.927  75.419  1.00  0.00           C
ATOM  10538  P   POPEz 314      78.871 108.426  73.788  1.00  0.00           P
ATOM  10539  O13 POPEz 314      78.051 108.736  74.968  1.00  0.00           O
ATOM  10540  O14 POPEz 314      79.281 109.567  72.938  1.00  0.00           O
ATOM  10541  O11 POPEz 314      78.231 107.277  72.908  1.00  0.00           O
ATOM  10542  O12 POPEz 314      80.243 107.806  74.289  1.00  0.00           O
ATOM  10543  C1  POPEz 314      78.992 106.556  71.929  1.00  0.00           C
ATOM  10546  C2  POPEz 314      78.231 106.387  70.578  1.00  0.00           C
ATOM  10548  O21 POPEz 314      79.261 106.306  69.569  1.00  0.00           O
ATOM  10549  C21 POPEz 314      79.041 105.577  68.489  1.00  0.00           C
ATOM  10550  O22 POPEz 314      78.011 105.017  68.179  1.00  0.00           O
ATOM  10551  C22 POPEz 314      80.382 105.446  67.748  1.00  0.00           C
ATOM  10554  C3  POPEz 314      77.261 107.596  70.368  1.00  0.00           C
ATOM  10557  O31 POPEz 314      76.822 107.777  69.009  1.00  0.00           O
ATOM  10558  C31 POPEz 314      77.541 108.627  68.299  1.00  0.00           C
ATOM  10559  O32 POPEz 314      78.532 109.226  68.709  1.00  0.00           O
ATOM  10560  C32 POPEz 314      77.031 108.697  66.869  1.00  0.00           C
ATOM  10563  C23 POPEz 314      80.301 105.887  66.268  1.00  0.00           C
ATOM  10566  C24 POPEz 314      81.683 105.896  65.578  1.00  0.00           C
ATOM  10569  C25 POPEz 314      81.611 106.387  64.128  1.00  0.00           C
ATOM  10572  C26 POPEz 314      80.771 105.497  63.208  1.00  0.00           C
ATOM  10575  C27 POPEz 314      80.572 106.087  61.809  1.00  0.00           C
ATOM  10578  C28 POPEz 314      79.311 105.497  61.139  1.00  0.00           C
ATOM  10581  C29 POPEz 314      78.941 106.178  59.849  1.00  0.00           C
ATOM  10583 0C21 POPEz 314      79.581 106.066  58.679  1.00  0.00           C
ATOM  10585 1C21 POPEz 314      80.821 105.247  58.419  1.00  0.00           C
ATOM  10588 2C21 POPEz 314      81.011 104.888  56.929  1.00  0.00           C
ATOM  10591 3C21 POPEz 314      81.132 106.117  55.999  1.00  0.00           C
ATOM  10594 4C21 POPEz 314      81.481 105.747  54.559  1.00  0.00           C
ATOM  10597 5C21 POPEz 314      81.352 106.927  53.579  1.00  0.00           C
ATOM  10600 6C21 POPEz 314      82.542 107.887  53.609  1.00  0.00           C
ATOM  10603 7C21 POPEz 314      82.402 109.036  52.599  1.00  0.00           C
ATOM  10606 8C21 POPEz 314      83.681 109.856  52.419  1.00  0.00           C
ATOM  10610  C33 POPEz 314      78.072 109.387  65.959  1.00  0.00           C
ATOM  10613  C34 POPEz 314      77.861 109.117  64.458  1.00  0.00           C
ATOM  10616  C35 POPEz 314      76.691 109.888  63.849  1.00  0.00           C
ATOM  10619  C36 POPEz 314      76.581 109.676  62.329  1.00  0.00           C
ATOM  10622  C37 POPEz 314      77.721 110.327  61.538  1.00  0.00           C
ATOM  10625  C38 POPEz 314      77.601 110.107  60.018  1.00  0.00           C
ATOM  10628  C39 POPEz 314      78.401 111.117  59.178  1.00  0.00           C
ATOM  10631 0C31 POPEz 314      79.571 110.516  58.378  1.00  0.00           C
ATOM  10634 1C31 POPEz 314      80.131 111.516  57.359  1.00  0.00           C
ATOM  10637 2C31 POPEz 314      81.171 110.907  56.419  1.00  0.00           C
ATOM  10640 3C31 POPEz 314      81.952 111.936  55.589  1.00  0.00           C
ATOM  10643 4C31 POPEz 314      81.122 112.696  54.529  1.00  0.00           C
ATOM  10646 5C31 POPEz 314      82.031 113.347  53.479  1.00  0.00           C
ATOM  10649 6C31 POPEz 314      81.321 114.327  52.538  1.00  0.00           C
ATOM  10653  NH3 POPE0 315       2.562  55.716  25.419  1.00  0.00           N
ATOM  10657  C12 POPE0 315       2.702  56.516  24.169  1.00  0.00           C
ATOM  10660  C11 POPE0 315       1.739  57.706  24.159  1.00  0.00           C
ATOM  10663  P   POPE0 315      -0.731  57.047  24.909  1.00  0.00           P
ATOM  10664  O13 POPE0 315      -1.201  58.326  25.449  1.00  0.00           O
ATOM  10665  O14 POPE0 315      -1.742  56.136  24.319  1.00  0.00           O
ATOM  10666  O11 POPE0 315       0.009  56.236  26.069  1.00  0.00           O
ATOM  10667  O12 POPE0 315       0.438  57.236  23.889  1.00  0.00           O
ATOM  10668  C1  POPE0 315      -0.301  56.516  27.449  1.00  0.00           C
ATOM  10671  C2  POPE0 315       0.849  57.257  28.208  1.00  0.00           C
ATOM  10673  O21 POPE0 315       0.928  56.777  29.569  1.00  0.00           O
ATOM  10674  C21 POPE0 315       1.509  55.597  29.739  1.00  0.00           C
ATOM  10675  O22 POPE0 315       1.989  54.897  28.858  1.00  0.00           O
ATOM  10676  C22 POPE0 315       1.428  55.206  31.218  1.00  0.00           C
ATOM  10679  C3  POPE0 315       0.768  58.836  28.099  1.00  0.00           C
ATOM  10682  O31 POPE0 315       0.548  59.527  29.349  1.00  0.00           O
ATOM  10683  C31 POPE0 315       0.189  60.797  29.258  1.00  0.00           C
ATOM  10684  O32 POPE0 315       0.090  61.466  28.239  1.00  0.00           O
ATOM  10685  C32 POPE0 315      -0.112  61.326  30.669  1.00  0.00           C
ATOM  10688  C23 POPE0 315       2.201  56.136  32.189  1.00  0.00           C
ATOM  10691  C24 POPE0 315       1.749  55.947  33.639  1.00  0.00           C
ATOM  10694  C25 POPE0 315       2.572  56.796  34.619  1.00  0.00           C
ATOM  10697  C26 POPE0 315       3.772  56.036  35.199  1.00  0.00           C
ATOM  10700  C27 POPE0 315       4.822  56.966  35.809  1.00  0.00           C
ATOM  10703  C28 POPE0 315       4.282  57.756  37.018  1.00  0.00           C
ATOM  10706  C29 POPE0 315       5.252  58.778  37.538  1.00  0.00           C
ATOM  10708 0C21 POPE0 315       5.571  59.026  38.819  1.00  0.00           C
ATOM  10710 1C21 POPE0 315       5.042  58.326  40.048  1.00  0.00           C
ATOM  10713 2C21 POPE0 315       6.102  57.366  40.628  1.00  0.00           C
ATOM  10716 3C21 POPE0 315       5.592  56.576  41.849  1.00  0.00           C
ATOM  10719 4C21 POPE0 315       5.592  57.386  43.149  1.00  0.00           C
ATOM  10722 5C21 POPE0 315       5.171  56.548  44.369  1.00  0.00           C
ATOM  10725 6C21 POPE0 315       3.772  55.926  44.258  1.00  0.00           C
ATOM  10728 7C21 POPE0 315       3.391  55.126  45.508  1.00  0.00           C
ATOM  10731 8C21 POPE0 315       1.898  54.816  45.589  1.00  0.00           C
ATOM  10735  C33 POPE0 315      -1.481  60.806  31.149  1.00  0.00           C
ATOM  10738  C34 POPE0 315      -1.782  61.007  32.629  1.00  0.00           C
ATOM  10741  C35 POPE0 315      -2.811  59.967  33.099  1.00  0.00           C
ATOM  10744  C36 POPE0 315      -3.111  60.076  34.588  1.00  0.00           C
ATOM  10747  C37 POPE0 315      -4.142  59.048  35.069  1.00  0.00           C
ATOM  10750  C38 POPE0 315      -4.382  59.107  36.589  1.00  0.00           C
ATOM  10753  C39 POPE0 315      -4.701  60.506  37.128  1.00  0.00           C
ATOM  10756 0C31 POPE0 315      -6.012  61.106  36.589  1.00  0.00           C
ATOM  10759 1C31 POPE0 315      -6.111  62.617  36.839  1.00  0.00           C
ATOM  10762 2C31 POPE0 315      -7.550  63.126  36.789  1.00  0.00           C
ATOM  10765 3C31 POPE0 315      -8.240  63.036  38.159  1.00  0.00           C
ATOM  10768 4C31 POPE0 315      -8.132  64.336  38.968  1.00  0.00           C
ATOM  10771 5C31 POPE0 315      -8.762  64.227  40.368  1.00  0.00           C
ATOM  10774 6C31 POPE0 315      -9.081  65.586  40.989  1.00  0.00           C
ATOM  10778  NH3 POPE1 316      95.231  10.806  27.059  1.00  0.00           N
ATOM  10782  C12 POPE1 316      95.541  12.226  26.649  1.00  0.00           C
ATOM  10785  C11 POPE1 316      94.401  13.206  27.029  1.00  0.00           C
ATOM  10788  P   POPE1 316      94.401  15.886  27.299  1.00  0.00           P
ATOM  10789  O13 POPE1 316      95.672  16.656  27.429  1.00  0.00           O
ATOM  10790  O14 POPE1 316      93.242  16.556  26.688  1.00  0.00           O
ATOM  10791  O11 POPE1 316      93.941  15.366  28.728  1.00  0.00           O
ATOM  10792  O12 POPE1 316      94.671  14.526  26.519  1.00  0.00           O
ATOM  10793  C1  POPE1 316      94.661  15.736  29.908  1.00  0.00           C
ATOM  10796  C2  POPE1 316      94.132  17.056  30.539  1.00  0.00           C
ATOM  10798  O21 POPE1 316      94.781  17.156  31.809  1.00  0.00           O
ATOM  10799  C21 POPE1 316      94.441  18.106  32.659  1.00  0.00           C
ATOM  10800  O22 POPE1 316      93.922  19.166  32.379  1.00  0.00           O
ATOM  10801  C22 POPE1 316      94.762  17.526  34.048  1.00  0.00           C
ATOM  10804  C3  POPE1 316      92.571  17.036  30.638  1.00  0.00           C
ATOM  10807  O31 POPE1 316      92.151  16.486  31.888  1.00  0.00           O
ATOM  10808  C31 POPE1 316      90.951  15.986  32.029  1.00  0.00           C
ATOM  10809  O32 POPE1 316      90.152  15.656  31.168  1.00  0.00           O
ATOM  10810  C32 POPE1 316      90.742  15.886  33.528  1.00  0.00           C
ATOM  10813  C23 POPE1 316      94.431  18.386  35.298  1.00  0.00           C
ATOM  10816  C24 POPE1 316      94.323  17.486  36.559  1.00  0.00           C
ATOM  10819  C25 POPE1 316      94.441  18.236  37.899  1.00  0.00           C
ATOM  10822  C26 POPE1 316      93.291  19.206  38.198  1.00  0.00           C
ATOM  10825  C27 POPE1 316      93.502  19.937  39.539  1.00  0.00           C
ATOM  10828  C28 POPE1 316      92.262  20.726  40.009  1.00  0.00           C
ATOM  10831  C29 POPE1 316      91.301  19.926  40.849  1.00  0.00           C
ATOM  10833 0C21 POPE1 316      91.021  20.146  42.149  1.00  0.00           C
ATOM  10835 1C21 POPE1 316      91.642  21.256  42.969  1.00  0.00           C
ATOM  10838 2C21 POPE1 316      91.301  21.267  44.469  1.00  0.00           C
ATOM  10841 3C21 POPE1 316      92.011  20.156  45.259  1.00  0.00           C
ATOM  10844 4C21 POPE1 316      92.232  20.527  46.739  1.00  0.00           C
ATOM  10847 5C21 POPE1 316      92.812  19.386  47.589  1.00  0.00           C
ATOM  10850 6C21 POPE1 316      94.212  18.946  47.128  1.00  0.00           C
ATOM  10853 7C21 POPE1 316      94.771  17.746  47.899  1.00  0.00           C
ATOM  10856 8C21 POPE1 316      96.051  17.196  47.278  1.00  0.00           C
ATOM  10860  C33 POPE1 316      90.882  17.246  34.269  1.00  0.00           C
ATOM  10863  C34 POPE1 316      89.811  17.526  35.339  1.00  0.00           C
ATOM  10866  C35 POPE1 316      89.911  18.946  35.919  1.00  0.00           C
ATOM  10869  C36 POPE1 316      88.661  19.376  36.698  1.00  0.00           C
ATOM  10872  C37 POPE1 316      88.681  19.036  38.198  1.00  0.00           C
ATOM  10875  C38 POPE1 316      87.262  19.136  38.798  1.00  0.00           C
ATOM  10878  C39 POPE1 316      87.211  19.506  40.288  1.00  0.00           C
ATOM  10881 0C31 POPE1 316      87.591  18.376  41.259  1.00  0.00           C
ATOM  10884 1C31 POPE1 316      87.372  18.796  42.718  1.00  0.00           C
ATOM  10887 2C31 POPE1 316      87.783  17.716  43.728  1.00  0.00           C
ATOM  10890 3C31 POPE1 316      87.291  18.006  45.149  1.00  0.00           C
ATOM  10893 4C31 POPE1 316      87.981  19.216  45.799  1.00  0.00           C
ATOM  10896 5C31 POPE1 316      87.542  19.446  47.239  1.00  0.00           C
ATOM  10899 6C31 POPE1 316      88.361  20.536  47.919  1.00  0.00           C
ATOM  10903  NH3 POPE2 317      -3.092 127.377  73.959  1.00  0.00           N
ATOM  10907  C12 POPE2 317      -2.452 126.416  72.969  1.00  0.00           C
ATOM  10910  C11 POPE2 317      -1.312 125.607  73.609  1.00  0.00           C
ATOM  10913  P   POPE2 317       0.498 123.818  72.969  1.00  0.00           P
ATOM  10914  O13 POPE2 317       0.718 123.827  74.439  1.00  0.00           O
ATOM  10915  O14 POPE2 317       0.328 122.507  72.329  1.00  0.00           O
ATOM  10916  O11 POPE2 317       1.648 124.618  72.209  1.00  0.00           O
ATOM  10917  O12 POPE2 317      -0.842 124.618  72.678  1.00  0.00           O
ATOM  10918  C1  POPE2 317       1.878 124.316  70.819  1.00  0.00           C
ATOM  10921  C2  POPE2 317       2.411 125.527  70.008  1.00  0.00           C
ATOM  10923  O21 POPE2 317       2.181 125.247  68.609  1.00  0.00           O
ATOM  10924  C21 POPE2 317       2.461 126.227  67.768  1.00  0.00           C
ATOM  10925  O22 POPE2 317       3.071 127.248  68.039  1.00  0.00           O
ATOM  10926  C22 POPE2 317       1.918 125.907  66.369  1.00  0.00           C
ATOM  10929  C3  POPE2 317       3.901 125.896  70.349  1.00  0.00           C
ATOM  10932  O31 POPE2 317       3.911 127.127  71.099  1.00  0.00           O
ATOM  10933  C31 POPE2 317       4.371 128.326  70.639  1.00  0.00           C
ATOM  10934  O32 POPE2 317       3.951 129.377  71.099  1.00  0.00           O
ATOM  10935  C32 POPE2 317       5.581 128.257  69.689  1.00  0.00           C
ATOM  10938  C23 POPE2 317       1.778 127.188  65.519  1.00  0.00           C
ATOM  10941  C24 POPE2 317       1.438 126.896  64.048  1.00  0.00           C
ATOM  10944  C25 POPE2 317       1.068 128.158  63.259  1.00  0.00           C
ATOM  10947  C26 POPE2 317       0.878 127.857  61.769  1.00  0.00           C
ATOM  10950  C27 POPE2 317       0.278 129.027  60.989  1.00  0.00           C
ATOM  10953  C28 POPE2 317       0.038 128.678  59.509  1.00  0.00           C
ATOM  10956  C29 POPE2 317      -0.782 129.737  58.819  1.00  0.00           C
ATOM  10958 0C21 POPE2 317      -0.462 130.446  57.718  1.00  0.00           C
ATOM  10960 1C21 POPE2 317       0.808 130.357  56.909  1.00  0.00           C
ATOM  10963 2C21 POPE2 317       0.608 129.366  55.749  1.00  0.00           C
ATOM  10966 3C21 POPE2 317       1.778 129.346  54.749  1.00  0.00           C
ATOM  10969 4C21 POPE2 317       1.998 127.946  54.159  1.00  0.00           C
ATOM  10972 5C21 POPE2 317       3.191 127.867  53.189  1.00  0.00           C
ATOM  10975 6C21 POPE2 317       2.811 128.027  51.719  1.00  0.00           C
ATOM  10978 7C21 POPE2 317       3.851 127.388  50.779  1.00  0.00           C
ATOM  10981 8C21 POPE2 317       3.671 127.777  49.309  1.00  0.00           C
ATOM  10985  C33 POPE2 317       6.391 129.608  69.669  1.00  0.00           C
ATOM  10988  C34 POPE2 317       7.511 129.758  68.609  1.00  0.00           C
ATOM  10991  C35 POPE2 317       8.881 129.176  69.018  1.00  0.00           C
ATOM  10994  C36 POPE2 317      10.111 129.837  68.358  1.00  0.00           C
ATOM  10997  C37 POPE2 317      11.421 129.408  69.048  1.00  0.00           C
ATOM  11000  C38 POPE2 317      12.731 130.038  68.509  1.00  0.00           C
ATOM  11003  C39 POPE2 317      12.891 131.536  68.779  1.00  0.00           C
ATOM  11006 0C31 POPE2 317      14.331 132.036  68.579  1.00  0.00           C
ATOM  11009 1C31 POPE2 317      14.551 133.459  69.109  1.00  0.00           C
ATOM  11012 2C31 POPE2 317      16.021 133.939  69.118  1.00  0.00           C
ATOM  11015 3C31 POPE2 317      16.601 134.219  67.728  1.00  0.00           C
ATOM  11018 4C31 POPE2 317      17.991 134.870  67.798  1.00  0.00           C
ATOM  11021 5C31 POPE2 317      18.511 135.311  66.419  1.00  0.00           C
ATOM  11024 6C31 POPE2 317      19.931 135.861  66.389  1.00  0.00           C
ATOM  11028  NH3 POPE3 318      47.081 102.797  70.248  1.00  0.00           N
ATOM  11032  C12 POPE3 318      46.391 101.486  70.589  1.00  0.00           C
ATOM  11035  C11 POPE3 318      44.871 101.647  70.729  1.00  0.00           C
ATOM  11038  P   POPE3 318      43.541  99.296  70.698  1.00  0.00           P
ATOM  11039  O13 POPE3 318      44.461  98.228  70.248  1.00  0.00           O
ATOM  11040  O14 POPE3 318      42.421  98.887  71.559  1.00  0.00           O
ATOM  11041  O11 POPE3 318      42.911  99.947  69.398  1.00  0.00           O
ATOM  11042  O12 POPE3 318      44.311 100.507  71.369  1.00  0.00           O
ATOM  11043  C1  POPE3 318      43.561  99.697  68.148  1.00  0.00           C
ATOM  11046  C2  POPE3 318      42.921 100.457  66.959  1.00  0.00           C
ATOM  11048  O21 POPE3 318      43.981 101.106  66.239  1.00  0.00           O
ATOM  11049  C21 POPE3 318      44.161 100.737  64.989  1.00  0.00           C
ATOM  11050  O22 POPE3 318      43.431  99.986  64.349  1.00  0.00           O
ATOM  11051  C22 POPE3 318      45.501 101.297  64.509  1.00  0.00           C
ATOM  11054  C3  POPE3 318      41.831 101.516  67.329  1.00  0.00           C
ATOM  11057  O31 POPE3 318      40.671 101.327  66.498  1.00  0.00           O
ATOM  11058  C31 POPE3 318      40.761 101.838  65.279  1.00  0.00           C
ATOM  11059  O32 POPE3 318      41.591 102.646  64.899  1.00  0.00           O
ATOM  11060  C32 POPE3 318      39.691 101.166  64.419  1.00  0.00           C
ATOM  11063  C23 POPE3 318      45.881 100.837  63.078  1.00  0.00           C
ATOM  11066  C24 POPE3 318      47.241 101.396  62.608  1.00  0.00           C
ATOM  11069  C25 POPE3 318      47.111 102.596  61.669  1.00  0.00           C
ATOM  11072  C26 POPE3 318      48.431 103.247  61.268  1.00  0.00           C
ATOM  11075  C27 POPE3 318      48.171 104.557  60.498  1.00  0.00           C
ATOM  11078  C28 POPE3 318      49.441 105.387  60.239  1.00  0.00           C
ATOM  11081  C29 POPE3 318      49.111 106.626  59.448  1.00  0.00           C
ATOM  11083 0C21 POPE3 318      49.851 107.207  58.479  1.00  0.00           C
ATOM  11085 1C21 POPE3 318      51.221 106.777  58.039  1.00  0.00           C
ATOM  11088 2C21 POPE3 318      51.251 105.467  57.218  1.00  0.00           C
ATOM  11091 3C21 POPE3 318      51.061 105.697  55.719  1.00  0.00           C
ATOM  11094 4C21 POPE3 318      50.791 104.396  54.939  1.00  0.00           C
ATOM  11097 5C21 POPE3 318      51.811 103.277  55.189  1.00  0.00           C
ATOM  11100 6C21 POPE3 318      53.251 103.678  54.838  1.00  0.00           C
ATOM  11103 7C21 POPE3 318      54.241 102.517  54.999  1.00  0.00           C
ATOM  11106 8C21 POPE3 318      55.331 102.528  53.928  1.00  0.00           C
ATOM  11110  C33 POPE3 318      39.921 101.287  62.899  1.00  0.00           C
ATOM  11113  C34 POPE3 318      38.921 100.397  62.149  1.00  0.00           C
ATOM  11116  C35 POPE3 318      38.861 100.616  60.628  1.00  0.00           C
ATOM  11119  C36 POPE3 318      38.241 101.968  60.209  1.00  0.00           C
ATOM  11122  C37 POPE3 318      39.121 102.696  59.178  1.00  0.00           C
ATOM  11125  C38 POPE3 318      38.601 104.077  58.759  1.00  0.00           C
ATOM  11128  C39 POPE3 318      37.371 104.047  57.839  1.00  0.00           C
ATOM  11131 0C31 POPE3 318      37.641 103.457  56.439  1.00  0.00           C
ATOM  11134 1C31 POPE3 318      36.371 103.438  55.578  1.00  0.00           C
ATOM  11137 2C31 POPE3 318      36.421 102.416  54.429  1.00  0.00           C
ATOM  11140 3C31 POPE3 318      35.151 102.416  53.559  1.00  0.00           C
ATOM  11143 4C31 POPE3 318      33.851 102.356  54.378  1.00  0.00           C
ATOM  11146 5C31 POPE3 318      32.591 102.237  53.509  1.00  0.00           C
ATOM  11149 6C31 POPE3 318      31.301 102.377  54.328  1.00  0.00           C
ATOM  11153  NH3 POPE4 319      98.001  38.476  66.109  1.00  0.00           N
ATOM  11157  C12 POPE4 319      99.011  37.416  65.749  1.00  0.00           C
ATOM  11160  C11 POPE4 319      98.521  36.476  64.609  1.00  0.00           C
ATOM  11163  P   POPE4 319     100.882  35.656  63.968  1.00  0.00           P
ATOM  11164  O13 POPE4 319     101.572  36.026  65.228  1.00  0.00           O
ATOM  11165  O14 POPE4 319     100.931  36.666  62.889  1.00  0.00           O
ATOM  11166  O11 POPE4 319     101.481  34.287  63.459  1.00  0.00           O
ATOM  11167  O12 POPE4 319      99.381  35.356  64.318  1.00  0.00           O
ATOM  11168  C1  POPE4 319     100.942  33.456  62.439  1.00  0.00           C
ATOM  11171  C2  POPE4 319     100.831  34.146  61.049  1.00  0.00           C
ATOM  11173  O21 POPE4 319     100.143  33.336  60.069  1.00  0.00           O
ATOM  11174  C21 POPE4 319     100.791  32.326  59.509  1.00  0.00           C
ATOM  11175  O22 POPE4 319     101.871  31.876  59.869  1.00  0.00           O
ATOM  11176  C22 POPE4 319      99.972  31.776  58.338  1.00  0.00           C
ATOM  11179  C3  POPE4 319     102.221  34.676  60.589  1.00  0.00           C
ATOM  11182  O31 POPE4 319     102.161  35.017  59.198  1.00  0.00           O
ATOM  11183  C31 POPE4 319     101.632  36.176  58.908  1.00  0.00           C
ATOM  11184  O32 POPE4 319     101.402  37.086  59.679  1.00  0.00           O
ATOM  11185  C32 POPE4 319     101.381  36.216  57.399  1.00  0.00           C
ATOM  11188  C23 POPE4 319     100.713  30.637  57.608  1.00  0.00           C
ATOM  11191  C24 POPE4 319     100.001  30.136  56.338  1.00  0.00           C
ATOM  11194  C25 POPE4 319     100.882  29.066  55.669  1.00  0.00           C
ATOM  11197  C26 POPE4 319     100.401  28.496  54.328  1.00  0.00           C
ATOM  11200  C27 POPE4 319     101.551  27.746  53.628  1.00  0.00           C
ATOM  11203  C28 POPE4 319     101.091  26.836  52.468  1.00  0.00           C
ATOM  11206  C29 POPE4 319     102.021  26.926  51.288  1.00  0.00           C
ATOM  11208 0C21 POPE4 319     102.792  25.956  50.768  1.00  0.00           C
ATOM  11210 1C21 POPE4 319     102.892  24.527  51.228  1.00  0.00           C
ATOM  11213 2C21 POPE4 319     101.791  23.657  50.589  1.00  0.00           C
ATOM  11216 3C21 POPE4 319     101.611  23.826  49.059  1.00  0.00           C
ATOM  11219 4C21 POPE4 319     102.841  23.446  48.229  1.00  0.00           C
ATOM  11222 5C21 POPE4 319     102.981  21.926  48.049  1.00  0.00           C
ATOM  11225 6C21 POPE4 319     104.291  21.526  47.379  1.00  0.00           C
ATOM  11228 7C21 POPE4 319     104.341  20.017  47.099  1.00  0.00           C
ATOM  11231 8C21 POPE4 319     105.713  19.527  46.649  1.00  0.00           C
ATOM  11235  C33 POPE4 319      99.951  35.756  57.029  1.00  0.00           C
ATOM  11238  C34 POPE4 319      99.721  35.646  55.508  1.00  0.00           C
ATOM  11241  C35 POPE4 319     100.061  34.287  54.878  1.00  0.00           C
ATOM  11244  C36 POPE4 319     101.572  33.976  54.799  1.00  0.00           C
ATOM  11247  C37 POPE4 319     101.922  32.826  53.849  1.00  0.00           C
ATOM  11250  C38 POPE4 319     103.442  32.596  53.759  1.00  0.00           C
ATOM  11253  C39 POPE4 319     103.841  31.357  52.938  1.00  0.00           C
ATOM  11256 0C31 POPE4 319     103.601  31.506  51.428  1.00  0.00           C
ATOM  11259 1C31 POPE4 319     104.091  30.296  50.619  1.00  0.00           C
ATOM  11262 2C31 POPE4 319     104.021  30.546  49.099  1.00  0.00           C
ATOM  11265 3C31 POPE4 319     103.771  29.287  48.239  1.00  0.00           C
ATOM  11268 4C31 POPE4 319     104.872  28.216  48.289  1.00  0.00           C
ATOM  11271 5C31 POPE4 319     104.641  27.136  47.218  1.00  0.00           C
ATOM  11274 6C31 POPE4 319     105.651  25.986  47.249  1.00  0.00           C
ATOM  11278  NH3 POPE5 320     103.372  67.946  68.308  1.00  0.00           N
ATOM  11282  C12 POPE5 320     103.493  67.916  69.809  1.00  0.00           C
ATOM  11285  C11 POPE5 320     102.132  67.786  70.528  1.00  0.00           C
ATOM  11288  P   POPE5 320     100.341  66.176  69.418  1.00  0.00           P
ATOM  11289  O13 POPE5 320     100.143  64.707  69.328  1.00  0.00           O
ATOM  11290  O14 POPE5 320      99.191  67.047  69.739  1.00  0.00           O
ATOM  11291  O11 POPE5 320     100.993  66.736  68.059  1.00  0.00           O
ATOM  11292  O12 POPE5 320     101.542  66.478  70.429  1.00  0.00           O
ATOM  11293  C1  POPE5 320     100.621  66.217  66.778  1.00  0.00           C
ATOM  11296  C2  POPE5 320      99.571  67.067  65.979  1.00  0.00           C
ATOM  11298  O21 POPE5 320      99.962  67.007  64.588  1.00  0.00           O
ATOM  11299  C21 POPE5 320      98.971  67.027  63.709  1.00  0.00           C
ATOM  11300  O22 POPE5 320      97.783  66.986  63.959  1.00  0.00           O
ATOM  11301  C22 POPE5 320      99.552  67.056  62.299  1.00  0.00           C
ATOM  11304  C3  POPE5 320      99.531  68.566  66.428  1.00  0.00           C
ATOM  11307  O31 POPE5 320      98.611  69.368  65.638  1.00  0.00           O
ATOM  11308  C31 POPE5 320      97.721  70.076  66.328  1.00  0.00           C
ATOM  11309  O32 POPE5 320      97.721  70.207  67.538  1.00  0.00           O
ATOM  11310  C32 POPE5 320      96.721  70.786  65.438  1.00  0.00           C
ATOM  11313  C23 POPE5 320      99.743  68.516  61.828  1.00  0.00           C
ATOM  11316  C24 POPE5 320     100.411  68.586  60.448  1.00  0.00           C
ATOM  11319  C25 POPE5 320      99.562  67.946  59.328  1.00  0.00           C
ATOM  11322  C26 POPE5 320     100.261  67.986  57.969  1.00  0.00           C
ATOM  11325  C27 POPE5 320     100.971  66.657  57.678  1.00  0.00           C
ATOM  11328  C28 POPE5 320     101.651  66.548  56.298  1.00  0.00           C
ATOM  11331  C29 POPE5 320     100.661  66.757  55.178  1.00  0.00           C
ATOM  11333 0C21 POPE5 320     100.872  67.447  54.038  1.00  0.00           C
ATOM  11335 1C21 POPE5 320     102.171  68.067  53.599  1.00  0.00           C
ATOM  11338 2C21 POPE5 320     102.512  67.646  52.169  1.00  0.00           C
ATOM  11341 3C21 POPE5 320     103.831  68.236  51.649  1.00  0.00           C
ATOM  11344 4C21 POPE5 320     104.021  67.846  50.178  1.00  0.00           C
ATOM  11347 5C21 POPE5 320     105.352  68.286  49.569  1.00  0.00           C
ATOM  11350 6C21 POPE5 320     105.312  68.166  48.039  1.00  0.00           C
ATOM  11353 7C21 POPE5 320     106.683  68.246  47.359  1.00  0.00           C
ATOM  11356 8C21 POPE5 320     106.572  68.277  45.829  1.00  0.00           C
ATOM  11360  C33 POPE5 320      96.262  69.906  64.269  1.00  0.00           C
ATOM  11363  C34 POPE5 320      94.921  70.357  63.679  1.00  0.00           C
ATOM  11366  C35 POPE5 320      94.841  69.997  62.189  1.00  0.00           C
ATOM  11369  C36 POPE5 320      95.371  71.116  61.298  1.00  0.00           C
ATOM  11372  C37 POPE5 320      95.651  70.606  59.889  1.00  0.00           C
ATOM  11375  C38 POPE5 320      95.401  71.637  58.779  1.00  0.00           C
ATOM  11378  C39 POPE5 320      95.812  71.096  57.408  1.00  0.00           C
ATOM  11381 0C31 POPE5 320      97.211  71.548  56.979  1.00  0.00           C
ATOM  11384 1C31 POPE5 320      97.661  70.876  55.679  1.00  0.00           C
ATOM  11387 2C31 POPE5 320      98.841  71.567  54.989  1.00  0.00           C
ATOM  11390 3C31 POPE5 320      99.091  70.946  53.609  1.00  0.00           C
ATOM  11393 4C31 POPE5 320     100.172  71.646  52.779  1.00  0.00           C
ATOM  11396 5C31 POPE5 320     100.231  71.077  51.349  1.00  0.00           C
ATOM  11399 6C31 POPE5 320     101.241  71.777  50.438  1.00  0.00           C
ATOM  11403  NH3 POPE6 321      38.421  52.507  30.968  1.00  0.00           N
ATOM  11407  C12 POPE6 321      38.121  51.036  30.828  1.00  0.00           C
ATOM  11410  C11 POPE6 321      36.671  50.846  30.389  1.00  0.00           C
ATOM  11413  P   POPE6 321      34.881  48.997  30.229  1.00  0.00           P
ATOM  11414  O13 POPE6 321      34.061  50.177  29.859  1.00  0.00           O
ATOM  11415  O14 POPE6 321      34.801  47.776  29.399  1.00  0.00           O
ATOM  11416  O11 POPE6 321      34.591  48.496  31.678  1.00  0.00           O
ATOM  11417  O12 POPE6 321      36.391  49.457  30.319  1.00  0.00           O
ATOM  11418  C1  POPE6 321      34.481  49.296  32.839  1.00  0.00           C
ATOM  11421  C2  POPE6 321      35.371  48.717  33.979  1.00  0.00           C
ATOM  11423  O21 POPE6 321      34.941  49.137  35.279  1.00  0.00           O
ATOM  11424  C21 POPE6 321      34.851  50.406  35.559  1.00  0.00           C
ATOM  11425  O22 POPE6 321      34.781  51.357  34.799  1.00  0.00           O
ATOM  11426  C22 POPE6 321      34.861  50.576  37.079  1.00  0.00           C
ATOM  11429  C3  POPE6 321      36.891  48.978  33.779  1.00  0.00           C
ATOM  11432  O31 POPE6 321      37.711  49.006  34.978  1.00  0.00           O
ATOM  11433  C31 POPE6 321      37.871  47.846  35.609  1.00  0.00           C
ATOM  11434  O32 POPE6 321      37.171  46.868  35.498  1.00  0.00           O
ATOM  11435  C32 POPE6 321      39.151  47.896  36.468  1.00  0.00           C
ATOM  11438  C23 POPE6 321      34.181  49.406  37.829  1.00  0.00           C
ATOM  11441  C24 POPE6 321      34.301  49.516  39.349  1.00  0.00           C
ATOM  11444  C25 POPE6 321      33.991  50.906  39.899  1.00  0.00           C
ATOM  11447  C26 POPE6 321      33.801  50.856  41.419  1.00  0.00           C
ATOM  11450  C27 POPE6 321      33.761  52.246  42.059  1.00  0.00           C
ATOM  11453  C28 POPE6 321      33.751  52.137  43.598  1.00  0.00           C
ATOM  11456  C29 POPE6 321      33.881  53.486  44.239  1.00  0.00           C
ATOM  11458 0C21 POPE6 321      33.631  53.757  45.529  1.00  0.00           C
ATOM  11460 1C21 POPE6 321      33.151  52.798  46.589  1.00  0.00           C
ATOM  11463 2C21 POPE6 321      32.041  53.457  47.418  1.00  0.00           C
ATOM  11466 3C21 POPE6 321      31.601  52.586  48.609  1.00  0.00           C
ATOM  11469 4C21 POPE6 321      30.771  53.406  49.609  1.00  0.00           C
ATOM  11472 5C21 POPE6 321      30.351  52.626  50.859  1.00  0.00           C
ATOM  11475 6C21 POPE6 321      29.091  51.777  50.649  1.00  0.00           C
ATOM  11478 7C21 POPE6 321      28.661  51.036  51.919  1.00  0.00           C
ATOM  11481 8C21 POPE6 321      27.311  50.336  51.779  1.00  0.00           C
ATOM  11485  C33 POPE6 321      38.861  48.027  37.979  1.00  0.00           C
ATOM  11488  C34 POPE6 321      38.821  49.486  38.448  1.00  0.00           C
ATOM  11491  C35 POPE6 321      38.551  49.596  39.949  1.00  0.00           C
ATOM  11494  C36 POPE6 321      38.311  51.036  40.438  1.00  0.00           C
ATOM  11497  C37 POPE6 321      38.321  51.106  41.969  1.00  0.00           C
ATOM  11500  C38 POPE6 321      38.021  52.477  42.569  1.00  0.00           C
ATOM  11503  C39 POPE6 321      38.231  52.446  44.079  1.00  0.00           C
ATOM  11506 0C31 POPE6 321      37.721  53.676  44.848  1.00  0.00           C
ATOM  11509 1C31 POPE6 321      37.821  53.416  46.349  1.00  0.00           C
ATOM  11512 2C31 POPE6 321      37.051  54.396  47.239  1.00  0.00           C
ATOM  11515 3C31 POPE6 321      36.941  53.846  48.668  1.00  0.00           C
ATOM  11518 4C31 POPE6 321      35.921  54.567  49.569  1.00  0.00           C
ATOM  11521 5C31 POPE6 321      35.741  53.806  50.889  1.00  0.00           C
ATOM  11524 6C31 POPE6 321      34.721  54.417  51.849  1.00  0.00           C
ATOM  11528  NH3 POPE7 322      53.231  68.277  71.649  1.00  0.00           N
ATOM  11532  C12 POPE7 322      51.801  68.426  72.029  1.00  0.00           C
ATOM  11535  C11 POPE7 322      51.601  69.577  73.019  1.00  0.00           C
ATOM  11538  P   POPE7 322      49.771  71.166  73.919  1.00  0.00           P
ATOM  11539  O13 POPE7 322      48.301  71.306  73.908  1.00  0.00           O
ATOM  11540  O14 POPE7 322      50.511  71.116  75.198  1.00  0.00           O
ATOM  11541  O11 POPE7 322      50.431  72.316  73.069  1.00  0.00           O
ATOM  11542  O12 POPE7 322      50.211  69.916  73.039  1.00  0.00           O
ATOM  11543  C1  POPE7 322      49.731  72.957  71.988  1.00  0.00           C
ATOM  11546  C2  POPE7 322      50.721  73.317  70.829  1.00  0.00           C
ATOM  11548  O21 POPE7 322      50.101  72.977  69.579  1.00  0.00           O
ATOM  11549  C21 POPE7 322      50.731  73.486  68.529  1.00  0.00           C
ATOM  11550  O22 POPE7 322      51.401  74.496  68.519  1.00  0.00           O
ATOM  11551  C22 POPE7 322      50.641  72.507  67.378  1.00  0.00           C
ATOM  11554  C3  POPE7 322      52.011  72.476  71.009  1.00  0.00           C
ATOM  11557  O31 POPE7 322      53.001  72.707  69.999  1.00  0.00           O
ATOM  11558  C31 POPE7 322      53.821  71.696  69.829  1.00  0.00           C
ATOM  11559  O32 POPE7 322      53.891  70.717  70.569  1.00  0.00           O
ATOM  11560  C32 POPE7 322      54.461  71.868  68.459  1.00  0.00           C
ATOM  11563  C23 POPE7 322      51.391  73.056  66.149  1.00  0.00           C
ATOM  11566  C24 POPE7 322      51.391  72.086  64.959  1.00  0.00           C
ATOM  11569  C25 POPE7 322      49.981  71.716  64.479  1.00  0.00           C
ATOM  11572  C26 POPE7 322      49.141  72.896  63.968  1.00  0.00           C
ATOM  11575  C27 POPE7 322      47.721  72.467  63.569  1.00  0.00           C
ATOM  11578  C28 POPE7 322      47.001  73.476  62.658  1.00  0.00           C
ATOM  11581  C29 POPE7 322      46.562  74.726  63.399  1.00  0.00           C
ATOM  11583 0C21 POPE7 322      45.331  75.286  63.369  1.00  0.00           C
ATOM  11585 1C21 POPE7 322      44.121  74.787  62.618  1.00  0.00           C
ATOM  11588 2C21 POPE7 322      43.831  75.556  61.309  1.00  0.00           C
ATOM  11591 3C21 POPE7 322      42.331  75.527  60.989  1.00  0.00           C
ATOM  11594 4C21 POPE7 322      41.901  76.187  59.669  1.00  0.00           C
ATOM  11597 5C21 POPE7 322      42.061  77.707  59.639  1.00  0.00           C
ATOM  11600 6C21 POPE7 322      41.381  78.317  58.399  1.00  0.00           C
ATOM  11603 7C21 POPE7 322      41.641  79.827  58.239  1.00  0.00           C
ATOM  11606 8C21 POPE7 322      40.761  80.466  57.158  1.00  0.00           C
ATOM  11610  C33 POPE7 322      56.001  71.868  68.459  1.00  0.00           C
ATOM  11613  C34 POPE7 322      56.541  71.037  67.289  1.00  0.00           C
ATOM  11616  C35 POPE7 322      56.711  71.817  65.989  1.00  0.00           C
ATOM  11619  C36 POPE7 322      57.091  70.827  64.869  1.00  0.00           C
ATOM  11622  C37 POPE7 322      57.201  71.457  63.479  1.00  0.00           C
ATOM  11625  C38 POPE7 322      57.661  70.416  62.439  1.00  0.00           C
ATOM  11628  C39 POPE7 322      59.181  70.247  62.369  1.00  0.00           C
ATOM  11631 0C31 POPE7 322      59.831  71.466  61.719  1.00  0.00           C
ATOM  11634 1C31 POPE7 322      61.291  71.277  61.298  1.00  0.00           C
ATOM  11637 2C31 POPE7 322      61.751  72.537  60.568  1.00  0.00           C
ATOM  11640 3C31 POPE7 322      63.211  72.516  60.158  1.00  0.00           C
ATOM  11643 4C31 POPE7 322      63.631  73.916  59.698  1.00  0.00           C
ATOM  11646 5C31 POPE7 322      65.132  74.027  59.469  1.00  0.00           C
ATOM  11649 6C31 POPE7 322      65.581  75.486  59.409  1.00  0.00           C
ATOM  11653  NH3 POPE8 323      77.471  88.167  28.979  1.00  0.00           N
ATOM  11657  C12 POPE8 323      77.352  88.146  27.478  1.00  0.00           C
ATOM  11660  C11 POPE8 323      77.111  86.736  26.929  1.00  0.00           C
ATOM  11663  P   POPE8 323      75.471  84.727  26.828  1.00  0.00           P
ATOM  11664  O13 POPE8 323      74.211  84.716  26.069  1.00  0.00           O
ATOM  11665  O14 POPE8 323      76.661  84.047  26.269  1.00  0.00           O
ATOM  11666  O11 POPE8 323      75.191  83.986  28.208  1.00  0.00           O
ATOM  11667  O12 POPE8 323      75.861  86.187  27.348  1.00  0.00           O
ATOM  11668  C1  POPE8 323      74.101  84.366  29.069  1.00  0.00           C
ATOM  11671  C2  POPE8 323      74.641  85.028  30.368  1.00  0.00           C
ATOM  11673  O21 POPE8 323      74.011  84.497  31.558  1.00  0.00           O
ATOM  11674  C21 POPE8 323      72.721  84.816  31.719  1.00  0.00           C
ATOM  11675  O22 POPE8 323      72.081  85.566  31.009  1.00  0.00           O
ATOM  11676  C22 POPE8 323      72.181  84.137  32.969  1.00  0.00           C
ATOM  11679  C3  POPE8 323      74.712  86.586  30.319  1.00  0.00           C
ATOM  11682  O31 POPE8 323      75.811  87.048  31.139  1.00  0.00           O
ATOM  11683  C31 POPE8 323      75.481  87.207  32.408  1.00  0.00           C
ATOM  11684  O32 POPE8 323      74.361  87.127  32.889  1.00  0.00           O
ATOM  11685  C32 POPE8 323      76.721  87.397  33.249  1.00  0.00           C
ATOM  11688  C23 POPE8 323      70.691  84.468  33.189  1.00  0.00           C
ATOM  11691  C24 POPE8 323      70.191  84.016  34.559  1.00  0.00           C
ATOM  11694  C25 POPE8 323      69.891  82.516  34.599  1.00  0.00           C
ATOM  11697  C26 POPE8 323      69.721  81.946  35.999  1.00  0.00           C
ATOM  11700  C27 POPE8 323      69.241  80.486  35.948  1.00  0.00           C
ATOM  11703  C28 POPE8 323      68.981  79.887  37.338  1.00  0.00           C
ATOM  11706  C29 POPE8 323      70.281  79.747  38.078  1.00  0.00           C
ATOM  11708 0C21 POPE8 323      70.561  80.177  39.328  1.00  0.00           C
ATOM  11710 1C21 POPE8 323      69.621  80.857  40.279  1.00  0.00           C
ATOM  11713 2C21 POPE8 323      69.621  80.177  41.659  1.00  0.00           C
ATOM  11716 3C21 POPE8 323      70.881  80.476  42.488  1.00  0.00           C
ATOM  11719 4C21 POPE8 323      70.791  79.956  43.928  1.00  0.00           C
ATOM  11722 5C21 POPE8 323      71.132  81.017  44.988  1.00  0.00           C
ATOM  11725 6C21 POPE8 323      69.971  82.008  45.178  1.00  0.00           C
ATOM  11728 7C21 POPE8 323      70.371  83.296  45.899  1.00  0.00           C
ATOM  11731 8C21 POPE8 323      69.231  84.316  45.929  1.00  0.00           C
ATOM  11735  C33 POPE8 323      76.361  88.326  34.419  1.00  0.00           C
[truncated: 1,806,505 more chars]
