# Supplementary material for: Characterizing Membrane Association and Periplasmic Transfer of Bacterial Lipoproteins through Molecular Dynamics Simulations
Source: Structure. 2020 Apr 7;28(4):475–487.e3. doi: 10.1016/j.str.2020.01.012 (PMC7139219; doi:10.1016/j.str.2020.01.012)
Supplement: Data S1. Final Coordinates from Simulations (Y–Z), Related to Figure 3 [file mmc3.zip › Y-Z/YJIK-4-atomistic.pdb]

TITLE     Protein
REMARK    THIS IS A SIMULATION BOX
CRYST1  129.285  129.285  132.609  90.00  90.00  90.00 P 1           1
MODEL        1
ATOM      1  N   CYSTA   1      56.037  60.923  69.259  1.00  0.00           N
ATOM      3  CA  CYSTA   1      56.877  59.733  69.169  1.00  0.00           C
ATOM      5  C   CYSTA   1      55.927  58.553  69.349  1.00  0.00           C
ATOM      6  O   CYSTA   1      54.997  58.443  68.559  1.00  0.00           O
ATOM      7  CB  CYSTA   1      58.188  59.743  70.009  1.00  0.00           C
ATOM     10  SG  CYSTA   1      59.357  61.033  69.489  1.00  0.00           S
ATOM     11  C1  CYSTA   1      58.567  62.433  70.329  1.00  0.00           C
ATOM     14  CA1 CYSTA   1      55.748  61.783  68.269  1.00  0.00           C
ATOM     15  OA1 CYSTA   1      54.647  62.323  68.330  1.00  0.00           O
ATOM     16  CA2 CYSTA   1      56.758  62.213  67.229  1.00  0.00           C
ATOM     19  C11 CYSTA   1      59.357  63.753  70.389  1.00  0.00           C
ATOM     21  O11 CYSTA   1      59.178  64.483  69.179  1.00  0.00           O
ATOM     22  CX1 CYSTA   1      60.067  64.413  68.219  1.00  0.00           C
ATOM     23  OX1 CYSTA   1      60.767  63.463  67.939  1.00  0.00           O
ATOM     24  CX2 CYSTA   1      59.978  65.753  67.479  1.00  0.00           C
ATOM     27  C12 CYSTA   1      60.827  63.664  70.909  1.00  0.00           C
ATOM     30  O12 CYSTA   1      61.678  64.753  70.529  1.00  0.00           O
ATOM     31  CD1 CYSTA   1      61.737  65.883  71.210  1.00  0.00           C
ATOM     32  OD1 CYSTA   1      62.727  66.592  71.249  1.00  0.00           O
ATOM     33  CD2 CYSTA   1      60.428  66.323  71.909  1.00  0.00           C
ATOM     36  CA3 CYSTA   1      56.377  61.952  65.749  1.00  0.00           C
ATOM     39  CA4 CYSTA   1      56.727  60.543  65.239  1.00  0.00           C
ATOM     42  CA5 CYSTA   1      55.677  59.493  65.619  1.00  0.00           C
ATOM     45  CA6 CYSTA   1      55.987  58.023  65.289  1.00  0.00           C
ATOM     48  CA7 CYSTA   1      56.298  57.633  63.829  1.00  0.00           C
ATOM     51  CA8 CYSTA   1      57.798  57.673  63.559  1.00  0.00           C
ATOM     54  CA9 CYSTA   1      58.248  57.793  62.099  1.00  0.00           C
ATOM     57 0CA1 CYSTA   1      59.778  57.963  62.049  1.00  0.00           C
ATOM     60 1CA1 CYSTA   1      60.267  58.743  60.829  1.00  0.00           C
ATOM     63 2CA1 CYSTA   1      60.127  57.973  59.509  1.00  0.00           C
ATOM     66 3CA1 CYSTA   1      60.508  58.823  58.299  1.00  0.00           C
ATOM     69 4CA1 CYSTA   1      60.447  58.062  56.970  1.00  0.00           C
ATOM     72 5CA1 CYSTA   1      61.568  57.023  56.789  1.00  0.00           C
ATOM     75 6CA1 CYSTA   1      61.498  56.303  55.439  1.00  0.00           C
ATOM     79  CD3 CYSTA   1      59.498  67.173  70.999  1.00  0.00           C
ATOM     82  CD4 CYSTA   1      60.167  68.493  70.579  1.00  0.00           C
ATOM     85  CD5 CYSTA   1      59.477  69.253  69.440  1.00  0.00           C
ATOM     88  CD6 CYSTA   1      59.807  70.753  69.519  1.00  0.00           C
ATOM     91  CD7 CYSTA   1      60.927  71.353  68.679  1.00  0.00           C
ATOM     94  CD8 CYSTA   1      61.397  72.633  69.409  1.00  0.00           C
ATOM     97  CD9 CYSTA   1      61.837  73.774  68.499  1.00  0.00           C
ATOM    100 0CD1 CYSTA   1      62.837  73.243  67.479  1.00  0.00           C
ATOM    103 1CD1 CYSTA   1      63.757  74.323  66.949  1.00  0.00           C
ATOM    106 2CD1 CYSTA   1      64.098  74.063  65.489  1.00  0.00           C
ATOM    109 3CD1 CYSTA   1      65.138  75.053  64.999  1.00  0.00           C
ATOM    112 4CD1 CYSTA   1      66.548  74.593  65.389  1.00  0.00           C
ATOM    115 5CD1 CYSTA   1      67.667  75.554  64.969  1.00  0.00           C
ATOM    118 6CD1 CYSTA   1      69.057  74.993  65.249  1.00  0.00           C
ATOM    122  CX3 CYSTA   1      61.167  66.062  66.560  1.00  0.00           C
ATOM    125  CX4 CYSTA   1      60.958  67.393  65.829  1.00  0.00           C
ATOM    128  CX5 CYSTA   1      61.877  67.553  64.619  1.00  0.00           C
ATOM    131  CX6 CYSTA   1      63.127  68.363  64.969  1.00  0.00           C
ATOM    134  CX7 CYSTA   1      64.077  68.543  63.789  1.00  0.00           C
ATOM    137  CX8 CYSTA   1      65.197  69.564  64.099  1.00  0.00           C
ATOM    140  CX9 CYSTA   1      66.007  69.833  62.859  1.00  0.00           C
ATOM    142 0CX1 CYSTA   1      67.177  70.493  62.789  1.00  0.00           C
ATOM    144 1CX1 CYSTA   1      67.907  71.113  63.949  1.00  0.00           C
ATOM    147 2CX1 CYSTA   1      69.438  70.993  63.849  1.00  0.00           C
ATOM    150 3CX1 CYSTA   1      70.047  71.753  62.659  1.00  0.00           C
ATOM    153 4CX1 CYSTA   1      71.467  72.243  62.979  1.00  0.00           C
ATOM    156 5CX1 CYSTA   1      72.157  73.023  61.849  1.00  0.00           C
ATOM    159 6CX1 CYSTA   1      73.028  74.183  62.369  1.00  0.00           C
ATOM    162 7CX1 CYSTA   1      73.417  75.164  61.259  1.00  0.00           C
ATOM    165 8CX1 CYSTA   1      74.298  76.323  61.699  1.00  0.00           C
ATOM    169  N   THR A   2      55.977  57.594  70.299  1.00  0.00           N
ATOM    171  CA  THR A   2      56.868  57.123  71.369  1.00  0.00           C
ATOM    173  CB  THR A   2      56.007  56.554  72.519  1.00  0.00           C
ATOM    175  OG1 THR A   2      55.627  57.594  73.409  1.00  0.00           O
ATOM    177  CG2 THR A   2      56.667  55.463  73.380  1.00  0.00           C
ATOM    181  C   THR A   2      57.807  56.113  70.760  1.00  0.00           C
ATOM    182  O   THR A   2      57.447  55.533  69.739  1.00  0.00           O
ATOM    183  N   PHE A   3      59.048  55.943  71.249  1.00  0.00           N
ATOM    185  CA  PHE A   3      60.007  55.034  70.649  1.00  0.00           C
ATOM    187  CB  PHE A   3      60.697  55.554  69.349  1.00  0.00           C
ATOM    190  CG  PHE A   3      61.358  56.933  69.370  1.00  0.00           C
ATOM    191  CD1 PHE A   3      61.247  57.664  68.179  1.00  0.00           C
ATOM    193  CE1 PHE A   3      61.697  58.984  68.079  1.00  0.00           C
ATOM    195  CZ  PHE A   3      62.398  59.553  69.139  1.00  0.00           C
ATOM    197  CD2 PHE A   3      62.107  57.513  70.419  1.00  0.00           C
ATOM    199  CE2 PHE A   3      62.617  58.813  70.310  1.00  0.00           C
ATOM    201  C   PHE A   3      61.088  54.683  71.639  1.00  0.00           C
ATOM    202  O   PHE A   3      61.237  55.323  72.649  1.00  0.00           O
ATOM    203  N   PHE A   4      61.958  53.722  71.369  1.00  0.00           N
ATOM    205  CA  PHE A   4      61.568  52.342  71.269  1.00  0.00           C
ATOM    207  CB  PHE A   4      62.257  51.603  70.079  1.00  0.00           C
ATOM    210  CG  PHE A   4      63.608  52.163  69.729  1.00  0.00           C
ATOM    211  CD1 PHE A   4      64.727  51.893  70.539  1.00  0.00           C
ATOM    213  CE1 PHE A   4      65.968  52.483  70.259  1.00  0.00           C
ATOM    215  CZ  PHE A   4      66.108  53.323  69.139  1.00  0.00           C
ATOM    217  CD2 PHE A   4      63.767  52.984  68.599  1.00  0.00           C
ATOM    219  CE2 PHE A   4      65.007  53.574  68.310  1.00  0.00           C
ATOM    221  C   PHE A   4      61.907  51.693  72.600  1.00  0.00           C
ATOM    222  O   PHE A   4      62.827  52.163  73.269  1.00  0.00           O
ATOM    223  N   VAL A   5      61.208  50.603  72.969  1.00  0.00           N
ATOM    225  CA  VAL A   5      61.527  49.702  74.089  1.00  0.00           C
ATOM    227  CB  VAL A   5      63.028  49.393  74.279  1.00  0.00           C
ATOM    229  CG1 VAL A   5      63.337  48.644  75.579  1.00  0.00           C
ATOM    233  CG2 VAL A   5      63.547  48.653  73.029  1.00  0.00           C
ATOM    237  C   VAL A   5      60.767  50.063  75.369  1.00  0.00           C
ATOM    238  O   VAL A   5      60.528  51.222  75.659  1.00  0.00           O
ATOM    239  N   GLN A   6      60.298  49.083  76.179  1.00  0.00           N
ATOM    241  CA  GLN A   6      59.417  49.363  77.309  1.00  0.00           C
ATOM    243  CB  GLN A   6      58.458  48.132  77.499  1.00  0.00           C
ATOM    246  CG  GLN A   6      57.257  48.283  78.499  1.00  0.00           C
ATOM    249  CD  GLN A   6      56.107  49.173  78.029  1.00  0.00           C
ATOM    250  OE1 GLN A   6      55.077  49.343  78.669  1.00  0.00           O
ATOM    251  NE2 GLN A   6      56.247  49.743  76.819  1.00  0.00           N
ATOM    254  C   GLN A   6      60.178  49.562  78.619  1.00  0.00           C
ATOM    255  O   GLN A   6      59.557  49.824  79.639  1.00  0.00           O
ATOM    256  N   SER A   7      61.517  49.393  78.619  1.00  0.00           N
ATOM    258  CA  SER A   7      62.417  49.143  79.759  1.00  0.00           C
ATOM    260  CB  SER A   7      63.388  50.323  80.089  1.00  0.00           C
ATOM    263  OG  SER A   7      64.638  49.923  80.659  1.00  0.00           O
ATOM    265  C   SER A   7      61.748  48.613  81.029  1.00  0.00           C
ATOM    266  O   SER A   7      61.417  49.343  81.959  1.00  0.00           O
ATOM    267  N   CYS A   8      61.538  47.283  81.119  1.00  0.00           N
ATOM    269  CA  CYS A   8      61.067  46.633  82.349  1.00  0.00           C
ATOM    271  CB  CYS A   8      59.607  46.123  82.249  1.00  0.00           C
ATOM    274  SG  CYS A   8      58.417  47.472  82.049  1.00  0.00           S
ATOM    276  C   CYS A   8      61.967  45.484  82.709  1.00  0.00           C
ATOM    277  O   CYS A   8      61.557  44.513  83.339  1.00  0.00           O
ATOM    278  N   ALA A   9      63.218  45.513  82.239  1.00  0.00           N
ATOM    280  CA  ALA A   9      64.257  44.613  82.629  1.00  0.00           C
ATOM    282  CB  ALA A   9      64.197  43.303  81.819  1.00  0.00           C
ATOM    286  C   ALA A   9      65.517  45.313  82.209  1.00  0.00           C
ATOM    287  O   ALA A   9      65.458  46.103  81.259  1.00  0.00           O
ATOM    288  N   ARG A  10      66.688  44.972  82.779  1.00  0.00           N
ATOM    290  CA  ARG A  10      67.897  44.983  81.989  1.00  0.00           C
ATOM    292  CB  ARG A  10      68.557  46.373  81.789  1.00  0.00           C
ATOM    295  CG  ARG A  10      68.547  46.833  80.329  1.00  0.00           C
ATOM    298  CD  ARG A  10      69.578  47.943  80.109  1.00  0.00           C
ATOM    301  NE  ARG A  10      69.487  48.473  78.719  1.00  0.00           N
ATOM    303  CZ  ARG A  10      70.158  49.553  78.310  1.00  0.00           C
ATOM    304  NH1 ARG A  10      70.327  49.743  77.019  1.00  0.00           N
ATOM    307  NH2 ARG A  10      70.697  50.443  79.109  1.00  0.00           N
ATOM    310  C   ARG A  10      68.818  43.883  82.509  1.00  0.00           C
ATOM    311  O   ARG A  10      68.328  42.843  82.909  1.00  0.00           O
ATOM    312  N   LYS A  11      70.158  44.034  82.469  1.00  0.00           N
ATOM    314  CA  LYS A  11      71.057  42.933  82.739  1.00  0.00           C
ATOM    316  CB  LYS A  11      71.727  42.443  81.429  1.00  0.00           C
ATOM    319  CG  LYS A  11      71.638  40.913  81.339  1.00  0.00           C
ATOM    322  CD  LYS A  11      72.627  40.313  80.329  1.00  0.00           C
ATOM    325  CE  LYS A  11      72.388  40.763  78.889  1.00  0.00           C
ATOM    328  NZ  LYS A  11      73.078  39.842  77.959  1.00  0.00           N
ATOM    332  C   LYS A  11      72.157  43.233  83.730  1.00  0.00           C
ATOM    333  O   LYS A  11      72.977  42.353  83.989  1.00  0.00           O
ATOM    334  N   SER A  12      72.248  44.423  84.370  1.00  0.00           N
ATOM    336  CA  SER A  12      73.007  44.533  85.620  1.00  0.00           C
ATOM    338  CB  SER A  12      73.237  45.973  86.129  1.00  0.00           C
ATOM    341  OG  SER A  12      74.117  46.723  85.269  1.00  0.00           O
ATOM    343  C   SER A  12      72.257  43.763  86.679  1.00  0.00           C
ATOM    344  O   SER A  12      71.117  44.063  87.010  1.00  0.00           O
ATOM    345  N   ASN A  13      72.858  42.664  87.169  1.00  0.00           N
ATOM    347  CA  ASN A  13      72.157  41.723  88.009  1.00  0.00           C
ATOM    349  CB  ASN A  13      72.947  40.393  88.079  1.00  0.00           C
ATOM    352  CG  ASN A  13      73.068  39.743  86.699  1.00  0.00           C
ATOM    353  OD1 ASN A  13      74.138  39.312  86.279  1.00  0.00           O
ATOM    354  ND2 ASN A  13      71.987  39.723  85.889  1.00  0.00           N
ATOM    357  C   ASN A  13      71.857  42.324  89.370  1.00  0.00           C
ATOM    358  O   ASN A  13      72.638  43.093  89.929  1.00  0.00           O
ATOM    359  N   HIS A  14      70.667  42.033  89.929  1.00  0.00           N
ATOM    361  CA  HIS A  14      70.167  42.813  91.029  1.00  0.00           C
ATOM    363  CB  HIS A  14      68.638  42.793  91.059  1.00  0.00           C
ATOM    366  ND1 HIS A  14      67.538  44.623  89.790  1.00  0.00           N
ATOM    367  CG  HIS A  14      68.048  43.343  89.819  1.00  0.00           C
ATOM    368  CE1 HIS A  14      66.977  44.743  88.609  1.00  0.00           C
ATOM    370  NE2 HIS A  14      67.108  43.603  87.889  1.00  0.00           N
ATOM    372  CD2 HIS A  14      67.798  42.703  88.660  1.00  0.00           C
ATOM    374  C   HIS A  14      70.708  42.342  92.369  1.00  0.00           C
ATOM    375  O   HIS A  14      70.587  41.183  92.739  1.00  0.00           O
ATOM    376  N   ALA A  15      71.477  43.163  93.109  1.00  0.00           N
ATOM    378  CA  ALA A  15      71.477  44.603  93.169  1.00  0.00           C
ATOM    380  CB  ALA A  15      70.108  45.284  92.949  1.00  0.00           C
ATOM    384  C   ALA A  15      71.968  44.933  94.569  1.00  0.00           C
ATOM    385  O   ALA A  15      72.177  44.054  95.409  1.00  0.00           O
ATOM    386  N   ALA A  16      72.237  46.243  94.759  1.00  0.00           N
ATOM    388  CA  ALA A  16      72.947  46.863  95.849  1.00  0.00           C
ATOM    390  CB  ALA A  16      72.888  46.233  97.249  1.00  0.00           C
ATOM    394  C   ALA A  16      74.377  47.062  95.439  1.00  0.00           C
ATOM    395  O   ALA A  16      75.257  46.233  95.699  1.00  0.00           O
ATOM    396  N   SER A  17      74.648  48.233  94.849  1.00  0.00           N
ATOM    398  CA  SER A  17      75.968  48.823  94.840  1.00  0.00           C
ATOM    400  CB  SER A  17      76.528  49.173  93.439  1.00  0.00           C
ATOM    403  OG  SER A  17      76.917  47.984  92.749  1.00  0.00           O
ATOM    405  C   SER A  17      75.858  50.013  95.749  1.00  0.00           C
ATOM    406  O   SER A  17      74.737  50.273  96.189  1.00  0.00           O
ATOM    407  N   PHE A  18      76.977  50.683  96.109  1.00  0.00           N
ATOM    409  CA  PHE A  18      77.157  51.503  97.309  1.00  0.00           C
ATOM    411  CB  PHE A  18      75.907  52.173  97.979  1.00  0.00           C
ATOM    414  CG  PHE A  18      75.318  53.283  97.179  1.00  0.00           C
ATOM    415  CD1 PHE A  18      75.927  54.543  97.189  1.00  0.00           C
ATOM    417  CE1 PHE A  18      75.278  55.643  96.629  1.00  0.00           C
ATOM    419  CZ  PHE A  18      74.028  55.513  96.040  1.00  0.00           C
ATOM    421  CD2 PHE A  18      74.057  53.173  96.569  1.00  0.00           C
ATOM    423  CE2 PHE A  18      73.417  54.263  95.989  1.00  0.00           C
ATOM    425  C   PHE A  18      77.987  50.823  98.379  1.00  0.00           C
ATOM    426  O   PHE A  18      77.667  50.943  99.569  1.00  0.00           O
ATOM    427  N   GLN A  19      79.108  50.103  98.060  1.00  0.00           N
ATOM    429  CA  GLN A  19      80.227  50.683  97.329  1.00  0.00           C
ATOM    431  CB  GLN A  19      80.998  51.664  98.269  1.00  0.00           C
ATOM    434  CG  GLN A  19      81.968  51.053  99.319  1.00  0.00           C
ATOM    437  CD  GLN A  19      81.408  50.383 100.579  1.00  0.00           C
ATOM    438  OE1 GLN A  19      82.198  50.063 101.479  1.00  0.00           O
ATOM    439  NE2 GLN A  19      80.087  50.193 100.760  1.00  0.00           N
ATOM    442  C   GLN A  19      81.188  49.573  96.819  1.00  0.00           C
ATOM    443  O   GLN A  19      81.207  48.473  97.369  1.00  0.00           O
ATOM    444  N   ASN A  20      82.068  49.803  95.799  1.00  0.00           N
ATOM    446  CA  ASN A  20      82.467  51.053  95.190  1.00  0.00           C
ATOM    448  CB  ASN A  20      83.607  50.993  94.119  1.00  0.00           C
ATOM    451  CG  ASN A  20      85.048  50.913  94.619  1.00  0.00           C
ATOM    452  OD1 ASN A  20      85.818  50.013  94.290  1.00  0.00           O
ATOM    453  ND2 ASN A  20      85.468  51.943  95.379  1.00  0.00           N
ATOM    456  C   ASN A  20      81.317  51.743  94.510  1.00  0.00           C
ATOM    457  O   ASN A  20      80.447  51.123  93.929  1.00  0.00           O
ATOM    458  N   TYR A  21      81.357  53.062  94.679  1.00  0.00           N
ATOM    460  CA  TYR A  21      80.428  54.103  94.329  1.00  0.00           C
ATOM    462  CB  TYR A  21      78.928  53.743  94.609  1.00  0.00           C
ATOM    465  CG  TYR A  21      78.127  52.963  93.559  1.00  0.00           C
ATOM    466  CD1 TYR A  21      78.638  52.513  92.319  1.00  0.00           C
ATOM    468  CE1 TYR A  21      77.798  51.973  91.349  1.00  0.00           C
ATOM    470  CZ  TYR A  21      76.428  51.874  91.589  1.00  0.00           C
ATOM    471  OH  TYR A  21      75.548  51.453  90.579  1.00  0.00           O
ATOM    473  CD2 TYR A  21      76.748  52.793  93.800  1.00  0.00           C
ATOM    475  CE2 TYR A  21      75.898  52.283  92.809  1.00  0.00           C
ATOM    477  C   TYR A  21      80.897  55.153  95.319  1.00  0.00           C
ATOM    478  O   TYR A  21      80.407  55.173  96.429  1.00  0.00           O
ATOM    479  N   HIS A  22      81.998  55.913  95.069  1.00  0.00           N
ATOM    481  CA  HIS A  22      82.987  56.043  96.160  1.00  0.00           C
ATOM    483  CB  HIS A  22      84.248  55.183  95.900  1.00  0.00           C
ATOM    486  ND1 HIS A  22      85.767  55.353  93.949  1.00  0.00           N
ATOM    487  CG  HIS A  22      85.398  55.812  95.190  1.00  0.00           C
ATOM    488  CE1 HIS A  22      86.897  55.983  93.679  1.00  0.00           C
ATOM    490  NE2 HIS A  22      87.248  56.812  94.679  1.00  0.00           N
ATOM    492  CD2 HIS A  22      86.298  56.703  95.659  1.00  0.00           C
ATOM    494  C   HIS A  22      83.348  57.423  96.699  1.00  0.00           C
ATOM    495  O   HIS A  22      83.397  57.493  97.920  1.00  0.00           O
ATOM    496  N   ALA A  23      83.548  58.493  95.900  1.00  0.00           N
ATOM    498  CA  ALA A  23      83.488  59.923  96.269  1.00  0.00           C
ATOM    500  CB  ALA A  23      83.267  60.304  97.749  1.00  0.00           C
ATOM    504  C   ALA A  23      84.667  60.743  95.760  1.00  0.00           C
ATOM    505  O   ALA A  23      85.827  60.443  96.020  1.00  0.00           O
ATOM    506  N   THR A  24      84.337  61.804  94.989  1.00  0.00           N
ATOM    508  CA  THR A  24      85.298  62.773  94.499  1.00  0.00           C
ATOM    510  CB  THR A  24      85.927  62.423  93.139  1.00  0.00           C
ATOM    512  OG1 THR A  24      86.998  61.523  93.339  1.00  0.00           O
ATOM    514  CG2 THR A  24      86.557  63.613  92.379  1.00  0.00           C
ATOM    518  C   THR A  24      84.558  64.054  94.309  1.00  0.00           C
ATOM    519  O   THR A  24      83.607  64.043  93.549  1.00  0.00           O
ATOM    520  N   ILE A  25      84.987  65.173  94.899  1.00  0.00           N
ATOM    522  CA  ILE A  25      84.358  66.473  94.700  1.00  0.00           C
ATOM    524  CB  ILE A  25      84.208  66.973  93.239  1.00  0.00           C
ATOM    526  CG2 ILE A  25      82.977  67.893  93.029  1.00  0.00           C
ATOM    530  CG1 ILE A  25      85.528  67.643  92.769  1.00  0.00           C
ATOM    533  CD  ILE A  25      85.517  68.054  91.289  1.00  0.00           C
ATOM    537  C   ILE A  25      83.168  66.763  95.609  1.00  0.00           C
ATOM    538  O   ILE A  25      82.098  66.143  95.579  1.00  0.00           O
ATOM    539  N   ASP A  26      83.378  67.773  96.440  1.00  0.00           N
ATOM    541  CA  ASP A  26      82.767  67.933  97.729  1.00  0.00           C
ATOM    543  CB  ASP A  26      82.888  66.673  98.629  1.00  0.00           C
ATOM    546  CG  ASP A  26      84.288  66.123  98.829  1.00  0.00           C
ATOM    547  OD1 ASP A  26      84.377  65.213  99.679  1.00  0.00           O
ATOM    548  OD2 ASP A  26      85.267  66.484  98.120  1.00  0.00           O
ATOM    549  C   ASP A  26      83.427  69.164  98.349  1.00  0.00           C
ATOM    550  O   ASP A  26      84.367  69.092  99.130  1.00  0.00           O
ATOM    551  N   GLY A  27      82.987  70.383  98.009  1.00  0.00           N
ATOM    553  CA  GLY A  27      81.928  70.693  97.080  1.00  0.00           C
ATOM    556  C   GLY A  27      82.417  71.293  95.810  1.00  0.00           C
ATOM    557  O   GLY A  27      83.388  70.863  95.169  1.00  0.00           O
ATOM    558  N   LYS A  28      81.708  72.363  95.499  1.00  0.00           N
ATOM    560  CA  LYS A  28      81.778  73.283  94.419  1.00  0.00           C
ATOM    562  CB  LYS A  28      81.947  72.693  92.999  1.00  0.00           C
ATOM    565  CG  LYS A  28      83.278  73.163  92.369  1.00  0.00           C
ATOM    568  CD  LYS A  28      84.167  72.012  91.849  1.00  0.00           C
ATOM    571  CE  LYS A  28      85.428  71.823  92.699  1.00  0.00           C
ATOM    574  NZ  LYS A  28      86.427  71.043  91.959  1.00  0.00           N
ATOM    578  C   LYS A  28      80.487  74.023  94.569  1.00  0.00           C
ATOM    579  O   LYS A  28      79.447  73.454  94.889  1.00  0.00           O
ATOM    580  N   GLU A  29      80.568  75.354  94.449  1.00  0.00           N
ATOM    582  CA  GLU A  29      79.437  76.193  94.609  1.00  0.00           C
ATOM    584  CB  GLU A  29      79.677  77.273  95.690  1.00  0.00           C
ATOM    587  CG  GLU A  29      80.307  78.613  95.229  1.00  0.00           C
ATOM    590  CD  GLU A  29      81.757  78.592  94.790  1.00  0.00           C
ATOM    591  OE1 GLU A  29      82.248  79.733  94.549  1.00  0.00           O
ATOM    592  OE2 GLU A  29      82.408  77.524  94.669  1.00  0.00           O
ATOM    593  C   GLU A  29      79.218  76.743  93.239  1.00  0.00           C
ATOM    594  O   GLU A  29      80.118  77.204  92.529  1.00  0.00           O
ATOM    595  N   ILE A  30      77.958  76.723  92.819  1.00  0.00           N
ATOM    597  CA  ILE A  30      77.477  77.443  91.669  1.00  0.00           C
ATOM    599  CB  ILE A  30      75.977  77.204  91.629  1.00  0.00           C
ATOM    601  CG2 ILE A  30      75.337  77.813  92.889  1.00  0.00           C
ATOM    605  CG1 ILE A  30      75.298  77.673  90.339  1.00  0.00           C
ATOM    608  CD  ILE A  30      73.818  77.293  90.279  1.00  0.00           C
ATOM    612  C   ILE A  30      77.858  78.942  91.689  1.00  0.00           C
ATOM    613  O   ILE A  30      77.538  79.713  92.599  1.00  0.00           O
ATOM    614  N   ALA A  31      78.638  79.423  90.690  1.00  0.00           N
ATOM    616  CA  ALA A  31      79.097  80.803  90.679  1.00  0.00           C
ATOM    618  CB  ALA A  31      80.307  81.004  89.739  1.00  0.00           C
ATOM    622  C   ALA A  31      78.017  81.843  90.389  1.00  0.00           C
ATOM    623  O   ALA A  31      77.717  82.193  89.239  1.00  0.00           O
ATOM    624  N   GLY A  32      77.428  82.363  91.489  1.00  0.00           N
ATOM    626  CA  GLY A  32      76.327  83.294  91.440  1.00  0.00           C
ATOM    629  C   GLY A  32      74.998  82.743  91.899  1.00  0.00           C
ATOM    630  O   GLY A  32      73.977  83.243  91.449  1.00  0.00           O
ATOM    631  N   ILE A  33      74.958  81.753  92.809  1.00  0.00           N
ATOM    633  CA  ILE A  33      73.697  81.403  93.459  1.00  0.00           C
ATOM    635  CB  ILE A  33      72.867  80.332  92.720  1.00  0.00           C
ATOM    637  CG2 ILE A  33      72.307  79.152  93.549  1.00  0.00           C
ATOM    641  CG1 ILE A  33      71.708  81.004  91.949  1.00  0.00           C
ATOM    644  CD  ILE A  33      71.767  80.663  90.470  1.00  0.00           C
ATOM    648  C   ILE A  33      73.937  81.074  94.899  1.00  0.00           C
ATOM    649  O   ILE A  33      75.047  80.823  95.339  1.00  0.00           O
ATOM    650  N   THR A  34      72.858  81.162  95.699  1.00  0.00           N
ATOM    652  CA  THR A  34      72.888  81.074  97.150  1.00  0.00           C
ATOM    654  CB  THR A  34      73.427  82.403  97.679  1.00  0.00           C
ATOM    656  OG1 THR A  34      73.797  82.342  99.040  1.00  0.00           O
ATOM    658  CG2 THR A  34      72.398  83.533  97.499  1.00  0.00           C
ATOM    662  C   THR A  34      71.458  80.823  97.609  1.00  0.00           C
ATOM    663  O   THR A  34      71.117  80.764  98.780  1.00  0.00           O
ATOM    664  N   ASN A  35      70.548  80.663  96.619  1.00  0.00           N
ATOM    666  CA  ASN A  35      69.147  80.323  96.779  1.00  0.00           C
ATOM    668  CB  ASN A  35      68.258  80.973  95.679  1.00  0.00           C
ATOM    671  CG  ASN A  35      68.138  82.482  95.789  1.00  0.00           C
ATOM    672  OD1 ASN A  35      67.447  83.103  94.969  1.00  0.00           O
ATOM    673  ND2 ASN A  35      68.807  83.103  96.769  1.00  0.00           N
ATOM    676  C   ASN A  35      69.038  78.833  96.619  1.00  0.00           C
ATOM    677  O   ASN A  35      70.028  78.163  96.349  1.00  0.00           O
ATOM    678  N   ASN A  36      67.798  78.312  96.739  1.00  0.00           N
ATOM    680  CA  ASN A  36      67.468  76.943  96.379  1.00  0.00           C
ATOM    682  CB  ASN A  36      65.947  76.643  96.510  1.00  0.00           C
ATOM    685  CG  ASN A  36      65.447  76.843  97.939  1.00  0.00           C
ATOM    686  OD1 ASN A  36      64.377  77.403  98.190  1.00  0.00           O
ATOM    687  ND2 ASN A  36      66.318  76.513  98.920  1.00  0.00           N
ATOM    690  C   ASN A  36      67.958  76.503  95.009  1.00  0.00           C
ATOM    691  O   ASN A  36      68.037  77.253  94.049  1.00  0.00           O
ATOM    692  N   ILE A  37      68.328  75.234  94.959  1.00  0.00           N
ATOM    694  CA  ILE A  37      68.718  74.443  93.839  1.00  0.00           C
ATOM    696  CB  ILE A  37      70.208  74.143  93.629  1.00  0.00           C
ATOM    698  CG2 ILE A  37      70.327  72.923  92.690  1.00  0.00           C
ATOM    702  CG1 ILE A  37      70.968  75.363  93.059  1.00  0.00           C
ATOM    705  CD  ILE A  37      72.458  75.094  92.859  1.00  0.00           C
ATOM    709  C   ILE A  37      67.947  73.193  94.119  1.00  0.00           C
ATOM    710  O   ILE A  37      68.218  72.493  95.089  1.00  0.00           O
ATOM    711  N   SER A  38      66.987  72.914  93.239  1.00  0.00           N
ATOM    713  CA  SER A  38      66.117  71.763  93.229  1.00  0.00           C
ATOM    715  CB  SER A  38      64.598  72.143  93.199  1.00  0.00           C
ATOM    718  OG  SER A  38      64.307  73.314  93.979  1.00  0.00           O
ATOM    720  C   SER A  38      66.528  71.163  91.909  1.00  0.00           C
ATOM    721  O   SER A  38      67.167  71.833  91.109  1.00  0.00           O
ATOM    722  N   SER A  39      66.197  69.913  91.559  1.00  0.00           N
ATOM    724  CA  SER A  39      66.397  69.523  90.159  1.00  0.00           C
ATOM    726  CB  SER A  39      65.208  68.823  89.469  1.00  0.00           C
ATOM    729  OG  SER A  39      64.657  67.783  90.260  1.00  0.00           O
ATOM    731  C   SER A  39      67.757  68.952  89.819  1.00  0.00           C
ATOM    732  O   SER A  39      68.757  69.653  89.929  1.00  0.00           O
ATOM    733  N   LEU A  40      67.858  67.743  89.269  1.00  0.00           N
ATOM    735  CA  LEU A  40      69.038  67.403  88.509  1.00  0.00           C
ATOM    737  CB  LEU A  40      70.138  66.793  89.399  1.00  0.00           C
ATOM    740  CG  LEU A  40      71.548  67.353  89.199  1.00  0.00           C
ATOM    742  CD1 LEU A  40      72.477  66.653  90.199  1.00  0.00           C
ATOM    746  CD2 LEU A  40      71.647  68.853  89.449  1.00  0.00           C
ATOM    750  C   LEU A  40      68.617  66.503  87.369  1.00  0.00           C
ATOM    751  O   LEU A  40      67.717  65.693  87.519  1.00  0.00           O
ATOM    752  N   THR A  41      69.237  66.703  86.199  1.00  0.00           N
ATOM    754  CA  THR A  41      68.987  65.913  84.999  1.00  0.00           C
ATOM    756  CB  THR A  41      67.678  66.263  84.290  1.00  0.00           C
ATOM    758  OG1 THR A  41      67.388  65.333  83.249  1.00  0.00           O
ATOM    760  CG2 THR A  41      67.778  67.643  83.629  1.00  0.00           C
ATOM    764  C   THR A  41      70.167  66.193  84.109  1.00  0.00           C
ATOM    765  O   THR A  41      71.017  67.033  84.440  1.00  0.00           O
ATOM    766  N   TRP A  42      70.318  65.484  82.979  1.00  0.00           N
ATOM    768  CA  TRP A  42      71.598  65.383  82.319  1.00  0.00           C
ATOM    770  CB  TRP A  42      72.358  64.183  82.909  1.00  0.00           C
ATOM    773  CG  TRP A  42      73.678  64.573  83.459  1.00  0.00           C
ATOM    774  CD1 TRP A  42      73.928  65.243  84.619  1.00  0.00           C
ATOM    776  NE1 TRP A  42      75.288  65.342  84.809  1.00  0.00           N
ATOM    778  CE2 TRP A  42      75.917  64.763  83.749  1.00  0.00           C
ATOM    779  CD2 TRP A  42      74.947  64.283  82.859  1.00  0.00           C
ATOM    780  CE3 TRP A  42      75.327  63.653  81.679  1.00  0.00           C
ATOM    782  CZ3 TRP A  42      76.688  63.443  81.449  1.00  0.00           C
ATOM    784  CZ2 TRP A  42      77.267  64.553  83.520  1.00  0.00           C
ATOM    786  CH2 TRP A  42      77.638  63.883  82.359  1.00  0.00           C
ATOM    788  C   TRP A  42      71.447  65.243  80.819  1.00  0.00           C
ATOM    789  O   TRP A  42      70.477  64.683  80.310  1.00  0.00           O
ATOM    790  N   SER A  43      72.407  65.793  80.059  1.00  0.00           N
ATOM    792  CA  SER A  43      72.297  65.843  78.609  1.00  0.00           C
ATOM    794  CB  SER A  43      72.177  67.273  78.059  1.00  0.00           C
ATOM    797  OG  SER A  43      72.068  67.363  76.649  1.00  0.00           O
ATOM    799  C   SER A  43      73.427  65.143  77.919  1.00  0.00           C
ATOM    800  O   SER A  43      74.598  65.323  78.229  1.00  0.00           O
ATOM    801  N   ALA A  44      73.057  64.323  76.929  1.00  0.00           N
ATOM    803  CA  ALA A  44      73.748  63.093  76.649  1.00  0.00           C
ATOM    805  CB  ALA A  44      73.068  61.993  77.489  1.00  0.00           C
ATOM    809  C   ALA A  44      73.678  62.734  75.170  1.00  0.00           C
ATOM    810  O   ALA A  44      73.177  61.683  74.779  1.00  0.00           O
ATOM    811  N   GLN A  45      74.157  63.603  74.259  1.00  0.00           N
ATOM    813  CA  GLN A  45      75.047  64.704  74.580  1.00  0.00           C
ATOM    815  CB  GLN A  45      76.337  64.663  73.719  1.00  0.00           C
ATOM    818  CG  GLN A  45      77.538  65.323  74.440  1.00  0.00           C
ATOM    821  CD  GLN A  45      78.718  64.433  74.859  1.00  0.00           C
ATOM    822  OE1 GLN A  45      79.608  64.954  75.539  1.00  0.00           O
ATOM    823  NE2 GLN A  45      78.757  63.143  74.479  1.00  0.00           N
ATOM    826  C   GLN A  45      74.287  65.993  74.389  1.00  0.00           C
ATOM    827  O   GLN A  45      73.468  66.153  73.479  1.00  0.00           O
ATOM    828  N   SER A  46      74.477  66.963  75.299  1.00  0.00           N
ATOM    830  CA  SER A  46      75.167  68.193  74.929  1.00  0.00           C
ATOM    832  CB  SER A  46      74.167  69.374  75.079  1.00  0.00           C
ATOM    835  OG  SER A  46      74.557  70.543  74.370  1.00  0.00           O
ATOM    837  C   SER A  46      76.318  68.423  75.880  1.00  0.00           C
ATOM    838  O   SER A  46      77.108  69.343  75.709  1.00  0.00           O
ATOM    839  N   ASN A  47      76.417  67.603  76.949  1.00  0.00           N
ATOM    841  CA  ASN A  47      77.117  67.914  78.179  1.00  0.00           C
ATOM    843  CB  ASN A  47      78.697  67.903  78.089  1.00  0.00           C
ATOM    846  CG  ASN A  47      79.528  69.183  77.909  1.00  0.00           C
ATOM    847  OD1 ASN A  47      80.748  69.153  78.099  1.00  0.00           O
ATOM    848  ND2 ASN A  47      78.928  70.333  77.609  1.00  0.00           N
ATOM    851  C   ASN A  47      76.417  69.063  78.899  1.00  0.00           C
ATOM    852  O   ASN A  47      76.297  70.193  78.419  1.00  0.00           O
ATOM    853  N   THR A  48      75.787  68.763  80.039  1.00  0.00           N
ATOM    855  CA  THR A  48      74.928  69.733  80.679  1.00  0.00           C
ATOM    857  CB  THR A  48      73.678  70.103  79.849  1.00  0.00           C
ATOM    859  OG1 THR A  48      73.407  71.493  79.869  1.00  0.00           O
ATOM    861  CG2 THR A  48      72.358  69.473  80.339  1.00  0.00           C
ATOM    865  C   THR A  48      74.508  69.083  81.959  1.00  0.00           C
ATOM    866  O   THR A  48      74.348  67.874  82.029  1.00  0.00           O
ATOM    867  N   LEU A  49      74.257  69.913  82.970  1.00  0.00           N
ATOM    869  CA  LEU A  49      73.267  69.643  83.979  1.00  0.00           C
ATOM    871  CB  LEU A  49      73.797  69.863  85.409  1.00  0.00           C
ATOM    874  CG  LEU A  49      74.807  68.823  85.900  1.00  0.00           C
ATOM    876  CD1 LEU A  49      75.057  69.043  87.379  1.00  0.00           C
ATOM    880  CD2 LEU A  49      76.157  68.863  85.179  1.00  0.00           C
ATOM    884  C   LEU A  49      72.257  70.723  83.739  1.00  0.00           C
ATOM    885  O   LEU A  49      72.647  71.793  83.289  1.00  0.00           O
ATOM    886  N   PHE A  50      70.977  70.513  84.080  1.00  0.00           N
ATOM    888  CA  PHE A  50      70.178  71.664  84.449  1.00  0.00           C
ATOM    890  CB  PHE A  50      68.778  71.763  83.789  1.00  0.00           C
ATOM    893  CG  PHE A  50      68.908  71.433  82.340  1.00  0.00           C
ATOM    894  CD1 PHE A  50      68.167  70.363  81.819  1.00  0.00           C
ATOM    896  CE1 PHE A  50      68.367  69.923  80.509  1.00  0.00           C
ATOM    898  CZ  PHE A  50      69.278  70.593  79.679  1.00  0.00           C
ATOM    900  CD2 PHE A  50      69.788  72.123  81.490  1.00  0.00           C
ATOM    902  CE2 PHE A  50      69.977  71.703  80.170  1.00  0.00           C
ATOM    904  C   PHE A  50      70.047  71.633  85.950  1.00  0.00           C
ATOM    905  O   PHE A  50      70.657  70.833  86.650  1.00  0.00           O
ATOM    906  N   SER A  51      69.208  72.503  86.479  1.00  0.00           N
ATOM    908  CA  SER A  51      68.897  72.594  87.879  1.00  0.00           C
ATOM    910  CB  SER A  51      70.017  73.213  88.749  1.00  0.00           C
ATOM    913  OG  SER A  51      70.647  72.183  89.510  1.00  0.00           O
ATOM    915  C   SER A  51      67.658  73.413  87.869  1.00  0.00           C
ATOM    916  O   SER A  51      67.248  73.893  86.809  1.00  0.00           O
ATOM    917  N   THR A  52      67.037  73.543  89.029  1.00  0.00           N
ATOM    919  CA  THR A  52      65.898  74.374  89.300  1.00  0.00           C
ATOM    921  CB  THR A  52      64.648  73.554  89.489  1.00  0.00           C
ATOM    923  OG1 THR A  52      64.138  73.243  88.199  1.00  0.00           O
ATOM    925  CG2 THR A  52      63.557  74.312  90.220  1.00  0.00           C
ATOM    929  C   THR A  52      66.318  75.213  90.470  1.00  0.00           C
ATOM    930  O   THR A  52      67.157  74.773  91.230  1.00  0.00           O
ATOM    931  N   ILE A  53      65.807  76.443  90.629  1.00  0.00           N
ATOM    933  CA  ILE A  53      65.907  77.273  91.800  1.00  0.00           C
ATOM    935  CB  ILE A  53      66.608  78.644  91.540  1.00  0.00           C
ATOM    937  CG2 ILE A  53      66.458  79.664  92.699  1.00  0.00           C
ATOM    941  CG1 ILE A  53      68.078  78.522  91.090  1.00  0.00           C
ATOM    944  CD  ILE A  53      68.487  79.684  90.179  1.00  0.00           C
ATOM    948  C   ILE A  53      64.427  77.413  92.069  1.00  0.00           C
ATOM    949  O   ILE A  53      63.627  77.293  91.149  1.00  0.00           O
ATOM    950  N   ASN A  54      63.947  77.664  93.299  1.00  0.00           N
ATOM    952  CA  ASN A  54      62.517  77.963  93.400  1.00  0.00           C
ATOM    954  CB  ASN A  54      62.068  78.213  94.869  1.00  0.00           C
ATOM    957  CG  ASN A  54      62.057  76.993  95.810  1.00  0.00           C
ATOM    958  OD1 ASN A  54      61.317  77.064  96.790  1.00  0.00           O
ATOM    959  ND2 ASN A  54      62.788  75.903  95.519  1.00  0.00           N
ATOM    962  C   ASN A  54      62.147  79.213  92.579  1.00  0.00           C
ATOM    963  O   ASN A  54      61.148  79.253  91.859  1.00  0.00           O
ATOM    964  N   LYS A  55      62.958  80.283  92.669  1.00  0.00           N
ATOM    966  CA  LYS A  55      62.498  81.643  92.499  1.00  0.00           C
ATOM    968  CB  LYS A  55      62.538  82.324  93.909  1.00  0.00           C
ATOM    971  CG  LYS A  55      61.208  81.974  94.609  1.00  0.00           C
ATOM    974  CD  LYS A  55      61.018  82.193  96.109  1.00  0.00           C
ATOM    977  CE  LYS A  55      59.557  81.813  96.429  1.00  0.00           C
ATOM    980  NZ  LYS A  55      59.197  81.793  97.849  1.00  0.00           N
ATOM    984  C   LYS A  55      62.967  82.503  91.319  1.00  0.00           C
ATOM    985  O   LYS A  55      62.617  83.684  91.399  1.00  0.00           O
ATOM    986  N   PRO A  56      63.697  82.053  90.260  1.00  0.00           N
ATOM    987  CD  PRO A  56      65.098  82.434  90.509  1.00  0.00           C
ATOM    990  CA  PRO A  56      63.377  82.552  88.879  1.00  0.00           C
ATOM    992  CB  PRO A  56      64.017  83.954  88.909  1.00  0.00           C
ATOM    995  CG  PRO A  56      65.267  83.814  89.829  1.00  0.00           C
ATOM    998  C   PRO A  56      64.077  81.823  87.669  1.00  0.00           C
ATOM    999  O   PRO A  56      65.298  81.693  87.709  1.00  0.00           O
ATOM   1000  N   ALA A  57      63.358  81.343  86.580  1.00  0.00           N
ATOM   1002  CA  ALA A  57      63.797  80.243  85.629  1.00  0.00           C
ATOM   1004  CB  ALA A  57      63.858  80.174  84.069  1.00  0.00           C
ATOM   1008  C   ALA A  57      65.098  79.603  85.900  1.00  0.00           C
ATOM   1009  O   ALA A  57      66.208  80.043  85.649  1.00  0.00           O
ATOM   1010  N   ALA A  58      64.928  78.473  86.499  1.00  0.00           N
ATOM   1012  CA  ALA A  58      65.627  78.343  87.690  1.00  0.00           C
ATOM   1014  CB  ALA A  58      64.407  78.303  88.609  1.00  0.00           C
ATOM   1018  C   ALA A  58      66.458  77.103  87.459  1.00  0.00           C
ATOM   1019  O   ALA A  58      67.377  76.793  88.209  1.00  0.00           O
ATOM   1020  N   ILE A  59      66.197  76.353  86.370  1.00  0.00           N
ATOM   1022  CA  ILE A  59      66.798  76.604  85.050  1.00  0.00           C
ATOM   1024  CB  ILE A  59      65.837  76.673  83.839  1.00  0.00           C
ATOM   1026  CG2 ILE A  59      66.337  77.624  82.739  1.00  0.00           C
ATOM   1030  CG1 ILE A  59      65.657  75.253  83.249  1.00  0.00           C
ATOM   1033  CD  ILE A  59      64.858  75.183  81.949  1.00  0.00           C
ATOM   1037  C   ILE A  59      68.098  77.393  85.029  1.00  0.00           C
ATOM   1038  O   ILE A  59      68.318  78.513  84.549  1.00  0.00           O
ATOM   1039  N   VAL A  60      69.098  76.713  85.579  1.00  0.00           N
ATOM   1041  CA  VAL A  60      70.467  77.033  85.379  1.00  0.00           C
ATOM   1043  CB  VAL A  60      71.167  77.373  86.679  1.00  0.00           C
ATOM   1045  CG1 VAL A  60      70.407  78.544  87.340  1.00  0.00           C
ATOM   1049  CG2 VAL A  60      71.218  76.193  87.659  1.00  0.00           C
ATOM   1053  C   VAL A  60      71.038  75.823  84.700  1.00  0.00           C
ATOM   1054  O   VAL A  60      70.667  74.704  85.009  1.00  0.00           O
ATOM   1055  N   GLU A  61      71.958  76.023  83.730  1.00  0.00           N
ATOM   1057  CA  GLU A  61      72.877  74.973  83.349  1.00  0.00           C
ATOM   1059  CB  GLU A  61      73.417  75.062  81.899  1.00  0.00           C
ATOM   1062  CG  GLU A  61      72.538  74.483  80.769  1.00  0.00           C
ATOM   1065  CD  GLU A  61      73.248  74.463  79.409  1.00  0.00           C
ATOM   1066  OE1 GLU A  61      74.377  73.914  79.269  1.00  0.00           O
ATOM   1067  OE2 GLU A  61      72.627  74.973  78.439  1.00  0.00           O
ATOM   1068  C   GLU A  61      74.038  74.993  84.309  1.00  0.00           C
ATOM   1069  O   GLU A  61      74.447  76.062  84.779  1.00  0.00           O
ATOM   1070  N   MET A  62      74.648  73.844  84.589  1.00  0.00           N
ATOM   1072  CA  MET A  62      75.877  73.783  85.359  1.00  0.00           C
ATOM   1074  CB  MET A  62      75.667  73.343  86.839  1.00  0.00           C
ATOM   1077  CG  MET A  62      74.708  74.263  87.620  1.00  0.00           C
ATOM   1080  SD  MET A  62      74.208  73.653  89.259  1.00  0.00           S
ATOM   1081  CE  MET A  62      75.837  73.562  90.039  1.00  0.00           C
ATOM   1085  C   MET A  62      76.828  72.842  84.659  1.00  0.00           C
ATOM   1086  O   MET A  62      76.417  72.053  83.800  1.00  0.00           O
ATOM   1087  N   THR A  63      78.127  72.914  84.989  1.00  0.00           N
ATOM   1089  CA  THR A  63      79.097  71.903  84.609  1.00  0.00           C
ATOM   1091  CB  THR A  63      80.498  72.463  84.370  1.00  0.00           C
ATOM   1093  OG1 THR A  63      81.177  72.883  85.540  1.00  0.00           O
ATOM   1095  CG2 THR A  63      80.377  73.653  83.409  1.00  0.00           C
ATOM   1099  C   THR A  63      79.117  70.803  85.649  1.00  0.00           C
ATOM   1100  O   THR A  63      78.537  70.903  86.729  1.00  0.00           O
ATOM   1101  N   THR A  64      79.807  69.683  85.359  1.00  0.00           N
ATOM   1103  CA  THR A  64      79.888  68.523  86.249  1.00  0.00           C
ATOM   1105  CB  THR A  64      80.328  67.293  85.489  1.00  0.00           C
ATOM   1107  OG1 THR A  64      81.638  67.423  84.969  1.00  0.00           O
ATOM   1109  CG2 THR A  64      79.388  67.123  84.290  1.00  0.00           C
ATOM   1113  C   THR A  64      80.837  68.783  87.399  1.00  0.00           C
ATOM   1114  O   THR A  64      80.907  68.054  88.389  1.00  0.00           O
ATOM   1115  N   ASN A  65      81.568  69.903  87.299  1.00  0.00           N
ATOM   1117  CA  ASN A  65      82.397  70.423  88.349  1.00  0.00           C
ATOM   1119  CB  ASN A  65      83.688  71.054  87.779  1.00  0.00           C
ATOM   1122  CG  ASN A  65      84.367  70.043  86.859  1.00  0.00           C
ATOM   1123  OD1 ASN A  65      84.738  68.933  87.270  1.00  0.00           O
ATOM   1124  ND2 ASN A  65      84.558  70.423  85.579  1.00  0.00           N
ATOM   1127  C   ASN A  65      81.627  71.484  89.119  1.00  0.00           C
ATOM   1128  O   ASN A  65      82.208  72.283  89.819  1.00  0.00           O
ATOM   1129  N   GLY A  66      80.288  71.523  88.999  1.00  0.00           N
ATOM   1131  CA  GLY A  66      79.407  72.363  89.809  1.00  0.00           C
ATOM   1134  C   GLY A  66      79.498  73.844  89.569  1.00  0.00           C
ATOM   1135  O   GLY A  66      78.977  74.643  90.349  1.00  0.00           O
ATOM   1136  N   ASP A  67      80.127  74.253  88.459  1.00  0.00           N
ATOM   1138  CA  ASP A  67      80.337  75.633  88.139  1.00  0.00           C
ATOM   1140  CB  ASP A  67      81.708  75.853  87.449  1.00  0.00           C
ATOM   1143  CG  ASP A  67      82.877  75.673  88.409  1.00  0.00           C
ATOM   1144  OD1 ASP A  67      82.807  76.253  89.519  1.00  0.00           O
ATOM   1145  OD2 ASP A  67      83.917  75.113  87.970  1.00  0.00           O
ATOM   1146  C   ASP A  67      79.188  76.103  87.259  1.00  0.00           C
ATOM   1147  O   ASP A  67      78.718  75.414  86.349  1.00  0.00           O
ATOM   1148  N   LEU A  68      78.638  77.293  87.559  1.00  0.00           N
ATOM   1150  CA  LEU A  68      77.528  77.883  86.839  1.00  0.00           C
ATOM   1152  CB  LEU A  68      77.017  79.152  87.589  1.00  0.00           C
ATOM   1155  CG  LEU A  68      75.587  79.664  87.290  1.00  0.00           C
ATOM   1157  CD1 LEU A  68      75.498  80.703  86.160  1.00  0.00           C
ATOM   1161  CD2 LEU A  68      74.578  78.554  87.010  1.00  0.00           C
ATOM   1165  C   LEU A  68      77.917  78.253  85.419  1.00  0.00           C
ATOM   1166  O   LEU A  68      78.977  78.833  85.209  1.00  0.00           O
ATOM   1167  N   ILE A  69      77.057  77.953  84.419  1.00  0.00           N
ATOM   1169  CA  ILE A  69      77.307  78.414  83.050  1.00  0.00           C
ATOM   1171  CB  ILE A  69      77.547  77.253  82.080  1.00  0.00           C
ATOM   1173  CG2 ILE A  69      76.297  76.414  81.859  1.00  0.00           C
ATOM   1177  CG1 ILE A  69      78.127  77.734  80.729  1.00  0.00           C
ATOM   1180  CD  ILE A  69      78.427  76.573  79.769  1.00  0.00           C
ATOM   1184  C   ILE A  69      76.278  79.453  82.620  1.00  0.00           C
ATOM   1185  O   ILE A  69      76.667  80.543  82.189  1.00  0.00           O
ATOM   1186  N   ARG A  70      74.947  79.234  82.830  1.00  0.00           N
ATOM   1188  CA  ARG A  70      73.917  80.223  82.519  1.00  0.00           C
ATOM   1190  CB  ARG A  70      73.188  79.943  81.169  1.00  0.00           C
ATOM   1193  CG  ARG A  70      74.108  79.533  80.009  1.00  0.00           C
ATOM   1196  CD  ARG A  70      73.437  79.443  78.629  1.00  0.00           C
ATOM   1199  NE  ARG A  70      72.138  78.714  78.739  1.00  0.00           N
ATOM   1201  CZ  ARG A  70      71.667  77.914  77.790  1.00  0.00           C
ATOM   1202  NH1 ARG A  70      72.307  77.673  76.669  1.00  0.00           N
ATOM   1205  NH2 ARG A  70      70.528  77.263  77.979  1.00  0.00           N
ATOM   1208  C   ARG A  70      72.788  80.183  83.540  1.00  0.00           C
ATOM   1209  O   ARG A  70      72.547  79.143  84.150  1.00  0.00           O
ATOM   1210  N   THR A  71      72.028  81.293  83.669  1.00  0.00           N
ATOM   1212  CA  THR A  71      70.727  81.354  84.329  1.00  0.00           C
ATOM   1214  CB  THR A  71      70.677  82.143  85.649  1.00  0.00           C
ATOM   1216  OG1 THR A  71      70.927  83.533  85.470  1.00  0.00           O
ATOM   1218  CG2 THR A  71      71.787  81.652  86.589  1.00  0.00           C
ATOM   1222  C   THR A  71      69.778  82.053  83.369  1.00  0.00           C
ATOM   1223  O   THR A  71      70.197  82.714  82.419  1.00  0.00           O
ATOM   1224  N   ILE A  72      68.458  81.843  83.540  1.00  0.00           N
ATOM   1226  CA  ILE A  72      67.458  82.254  82.589  1.00  0.00           C
ATOM   1228  CB  ILE A  72      67.227  81.113  81.579  1.00  0.00           C
ATOM   1230  CG2 ILE A  72      66.248  81.563  80.499  1.00  0.00           C
ATOM   1234  CG1 ILE A  72      68.538  80.593  80.900  1.00  0.00           C
ATOM   1237  CD  ILE A  72      68.417  79.264  80.179  1.00  0.00           C
ATOM   1241  C   ILE A  72      66.227  82.674  83.450  1.00  0.00           C
ATOM   1242  O   ILE A  72      66.318  82.513  84.659  1.00  0.00           O
ATOM   1243  N   PRO A  73      65.108  83.294  82.989  1.00  0.00           N
ATOM   1244  CD  PRO A  73      65.377  84.643  82.509  1.00  0.00           C
ATOM   1247  CA  PRO A  73      63.897  83.393  83.849  1.00  0.00           C
ATOM   1249  CB  PRO A  73      63.778  84.894  84.220  1.00  0.00           C
ATOM   1252  CG  PRO A  73      65.117  85.472  83.759  1.00  0.00           C
ATOM   1255  C   PRO A  73      62.587  82.893  83.209  1.00  0.00           C
ATOM   1256  O   PRO A  73      62.388  83.073  82.019  1.00  0.00           O
ATOM   1257  N   LEU A  74      61.678  82.254  83.979  1.00  0.00           N
ATOM   1259  CA  LEU A  74      60.377  81.804  83.509  1.00  0.00           C
ATOM   1261  CB  LEU A  74      59.797  80.414  83.979  1.00  0.00           C
ATOM   1264  CG  LEU A  74      60.607  79.123  83.699  1.00  0.00           C
ATOM   1266  CD1 LEU A  74      59.898  77.863  84.209  1.00  0.00           C
ATOM   1270  CD2 LEU A  74      60.997  78.954  82.229  1.00  0.00           C
ATOM   1274  C   LEU A  74      59.438  82.774  84.119  1.00  0.00           C
ATOM   1275  O   LEU A  74      59.487  83.033  85.309  1.00  0.00           O
ATOM   1276  N   ASP A  75      58.497  83.274  83.319  1.00  0.00           N
ATOM   1278  CA  ASP A  75      57.517  84.203  83.809  1.00  0.00           C
ATOM   1280  CB  ASP A  75      57.348  85.293  82.739  1.00  0.00           C
ATOM   1283  CG  ASP A  75      58.627  86.044  82.389  1.00  0.00           C
ATOM   1284  OD1 ASP A  75      59.568  86.103  83.209  1.00  0.00           O
ATOM   1285  OD2 ASP A  75      58.588  86.683  81.309  1.00  0.00           O
ATOM   1286  C   ASP A  75      56.177  83.504  83.999  1.00  0.00           C
ATOM   1287  O   ASP A  75      55.178  84.113  84.359  1.00  0.00           O
ATOM   1288  N   PHE A  76      56.098  82.184  83.709  1.00  0.00           N
ATOM   1290  CA  PHE A  76      54.817  81.524  83.470  1.00  0.00           C
ATOM   1292  CB  PHE A  76      54.787  80.864  82.060  1.00  0.00           C
ATOM   1295  CG  PHE A  76      55.797  79.763  81.800  1.00  0.00           C
ATOM   1296  CD1 PHE A  76      56.927  80.003  80.989  1.00  0.00           C
ATOM   1298  CE1 PHE A  76      57.767  78.964  80.609  1.00  0.00           C
ATOM   1300  CZ  PHE A  76      57.517  77.653  81.049  1.00  0.00           C
ATOM   1302  CD2 PHE A  76      55.548  78.434  82.220  1.00  0.00           C
ATOM   1304  CE2 PHE A  76      56.408  77.393  81.849  1.00  0.00           C
ATOM   1306  C   PHE A  76      54.438  80.494  84.510  1.00  0.00           C
ATOM   1307  O   PHE A  76      53.287  80.034  84.539  1.00  0.00           O
ATOM   1308  N   VAL A  77      55.368  80.104  85.400  1.00  0.00           N
ATOM   1310  CA  VAL A  77      55.178  79.012  86.329  1.00  0.00           C
ATOM   1312  CB  VAL A  77      56.387  78.073  86.309  1.00  0.00           C
ATOM   1314  CG1 VAL A  77      57.588  78.653  87.080  1.00  0.00           C
ATOM   1318  CG2 VAL A  77      55.958  76.703  86.870  1.00  0.00           C
ATOM   1322  C   VAL A  77      54.968  79.632  87.690  1.00  0.00           C
ATOM   1323  O   VAL A  77      55.358  80.783  87.900  1.00  0.00           O
ATOM   1324  N   LYS A  78      54.307  78.942  88.639  1.00  0.00           N
ATOM   1326  CA  LYS A  78      54.108  79.503  89.959  1.00  0.00           C
ATOM   1328  CB  LYS A  78      52.658  79.293  90.479  1.00  0.00           C
ATOM   1331  CG  LYS A  78      51.638  80.274  89.859  1.00  0.00           C
ATOM   1334  CD  LYS A  78      51.438  80.122  88.349  1.00  0.00           C
ATOM   1337  CE  LYS A  78      50.428  81.092  87.729  1.00  0.00           C
ATOM   1340  NZ  LYS A  78      50.277  80.794  86.279  1.00  0.00           N
ATOM   1344  C   LYS A  78      55.118  78.924  90.919  1.00  0.00           C
ATOM   1345  O   LYS A  78      55.807  79.632  91.650  1.00  0.00           O
ATOM   1346  N   ASP A  79      55.248  77.583  90.869  1.00  0.00           N
ATOM   1348  CA  ASP A  79      56.167  76.843  91.689  1.00  0.00           C
ATOM   1350  CB  ASP A  79      55.288  76.113  92.720  1.00  0.00           C
ATOM   1353  CG  ASP A  79      56.098  75.593  93.889  1.00  0.00           C
ATOM   1354  OD1 ASP A  79      57.087  76.243  94.290  1.00  0.00           O
ATOM   1355  OD2 ASP A  79      55.528  74.704  94.569  1.00  0.00           O
ATOM   1356  C   ASP A  79      56.897  75.873  90.760  1.00  0.00           C
ATOM   1357  O   ASP A  79      56.288  74.963  90.209  1.00  0.00           O
ATOM   1358  N   LEU A  80      58.208  76.073  90.540  1.00  0.00           N
ATOM   1360  CA  LEU A  80      58.987  75.243  89.630  1.00  0.00           C
ATOM   1362  CB  LEU A  80      59.828  76.103  88.649  1.00  0.00           C
ATOM   1365  CG  LEU A  80      60.337  75.443  87.340  1.00  0.00           C
ATOM   1367  CD1 LEU A  80      61.098  74.143  87.539  1.00  0.00           C
ATOM   1371  CD2 LEU A  80      59.217  75.173  86.339  1.00  0.00           C
ATOM   1375  C   LEU A  80      59.908  74.512  90.559  1.00  0.00           C
ATOM   1376  O   LEU A  80      60.827  75.133  91.079  1.00  0.00           O
ATOM   1377  N   GLU A  81      59.708  73.202  90.769  1.00  0.00           N
ATOM   1379  CA  GLU A  81      60.607  72.433  91.599  1.00  0.00           C
ATOM   1381  CB  GLU A  81      59.838  71.753  92.760  1.00  0.00           C
ATOM   1384  CG  GLU A  81      59.337  72.753  93.849  1.00  0.00           C
ATOM   1387  CD  GLU A  81      60.458  73.373  94.679  1.00  0.00           C
ATOM   1388  OE1 GLU A  81      61.348  74.023  94.080  1.00  0.00           O
ATOM   1389  OE2 GLU A  81      60.417  73.293  95.929  1.00  0.00           O
ATOM   1390  C   GLU A  81      61.397  71.423  90.810  1.00  0.00           C
ATOM   1391  O   GLU A  81      62.477  70.993  91.219  1.00  0.00           O
ATOM   1392  N   THR A  82      60.937  71.033  89.599  1.00  0.00           N
ATOM   1394  CA  THR A  82      61.527  69.893  88.909  1.00  0.00           C
ATOM   1396  CB  THR A  82      60.688  68.623  88.940  1.00  0.00           C
ATOM   1398  OG1 THR A  82      59.388  68.833  88.419  1.00  0.00           O
ATOM   1400  CG2 THR A  82      60.528  68.213  90.419  1.00  0.00           C
ATOM   1404  C   THR A  82      61.907  70.223  87.489  1.00  0.00           C
ATOM   1405  O   THR A  82      61.358  71.113  86.849  1.00  0.00           O
ATOM   1406  N   ILE A  83      62.928  69.523  86.959  1.00  0.00           N
ATOM   1408  CA  ILE A  83      63.267  69.573  85.559  1.00  0.00           C
ATOM   1410  CB  ILE A  83      64.178  70.733  85.199  1.00  0.00           C
ATOM   1412  CG2 ILE A  83      65.458  70.673  86.049  1.00  0.00           C
ATOM   1416  CG1 ILE A  83      64.547  70.762  83.699  1.00  0.00           C
ATOM   1419  CD  ILE A  83      65.158  72.103  83.319  1.00  0.00           C
ATOM   1423  C   ILE A  83      63.908  68.253  85.139  1.00  0.00           C
ATOM   1424  O   ILE A  83      64.648  67.643  85.909  1.00  0.00           O
ATOM   1425  N   GLU A  84      63.627  67.813  83.899  1.00  0.00           N
ATOM   1427  CA  GLU A  84      64.138  66.613  83.299  1.00  0.00           C
ATOM   1429  CB  GLU A  84      63.017  65.543  83.289  1.00  0.00           C
ATOM   1432  CG  GLU A  84      63.477  64.153  82.779  1.00  0.00           C
ATOM   1435  CD  GLU A  84      64.388  63.443  83.769  1.00  0.00           C
ATOM   1436  OE1 GLU A  84      63.867  62.933  84.790  1.00  0.00           O
ATOM   1437  OE2 GLU A  84      65.618  63.373  83.509  1.00  0.00           O
ATOM   1438  C   GLU A  84      64.537  66.943  81.870  1.00  0.00           C
ATOM   1439  O   GLU A  84      63.897  67.773  81.229  1.00  0.00           O
ATOM   1440  N   TYR A  85      65.627  66.353  81.339  1.00  0.00           N
ATOM   1442  CA  TYR A  85      66.078  66.503  79.969  1.00  0.00           C
ATOM   1444  CB  TYR A  85      67.638  66.414  79.839  1.00  0.00           C
ATOM   1447  CG  TYR A  85      68.127  66.653  78.419  1.00  0.00           C
ATOM   1448  CD1 TYR A  85      67.858  67.854  77.720  1.00  0.00           C
ATOM   1450  CE1 TYR A  85      68.358  68.073  76.439  1.00  0.00           C
ATOM   1452  CZ  TYR A  85      69.127  67.093  75.810  1.00  0.00           C
ATOM   1453  OH  TYR A  85      69.687  67.333  74.539  1.00  0.00           O
ATOM   1455  CD2 TYR A  85      68.897  65.673  77.759  1.00  0.00           C
ATOM   1457  CE2 TYR A  85      69.377  65.873  76.459  1.00  0.00           C
ATOM   1459  C   TYR A  85      65.528  65.374  79.139  1.00  0.00           C
ATOM   1460  O   TYR A  85      65.697  64.203  79.469  1.00  0.00           O
ATOM   1461  N   ILE A  86      64.898  65.663  77.989  1.00  0.00           N
ATOM   1463  CA  ILE A  86      64.368  64.564  77.209  1.00  0.00           C
ATOM   1465  CB  ILE A  86      62.867  64.673  77.019  1.00  0.00           C
ATOM   1467  CG2 ILE A  86      62.217  64.733  78.419  1.00  0.00           C
ATOM   1471  CG1 ILE A  86      62.458  65.873  76.159  1.00  0.00           C
ATOM   1474  CD  ILE A  86      62.377  65.562  74.659  1.00  0.00           C
ATOM   1478  C   ILE A  86      65.108  64.343  75.909  1.00  0.00           C
ATOM   1479  O   ILE A  86      64.837  63.333  75.259  1.00  0.00           O
ATOM   1480  N   GLY A  87      66.098  65.183  75.509  1.00  0.00           N
ATOM   1482  CA  GLY A  87      66.807  65.124  74.219  1.00  0.00           C
ATOM   1485  C   GLY A  87      66.577  66.393  73.459  1.00  0.00           C
ATOM   1486  O   GLY A  87      65.708  67.153  73.859  1.00  0.00           O
ATOM   1487  N   ASP A  88      67.348  66.673  72.369  1.00  0.00           N
ATOM   1489  CA  ASP A  88      67.187  67.813  71.459  1.00  0.00           C
ATOM   1491  CB  ASP A  88      66.067  67.553  70.419  1.00  0.00           C
ATOM   1494  CG  ASP A  88      66.487  66.523  69.409  1.00  0.00           C
ATOM   1495  OD1 ASP A  88      67.617  66.664  68.879  1.00  0.00           O
ATOM   1496  OD2 ASP A  88      65.667  65.624  69.119  1.00  0.00           O
ATOM   1497  C   ASP A  88      66.897  69.183  72.060  1.00  0.00           C
ATOM   1498  O   ASP A  88      65.968  69.863  71.630  1.00  0.00           O
ATOM   1499  N   ASN A  89      67.617  69.633  73.109  1.00  0.00           N
ATOM   1501  CA  ASN A  89      67.348  70.943  73.679  1.00  0.00           C
ATOM   1503  CB  ASN A  89      67.617  72.113  72.670  1.00  0.00           C
ATOM   1506  CG  ASN A  89      69.108  72.233  72.390  1.00  0.00           C
ATOM   1507  OD1 ASN A  89      69.648  71.713  71.420  1.00  0.00           O
ATOM   1508  ND2 ASN A  89      69.817  72.953  73.279  1.00  0.00           N
ATOM   1511  C   ASN A  89      65.937  71.033  74.269  1.00  0.00           C
ATOM   1512  O   ASN A  89      65.307  72.093  74.289  1.00  0.00           O
ATOM   1513  N   GLN A  90      65.397  69.893  74.749  1.00  0.00           N
ATOM   1515  CA  GLN A  90      64.057  69.793  75.269  1.00  0.00           C
ATOM   1517  CB  GLN A  90      63.157  68.823  74.479  1.00  0.00           C
ATOM   1520  CG  GLN A  90      62.917  69.133  72.999  1.00  0.00           C
ATOM   1523  CD  GLN A  90      62.348  70.523  72.829  1.00  0.00           C
ATOM   1524  OE1 GLN A  90      61.237  70.803  73.289  1.00  0.00           O
ATOM   1525  NE2 GLN A  90      63.118  71.414  72.169  1.00  0.00           N
ATOM   1528  C   GLN A  90      64.017  69.283  76.689  1.00  0.00           C
ATOM   1529  O   GLN A  90      64.898  68.573  77.199  1.00  0.00           O
ATOM   1530  N   PHE A  91      62.917  69.663  77.349  1.00  0.00           N
ATOM   1532  CA  PHE A  91      62.788  69.663  78.780  1.00  0.00           C
ATOM   1534  CB  PHE A  91      62.858  71.094  79.370  1.00  0.00           C
ATOM   1537  CG  PHE A  91      64.167  71.693  78.979  1.00  0.00           C
ATOM   1538  CD1 PHE A  91      65.248  71.592  79.839  1.00  0.00           C
ATOM   1540  CE1 PHE A  91      66.477  72.163  79.510  1.00  0.00           C
ATOM   1542  CZ  PHE A  91      66.697  72.643  78.219  1.00  0.00           C
ATOM   1544  CD2 PHE A  91      64.348  72.312  77.729  1.00  0.00           C
ATOM   1546  CE2 PHE A  91      65.627  72.683  77.329  1.00  0.00           C
ATOM   1548  C   PHE A  91      61.408  69.173  79.109  1.00  0.00           C
ATOM   1549  O   PHE A  91      60.467  69.383  78.339  1.00  0.00           O
ATOM   1550  N   VAL A  92      61.267  68.613  80.310  1.00  0.00           N
ATOM   1552  CA  VAL A  92      59.987  68.573  80.979  1.00  0.00           C
ATOM   1554  CB  VAL A  92      59.447  67.153  81.119  1.00  0.00           C
ATOM   1556  CG1 VAL A  92      58.068  67.183  81.789  1.00  0.00           C
ATOM   1560  CG2 VAL A  92      59.307  66.573  79.709  1.00  0.00           C
ATOM   1564  C   VAL A  92      60.167  69.234  82.329  1.00  0.00           C
ATOM   1565  O   VAL A  92      61.137  68.973  83.029  1.00  0.00           O
ATOM   1566  N   ILE A  93      59.217  70.124  82.690  1.00  0.00           N
ATOM   1568  CA  ILE A  93      59.178  70.743  84.010  1.00  0.00           C
ATOM   1570  CB  ILE A  93      59.657  72.204  84.059  1.00  0.00           C
ATOM   1572  CG2 ILE A  93      61.137  72.253  83.619  1.00  0.00           C
ATOM   1576  CG1 ILE A  93      58.868  73.213  83.190  1.00  0.00           C
ATOM   1579  CD  ILE A  93      57.478  73.643  83.689  1.00  0.00           C
ATOM   1583  C   ILE A  93      57.758  70.643  84.539  1.00  0.00           C
ATOM   1584  O   ILE A  93      56.837  70.304  83.800  1.00  0.00           O
ATOM   1585  N   SER A  94      57.548  70.943  85.839  1.00  0.00           N
ATOM   1587  CA  SER A  94      56.197  71.062  86.389  1.00  0.00           C
ATOM   1589  CB  SER A  94      55.787  69.963  87.399  1.00  0.00           C
ATOM   1592  OG  SER A  94      55.647  68.683  86.769  1.00  0.00           O
ATOM   1594  C   SER A  94      55.977  72.403  87.089  1.00  0.00           C
ATOM   1595  O   SER A  94      56.877  72.933  87.729  1.00  0.00           O
ATOM   1596  N   ASP A  95      54.737  72.923  86.979  1.00  0.00           N
ATOM   1598  CA  ASP A  95      54.167  73.883  87.900  1.00  0.00           C
ATOM   1600  CB  ASP A  95      53.057  74.733  87.200  1.00  0.00           C
ATOM   1603  CG  ASP A  95      52.557  75.933  87.979  1.00  0.00           C
ATOM   1604  OD1 ASP A  95      53.077  76.213  89.089  1.00  0.00           O
ATOM   1605  OD2 ASP A  95      51.638  76.643  87.459  1.00  0.00           O
ATOM   1606  C   ASP A  95      53.528  73.073  89.010  1.00  0.00           C
ATOM   1607  O   ASP A  95      52.468  72.463  88.809  1.00  0.00           O
ATOM   1608  N   GLU A  96      54.157  73.003  90.179  1.00  0.00           N
ATOM   1610  CA  GLU A  96      53.778  71.993  91.149  1.00  0.00           C
ATOM   1612  CB  GLU A  96      54.958  71.753  92.119  1.00  0.00           C
ATOM   1615  CG  GLU A  96      54.978  70.313  92.690  1.00  0.00           C
ATOM   1618  CD  GLU A  96      55.147  69.164  91.699  1.00  0.00           C
ATOM   1619  OE1 GLU A  96      55.358  69.363  90.470  1.00  0.00           O
ATOM   1620  OE2 GLU A  96      54.947  68.003  92.139  1.00  0.00           O
ATOM   1621  C   GLU A  96      52.487  72.382  91.859  1.00  0.00           C
ATOM   1622  O   GLU A  96      51.727  71.554  92.329  1.00  0.00           O
ATOM   1623  N   ARG A  97      52.138  73.693  91.849  1.00  0.00           N
ATOM   1625  CA  ARG A  97      50.837  74.203  92.279  1.00  0.00           C
ATOM   1627  CB  ARG A  97      50.878  75.762  92.249  1.00  0.00           C
ATOM   1630  CG  ARG A  97      49.657  76.523  92.839  1.00  0.00           C
ATOM   1633  CD  ARG A  97      48.357  76.573  92.019  1.00  0.00           C
ATOM   1636  NE  ARG A  97      48.708  77.064  90.649  1.00  0.00           N
ATOM   1638  CZ  ARG A  97      48.497  78.303  90.239  1.00  0.00           C
ATOM   1639  NH1 ARG A  97      48.107  79.253  91.049  1.00  0.00           N
ATOM   1642  NH2 ARG A  97      48.578  78.603  88.970  1.00  0.00           N
ATOM   1645  C   ARG A  97      49.638  73.693  91.470  1.00  0.00           C
ATOM   1646  O   ARG A  97      48.567  73.433  91.999  1.00  0.00           O
ATOM   1647  N   ASP A  98      49.778  73.562  90.139  1.00  0.00           N
ATOM   1649  CA  ASP A  98      48.667  73.262  89.239  1.00  0.00           C
ATOM   1651  CB  ASP A  98      48.868  74.243  88.019  1.00  0.00           C
ATOM   1654  CG  ASP A  98      47.758  74.433  86.989  1.00  0.00           C
ATOM   1655  OD1 ASP A  98      46.538  74.263  87.270  1.00  0.00           O
ATOM   1656  OD2 ASP A  98      48.107  74.993  85.909  1.00  0.00           O
ATOM   1657  C   ASP A  98      48.757  71.783  88.849  1.00  0.00           C
ATOM   1658  O   ASP A  98      47.868  71.223  88.209  1.00  0.00           O
ATOM   1659  N   TYR A  99      49.887  71.123  89.199  1.00  0.00           N
ATOM   1661  CA  TYR A  99      50.458  69.943  88.549  1.00  0.00           C
ATOM   1663  CB  TYR A  99      49.908  68.623  89.119  1.00  0.00           C
ATOM   1666  CG  TYR A  99      50.217  68.383  90.569  1.00  0.00           C
ATOM   1667  CD1 TYR A  99      51.438  68.723  91.189  1.00  0.00           C
ATOM   1669  CE1 TYR A  99      51.657  68.383  92.539  1.00  0.00           C
ATOM   1671  CZ  TYR A  99      50.677  67.713  93.260  1.00  0.00           C
ATOM   1672  OH  TYR A  99      50.948  67.304  94.569  1.00  0.00           O
ATOM   1674  CD2 TYR A  99      49.258  67.693  91.309  1.00  0.00           C
ATOM   1676  CE2 TYR A  99      49.477  67.363  92.659  1.00  0.00           C
ATOM   1678  C   TYR A  99      50.368  69.963  87.029  1.00  0.00           C
ATOM   1679  O   TYR A  99      50.147  68.963  86.349  1.00  0.00           O
ATOM   1680  N   ALA A 100      50.577  71.173  86.479  1.00  0.00           N
ATOM   1682  CA  ALA A 100      50.818  71.403  85.089  1.00  0.00           C
ATOM   1684  CB  ALA A 100      50.667  72.883  84.700  1.00  0.00           C
ATOM   1688  C   ALA A 100      52.198  70.943  84.729  1.00  0.00           C
ATOM   1689  O   ALA A 100      53.188  71.312  85.359  1.00  0.00           O
ATOM   1690  N   ILE A 101      52.257  70.124  83.689  1.00  0.00           N
ATOM   1692  CA  ILE A 101      53.437  69.573  83.109  1.00  0.00           C
ATOM   1694  CB  ILE A 101      53.258  68.083  82.790  1.00  0.00           C
ATOM   1696  CG2 ILE A 101      54.537  67.524  82.130  1.00  0.00           C
ATOM   1700  CG1 ILE A 101      52.847  67.283  84.049  1.00  0.00           C
ATOM   1703  CD  ILE A 101      52.247  65.913  83.709  1.00  0.00           C
ATOM   1707  C   ILE A 101      53.617  70.342  81.829  1.00  0.00           C
ATOM   1708  O   ILE A 101      52.737  70.403  80.970  1.00  0.00           O
ATOM   1709  N   TYR A 102      54.797  70.963  81.659  1.00  0.00           N
ATOM   1711  CA  TYR A 102      55.127  71.624  80.419  1.00  0.00           C
ATOM   1713  CB  TYR A 102      55.568  73.103  80.589  1.00  0.00           C
ATOM   1716  CG  TYR A 102      54.458  73.943  81.159  1.00  0.00           C
ATOM   1717  CD1 TYR A 102      53.728  74.773  80.299  1.00  0.00           C
ATOM   1719  CE1 TYR A 102      52.748  75.643  80.799  1.00  0.00           C
ATOM   1721  CZ  TYR A 102      52.507  75.693  82.179  1.00  0.00           C
ATOM   1722  OH  TYR A 102      51.527  76.554  82.699  1.00  0.00           O
ATOM   1724  CD2 TYR A 102      54.197  74.003  82.539  1.00  0.00           C
ATOM   1726  CE2 TYR A 102      53.237  74.882  83.050  1.00  0.00           C
ATOM   1728  C   TYR A 102      56.298  70.903  79.839  1.00  0.00           C
ATOM   1729  O   TYR A 102      57.307  70.653  80.509  1.00  0.00           O
ATOM   1730  N   VAL A 103      56.218  70.583  78.540  1.00  0.00           N
ATOM   1732  CA  VAL A 103      57.417  70.363  77.759  1.00  0.00           C
ATOM   1734  CB  VAL A 103      57.157  69.463  76.560  1.00  0.00           C
ATOM   1736  CG1 VAL A 103      56.708  68.073  77.039  1.00  0.00           C
ATOM   1740  CG2 VAL A 103      56.067  70.043  75.659  1.00  0.00           C
ATOM   1744  C   VAL A 103      57.938  71.734  77.329  1.00  0.00           C
ATOM   1745  O   VAL A 103      57.147  72.643  77.069  1.00  0.00           O
ATOM   1746  N   ILE A 104      59.267  71.943  77.259  1.00  0.00           N
ATOM   1748  CA  ILE A 104      59.817  73.243  76.870  1.00  0.00           C
ATOM   1750  CB  ILE A 104      60.337  74.124  78.019  1.00  0.00           C
ATOM   1752  CG2 ILE A 104      60.337  75.603  77.549  1.00  0.00           C
ATOM   1756  CG1 ILE A 104      59.508  74.013  79.309  1.00  0.00           C
ATOM   1759  CD  ILE A 104      60.188  74.704  80.499  1.00  0.00           C
ATOM   1763  C   ILE A 104      60.948  72.963  75.909  1.00  0.00           C
ATOM   1764  O   ILE A 104      61.527  71.874  75.949  1.00  0.00           O
ATOM   1765  N   SER A 105      61.288  73.952  75.059  1.00  0.00           N
ATOM   1767  CA  SER A 105      62.428  73.993  74.179  1.00  0.00           C
ATOM   1769  CB  SER A 105      61.998  74.312  72.709  1.00  0.00           C
ATOM   1772  OG  SER A 105      63.107  74.463  71.809  1.00  0.00           O
ATOM   1774  C   SER A 105      63.287  75.124  74.689  1.00  0.00           C
ATOM   1775  O   SER A 105      62.767  76.204  74.949  1.00  0.00           O
ATOM   1776  N   LEU A 106      64.608  74.893  74.890  1.00  0.00           N
ATOM   1778  CA  LEU A 106      65.517  75.933  75.319  1.00  0.00           C
ATOM   1780  CB  LEU A 106      66.148  75.653  76.699  1.00  0.00           C
ATOM   1783  CG  LEU A 106      67.028  76.734  77.349  1.00  0.00           C
ATOM   1785  CD1 LEU A 106      66.267  78.054  77.530  1.00  0.00           C
ATOM   1789  CD2 LEU A 106      67.507  76.183  78.710  1.00  0.00           C
ATOM   1793  C   LEU A 106      66.638  75.973  74.319  1.00  0.00           C
ATOM   1794  O   LEU A 106      67.487  75.073  74.259  1.00  0.00           O
ATOM   1795  N   THR A 107      66.688  77.053  73.529  1.00  0.00           N
ATOM   1797  CA  THR A 107      67.757  77.304  72.589  1.00  0.00           C
ATOM   1799  CB  THR A 107      67.358  78.393  71.589  1.00  0.00           C
ATOM   1801  OG1 THR A 107      67.177  79.664  72.199  1.00  0.00           O
ATOM   1803  CG2 THR A 107      66.017  78.033  70.939  1.00  0.00           C
ATOM   1807  C   THR A 107      69.038  77.702  73.310  1.00  0.00           C
ATOM   1808  O   THR A 107      68.998  78.073  74.479  1.00  0.00           O
ATOM   1809  N   PRO A 108      70.227  77.673  72.699  1.00  0.00           N
ATOM   1810  CD  PRO A 108      70.528  76.883  71.509  1.00  0.00           C
ATOM   1813  CA  PRO A 108      71.437  78.173  73.330  1.00  0.00           C
ATOM   1815  CB  PRO A 108      72.577  77.664  72.439  1.00  0.00           C
ATOM   1818  CG  PRO A 108      71.917  77.353  71.099  1.00  0.00           C
ATOM   1821  C   PRO A 108      71.417  79.693  73.439  1.00  0.00           C
ATOM   1822  O   PRO A 108      72.218  80.262  74.179  1.00  0.00           O
ATOM   1823  N   ASN A 109      70.458  80.344  72.749  1.00  0.00           N
ATOM   1825  CA  ASN A 109      70.178  81.753  72.899  1.00  0.00           C
ATOM   1827  CB  ASN A 109      69.287  82.173  71.689  1.00  0.00           C
ATOM   1830  CG  ASN A 109      69.357  83.674  71.490  1.00  0.00           C
ATOM   1831  OD1 ASN A 109      70.227  84.323  72.049  1.00  0.00           O
ATOM   1832  ND2 ASN A 109      68.487  84.273  70.659  1.00  0.00           N
ATOM   1835  C   ASN A 109      69.498  82.024  74.259  1.00  0.00           C
ATOM   1836  O   ASN A 109      69.557  83.124  74.819  1.00  0.00           O
ATOM   1837  N   SER A 110      68.877  80.963  74.839  1.00  0.00           N
ATOM   1839  CA  SER A 110      68.177  80.934  76.119  1.00  0.00           C
ATOM   1841  CB  SER A 110      68.827  81.652  77.339  1.00  0.00           C
ATOM   1844  OG  SER A 110      70.057  81.044  77.740  1.00  0.00           O
ATOM   1846  C   SER A 110      66.727  81.314  75.979  1.00  0.00           C
ATOM   1847  O   SER A 110      66.038  81.623  76.949  1.00  0.00           O
ATOM   1848  N   GLU A 111      66.197  81.253  74.739  1.00  0.00           N
ATOM   1850  CA  GLU A 111      64.797  81.464  74.469  1.00  0.00           C
ATOM   1852  CB  GLU A 111      64.517  81.713  72.969  1.00  0.00           C
ATOM   1855  CG  GLU A 111      65.178  82.994  72.409  1.00  0.00           C
ATOM   1858  CD  GLU A 111      64.987  83.043  70.909  1.00  0.00           C
ATOM   1859  OE1 GLU A 111      63.888  82.683  70.419  1.00  0.00           O
ATOM   1860  OE2 GLU A 111      65.968  83.404  70.189  1.00  0.00           O
ATOM   1861  C   GLU A 111      63.998  80.243  74.849  1.00  0.00           C
ATOM   1862  O   GLU A 111      64.377  79.123  74.510  1.00  0.00           O
ATOM   1863  N   VAL A 112      62.858  80.453  75.550  1.00  0.00           N
ATOM   1865  CA  VAL A 112      61.927  79.393  75.839  1.00  0.00           C
ATOM   1867  CB  VAL A 112      61.608  79.143  77.299  1.00  0.00           C
ATOM   1869  CG1 VAL A 112      62.867  78.562  77.959  1.00  0.00           C
ATOM   1873  CG2 VAL A 112      61.047  80.423  77.959  1.00  0.00           C
ATOM   1877  C   VAL A 112      60.657  79.553  75.069  1.00  0.00           C
ATOM   1878  O   VAL A 112      60.137  80.634  74.779  1.00  0.00           O
ATOM   1879  N   LYS A 113      60.118  78.393  74.709  1.00  0.00           N
ATOM   1881  CA  LYS A 113      58.877  78.294  74.009  1.00  0.00           C
ATOM   1883  CB  LYS A 113      59.147  78.143  72.499  1.00  0.00           C
ATOM   1886  CG  LYS A 113      57.837  78.103  71.709  1.00  0.00           C
ATOM   1889  CD  LYS A 113      58.057  78.213  70.209  1.00  0.00           C
ATOM   1892  CE  LYS A 113      56.727  78.083  69.479  1.00  0.00           C
ATOM   1895  NZ  LYS A 113      56.958  77.963  68.029  1.00  0.00           N
ATOM   1899  C   LYS A 113      58.197  77.064  74.539  1.00  0.00           C
ATOM   1900  O   LYS A 113      58.817  76.013  74.679  1.00  0.00           O
ATOM   1901  N   ILE A 114      56.888  77.183  74.859  1.00  0.00           N
ATOM   1903  CA  ILE A 114      56.037  76.073  75.279  1.00  0.00           C
ATOM   1905  CB  ILE A 114      54.968  76.554  76.259  1.00  0.00           C
ATOM   1907  CG2 ILE A 114      53.957  75.423  76.609  1.00  0.00           C
ATOM   1911  CG1 ILE A 114      55.618  77.123  77.549  1.00  0.00           C
ATOM   1914  CD  ILE A 114      54.677  78.054  78.310  1.00  0.00           C
ATOM   1918  C   ILE A 114      55.428  75.383  74.060  1.00  0.00           C
ATOM   1919  O   ILE A 114      55.118  76.023  73.050  1.00  0.00           O
ATOM   1920  N   LEU A 115      55.327  74.043  74.119  1.00  0.00           N
ATOM   1922  CA  LEU A 115      55.017  73.213  72.959  1.00  0.00           C
ATOM   1924  CB  LEU A 115      56.158  72.223  72.629  1.00  0.00           C
ATOM   1927  CG  LEU A 115      57.598  72.743  72.600  1.00  0.00           C
ATOM   1929  CD1 LEU A 115      58.258  73.133  73.920  1.00  0.00           C
ATOM   1933  CD2 LEU A 115      58.407  71.554  72.169  1.00  0.00           C
ATOM   1937  C   LEU A 115      53.897  72.263  73.249  1.00  0.00           C
ATOM   1938  O   LEU A 115      53.237  71.753  72.369  1.00  0.00           O
ATOM   1939  N   LYS A 116      53.697  71.933  74.519  1.00  0.00           N
ATOM   1941  CA  LYS A 116      52.528  71.223  74.929  1.00  0.00           C
ATOM   1943  CB  LYS A 116      52.598  69.713  74.599  1.00  0.00           C
ATOM   1946  CG  LYS A 116      51.478  68.823  75.170  1.00  0.00           C
ATOM   1949  CD  LYS A 116      51.667  67.382  74.659  1.00  0.00           C
ATOM   1952  CE  LYS A 116      50.577  66.393  75.089  1.00  0.00           C
ATOM   1955  NZ  LYS A 116      50.888  65.043  74.580  1.00  0.00           N
ATOM   1959  C   LYS A 116      52.417  71.473  76.389  1.00  0.00           C
ATOM   1960  O   LYS A 116      53.407  71.583  77.119  1.00  0.00           O
ATOM   1961  N   LYS A 117      51.177  71.583  76.849  1.00  0.00           N
ATOM   1963  CA  LYS A 117      50.907  71.763  78.229  1.00  0.00           C
ATOM   1965  CB  LYS A 117      50.458  73.202  78.479  1.00  0.00           C
ATOM   1968  CG  LYS A 117      50.377  73.583  79.960  1.00  0.00           C
ATOM   1971  CD  LYS A 117      49.318  72.833  80.789  1.00  0.00           C
ATOM   1974  CE  LYS A 117      48.767  73.693  81.909  1.00  0.00           C
ATOM   1977  NZ  LYS A 117      47.977  74.793  81.339  1.00  0.00           N
ATOM   1981  C   LYS A 117      49.807  70.803  78.579  1.00  0.00           C
ATOM   1982  O   LYS A 117      48.687  70.893  78.089  1.00  0.00           O
ATOM   1983  N   ILE A 118      50.067  69.893  79.519  1.00  0.00           N
ATOM   1985  CA  ILE A 118      49.097  68.963  80.030  1.00  0.00           C
ATOM   1987  CB  ILE A 118      49.397  67.533  79.589  1.00  0.00           C
ATOM   1989  CG2 ILE A 118      50.848  67.153  79.929  1.00  0.00           C
ATOM   1993  CG1 ILE A 118      48.407  66.523  80.209  1.00  0.00           C
ATOM   1996  CD  ILE A 118      48.697  65.083  79.799  1.00  0.00           C
ATOM   2000  C   ILE A 118      49.057  69.133  81.540  1.00  0.00           C
ATOM   2001  O   ILE A 118      50.067  69.343  82.189  1.00  0.00           O
ATOM   2002  N   LYS A 119      47.847  69.104  82.139  1.00  0.00           N
ATOM   2004  CA  LYS A 119      47.688  69.013  83.569  1.00  0.00           C
ATOM   2006  CB  LYS A 119      46.457  69.793  84.080  1.00  0.00           C
ATOM   2009  CG  LYS A 119      46.517  71.303  83.789  1.00  0.00           C
ATOM   2012  CD  LYS A 119      45.228  72.012  84.229  1.00  0.00           C
ATOM   2015  CE  LYS A 119      45.277  73.523  83.959  1.00  0.00           C
ATOM   2018  NZ  LYS A 119      44.017  74.173  84.359  1.00  0.00           N
ATOM   2022  C   LYS A 119      47.517  67.573  83.959  1.00  0.00           C
ATOM   2023  O   LYS A 119      46.938  66.783  83.219  1.00  0.00           O
ATOM   2024  N   ILE A 120      47.967  67.183  85.159  1.00  0.00           N
ATOM   2026  CA  ILE A 120      47.557  65.933  85.749  1.00  0.00           C
ATOM   2028  CB  ILE A 120      48.588  65.433  86.769  1.00  0.00           C
ATOM   2030  CG2 ILE A 120      48.248  65.803  88.229  1.00  0.00           C
ATOM   2034  CG1 ILE A 120      48.788  63.903  86.639  1.00  0.00           C
ATOM   2037  CD  ILE A 120      50.178  63.473  87.119  1.00  0.00           C
ATOM   2041  C   ILE A 120      46.117  66.103  86.279  1.00  0.00           C
ATOM   2042  O   ILE A 120      45.857  67.064  87.010  1.00  0.00           O
ATOM   2043  N   PRO A 121      45.118  65.293  85.909  1.00  0.00           N
ATOM   2044  CD  PRO A 121      45.178  64.333  84.819  1.00  0.00           C
ATOM   2047  CA  PRO A 121      43.778  65.363  86.459  1.00  0.00           C
ATOM   2049  CB  PRO A 121      42.967  64.312  85.679  1.00  0.00           C
ATOM   2052  CG  PRO A 121      43.728  64.193  84.359  1.00  0.00           C
ATOM   2055  C   PRO A 121      43.728  65.073  87.929  1.00  0.00           C
ATOM   2056  O   PRO A 121      44.377  64.124  88.389  1.00  0.00           O
ATOM   2057  N   LEU A 122      42.947  65.843  88.689  1.00  0.00           N
ATOM   2059  CA  LEU A 122      42.767  65.573  90.089  1.00  0.00           C
ATOM   2061  CB  LEU A 122      43.658  66.452  90.989  1.00  0.00           C
ATOM   2064  CG  LEU A 122      45.167  66.243  90.939  1.00  0.00           C
ATOM   2066  CD1 LEU A 122      45.797  67.273  91.879  1.00  0.00           C
ATOM   2070  CD2 LEU A 122      45.587  64.833  91.370  1.00  0.00           C
ATOM   2074  C   LEU A 122      41.348  65.883  90.489  1.00  0.00           C
ATOM   2075  O   LEU A 122      40.787  66.923  90.159  1.00  0.00           O
ATOM   2076  N   GLN A 123      40.767  64.984  91.289  1.00  0.00           N
ATOM   2078  CA  GLN A 123      39.528  65.164  91.999  1.00  0.00           C
ATOM   2080  CB  GLN A 123      39.008  63.774  92.489  1.00  0.00           C
ATOM   2083  CG  GLN A 123      39.898  62.943  93.459  1.00  0.00           C
ATOM   2086  CD  GLN A 123      41.317  62.603  92.970  1.00  0.00           C
ATOM   2087  OE1 GLN A 123      41.557  62.274  91.809  1.00  0.00           O
ATOM   2088  NE2 GLN A 123      42.317  62.743  93.870  1.00  0.00           N
ATOM   2091  C   GLN A 123      39.598  66.163  93.149  1.00  0.00           C
ATOM   2092  O   GLN A 123      38.598  66.783  93.509  1.00  0.00           O
ATOM   2093  N   GLU A 124      40.797  66.374  93.709  1.00  0.00           N
ATOM   2095  CA  GLU A 124      41.018  67.123  94.929  1.00  0.00           C
ATOM   2097  CB  GLU A 124      41.478  66.132  96.029  1.00  0.00           C
ATOM   2100  CG  GLU A 124      41.947  66.743  97.369  1.00  0.00           C
ATOM   2103  CD  GLU A 124      42.328  65.683  98.389  1.00  0.00           C
ATOM   2104  OE1 GLU A 124      42.377  64.463  98.039  1.00  0.00           O
ATOM   2105  OE2 GLU A 124      42.557  66.103  99.550  1.00  0.00           O
ATOM   2106  C   GLU A 124      42.098  68.143  94.630  1.00  0.00           C
ATOM   2107  O   GLU A 124      42.958  67.874  93.800  1.00  0.00           O
ATOM   2108  N   SER A 125      42.128  69.333  95.269  1.00  0.00           N
ATOM   2110  CA  SER A 125      43.258  70.253  95.139  1.00  0.00           C
ATOM   2112  CB  SER A 125      43.208  71.473  96.109  1.00  0.00           C
ATOM   2115  OG  SER A 125      41.977  72.193  96.059  1.00  0.00           O
ATOM   2117  C   SER A 125      44.607  69.583  95.429  1.00  0.00           C
ATOM   2118  O   SER A 125      44.677  68.774  96.359  1.00  0.00           O
ATOM   2119  N   PRO A 126      45.697  69.863  94.709  1.00  0.00           N
ATOM   2120  CD  PRO A 126      45.688  70.643  93.479  1.00  0.00           C
ATOM   2123  CA  PRO A 126      47.057  69.493  95.089  1.00  0.00           C
ATOM   2125  CB  PRO A 126      47.938  70.374  94.189  1.00  0.00           C
ATOM   2128  CG  PRO A 126      47.107  70.533  92.929  1.00  0.00           C
ATOM   2131  C   PRO A 126      47.427  69.653  96.549  1.00  0.00           C
ATOM   2132  O   PRO A 126      46.857  70.503  97.249  1.00  0.00           O
ATOM   2133  N   THR A 127      48.417  68.863  97.019  1.00  0.00           N
ATOM   2135  CA  THR A 127      49.147  69.143  98.249  1.00  0.00           C
ATOM   2137  CB  THR A 127      50.197  68.073  98.599  1.00  0.00           C
ATOM   2139  OG1 THR A 127      50.607  68.173  99.949  1.00  0.00           O
ATOM   2141  CG2 THR A 127      51.467  68.193  97.749  1.00  0.00           C
ATOM   2145  C   THR A 127      49.778  70.513  98.109  1.00  0.00           C
ATOM   2146  O   THR A 127      50.028  70.973  96.989  1.00  0.00           O
ATOM   2147  N   ASN A 128      49.997  71.263  99.200  1.00  0.00           N
ATOM   2149  CA  ASN A 128      50.638  72.553  99.089  1.00  0.00           C
ATOM   2151  CB  ASN A 128      49.817  73.734  99.699  1.00  0.00           C
ATOM   2154  CG  ASN A 128      49.828  73.774 101.229  1.00  0.00           C
ATOM   2155  OD1 ASN A 128      49.248  72.933 101.919  1.00  0.00           O
ATOM   2156  ND2 ASN A 128      50.528  74.783 101.810  1.00  0.00           N
ATOM   2159  C   ASN A 128      51.977  72.393  99.749  1.00  0.00           C
ATOM   2160  O   ASN A 128      52.057  71.913 100.879  1.00  0.00           O
ATOM   2161  N   CYS A 129      53.057  72.773  99.030  1.00  0.00           N
ATOM   2163  CA  CYS A 129      54.388  72.842  99.599  1.00  0.00           C
ATOM   2165  CB  CYS A 129      54.528  73.823 100.789  1.00  0.00           C
ATOM   2168  SG  CYS A 129      53.718  75.443 100.499  1.00  0.00           S
ATOM   2170  C   CYS A 129      54.867  71.443  99.960  1.00  0.00           C
ATOM   2171  O   CYS A 129      55.568  71.223 100.949  1.00  0.00           O
ATOM   2172  N   GLY A 130      54.407  70.453  99.189  1.00  0.00           N
ATOM   2174  CA  GLY A 130      54.778  69.073  99.379  1.00  0.00           C
ATOM   2177  C   GLY A 130      56.047  68.823  98.650  1.00  0.00           C
ATOM   2178  O   GLY A 130      56.438  69.593  97.790  1.00  0.00           O
ATOM   2179  N   PHE A 131      56.697  67.713  98.949  1.00  0.00           N
ATOM   2181  CA  PHE A 131      57.888  67.312  98.239  1.00  0.00           C
ATOM   2183  CB  PHE A 131      58.697  66.374  99.179  1.00  0.00           C
ATOM   2186  CG  PHE A 131      57.917  65.133  99.559  1.00  0.00           C
ATOM   2187  CD1 PHE A 131      57.707  64.133  98.610  1.00  0.00           C
ATOM   2189  CE1 PHE A 131      56.938  63.013  98.890  1.00  0.00           C
ATOM   2191  CZ  PHE A 131      56.417  62.823 100.170  1.00  0.00           C
ATOM   2193  CD2 PHE A 131      57.377  64.943 100.849  1.00  0.00           C
ATOM   2195  CE2 PHE A 131      56.647  63.783 101.159  1.00  0.00           C
ATOM   2197  C   PHE A 131      57.528  66.693  96.889  1.00  0.00           C
ATOM   2198  O   PHE A 131      56.377  66.303  96.619  1.00  0.00           O
ATOM   2199  N   GLU A 132      58.528  66.523  96.009  1.00  0.00           N
ATOM   2201  CA  GLU A 132      58.307  65.954  94.700  1.00  0.00           C
ATOM   2203  CB  GLU A 132      57.697  66.952  93.679  1.00  0.00           C
ATOM   2206  CG  GLU A 132      58.567  68.193  93.349  1.00  0.00           C
ATOM   2209  CD  GLU A 132      58.617  69.164  94.510  1.00  0.00           C
ATOM   2210  OE1 GLU A 132      59.727  69.312  95.079  1.00  0.00           O
ATOM   2211  OE2 GLU A 132      57.557  69.743  94.849  1.00  0.00           O
ATOM   2212  C   GLU A 132      59.577  65.333  94.139  1.00  0.00           C
ATOM   2213  O   GLU A 132      60.688  65.453  94.630  1.00  0.00           O
ATOM   2214  N   GLY A 133      59.427  64.583  93.040  1.00  0.00           N
ATOM   2216  CA  GLY A 133      60.577  64.013  92.349  1.00  0.00           C
ATOM   2219  C   GLY A 133      60.137  63.623  90.979  1.00  0.00           C
ATOM   2220  O   GLY A 133      58.978  63.263  90.769  1.00  0.00           O
ATOM   2221  N   LEU A 134      61.047  63.683  89.999  1.00  0.00           N
ATOM   2223  CA  LEU A 134      60.797  63.303  88.639  1.00  0.00           C
ATOM   2225  CB  LEU A 134      60.748  64.523  87.679  1.00  0.00           C
ATOM   2228  CG  LEU A 134      59.327  64.933  87.239  1.00  0.00           C
ATOM   2230  CD1 LEU A 134      58.648  63.763  86.499  1.00  0.00           C
ATOM   2234  CD2 LEU A 134      58.487  65.493  88.380  1.00  0.00           C
ATOM   2238  C   LEU A 134      61.888  62.353  88.209  1.00  0.00           C
ATOM   2239  O   LEU A 134      63.057  62.594  88.470  1.00  0.00           O
ATOM   2240  N   ALA A 135      61.508  61.243  87.569  1.00  0.00           N
ATOM   2242  CA  ALA A 135      62.417  60.374  86.879  1.00  0.00           C
ATOM   2244  CB  ALA A 135      62.538  59.013  87.609  1.00  0.00           C
ATOM   2248  C   ALA A 135      61.837  60.094  85.519  1.00  0.00           C
ATOM   2249  O   ALA A 135      60.618  60.083  85.349  1.00  0.00           O
ATOM   2250  N   TYR A 136      62.697  59.824  84.529  1.00  0.00           N
ATOM   2252  CA  TYR A 136      62.278  59.583  83.169  1.00  0.00           C
ATOM   2254  CB  TYR A 136      62.468  60.882  82.349  1.00  0.00           C
ATOM   2257  CG  TYR A 136      62.307  60.763  80.849  1.00  0.00           C
ATOM   2258  CD1 TYR A 136      61.088  60.323  80.299  1.00  0.00           C
ATOM   2260  CE1 TYR A 136      60.917  60.273  78.909  1.00  0.00           C
ATOM   2262  CZ  TYR A 136      61.967  60.632  78.059  1.00  0.00           C
ATOM   2263  OH  TYR A 136      61.827  60.543  76.659  1.00  0.00           O
ATOM   2265  CD2 TYR A 136      63.337  61.162  79.989  1.00  0.00           C
ATOM   2267  CE2 TYR A 136      63.177  61.092  78.599  1.00  0.00           C
ATOM   2269  C   TYR A 136      63.048  58.433  82.569  1.00  0.00           C
ATOM   2270  O   TYR A 136      64.267  58.443  82.499  1.00  0.00           O
ATOM   2271  N   SER A 137      62.358  57.412  82.049  1.00  0.00           N
ATOM   2273  CA  SER A 137      63.017  56.484  81.159  1.00  0.00           C
ATOM   2275  CB  SER A 137      62.587  55.013  81.280  1.00  0.00           C
ATOM   2278  OG  SER A 137      63.358  54.173  80.399  1.00  0.00           O
ATOM   2280  C   SER A 137      62.837  56.913  79.729  1.00  0.00           C
ATOM   2281  O   SER A 137      61.727  57.073  79.209  1.00  0.00           O
ATOM   2282  N   ARG A 138      63.977  57.113  79.049  1.00  0.00           N
ATOM   2284  CA  ARG A 138      64.017  57.483  77.659  1.00  0.00           C
ATOM   2286  CB  ARG A 138      65.477  57.653  77.239  1.00  0.00           C
ATOM   2289  CG  ARG A 138      66.108  58.883  77.889  1.00  0.00           C
ATOM   2292  CD  ARG A 138      67.458  59.153  77.259  1.00  0.00           C
ATOM   2295  NE  ARG A 138      67.938  60.484  77.759  1.00  0.00           N
ATOM   2297  CZ  ARG A 138      67.547  61.653  77.249  1.00  0.00           C
ATOM   2298  NH1 ARG A 138      67.108  61.723  76.019  1.00  0.00           N
ATOM   2301  NH2 ARG A 138      67.667  62.693  78.029  1.00  0.00           N
ATOM   2304  C   ARG A 138      63.377  56.554  76.669  1.00  0.00           C
ATOM   2305  O   ARG A 138      62.737  57.003  75.719  1.00  0.00           O
ATOM   2306  N   GLN A 139      63.617  55.243  76.870  1.00  0.00           N
ATOM   2308  CA  GLN A 139      63.118  54.173  76.049  1.00  0.00           C
ATOM   2310  CB  GLN A 139      63.788  52.874  76.540  1.00  0.00           C
ATOM   2313  CG  GLN A 139      65.327  52.984  76.699  1.00  0.00           C
ATOM   2316  CD  GLN A 139      65.907  51.613  77.010  1.00  0.00           C
ATOM   2317  OE1 GLN A 139      65.227  50.583  76.940  1.00  0.00           O
ATOM   2318  NE2 GLN A 139      67.197  51.563  77.390  1.00  0.00           N
ATOM   2321  C   GLN A 139      61.597  54.054  76.159  1.00  0.00           C
ATOM   2322  O   GLN A 139      60.857  54.054  75.189  1.00  0.00           O
ATOM   2323  N   ASP A 140      61.117  54.023  77.409  1.00  0.00           N
ATOM   2325  CA  ASP A 140      59.737  53.873  77.810  1.00  0.00           C
ATOM   2327  CB  ASP A 140      59.607  53.873  79.359  1.00  0.00           C
ATOM   2330  CG  ASP A 140      60.508  52.903  80.109  1.00  0.00           C
ATOM   2331  OD1 ASP A 140      61.587  52.534  79.580  1.00  0.00           O
ATOM   2332  OD2 ASP A 140      60.237  52.734  81.319  1.00  0.00           O
ATOM   2333  C   ASP A 140      58.897  55.034  77.309  1.00  0.00           C
ATOM   2334  O   ASP A 140      57.717  54.923  77.010  1.00  0.00           O
ATOM   2335  N   HIS A 141      59.528  56.222  77.329  1.00  0.00           N
ATOM   2337  CA  HIS A 141      58.838  57.493  77.419  1.00  0.00           C
ATOM   2339  CB  HIS A 141      58.077  57.914  76.149  1.00  0.00           C
ATOM   2342  ND1 HIS A 141      59.307  59.312  74.469  1.00  0.00           N
ATOM   2343  CG  HIS A 141      59.008  58.062  75.009  1.00  0.00           C
ATOM   2344  CE1 HIS A 141      60.197  59.034  73.519  1.00  0.00           C
ATOM   2346  NE2 HIS A 141      60.447  57.723  73.429  1.00  0.00           N
ATOM   2348  CD2 HIS A 141      59.677  57.093  74.370  1.00  0.00           C
ATOM   2350  C   HIS A 141      57.938  57.623  78.640  1.00  0.00           C
ATOM   2351  O   HIS A 141      56.888  58.273  78.609  1.00  0.00           O
ATOM   2352  N   THR A 142      58.357  57.013  79.759  1.00  0.00           N
ATOM   2354  CA  THR A 142      57.557  56.952  80.959  1.00  0.00           C
ATOM   2356  CB  THR A 142      57.317  55.543  81.519  1.00  0.00           C
ATOM   2358  OG1 THR A 142      56.527  54.783  80.609  1.00  0.00           O
ATOM   2360  CG2 THR A 142      56.498  55.613  82.819  1.00  0.00           C
ATOM   2364  C   THR A 142      58.248  57.833  81.979  1.00  0.00           C
ATOM   2365  O   THR A 142      59.438  57.713  82.229  1.00  0.00           O
ATOM   2366  N   PHE A 143      57.478  58.774  82.569  1.00  0.00           N
ATOM   2368  CA  PHE A 143      57.958  59.603  83.649  1.00  0.00           C
ATOM   2370  CB  PHE A 143      57.678  61.133  83.569  1.00  0.00           C
ATOM   2373  CG  PHE A 143      58.217  61.763  82.329  1.00  0.00           C
ATOM   2374  CD1 PHE A 143      57.618  61.503  81.099  1.00  0.00           C
ATOM   2376  CE1 PHE A 143      58.098  62.093  79.939  1.00  0.00           C
ATOM   2378  CZ  PHE A 143      59.167  62.984  79.999  1.00  0.00           C
ATOM   2380  CD2 PHE A 143      59.287  62.664  82.389  1.00  0.00           C
ATOM   2382  CE2 PHE A 143      59.768  63.283  81.229  1.00  0.00           C
ATOM   2384  C   PHE A 143      57.237  59.164  84.889  1.00  0.00           C
ATOM   2385  O   PHE A 143      56.018  58.953  84.879  1.00  0.00           O
ATOM   2386  N   TRP A 144      57.987  59.054  85.979  1.00  0.00           N
ATOM   2388  CA  TRP A 144      57.468  58.844  87.309  1.00  0.00           C
ATOM   2390  CB  TRP A 144      58.357  57.874  88.139  1.00  0.00           C
ATOM   2393  CG  TRP A 144      58.367  56.453  87.639  1.00  0.00           C
ATOM   2394  CD1 TRP A 144      57.748  55.423  88.279  1.00  0.00           C
ATOM   2396  NE1 TRP A 144      57.847  54.273  87.529  1.00  0.00           N
ATOM   2398  CE2 TRP A 144      58.607  54.513  86.440  1.00  0.00           C
ATOM   2399  CD2 TRP A 144      58.978  55.882  86.470  1.00  0.00           C
ATOM   2400  CE3 TRP A 144      59.817  56.383  85.470  1.00  0.00           C
ATOM   2402  CZ3 TRP A 144      60.267  55.503  84.479  1.00  0.00           C
ATOM   2404  CZ2 TRP A 144      59.027  53.662  85.439  1.00  0.00           C
ATOM   2406  CH2 TRP A 144      59.877  54.173  84.459  1.00  0.00           C
ATOM   2408  C   TRP A 144      57.427  60.193  87.999  1.00  0.00           C
ATOM   2409  O   TRP A 144      58.458  60.713  88.429  1.00  0.00           O
ATOM   2410  N   PHE A 145      56.228  60.793  88.139  1.00  0.00           N
ATOM   2412  CA  PHE A 145      56.047  61.983  88.929  1.00  0.00           C
ATOM   2414  CB  PHE A 145      54.857  62.893  88.509  1.00  0.00           C
ATOM   2417  CG  PHE A 145      55.038  63.483  87.150  1.00  0.00           C
ATOM   2418  CD1 PHE A 145      54.768  62.723  86.009  1.00  0.00           C
ATOM   2420  CE1 PHE A 145      54.898  63.283  84.739  1.00  0.00           C
ATOM   2422  CZ  PHE A 145      55.307  64.603  84.589  1.00  0.00           C
ATOM   2424  CD2 PHE A 145      55.397  64.833  86.999  1.00  0.00           C
ATOM   2426  CE2 PHE A 145      55.548  65.393  85.719  1.00  0.00           C
ATOM   2428  C   PHE A 145      55.717  61.583  90.339  1.00  0.00           C
ATOM   2429  O   PHE A 145      54.617  61.103  90.609  1.00  0.00           O
ATOM   2430  N   PHE A 146      56.647  61.804  91.269  1.00  0.00           N
ATOM   2432  CA  PHE A 146      56.417  61.563  92.669  1.00  0.00           C
ATOM   2434  CB  PHE A 146      57.688  61.144  93.439  1.00  0.00           C
ATOM   2437  CG  PHE A 146      58.397  59.923  92.889  1.00  0.00           C
ATOM   2438  CD1 PHE A 146      59.227  60.003  91.749  1.00  0.00           C
ATOM   2440  CE1 PHE A 146      59.978  58.903  91.329  1.00  0.00           C
ATOM   2442  CZ  PHE A 146      59.927  57.713  92.049  1.00  0.00           C
ATOM   2444  CD2 PHE A 146      58.378  58.722  93.609  1.00  0.00           C
ATOM   2446  CE2 PHE A 146      59.138  57.613  93.190  1.00  0.00           C
ATOM   2448  C   PHE A 146      55.897  62.854  93.279  1.00  0.00           C
ATOM   2449  O   PHE A 146      56.457  63.923  93.059  1.00  0.00           O
ATOM   2450  N   LYS A 147      54.787  62.773  94.019  1.00  0.00           N
ATOM   2452  CA  LYS A 147      54.157  63.874  94.709  1.00  0.00           C
ATOM   2454  CB  LYS A 147      52.758  64.203  94.119  1.00  0.00           C
ATOM   2457  CG  LYS A 147      52.748  65.133  92.900  1.00  0.00           C
ATOM   2460  CD  LYS A 147      53.258  64.553  91.580  1.00  0.00           C
ATOM   2463  CE  LYS A 147      52.947  65.463  90.389  1.00  0.00           C
ATOM   2466  NZ  LYS A 147      53.908  66.573  90.349  1.00  0.00           N
ATOM   2470  C   LYS A 147      53.947  63.493  96.160  1.00  0.00           C
ATOM   2471  O   LYS A 147      53.578  62.353  96.449  1.00  0.00           O
ATOM   2472  N   GLU A 148      54.077  64.433  97.109  1.00  0.00           N
ATOM   2474  CA  GLU A 148      53.437  64.223  98.400  1.00  0.00           C
ATOM   2476  CB  GLU A 148      53.807  65.283  99.469  1.00  0.00           C
ATOM   2479  CG  GLU A 148      53.188  64.963 100.870  1.00  0.00           C
ATOM   2482  CD  GLU A 148      53.567  65.913 101.999  1.00  0.00           C
ATOM   2483  OE1 GLU A 148      54.167  66.983 101.759  1.00  0.00           O
ATOM   2484  OE2 GLU A 148      53.107  65.583 103.139  1.00  0.00           O
ATOM   2485  C   GLU A 148      51.907  64.063  98.319  1.00  0.00           C
ATOM   2486  O   GLU A 148      51.208  64.804  97.639  1.00  0.00           O
ATOM   2487  N   LYS A 149      51.397  63.093  99.099  1.00  0.00           N
ATOM   2489  CA  LYS A 149      49.987  62.963  99.429  1.00  0.00           C
ATOM   2491  CB  LYS A 149      48.987  62.854  98.239  1.00  0.00           C
ATOM   2494  CG  LYS A 149      47.538  62.573  98.689  1.00  0.00           C
ATOM   2497  CD  LYS A 149      46.568  62.423  97.519  1.00  0.00           C
ATOM   2500  CE  LYS A 149      45.137  62.793  97.920  1.00  0.00           C
ATOM   2503  NZ  LYS A 149      44.318  62.973  96.709  1.00  0.00           N
ATOM   2507  C   LYS A 149      49.768  61.723 100.259  1.00  0.00           C
ATOM   2508  O   LYS A 149      49.717  60.603  99.760  1.00  0.00           O
ATOM   2509  N   ASN A 150      49.568  61.903 101.569  1.00  0.00           N
ATOM   2511  CA  ASN A 150      49.147  60.882 102.510  1.00  0.00           C
ATOM   2513  CB  ASN A 150      47.598  60.773 102.460  1.00  0.00           C
ATOM   2516  CG  ASN A 150      46.947  62.062 102.950  1.00  0.00           C
ATOM   2517  OD1 ASN A 150      47.598  62.973 103.459  1.00  0.00           O
ATOM   2518  ND2 ASN A 150      45.598  62.113 102.819  1.00  0.00           N
ATOM   2521  C   ASN A 150      49.768  59.463 102.479  1.00  0.00           C
ATOM   2522  O   ASN A 150      49.038  58.522 102.810  1.00  0.00           O
ATOM   2523  N   PRO A 151      51.047  59.203 102.230  1.00  0.00           N
ATOM   2524  CD  PRO A 151      51.568  57.874 102.619  1.00  0.00           C
ATOM   2527  CA  PRO A 151      52.087  60.223 102.370  1.00  0.00           C
ATOM   2529  CB  PRO A 151      52.967  59.613 103.459  1.00  0.00           C
ATOM   2532  CG  PRO A 151      52.977  58.124 103.160  1.00  0.00           C
ATOM   2535  C   PRO A 151      52.777  60.403 101.029  1.00  0.00           C
ATOM   2536  O   PRO A 151      53.467  61.403 100.809  1.00  0.00           O
ATOM   2537  N   ILE A 152      52.567  59.483 100.079  1.00  0.00           N
ATOM   2539  CA  ILE A 152      53.197  59.503  98.769  1.00  0.00           C
ATOM   2541  CB  ILE A 152      54.377  58.522  98.689  1.00  0.00           C
ATOM   2543  CG2 ILE A 152      53.908  57.053  98.809  1.00  0.00           C
ATOM   2547  CG1 ILE A 152      55.228  58.662  97.399  1.00  0.00           C
ATOM   2550  CD  ILE A 152      56.047  59.954  97.359  1.00  0.00           C
ATOM   2554  C   ILE A 152      52.117  59.164  97.769  1.00  0.00           C
ATOM   2555  O   ILE A 152      51.257  58.312  98.009  1.00  0.00           O
ATOM   2556  N   GLU A 153      52.128  59.803  96.589  1.00  0.00           N
ATOM   2558  CA  GLU A 153      51.358  59.353  95.449  1.00  0.00           C
ATOM   2560  CB  GLU A 153      49.997  60.113  95.330  1.00  0.00           C
ATOM   2563  CG  GLU A 153      48.998  59.493  94.309  1.00  0.00           C
ATOM   2566  CD  GLU A 153      47.528  59.842  94.560  1.00  0.00           C
ATOM   2567  OE1 GLU A 153      47.167  61.043  94.469  1.00  0.00           O
ATOM   2568  OE2 GLU A 153      46.697  58.914  94.770  1.00  0.00           O
ATOM   2569  C   GLU A 153      52.247  59.523  94.239  1.00  0.00           C
ATOM   2570  O   GLU A 153      52.897  60.543  94.089  1.00  0.00           O
ATOM   2571  N   VAL A 154      52.357  58.483  93.380  1.00  0.00           N
ATOM   2573  CA  VAL A 154      53.237  58.533  92.229  1.00  0.00           C
ATOM   2575  CB  VAL A 154      54.427  57.583  92.279  1.00  0.00           C
ATOM   2577  CG1 VAL A 154      55.447  57.993  91.199  1.00  0.00           C
ATOM   2581  CG2 VAL A 154      55.077  57.653  93.669  1.00  0.00           C
ATOM   2585  C   VAL A 154      52.427  58.253  90.989  1.00  0.00           C
ATOM   2586  O   VAL A 154      51.587  57.353  90.939  1.00  0.00           O
ATOM   2587  N   TYR A 155      52.647  59.043  89.939  1.00  0.00           N
ATOM   2589  CA  TYR A 155      51.927  58.963  88.699  1.00  0.00           C
ATOM   2591  CB  TYR A 155      51.377  60.363  88.380  1.00  0.00           C
ATOM   2594  CG  TYR A 155      50.428  60.853  89.440  1.00  0.00           C
ATOM   2595  CD1 TYR A 155      49.138  60.313  89.569  1.00  0.00           C
ATOM   2597  CE1 TYR A 155      48.208  60.913  90.439  1.00  0.00           C
ATOM   2599  CZ  TYR A 155      48.588  61.993  91.239  1.00  0.00           C
ATOM   2600  OH  TYR A 155      47.637  62.554  92.109  1.00  0.00           O
ATOM   2602  CD2 TYR A 155      50.787  61.943  90.249  1.00  0.00           C
ATOM   2604  CE2 TYR A 155      49.887  62.503  91.149  1.00  0.00           C
ATOM   2606  C   TYR A 155      52.868  58.533  87.579  1.00  0.00           C
ATOM   2607  O   TYR A 155      53.887  59.183  87.340  1.00  0.00           O
ATOM   2608  N   LYS A 156      52.538  57.454  86.829  1.00  0.00           N
ATOM   2610  CA  LYS A 156      53.237  57.093  85.609  1.00  0.00           C
ATOM   2612  CB  LYS A 156      53.307  55.554  85.389  1.00  0.00           C
ATOM   2615  CG  LYS A 156      54.027  54.772  86.499  1.00  0.00           C
ATOM   2618  CD  LYS A 156      53.897  53.243  86.389  1.00  0.00           C
ATOM   2621  CE  LYS A 156      54.348  52.664  85.039  1.00  0.00           C
ATOM   2624  NZ  LYS A 156      54.147  51.204  84.989  1.00  0.00           N
ATOM   2628  C   LYS A 156      52.517  57.703  84.419  1.00  0.00           C
ATOM   2629  O   LYS A 156      51.438  57.233  84.040  1.00  0.00           O
ATOM   2630  N   VAL A 157      53.118  58.722  83.769  1.00  0.00           N
ATOM   2632  CA  VAL A 157      52.647  59.203  82.469  1.00  0.00           C
ATOM   2634  CB  VAL A 157      52.717  60.723  82.270  1.00  0.00           C
ATOM   2636  CG1 VAL A 157      54.127  61.214  81.870  1.00  0.00           C
ATOM   2640  CG2 VAL A 157      51.737  61.162  81.159  1.00  0.00           C
ATOM   2644  C   VAL A 157      53.437  58.513  81.379  1.00  0.00           C
ATOM   2645  O   VAL A 157      54.617  58.253  81.540  1.00  0.00           O
ATOM   2646  N   ASN A 158      52.788  58.243  80.240  1.00  0.00           N
ATOM   2648  CA  ASN A 158      53.448  57.903  78.999  1.00  0.00           C
ATOM   2650  CB  ASN A 158      53.807  56.403  78.819  1.00  0.00           C
ATOM   2653  CG  ASN A 158      52.667  55.463  79.179  1.00  0.00           C
ATOM   2654  OD1 ASN A 158      51.967  54.964  78.299  1.00  0.00           O
ATOM   2655  ND2 ASN A 158      52.468  55.203  80.499  1.00  0.00           N
ATOM   2658  C   ASN A 158      52.538  58.473  77.929  1.00  0.00           C
ATOM   2659  O   ASN A 158      51.368  58.763  78.159  1.00  0.00           O
ATOM   2660  N   GLY A 159      53.098  58.784  76.749  1.00  0.00           N
ATOM   2662  CA  GLY A 159      52.427  59.593  75.739  1.00  0.00           C
ATOM   2665  C   GLY A 159      52.487  61.074  76.040  1.00  0.00           C
ATOM   2666  O   GLY A 159      51.787  61.893  75.449  1.00  0.00           O
ATOM   2667  N   LEU A 160      53.378  61.503  76.959  1.00  0.00           N
ATOM   2669  CA  LEU A 160      53.617  62.933  77.159  1.00  0.00           C
ATOM   2671  CB  LEU A 160      54.557  63.253  78.349  1.00  0.00           C
ATOM   2674  CG  LEU A 160      54.898  64.763  78.519  1.00  0.00           C
ATOM   2676  CD1 LEU A 160      53.648  65.593  78.839  1.00  0.00           C
ATOM   2680  CD2 LEU A 160      55.948  64.984  79.619  1.00  0.00           C
ATOM   2684  C   LEU A 160      54.138  63.594  75.900  1.00  0.00           C
ATOM   2685  O   LEU A 160      53.667  64.633  75.449  1.00  0.00           O
ATOM   2686  N   LEU A 161      55.098  62.893  75.269  1.00  0.00           N
ATOM   2688  CA  LEU A 161      55.837  63.333  74.119  1.00  0.00           C
ATOM   2690  CB  LEU A 161      57.227  62.643  74.040  1.00  0.00           C
ATOM   2693  CG  LEU A 161      58.248  62.854  75.189  1.00  0.00           C
ATOM   2695  CD1 LEU A 161      58.987  64.164  74.979  1.00  0.00           C
ATOM   2699  CD2 LEU A 161      57.737  62.773  76.619  1.00  0.00           C
ATOM   2703  C   LEU A 161      55.048  63.013  72.869  1.00  0.00           C
ATOM   2704  O   LEU A 161      55.248  63.613  71.819  1.00  0.00           O
ATOM   2705  N   SER A 162      54.068  62.073  72.969  1.00  0.00           N
ATOM   2707  CA  SER A 162      53.227  61.683  71.859  1.00  0.00           C
ATOM   2709  CB  SER A 162      52.387  60.374  72.060  1.00  0.00           C
ATOM   2712  OG  SER A 162      53.237  59.234  72.199  1.00  0.00           O
ATOM   2714  C   SER A 162      52.317  62.804  71.429  1.00  0.00           C
ATOM   2715  O   SER A 162      51.787  63.563  72.239  1.00  0.00           O
ATOM   2716  N   SER A 163      52.087  62.933  70.119  1.00  0.00           N
ATOM   2718  CA  SER A 163      51.078  63.823  69.560  1.00  0.00           C
ATOM   2720  CB  SER A 163      51.187  63.774  68.009  1.00  0.00           C
ATOM   2723  OG  SER A 163      50.197  64.553  67.339  1.00  0.00           O
ATOM   2725  C   SER A 163      49.647  63.524  70.019  1.00  0.00           C
ATOM   2726  O   SER A 163      48.938  64.423  70.469  1.00  0.00           O
ATOM   2727  N   ASN A 164      49.227  62.243  69.979  1.00  0.00           N
ATOM   2729  CA  ASN A 164      47.807  61.882  70.079  1.00  0.00           C
ATOM   2731  CB  ASN A 164      47.287  61.484  68.669  1.00  0.00           C
ATOM   2734  CG  ASN A 164      47.098  62.703  67.759  1.00  0.00           C
ATOM   2735  OD1 ASN A 164      47.008  63.874  68.149  1.00  0.00           O
ATOM   2736  ND2 ASN A 164      47.077  62.443  66.429  1.00  0.00           N
ATOM   2739  C   ASN A 164      47.528  60.773  71.109  1.00  0.00           C
ATOM   2740  O   ASN A 164      46.397  60.304  71.219  1.00  0.00           O
ATOM   2741  N   GLU A 165      48.518  60.383  71.940  1.00  0.00           N
ATOM   2743  CA  GLU A 165      48.357  59.403  73.009  1.00  0.00           C
ATOM   2745  CB  GLU A 165      49.337  58.202  72.969  1.00  0.00           C
ATOM   2748  CG  GLU A 165      49.017  57.143  71.889  1.00  0.00           C
ATOM   2751  CD  GLU A 165      49.807  55.853  72.099  1.00  0.00           C
ATOM   2752  OE1 GLU A 165      50.528  55.733  73.129  1.00  0.00           O
ATOM   2753  OE2 GLU A 165      49.638  54.912  71.280  1.00  0.00           O
ATOM   2754  C   GLU A 165      48.497  60.053  74.379  1.00  0.00           C
ATOM   2755  O   GLU A 165      49.227  61.022  74.560  1.00  0.00           O
ATOM   2756  N   LEU A 166      47.758  59.553  75.380  1.00  0.00           N
ATOM   2758  CA  LEU A 166      48.057  59.824  76.769  1.00  0.00           C
ATOM   2760  CB  LEU A 166      47.307  61.074  77.269  1.00  0.00           C
ATOM   2763  CG  LEU A 166      47.408  61.344  78.769  1.00  0.00           C
ATOM   2765  CD1 LEU A 166      48.848  61.683  79.169  1.00  0.00           C
ATOM   2769  CD2 LEU A 166      46.447  62.463  79.130  1.00  0.00           C
ATOM   2773  C   LEU A 166      47.658  58.683  77.679  1.00  0.00           C
ATOM   2774  O   LEU A 166      46.527  58.223  77.649  1.00  0.00           O
ATOM   2775  N   HIS A 167      48.547  58.243  78.579  1.00  0.00           N
ATOM   2777  CA  HIS A 167      48.217  57.233  79.560  1.00  0.00           C
ATOM   2779  CB  HIS A 167      48.938  55.923  79.189  1.00  0.00           C
ATOM   2782  ND1 HIS A 167      47.538  54.883  77.409  1.00  0.00           N
ATOM   2783  CG  HIS A 167      48.687  55.573  77.759  1.00  0.00           C
ATOM   2784  CE1 HIS A 167      47.647  54.702  76.099  1.00  0.00           C
ATOM   2786  NE2 HIS A 167      48.788  55.253  75.599  1.00  0.00           N
ATOM   2788  CD2 HIS A 167      49.458  55.803  76.659  1.00  0.00           C
ATOM   2790  C   HIS A 167      48.658  57.703  80.929  1.00  0.00           C
ATOM   2791  O   HIS A 167      49.817  58.033  81.119  1.00  0.00           O
ATOM   2792  N   ILE A 168      47.737  57.763  81.919  1.00  0.00           N
ATOM   2794  CA  ILE A 168      48.077  57.993  83.310  1.00  0.00           C
ATOM   2796  CB  ILE A 168      47.758  59.382  83.879  1.00  0.00           C
ATOM   2798  CG2 ILE A 168      48.987  60.284  83.629  1.00  0.00           C
ATOM   2802  CG1 ILE A 168      46.487  60.103  83.359  1.00  0.00           C
ATOM   2805  CD  ILE A 168      45.178  59.543  83.899  1.00  0.00           C
ATOM   2809  C   ILE A 168      47.507  56.893  84.169  1.00  0.00           C
ATOM   2810  O   ILE A 168      46.368  56.463  84.029  1.00  0.00           O
ATOM   2811  N   SER A 169      48.348  56.393  85.099  1.00  0.00           N
ATOM   2813  CA  SER A 169      47.977  55.423  86.109  1.00  0.00           C
ATOM   2815  CB  SER A 169      48.417  53.984  85.760  1.00  0.00           C
ATOM   2818  OG  SER A 169      47.818  53.613  84.519  1.00  0.00           O
ATOM   2820  C   SER A 169      48.718  55.812  87.349  1.00  0.00           C
ATOM   2821  O   SER A 169      49.927  56.053  87.319  1.00  0.00           O
ATOM   2822  N   LYS A 170      48.048  55.893  88.520  1.00  0.00           N
ATOM   2824  CA  LYS A 170      48.778  56.053  89.759  1.00  0.00           C
ATOM   2826  CB  LYS A 170      48.008  56.753  90.900  1.00  0.00           C
ATOM   2829  CG  LYS A 170      46.618  56.183  91.189  1.00  0.00           C
ATOM   2832  CD  LYS A 170      45.837  56.963  92.270  1.00  0.00           C
ATOM   2835  CE  LYS A 170      45.508  58.413  91.859  1.00  0.00           C
ATOM   2838  NZ  LYS A 170      44.737  59.164  92.889  1.00  0.00           N
ATOM   2842  C   LYS A 170      49.348  54.723  90.209  1.00  0.00           C
ATOM   2843  O   LYS A 170      48.658  53.704  90.249  1.00  0.00           O
ATOM   2844  N   ASP A 171      50.657  54.693  90.509  1.00  0.00           N
ATOM   2846  CA  ASP A 171      51.348  53.463  90.810  1.00  0.00           C
ATOM   2848  CB  ASP A 171      52.807  53.563  90.359  1.00  0.00           C
ATOM   2851  CG  ASP A 171      53.567  52.253  90.470  1.00  0.00           C
ATOM   2852  OD1 ASP A 171      53.127  51.333  91.209  1.00  0.00           O
ATOM   2853  OD2 ASP A 171      54.638  52.223  89.819  1.00  0.00           O
ATOM   2854  C   ASP A 171      51.177  53.143  92.270  1.00  0.00           C
ATOM   2855  O   ASP A 171      51.818  53.673  93.190  1.00  0.00           O
ATOM   2856  N   LYS A 172      50.217  52.253  92.539  1.00  0.00           N
ATOM   2858  CA  LYS A 172      49.947  51.793  93.870  1.00  0.00           C
ATOM   2860  CB  LYS A 172      48.617  51.013  93.970  1.00  0.00           C
ATOM   2863  CG  LYS A 172      47.348  51.763  93.540  1.00  0.00           C
ATOM   2866  CD  LYS A 172      46.778  52.784  94.539  1.00  0.00           C
ATOM   2869  CE  LYS A 172      47.517  54.124  94.599  1.00  0.00           C
ATOM   2872  NZ  LYS A 172      46.787  55.042  95.489  1.00  0.00           N
ATOM   2876  C   LYS A 172      51.057  50.923  94.399  1.00  0.00           C
ATOM   2877  O   LYS A 172      51.298  50.963  95.599  1.00  0.00           O
ATOM   2878  N   ALA A 173      51.758  50.133  93.529  1.00  0.00           N
ATOM   2880  CA  ALA A 173      52.837  49.273  93.959  1.00  0.00           C
ATOM   2882  CB  ALA A 173      53.348  48.403  92.790  1.00  0.00           C
ATOM   2886  C   ALA A 173      53.967  50.083  94.589  1.00  0.00           C
ATOM   2887  O   ALA A 173      54.318  49.873  95.749  1.00  0.00           O
ATOM   2888  N   LEU A 174      54.407  51.123  93.870  1.00  0.00           N
ATOM   2890  CA  LEU A 174      55.388  52.083  94.349  1.00  0.00           C
ATOM   2892  CB  LEU A 174      55.647  53.062  93.179  1.00  0.00           C
ATOM   2895  CG  LEU A 174      56.798  54.073  93.359  1.00  0.00           C
ATOM   2897  CD1 LEU A 174      58.157  53.423  93.599  1.00  0.00           C
ATOM   2901  CD2 LEU A 174      56.917  54.873  92.069  1.00  0.00           C
ATOM   2905  C   LEU A 174      54.997  52.833  95.620  1.00  0.00           C
ATOM   2906  O   LEU A 174      55.787  53.023  96.540  1.00  0.00           O
ATOM   2907  N   GLN A 175      53.718  53.263  95.729  1.00  0.00           N
ATOM   2909  CA  GLN A 175      53.127  53.893  96.899  1.00  0.00           C
ATOM   2911  CB  GLN A 175      51.717  54.443  96.540  1.00  0.00           C
ATOM   2914  CG  GLN A 175      50.827  54.972  97.709  1.00  0.00           C
ATOM   2917  CD  GLN A 175      49.537  55.632  97.229  1.00  0.00           C
ATOM   2918  OE1 GLN A 175      48.397  55.403  97.639  1.00  0.00           O
ATOM   2919  NE2 GLN A 175      49.698  56.503  96.199  1.00  0.00           N
ATOM   2922  C   GLN A 175      53.098  53.103  98.209  1.00  0.00           C
ATOM   2923  O   GLN A 175      53.318  53.653  99.289  1.00  0.00           O
ATOM   2924  N   ARG A 176      52.807  51.783  98.169  1.00  0.00           N
ATOM   2926  CA  ARG A 176      52.707  51.013  99.410  1.00  0.00           C
ATOM   2928  CB  ARG A 176      51.727  49.803  99.289  1.00  0.00           C
ATOM   2931  CG  ARG A 176      52.217  48.493  98.620  1.00  0.00           C
ATOM   2934  CD  ARG A 176      51.688  48.193  97.200  1.00  0.00           C
ATOM   2937  NE  ARG A 176      50.197  48.043  97.279  1.00  0.00           N
ATOM   2939  CZ  ARG A 176      49.368  47.723  96.289  1.00  0.00           C
ATOM   2940  NH1 ARG A 176      49.708  47.594  95.029  1.00  0.00           N
ATOM   2943  NH2 ARG A 176      48.098  47.524  96.599  1.00  0.00           N
ATOM   2946  C   ARG A 176      54.077  50.554  99.900  1.00  0.00           C
ATOM   2947  O   ARG A 176      54.267  50.284 101.080  1.00  0.00           O
ATOM   2948  N   GLN A 177      55.057  50.503  98.969  1.00  0.00           N
ATOM   2950  CA  GLN A 177      56.397  50.053  99.229  1.00  0.00           C
ATOM   2952  CB  GLN A 177      56.987  49.473  97.920  1.00  0.00           C
ATOM   2955  CG  GLN A 177      56.408  48.124  97.459  1.00  0.00           C
ATOM   2958  CD  GLN A 177      56.397  47.143  98.620  1.00  0.00           C
ATOM   2959  OE1 GLN A 177      57.417  46.903  99.259  1.00  0.00           O
ATOM   2960  NE2 GLN A 177      55.207  46.573  98.939  1.00  0.00           N
ATOM   2963  C   GLN A 177      57.328  51.153  99.669  1.00  0.00           C
ATOM   2964  O   GLN A 177      58.467  50.913 100.049  1.00  0.00           O
ATOM   2965  N   PHE A 178      56.857  52.412  99.639  1.00  0.00           N
ATOM   2967  CA  PHE A 178      57.637  53.563 100.010  1.00  0.00           C
ATOM   2969  CB  PHE A 178      56.727  54.803  99.790  1.00  0.00           C
ATOM   2972  CG  PHE A 178      57.487  56.092  99.860  1.00  0.00           C
ATOM   2973  CD1 PHE A 178      58.627  56.274  99.060  1.00  0.00           C
ATOM   2975  CE1 PHE A 178      59.377  57.443  99.130  1.00  0.00           C
ATOM   2977  CZ  PHE A 178      58.947  58.483  99.960  1.00  0.00           C
ATOM   2979  CD2 PHE A 178      57.068  57.143 100.690  1.00  0.00           C
ATOM   2981  CE2 PHE A 178      57.788  58.353 100.719  1.00  0.00           C
ATOM   2983  C   PHE A 178      58.197  53.473 101.429  1.00  0.00           C
ATOM   2984  O   PHE A 178      57.548  52.933 102.319  1.00  0.00           O
ATOM   2985  N   THR A 179      59.458  53.893 101.649  1.00  0.00           N
ATOM   2987  CA  THR A 179      60.178  53.483 102.849  1.00  0.00           C
ATOM   2989  CB  THR A 179      60.967  52.223 102.519  1.00  0.00           C
ATOM   2991  OG1 THR A 179      61.387  51.493 103.669  1.00  0.00           O
ATOM   2993  CG2 THR A 179      62.208  52.503 101.659  1.00  0.00           C
ATOM   2997  C   THR A 179      61.078  54.613 103.309  1.00  0.00           C
ATOM   2998  O   THR A 179      61.947  54.473 104.179  1.00  0.00           O
ATOM   2999  N   LEU A 180      60.897  55.783 102.689  1.00  0.00           N
ATOM   3001  CA  LEU A 180      61.657  56.973 102.959  1.00  0.00           C
ATOM   3003  CB  LEU A 180      62.447  57.493 101.729  1.00  0.00           C
ATOM   3006  CG  LEU A 180      63.598  56.583 101.269  1.00  0.00           C
ATOM   3008  CD1 LEU A 180      64.237  57.132  99.989  1.00  0.00           C
ATOM   3012  CD2 LEU A 180      64.648  56.403 102.370  1.00  0.00           C
ATOM   3016  C   LEU A 180      60.697  58.054 103.379  1.00  0.00           C
ATOM   3017  O   LEU A 180      59.537  58.083 102.969  1.00  0.00           O
ATOM   3018  N   ASP A 181      61.177  58.993 104.200  1.00  0.00           N
ATOM   3020  CA  ASP A 181      60.397  60.094 104.739  1.00  0.00           C
ATOM   3022  CB  ASP A 181      61.317  60.873 105.719  1.00  0.00           C
ATOM   3025  CG  ASP A 181      61.678  60.024 106.929  1.00  0.00           C
ATOM   3026  OD1 ASP A 181      61.037  58.953 107.109  1.00  0.00           O
ATOM   3027  OD2 ASP A 181      62.538  60.433 107.749  1.00  0.00           O
ATOM   3028  C   ASP A 181      59.787  61.022 103.679  1.00  0.00           C
ATOM   3029  O   ASP A 181      58.627  61.423 103.760  1.00  0.00           O
ATOM   3030  N   ASP A 182      60.548  61.363 102.629  1.00  0.00           N
ATOM   3032  CA  ASP A 182      60.158  62.223 101.549  1.00  0.00           C
ATOM   3034  CB  ASP A 182      60.388  63.722 101.910  1.00  0.00           C
ATOM   3037  CG  ASP A 182      61.807  64.133 102.269  1.00  0.00           C
ATOM   3038  OD1 ASP A 182      62.697  63.244 102.400  1.00  0.00           O
ATOM   3039  OD2 ASP A 182      62.028  65.342 102.510  1.00  0.00           O
ATOM   3040  C   ASP A 182      60.917  61.793 100.290  1.00  0.00           C
ATOM   3041  O   ASP A 182      61.798  60.933 100.319  1.00  0.00           O
ATOM   3042  N   VAL A 183      60.537  62.353  99.119  1.00  0.00           N
ATOM   3044  CA  VAL A 183      61.327  62.263  97.909  1.00  0.00           C
ATOM   3046  CB  VAL A 183      60.727  61.443  96.759  1.00  0.00           C
ATOM   3048  CG1 VAL A 183      60.708  59.972  97.169  1.00  0.00           C
ATOM   3052  CG2 VAL A 183      59.307  61.874  96.409  1.00  0.00           C
ATOM   3056  C   VAL A 183      61.618  63.653  97.419  1.00  0.00           C
ATOM   3057  O   VAL A 183      60.708  64.473  97.359  1.00  0.00           O
ATOM   3058  N   SER A 184      62.877  63.953  97.099  1.00  0.00           N
ATOM   3060  CA  SER A 184      63.267  65.304  96.709  1.00  0.00           C
ATOM   3062  CB  SER A 184      64.257  65.903  97.729  1.00  0.00           C
ATOM   3065  OG  SER A 184      63.737  65.783  99.049  1.00  0.00           O
ATOM   3067  C   SER A 184      63.977  65.304  95.379  1.00  0.00           C
ATOM   3068  O   SER A 184      64.278  66.312  94.759  1.00  0.00           O
ATOM   3069  N   GLY A 185      64.298  64.113  94.849  1.00  0.00           N
ATOM   3071  CA  GLY A 185      64.907  64.023  93.549  1.00  0.00           C
ATOM   3074  C   GLY A 185      64.817  62.603  93.139  1.00  0.00           C
ATOM   3075  O   GLY A 185      64.828  61.713  93.989  1.00  0.00           O
ATOM   3076  N   ALA A 186      64.727  62.344  91.839  1.00  0.00           N
ATOM   3078  CA  ALA A 186      64.708  60.993  91.339  1.00  0.00           C
ATOM   3080  CB  ALA A 186      63.278  60.503  91.049  1.00  0.00           C
ATOM   3084  C   ALA A 186      65.557  60.973  90.089  1.00  0.00           C
ATOM   3085  O   ALA A 186      65.927  62.013  89.560  1.00  0.00           O
ATOM   3086  N   GLU A 187      65.877  59.763  89.619  1.00  0.00           N
ATOM   3088  CA  GLU A 187      66.487  59.513  88.339  1.00  0.00           C
ATOM   3090  CB  GLU A 187      68.037  59.533  88.400  1.00  0.00           C
ATOM   3093  CG  GLU A 187      68.657  60.882  87.979  1.00  0.00           C
ATOM   3096  CD  GLU A 187      68.718  61.053  86.470  1.00  0.00           C
ATOM   3097  OE1 GLU A 187      67.647  61.183  85.830  1.00  0.00           O
ATOM   3098  OE2 GLU A 187      69.848  60.983  85.909  1.00  0.00           O
ATOM   3099  C   GLU A 187      66.057  58.153  87.879  1.00  0.00           C
ATOM   3100  O   GLU A 187      65.607  57.324  88.669  1.00  0.00           O
ATOM   3101  N   PHE A 188      66.248  57.833  86.599  1.00  0.00           N
ATOM   3103  CA  PHE A 188      66.047  56.484  86.079  1.00  0.00           C
ATOM   3105  CB  PHE A 188      65.017  56.513  84.929  1.00  0.00           C
ATOM   3108  CG  PHE A 188      64.708  55.133  84.409  1.00  0.00           C
ATOM   3109  CD1 PHE A 188      63.727  54.353  85.029  1.00  0.00           C
ATOM   3111  CE1 PHE A 188      63.407  53.083  84.529  1.00  0.00           C
ATOM   3113  CZ  PHE A 188      64.068  52.594  83.409  1.00  0.00           C
ATOM   3115  CD2 PHE A 188      65.377  54.623  83.289  1.00  0.00           C
ATOM   3117  CE2 PHE A 188      65.068  53.353  82.790  1.00  0.00           C
ATOM   3119  C   PHE A 188      67.348  55.873  85.569  1.00  0.00           C
ATOM   3120  O   PHE A 188      67.998  56.373  84.650  1.00  0.00           O
ATOM   3121  N   ASN A 189      67.757  54.723  86.139  1.00  0.00           N
ATOM   3123  CA  ASN A 189      68.977  54.073  85.760  1.00  0.00           C
ATOM   3125  CB  ASN A 189      69.617  53.312  86.949  1.00  0.00           C
ATOM   3128  CG  ASN A 189      70.998  52.773  86.580  1.00  0.00           C
ATOM   3129  OD1 ASN A 189      71.248  52.243  85.489  1.00  0.00           O
ATOM   3130  ND2 ASN A 189      71.968  52.943  87.509  1.00  0.00           N
ATOM   3133  C   ASN A 189      68.657  53.124  84.630  1.00  0.00           C
ATOM   3134  O   ASN A 189      68.218  52.003  84.859  1.00  0.00           O
ATOM   3135  N   GLN A 190      68.928  53.522  83.380  1.00  0.00           N
ATOM   3137  CA  GLN A 190      68.627  52.643  82.270  1.00  0.00           C
ATOM   3139  CB  GLN A 190      68.858  53.333  80.919  1.00  0.00           C
ATOM   3142  CG  GLN A 190      67.877  54.513  80.709  1.00  0.00           C
ATOM   3145  CD  GLN A 190      68.218  55.213  79.409  1.00  0.00           C
ATOM   3146  OE1 GLN A 190      68.578  54.562  78.419  1.00  0.00           O
ATOM   3147  NE2 GLN A 190      68.147  56.563  79.379  1.00  0.00           N
ATOM   3150  C   GLN A 190      69.318  51.303  82.319  1.00  0.00           C
ATOM   3151  O   GLN A 190      68.648  50.293  82.189  1.00  0.00           O
ATOM   3152  N   GLN A 191      70.627  51.222  82.620  1.00  0.00           N
ATOM   3154  CA  GLN A 191      71.318  49.954  82.699  1.00  0.00           C
ATOM   3156  CB  GLN A 191      72.858  50.083  82.779  1.00  0.00           C
ATOM   3159  CG  GLN A 191      73.528  50.484  81.449  1.00  0.00           C
ATOM   3162  CD  GLN A 191      75.047  50.533  81.599  1.00  0.00           C
ATOM   3163  OE1 GLN A 191      75.737  51.373  81.009  1.00  0.00           O
ATOM   3164  NE2 GLN A 191      75.618  49.603  82.389  1.00  0.00           N
ATOM   3167  C   GLN A 191      70.888  49.003  83.809  1.00  0.00           C
ATOM   3168  O   GLN A 191      71.138  47.813  83.689  1.00  0.00           O
ATOM   3169  N   LYS A 192      70.237  49.513  84.879  1.00  0.00           N
ATOM   3171  CA  LYS A 192      69.727  48.693  85.970  1.00  0.00           C
ATOM   3173  CB  LYS A 192      70.108  49.234  87.359  1.00  0.00           C
ATOM   3176  CG  LYS A 192      71.538  48.844  87.769  1.00  0.00           C
ATOM   3179  CD  LYS A 192      72.647  49.363  86.849  1.00  0.00           C
ATOM   3182  CE  LYS A 192      74.068  49.203  87.389  1.00  0.00           C
ATOM   3185  NZ  LYS A 192      74.147  49.793  88.719  1.00  0.00           N
ATOM   3189  C   LYS A 192      68.227  48.473  85.909  1.00  0.00           C
ATOM   3190  O   LYS A 192      67.708  47.503  86.449  1.00  0.00           O
ATOM   3191  N   ASN A 193      67.517  49.353  85.179  1.00  0.00           N
ATOM   3193  CA  ASN A 193      66.078  49.393  85.039  1.00  0.00           C
ATOM   3195  CB  ASN A 193      65.477  48.043  84.539  1.00  0.00           C
ATOM   3198  CG  ASN A 193      64.007  48.183  84.179  1.00  0.00           C
ATOM   3199  OD1 ASN A 193      63.098  47.524  84.669  1.00  0.00           O
ATOM   3200  ND2 ASN A 193      63.778  49.133  83.249  1.00  0.00           N
ATOM   3203  C   ASN A 193      65.397  49.954  86.289  1.00  0.00           C
ATOM   3204  O   ASN A 193      64.188  49.983  86.440  1.00  0.00           O
ATOM   3205  N   THR A 194      66.208  50.453  87.229  1.00  0.00           N
ATOM   3207  CA  THR A 194      65.758  50.763  88.559  1.00  0.00           C
ATOM   3209  CB  THR A 194      66.688  50.203  89.650  1.00  0.00           C
ATOM   3211  OG1 THR A 194      68.037  50.543  89.370  1.00  0.00           O
ATOM   3213  CG2 THR A 194      66.627  48.673  89.659  1.00  0.00           C
ATOM   3217  C   THR A 194      65.598  52.263  88.669  1.00  0.00           C
ATOM   3218  O   THR A 194      66.208  53.043  87.929  1.00  0.00           O
ATOM   3219  N   LEU A 195      64.767  52.713  89.609  1.00  0.00           N
ATOM   3221  CA  LEU A 195      64.657  54.113  89.959  1.00  0.00           C
ATOM   3223  CB  LEU A 195      63.227  54.433  90.439  1.00  0.00           C
ATOM   3226  CG  LEU A 195      62.157  54.243  89.349  1.00  0.00           C
ATOM   3228  CD1 LEU A 195      60.737  54.203  89.929  1.00  0.00           C
ATOM   3232  CD2 LEU A 195      62.257  55.343  88.289  1.00  0.00           C
ATOM   3236  C   LEU A 195      65.647  54.413  91.059  1.00  0.00           C
ATOM   3237  O   LEU A 195      65.797  53.653  92.010  1.00  0.00           O
ATOM   3238  N   LEU A 196      66.327  55.573  90.970  1.00  0.00           N
ATOM   3240  CA  LEU A 196      67.008  56.113  92.119  1.00  0.00           C
ATOM   3242  CB  LEU A 196      68.328  56.863  91.839  1.00  0.00           C
ATOM   3245  CG  LEU A 196      69.487  55.993  91.339  1.00  0.00           C
ATOM   3247  CD1 LEU A 196      70.647  56.913  90.929  1.00  0.00           C
ATOM   3251  CD2 LEU A 196      69.958  54.923  92.340  1.00  0.00           C
ATOM   3255  C   LEU A 196      66.057  57.083  92.760  1.00  0.00           C
ATOM   3256  O   LEU A 196      65.467  57.923  92.080  1.00  0.00           O
ATOM   3257  N   VAL A 197      65.877  56.952  94.080  1.00  0.00           N
ATOM   3259  CA  VAL A 197      64.937  57.723  94.849  1.00  0.00           C
ATOM   3261  CB  VAL A 197      63.858  56.812  95.419  1.00  0.00           C
ATOM   3263  CG1 VAL A 197      62.917  57.524  96.409  1.00  0.00           C
ATOM   3267  CG2 VAL A 197      63.048  56.263  94.229  1.00  0.00           C
ATOM   3271  C   VAL A 197      65.708  58.433  95.939  1.00  0.00           C
ATOM   3272  O   VAL A 197      66.318  57.773  96.779  1.00  0.00           O
ATOM   3273  N   LEU A 198      65.727  59.783  95.939  1.00  0.00           N
ATOM   3275  CA  LEU A 198      66.467  60.583  96.909  1.00  0.00           C
ATOM   3277  CB  LEU A 198      67.148  61.804  96.230  1.00  0.00           C
ATOM   3280  CG  LEU A 198      68.167  62.554  97.119  1.00  0.00           C
ATOM   3282  CD1 LEU A 198      69.278  63.134  96.249  1.00  0.00           C
ATOM   3286  CD2 LEU A 198      67.547  63.704  97.899  1.00  0.00           C
ATOM   3290  C   LEU A 198      65.528  61.092  97.989  1.00  0.00           C
ATOM   3291  O   LEU A 198      64.427  61.523  97.679  1.00  0.00           O
ATOM   3292  N   SER A 199      65.958  61.074  99.270  1.00  0.00           N
ATOM   3294  CA  SER A 199      65.197  61.624 100.389  1.00  0.00           C
ATOM   3296  CB  SER A 199      64.788  60.443 101.319  1.00  0.00           C
ATOM   3299  OG  SER A 199      64.208  60.812 102.559  1.00  0.00           O
ATOM   3301  C   SER A 199      65.987  62.664 101.159  1.00  0.00           C
ATOM   3302  O   SER A 199      67.047  62.373 101.719  1.00  0.00           O
ATOM   3303  N   HIS A 200      65.477  63.914 101.210  1.00  0.00           N
ATOM   3305  CA  HIS A 200      66.028  65.003 101.999  1.00  0.00           C
ATOM   3307  CB  HIS A 200      65.257  66.303 101.700  1.00  0.00           C
ATOM   3310  ND1 HIS A 200      66.248  68.513 101.560  1.00  0.00           N
ATOM   3311  CG  HIS A 200      65.697  67.562 102.379  1.00  0.00           C
ATOM   3312  CE1 HIS A 200      66.078  69.663 102.179  1.00  0.00           C
ATOM   3314  NE2 HIS A 200      65.507  69.493 103.389  1.00  0.00           N
ATOM   3316  CD2 HIS A 200      65.237  68.143 103.519  1.00  0.00           C
ATOM   3318  C   HIS A 200      65.977  64.773 103.499  1.00  0.00           C
ATOM   3319  O   HIS A 200      66.998  64.913 104.189  1.00  0.00           O
ATOM   3320  N   GLU A 201      64.797  64.383 104.049  1.00  0.00           N
ATOM   3322  CA  GLU A 201      64.598  64.183 105.479  1.00  0.00           C
ATOM   3324  CB  GLU A 201      63.118  64.323 105.909  1.00  0.00           C
ATOM   3327  CG  GLU A 201      62.587  65.793 105.940  1.00  0.00           C
ATOM   3330  CD  GLU A 201      63.237  66.773 106.919  1.00  0.00           C
ATOM   3331  OE1 GLU A 201      64.167  66.414 107.709  1.00  0.00           O
ATOM   3332  OE2 GLU A 201      62.877  67.984 106.879  1.00  0.00           O
ATOM   3333  C   GLU A 201      65.248  62.943 106.049  1.00  0.00           C
ATOM   3334  O   GLU A 201      65.968  63.023 107.050  1.00  0.00           O
ATOM   3335  N   SER A 202      65.087  61.763 105.389  1.00  0.00           N
ATOM   3337  CA  SER A 202      65.677  60.473 105.789  1.00  0.00           C
ATOM   3339  CB  SER A 202      65.267  59.293 104.849  1.00  0.00           C
ATOM   3342  OG  SER A 202      65.647  58.003 105.339  1.00  0.00           O
ATOM   3344  C   SER A 202      67.187  60.573 105.779  1.00  0.00           C
ATOM   3345  O   SER A 202      67.907  60.073 106.639  1.00  0.00           O
ATOM   3346  N   ARG A 203      67.667  61.313 104.760  1.00  0.00           N
ATOM   3348  CA  ARG A 203      69.048  61.453 104.349  1.00  0.00           C
ATOM   3350  CB  ARG A 203      69.998  61.983 105.469  1.00  0.00           C
ATOM   3353  CG  ARG A 203      69.587  63.333 106.089  1.00  0.00           C
ATOM   3356  CD  ARG A 203      69.977  63.403 107.569  1.00  0.00           C
ATOM   3359  NE  ARG A 203      69.867  64.833 108.020  1.00  0.00           N
ATOM   3361  CZ  ARG A 203      70.657  65.423 108.909  1.00  0.00           C
ATOM   3362  NH1 ARG A 203      71.627  64.783 109.519  1.00  0.00           N
ATOM   3365  NH2 ARG A 203      70.407  66.683 109.249  1.00  0.00           N
ATOM   3368  C   ARG A 203      69.578  60.164 103.729  1.00  0.00           C
ATOM   3369  O   ARG A 203      70.548  59.562 104.200  1.00  0.00           O
ATOM   3370  N   ALA A 204      68.998  59.763 102.579  1.00  0.00           N
ATOM   3372  CA  ALA A 204      69.407  58.563 101.870  1.00  0.00           C
ATOM   3374  CB  ALA A 204      68.627  57.353 102.419  1.00  0.00           C
ATOM   3378  C   ALA A 204      69.188  58.722 100.369  1.00  0.00           C
ATOM   3379  O   ALA A 204      68.287  59.443  99.939  1.00  0.00           O
ATOM   3380  N   LEU A 205      69.987  58.023  99.529  1.00  0.00           N
ATOM   3382  CA  LEU A 205      69.617  57.734  98.149  1.00  0.00           C
ATOM   3384  CB  LEU A 205      70.708  58.093  97.089  1.00  0.00           C
ATOM   3387  CG  LEU A 205      70.288  58.003  95.599  1.00  0.00           C
ATOM   3389  CD1 LEU A 205      69.237  59.054  95.229  1.00  0.00           C
ATOM   3393  CD2 LEU A 205      71.487  58.193  94.659  1.00  0.00           C
ATOM   3397  C   LEU A 205      69.368  56.243  98.120  1.00  0.00           C
ATOM   3398  O   LEU A 205      70.138  55.463  98.689  1.00  0.00           O
ATOM   3399  N   GLN A 206      68.258  55.823  97.499  1.00  0.00           N
ATOM   3401  CA  GLN A 206      67.888  54.433  97.379  1.00  0.00           C
ATOM   3403  CB  GLN A 206      66.538  54.124  98.050  1.00  0.00           C
ATOM   3406  CG  GLN A 206      66.638  54.213  99.580  1.00  0.00           C
ATOM   3409  CD  GLN A 206      65.358  53.743 100.240  1.00  0.00           C
ATOM   3410  OE1 GLN A 206      64.278  53.863  99.659  1.00  0.00           O
ATOM   3411  NE2 GLN A 206      65.467  53.202 101.479  1.00  0.00           N
ATOM   3414  C   GLN A 206      67.837  53.993  95.939  1.00  0.00           C
ATOM   3415  O   GLN A 206      67.358  54.723  95.079  1.00  0.00           O
ATOM   3416  N   GLU A 207      68.287  52.763  95.659  1.00  0.00           N
ATOM   3418  CA  GLU A 207      67.977  52.123  94.409  1.00  0.00           C
ATOM   3420  CB  GLU A 207      69.167  51.274  93.929  1.00  0.00           C
ATOM   3423  CG  GLU A 207      69.068  50.812  92.459  1.00  0.00           C
ATOM   3426  CD  GLU A 207      70.047  49.723  92.039  1.00  0.00           C
ATOM   3427  OE1 GLU A 207      70.947  49.273  92.779  1.00  0.00           O
ATOM   3428  OE2 GLU A 207      69.987  49.403  90.819  1.00  0.00           O
ATOM   3429  C   GLU A 207      66.737  51.284  94.630  1.00  0.00           C
ATOM   3430  O   GLU A 207      66.647  50.473  95.559  1.00  0.00           O
ATOM   3431  N   VAL A 208      65.697  51.513  93.809  1.00  0.00           N
ATOM   3433  CA  VAL A 208      64.397  50.893  93.999  1.00  0.00           C
ATOM   3435  CB  VAL A 208      63.388  51.903  94.529  1.00  0.00           C
ATOM   3437  CG1 VAL A 208      62.057  51.214  94.869  1.00  0.00           C
ATOM   3441  CG2 VAL A 208      63.947  52.633  95.769  1.00  0.00           C
ATOM   3445  C   VAL A 208      63.958  50.313  92.659  1.00  0.00           C
ATOM   3446  O   VAL A 208      64.048  50.973  91.629  1.00  0.00           O
ATOM   3447  N   THR A 209      63.498  49.043  92.589  1.00  0.00           N
ATOM   3449  CA  THR A 209      62.958  48.443  91.359  1.00  0.00           C
ATOM   3451  CB  THR A 209      62.798  46.943  91.499  1.00  0.00           C
ATOM   3453  OG1 THR A 209      62.468  46.292  90.290  1.00  0.00           O
ATOM   3455  CG2 THR A 209      61.678  46.633  92.489  1.00  0.00           C
ATOM   3459  C   THR A 209      61.647  49.093  90.900  1.00  0.00           C
ATOM   3460  O   THR A 209      61.148  50.003  91.559  1.00  0.00           O
ATOM   3461  N   LEU A 210      60.997  48.673  89.790  1.00  0.00           N
ATOM   3463  CA  LEU A 210      59.747  49.283  89.339  1.00  0.00           C
ATOM   3465  CB  LEU A 210      59.528  49.203  87.809  1.00  0.00           C
ATOM   3468  CG  LEU A 210      60.737  49.643  86.949  1.00  0.00           C
ATOM   3470  CD1 LEU A 210      60.447  49.483  85.449  1.00  0.00           C
ATOM   3474  CD2 LEU A 210      61.158  51.083  87.249  1.00  0.00           C
ATOM   3478  C   LEU A 210      58.507  48.733  90.039  1.00  0.00           C
ATOM   3479  O   LEU A 210      57.427  49.312  89.929  1.00  0.00           O
ATOM   3480  N   VAL A 211      58.607  47.653  90.849  1.00  0.00           N
ATOM   3482  CA  VAL A 211      57.517  47.253  91.749  1.00  0.00           C
ATOM   3484  CB  VAL A 211      57.348  45.743  91.870  1.00  0.00           C
ATOM   3486  CG1 VAL A 211      56.927  45.193  90.499  1.00  0.00           C
ATOM   3490  CG2 VAL A 211      58.617  45.042  92.389  1.00  0.00           C
ATOM   3494  C   VAL A 211      57.627  47.823  93.149  1.00  0.00           C
ATOM   3495  O   VAL A 211      56.638  47.813  93.879  1.00  0.00           O
ATOM   3496  N   GLY A 212      58.788  48.373  93.569  1.00  0.00           N
ATOM   3498  CA  GLY A 212      58.858  49.203  94.779  1.00  0.00           C
ATOM   3501  C   GLY A 212      59.797  48.683  95.810  1.00  0.00           C
ATOM   3502  O   GLY A 212      60.098  49.333  96.800  1.00  0.00           O
ATOM   3503  N   GLU A 213      60.327  47.483  95.579  1.00  0.00           N
ATOM   3505  CA  GLU A 213      61.327  46.853  96.419  1.00  0.00           C
ATOM   3507  CB  GLU A 213      61.478  45.374  95.979  1.00  0.00           C
ATOM   3510  CG  GLU A 213      62.767  44.923  95.260  1.00  0.00           C
ATOM   3513  CD  GLU A 213      62.568  43.583  94.549  1.00  0.00           C
ATOM   3514  OE1 GLU A 213      62.167  42.603  95.229  1.00  0.00           O
ATOM   3515  OE2 GLU A 213      62.818  43.503  93.319  1.00  0.00           O
ATOM   3516  C   GLU A 213      62.647  47.643  96.449  1.00  0.00           C
ATOM   3517  O   GLU A 213      63.208  48.003  95.409  1.00  0.00           O
ATOM   3518  N   VAL A 214      63.167  47.953  97.649  1.00  0.00           N
ATOM   3520  CA  VAL A 214      64.447  48.603  97.779  1.00  0.00           C
ATOM   3522  CB  VAL A 214      64.557  49.433  99.040  1.00  0.00           C
ATOM   3524  CG1 VAL A 214      65.907  50.173  99.119  1.00  0.00           C
ATOM   3528  CG2 VAL A 214      63.398  50.453  99.009  1.00  0.00           C
ATOM   3532  C   VAL A 214      65.528  47.542  97.729  1.00  0.00           C
ATOM   3533  O   VAL A 214      65.537  46.593  98.510  1.00  0.00           O
ATOM   3534  N   ILE A 215      66.458  47.683  96.769  1.00  0.00           N
ATOM   3536  CA  ILE A 215      67.498  46.703  96.549  1.00  0.00           C
ATOM   3538  CB  ILE A 215      67.867  46.554  95.069  1.00  0.00           C
ATOM   3540  CG2 ILE A 215      66.938  45.503  94.440  1.00  0.00           C
ATOM   3544  CG1 ILE A 215      67.888  47.853  94.229  1.00  0.00           C
ATOM   3547  CD  ILE A 215      66.568  48.173  93.520  1.00  0.00           C
ATOM   3551  C   ILE A 215      68.757  47.062  97.319  1.00  0.00           C
ATOM   3552  O   ILE A 215      69.557  46.214  97.679  1.00  0.00           O
ATOM   3553  N   GLY A 216      68.937  48.363  97.599  1.00  0.00           N
ATOM   3555  CA  GLY A 216      70.147  48.873  98.179  1.00  0.00           C
ATOM   3558  C   GLY A 216      69.907  50.313  98.489  1.00  0.00           C
ATOM   3559  O   GLY A 216      69.038  50.952  97.899  1.00  0.00           O
ATOM   3560  N   GLU A 217      70.677  50.853  99.440  1.00  0.00           N
ATOM   3562  CA  GLU A 217      70.537  52.223  99.839  1.00  0.00           C
ATOM   3564  CB  GLU A 217      69.468  52.394 100.929  1.00  0.00           C
ATOM   3567  CG  GLU A 217      69.828  51.874 102.330  1.00  0.00           C
ATOM   3570  CD  GLU A 217      68.667  52.132 103.260  1.00  0.00           C
ATOM   3571  OE1 GLU A 217      68.928  52.643 104.370  1.00  0.00           O
ATOM   3572  OE2 GLU A 217      67.507  51.804 102.909  1.00  0.00           O
ATOM   3573  C   GLU A 217      71.837  52.693 100.399  1.00  0.00           C
ATOM   3574  O   GLU A 217      72.748  51.923 100.709  1.00  0.00           O
ATOM   3575  N   MET A 218      71.917  54.023 100.529  1.00  0.00           N
ATOM   3577  CA  MET A 218      73.068  54.713 101.019  1.00  0.00           C
ATOM   3579  CB  MET A 218      73.807  55.363  99.839  1.00  0.00           C
ATOM   3582  CG  MET A 218      74.937  56.363 100.179  1.00  0.00           C
ATOM   3585  SD  MET A 218      74.427  58.093 100.429  1.00  0.00           S
ATOM   3586  CE  MET A 218      73.638  58.393  98.829  1.00  0.00           C
ATOM   3590  C   MET A 218      72.647  55.733 102.029  1.00  0.00           C
ATOM   3591  O   MET A 218      71.598  56.363 101.919  1.00  0.00           O
ATOM   3592  N   SER A 219      73.477  55.913 103.060  1.00  0.00           N
ATOM   3594  CA  SER A 219      73.278  56.863 104.130  1.00  0.00           C
ATOM   3596  CB  SER A 219      73.937  56.344 105.429  1.00  0.00           C
ATOM   3599  OG  SER A 219      73.598  54.983 105.660  1.00  0.00           O
ATOM   3601  C   SER A 219      74.028  58.113 103.760  1.00  0.00           C
ATOM   3602  O   SER A 219      75.248  58.043 103.599  1.00  0.00           O
ATOM   3603  N   LEU A 220      73.377  59.293 103.640  1.00  0.00           N
ATOM   3605  CA  LEU A 220      74.077  60.523 103.319  1.00  0.00           C
ATOM   3607  CB  LEU A 220      73.177  61.643 102.679  1.00  0.00           C
ATOM   3610  CG  LEU A 220      72.017  61.313 101.719  1.00  0.00           C
ATOM   3612  CD1 LEU A 220      70.998  62.463 101.739  1.00  0.00           C
ATOM   3616  CD2 LEU A 220      72.417  61.113 100.269  1.00  0.00           C
ATOM   3620  C   LEU A 220      74.788  61.103 104.569  1.00  0.00           C
ATOM   3621  O   LEU A 220      74.677  62.283 104.890  1.00  0.00           O
ATOM   3622  N   THR A 221      75.487  60.253 105.339  1.00  0.00           N
ATOM   3624  CA  THR A 221      75.877  60.493 106.709  1.00  0.00           C
ATOM   3626  CB  THR A 221      75.487  59.382 107.679  1.00  0.00           C
ATOM   3628  OG1 THR A 221      75.927  58.093 107.260  1.00  0.00           O
ATOM   3630  CG2 THR A 221      73.958  59.353 107.790  1.00  0.00           C
ATOM   3634  C   THR A 221      77.367  60.693 106.800  1.00  0.00           C
ATOM   3635  O   THR A 221      78.127  60.164 105.999  1.00  0.00           O
ATOM   3636  N   LYS A 222      77.827  61.453 107.810  1.00  0.00           N
ATOM   3638  CA  LYS A 222      79.167  62.023 107.889  1.00  0.00           C
ATOM   3640  CB  LYS A 222      79.288  62.653 109.300  1.00  0.00           C
ATOM   3643  CG  LYS A 222      78.258  63.763 109.580  1.00  0.00           C
ATOM   3646  CD  LYS A 222      78.147  64.164 111.059  1.00  0.00           C
ATOM   3649  CE  LYS A 222      79.477  64.304 111.800  1.00  0.00           C
ATOM   3652  NZ  LYS A 222      79.288  64.783 113.179  1.00  0.00           N
ATOM   3656  C   LYS A 222      80.307  61.022 107.749  1.00  0.00           C
ATOM   3657  O   LYS A 222      81.307  61.233 107.069  1.00  0.00           O
ATOM   3658  N   GLY A 223      80.148  59.863 108.400  1.00  0.00           N
ATOM   3660  CA  GLY A 223      81.158  58.823 108.489  1.00  0.00           C
ATOM   3663  C   GLY A 223      81.088  57.833 107.360  1.00  0.00           C
ATOM   3664  O   GLY A 223      81.928  56.943 107.220  1.00  0.00           O
ATOM   3665  N   SER A 224      80.087  57.943 106.490  1.00  0.00           N
ATOM   3667  CA  SER A 224      79.987  57.113 105.310  1.00  0.00           C
ATOM   3669  CB  SER A 224      78.498  56.963 104.919  1.00  0.00           C
ATOM   3672  OG  SER A 224      77.788  56.214 105.900  1.00  0.00           O
ATOM   3674  C   SER A 224      80.848  57.703 104.189  1.00  0.00           C
ATOM   3675  O   SER A 224      80.978  58.903 104.060  1.00  0.00           O
ATOM   3676  N   ARG A 225      81.487  56.874 103.340  1.00  0.00           N
ATOM   3678  CA  ARG A 225      81.748  57.213 101.940  1.00  0.00           C
ATOM   3680  CB  ARG A 225      80.417  57.433 101.150  1.00  0.00           C
ATOM   3683  CG  ARG A 225      79.377  56.292 101.210  1.00  0.00           C
ATOM   3686  CD  ARG A 225      79.848  54.903 100.769  1.00  0.00           C
ATOM   3689  NE  ARG A 225      78.737  53.943 101.080  1.00  0.00           N
ATOM   3691  CZ  ARG A 225      78.537  53.363 102.260  1.00  0.00           C
ATOM   3692  NH1 ARG A 225      79.337  53.553 103.289  1.00  0.00           N
ATOM   3695  NH2 ARG A 225      77.498  52.563 102.419  1.00  0.00           N
ATOM   3698  C   ARG A 225      82.688  58.382 101.619  1.00  0.00           C
ATOM   3699  O   ARG A 225      82.747  58.813 100.479  1.00  0.00           O
ATOM   3700  N   GLY A 226      83.467  58.923 102.589  1.00  0.00           N
ATOM   3702  CA  GLY A 226      84.388  60.013 102.299  1.00  0.00           C
ATOM   3705  C   GLY A 226      83.747  61.363 102.489  1.00  0.00           C
ATOM   3706  O   GLY A 226      84.337  62.373 102.129  1.00  0.00           O
ATOM   3707  N   LEU A 227      82.528  61.414 103.060  1.00  0.00           N
ATOM   3709  CA  LEU A 227      81.797  62.643 103.349  1.00  0.00           C
ATOM   3711  CB  LEU A 227      80.307  62.423 103.769  1.00  0.00           C
ATOM   3714  CG  LEU A 227      79.417  61.433 102.959  1.00  0.00           C
ATOM   3716  CD1 LEU A 227      77.917  61.783 103.120  1.00  0.00           C
ATOM   3720  CD2 LEU A 227      79.817  61.214 101.490  1.00  0.00           C
ATOM   3724  C   LEU A 227      82.487  63.454 104.450  1.00  0.00           C
ATOM   3725  O   LEU A 227      83.017  62.883 105.420  1.00  0.00           O
ATOM   3726  N   SER A 228      82.508  64.793 104.399  1.00  0.00           N
ATOM   3728  CA  SER A 228      83.138  65.554 105.479  1.00  0.00           C
ATOM   3730  CB  SER A 228      84.017  66.713 104.949  1.00  0.00           C
ATOM   3733  OG  SER A 228      83.257  67.613 104.159  1.00  0.00           O
ATOM   3735  C   SER A 228      82.108  66.062 106.490  1.00  0.00           C
ATOM   3736  O   SER A 228      82.457  66.363 107.629  1.00  0.00           O
ATOM   3737  N   HIS A 229      80.818  66.023 106.120  1.00  0.00           N
ATOM   3739  CA  HIS A 229      79.657  66.433 106.879  1.00  0.00           C
ATOM   3741  CB  HIS A 229      79.477  67.973 106.829  1.00  0.00           C
ATOM   3744  ND1 HIS A 229      80.727  69.043 108.720  1.00  0.00           N
ATOM   3745  CG  HIS A 229      80.668  68.723 107.370  1.00  0.00           C
ATOM   3746  CE1 HIS A 229      81.837  69.743 108.859  1.00  0.00           C
ATOM   3748  NE2 HIS A 229      82.497  69.893 107.679  1.00  0.00           N
ATOM   3750  CD2 HIS A 229      81.727  69.253 106.719  1.00  0.00           C
ATOM   3752  C   HIS A 229      78.397  65.723 106.359  1.00  0.00           C
ATOM   3753  O   HIS A 229      78.437  64.882 105.459  1.00  0.00           O
ATOM   3754  N   ASN A 230      77.218  65.963 106.969  1.00  0.00           N
ATOM   3756  CA  ASN A 230      75.968  65.354 106.569  1.00  0.00           C
ATOM   3758  CB  ASN A 230      75.087  65.053 107.829  1.00  0.00           C
ATOM   3761  CG  ASN A 230      74.068  63.923 107.619  1.00  0.00           C
ATOM   3762  OD1 ASN A 230      74.048  62.943 108.370  1.00  0.00           O
ATOM   3763  ND2 ASN A 230      73.167  64.073 106.630  1.00  0.00           N
ATOM   3766  C   ASN A 230      75.217  66.353 105.700  1.00  0.00           C
ATOM   3767  O   ASN A 230      75.047  67.503 106.080  1.00  0.00           O
ATOM   3768  N   ILE A 231      74.677  65.943 104.529  1.00  0.00           N
ATOM   3770  CA  ILE A 231      73.718  66.723 103.780  1.00  0.00           C
ATOM   3772  CB  ILE A 231      73.567  66.393 102.290  1.00  0.00           C
ATOM   3774  CG2 ILE A 231      74.508  67.312 101.509  1.00  0.00           C
ATOM   3778  CG1 ILE A 231      73.818  64.913 101.940  1.00  0.00           C
ATOM   3781  CD  ILE A 231      75.227  64.353 102.190  1.00  0.00           C
ATOM   3785  C   ILE A 231      72.358  66.592 104.410  1.00  0.00           C
ATOM   3786  O   ILE A 231      71.667  65.583 104.279  1.00  0.00           O
ATOM   3787  N   LYS A 232      71.907  67.643 105.100  1.00  0.00           N
ATOM   3789  CA  LYS A 232      70.507  67.813 105.439  1.00  0.00           C
ATOM   3791  CB  LYS A 232      70.358  69.023 106.379  1.00  0.00           C
ATOM   3794  CG  LYS A 232      69.028  69.104 107.169  1.00  0.00           C
ATOM   3797  CD  LYS A 232      67.788  69.753 106.509  1.00  0.00           C
ATOM   3800  CE  LYS A 232      66.528  69.643 107.409  1.00  0.00           C
ATOM   3803  NZ  LYS A 232      65.257  69.493 106.670  1.00  0.00           N
ATOM   3807  C   LYS A 232      69.648  68.003 104.209  1.00  0.00           C
ATOM   3808  O   LYS A 232      68.557  67.463 104.149  1.00  0.00           O
ATOM   3809  N   GLN A 233      70.127  68.793 103.219  1.00  0.00           N
ATOM   3811  CA  GLN A 233      69.227  69.452 102.299  1.00  0.00           C
ATOM   3813  CB  GLN A 233      69.298  71.013 102.349  1.00  0.00           C
ATOM   3816  CG  GLN A 233      68.947  71.613 103.739  1.00  0.00           C
ATOM   3819  CD  GLN A 233      68.807  73.143 103.790  1.00  0.00           C
ATOM   3820  OE1 GLN A 233      67.687  73.673 103.839  1.00  0.00           O
ATOM   3821  NE2 GLN A 233      69.947  73.874 103.850  1.00  0.00           N
ATOM   3824  C   GLN A 233      69.287  68.952 100.859  1.00  0.00           C
ATOM   3825  O   GLN A 233      69.138  69.733  99.929  1.00  0.00           O
ATOM   3826  N   ALA A 234      69.557  67.653 100.620  1.00  0.00           N
ATOM   3828  CA  ALA A 234      69.687  67.103  99.279  1.00  0.00           C
ATOM   3830  CB  ALA A 234      70.267  65.683  99.379  1.00  0.00           C
ATOM   3834  C   ALA A 234      68.388  67.133  98.449  1.00  0.00           C
ATOM   3835  O   ALA A 234      67.377  66.573  98.850  1.00  0.00           O
ATOM   3836  N   GLU A 235      68.437  67.793  97.270  1.00  0.00           N
ATOM   3838  CA  GLU A 235      67.267  68.273  96.529  1.00  0.00           C
ATOM   3840  CB  GLU A 235      67.157  69.812  96.699  1.00  0.00           C
ATOM   3843  CG  GLU A 235      66.187  70.243  97.819  1.00  0.00           C
ATOM   3846  CD  GLU A 235      64.797  69.653  97.629  1.00  0.00           C
ATOM   3847  OE1 GLU A 235      64.307  69.663  96.459  1.00  0.00           O
ATOM   3848  OE2 GLU A 235      64.217  69.124  98.620  1.00  0.00           O
ATOM   3849  C   GLU A 235      67.307  67.943  95.039  1.00  0.00           C
ATOM   3850  O   GLU A 235      66.598  68.483  94.179  1.00  0.00           O
ATOM   3851  N   GLY A 236      68.208  67.023  94.650  1.00  0.00           N
ATOM   3853  CA  GLY A 236      68.227  66.592  93.269  1.00  0.00           C
ATOM   3856  C   GLY A 236      69.287  65.573  93.079  1.00  0.00           C
ATOM   3857  O   GLY A 236      70.278  65.533  93.800  1.00  0.00           O
ATOM   3858  N   VAL A 237      69.098  64.704  92.069  1.00  0.00           N
ATOM   3860  CA  VAL A 237      70.007  63.623  91.759  1.00  0.00           C
ATOM   3862  CB  VAL A 237      69.638  62.323  92.469  1.00  0.00           C
ATOM   3864  CG1 VAL A 237      68.297  61.734  91.999  1.00  0.00           C
ATOM   3868  CG2 VAL A 237      70.767  61.292  92.319  1.00  0.00           C
ATOM   3872  C   VAL A 237      70.038  63.454  90.249  1.00  0.00           C
ATOM   3873  O   VAL A 237      69.028  63.623  89.580  1.00  0.00           O
ATOM   3874  N   ALA A 238      71.237  63.213  89.659  1.00  0.00           N
ATOM   3876  CA  ALA A 238      71.428  62.943  88.249  1.00  0.00           C
ATOM   3878  CB  ALA A 238      71.987  64.143  87.459  1.00  0.00           C
ATOM   3882  C   ALA A 238      72.417  61.804  88.109  1.00  0.00           C
ATOM   3883  O   ALA A 238      73.287  61.613  88.959  1.00  0.00           O
ATOM   3884  N   MET A 239      72.328  61.033  87.010  1.00  0.00           N
ATOM   3886  CA  MET A 239      73.307  60.024  86.650  1.00  0.00           C
ATOM   3888  CB  MET A 239      72.627  58.623  86.519  1.00  0.00           C
ATOM   3891  CG  MET A 239      73.627  57.464  86.319  1.00  0.00           C
ATOM   3894  SD  MET A 239      73.028  55.812  85.839  1.00  0.00           S
ATOM   3895  CE  MET A 239      72.087  56.243  84.349  1.00  0.00           C
ATOM   3899  C   MET A 239      74.057  60.383  85.379  1.00  0.00           C
ATOM   3900  O   MET A 239      73.517  60.983  84.440  1.00  0.00           O
ATOM   3901  N   ASP A 240      75.348  60.034  85.330  1.00  0.00           N
ATOM   3903  CA  ASP A 240      76.208  60.103  84.169  1.00  0.00           C
ATOM   3905  CB  ASP A 240      77.577  60.543  84.759  1.00  0.00           C
ATOM   3908  CG  ASP A 240      78.667  61.013  83.819  1.00  0.00           C
ATOM   3909  OD1 ASP A 240      78.737  60.562  82.649  1.00  0.00           O
ATOM   3910  OD2 ASP A 240      79.587  61.713  84.339  1.00  0.00           O
ATOM   3911  C   ASP A 240      76.278  58.774  83.389  1.00  0.00           C
ATOM   3912  O   ASP A 240      75.977  57.693  83.889  1.00  0.00           O
ATOM   3913  N   ALA A 241      76.778  58.833  82.150  1.00  0.00           N
ATOM   3915  CA  ALA A 241      77.337  57.693  81.429  1.00  0.00           C
ATOM   3917  CB  ALA A 241      77.837  58.103  80.039  1.00  0.00           C
ATOM   3921  C   ALA A 241      78.507  57.053  82.159  1.00  0.00           C
ATOM   3922  O   ALA A 241      78.648  55.833  82.249  1.00  0.00           O
ATOM   3923  N   SER A 242      79.358  57.874  82.790  1.00  0.00           N
ATOM   3925  CA  SER A 242      80.447  57.433  83.639  1.00  0.00           C
ATOM   3927  CB  SER A 242      81.237  58.662  84.209  1.00  0.00           C
ATOM   3930  OG  SER A 242      82.368  58.333  85.029  1.00  0.00           O
ATOM   3932  C   SER A 242      79.938  56.534  84.759  1.00  0.00           C
ATOM   3933  O   SER A 242      80.587  55.562  85.169  1.00  0.00           O
ATOM   3934  N   GLY A 243      78.718  56.812  85.229  1.00  0.00           N
ATOM   3936  CA  GLY A 243      78.017  56.043  86.239  1.00  0.00           C
ATOM   3939  C   GLY A 243      78.157  56.734  87.539  1.00  0.00           C
ATOM   3940  O   GLY A 243      77.658  56.253  88.549  1.00  0.00           O
ATOM   3941  N   ASN A 244      78.847  57.893  87.550  1.00  0.00           N
ATOM   3943  CA  ASN A 244      78.847  58.813  88.660  1.00  0.00           C
ATOM   3945  CB  ASN A 244      80.057  59.824  88.679  1.00  0.00           C
ATOM   3948  CG  ASN A 244      79.997  60.882  87.589  1.00  0.00           C
ATOM   3949  OD1 ASN A 244      78.938  61.473  87.399  1.00  0.00           O
ATOM   3950  ND2 ASN A 244      81.107  61.123  86.859  1.00  0.00           N
ATOM   3953  C   ASN A 244      77.477  59.443  88.839  1.00  0.00           C
ATOM   3954  O   ASN A 244      76.638  59.503  87.939  1.00  0.00           O
ATOM   3955  N   ILE A 245      77.208  59.863  90.079  1.00  0.00           N
ATOM   3957  CA  ILE A 245      76.017  60.543  90.479  1.00  0.00           C
ATOM   3959  CB  ILE A 245      75.298  59.842  91.639  1.00  0.00           C
ATOM   3961  CG2 ILE A 245      74.208  60.673  92.329  1.00  0.00           C
ATOM   3965  CG1 ILE A 245      74.727  58.483  91.179  1.00  0.00           C
ATOM   3968  CD  ILE A 245      73.617  58.574  90.120  1.00  0.00           C
ATOM   3972  C   ILE A 245      76.458  61.913  90.880  1.00  0.00           C
ATOM   3973  O   ILE A 245      77.547  62.134  91.419  1.00  0.00           O
ATOM   3974  N   TYR A 246      75.568  62.863  90.599  1.00  0.00           N
ATOM   3976  CA  TYR A 246      75.627  64.213  91.059  1.00  0.00           C
ATOM   3978  CB  TYR A 246      75.498  65.202  89.879  1.00  0.00           C
ATOM   3981  CG  TYR A 246      76.557  64.923  88.870  1.00  0.00           C
ATOM   3982  CD1 TYR A 246      77.848  65.433  89.069  1.00  0.00           C
ATOM   3984  CE1 TYR A 246      78.868  65.173  88.149  1.00  0.00           C
ATOM   3986  CZ  TYR A 246      78.607  64.393  87.019  1.00  0.00           C
ATOM   3987  OH  TYR A 246      79.638  64.063  86.109  1.00  0.00           O
ATOM   3989  CD2 TYR A 246      76.297  64.173  87.720  1.00  0.00           C
ATOM   3991  CE2 TYR A 246      77.317  63.914  86.809  1.00  0.00           C
ATOM   3993  C   TYR A 246      74.427  64.333  91.959  1.00  0.00           C
ATOM   3994  O   TYR A 246      73.318  63.943  91.599  1.00  0.00           O
ATOM   3995  N   ILE A 247      74.617  64.873  93.179  1.00  0.00           N
ATOM   3997  CA  ILE A 247      73.538  65.253  94.049  1.00  0.00           C
ATOM   3999  CB  ILE A 247      73.328  64.383  95.299  1.00  0.00           C
ATOM   4001  CG2 ILE A 247      72.487  65.103  96.379  1.00  0.00           C
ATOM   4005  CG1 ILE A 247      72.627  63.073  94.849  1.00  0.00           C
ATOM   4008  CD  ILE A 247      72.458  61.973  95.900  1.00  0.00           C
ATOM   4012  C   ILE A 247      73.818  66.693  94.339  1.00  0.00           C
ATOM   4013  O   ILE A 247      74.958  67.143  94.379  1.00  0.00           O
ATOM   4014  N   VAL A 248      72.757  67.484  94.529  1.00  0.00           N
ATOM   4016  CA  VAL A 248      72.877  68.853  94.919  1.00  0.00           C
ATOM   4018  CB  VAL A 248      72.557  69.733  93.739  1.00  0.00           C
ATOM   4020  CG1 VAL A 248      71.067  69.603  93.339  1.00  0.00           C
ATOM   4024  CG2 VAL A 248      73.057  71.163  94.040  1.00  0.00           C
ATOM   4028  C   VAL A 248      71.998  69.063  96.139  1.00  0.00           C
ATOM   4029  O   VAL A 248      71.057  68.314  96.399  1.00  0.00           O
ATOM   4030  N   SER A 249      72.358  70.043  96.989  1.00  0.00           N
ATOM   4032  CA  SER A 249      71.727  70.273  98.269  1.00  0.00           C
ATOM   4034  CB  SER A 249      72.627  69.723  99.429  1.00  0.00           C
ATOM   4037  OG  SER A 249      72.237  70.033 100.779  1.00  0.00           O
ATOM   4039  C   SER A 249      71.548  71.743  98.470  1.00  0.00           C
ATOM   4040  O   SER A 249      72.307  72.583  97.989  1.00  0.00           O
ATOM   4041  N   GLU A 250      70.498  72.133  99.200  1.00  0.00           N
ATOM   4043  CA  GLU A 250      70.318  73.513  99.569  1.00  0.00           C
ATOM   4045  CB  GLU A 250      68.888  73.803 100.040  1.00  0.00           C
ATOM   4048  CG  GLU A 250      67.778  73.033  99.300  1.00  0.00           C
ATOM   4051  CD  GLU A 250      66.447  73.493  99.849  1.00  0.00           C
ATOM   4052  OE1 GLU A 250      66.417  73.673 101.099  1.00  0.00           O
ATOM   4053  OE2 GLU A 250      65.498  73.743  99.089  1.00  0.00           O
ATOM   4054  C   GLU A 250      71.348  74.043 100.579  1.00  0.00           C
ATOM   4055  O   GLU A 250      71.897  73.303 101.409  1.00  0.00           O
ATOM   4056  N   PRO A 251      71.657  75.333 100.569  1.00  0.00           N
ATOM   4057  CD  PRO A 251      72.248  75.963 101.749  1.00  0.00           C
ATOM   4060  CA  PRO A 251      71.218  76.333  99.609  1.00  0.00           C
ATOM   4062  CB  PRO A 251      70.877  77.503 100.529  1.00  0.00           C
ATOM   4065  CG  PRO A 251      71.968  77.463 101.599  1.00  0.00           C
ATOM   4068  C   PRO A 251      72.337  76.643  98.629  1.00  0.00           C
ATOM   4069  O   PRO A 251      72.717  77.804  98.549  1.00  0.00           O
ATOM   4070  N   ASN A 252      72.788  75.624  97.830  1.00  0.00           N
ATOM   4072  CA  ASN A 252      73.567  75.743  96.599  1.00  0.00           C
ATOM   4074  CB  ASN A 252      74.178  77.153  96.289  1.00  0.00           C
ATOM   4077  CG  ASN A 252      75.348  77.573  97.200  1.00  0.00           C
ATOM   4078  OD1 ASN A 252      75.618  77.053  98.279  1.00  0.00           O
ATOM   4079  ND2 ASN A 252      76.167  78.513  96.689  1.00  0.00           N
ATOM   4082  C   ASN A 252      74.737  74.763  96.479  1.00  0.00           C
ATOM   4083  O   ASN A 252      75.397  74.704  95.439  1.00  0.00           O
ATOM   4084  N   ARG A 253      75.028  73.993  97.529  1.00  0.00           N
ATOM   4086  CA  ARG A 253      76.148  73.083  97.519  1.00  0.00           C
ATOM   4088  CB  ARG A 253      76.307  72.493  98.920  1.00  0.00           C
ATOM   4091  CG  ARG A 253      76.498  73.493 100.069  1.00  0.00           C
ATOM   4094  CD  ARG A 253      76.958  72.773 101.339  1.00  0.00           C
ATOM   4097  NE  ARG A 253      76.947  73.803 102.429  1.00  0.00           N
ATOM   4099  CZ  ARG A 253      75.907  74.054 103.219  1.00  0.00           C
ATOM   4100  NH1 ARG A 253      74.828  73.293 103.179  1.00  0.00           N
ATOM   4103  NH2 ARG A 253      75.998  75.043 104.089  1.00  0.00           N
ATOM   4106  C   ARG A 253      76.028  71.923  96.540  1.00  0.00           C
ATOM   4107  O   ARG A 253      75.047  71.173  96.580  1.00  0.00           O
ATOM   4108  N   PHE A 254      77.057  71.763  95.679  1.00  0.00           N
ATOM   4110  CA  PHE A 254      77.098  70.783  94.609  1.00  0.00           C
ATOM   4112  CB  PHE A 254      77.447  71.484  93.269  1.00  0.00           C
ATOM   4115  CG  PHE A 254      77.348  70.513  92.130  1.00  0.00           C
ATOM   4116  CD1 PHE A 254      76.087  70.243  91.569  1.00  0.00           C
ATOM   4118  CE1 PHE A 254      75.958  69.293  90.559  1.00  0.00           C
ATOM   4120  CZ  PHE A 254      77.087  68.613  90.089  1.00  0.00           C
ATOM   4122  CD2 PHE A 254      78.477  69.812  91.650  1.00  0.00           C
ATOM   4124  CE2 PHE A 254      78.348  68.874  90.629  1.00  0.00           C
ATOM   4126  C   PHE A 254      78.147  69.743  94.899  1.00  0.00           C
ATOM   4127  O   PHE A 254      79.227  70.053  95.409  1.00  0.00           O
ATOM   4128  N   TYR A 255      77.848  68.483  94.539  1.00  0.00           N
ATOM   4130  CA  TYR A 255      78.718  67.373  94.819  1.00  0.00           C
ATOM   4132  CB  TYR A 255      78.287  66.604  96.090  1.00  0.00           C
ATOM   4135  CG  TYR A 255      77.638  67.473  97.109  1.00  0.00           C
ATOM   4136  CD1 TYR A 255      78.397  68.293  97.950  1.00  0.00           C
ATOM   4138  CE1 TYR A 255      77.757  69.133  98.879  1.00  0.00           C
ATOM   4140  CZ  TYR A 255      76.377  69.113  98.999  1.00  0.00           C
ATOM   4141  OH  TYR A 255      75.767  69.812 100.049  1.00  0.00           O
ATOM   4143  CD2 TYR A 255      76.237  67.463  97.239  1.00  0.00           C
ATOM   4145  CE2 TYR A 255      75.607  68.293  98.160  1.00  0.00           C
ATOM   4147  C   TYR A 255      78.658  66.403  93.660  1.00  0.00           C
ATOM   4148  O   TYR A 255      77.717  66.374  92.869  1.00  0.00           O
ATOM   4149  N   ARG A 256      79.667  65.533  93.559  1.00  0.00           N
ATOM   4151  CA  ARG A 256      79.657  64.463  92.589  1.00  0.00           C
ATOM   4153  CB  ARG A 256      80.288  64.893  91.239  1.00  0.00           C
ATOM   4156  CG  ARG A 256      81.818  65.062  91.209  1.00  0.00           C
ATOM   4159  CD  ARG A 256      82.587  63.813  90.779  1.00  0.00           C
ATOM   4162  NE  ARG A 256      82.758  63.853  89.300  1.00  0.00           N
ATOM   4164  CZ  ARG A 256      83.828  64.353  88.689  1.00  0.00           C
ATOM   4165  NH1 ARG A 256      84.728  65.043  89.370  1.00  0.00           N
ATOM   4168  NH2 ARG A 256      84.038  64.164  87.410  1.00  0.00           N
ATOM   4171  C   ARG A 256      80.458  63.373  93.260  1.00  0.00           C
ATOM   4172  O   ARG A 256      81.077  63.613  94.290  1.00  0.00           O
ATOM   4173  N   PHE A 257      80.407  62.123  92.760  1.00  0.00           N
ATOM   4175  CA  PHE A 257      81.018  61.033  93.489  1.00  0.00           C
ATOM   4177  CB  PHE A 257      79.997  60.253  94.379  1.00  0.00           C
ATOM   4180  CG  PHE A 257      79.397  61.233  95.290  1.00  0.00           C
ATOM   4181  CD1 PHE A 257      78.278  61.973  94.869  1.00  0.00           C
ATOM   4183  CE1 PHE A 257      77.947  63.143  95.540  1.00  0.00           C
ATOM   4185  CZ  PHE A 257      78.687  63.524  96.659  1.00  0.00           C
ATOM   4187  CD2 PHE A 257      80.097  61.583  96.429  1.00  0.00           C
ATOM   4189  CE2 PHE A 257      79.748  62.734  97.109  1.00  0.00           C
ATOM   4191  C   PHE A 257      81.688  60.103  92.519  1.00  0.00           C
ATOM   4192  O   PHE A 257      82.157  60.473  91.440  1.00  0.00           O
ATOM   4193  N   THR A 258      81.648  58.792  92.839  1.00  0.00           N
ATOM   4195  CA  THR A 258      81.037  57.893  91.879  1.00  0.00           C
ATOM   4197  CB  THR A 258      82.007  56.763  91.419  1.00  0.00           C
ATOM   4199  OG1 THR A 258      82.818  56.263  92.469  1.00  0.00           O
ATOM   4201  CG2 THR A 258      81.438  55.573  90.649  1.00  0.00           C
ATOM   4205  C   THR A 258      79.517  57.843  92.179  1.00  0.00           C
ATOM   4206  O   THR A 258      78.987  58.893  91.829  1.00  0.00           O
ATOM   4207  N   PRO A 259      78.667  56.943  92.679  1.00  0.00           N
ATOM   4208  CD  PRO A 259      78.488  55.823  91.749  1.00  0.00           C
ATOM   4211  CA  PRO A 259      77.297  57.342  93.139  1.00  0.00           C
ATOM   4213  CB  PRO A 259      76.487  56.063  92.970  1.00  0.00           C
ATOM   4216  CG  PRO A 259      76.998  55.533  91.650  1.00  0.00           C
ATOM   4219  C   PRO A 259      76.737  58.013  94.440  1.00  0.00           C
ATOM   4220  O   PRO A 259      75.517  58.062  94.459  1.00  0.00           O
ATOM   4221  N   GLN A 260      77.388  58.543  95.519  1.00  0.00           N
ATOM   4223  CA  GLN A 260      76.568  59.073  96.669  1.00  0.00           C
ATOM   4225  CB  GLN A 260      77.028  58.613  98.079  1.00  0.00           C
ATOM   4228  CG  GLN A 260      78.477  58.903  98.459  1.00  0.00           C
ATOM   4231  CD  GLN A 260      79.318  57.753  97.979  1.00  0.00           C
ATOM   4232  OE1 GLN A 260      78.977  56.593  98.219  1.00  0.00           O
ATOM   4233  NE2 GLN A 260      80.458  58.023  97.329  1.00  0.00           N
ATOM   4236  C   GLN A 260      76.148  60.543  96.720  1.00  0.00           C
ATOM   4237  O   GLN A 260      75.688  61.133  95.749  1.00  0.00           O
ATOM   4238  N   SER A 261      76.248  61.162  97.909  1.00  0.00           N
ATOM   4240  CA  SER A 261      76.078  62.573  98.190  1.00  0.00           C
ATOM   4242  CB  SER A 261      74.687  62.973  98.689  1.00  0.00           C
ATOM   4245  OG  SER A 261      74.537  64.393  98.569  1.00  0.00           O
ATOM   4247  C   SER A 261      77.057  62.854  99.310  1.00  0.00           C
ATOM   4248  O   SER A 261      77.407  61.903 100.000  1.00  0.00           O
ATOM   4249  N   SER A 262      77.477  64.113  99.529  1.00  0.00           N
ATOM   4251  CA  SER A 262      78.448  64.583 100.529  1.00  0.00           C
ATOM   4253  CB  SER A 262      79.917  64.753 100.030  1.00  0.00           C
ATOM   4256  OG  SER A 262      80.797  65.283 101.029  1.00  0.00           O
ATOM   4258  C   SER A 262      77.917  65.933 100.929  1.00  0.00           C
ATOM   4259  O   SER A 262      77.127  66.484 100.179  1.00  0.00           O
ATOM   4260  N   HIS A 263      78.318  66.503 102.069  1.00  0.00           N
ATOM   4262  CA  HIS A 263      78.788  67.874 102.029  1.00  0.00           C
ATOM   4264  CB  HIS A 263      77.737  69.003 102.239  1.00  0.00           C
ATOM   4267  ND1 HIS A 263      75.927  69.863 103.710  1.00  0.00           N
ATOM   4268  CG  HIS A 263      77.257  69.463 103.580  1.00  0.00           C
ATOM   4269  CE1 HIS A 263      75.898  70.633 104.769  1.00  0.00           C
ATOM   4271  NE2 HIS A 263      77.117  70.783 105.329  1.00  0.00           N
ATOM   4273  CD2 HIS A 263      77.998  70.043 104.569  1.00  0.00           C
ATOM   4275  C   HIS A 263      79.908  68.023 103.039  1.00  0.00           C
ATOM   4276  OT1 HIS A 263      80.167  67.023 103.739  1.00  0.00           O
ATOM   4277  OT2 HIS A 263      80.487  69.143 103.129  1.00  0.00           O
ATOM   4278  NH3 POPEB 264     103.868  44.533  70.299  1.00  0.00           N
ATOM   4282  C12 POPEB 264     104.057  45.234  71.609  1.00  0.00           C
ATOM   4285  C11 POPEB 264     103.157  44.632  72.720  1.00  0.00           C
ATOM   4288  P   POPEB 264     101.368  43.062  71.619  1.00  0.00           P
ATOM   4289  O13 POPEB 264     102.618  42.313  71.369  1.00  0.00           O
ATOM   4290  O14 POPEB 264     100.298  42.423  72.390  1.00  0.00           O
ATOM   4291  O11 POPEB 264     100.837  43.533  70.189  1.00  0.00           O
ATOM   4292  O12 POPEB 264     101.797  44.433  72.299  1.00  0.00           O
ATOM   4293  C1  POPEB 264      99.857  42.693  69.560  1.00  0.00           C
ATOM   4296  C2  POPEB 264      99.328  43.213  68.179  1.00  0.00           C
ATOM   4298  O21 POPEB 264     100.398  43.393  67.229  1.00  0.00           O
ATOM   4299  C21 POPEB 264     100.748  42.303  66.589  1.00  0.00           C
ATOM   4300  O22 POPEB 264     100.347  41.173  66.800  1.00  0.00           O
ATOM   4301  C22 POPEB 264     101.737  42.703  65.509  1.00  0.00           C
ATOM   4304  C3  POPEB 264      98.488  44.523  68.239  1.00  0.00           C
ATOM   4307  O31 POPEB 264      98.007  44.912  66.919  1.00  0.00           O
ATOM   4308  C31 POPEB 264      98.688  45.863  66.309  1.00  0.00           C
ATOM   4309  O32 POPEB 264      99.517  46.593  66.819  1.00  0.00           O
ATOM   4310  C32 POPEB 264      98.218  45.952  64.859  1.00  0.00           C
ATOM   4313  C23 POPEB 264     102.307  41.534  64.689  1.00  0.00           C
ATOM   4316  C24 POPEB 264     103.407  42.053  63.769  1.00  0.00           C
ATOM   4319  C25 POPEB 264     104.108  40.973  62.939  1.00  0.00           C
ATOM   4322  C26 POPEB 264     103.197  40.333  61.889  1.00  0.00           C
ATOM   4325  C27 POPEB 264     104.017  39.533  60.879  1.00  0.00           C
ATOM   4328  C28 POPEB 264     103.187  38.803  59.799  1.00  0.00           C
ATOM   4331  C29 POPEB 264     102.807  39.693  58.649  1.00  0.00           C
ATOM   4333 0C21 POPEB 264     103.567  39.964  57.569  1.00  0.00           C
ATOM   4335 1C21 POPEB 264     104.967  39.452  57.309  1.00  0.00           C
ATOM   4338 2C21 POPEB 264     105.087  38.574  56.049  1.00  0.00           C
ATOM   4341 3C21 POPEB 264     106.538  38.132  55.790  1.00  0.00           C
ATOM   4344 4C21 POPEB 264     106.667  37.283  54.519  1.00  0.00           C
ATOM   4347 5C21 POPEB 264     108.117  36.923  54.149  1.00  0.00           C
ATOM   4350 6C21 POPEB 264     108.837  36.023  55.159  1.00  0.00           C
ATOM   4353 7C21 POPEB 264     110.197  35.543  54.619  1.00  0.00           C
ATOM   4356 8C21 POPEB 264     111.028  34.703  55.589  1.00  0.00           C
ATOM   4360  C33 POPEB 264      96.688  46.022  64.649  1.00  0.00           C
ATOM   4363  C34 POPEB 264      96.377  46.503  63.229  1.00  0.00           C
ATOM   4366  C35 POPEB 264      94.967  47.103  63.039  1.00  0.00           C
ATOM   4369  C36 POPEB 264      94.488  46.963  61.589  1.00  0.00           C
ATOM   4372  C37 POPEB 264      93.798  45.613  61.389  1.00  0.00           C
ATOM   4375  C38 POPEB 264      93.147  45.383  60.029  1.00  0.00           C
ATOM   4378  C39 POPEB 264      92.368  44.054  60.059  1.00  0.00           C
ATOM   4381 0C31 POPEB 264      91.877  43.592  58.689  1.00  0.00           C
ATOM   4384 1C31 POPEB 264      91.188  42.233  58.759  1.00  0.00           C
ATOM   4387 2C31 POPEB 264      90.848  41.664  57.379  1.00  0.00           C
ATOM   4390 3C31 POPEB 264      90.067  40.333  57.449  1.00  0.00           C
ATOM   4393 4C31 POPEB 264      88.638  40.453  56.900  1.00  0.00           C
ATOM   4396 5C31 POPEB 264      87.968  39.083  56.699  1.00  0.00           C
ATOM   4399 6C31 POPEB 264      86.617  39.173  55.979  1.00  0.00           C
ATOM   4403  NH3 POPEC 265      76.917  57.813  32.519  1.00  0.00           N
ATOM   4407  C12 POPEC 265      76.737  59.213  33.019  1.00  0.00           C
ATOM   4410  C11 POPEC 265      75.578  59.382  34.019  1.00  0.00           C
ATOM   4413  P   POPEC 265      75.397  61.973  33.709  1.00  0.00           P
ATOM   4414  O13 POPEC 265      76.657  62.454  33.119  1.00  0.00           O
ATOM   4415  O14 POPEC 265      74.257  61.753  32.779  1.00  0.00           O
ATOM   4416  O11 POPEC 265      74.898  63.062  34.729  1.00  0.00           O
ATOM   4417  O12 POPEC 265      75.627  60.683  34.609  1.00  0.00           O
ATOM   4418  C1  POPEC 265      75.898  63.943  35.269  1.00  0.00           C
ATOM   4421  C2  POPEC 265      75.377  64.564  36.559  1.00  0.00           C
ATOM   4423  O21 POPEC 265      75.767  65.933  36.669  1.00  0.00           O
ATOM   4424  C21 POPEC 265      76.938  66.243  37.149  1.00  0.00           C
ATOM   4425  O22 POPEC 265      77.897  65.513  37.309  1.00  0.00           O
ATOM   4426  C22 POPEC 265      76.857  67.713  37.589  1.00  0.00           C
ATOM   4429  C3  POPEC 265      75.677  63.664  37.799  1.00  0.00           C
ATOM   4432  O31 POPEC 265      75.248  64.253  39.049  1.00  0.00           O
ATOM   4433  C31 POPEC 265      74.867  63.333  39.949  1.00  0.00           C
ATOM   4434  O32 POPEC 265      75.167  62.153  39.889  1.00  0.00           O
ATOM   4435  C32 POPEC 265      73.897  63.943  40.959  1.00  0.00           C
ATOM   4438  C23 POPEC 265      76.487  67.854  39.089  1.00  0.00           C
ATOM   4441  C24 POPEC 265      75.318  68.812  39.349  1.00  0.00           C
ATOM   4444  C25 POPEC 265      74.817  68.812  40.809  1.00  0.00           C
ATOM   4447  C26 POPEC 265      75.548  69.733  41.809  1.00  0.00           C
ATOM   4450  C27 POPEC 265      76.877  69.203  42.409  1.00  0.00           C
ATOM   4453  C28 POPEC 265      77.498  70.223  43.399  1.00  0.00           C
ATOM   4456  C29 POPEC 265      78.437  69.653  44.439  1.00  0.00           C
ATOM   4458 0C21 POPEC 265      78.098  69.323  45.699  1.00  0.00           C
ATOM   4460 1C21 POPEC 265      76.688  69.333  46.249  1.00  0.00           C
ATOM   4463 2C21 POPEC 265      76.288  70.603  47.019  1.00  0.00           C
ATOM   4466 3C21 POPEC 265      76.807  70.673  48.469  1.00  0.00           C
ATOM   4469 4C21 POPEC 265      76.148  71.853  49.209  1.00  0.00           C
ATOM   4472 5C21 POPEC 265      76.577  72.012  50.679  1.00  0.00           C
ATOM   4475 6C21 POPEC 265      76.167  73.393  51.199  1.00  0.00           C
ATOM   4478 7C21 POPEC 265      76.467  73.663  52.669  1.00  0.00           C
ATOM   4481 8C21 POPEC 265      76.127  75.103  53.080  1.00  0.00           C
ATOM   4485  C33 POPEC 265      74.227  63.683  42.439  1.00  0.00           C
ATOM   4488  C34 POPEC 265      74.178  64.984  43.259  1.00  0.00           C
ATOM   4491  C35 POPEC 265      74.138  64.733  44.769  1.00  0.00           C
ATOM   4494  C36 POPEC 265      74.068  66.043  45.579  1.00  0.00           C
ATOM   4497  C37 POPEC 265      73.718  65.773  47.049  1.00  0.00           C
ATOM   4500  C38 POPEC 265      73.837  67.023  47.939  1.00  0.00           C
ATOM   4503  C39 POPEC 265      73.487  66.743  49.399  1.00  0.00           C
ATOM   4506 0C31 POPEC 265      73.848  67.923  50.319  1.00  0.00           C
ATOM   4509 1C31 POPEC 265      73.437  67.683  51.769  1.00  0.00           C
ATOM   4512 2C31 POPEC 265      73.908  68.793  52.729  1.00  0.00           C
ATOM   4515 3C31 POPEC 265      73.307  70.173  52.419  1.00  0.00           C
ATOM   4518 4C31 POPEC 265      73.417  71.143  53.599  1.00  0.00           C
ATOM   4521 5C31 POPEC 265      72.778  72.513  53.299  1.00  0.00           C
ATOM   4524 6C31 POPEC 265      72.417  73.303  54.549  1.00  0.00           C
ATOM   4528  NH3 POPED 266      63.367  32.323  31.799  1.00  0.00           N
ATOM   4532  C12 POPED 266      64.778  32.713  31.469  1.00  0.00           C
ATOM   4535  C11 POPED 266      64.837  33.933  30.559  1.00  0.00           C
ATOM   4538  P   POPED 266      66.667  35.643  31.249  1.00  0.00           P
ATOM   4539  O13 POPED 266      68.028  36.043  30.839  1.00  0.00           O
ATOM   4540  O14 POPED 266      65.667  36.733  31.149  1.00  0.00           O
ATOM   4541  O11 POPED 266      66.708  35.133  32.729  1.00  0.00           O
ATOM   4542  O12 POPED 266      66.187  34.363  30.449  1.00  0.00           O
ATOM   4543  C1  POPED 266      65.688  35.423  33.679  1.00  0.00           C
ATOM   4546  C2  POPED 266      66.257  35.464  35.109  1.00  0.00           C
ATOM   4548  O21 POPED 266      66.337  36.833  35.559  1.00  0.00           O
ATOM   4549  C21 POPED 266      65.767  37.083  36.739  1.00  0.00           C
ATOM   4550  O22 POPED 266      66.348  37.603  37.679  1.00  0.00           O
ATOM   4551  C22 POPED 266      64.267  36.753  36.789  1.00  0.00           C
ATOM   4554  C3  POPED 266      67.647  34.753  35.179  1.00  0.00           C
ATOM   4557  O31 POPED 266      68.297  34.853  36.469  1.00  0.00           O
ATOM   4558  C31 POPED 266      67.757  34.083  37.409  1.00  0.00           C
ATOM   4559  O32 POPED 266      66.748  33.413  37.269  1.00  0.00           O
ATOM   4560  C32 POPED 266      68.598  34.203  38.679  1.00  0.00           C
ATOM   4563  C23 POPED 266      63.958  35.534  37.689  1.00  0.00           C
ATOM   4566  C24 POPED 266      62.727  35.723  38.599  1.00  0.00           C
ATOM   4569  C25 POPED 266      62.737  34.743  39.779  1.00  0.00           C
ATOM   4572  C26 POPED 266      62.998  35.413  41.149  1.00  0.00           C
ATOM   4575  C27 POPED 266      63.947  34.613  42.049  1.00  0.00           C
ATOM   4578  C28 POPED 266      64.458  35.393  43.279  1.00  0.00           C
ATOM   4581  C29 POPED 266      63.427  35.573  44.369  1.00  0.00           C
ATOM   4583 0C21 POPED 266      63.348  34.903  45.529  1.00  0.00           C
ATOM   4585 1C21 POPED 266      64.278  33.813  46.029  1.00  0.00           C
ATOM   4588 2C21 POPED 266      64.447  33.823  47.559  1.00  0.00           C
ATOM   4591 3C21 POPED 266      63.218  33.312  48.319  1.00  0.00           C
ATOM   4594 4C21 POPED 266      63.498  33.034  49.809  1.00  0.00           C
ATOM   4597 5C21 POPED 266      62.268  32.463  50.549  1.00  0.00           C
ATOM   4600 6C21 POPED 266      61.368  33.563  51.129  1.00  0.00           C
ATOM   4603 7C21 POPED 266      60.067  33.013  51.719  1.00  0.00           C
ATOM   4606 8C21 POPED 266      59.248  34.073  52.469  1.00  0.00           C
ATOM   4610  C33 POPED 266      67.877  34.993  39.769  1.00  0.00           C
ATOM   4613  C34 POPED 266      68.778  35.353  40.949  1.00  0.00           C
ATOM   4616  C35 POPED 266      68.017  36.153  42.019  1.00  0.00           C
ATOM   4619  C36 POPED 266      68.678  36.183  43.399  1.00  0.00           C
ATOM   4622  C37 POPED 266      67.877  37.013  44.399  1.00  0.00           C
ATOM   4625  C38 POPED 266      68.267  36.753  45.859  1.00  0.00           C
ATOM   4628  C39 POPED 266      67.638  35.483  46.439  1.00  0.00           C
ATOM   4631 0C31 POPED 266      68.068  35.183  47.889  1.00  0.00           C
ATOM   4634 1C31 POPED 266      67.737  36.333  48.859  1.00  0.00           C
ATOM   4637 2C31 POPED 266      68.218  36.073  50.299  1.00  0.00           C
ATOM   4640 3C31 POPED 266      67.127  35.473  51.189  1.00  0.00           C
ATOM   4643 4C31 POPED 266      67.708  34.893  52.489  1.00  0.00           C
ATOM   4646 5C31 POPED 266      66.638  34.463  53.489  1.00  0.00           C
ATOM   4649 6C31 POPED 266      67.237  33.913  54.790  1.00  0.00           C
ATOM   4653  NH3 POPEE 267      20.307  97.943  27.279  1.00  0.00           N
ATOM   4657  C12 POPEE 267      20.848  97.083  26.159  1.00  0.00           C
ATOM   4660  C11 POPEE 267      21.307  95.703  26.639  1.00  0.00           C
ATOM   4663  P   POPEE 267      23.508  94.953  27.789  1.00  0.00           P
ATOM   4664  O13 POPEE 267      22.608  93.913  28.339  1.00  0.00           O
ATOM   4665  O14 POPEE 267      24.867  94.503  27.409  1.00  0.00           O
ATOM   4666  O11 POPEE 267      23.607  96.193  28.769  1.00  0.00           O
ATOM   4667  O12 POPEE 267      22.737  95.613  26.559  1.00  0.00           O
ATOM   4668  C1  POPEE 267      24.817  96.974  28.779  1.00  0.00           C
ATOM   4671  C2  POPEE 267      25.897  96.413  29.759  1.00  0.00           C
ATOM   4673  O21 POPEE 267      25.327  95.683  30.849  1.00  0.00           O
ATOM   4674  C21 POPEE 267      24.518  96.333  31.659  1.00  0.00           C
ATOM   4675  O22 POPEE 267      24.247  97.523  31.619  1.00  0.00           O
ATOM   4676  C22 POPEE 267      23.987  95.373  32.719  1.00  0.00           C
ATOM   4679  C3  POPEE 267      26.877  97.513  30.249  1.00  0.00           C
ATOM   4682  O31 POPEE 267      27.608  97.093  31.419  1.00  0.00           O
ATOM   4683  C31 POPEE 267      28.928  97.193  31.359  1.00  0.00           C
ATOM   4684  O32 POPEE 267      29.598  97.464  30.379  1.00  0.00           O
ATOM   4685  C32 POPEE 267      29.528  96.764  32.689  1.00  0.00           C
ATOM   4688  C23 POPEE 267      24.227  95.934  34.129  1.00  0.00           C
ATOM   4691  C24 POPEE 267      24.237  94.812  35.189  1.00  0.00           C
ATOM   4694  C25 POPEE 267      24.647  95.354  36.559  1.00  0.00           C
ATOM   4697  C26 POPEE 267      24.878  94.253  37.609  1.00  0.00           C
ATOM   4700  C27 POPEE 267      23.567  93.684  38.169  1.00  0.00           C
ATOM   4703  C28 POPEE 267      23.628  92.193  38.529  1.00  0.00           C
ATOM   4706  C29 POPEE 267      24.348  91.953  39.829  1.00  0.00           C
ATOM   4708 0C21 POPEE 267      23.847  91.363  40.939  1.00  0.00           C
ATOM   4710 1C21 POPEE 267      22.467  90.783  41.129  1.00  0.00           C
ATOM   4713 2C21 POPEE 267      21.697  91.533  42.229  1.00  0.00           C
ATOM   4716 3C21 POPEE 267      20.327  90.904  42.529  1.00  0.00           C
ATOM   4719 4C21 POPEE 267      19.927  90.983  44.009  1.00  0.00           C
ATOM   4722 5C21 POPEE 267      20.727  89.994  44.879  1.00  0.00           C
ATOM   4725 6C21 POPEE 267      20.258  89.903  46.339  1.00  0.00           C
ATOM   4728 7C21 POPEE 267      21.128  88.933  47.139  1.00  0.00           C
ATOM   4731 8C21 POPEE 267      20.608  88.633  48.549  1.00  0.00           C
ATOM   4735  C33 POPEE 267      29.348  97.793  33.819  1.00  0.00           C
ATOM   4738  C34 POPEE 267      29.808  97.184  35.139  1.00  0.00           C
ATOM   4741  C35 POPEE 267      29.867  98.124  36.349  1.00  0.00           C
ATOM   4744  C36 POPEE 267      30.737  97.473  37.439  1.00  0.00           C
ATOM   4747  C37 POPEE 267      30.537  98.084  38.829  1.00  0.00           C
ATOM   4750  C38 POPEE 267      31.348  97.353  39.909  1.00  0.00           C
ATOM   4753  C39 POPEE 267      31.247  98.043  41.289  1.00  0.00           C
ATOM   4756 0C31 POPEE 267      31.868  97.213  42.429  1.00  0.00           C
ATOM   4759 1C31 POPEE 267      32.908  98.003  43.249  1.00  0.00           C
ATOM   4762 2C31 POPEE 267      33.467  97.202  44.439  1.00  0.00           C
ATOM   4765 3C31 POPEE 267      34.627  97.953  45.119  1.00  0.00           C
ATOM   4768 4C31 POPEE 267      35.067  97.333  46.449  1.00  0.00           C
ATOM   4771 5C31 POPEE 267      36.028  98.264  47.219  1.00  0.00           C
ATOM   4774 6C31 POPEE 267      36.187  97.914  48.699  1.00  0.00           C
ATOM   4778  NH3 POPEF 268      56.047  32.343  29.739  1.00  0.00           N
ATOM   4782  C12 POPEF 268      55.178  32.593  28.529  1.00  0.00           C
ATOM   4785  C11 POPEF 268      53.987  33.513  28.829  1.00  0.00           C
ATOM   4788  P   POPEF 268      51.868  34.063  27.359  1.00  0.00           P
ATOM   4789  O13 POPEF 268      51.557  34.133  25.919  1.00  0.00           O
ATOM   4790  O14 POPEF 268      51.117  33.093  28.159  1.00  0.00           O
ATOM   4791  O11 POPEF 268      51.508  35.473  27.999  1.00  0.00           O
ATOM   4792  O12 POPEF 268      53.417  33.903  27.589  1.00  0.00           O
ATOM   4793  C1  POPEF 268      52.487  36.503  28.229  1.00  0.00           C
ATOM   4796  C2  POPEF 268      52.367  37.093  29.659  1.00  0.00           C
ATOM   4798  O21 POPEF 268      53.687  37.374  30.159  1.00  0.00           O
ATOM   4799  C21 POPEF 268      53.737  38.393  31.009  1.00  0.00           C
ATOM   4800  O22 POPEF 268      52.837  39.193  31.209  1.00  0.00           O
ATOM   4801  C22 POPEF 268      55.098  38.403  31.679  1.00  0.00           C
ATOM   4804  C3  POPEF 268      51.638  36.113  30.629  1.00  0.00           C
ATOM   4807  O31 POPEF 268      51.748  36.493  32.019  1.00  0.00           O
ATOM   4808  C31 POPEF 268      51.067  35.673  32.829  1.00  0.00           C
ATOM   4809  O32 POPEF 268      50.388  34.733  32.449  1.00  0.00           O
ATOM   4810  C32 POPEF 268      51.257  36.093  34.289  1.00  0.00           C
ATOM   4813  C23 POPEF 268      55.108  38.984  33.109  1.00  0.00           C
ATOM   4816  C24 POPEF 268      54.348  38.123  34.129  1.00  0.00           C
ATOM   4819  C25 POPEF 268      54.397  38.733  35.539  1.00  0.00           C
ATOM   4822  C26 POPEF 268      53.567  37.943  36.559  1.00  0.00           C
ATOM   4825  C27 POPEF 268      53.588  38.533  37.969  1.00  0.00           C
ATOM   4828  C28 POPEF 268      52.818  37.673  38.979  1.00  0.00           C
ATOM   4831  C29 POPEF 268      53.087  38.083  40.409  1.00  0.00           C
ATOM   4833 0C21 POPEF 268      52.177  38.202  41.389  1.00  0.00           C
ATOM   4835 1C21 POPEF 268      50.708  37.874  41.269  1.00  0.00           C
ATOM   4838 2C21 POPEF 268      49.987  37.874  42.629  1.00  0.00           C
ATOM   4841 3C21 POPEF 268      50.517  36.813  43.619  1.00  0.00           C
ATOM   4844 4C21 POPEF 268      49.487  36.423  44.699  1.00  0.00           C
ATOM   4847 5C21 POPEF 268      49.278  37.463  45.809  1.00  0.00           C
ATOM   4850 6C21 POPEF 268      48.118  37.083  46.729  1.00  0.00           C
ATOM   4853 7C21 POPEF 268      47.958  38.023  47.929  1.00  0.00           C
ATOM   4856 8C21 POPEF 268      46.787  37.673  48.849  1.00  0.00           C
ATOM   4860  C33 POPEF 268      50.228  35.443  35.249  1.00  0.00           C
ATOM   4863  C34 POPEF 268      50.727  35.343  36.709  1.00  0.00           C
ATOM   4866  C35 POPEF 268      51.987  34.483  36.789  1.00  0.00           C
ATOM   4869  C36 POPEF 268      52.237  33.763  38.119  1.00  0.00           C
ATOM   4872  C37 POPEF 268      53.287  32.673  37.859  1.00  0.00           C
ATOM   4875  C38 POPEF 268      53.858  31.983  39.099  1.00  0.00           C
ATOM   4878  C39 POPEF 268      54.958  30.993  38.689  1.00  0.00           C
ATOM   4881 0C31 POPEF 268      56.107  30.913  39.679  1.00  0.00           C
ATOM   4884 1C31 POPEF 268      57.237  30.053  39.109  1.00  0.00           C
ATOM   4887 2C31 POPEF 268      58.437  29.963  40.059  1.00  0.00           C
ATOM   4890 3C31 POPEF 268      58.177  29.053  41.269  1.00  0.00           C
ATOM   4893 4C31 POPEF 268      57.707  27.643  40.859  1.00  0.00           C
ATOM   4896 5C31 POPEF 268      57.958  26.583  41.919  1.00  0.00           C
ATOM   4899 6C31 POPEF 268      57.367  25.223  41.539  1.00  0.00           C
ATOM   4903  NH3 POPEG 269      29.507 126.713  25.299  1.00  0.00           N
ATOM   4907  C12 POPEG 269      30.208 125.472  24.829  1.00  0.00           C
ATOM   4910  C11 POPEG 269      31.298 125.064  25.839  1.00  0.00           C
ATOM   4913  P   POPEG 269      30.807 122.643  26.689  1.00  0.00           P
ATOM   4914  O13 POPEG 269      29.588 122.333  25.929  1.00  0.00           O
ATOM   4915  O14 POPEG 269      32.118 122.233  26.119  1.00  0.00           O
ATOM   4916  O11 POPEG 269      30.677 122.114  28.179  1.00  0.00           O
ATOM   4917  O12 POPEG 269      30.827 124.213  26.889  1.00  0.00           O
ATOM   4918  C1  POPEG 269      31.688 122.503  29.119  1.00  0.00           C
ATOM   4921  C2  POPEG 269      31.938 121.384  30.169  1.00  0.00           C
ATOM   4923  O21 POPEG 269      33.147 121.673  30.889  1.00  0.00           O
ATOM   4924  C21 POPEG 269      33.208 122.412  32.009  1.00  0.00           C
ATOM   4925  O22 POPEG 269      34.267 122.774  32.479  1.00  0.00           O
ATOM   4926  C22 POPEG 269      31.857 122.762  32.639  1.00  0.00           C
ATOM   4929  C3  POPEG 269      32.107 120.003  29.479  1.00  0.00           C
ATOM   4932  O31 POPEG 269      32.717 119.033  30.369  1.00  0.00           O
ATOM   4933  C31 POPEG 269      31.897 118.264  31.059  1.00  0.00           C
ATOM   4934  O32 POPEG 269      30.688 118.154  30.869  1.00  0.00           O
ATOM   4935  C32 POPEG 269      32.647 117.552  32.179  1.00  0.00           C
ATOM   4938  C23 POPEG 269      32.057 123.623  33.919  1.00  0.00           C
ATOM   4941  C24 POPEG 269      30.767 124.063  34.649  1.00  0.00           C
ATOM   4944  C25 POPEG 269      30.138 123.003  35.569  1.00  0.00           C
ATOM   4947  C26 POPEG 269      30.977 122.733  36.819  1.00  0.00           C
ATOM   4950  C27 POPEG 269      30.438 121.613  37.719  1.00  0.00           C
ATOM   4953  C28 POPEG 269      31.477 121.184  38.769  1.00  0.00           C
ATOM   4956  C29 POPEG 269      30.887 120.383  39.909  1.00  0.00           C
ATOM   4958 0C21 POPEG 269      30.598 120.833  41.139  1.00  0.00           C
ATOM   4960 1C21 POPEG 269      30.737 122.243  41.639  1.00  0.00           C
ATOM   4963 2C21 POPEG 269      29.908 123.264  40.819  1.00  0.00           C
ATOM   4966 3C21 POPEG 269      29.787 124.632  41.509  1.00  0.00           C
ATOM   4969 4C21 POPEG 269      28.658 124.673  42.549  1.00  0.00           C
ATOM   4972 5C21 POPEG 269      28.707 125.963  43.389  1.00  0.00           C
ATOM   4975 6C21 POPEG 269      28.417 125.743  44.889  1.00  0.00           C
ATOM   4978 7C21 POPEG 269      29.437 124.833  45.589  1.00  0.00           C
ATOM   4981 8C21 POPEG 269      29.188 124.684  47.089  1.00  0.00           C
ATOM   4985  C33 POPEG 269      31.927 117.653  33.549  1.00  0.00           C
ATOM   4988  C34 POPEG 269      32.888 117.574  34.749  1.00  0.00           C
ATOM   4991  C35 POPEG 269      32.197 117.543  36.139  1.00  0.00           C
ATOM   4994  C36 POPEG 269      33.167 117.223  37.290  1.00  0.00           C
ATOM   4997  C37 POPEG 269      32.608 117.434  38.699  1.00  0.00           C
ATOM   5000  C38 POPEG 269      33.428 116.673  39.759  1.00  0.00           C
ATOM   5003  C39 POPEG 269      33.267 117.193  41.199  1.00  0.00           C
ATOM   5006 0C31 POPEG 269      31.877 117.003  41.849  1.00  0.00           C
ATOM   5009 1C31 POPEG 269      31.997 117.033  43.379  1.00  0.00           C
ATOM   5012 2C31 POPEG 269      30.657 116.983  44.149  1.00  0.00           C
ATOM   5015 3C31 POPEG 269      30.237 118.353  44.709  1.00  0.00           C
ATOM   5018 4C31 POPEG 269      29.258 118.224  45.889  1.00  0.00           C
ATOM   5021 5C31 POPEG 269      28.737 119.583  46.359  1.00  0.00           C
ATOM   5024 6C31 POPEG 269      27.778 119.493  47.549  1.00  0.00           C
ATOM   5028  NH3 POPEH 270      20.167  63.503  28.109  1.00  0.00           N
ATOM   5032  C12 POPEH 270      19.487  64.723  27.529  1.00  0.00           C
ATOM   5035  C11 POPEH 270      18.687  64.383  26.229  1.00  0.00           C
ATOM   5038  P   POPEH 270      16.607  65.833  26.709  1.00  0.00           P
ATOM   5039  O13 POPEH 270      17.038  66.993  27.499  1.00  0.00           O
ATOM   5040  O14 POPEH 270      15.387  65.993  25.899  1.00  0.00           O
ATOM   5041  O11 POPEH 270      16.508  64.543  27.629  1.00  0.00           O
ATOM   5042  O12 POPEH 270      17.848  65.453  25.779  1.00  0.00           O
ATOM   5043  C1  POPEH 270      15.458  64.013  28.419  1.00  0.00           C
ATOM   5046  C2  POPEH 270      15.977  63.583  29.829  1.00  0.00           C
ATOM   5048  O21 POPEH 270      14.907  62.914  30.539  1.00  0.00           O
ATOM   5049  C21 POPEH 270      15.247  62.062  31.519  1.00  0.00           C
ATOM   5050  O22 POPEH 270      16.377  61.683  31.759  1.00  0.00           O
ATOM   5051  C22 POPEH 270      13.997  61.633  32.299  1.00  0.00           C
ATOM   5054  C3  POPEH 270      16.477  64.833  30.599  1.00  0.00           C
ATOM   5057  O31 POPEH 270      17.287  64.463  31.729  1.00  0.00           O
ATOM   5058  C31 POPEH 270      16.708  64.523  32.909  1.00  0.00           C
ATOM   5059  O32 POPEH 270      15.557  64.882  33.119  1.00  0.00           O
ATOM   5060  C32 POPEH 270      17.707  64.023  33.949  1.00  0.00           C
ATOM   5063  C23 POPEH 270      14.167  60.333  33.129  1.00  0.00           C
ATOM   5066  C24 POPEH 270      12.887  59.883  33.869  1.00  0.00           C
ATOM   5069  C25 POPEH 270      12.277  60.983  34.759  1.00  0.00           C
ATOM   5072  C26 POPEH 270      11.147  60.493  35.679  1.00  0.00           C
ATOM   5075  C27 POPEH 270      10.367  61.624  36.369  1.00  0.00           C
ATOM   5078  C28 POPEH 270       9.397  61.133  37.469  1.00  0.00           C
ATOM   5081  C29 POPEH 270       8.508  59.993  37.059  1.00  0.00           C
ATOM   5083 0C21 POPEH 270       8.307  58.853  37.759  1.00  0.00           C
ATOM   5085 1C21 POPEH 270       8.928  58.513  39.089  1.00  0.00           C
ATOM   5088 2C21 POPEH 270       8.477  59.413  40.269  1.00  0.00           C
ATOM   5091 3C21 POPEH 270       9.067  58.953  41.609  1.00  0.00           C
ATOM   5094 4C21 POPEH 270       8.987  60.042  42.679  1.00  0.00           C
ATOM   5097 5C21 POPEH 270       9.367  59.543  44.079  1.00  0.00           C
ATOM   5100 6C21 POPEH 270       9.397  60.673  45.119  1.00  0.00           C
ATOM   5103 7C21 POPEH 270       9.768  60.164  46.519  1.00  0.00           C
ATOM   5106 8C21 POPEH 270       9.457  61.162  47.629  1.00  0.00           C
ATOM   5110  C33 POPEH 270      17.157  63.984  35.379  1.00  0.00           C
ATOM   5113  C34 POPEH 270      16.897  65.374  35.979  1.00  0.00           C
ATOM   5116  C35 POPEH 270      16.157  65.243  37.309  1.00  0.00           C
ATOM   5119  C36 POPEH 270      15.838  66.583  37.969  1.00  0.00           C
ATOM   5122  C37 POPEH 270      14.707  66.493  39.009  1.00  0.00           C
ATOM   5125  C38 POPEH 270      15.067  65.713  40.289  1.00  0.00           C
ATOM   5128  C39 POPEH 270      14.838  64.193  40.229  1.00  0.00           C
ATOM   5131 0C31 POPEH 270      13.377  63.792  40.009  1.00  0.00           C
ATOM   5134 1C31 POPEH 270      13.147  62.283  40.169  1.00  0.00           C
ATOM   5137 2C31 POPEH 270      13.157  61.833  41.629  1.00  0.00           C
ATOM   5140 3C31 POPEH 270      12.977  60.323  41.729  1.00  0.00           C
ATOM   5143 4C31 POPEH 270      13.178  59.833  43.159  1.00  0.00           C
ATOM   5146 5C31 POPEH 270      13.227  58.312  43.249  1.00  0.00           C
ATOM   5149 6C31 POPEH 270      13.008  57.813  44.659  1.00  0.00           C
ATOM   5153  NH3 POPEI 271      92.947  10.183  31.159  1.00  0.00           N
ATOM   5157  C12 POPEI 271      94.097  10.303  30.189  1.00  0.00           C
ATOM   5160  C11 POPEI 271      95.048  11.443  30.599  1.00  0.00           C
ATOM   5163  P   POPEI 271      97.627  11.283  31.129  1.00  0.00           P
ATOM   5164  O13 POPEI 271      98.857  10.923  30.399  1.00  0.00           O
ATOM   5165  O14 POPEI 271      97.627  12.613  31.769  1.00  0.00           O
ATOM   5166  O11 POPEI 271      97.378  10.213  32.289  1.00  0.00           O
ATOM   5167  O12 POPEI 271      96.368  11.123  30.159  1.00  0.00           O
ATOM   5168  C1  POPEI 271      98.427   9.313  32.679  1.00  0.00           C
ATOM   5171  C2  POPEI 271      98.467   8.923  34.199  1.00  0.00           C
ATOM   5173  O21 POPEI 271      97.368   8.073  34.559  1.00  0.00           O
ATOM   5174  C21 POPEI 271      97.637   6.763  34.459  1.00  0.00           C
ATOM   5175  O22 POPEI 271      98.618   6.283  33.909  1.00  0.00           O
ATOM   5176  C22 POPEI 271      96.648   5.963  35.299  1.00  0.00           C
ATOM   5179  C3  POPEI 271      98.507  10.163  35.149  1.00  0.00           C
ATOM   5182  O31 POPEI 271      98.297   9.833  36.549  1.00  0.00           O
ATOM   5183  C31 POPEI 271      99.348   9.273  37.159  1.00  0.00           C
ATOM   5184  O32 POPEI 271     100.428   9.063  36.639  1.00  0.00           O
ATOM   5185  C32 POPEI 271      98.987   8.873  38.599  1.00  0.00           C
ATOM   5188  C23 POPEI 271      97.338   4.693  35.859  1.00  0.00           C
ATOM   5191  C24 POPEI 271      96.788   4.193  37.199  1.00  0.00           C
ATOM   5194  C25 POPEI 271      95.328   3.743  37.189  1.00  0.00           C
ATOM   5197  C26 POPEI 271      94.528   4.403  38.309  1.00  0.00           C
ATOM   5200  C27 POPEI 271      93.157   3.763  38.540  1.00  0.00           C
ATOM   5203  C28 POPEI 271      92.497   4.213  39.859  1.00  0.00           C
ATOM   5206  C29 POPEI 271      93.178   3.663  41.079  1.00  0.00           C
ATOM   5208 0C21 POPEI 271      92.597   2.993  42.089  1.00  0.00           C
ATOM   5210 1C21 POPEI 271      91.138   2.643  42.249  1.00  0.00           C
ATOM   5213 2C21 POPEI 271      90.487   3.643  43.209  1.00  0.00           C
ATOM   5216 3C21 POPEI 271      89.017   3.353  43.529  1.00  0.00           C
ATOM   5219 4C21 POPEI 271      88.407   4.523  44.299  1.00  0.00           C
ATOM   5222 5C21 POPEI 271      87.128   4.173  45.069  1.00  0.00           C
ATOM   5225 6C21 POPEI 271      85.888   3.983  44.189  1.00  0.00           C
ATOM   5228 7C21 POPEI 271      84.628   3.873  45.049  1.00  0.00           C
ATOM   5231 8C21 POPEI 271      83.318   3.713  44.279  1.00  0.00           C
ATOM   5235  C33 POPEI 271      98.628   7.373  38.699  1.00  0.00           C
ATOM   5238  C34 POPEI 271      97.968   6.963  40.029  1.00  0.00           C
ATOM   5241  C35 POPEI 271      98.857   7.183  41.259  1.00  0.00           C
ATOM   5244  C36 POPEI 271      98.287   8.233  42.219  1.00  0.00           C
ATOM   5247  C37 POPEI 271      99.108   8.353  43.519  1.00  0.00           C
ATOM   5250  C38 POPEI 271      98.267   8.703  44.759  1.00  0.00           C
ATOM   5253  C39 POPEI 271      98.957   8.333  46.079  1.00  0.00           C
ATOM   5256 0C31 POPEI 271     100.067   9.313  46.499  1.00  0.00           C
ATOM   5259 1C31 POPEI 271     100.958   8.743  47.609  1.00  0.00           C
ATOM   5262 2C31 POPEI 271     101.128   9.683  48.819  1.00  0.00           C
ATOM   5265 3C31 POPEI 271     102.077   9.083  49.869  1.00  0.00           C
ATOM   5268 4C31 POPEI 271     102.037   9.823  51.209  1.00  0.00           C
ATOM   5271 5C31 POPEI 271     103.028   9.243  52.219  1.00  0.00           C
ATOM   5274 6C31 POPEI 271     103.017   9.953  53.579  1.00  0.00           C
ATOM   5278  NH3 POPEJ 272      38.077  95.864  68.489  1.00  0.00           N
ATOM   5282  C12 POPEJ 272      37.487  97.233  68.540  1.00  0.00           C
ATOM   5285  C11 POPEJ 272      37.388  97.783  69.969  1.00  0.00           C
ATOM   5288  P   POPEJ 272      36.008  99.953  69.479  1.00  0.00           P
ATOM   5289  O13 POPEJ 272      34.947  98.993  69.119  1.00  0.00           O
ATOM   5290  O14 POPEJ 272      35.577 100.904  70.519  1.00  0.00           O
ATOM   5291  O11 POPEJ 272      36.477 100.724  68.169  1.00  0.00           O
ATOM   5292  O12 POPEJ 272      37.297  99.193  69.960  1.00  0.00           O
ATOM   5293  C1  POPEJ 272      35.568 100.973  67.080  1.00  0.00           C
ATOM   5296  C2  POPEJ 272      36.158 100.573  65.689  1.00  0.00           C
ATOM   5298  O21 POPEJ 272      35.638 101.343  64.569  1.00  0.00           O
ATOM   5299  C21 POPEJ 272      34.327 101.253  64.309  1.00  0.00           C
ATOM   5300  O22 POPEJ 272      33.517 100.683  65.009  1.00  0.00           O
ATOM   5301  C22 POPEJ 272      33.958 101.913  62.989  1.00  0.00           C
ATOM   5304  C3  POPEJ 272      36.037  99.033  65.449  1.00  0.00           C
ATOM   5307  O31 POPEJ 272      36.868  98.613  64.339  1.00  0.00           O
ATOM   5308  C31 POPEJ 272      38.147  98.434  64.649  1.00  0.00           C
ATOM   5309  O32 POPEJ 272      38.628  98.513  65.759  1.00  0.00           O
ATOM   5310  C32 POPEJ 272      38.938  98.143  63.379  1.00  0.00           C
ATOM   5313  C23 POPEJ 272      32.697 101.223  62.399  1.00  0.00           C
ATOM   5316  C24 POPEJ 272      32.337 101.613  60.969  1.00  0.00           C
ATOM   5319  C25 POPEJ 272      30.917 101.153  60.559  1.00  0.00           C
ATOM   5322  C26 POPEJ 272      30.767  99.702  60.039  1.00  0.00           C
ATOM   5325  C27 POPEJ 272      29.507  99.544  59.169  1.00  0.00           C
ATOM   5328  C28 POPEJ 272      29.507  98.312  58.220  1.00  0.00           C
ATOM   5331  C29 POPEJ 272      28.997  97.044  58.849  1.00  0.00           C
ATOM   5333 0C21 POPEJ 272      28.127  96.174  58.290  1.00  0.00           C
ATOM   5335 1C21 POPEJ 272      27.577  96.232  56.879  1.00  0.00           C
ATOM   5338 2C21 POPEJ 272      26.217  96.953  56.709  1.00  0.00           C
ATOM   5341 3C21 POPEJ 272      25.907  97.184  55.219  1.00  0.00           C
ATOM   5344 4C21 POPEJ 272      24.497  97.692  54.899  1.00  0.00           C
ATOM   5347 5C21 POPEJ 272      24.358  98.084  53.419  1.00  0.00           C
ATOM   5350 6C21 POPEJ 272      22.917  98.323  52.949  1.00  0.00           C
ATOM   5353 7C21 POPEJ 272      22.848  98.814  51.489  1.00  0.00           C
ATOM   5356 8C21 POPEJ 272      21.428  99.073  50.969  1.00  0.00           C
ATOM   5360  C33 POPEJ 272      40.298  98.872  63.389  1.00  0.00           C
ATOM   5363  C34 POPEJ 272      41.278  98.333  62.339  1.00  0.00           C
ATOM   5366  C35 POPEJ 272      41.818  96.913  62.639  1.00  0.00           C
ATOM   5369  C36 POPEJ 272      42.468  96.823  64.029  1.00  0.00           C
ATOM   5372  C37 POPEJ 272      43.307  95.563  64.289  1.00  0.00           C
ATOM   5375  C38 POPEJ 272      44.687  95.563  63.589  1.00  0.00           C
ATOM   5378  C39 POPEJ 272      44.737  94.483  62.509  1.00  0.00           C
ATOM   5381 0C31 POPEJ 272      46.098  94.264  61.830  1.00  0.00           C
ATOM   5384 1C31 POPEJ 272      46.037  93.113  60.809  1.00  0.00           C
ATOM   5387 2C31 POPEJ 272      47.377  92.902  60.099  1.00  0.00           C
ATOM   5390 3C31 POPEJ 272      47.297  91.874  58.959  1.00  0.00           C
ATOM   5393 4C31 POPEJ 272      46.927  92.523  57.609  1.00  0.00           C
ATOM   5396 5C31 POPEJ 272      47.187  91.594  56.419  1.00  0.00           C
ATOM   5399 6C31 POPEJ 272      47.367  92.342  55.099  1.00  0.00           C
ATOM   5403  NH3 POPEK 273      50.347  71.073  29.669  1.00  0.00           N
ATOM   5407  C12 POPEK 273      49.467  70.993  28.459  1.00  0.00           C
ATOM   5410  C11 POPEK 273      48.118  70.374  28.799  1.00  0.00           C
ATOM   5413  P   POPEK 273      45.827  70.164  27.619  1.00  0.00           P
ATOM   5414  O13 POPEK 273      45.057  70.883  26.589  1.00  0.00           O
ATOM   5415  O14 POPEK 273      46.187  68.743  27.399  1.00  0.00           O
ATOM   5416  O11 POPEK 273      45.137  70.363  29.029  1.00  0.00           O
ATOM   5417  O12 POPEK 273      47.177  70.923  27.879  1.00  0.00           O
ATOM   5418  C1  POPEK 273      44.278  69.374  29.559  1.00  0.00           C
ATOM   5421  C2  POPEK 273      44.118  69.643  31.079  1.00  0.00           C
ATOM   5423  O21 POPEK 273      43.248  68.704  31.699  1.00  0.00           O
ATOM   5424  C21 POPEK 273      43.658  67.454  31.849  1.00  0.00           C
ATOM   5425  O22 POPEK 273      44.757  67.003  31.559  1.00  0.00           O
ATOM   5426  C22 POPEK 273      42.497  66.613  32.369  1.00  0.00           C
ATOM   5429  C3  POPEK 273      43.547  71.073  31.319  1.00  0.00           C
ATOM   5432  O31 POPEK 273      43.667  71.414  32.719  1.00  0.00           O
ATOM   5433  C31 POPEK 273      42.588  71.243  33.469  1.00  0.00           C
ATOM   5434  O32 POPEK 273      41.478  70.923  33.089  1.00  0.00           O
ATOM   5435  C32 POPEK 273      42.987  71.473  34.929  1.00  0.00           C
ATOM   5438  C23 POPEK 273      42.417  66.414  33.899  1.00  0.00           C
ATOM   5441  C24 POPEK 273      40.958  66.213  34.329  1.00  0.00           C
ATOM   5444  C25 POPEK 273      40.417  67.382  35.159  1.00  0.00           C
ATOM   5447  C26 POPEK 273      40.708  67.204  36.649  1.00  0.00           C
ATOM   5450  C27 POPEK 273      40.088  68.314  37.499  1.00  0.00           C
ATOM   5453  C28 POPEK 273      40.347  68.124  38.999  1.00  0.00           C
ATOM   5456  C29 POPEK 273      40.007  69.353  39.790  1.00  0.00           C
ATOM   5458 0C21 POPEK 273      39.157  69.452  40.829  1.00  0.00           C
ATOM   5460 1C21 POPEK 273      38.368  68.314  41.429  1.00  0.00           C
ATOM   5463 2C21 POPEK 273      37.087  68.753  42.169  1.00  0.00           C
ATOM   5466 3C21 POPEK 273      37.367  69.573  43.439  1.00  0.00           C
ATOM   5469 4C21 POPEK 273      36.158  69.723  44.379  1.00  0.00           C
ATOM   5472 5C21 POPEK 273      34.967  70.453  43.739  1.00  0.00           C
ATOM   5475 6C21 POPEK 273      33.817  70.683  44.719  1.00  0.00           C
ATOM   5478 7C21 POPEK 273      32.528  71.143  44.029  1.00  0.00           C
ATOM   5481 8C21 POPEK 273      31.358  71.353  44.989  1.00  0.00           C
ATOM   5485  C33 POPEK 273      42.028  72.393  35.719  1.00  0.00           C
ATOM   5488  C34 POPEK 273      42.528  72.653  37.149  1.00  0.00           C
ATOM   5491  C35 POPEK 273      41.748  73.743  37.919  1.00  0.00           C
ATOM   5494  C36 POPEK 273      40.228  73.543  37.869  1.00  0.00           C
ATOM   5497  C37 POPEK 273      39.458  74.104  39.079  1.00  0.00           C
ATOM   5500  C38 POPEK 273      39.437  73.133  40.269  1.00  0.00           C
ATOM   5503  C39 POPEK 273      40.347  73.493  41.449  1.00  0.00           C
ATOM   5506 0C31 POPEK 273      39.838  74.683  42.269  1.00  0.00           C
ATOM   5509 1C31 POPEK 273      38.477  74.452  42.959  1.00  0.00           C
ATOM   5512 2C31 POPEK 273      38.048  75.683  43.769  1.00  0.00           C
ATOM   5515 3C31 POPEK 273      36.588  75.633  44.259  1.00  0.00           C
ATOM   5518 4C31 POPEK 273      36.278  74.523  45.269  1.00  0.00           C
ATOM   5521 5C31 POPEK 273      35.417  75.033  46.439  1.00  0.00           C
ATOM   5524 6C31 POPEK 273      35.057  73.963  47.469  1.00  0.00           C
ATOM   5528  NH3 POPEL 274       6.137  23.333  29.699  1.00  0.00           N
ATOM   5532  C12 POPEL 274       4.847  23.243  30.479  1.00  0.00           C
ATOM   5535  C11 POPEL 274       3.597  22.843  29.669  1.00  0.00           C
ATOM   5538  P   POPEL 274       0.987  22.833  30.319  1.00  0.00           P
ATOM   5539  O13 POPEL 274       0.147  23.683  29.439  1.00  0.00           O
ATOM   5540  O14 POPEL 274       0.977  21.373  30.129  1.00  0.00           O
ATOM   5541  O11 POPEL 274       0.457  23.093  31.779  1.00  0.00           O
ATOM   5542  O12 POPEL 274       2.467  23.363  30.379  1.00  0.00           O
ATOM   5543  C1  POPEL 274       1.207  23.753  32.799  1.00  0.00           C
ATOM   5546  C2  POPEL 274       1.687  22.753  33.889  1.00  0.00           C
ATOM   5548  O21 POPEL 274       2.157  23.533  35.009  1.00  0.00           O
ATOM   5549  C21 POPEL 274       1.817  23.043  36.189  1.00  0.00           C
ATOM   5550  O22 POPEL 274       0.987  22.173  36.379  1.00  0.00           O
ATOM   5551  C22 POPEL 274       2.627  23.743  37.279  1.00  0.00           C
ATOM   5554  C3  POPEL 274       2.817  21.813  33.379  1.00  0.00           C
ATOM   5557  O31 POPEL 274       3.297  20.893  34.379  1.00  0.00           O
ATOM   5558  C31 POPEL 274       2.637  19.743  34.509  1.00  0.00           C
ATOM   5559  O32 POPEL 274       1.587  19.473  33.959  1.00  0.00           O
ATOM   5560  C32 POPEL 274       3.457  18.853  35.449  1.00  0.00           C
ATOM   5563  C23 POPEL 274       2.227  23.303  38.709  1.00  0.00           C
ATOM   5566  C24 POPEL 274       2.647  21.863  39.049  1.00  0.00           C
ATOM   5569  C25 POPEL 274       4.157  21.673  39.209  1.00  0.00           C
ATOM   5572  C26 POPEL 274       4.687  22.253  40.529  1.00  0.00           C
ATOM   5575  C27 POPEL 274       6.218  22.153  40.629  1.00  0.00           C
ATOM   5578  C28 POPEL 274       6.727  22.623  41.999  1.00  0.00           C
ATOM   5581  C29 POPEL 274       8.227  22.713  42.079  1.00  0.00           C
ATOM   5583 0C21 POPEL 274       8.897  23.183  43.149  1.00  0.00           C
ATOM   5585 1C21 POPEL 274       8.267  23.643  44.439  1.00  0.00           C
ATOM   5588 2C21 POPEL 274       8.647  22.773  45.649  1.00  0.00           C
ATOM   5591 3C21 POPEL 274       9.997  23.163  46.289  1.00  0.00           C
ATOM   5594 4C21 POPEL 274      10.247  22.363  47.579  1.00  0.00           C
ATOM   5597 5C21 POPEL 274      11.647  22.523  48.169  1.00  0.00           C
ATOM   5600 6C21 POPEL 274      11.987  23.943  48.639  1.00  0.00           C
ATOM   5603 7C21 POPEL 274      13.258  23.953  49.509  1.00  0.00           C
ATOM   5606 8C21 POPEL 274      13.848  25.343  49.729  1.00  0.00           C
ATOM   5610  C33 POPEL 274       2.787  17.583  36.040  1.00  0.00           C
ATOM   5613  C34 POPEL 274       3.807  16.883  36.949  1.00  0.00           C
ATOM   5616  C35 POPEL 274       3.287  15.673  37.739  1.00  0.00           C
ATOM   5619  C36 POPEL 274       3.827  15.643  39.189  1.00  0.00           C
ATOM   5622  C37 POPEL 274       3.077  16.633  40.109  1.00  0.00           C
ATOM   5625  C38 POPEL 274       3.477  16.533  41.589  1.00  0.00           C
ATOM   5628  C39 POPEL 274       2.607  17.443  42.469  1.00  0.00           C
ATOM   5631 0C31 POPEL 274       2.897  17.323  43.969  1.00  0.00           C
ATOM   5634 1C31 POPEL 274       2.037  18.273  44.819  1.00  0.00           C
ATOM   5637 2C31 POPEL 274       2.427  18.343  46.299  1.00  0.00           C
ATOM   5640 3C31 POPEL 274       2.507  16.963  46.979  1.00  0.00           C
ATOM   5643 4C31 POPEL 274       2.777  17.043  48.489  1.00  0.00           C
ATOM   5646 5C31 POPEL 274       3.087  15.663  49.079  1.00  0.00           C
ATOM   5649 6C31 POPEL 274       3.537  15.713  50.539  1.00  0.00           C
ATOM   5653  NH3 POPEM 275       5.477 101.713  29.399  1.00  0.00           N
ATOM   5657  C12 POPEM 275       5.807 102.114  27.979  1.00  0.00           C
ATOM   5660  C11 POPEM 275       4.567 102.692  27.259  1.00  0.00           C
ATOM   5663  P   POPEM 275       4.717 105.253  27.739  1.00  0.00           P
ATOM   5664  O13 POPEM 275       3.848 106.343  28.249  1.00  0.00           O
ATOM   5665  O14 POPEM 275       5.287 105.414  26.379  1.00  0.00           O
ATOM   5666  O11 POPEM 275       5.917 104.982  28.709  1.00  0.00           O
ATOM   5667  O12 POPEM 275       4.007 103.843  27.909  1.00  0.00           O
ATOM   5668  C1  POPEM 275       6.627 106.004  29.399  1.00  0.00           C
ATOM   5671  C2  POPEM 275       6.167 106.092  30.869  1.00  0.00           C
ATOM   5673  O21 POPEM 275       7.327 106.314  31.679  1.00  0.00           O
ATOM   5674  C21 POPEM 275       7.338 107.383  32.419  1.00  0.00           C
ATOM   5675  O22 POPEM 275       6.577 108.343  32.339  1.00  0.00           O
ATOM   5676  C22 POPEM 275       8.337 107.143  33.539  1.00  0.00           C
ATOM   5679  C3  POPEM 275       5.557 104.733  31.329  1.00  0.00           C
ATOM   5682  O31 POPEM 275       5.417 104.614  32.759  1.00  0.00           O
ATOM   5683  C31 POPEM 275       5.007 103.382  33.089  1.00  0.00           C
ATOM   5684  O32 POPEM 275       4.737 102.513  32.269  1.00  0.00           O
ATOM   5685  C32 POPEM 275       4.987 103.213  34.609  1.00  0.00           C
ATOM   5688  C23 POPEM 275       7.557 106.933  34.849  1.00  0.00           C
ATOM   5691  C24 POPEM 275       8.368 106.193  35.919  1.00  0.00           C
ATOM   5694  C25 POPEM 275       7.497 105.794  37.109  1.00  0.00           C
ATOM   5697  C26 POPEM 275       8.277 105.023  38.189  1.00  0.00           C
ATOM   5700  C27 POPEM 275       7.477 104.894  39.499  1.00  0.00           C
ATOM   5703  C28 POPEM 275       8.137 103.933  40.499  1.00  0.00           C
ATOM   5706  C29 POPEM 275       7.497 103.964  41.859  1.00  0.00           C
ATOM   5708 0C21 POPEM 275       6.638 103.054  42.349  1.00  0.00           C
ATOM   5710 1C21 POPEM 275       6.107 101.863  41.589  1.00  0.00           C
ATOM   5713 2C21 POPEM 275       4.957 101.113  42.299  1.00  0.00           C
ATOM   5716 3C21 POPEM 275       5.407 100.233  43.479  1.00  0.00           C
ATOM   5719 4C21 POPEM 275       4.247  99.453  44.129  1.00  0.00           C
ATOM   5722 5C21 POPEM 275       3.737  98.274  43.279  1.00  0.00           C
ATOM   5725 6C21 POPEM 275       2.357  97.762  43.729  1.00  0.00           C
ATOM   5728 7C21 POPEM 275       1.967  96.442  43.049  1.00  0.00           C
ATOM   5731 8C21 POPEM 275       0.557  95.952  43.409  1.00  0.00           C
ATOM   5735  C33 POPEM 275       3.557 102.943  35.139  1.00  0.00           C
ATOM   5738  C34 POPEM 275       3.497 102.683  36.659  1.00  0.00           C
ATOM   5741  C35 POPEM 275       3.777 103.893  37.549  1.00  0.00           C
ATOM   5744  C36 POPEM 275       3.237 103.674  38.979  1.00  0.00           C
ATOM   5747  C37 POPEM 275       3.467 104.883  39.899  1.00  0.00           C
ATOM   5750  C38 POPEM 275       3.367 104.524  41.399  1.00  0.00           C
ATOM   5753  C39 POPEM 275       2.117 105.052  42.119  1.00  0.00           C
ATOM   5756 0C31 POPEM 275       2.177 106.563  42.389  1.00  0.00           C
ATOM   5759 1C31 POPEM 275       0.987 107.062  43.219  1.00  0.00           C
ATOM   5762 2C31 POPEM 275       1.077 108.562  43.549  1.00  0.00           C
ATOM   5765 3C31 POPEM 275       1.877 108.843  44.829  1.00  0.00           C
ATOM   5768 4C31 POPEM 275       1.817 110.323  45.229  1.00  0.00           C
ATOM   5771 5C31 POPEM 275       1.417 110.543  46.689  1.00  0.00           C
ATOM   5774 6C31 POPEM 275       1.417 112.014  47.119  1.00  0.00           C
ATOM   5778  NH3 POPEN 276      90.767  74.993  69.909  1.00  0.00           N
ATOM   5782  C12 POPEN 276      89.337  74.863  70.339  1.00  0.00           C
ATOM   5785  C11 POPEN 276      89.167  74.104  71.669  1.00  0.00           C
ATOM   5788  P   POPEN 276      86.548  73.763  71.649  1.00  0.00           P
ATOM   5789  O13 POPEN 276      85.557  73.933  72.729  1.00  0.00           O
ATOM   5790  O14 POPEN 276      86.298  74.483  70.380  1.00  0.00           O
ATOM   5791  O11 POPEN 276      86.907  72.253  71.359  1.00  0.00           O
ATOM   5792  O12 POPEN 276      87.888  74.363  72.229  1.00  0.00           O
ATOM   5793  C1  POPEN 276      86.258  71.513  70.329  1.00  0.00           C
ATOM   5796  C2  POPEN 276      86.947  71.664  68.939  1.00  0.00           C
ATOM   5798  O21 POPEN 276      86.167  71.013  67.919  1.00  0.00           O
ATOM   5799  C21 POPEN 276      86.057  69.693  67.939  1.00  0.00           C
ATOM   5800  O22 POPEN 276      86.597  68.923  68.710  1.00  0.00           O
ATOM   5801  C22 POPEN 276      85.197  69.304  66.729  1.00  0.00           C
ATOM   5804  C3  POPEN 276      88.458  71.253  68.929  1.00  0.00           C
ATOM   5807  O31 POPEN 276      89.017  71.143  67.600  1.00  0.00           O
ATOM   5808  C31 POPEN 276      90.067  71.903  67.309  1.00  0.00           C
ATOM   5809  O32 POPEN 276      90.417  72.903  67.929  1.00  0.00           O
ATOM   5810  C32 POPEN 276      90.848  71.243  66.149  1.00  0.00           C
ATOM   5813  C23 POPEN 276      84.978  67.783  66.540  1.00  0.00           C
ATOM   5816  C24 POPEN 276      84.698  67.443  65.059  1.00  0.00           C
ATOM   5819  C25 POPEN 276      84.358  65.983  64.749  1.00  0.00           C
ATOM   5822  C26 POPEN 276      84.138  65.723  63.249  1.00  0.00           C
ATOM   5825  C27 POPEN 276      83.567  64.323  62.939  1.00  0.00           C
ATOM   5828  C28 POPEN 276      83.208  64.104  61.459  1.00  0.00           C
ATOM   5831  C29 POPEN 276      84.418  63.933  60.580  1.00  0.00           C
ATOM   5833 0C21 POPEN 276      84.667  62.953  59.679  1.00  0.00           C
ATOM   5835 1C21 POPEN 276      83.787  61.793  59.259  1.00  0.00           C
ATOM   5838 2C21 POPEN 276      83.478  61.823  57.749  1.00  0.00           C
ATOM   5841 3C21 POPEN 276      83.047  60.473  57.169  1.00  0.00           C
ATOM   5844 4C21 POPEN 276      81.667  59.964  57.639  1.00  0.00           C
ATOM   5847 5C21 POPEN 276      81.207  58.743  56.819  1.00  0.00           C
ATOM   5850 6C21 POPEN 276      79.778  58.283  57.109  1.00  0.00           C
ATOM   5853 7C21 POPEN 276      79.377  57.093  56.229  1.00  0.00           C
ATOM   5856 8C21 POPEN 276      77.987  56.513  56.539  1.00  0.00           C
ATOM   5860  C33 POPEN 276      91.197  72.173  64.969  1.00  0.00           C
ATOM   5863  C34 POPEN 276      90.127  72.213  63.869  1.00  0.00           C
ATOM   5866  C35 POPEN 276      90.417  71.353  62.629  1.00  0.00           C
ATOM   5869  C36 POPEN 276      89.447  71.673  61.479  1.00  0.00           C
ATOM   5872  C37 POPEN 276      89.917  71.204  60.099  1.00  0.00           C
ATOM   5875  C38 POPEN 276      88.957  71.693  59.009  1.00  0.00           C
ATOM   5878  C39 POPEN 276      89.488  71.563  57.579  1.00  0.00           C
ATOM   5881 0C31 POPEN 276      88.667  72.463  56.649  1.00  0.00           C
ATOM   5884 1C31 POPEN 276      89.237  72.664  55.239  1.00  0.00           C
ATOM   5887 2C31 POPEN 276      88.397  73.713  54.509  1.00  0.00           C
ATOM   5890 3C31 POPEN 276      88.828  74.023  53.069  1.00  0.00           C
ATOM   5893 4C31 POPEN 276      87.828  74.993  52.419  1.00  0.00           C
ATOM   5896 5C31 POPEN 276      88.267  75.523  51.059  1.00  0.00           C
ATOM   5899 6C31 POPEN 276      87.208  76.423  50.429  1.00  0.00           C
ATOM   5903  NH3 POPEO 277      90.307  83.233  68.299  1.00  0.00           N
ATOM   5907  C12 POPEO 277      89.757  82.014  69.009  1.00  0.00           C
ATOM   5910  C11 POPEO 277      90.827  81.022  69.510  1.00  0.00           C
ATOM   5913  P   POPEO 277      89.738  78.693  70.249  1.00  0.00           P
ATOM   5914  O13 POPEO 277      90.517  78.003  69.189  1.00  0.00           O
ATOM   5915  O14 POPEO 277      89.638  78.013  71.549  1.00  0.00           O
ATOM   5916  O11 POPEO 277      88.248  78.903  69.729  1.00  0.00           O
ATOM   5917  O12 POPEO 277      90.258  80.163  70.499  1.00  0.00           O
ATOM   5918  C1  POPEO 277      87.658  77.893  68.899  1.00  0.00           C
ATOM   5921  C2  POPEO 277      87.348  78.393  67.469  1.00  0.00           C
ATOM   5923  O21 POPEO 277      85.927  78.644  67.319  1.00  0.00           O
ATOM   5924  C21 POPEO 277      85.598  79.912  67.479  1.00  0.00           C
ATOM   5925  O22 POPEO 277      86.347  80.774  67.909  1.00  0.00           O
ATOM   5926  C22 POPEO 277      84.157  80.134  67.029  1.00  0.00           C
ATOM   5929  C3  POPEO 277      87.767  77.312  66.449  1.00  0.00           C
ATOM   5932  O31 POPEO 277      87.487  77.753  65.099  1.00  0.00           O
ATOM   5933  C31 POPEO 277      86.597  77.043  64.429  1.00  0.00           C
ATOM   5934  O32 POPEO 277      85.998  76.073  64.849  1.00  0.00           O
ATOM   5935  C32 POPEO 277      86.487  77.613  63.009  1.00  0.00           C
ATOM   5938  C23 POPEO 277      83.927  80.034  65.509  1.00  0.00           C
ATOM   5941  C24 POPEO 277      82.888  78.954  65.179  1.00  0.00           C
ATOM   5944  C25 POPEO 277      82.648  78.773  63.689  1.00  0.00           C
ATOM   5947  C26 POPEO 277      81.807  77.524  63.439  1.00  0.00           C
ATOM   5950  C27 POPEO 277      81.487  77.304  61.949  1.00  0.00           C
ATOM   5953  C28 POPEO 277      80.808  75.954  61.709  1.00  0.00           C
ATOM   5956  C29 POPEO 277      81.807  74.833  61.649  1.00  0.00           C
ATOM   5958 0C21 POPEO 277      82.037  74.033  60.589  1.00  0.00           C
ATOM   5960 1C21 POPEO 277      81.337  74.083  59.259  1.00  0.00           C
ATOM   5963 2C21 POPEO 277      80.267  72.984  59.139  1.00  0.00           C
ATOM   5966 3C21 POPEO 277      80.897  71.583  59.069  1.00  0.00           C
ATOM   5969 4C21 POPEO 277      79.917  70.414  58.959  1.00  0.00           C
ATOM   5972 5C21 POPEO 277      80.718  69.104  58.909  1.00  0.00           C
ATOM   5975 6C21 POPEO 277      79.917  67.823  58.679  1.00  0.00           C
ATOM   5978 7C21 POPEO 277      80.848  66.604  58.719  1.00  0.00           C
ATOM   5981 8C21 POPEO 277      80.167  65.263  58.459  1.00  0.00           C
ATOM   5985  C33 POPEO 277      85.708  76.683  62.049  1.00  0.00           C
ATOM   5988  C34 POPEO 277      86.527  75.493  61.529  1.00  0.00           C
ATOM   5991  C35 POPEO 277      87.537  75.833  60.419  1.00  0.00           C
ATOM   5994  C36 POPEO 277      86.897  76.374  59.129  1.00  0.00           C
ATOM   5997  C37 POPEO 277      87.828  76.303  57.909  1.00  0.00           C
ATOM   6000  C38 POPEO 277      87.457  77.283  56.789  1.00  0.00           C
ATOM   6003  C39 POPEO 277      88.297  78.562  56.819  1.00  0.00           C
ATOM   6006 0C31 POPEO 277      87.828  79.603  55.799  1.00  0.00           C
ATOM   6009 1C31 POPEO 277      88.488  80.983  55.979  1.00  0.00           C
ATOM   6012 2C31 POPEO 277      87.618  82.114  55.409  1.00  0.00           C
ATOM   6015 3C31 POPEO 277      88.287  83.504  55.379  1.00  0.00           C
ATOM   6018 4C31 POPEO 277      88.887  83.954  56.719  1.00  0.00           C
ATOM   6021 5C31 POPEO 277      90.417  84.073  56.669  1.00  0.00           C
ATOM   6024 6C31 POPEO 277      91.067  84.304  58.039  1.00  0.00           C
ATOM   6028  NH3 POPEP 278      25.287  11.403  27.599  1.00  0.00           N
ATOM   6032  C12 POPEP 278      24.937  12.873  27.599  1.00  0.00           C
ATOM   6035  C11 POPEP 278      24.548  13.413  26.209  1.00  0.00           C
ATOM   6038  P   POPEP 278      24.037  16.013  26.929  1.00  0.00           P
ATOM   6039  O13 POPEP 278      24.797  17.213  26.499  1.00  0.00           O
ATOM   6040  O14 POPEP 278      22.557  16.103  26.879  1.00  0.00           O
ATOM   6041  O11 POPEP 278      24.548  15.613  28.359  1.00  0.00           O
ATOM   6042  O12 POPEP 278      24.598  14.833  26.069  1.00  0.00           O
ATOM   6043  C1  POPEP 278      24.657  16.493  29.479  1.00  0.00           C
ATOM   6046  C2  POPEP 278      23.707  16.043  30.639  1.00  0.00           C
ATOM   6048  O21 POPEP 278      24.388  15.493  31.789  1.00  0.00           O
ATOM   6049  C21 POPEP 278      25.097  14.373  31.629  1.00  0.00           C
ATOM   6050  O22 POPEP 278      25.538  13.943  30.579  1.00  0.00           O
ATOM   6051  C22 POPEP 278      25.247  13.703  33.009  1.00  0.00           C
ATOM   6054  C3  POPEP 278      22.588  15.073  30.139  1.00  0.00           C
ATOM   6057  O31 POPEP 278      21.567  14.843  31.139  1.00  0.00           O
ATOM   6058  C31 POPEP 278      20.327  14.693  30.659  1.00  0.00           C
ATOM   6059  O32 POPEP 278      20.008  14.833  29.499  1.00  0.00           O
ATOM   6060  C32 POPEP 278      19.378  14.313  31.799  1.00  0.00           C
ATOM   6063  C23 POPEP 278      24.908  12.193  33.069  1.00  0.00           C
ATOM   6066  C24 POPEP 278      24.817  11.693  34.519  1.00  0.00           C
ATOM   6069  C25 POPEP 278      24.437  10.233  34.769  1.00  0.00           C
ATOM   6072  C26 POPEP 278      24.448  10.013  36.289  1.00  0.00           C
ATOM   6075  C27 POPEP 278      23.877   8.673  36.759  1.00  0.00           C
ATOM   6078  C28 POPEP 278      23.947   8.533  38.289  1.00  0.00           C
ATOM   6081  C29 POPEP 278      23.098   7.373  38.769  1.00  0.00           C
ATOM   6083 0C21 POPEP 278      23.528   6.233  39.329  1.00  0.00           C
ATOM   6085 1C21 POPEP 278      24.948   5.883  39.699  1.00  0.00           C
ATOM   6088 2C21 POPEP 278      25.018   5.253  41.109  1.00  0.00           C
ATOM   6091 3C21 POPEP 278      26.447   5.233  41.679  1.00  0.00           C
ATOM   6094 4C21 POPEP 278      26.497   5.653  43.159  1.00  0.00           C
ATOM   6097 5C21 POPEP 278      25.838   4.643  44.109  1.00  0.00           C
ATOM   6100 6C21 POPEP 278      24.978   5.353  45.159  1.00  0.00           C
ATOM   6103 7C21 POPEP 278      24.537   4.423  46.299  1.00  0.00           C
ATOM   6106 8C21 POPEP 278      23.547   5.083  47.249  1.00  0.00           C
ATOM   6110  C33 POPEP 278      18.377  15.413  32.209  1.00  0.00           C
ATOM   6113  C34 POPEP 278      17.377  14.903  33.269  1.00  0.00           C
ATOM   6116  C35 POPEP 278      17.977  14.803  34.689  1.00  0.00           C
ATOM   6119  C36 POPEP 278      16.977  14.263  35.729  1.00  0.00           C
ATOM   6122  C37 POPEP 278      17.647  13.933  37.079  1.00  0.00           C
ATOM   6125  C38 POPEP 278      16.708  13.253  38.099  1.00  0.00           C
ATOM   6128  C39 POPEP 278      16.528  14.013  39.419  1.00  0.00           C
ATOM   6131 0C31 POPEP 278      17.787  13.993  40.299  1.00  0.00           C
ATOM   6134 1C31 POPEP 278      17.577  14.623  41.679  1.00  0.00           C
ATOM   6137 2C31 POPEP 278      18.868  14.803  42.499  1.00  0.00           C
ATOM   6140 3C31 POPEP 278      19.917  15.653  41.769  1.00  0.00           C
ATOM   6143 4C31 POPEP 278      20.917  16.323  42.709  1.00  0.00           C
ATOM   6146 5C31 POPEP 278      21.987  17.133  41.969  1.00  0.00           C
ATOM   6149 6C31 POPEP 278      22.947  17.853  42.919  1.00  0.00           C
ATOM   6153  NH3 POPEQ 279      52.398  34.693  75.059  1.00  0.00           N
ATOM   6157  C12 POPEQ 279      52.098  33.293  75.539  1.00  0.00           C
ATOM   6160  C11 POPEQ 279      53.208  32.303  75.139  1.00  0.00           C
ATOM   6163  P   POPEQ 279      53.507  29.683  75.199  1.00  0.00           P
ATOM   6164  O13 POPEQ 279      54.787  29.983  75.859  1.00  0.00           O
ATOM   6165  O14 POPEQ 279      52.658  28.623  75.789  1.00  0.00           O
ATOM   6166  O11 POPEQ 279      53.908  29.253  73.710  1.00  0.00           O
ATOM   6167  O12 POPEQ 279      52.658  30.993  75.069  1.00  0.00           O
ATOM   6168  C1  POPEQ 279      53.318  29.703  72.479  1.00  0.00           C
ATOM   6171  C2  POPEQ 279      54.298  30.513  71.540  1.00  0.00           C
ATOM   6173  O21 POPEQ 279      53.607  31.293  70.539  1.00  0.00           O
ATOM   6174  C21 POPEQ 279      52.907  30.653  69.650  1.00  0.00           C
ATOM   6175  O22 POPEQ 279      52.767  29.443  69.569  1.00  0.00           O
ATOM   6176  C22 POPEQ 279      52.307  31.633  68.619  1.00  0.00           C
ATOM   6179  C3  POPEQ 279      55.467  29.683  70.880  1.00  0.00           C
ATOM   6182  O31 POPEQ 279      56.307  30.553  70.059  1.00  0.00           O
ATOM   6183  C31 POPEQ 279      56.917  29.983  69.019  1.00  0.00           C
ATOM   6184  O32 POPEQ 279      57.017  28.783  68.829  1.00  0.00           O
ATOM   6185  C32 POPEQ 279      57.548  31.063  68.120  1.00  0.00           C
ATOM   6188  C23 POPEQ 279      53.367  32.183  67.629  1.00  0.00           C
ATOM   6191  C24 POPEQ 279      52.877  33.312  66.699  1.00  0.00           C
ATOM   6194  C25 POPEQ 279      52.107  32.863  65.449  1.00  0.00           C
ATOM   6197  C26 POPEQ 279      52.478  33.663  64.179  1.00  0.00           C
ATOM   6200  C27 POPEQ 279      51.387  33.573  63.089  1.00  0.00           C
ATOM   6203  C28 POPEQ 279      51.478  34.673  62.019  1.00  0.00           C
ATOM   6206  C29 POPEQ 279      50.598  34.353  60.829  1.00  0.00           C
ATOM   6208 0C21 POPEQ 279      50.787  34.763  59.559  1.00  0.00           C
ATOM   6210 1C21 POPEQ 279      51.877  35.683  59.069  1.00  0.00           C
ATOM   6213 2C21 POPEQ 279      53.098  34.913  58.529  1.00  0.00           C
ATOM   6216 3C21 POPEQ 279      52.827  34.054  57.279  1.00  0.00           C
ATOM   6219 4C21 POPEQ 279      53.788  32.843  57.239  1.00  0.00           C
ATOM   6222 5C21 POPEQ 279      53.677  32.023  55.949  1.00  0.00           C
ATOM   6225 6C21 POPEQ 279      54.747  30.923  55.899  1.00  0.00           C
ATOM   6228 7C21 POPEQ 279      54.717  30.103  54.599  1.00  0.00           C
ATOM   6231 8C21 POPEQ 279      55.787  29.003  54.569  1.00  0.00           C
ATOM   6235  C33 POPEQ 279      56.987  31.083  66.679  1.00  0.00           C
ATOM   6238  C34 POPEQ 279      57.837  31.923  65.699  1.00  0.00           C
ATOM   6241  C35 POPEQ 279      57.528  31.613  64.219  1.00  0.00           C
ATOM   6244  C36 POPEQ 279      56.158  32.103  63.719  1.00  0.00           C
ATOM   6247  C37 POPEQ 279      55.717  31.373  62.439  1.00  0.00           C
ATOM   6250  C38 POPEQ 279      54.248  31.613  62.059  1.00  0.00           C
ATOM   6253  C39 POPEQ 279      53.767  30.743  60.899  1.00  0.00           C
ATOM   6256 0C31 POPEQ 279      52.268  30.863  60.619  1.00  0.00           C
ATOM   6259 1C31 POPEQ 279      51.798  29.913  59.509  1.00  0.00           C
ATOM   6262 2C31 POPEQ 279      50.368  30.203  59.029  1.00  0.00           C
ATOM   6265 3C31 POPEQ 279      49.968  29.283  57.859  1.00  0.00           C
ATOM   6268 4C31 POPEQ 279      48.627  29.663  57.229  1.00  0.00           C
ATOM   6271 5C31 POPEQ 279      48.327  28.853  55.959  1.00  0.00           C
ATOM   6274 6C31 POPEQ 279      47.017  29.263  55.279  1.00  0.00           C
ATOM   6278  NH3 POPER 280      87.317 130.438  74.079  1.00  0.00           N
ATOM   6282  C12 POPER 280      87.707 129.128  74.709  1.00  0.00           C
ATOM   6285  C11 POPER 280      88.717 128.348  73.869  1.00  0.00           C
ATOM   6288  P   POPER 280      91.018 127.272  74.029  1.00  0.00           P
ATOM   6289  O13 POPER 280      92.408 127.448  74.479  1.00  0.00           O
ATOM   6290  O14 POPER 280      90.377 126.022  74.469  1.00  0.00           O
ATOM   6291  O11 POPER 280      90.998 127.233  72.460  1.00  0.00           O
ATOM   6292  O12 POPER 280      90.057 128.497  74.370  1.00  0.00           O
ATOM   6293  C1  POPER 280      91.387 126.022  71.789  1.00  0.00           C
ATOM   6296  C2  POPER 280      92.408 126.354  70.690  1.00  0.00           C
ATOM   6298  O21 POPER 280      91.897 125.943  69.419  1.00  0.00           O
ATOM   6299  C21 POPER 280      92.528 124.994  68.769  1.00  0.00           C
ATOM   6300  O22 POPER 280      92.977 123.964  69.259  1.00  0.00           O
ATOM   6301  C22 POPER 280      92.637 125.423  67.319  1.00  0.00           C
ATOM   6304  C3  POPER 280      93.908 126.013  70.989  1.00  0.00           C
ATOM   6307  O31 POPER 280      94.748 126.503  69.909  1.00  0.00           O
ATOM   6308  C31 POPER 280      95.097 127.779  70.049  1.00  0.00           C
ATOM   6309  O32 POPER 280      94.897 128.438  71.069  1.00  0.00           O
ATOM   6310  C32 POPER 280      95.697 128.299  68.739  1.00  0.00           C
ATOM   6313  C23 POPER 280      91.487 124.833  66.490  1.00  0.00           C
ATOM   6316  C24 POPER 280      91.317 125.554  65.159  1.00  0.00           C
ATOM   6319  C25 POPER 280      92.578 125.514  64.289  1.00  0.00           C
ATOM   6322  C26 POPER 280      92.368 126.174  62.929  1.00  0.00           C
ATOM   6325  C27 POPER 280      93.598 126.153  62.029  1.00  0.00           C
ATOM   6328  C28 POPER 280      93.278 126.854  60.699  1.00  0.00           C
ATOM   6331  C29 POPER 280      94.477 126.834  59.799  1.00  0.00           C
ATOM   6333 0C21 POPER 280      94.568 126.623  58.469  1.00  0.00           C
ATOM   6335 1C21 POPER 280      93.528 126.343  57.409  1.00  0.00           C
ATOM   6338 2C21 POPER 280      92.138 125.733  57.699  1.00  0.00           C
ATOM   6341 3C21 POPER 280      91.268 125.584  56.429  1.00  0.00           C
ATOM   6344 4C21 POPER 280      92.007 124.912  55.279  1.00  0.00           C
ATOM   6347 5C21 POPER 280      91.177 124.583  54.029  1.00  0.00           C
ATOM   6350 6C21 POPER 280      92.098 123.863  53.029  1.00  0.00           C
ATOM   6353 7C21 POPER 280      91.447 123.473  51.699  1.00  0.00           C
ATOM   6356 8C21 POPER 280      92.388 122.643  50.829  1.00  0.00           C
ATOM   6360  C33 POPER 280      96.597 127.294  67.989  1.00  0.00           C
ATOM   6363  C34 POPER 280      97.317 127.908  66.769  1.00  0.00           C
ATOM   6366  C35 POPER 280      98.297 126.933  66.099  1.00  0.00           C
ATOM   6369  C36 POPER 280      98.857 127.413  64.749  1.00  0.00           C
ATOM   6372  C37 POPER 280      99.897 126.424  64.179  1.00  0.00           C
ATOM   6375  C38 POPER 280     100.288 126.673  62.709  1.00  0.00           C
ATOM   6378  C39 POPER 280      99.348 125.963  61.729  1.00  0.00           C
ATOM   6381 0C31 POPER 280      99.787 126.004  60.259  1.00  0.00           C
ATOM   6384 1C31 POPER 280      98.598 125.973  59.289  1.00  0.00           C
ATOM   6387 2C31 POPER 280      98.977 126.013  57.799  1.00  0.00           C
ATOM   6390 3C31 POPER 280      99.768 124.783  57.329  1.00  0.00           C
ATOM   6393 4C31 POPER 280      99.717 124.614  55.799  1.00  0.00           C
ATOM   6396 5C31 POPER 280     100.687 123.554  55.239  1.00  0.00           C
ATOM   6399 6C31 POPER 280     100.528 122.164  55.849  1.00  0.00           C
ATOM   6403  NH3 POPES 281     129.673  19.023  31.149  1.00  0.00           N
ATOM   6407  C12 POPES 281     128.317  18.703  30.599  1.00  0.00           C
ATOM   6410  C11 POPES 281     127.408  19.933  30.699  1.00  0.00           C
ATOM   6413  P   POPES 281     125.097  18.843  31.179  1.00  0.00           P
ATOM   6414  O13 POPES 281     124.897  17.453  30.739  1.00  0.00           O
ATOM   6415  O14 POPES 281     123.857  19.643  31.199  1.00  0.00           O
ATOM   6416  O11 POPES 281     125.767  18.893  32.599  1.00  0.00           O
ATOM   6417  O12 POPES 281     126.107  19.613  30.239  1.00  0.00           O
ATOM   6418  C1  POPES 281     125.018  18.543  33.759  1.00  0.00           C
ATOM   6421  C2  POPES 281     125.757  17.463  34.589  1.00  0.00           C
ATOM   6423  O21 POPES 281     127.028  17.923  35.109  1.00  0.00           O
ATOM   6424  C21 POPES 281     126.928  18.813  36.079  1.00  0.00           C
ATOM   6425  O22 POPES 281     125.878  19.283  36.489  1.00  0.00           O
ATOM   6426  C22 POPES 281     128.317  19.163  36.629  1.00  0.00           C
ATOM   6429  C3  POPES 281     125.988  16.183  33.749  1.00  0.00           C
ATOM   6432  O31 POPES 281     126.197  15.053  34.609  1.00  0.00           O
ATOM   6433  C31 POPES 281     127.447  14.713  34.859  1.00  0.00           C
ATOM   6434  O32 POPES 281     128.458  15.183  34.359  1.00  0.00           O
ATOM   6435  C32 POPES 281     127.457  13.643  35.929  1.00  0.00           C
ATOM   6438  C23 POPES 281     128.267  19.993  37.929  1.00  0.00           C
ATOM   6441  C24 POPES 281     128.407  19.193  39.239  1.00  0.00           C
ATOM   6444  C25 POPES 281     127.408  18.043  39.409  1.00  0.00           C
ATOM   6447  C26 POPES 281     127.388  17.543  40.859  1.00  0.00           C
ATOM   6450  C27 POPES 281     126.678  16.193  41.049  1.00  0.00           C
ATOM   6453  C28 POPES 281     125.888  16.093  42.369  1.00  0.00           C
ATOM   6456  C29 POPES 281     126.757  16.273  43.599  1.00  0.00           C
ATOM   6458 0C21 POPES 281     126.337  16.133  44.869  1.00  0.00           C
ATOM   6460 1C21 POPES 281     124.947  15.753  45.319  1.00  0.00           C
ATOM   6463 2C21 POPES 281     124.987  14.393  46.029  1.00  0.00           C
ATOM   6466 3C21 POPES 281     123.628  13.953  46.579  1.00  0.00           C
ATOM   6469 4C21 POPES 281     123.707  12.603  47.319  1.00  0.00           C
ATOM   6472 5C21 POPES 281     124.437  12.693  48.669  1.00  0.00           C
ATOM   6475 6C21 POPES 281     123.488  12.653  49.869  1.00  0.00           C
ATOM   6478 7C21 POPES 281     124.208  13.073  51.159  1.00  0.00           C
ATOM   6481 8C21 POPES 281     123.537  12.563  52.429  1.00  0.00           C
ATOM   6485  C33 POPES 281     128.638  13.953  36.859  1.00  0.00           C
ATOM   6488  C34 POPES 281     128.658  13.003  38.059  1.00  0.00           C
ATOM   6491  C35 POPES 281     129.803  13.383  38.989  1.00  0.00           C
ATOM   6494  C36 POPES 281     129.803  12.573  40.279  1.00  0.00           C
ATOM   6497  C37 POPES 281     130.852  13.113  41.249  1.00  0.00           C
ATOM   6500  C38 POPES 281     130.233  13.793  42.469  1.00  0.00           C
ATOM   6503  C39 POPES 281     129.882  12.763  43.540  1.00  0.00           C
ATOM   6506 0C31 POPES 281     129.313  13.453  44.779  1.00  0.00           C
ATOM   6509 1C31 POPES 281     129.302  12.533  45.999  1.00  0.00           C
ATOM   6512 2C31 POPES 281     129.222  13.343  47.290  1.00  0.00           C
ATOM   6515 3C31 POPES 281     129.072  12.443  48.509  1.00  0.00           C
ATOM   6518 4C31 POPES 281     129.043  13.233  49.819  1.00  0.00           C
ATOM   6521 5C31 POPES 281     128.317  12.473  50.939  1.00  0.00           C
ATOM   6524 6C31 POPES 281     128.147  13.283  52.229  1.00  0.00           C
ATOM   6528  NH3 POPET 282      59.267  14.083  73.599  1.00  0.00           N
ATOM   6532  C12 POPET 282      59.887  14.973  74.639  1.00  0.00           C
ATOM   6535  C11 POPET 282      61.047  14.243  75.329  1.00  0.00           C
ATOM   6538  P   POPET 282      63.087  15.863  75.629  1.00  0.00           P
ATOM   6539  O13 POPET 282      63.398  16.933  76.599  1.00  0.00           O
ATOM   6540  O14 POPET 282      64.098  14.823  75.359  1.00  0.00           O
ATOM   6541  O11 POPET 282      62.577  16.543  74.300  1.00  0.00           O
ATOM   6542  O12 POPET 282      61.787  15.123  76.179  1.00  0.00           O
ATOM   6543  C1  POPET 282      63.287  16.353  73.069  1.00  0.00           C
ATOM   6546  C2  POPET 282      63.248  17.673  72.259  1.00  0.00           C
ATOM   6548  O21 POPET 282      63.407  17.433  70.849  1.00  0.00           O
ATOM   6549  C21 POPET 282      62.458  16.773  70.229  1.00  0.00           C
ATOM   6550  O22 POPET 282      61.397  16.423  70.719  1.00  0.00           O
ATOM   6551  C22 POPET 282      62.938  16.403  68.829  1.00  0.00           C
ATOM   6554  C3  POPET 282      64.368  18.653  72.729  1.00  0.00           C
ATOM   6557  O31 POPET 282      64.708  19.613  71.709  1.00  0.00           O
ATOM   6558  C31 POPET 282      65.467  19.273  70.639  1.00  0.00           C
ATOM   6559  O32 POPET 282      65.548  19.993  69.650  1.00  0.00           O
ATOM   6560  C32 POPET 282      66.337  17.993  70.819  1.00  0.00           C
ATOM   6563  C23 POPET 282      62.167  16.953  67.589  1.00  0.00           C
ATOM   6566  C24 POPET 282      62.697  18.273  67.010  1.00  0.00           C
ATOM   6569  C25 POPET 282      64.227  18.393  66.819  1.00  0.00           C
ATOM   6572  C26 POPET 282      64.888  17.293  65.969  1.00  0.00           C
ATOM   6575  C27 POPET 282      66.108  17.813  65.189  1.00  0.00           C
ATOM   6578  C28 POPET 282      65.708  18.493  63.859  1.00  0.00           C
ATOM   6581  C29 POPET 282      66.848  19.173  63.150  1.00  0.00           C
ATOM   6583 0C21 POPET 282      67.678  18.593  62.259  1.00  0.00           C
ATOM   6585 1C21 POPET 282      67.608  17.163  61.789  1.00  0.00           C
ATOM   6588 2C21 POPET 282      68.407  16.943  60.479  1.00  0.00           C
ATOM   6591 3C21 POPET 282      67.977  17.863  59.330  1.00  0.00           C
ATOM   6594 4C21 POPET 282      68.718  17.543  58.029  1.00  0.00           C
ATOM   6597 5C21 POPET 282      68.498  18.593  56.929  1.00  0.00           C
ATOM   6600 6C21 POPET 282      69.178  19.943  57.189  1.00  0.00           C
ATOM   6603 7C21 POPET 282      69.178  20.843  55.949  1.00  0.00           C
ATOM   6606 8C21 POPET 282      70.098  22.063  56.059  1.00  0.00           C
ATOM   6610  C33 POPET 282      67.087  17.433  69.569  1.00  0.00           C
ATOM   6613  C34 POPET 282      68.127  16.353  69.939  1.00  0.00           C
ATOM   6616  C35 POPET 282      69.068  15.953  68.780  1.00  0.00           C
ATOM   6619  C36 POPET 282      68.367  15.643  67.449  1.00  0.00           C
ATOM   6622  C37 POPET 282      69.328  15.053  66.399  1.00  0.00           C
ATOM   6625  C38 POPET 282      68.617  14.643  65.109  1.00  0.00           C
ATOM   6628  C39 POPET 282      69.468  13.773  64.169  1.00  0.00           C
ATOM   6631 0C31 POPET 282      68.737  13.443  62.849  1.00  0.00           C
ATOM   6634 1C31 POPET 282      69.438  12.363  62.009  1.00  0.00           C
ATOM   6637 2C31 POPET 282      69.848  12.843  60.619  1.00  0.00           C
ATOM   6640 3C31 POPET 282      70.977  13.873  60.659  1.00  0.00           C
ATOM   6643 4C31 POPET 282      71.358  14.353  59.269  1.00  0.00           C
ATOM   6646 5C31 POPET 282      72.477  15.403  59.289  1.00  0.00           C
ATOM   6649 6C31 POPET 282      73.037  15.633  57.899  1.00  0.00           C
ATOM   6653  NH3 POPEU 283      57.737  19.363  30.109  1.00  0.00           N
ATOM   6657  C12 POPEU 283      56.397  19.663  29.489  1.00  0.00           C
ATOM   6660  C11 POPEU 283      56.457  19.503  27.959  1.00  0.00           C
ATOM   6663  P   POPEU 283      54.547  21.203  27.329  1.00  0.00           P
ATOM   6664  O13 POPEU 283      55.638  22.213  27.219  1.00  0.00           O
ATOM   6665  O14 POPEU 283      53.467  21.193  26.309  1.00  0.00           O
ATOM   6666  O11 POPEU 283      53.957  21.233  28.799  1.00  0.00           O
ATOM   6667  O12 POPEU 283      55.207  19.763  27.319  1.00  0.00           O
ATOM   6668  C1  POPEU 283      52.697  20.563  29.039  1.00  0.00           C
ATOM   6671  C2  POPEU 283      52.278  20.583  30.539  1.00  0.00           C
ATOM   6673  O21 POPEU 283      51.088  21.373  30.679  1.00  0.00           O
ATOM   6674  C21 POPEU 283      50.267  21.043  31.689  1.00  0.00           C
ATOM   6675  O22 POPEU 283      50.057  21.773  32.649  1.00  0.00           O
ATOM   6676  C22 POPEU 283      49.438  19.813  31.289  1.00  0.00           C
ATOM   6679  C3  POPEU 283      53.417  21.193  31.399  1.00  0.00           C
ATOM   6682  O31 POPEU 283      53.017  21.433  32.769  1.00  0.00           O
ATOM   6683  C31 POPEU 283      53.718  22.423  33.329  1.00  0.00           C
ATOM   6684  O32 POPEU 283      54.708  22.933  32.839  1.00  0.00           O
ATOM   6685  C32 POPEU 283      53.098  22.803  34.659  1.00  0.00           C
ATOM   6688  C23 POPEU 283      49.487  18.643  32.289  1.00  0.00           C
ATOM   6691  C24 POPEU 283      48.838  18.983  33.629  1.00  0.00           C
ATOM   6694  C25 POPEU 283      49.848  18.983  34.790  1.00  0.00           C
ATOM   6697  C26 POPEU 283      49.237  19.613  36.049  1.00  0.00           C
ATOM   6700  C27 POPEU 283      49.848  19.063  37.339  1.00  0.00           C
ATOM   6703  C28 POPEU 283      49.368  19.813  38.599  1.00  0.00           C
ATOM   6706  C29 POPEU 283      47.907  19.603  38.899  1.00  0.00           C
ATOM   6708 0C21 POPEU 283      47.387  19.073  40.029  1.00  0.00           C
ATOM   6710 1C21 POPEU 283      48.188  18.523  41.179  1.00  0.00           C
ATOM   6713 2C21 POPEU 283      47.398  17.523  42.049  1.00  0.00           C
ATOM   6716 3C21 POPEU 283      48.327  16.813  43.049  1.00  0.00           C
ATOM   6719 4C21 POPEU 283      47.608  15.863  44.009  1.00  0.00           C
ATOM   6722 5C21 POPEU 283      48.528  15.383  45.149  1.00  0.00           C
ATOM   6725 6C21 POPEU 283      49.757  14.573  44.699  1.00  0.00           C
ATOM   6728 7C21 POPEU 283      50.638  14.163  45.889  1.00  0.00           C
ATOM   6731 8C21 POPEU 283      51.927  13.443  45.489  1.00  0.00           C
ATOM   6735  C33 POPEU 283      53.708  21.993  35.819  1.00  0.00           C
ATOM   6738  C34 POPEU 283      52.998  22.333  37.129  1.00  0.00           C
ATOM   6741  C35 POPEU 283      53.477  21.503  38.319  1.00  0.00           C
ATOM   6744  C36 POPEU 283      53.917  22.383  39.479  1.00  0.00           C
ATOM   6747  C37 POPEU 283      54.318  21.593  40.729  1.00  0.00           C
ATOM   6750  C38 POPEU 283      55.217  22.433  41.639  1.00  0.00           C
ATOM   6753  C39 POPEU 283      55.298  21.913  43.079  1.00  0.00           C
ATOM   6756 0C31 POPEU 283      56.247  22.773  43.919  1.00  0.00           C
ATOM   6759 1C31 POPEU 283      56.067  22.553  45.419  1.00  0.00           C
ATOM   6762 2C31 POPEU 283      57.187  23.173  46.249  1.00  0.00           C
ATOM   6765 3C31 POPEU 283      56.938  22.943  47.739  1.00  0.00           C
ATOM   6768 4C31 POPEU 283      57.068  24.203  48.609  1.00  0.00           C
ATOM   6771 5C31 POPEU 283      56.397  24.003  49.969  1.00  0.00           C
ATOM   6774 6C31 POPEU 283      56.697  25.113  50.979  1.00  0.00           C
ATOM   6778  NH3 POPEV 284     115.207  72.562  69.489  1.00  0.00           N
ATOM   6782  C12 POPEV 284     114.498  71.624  70.429  1.00  0.00           C
ATOM   6785  C11 POPEV 284     113.157  71.103  69.839  1.00  0.00           C
ATOM   6788  P   POPEV 284     111.557  69.063  69.539  1.00  0.00           P
ATOM   6789  O13 POPEV 284     110.608  70.153  69.869  1.00  0.00           O
ATOM   6790  O14 POPEV 284     111.347  67.753  70.159  1.00  0.00           O
ATOM   6791  O11 POPEV 284     111.457  68.943  67.969  1.00  0.00           O
ATOM   6792  O12 POPEV 284     113.007  69.673  69.829  1.00  0.00           O
ATOM   6793  C1  POPEV 284     112.248  69.723  67.069  1.00  0.00           C
ATOM   6796  C2  POPEV 284     112.157  69.143  65.629  1.00  0.00           C
ATOM   6798  O21 POPEV 284     111.718  70.103  64.649  1.00  0.00           O
ATOM   6799  C21 POPEV 284     110.477  70.523  64.649  1.00  0.00           C
ATOM   6800  O22 POPEV 284     109.698  70.453  65.580  1.00  0.00           O
ATOM   6801  C22 POPEV 284     110.148  71.123  63.290  1.00  0.00           C
ATOM   6804  C3  POPEV 284     111.347  67.813  65.589  1.00  0.00           C
ATOM   6807  O31 POPEV 284     111.468  67.163  64.309  1.00  0.00           O
ATOM   6808  C31 POPEV 284     111.837  65.873  64.379  1.00  0.00           C
ATOM   6809  O32 POPEV 284     111.998  65.253  65.399  1.00  0.00           O
ATOM   6810  C32 POPEV 284     112.117  65.374  62.969  1.00  0.00           C
ATOM   6813  C23 POPEV 284     110.107  70.003  62.229  1.00  0.00           C
ATOM   6816  C24 POPEV 284     109.728  70.503  60.829  1.00  0.00           C
ATOM   6819  C25 POPEV 284     108.297  70.133  60.419  1.00  0.00           C
ATOM   6822  C26 POPEV 284     108.187  70.024  58.889  1.00  0.00           C
ATOM   6825  C27 POPEV 284     106.748  69.763  58.419  1.00  0.00           C
ATOM   6828  C28 POPEV 284     106.417  70.443  57.069  1.00  0.00           C
ATOM   6831  C29 POPEV 284     106.408  71.943  57.199  1.00  0.00           C
ATOM   6833 0C21 POPEV 284     105.608  72.804  56.559  1.00  0.00           C
ATOM   6835 1C21 POPEV 284     104.577  72.484  55.509  1.00  0.00           C
ATOM   6838 2C21 POPEV 284     104.748  73.314  54.219  1.00  0.00           C
ATOM   6841 3C21 POPEV 284     104.138  74.733  54.259  1.00  0.00           C
ATOM   6844 4C21 POPEV 284     104.938  75.773  55.049  1.00  0.00           C
ATOM   6847 5C21 POPEV 284     104.267  76.223  56.359  1.00  0.00           C
ATOM   6850 6C21 POPEV 284     105.078  77.304  57.079  1.00  0.00           C
ATOM   6853 7C21 POPEV 284     104.367  77.854  58.309  1.00  0.00           C
ATOM   6856 8C21 POPEV 284     105.188  78.884  59.079  1.00  0.00           C
ATOM   6860  C33 POPEV 284     110.858  64.753  62.339  1.00  0.00           C
ATOM   6863  C34 POPEV 284     111.037  64.363  60.869  1.00  0.00           C
ATOM   6866  C35 POPEV 284     111.438  65.543  59.969  1.00  0.00           C
ATOM   6869  C36 POPEV 284     110.748  65.443  58.609  1.00  0.00           C
ATOM   6872  C37 POPEV 284     111.107  66.573  57.639  1.00  0.00           C
ATOM   6875  C38 POPEV 284     110.347  66.463  56.309  1.00  0.00           C
ATOM   6878  C39 POPEV 284     108.828  66.563  56.459  1.00  0.00           C
ATOM   6881 0C31 POPEV 284     108.047  66.563  55.139  1.00  0.00           C
ATOM   6884 1C31 POPEV 284     106.538  66.703  55.379  1.00  0.00           C
ATOM   6887 2C31 POPEV 284     105.708  66.963  54.119  1.00  0.00           C
ATOM   6890 3C31 POPEV 284     105.917  68.353  53.499  1.00  0.00           C
ATOM   6893 4C31 POPEV 284     106.757  68.323  52.219  1.00  0.00           C
ATOM   6896 5C31 POPEV 284     106.928  69.713  51.589  1.00  0.00           C
ATOM   6899 6C31 POPEV 284     107.727  69.693  50.289  1.00  0.00           C
ATOM   6903  NH3 POPEW 285      55.447  88.843  74.650  1.00  0.00           N
ATOM   6907  C12 POPEW 285      55.217  90.293  74.289  1.00  0.00           C
ATOM   6910  C11 POPEW 285      54.677  91.092  75.479  1.00  0.00           C
ATOM   6913  P   POPEW 285      55.307  93.653  75.690  1.00  0.00           P
ATOM   6914  O13 POPEW 285      54.477  94.453  76.619  1.00  0.00           O
ATOM   6915  O14 POPEW 285      56.557  93.113  76.239  1.00  0.00           O
ATOM   6916  O11 POPEW 285      55.627  94.474  74.389  1.00  0.00           O
ATOM   6917  O12 POPEW 285      54.458  92.453  75.100  1.00  0.00           O
ATOM   6918  C1  POPEW 285      56.127  93.723  73.269  1.00  0.00           C
ATOM   6921  C2  POPEW 285      56.397  94.603  72.010  1.00  0.00           C
ATOM   6923  O21 POPEW 285      57.387  93.993  71.169  1.00  0.00           O
ATOM   6924  C21 POPEW 285      57.198  92.753  70.779  1.00  0.00           C
ATOM   6925  O22 POPEW 285      56.197  92.062  70.949  1.00  0.00           O
ATOM   6926  C22 POPEW 285      58.348  92.342  69.879  1.00  0.00           C
ATOM   6929  C3  POPEW 285      56.767  96.092  72.349  1.00  0.00           C
ATOM   6932  O31 POPEW 285      58.157  96.442  72.199  1.00  0.00           O
ATOM   6933  C31 POPEW 285      58.627  97.213  71.219  1.00  0.00           C
ATOM   6934  O32 POPEW 285      59.737  97.714  71.199  1.00  0.00           O
ATOM   6935  C32 POPEW 285      57.647  97.403  70.049  1.00  0.00           C
ATOM   6938  C23 POPEW 285      58.598  93.414  68.809  1.00  0.00           C
ATOM   6941  C24 POPEW 285      59.427  92.863  67.659  1.00  0.00           C
ATOM   6944  C25 POPEW 285      59.517  93.854  66.499  1.00  0.00           C
ATOM   6947  C26 POPEW 285      60.088  93.183  65.249  1.00  0.00           C
ATOM   6950  C27 POPEW 285      60.377  94.173  64.119  1.00  0.00           C
ATOM   6953  C28 POPEW 285      60.377  93.504  62.739  1.00  0.00           C
ATOM   6956  C29 POPEW 285      61.457  92.453  62.579  1.00  0.00           C
ATOM   6958 0C21 POPEW 285      62.638  92.613  61.959  1.00  0.00           C
ATOM   6960 1C21 POPEW 285      63.157  93.872  61.319  1.00  0.00           C
ATOM   6963 2C21 POPEW 285      64.427  94.384  62.009  1.00  0.00           C
ATOM   6966 3C21 POPEW 285      65.657  93.463  61.819  1.00  0.00           C
ATOM   6969 4C21 POPEW 285      66.947  94.094  62.349  1.00  0.00           C
ATOM   6972 5C21 POPEW 285      66.848  94.503  63.819  1.00  0.00           C
ATOM   6975 6C21 POPEW 285      68.167  95.074  64.349  1.00  0.00           C
ATOM   6978 7C21 POPEW 285      68.037  95.643  65.749  1.00  0.00           C
ATOM   6981 8C21 POPEW 285      69.318  96.333  66.219  1.00  0.00           C
ATOM   6985  C33 POPEW 285      58.318  98.063  68.809  1.00  0.00           C
ATOM   6988  C34 POPEW 285      57.417  97.893  67.579  1.00  0.00           C
ATOM   6991  C35 POPEW 285      57.728  98.793  66.369  1.00  0.00           C
ATOM   6994  C36 POPEW 285      58.718  98.203  65.349  1.00  0.00           C
ATOM   6997  C37 POPEW 285      58.448  98.744  63.929  1.00  0.00           C
ATOM   7000  C38 POPEW 285      59.248  98.043  62.829  1.00  0.00           C
ATOM   7003  C39 POPEW 285      58.767  98.414  61.419  1.00  0.00           C
ATOM   7006 0C31 POPEW 285      59.327  99.743  60.879  1.00  0.00           C
ATOM   7009 1C31 POPEW 285      58.388 100.363  59.839  1.00  0.00           C
ATOM   7012 2C31 POPEW 285      58.978 101.594  59.129  1.00  0.00           C
ATOM   7015 3C31 POPEW 285      57.907 102.412  58.379  1.00  0.00           C
ATOM   7018 4C31 POPEW 285      58.528 103.522  57.519  1.00  0.00           C
ATOM   7021 5C31 POPEW 285      57.497 104.463  56.879  1.00  0.00           C
ATOM   7024 6C31 POPEW 285      58.157 105.584  56.059  1.00  0.00           C
ATOM   7028  NH3 POPEX 286      42.767  21.533  70.579  1.00  0.00           N
ATOM   7032  C12 POPEX 286      43.817  20.863  71.420  1.00  0.00           C
ATOM   7035  C11 POPEX 286      43.237  19.843  72.429  1.00  0.00           C
ATOM   7038  P   POPEX 286      41.958  18.133  70.849  1.00  0.00           P
ATOM   7039  O13 POPEX 286      41.028  17.173  71.499  1.00  0.00           O
ATOM   7040  O14 POPEX 286      41.397  19.333  70.189  1.00  0.00           O
ATOM   7041  O11 POPEX 286      42.847  17.303  69.829  1.00  0.00           O
ATOM   7042  O12 POPEX 286      43.057  18.543  71.879  1.00  0.00           O
ATOM   7043  C1  POPEX 286      43.637  17.973  68.819  1.00  0.00           C
ATOM   7046  C2  POPEX 286      45.028  17.303  68.579  1.00  0.00           C
ATOM   7048  O21 POPEX 286      45.517  17.583  67.249  1.00  0.00           O
ATOM   7049  C21 POPEX 286      45.967  18.813  67.049  1.00  0.00           C
ATOM   7050  O22 POPEX 286      45.958  19.723  67.859  1.00  0.00           O
ATOM   7051  C22 POPEX 286      46.517  18.923  65.629  1.00  0.00           C
ATOM   7054  C3  POPEX 286      44.947  15.743  68.780  1.00  0.00           C
ATOM   7057  O31 POPEX 286      45.627  14.943  67.790  1.00  0.00           O
ATOM   7058  C31 POPEX 286      46.947  15.013  67.769  1.00  0.00           C
ATOM   7059  O32 POPEX 286      47.627  15.733  68.499  1.00  0.00           O
ATOM   7060  C32 POPEX 286      47.528  14.053  66.739  1.00  0.00           C
ATOM   7063  C23 POPEX 286      45.917  20.123  64.859  1.00  0.00           C
ATOM   7066  C24 POPEX 286      46.348  20.103  63.379  1.00  0.00           C
ATOM   7069  C25 POPEX 286      45.277  20.693  62.449  1.00  0.00           C
ATOM   7072  C26 POPEX 286      45.508  20.323  60.979  1.00  0.00           C
ATOM   7075  C27 POPEX 286      44.237  20.523  60.139  1.00  0.00           C
ATOM   7078  C28 POPEX 286      44.318  19.933  58.709  1.00  0.00           C
ATOM   7081  C29 POPEX 286      43.388  18.763  58.489  1.00  0.00           C
ATOM   7083 0C21 POPEX 286      43.037  18.263  57.299  1.00  0.00           C
ATOM   7085 1C21 POPEX 286      43.567  18.723  55.969  1.00  0.00           C
ATOM   7088 2C21 POPEX 286      42.517  19.283  54.989  1.00  0.00           C
ATOM   7091 3C21 POPEX 286      43.208  19.673  53.669  1.00  0.00           C
ATOM   7094 4C21 POPEX 286      42.247  20.153  52.579  1.00  0.00           C
ATOM   7097 5C21 POPEX 286      42.947  20.303  51.209  1.00  0.00           C
ATOM   7100 6C21 POPEX 286      43.757  21.593  51.059  1.00  0.00           C
ATOM   7103 7C21 POPEX 286      44.587  21.603  49.759  1.00  0.00           C
ATOM   7106 8C21 POPEX 286      45.447  22.853  49.569  1.00  0.00           C
ATOM   7110  C33 POPEX 286      48.908  13.523  67.199  1.00  0.00           C
ATOM   7113  C34 POPEX 286      49.327  12.173  66.599  1.00  0.00           C
ATOM   7116  C35 POPEX 286      49.157  12.033  65.079  1.00  0.00           C
ATOM   7119  C36 POPEX 286      50.057  10.913  64.519  1.00  0.00           C
ATOM   7122  C37 POPEX 286      49.607  10.433  63.129  1.00  0.00           C
ATOM   7125  C38 POPEX 286      50.627   9.513  62.449  1.00  0.00           C
ATOM   7128  C39 POPEX 286      51.527  10.243  61.429  1.00  0.00           C
ATOM   7131 0C31 POPEX 286      50.818  10.523  60.099  1.00  0.00           C
ATOM   7134 1C31 POPEX 286      50.417   9.243  59.369  1.00  0.00           C
ATOM   7137 2C31 POPEX 286      49.937   9.473  57.929  1.00  0.00           C
ATOM   7140 3C31 POPEX 286      49.467   8.163  57.269  1.00  0.00           C
ATOM   7143 4C31 POPEX 286      48.008   7.823  57.609  1.00  0.00           C
ATOM   7146 5C31 POPEX 286      47.538   6.523  56.949  1.00  0.00           C
ATOM   7149 6C31 POPEX 286      46.057   6.223  57.209  1.00  0.00           C
ATOM   7153  NH3 POPEY 287      58.967  98.674  34.809  1.00  0.00           N
ATOM   7157  C12 POPEY 287      60.178  99.553  34.899  1.00  0.00           C
ATOM   7160  C11 POPEY 287      61.457  98.703  34.879  1.00  0.00           C
ATOM   7163  P   POPEY 287      63.827  98.653  35.919  1.00  0.00           P
ATOM   7164  O13 POPEY 287      63.507  97.263  36.309  1.00  0.00           O
ATOM   7165  O14 POPEY 287      64.737  98.872  34.779  1.00  0.00           O
ATOM   7166  O11 POPEY 287      64.307  99.514  37.149  1.00  0.00           O
ATOM   7167  O12 POPEY 287      62.468  99.404  35.589  1.00  0.00           O
ATOM   7168  C1  POPEY 287      63.687  99.423  38.439  1.00  0.00           C
ATOM   7171  C2  POPEY 287      64.817  99.304  39.479  1.00  0.00           C
ATOM   7173  O21 POPEY 287      64.298  98.872  40.749  1.00  0.00           O
ATOM   7174  C21 POPEY 287      63.967  99.733  41.689  1.00  0.00           C
ATOM   7175  O22 POPEY 287      64.098 100.943  41.659  1.00  0.00           O
ATOM   7176  C22 POPEY 287      63.208  99.003  42.789  1.00  0.00           C
ATOM   7179  C3  POPEY 287      65.727 100.584  39.409  1.00  0.00           C
ATOM   7182  O31 POPEY 287      66.737 100.713  40.429  1.00  0.00           O
ATOM   7183  C31 POPEY 287      67.627  99.733  40.479  1.00  0.00           C
ATOM   7184  O32 POPEY 287      67.638  98.753  39.769  1.00  0.00           O
ATOM   7185  C32 POPEY 287      68.608 100.003  41.609  1.00  0.00           C
ATOM   7188  C23 POPEY 287      63.667  99.384  44.209  1.00  0.00           C
ATOM   7191  C24 POPEY 287      62.917  98.522  45.239  1.00  0.00           C
ATOM   7194  C25 POPEY 287      63.068  98.993  46.699  1.00  0.00           C
ATOM   7197  C26 POPEY 287      64.487  98.863  47.259  1.00  0.00           C
ATOM   7200  C27 POPEY 287      64.528  99.264  48.739  1.00  0.00           C
ATOM   7203  C28 POPEY 287      65.898  99.043  49.419  1.00  0.00           C
ATOM   7206  C29 POPEY 287      66.267  97.583  49.369  1.00  0.00           C
ATOM   7208 0C21 POPEY 287      66.148  96.673  50.349  1.00  0.00           C
ATOM   7210 1C21 POPEY 287      65.657  96.884  51.749  1.00  0.00           C
ATOM   7213 2C21 POPEY 287      66.748  96.403  52.719  1.00  0.00           C
ATOM   7216 3C21 POPEY 287      66.388  96.512  54.209  1.00  0.00           C
ATOM   7219 4C21 POPEY 287      67.447  95.794  55.049  1.00  0.00           C
ATOM   7222 5C21 POPEY 287      67.317  95.934  56.569  1.00  0.00           C
ATOM   7225 6C21 POPEY 287      68.468  95.204  57.279  1.00  0.00           C
ATOM   7228 7C21 POPEY 287      68.367  95.192  58.809  1.00  0.00           C
ATOM   7231 8C21 POPEY 287      69.598  94.573  59.479  1.00  0.00           C
ATOM   7235  C33 POPEY 287      67.947 100.003  42.999  1.00  0.00           C
ATOM   7238  C34 POPEY 287      68.947 100.414  44.079  1.00  0.00           C
ATOM   7241  C35 POPEY 287      68.888  99.474  45.279  1.00  0.00           C
ATOM   7244  C36 POPEY 287      69.987  99.743  46.309  1.00  0.00           C
ATOM   7247  C37 POPEY 287      70.217  98.493  47.169  1.00  0.00           C
ATOM   7250  C38 POPEY 287      70.807  98.784  48.549  1.00  0.00           C
ATOM   7253  C39 POPEY 287      69.828  99.544  49.439  1.00  0.00           C
ATOM   7256 0C31 POPEY 287      70.318  99.654  50.879  1.00  0.00           C
ATOM   7259 1C31 POPEY 287      69.318 100.383  51.779  1.00  0.00           C
ATOM   7262 2C31 POPEY 287      69.807 100.533  53.229  1.00  0.00           C
ATOM   7265 3C31 POPEY 287      70.117  99.193  53.909  1.00  0.00           C
ATOM   7268 4C31 POPEY 287      70.677  99.353  55.319  1.00  0.00           C
ATOM   7271 5C31 POPEY 287      71.327  98.063  55.839  1.00  0.00           C
ATOM   7274 6C31 POPEY 287      72.177  98.303  57.079  1.00  0.00           C
ATOM   7278  NH3 POPEZ 288     121.557  18.493  31.059  1.00  0.00           N
ATOM   7282  C12 POPEZ 288     121.398  17.113  31.629  1.00  0.00           C
ATOM   7285  C11 POPEZ 288     120.097  16.473  31.119  1.00  0.00           C
ATOM   7288  P   POPEZ 288     118.138  16.253  32.849  1.00  0.00           P
ATOM   7289  O13 POPEZ 288     117.257  16.943  31.879  1.00  0.00           O
ATOM   7290  O14 POPEZ 288     117.497  15.233  33.719  1.00  0.00           O
ATOM   7291  O11 POPEZ 288     118.768  17.383  33.759  1.00  0.00           O
ATOM   7292  O12 POPEZ 288     119.428  15.713  32.129  1.00  0.00           O
ATOM   7293  C1  POPEZ 288     119.577  16.983  34.879  1.00  0.00           C
ATOM   7296  C2  POPEZ 288     119.267  17.963  36.019  1.00  0.00           C
ATOM   7298  O21 POPEZ 288     120.078  17.733  37.179  1.00  0.00           O
ATOM   7299  C21 POPEZ 288     119.798  16.723  37.969  1.00  0.00           C
ATOM   7300  O22 POPEZ 288     119.057  15.783  37.719  1.00  0.00           O
ATOM   7301  C22 POPEZ 288     120.417  16.993  39.349  1.00  0.00           C
ATOM   7304  C3  POPEZ 288     117.727  18.013  36.279  1.00  0.00           C
ATOM   7307  O31 POPEZ 288     117.417  18.793  37.459  1.00  0.00           O
ATOM   7308  C31 POPEZ 288     117.388  20.103  37.309  1.00  0.00           C
ATOM   7309  O32 POPEZ 288     117.368  20.723  36.259  1.00  0.00           O
ATOM   7310  C32 POPEZ 288     117.607  20.703  38.689  1.00  0.00           C
ATOM   7313  C23 POPEZ 288     120.458  15.773  40.289  1.00  0.00           C
ATOM   7316  C24 POPEZ 288     120.107  16.123  41.739  1.00  0.00           C
ATOM   7319  C25 POPEZ 288     121.188  16.883  42.519  1.00  0.00           C
ATOM   7322  C26 POPEZ 288     120.587  17.413  43.839  1.00  0.00           C
ATOM   7325  C27 POPEZ 288     121.587  18.113  44.769  1.00  0.00           C
ATOM   7328  C28 POPEZ 288     120.888  19.103  45.719  1.00  0.00           C
ATOM   7331  C29 POPEZ 288     120.568  18.553  47.089  1.00  0.00           C
ATOM   7333 0C21 POPEZ 288     121.167  18.913  48.249  1.00  0.00           C
ATOM   7335 1C21 POPEZ 288     122.287  19.933  48.369  1.00  0.00           C
ATOM   7338 2C21 POPEZ 288     123.688  19.293  48.309  1.00  0.00           C
ATOM   7341 3C21 POPEZ 288     124.227  18.803  49.669  1.00  0.00           C
ATOM   7344 4C21 POPEZ 288     124.558  19.933  50.669  1.00  0.00           C
ATOM   7347 5C21 POPEZ 288     125.708  20.863  50.239  1.00  0.00           C
ATOM   7350 6C21 POPEZ 288     127.058  20.153  50.109  1.00  0.00           C
ATOM   7353 7C21 POPEZ 288     128.248  21.113  49.999  1.00  0.00           C
ATOM   7356 8C21 POPEZ 288     129.582  20.373  49.879  1.00  0.00           C
ATOM   7360  C33 POPEZ 288     119.057  20.483  39.169  1.00  0.00           C
ATOM   7363  C34 POPEZ 288     119.117  20.313  40.689  1.00  0.00           C
ATOM   7366  C35 POPEZ 288     118.518  21.503  41.429  1.00  0.00           C
ATOM   7369  C36 POPEZ 288     118.957  21.543  42.889  1.00  0.00           C
ATOM   7372  C37 POPEZ 288     118.257  22.653  43.669  1.00  0.00           C
ATOM   7375  C38 POPEZ 288     118.667  22.703  45.149  1.00  0.00           C
ATOM   7378  C39 POPEZ 288     117.888  21.703  46.009  1.00  0.00           C
ATOM   7381 0C31 POPEZ 288     118.318  21.723  47.489  1.00  0.00           C
ATOM   7384 1C31 POPEZ 288     117.338  22.463  48.409  1.00  0.00           C
ATOM   7387 2C31 POPEZ 288     117.807  22.503  49.869  1.00  0.00           C
ATOM   7390 3C31 POPEZ 288     117.847  21.123  50.559  1.00  0.00           C
ATOM   7393 4C31 POPEZ 288     116.477  20.633  51.040  1.00  0.00           C
ATOM   7396 5C31 POPEZ 288     116.548  19.223  51.659  1.00  0.00           C
ATOM   7399 6C31 POPEZ 288     115.247  18.783  52.339  1.00  0.00           C
ATOM   7403  NH3 POPEa 289      24.737  60.943  64.909  1.00  0.00           N
ATOM   7407  C12 POPEa 289      25.208  60.743  66.319  1.00  0.00           C
ATOM   7410  C11 POPEa 289      26.477  61.563  66.579  1.00  0.00           C
ATOM   7413  P   POPEa 289      28.447  59.873  66.249  1.00  0.00           P
ATOM   7414  O13 POPEa 289      27.897  58.683  65.589  1.00  0.00           O
ATOM   7415  O14 POPEa 289      28.607  59.853  67.720  1.00  0.00           O
ATOM   7416  O11 POPEa 289      29.848  60.263  65.650  1.00  0.00           O
ATOM   7417  O12 POPEa 289      27.567  61.113  65.790  1.00  0.00           O
ATOM   7418  C1  POPEa 289      29.997  60.523  64.259  1.00  0.00           C
ATOM   7421  C2  POPEa 289      31.508  60.573  63.869  1.00  0.00           C
ATOM   7423  O21 POPEa 289      31.667  60.042  62.549  1.00  0.00           O
ATOM   7424  C21 POPEa 289      31.417  60.873  61.569  1.00  0.00           C
ATOM   7425  O22 POPEa 289      30.977  62.003  61.659  1.00  0.00           O
ATOM   7426  C22 POPEa 289      31.827  60.153  60.299  1.00  0.00           C
ATOM   7429  C3  POPEa 289      32.367  59.702  64.839  1.00  0.00           C
ATOM   7432  O31 POPEa 289      33.658  59.273  64.359  1.00  0.00           O
ATOM   7433  C31 POPEa 289      34.557  60.213  64.179  1.00  0.00           C
ATOM   7434  O32 POPEa 289      34.327  61.414  64.129  1.00  0.00           O
ATOM   7435  C32 POPEa 289      35.947  59.573  64.109  1.00  0.00           C
ATOM   7438  C23 POPEa 289      31.747  61.053  59.049  1.00  0.00           C
ATOM   7441  C24 POPEa 289      32.697  60.562  57.959  1.00  0.00           C
ATOM   7444  C25 POPEa 289      33.138  61.673  56.999  1.00  0.00           C
ATOM   7447  C26 POPEa 289      32.367  61.703  55.679  1.00  0.00           C
ATOM   7450  C27 POPEa 289      32.868  62.883  54.829  1.00  0.00           C
ATOM   7453  C28 POPEa 289      32.118  63.062  53.499  1.00  0.00           C
ATOM   7456  C29 POPEa 289      32.688  64.273  52.799  1.00  0.00           C
ATOM   7458 0C21 POPEa 289      32.017  65.243  52.159  1.00  0.00           C
ATOM   7460 1C21 POPEa 289      30.537  65.323  51.909  1.00  0.00           C
ATOM   7463 2C21 POPEa 289      29.837  66.423  52.739  1.00  0.00           C
ATOM   7466 3C21 POPEa 289      29.267  65.923  54.079  1.00  0.00           C
ATOM   7469 4C21 POPEa 289      28.897  67.093  55.009  1.00  0.00           C
ATOM   7472 5C21 POPEa 289      27.917  66.753  56.139  1.00  0.00           C
ATOM   7475 6C21 POPEa 289      28.508  65.913  57.290  1.00  0.00           C
ATOM   7478 7C21 POPEa 289      28.327  64.393  57.109  1.00  0.00           C
ATOM   7481 8C21 POPEa 289      28.938  63.594  58.259  1.00  0.00           C
ATOM   7485  C33 POPEa 289      37.077  60.573  63.789  1.00  0.00           C
ATOM   7488  C34 POPEa 289      37.818  60.293  62.469  1.00  0.00           C
ATOM   7491  C35 POPEa 289      36.967  60.333  61.189  1.00  0.00           C
ATOM   7494  C36 POPEa 289      37.908  60.443  59.979  1.00  0.00           C
ATOM   7497  C37 POPEa 289      37.297  60.323  58.579  1.00  0.00           C
ATOM   7500  C38 POPEa 289      38.368  60.763  57.559  1.00  0.00           C
ATOM   7503  C39 POPEa 289      37.958  60.793  56.089  1.00  0.00           C
ATOM   7506 0C31 POPEa 289      39.147  61.222  55.199  1.00  0.00           C
ATOM   7509 1C31 POPEa 289      38.768  61.613  53.769  1.00  0.00           C
ATOM   7512 2C31 POPEa 289      39.997  61.993  52.929  1.00  0.00           C
ATOM   7515 3C31 POPEa 289      39.657  62.373  51.479  1.00  0.00           C
ATOM   7518 4C31 POPEa 289      39.467  61.153  50.559  1.00  0.00           C
ATOM   7521 5C31 POPEa 289      39.327  61.554  49.079  1.00  0.00           C
ATOM   7524 6C31 POPEa 289      39.348  60.353  48.129  1.00  0.00           C
ATOM   7528  NH3 POPEb 290      13.637  69.564  67.239  1.00  0.00           N
ATOM   7532  C12 POPEb 290      12.258  69.243  66.729  1.00  0.00           C
ATOM   7535  C11 POPEb 290      11.177  69.733  67.709  1.00  0.00           C
ATOM   7538  P   POPEb 290       8.637  69.133  68.239  1.00  0.00           P
ATOM   7539  O13 POPEb 290       8.977  68.663  69.609  1.00  0.00           O
ATOM   7540  O14 POPEb 290       7.927  70.423  68.149  1.00  0.00           O
ATOM   7541  O11 POPEb 290       7.767  68.023  67.489  1.00  0.00           O
ATOM   7542  O12 POPEb 290       9.917  69.203  67.319  1.00  0.00           O
ATOM   7543  C1  POPEb 290       8.337  66.952  66.709  1.00  0.00           C
ATOM   7546  C2  POPEb 290       7.877  66.933  65.209  1.00  0.00           C
ATOM   7548  O21 POPEb 290       9.067  66.933  64.379  1.00  0.00           O
ATOM   7549  C21 POPEb 290       9.087  66.033  63.389  1.00  0.00           C
ATOM   7550  O22 POPEb 290       8.137  65.363  63.029  1.00  0.00           O
ATOM   7551  C22 POPEb 290      10.508  65.973  62.809  1.00  0.00           C
ATOM   7554  C3  POPEb 290       6.968  68.153  64.849  1.00  0.00           C
ATOM   7557  O31 POPEb 290       6.287  67.963  63.579  1.00  0.00           O
ATOM   7558  C31 POPEb 290       5.047  67.484  63.629  1.00  0.00           C
ATOM   7559  O32 POPEb 290       4.358  67.353  64.619  1.00  0.00           O
ATOM   7560  C32 POPEb 290       4.567  67.133  62.229  1.00  0.00           C
ATOM   7563  C23 POPEb 290      10.597  65.223  61.459  1.00  0.00           C
ATOM   7566  C24 POPEb 290      10.197  66.043  60.219  1.00  0.00           C
ATOM   7569  C25 POPEb 290      10.307  65.213  58.929  1.00  0.00           C
ATOM   7572  C26 POPEb 290      10.207  65.983  57.599  1.00  0.00           C
ATOM   7575  C27 POPEb 290      10.057  64.993  56.429  1.00  0.00           C
ATOM   7578  C28 POPEb 290       9.968  65.624  55.039  1.00  0.00           C
ATOM   7581  C29 POPEb 290      11.327  65.963  54.479  1.00  0.00           C
ATOM   7583 0C21 POPEb 290      11.928  65.363  53.429  1.00  0.00           C
ATOM   7585 1C21 POPEb 290      11.357  64.263  52.569  1.00  0.00           C
ATOM   7588 2C21 POPEb 290      10.407  64.793  51.469  1.00  0.00           C
ATOM   7591 3C21 POPEb 290      11.067  65.823  50.539  1.00  0.00           C
ATOM   7594 4C21 POPEb 290      10.088  66.503  49.569  1.00  0.00           C
ATOM   7597 5C21 POPEb 290      10.067  65.873  48.169  1.00  0.00           C
ATOM   7600 6C21 POPEb 290       9.137  66.653  47.219  1.00  0.00           C
ATOM   7603 7C21 POPEb 290       9.188  66.123  45.779  1.00  0.00           C
ATOM   7606 8C21 POPEb 290       8.117  66.734  44.869  1.00  0.00           C
ATOM   7610  C33 POPEb 290       5.447  66.083  61.509  1.00  0.00           C
ATOM   7613  C34 POPEb 290       4.997  65.863  60.059  1.00  0.00           C
ATOM   7616  C35 POPEb 290       5.997  64.993  59.289  1.00  0.00           C
ATOM   7619  C36 POPEb 290       5.477  64.503  57.929  1.00  0.00           C
ATOM   7622  C37 POPEb 290       6.317  63.314  57.429  1.00  0.00           C
ATOM   7625  C38 POPEb 290       5.857  62.693  56.109  1.00  0.00           C
ATOM   7628  C39 POPEb 290       6.027  63.583  54.869  1.00  0.00           C
ATOM   7631 0C31 POPEb 290       6.218  62.743  53.599  1.00  0.00           C
ATOM   7634 1C31 POPEb 290       6.337  63.573  52.309  1.00  0.00           C
ATOM   7637 2C31 POPEb 290       6.707  62.683  51.099  1.00  0.00           C
ATOM   7640 3C31 POPEb 290       6.727  63.433  49.749  1.00  0.00           C
ATOM   7643 4C31 POPEb 290       5.327  63.833  49.259  1.00  0.00           C
ATOM   7646 5C31 POPEb 290       5.307  64.253  47.779  1.00  0.00           C
ATOM   7649 6C31 POPEb 290       3.887  64.333  47.199  1.00  0.00           C
ATOM   7653  NH3 POPEc 291      -2.088  35.453  26.869  1.00  0.00           N
ATOM   7657  C12 POPEc 291      -0.838  35.443  26.039  1.00  0.00           C
ATOM   7660  C11 POPEc 291      -0.568  36.813  25.409  1.00  0.00           C
ATOM   7663  P   POPEc 291       1.517  38.373  25.409  1.00  0.00           P
ATOM   7664  O13 POPEc 291       2.547  38.623  24.389  1.00  0.00           O
ATOM   7665  O14 POPEc 291       0.487  39.393  25.679  1.00  0.00           O
ATOM   7666  O11 POPEc 291       2.307  38.132  26.729  1.00  0.00           O
ATOM   7667  O12 POPEc 291       0.837  36.963  25.169  1.00  0.00           O
ATOM   7668  C1  POPEc 291       2.547  39.183  27.679  1.00  0.00           C
ATOM   7671  C2  POPEc 291       2.227  38.693  29.109  1.00  0.00           C
ATOM   7673  O21 POPEc 291       3.457  38.473  29.799  1.00  0.00           O
ATOM   7674  C21 POPEc 291       3.397  38.603  31.119  1.00  0.00           C
ATOM   7675  O22 POPEc 291       2.477  39.093  31.749  1.00  0.00           O
ATOM   7676  C22 POPEc 291       4.617  37.893  31.689  1.00  0.00           C
ATOM   7679  C3  POPEc 291       1.457  37.343  29.039  1.00  0.00           C
ATOM   7682  O31 POPEc 291       1.277  36.763  30.349  1.00  0.00           O
ATOM   7683  C31 POPEc 291       0.877  35.503  30.199  1.00  0.00           C
ATOM   7684  O32 POPEc 291       0.577  35.003  29.139  1.00  0.00           O
ATOM   7685  C32 POPEc 291       0.947  34.753  31.519  1.00  0.00           C
ATOM   7688  C23 POPEc 291       4.878  38.263  33.159  1.00  0.00           C
ATOM   7691  C24 POPEc 291       5.957  37.374  33.779  1.00  0.00           C
ATOM   7694  C25 POPEc 291       5.447  35.953  34.029  1.00  0.00           C
ATOM   7697  C26 POPEc 291       6.347  35.123  34.949  1.00  0.00           C
ATOM   7700  C27 POPEc 291       6.657  35.793  36.289  1.00  0.00           C
ATOM   7703  C28 POPEc 291       7.167  34.773  37.309  1.00  0.00           C
ATOM   7706  C29 POPEc 291       7.527  35.393  38.639  1.00  0.00           C
ATOM   7708 0C21 POPEc 291       7.187  34.853  39.819  1.00  0.00           C
ATOM   7710 1C21 POPEc 291       6.427  33.553  39.949  1.00  0.00           C
ATOM   7713 2C21 POPEc 291       6.177  33.113  41.399  1.00  0.00           C
ATOM   7716 3C21 POPEc 291       7.457  32.753  42.149  1.00  0.00           C
ATOM   7719 4C21 POPEc 291       7.217  32.293  43.599  1.00  0.00           C
ATOM   7722 5C21 POPEc 291       7.327  33.413  44.639  1.00  0.00           C
ATOM   7725 6C21 POPEc 291       6.317  34.553  44.449  1.00  0.00           C
ATOM   7728 7C21 POPEc 291       6.357  35.593  45.569  1.00  0.00           C
ATOM   7731 8C21 POPEc 291       5.337  36.714  45.379  1.00  0.00           C
ATOM   7735  C33 POPEc 291       2.327  34.863  32.209  1.00  0.00           C
ATOM   7738  C34 POPEc 291       2.677  33.613  33.029  1.00  0.00           C
ATOM   7741  C35 POPEc 291       2.177  33.624  34.489  1.00  0.00           C
ATOM   7744  C36 POPEc 291       3.267  33.183  35.499  1.00  0.00           C
ATOM   7747  C37 POPEc 291       2.837  32.132  36.529  1.00  0.00           C
ATOM   7750  C38 POPEc 291       4.067  31.543  37.249  1.00  0.00           C
ATOM   7753  C39 POPEc 291       3.747  30.783  38.549  1.00  0.00           C
ATOM   7756 0C31 POPEc 291       2.917  29.513  38.359  1.00  0.00           C
ATOM   7759 1C31 POPEc 291       2.497  28.923  39.719  1.00  0.00           C
ATOM   7762 2C31 POPEc 291       1.707  27.613  39.619  1.00  0.00           C
ATOM   7765 3C31 POPEc 291       1.207  27.103  40.979  1.00  0.00           C
ATOM   7768 4C31 POPEc 291       2.347  26.723  41.949  1.00  0.00           C
ATOM   7771 5C31 POPEc 291       1.877  26.343  43.349  1.00  0.00           C
ATOM   7774 6C31 POPEc 291       3.007  25.803  44.219  1.00  0.00           C
ATOM   7778  NH3 POPEd 292     111.147  38.984  29.599  1.00  0.00           N
ATOM   7782  C12 POPEd 292     110.967  40.383  29.069  1.00  0.00           C
ATOM   7785  C11 POPEd 292     111.688  40.624  27.729  1.00  0.00           C
ATOM   7788  P   POPEd 292     113.977  39.473  27.729  1.00  0.00           P
ATOM   7789  O13 POPEd 292     113.588  38.522  28.789  1.00  0.00           O
ATOM   7790  O14 POPEd 292     113.768  39.043  26.319  1.00  0.00           O
ATOM   7791  O11 POPEd 292     115.458  39.972  27.979  1.00  0.00           O
ATOM   7792  O12 POPEd 292     113.108  40.743  27.929  1.00  0.00           O
ATOM   7793  C1  POPEd 292     115.727  41.063  28.879  1.00  0.00           C
ATOM   7796  C2  POPEd 292     115.687  40.693  30.399  1.00  0.00           C
ATOM   7798  O21 POPEd 292     116.678  41.484  31.089  1.00  0.00           O
ATOM   7799  C21 POPEd 292     116.278  42.623  31.609  1.00  0.00           C
ATOM   7800  O22 POPEd 292     115.227  43.193  31.379  1.00  0.00           O
ATOM   7801  C22 POPEd 292     117.287  43.023  32.679  1.00  0.00           C
ATOM   7804  C3  POPEd 292     115.998  39.183  30.679  1.00  0.00           C
ATOM   7807  O31 POPEd 292     116.718  38.923  31.889  1.00  0.00           O
ATOM   7808  C31 POPEd 292     116.188  39.273  33.039  1.00  0.00           C
ATOM   7809  O32 POPEd 292     115.097  39.783  33.239  1.00  0.00           O
ATOM   7810  C32 POPEd 292     117.248  39.023  34.109  1.00  0.00           C
ATOM   7813  C23 POPEd 292     116.648  43.623  33.959  1.00  0.00           C
ATOM   7816  C24 POPEd 292     117.747  43.933  34.979  1.00  0.00           C
ATOM   7819  C25 POPEd 292     117.278  44.193  36.409  1.00  0.00           C
ATOM   7822  C26 POPEd 292     118.467  44.463  37.349  1.00  0.00           C
ATOM   7825  C27 POPEd 292     118.017  44.733  38.779  1.00  0.00           C
ATOM   7828  C28 POPEd 292     119.178  45.173  39.689  1.00  0.00           C
ATOM   7831  C29 POPEd 292     118.607  45.663  41.009  1.00  0.00           C
ATOM   7833 0C21 POPEd 292     118.977  45.243  42.229  1.00  0.00           C
ATOM   7835 1C21 POPEd 292     120.078  44.263  42.519  1.00  0.00           C
ATOM   7838 2C21 POPEd 292     120.608  44.423  43.959  1.00  0.00           C
ATOM   7841 3C21 POPEd 292     121.147  45.823  44.259  1.00  0.00           C
ATOM   7844 4C21 POPEd 292     121.907  45.853  45.589  1.00  0.00           C
ATOM   7847 5C21 POPEd 292     122.278  47.263  46.029  1.00  0.00           C
ATOM   7850 6C21 POPEd 292     123.238  47.213  47.219  1.00  0.00           C
ATOM   7853 7C21 POPEd 292     123.458  48.553  47.909  1.00  0.00           C
ATOM   7856 8C21 POPEd 292     124.647  48.483  48.849  1.00  0.00           C
ATOM   7860  C33 POPEd 292     116.897  39.603  35.499  1.00  0.00           C
ATOM   7863  C34 POPEd 292     118.187  39.943  36.239  1.00  0.00           C
ATOM   7866  C35 POPEd 292     117.998  40.653  37.569  1.00  0.00           C
ATOM   7869  C36 POPEd 292     118.287  39.753  38.779  1.00  0.00           C
ATOM   7872  C37 POPEd 292     117.898  40.433  40.089  1.00  0.00           C
ATOM   7875  C38 POPEd 292     118.737  39.943  41.269  1.00  0.00           C
ATOM   7878  C39 POPEd 292     118.178  40.443  42.589  1.00  0.00           C
ATOM   7881 0C31 POPEd 292     118.947  39.912  43.799  1.00  0.00           C
ATOM   7884 1C31 POPEd 292     118.038  39.743  45.009  1.00  0.00           C
ATOM   7887 2C31 POPEd 292     118.758  39.153  46.219  1.00  0.00           C
ATOM   7890 3C31 POPEd 292     117.807  38.883  47.389  1.00  0.00           C
ATOM   7893 4C31 POPEd 292     116.757  37.793  47.099  1.00  0.00           C
ATOM   7896 5C31 POPEd 292     115.787  37.603  48.269  1.00  0.00           C
ATOM   7899 6C31 POPEd 292     114.778  36.473  48.069  1.00  0.00           C
ATOM   7903  NH3 POPEe 293      81.678  22.483  30.559  1.00  0.00           N
ATOM   7907  C12 POPEe 293      80.907  23.773  30.619  1.00  0.00           C
ATOM   7910  C11 POPEe 293      79.547  23.693  29.939  1.00  0.00           C
ATOM   7913  P   POPEe 293      77.977  25.623  30.809  1.00  0.00           P
ATOM   7914  O13 POPEe 293      78.068  27.103  30.719  1.00  0.00           O
ATOM   7915  O14 POPEe 293      76.657  24.963  30.629  1.00  0.00           O
ATOM   7916  O11 POPEe 293      78.617  25.163  32.199  1.00  0.00           O
ATOM   7917  O12 POPEe 293      79.008  25.013  29.779  1.00  0.00           O
ATOM   7918  C1  POPEe 293      78.537  26.103  33.289  1.00  0.00           C
ATOM   7921  C2  POPEe 293      77.068  26.303  33.759  1.00  0.00           C
ATOM   7923  O21 POPEe 293      76.998  27.523  34.529  1.00  0.00           O
ATOM   7924  C21 POPEe 293      75.917  28.263  34.299  1.00  0.00           C
ATOM   7925  O22 POPEe 293      75.057  28.033  33.489  1.00  0.00           O
ATOM   7926  C22 POPEe 293      75.958  29.483  35.219  1.00  0.00           C
ATOM   7929  C3  POPEe 293      76.617  25.083  34.599  1.00  0.00           C
ATOM   7932  O31 POPEe 293      75.227  25.203  34.939  1.00  0.00           O
ATOM   7933  C31 POPEe 293      74.718  25.193  36.179  1.00  0.00           C
ATOM   7934  O32 POPEe 293      73.517  25.193  36.389  1.00  0.00           O
ATOM   7935  C32 POPEe 293      75.778  25.123  37.290  1.00  0.00           C
ATOM   7938  C23 POPEe 293      74.907  29.423  36.349  1.00  0.00           C
ATOM   7941  C24 POPEe 293      75.007  30.663  37.239  1.00  0.00           C
ATOM   7944  C25 POPEe 293      74.028  30.763  38.409  1.00  0.00           C
ATOM   7947  C26 POPEe 293      74.278  32.003  39.269  1.00  0.00           C
ATOM   7950  C27 POPEe 293      73.487  31.933  40.569  1.00  0.00           C
ATOM   7953  C28 POPEe 293      73.697  33.123  41.519  1.00  0.00           C
ATOM   7956  C29 POPEe 293      72.778  34.273  41.209  1.00  0.00           C
ATOM   7958 0C21 POPEe 293      72.057  34.973  42.109  1.00  0.00           C
ATOM   7960 1C21 POPEe 293      72.037  34.773  43.599  1.00  0.00           C
ATOM   7963 2C21 POPEe 293      71.197  33.573  44.049  1.00  0.00           C
ATOM   7966 3C21 POPEe 293      71.007  33.513  45.579  1.00  0.00           C
ATOM   7969 4C21 POPEe 293      70.127  32.343  46.069  1.00  0.00           C
ATOM   7972 5C21 POPEe 293      70.507  30.993  45.429  1.00  0.00           C
ATOM   7975 6C21 POPEe 293      69.708  29.793  45.939  1.00  0.00           C
ATOM   7978 7C21 POPEe 293      70.047  28.513  45.159  1.00  0.00           C
ATOM   7981 8C21 POPEe 293      69.208  27.303  45.569  1.00  0.00           C
ATOM   7985  C33 POPEe 293      75.217  25.123  38.739  1.00  0.00           C
ATOM   7988  C34 POPEe 293      76.057  24.293  39.729  1.00  0.00           C
ATOM   7991  C35 POPEe 293      77.538  24.693  39.819  1.00  0.00           C
ATOM   7994  C36 POPEe 293      78.318  23.833  40.829  1.00  0.00           C
ATOM   7997  C37 POPEe 293      79.807  24.173  40.909  1.00  0.00           C
ATOM   8000  C38 POPEe 293      80.598  23.233  41.839  1.00  0.00           C
ATOM   8003  C39 POPEe 293      80.367  23.503  43.349  1.00  0.00           C
ATOM   8006 0C31 POPEe 293      80.447  22.233  44.209  1.00  0.00           C
ATOM   8009 1C31 POPEe 293      80.447  22.513  45.719  1.00  0.00           C
ATOM   8012 2C31 POPEe 293      80.417  21.233  46.569  1.00  0.00           C
ATOM   8015 3C31 POPEe 293      80.638  21.493  48.069  1.00  0.00           C
ATOM   8018 4C31 POPEe 293      79.468  22.183  48.769  1.00  0.00           C
ATOM   8021 5C31 POPEe 293      79.757  22.513  50.239  1.00  0.00           C
ATOM   8024 6C31 POPEe 293      78.617  23.243  50.949  1.00  0.00           C
ATOM   8028  NH3 POPEf 294      46.358 119.503  27.629  1.00  0.00           N
ATOM   8032  C12 POPEf 294      46.088 119.702  26.159  1.00  0.00           C
ATOM   8035  C11 POPEf 294      47.037 120.733  25.499  1.00  0.00           C
ATOM   8038  P   POPEf 294      47.777 123.274  25.899  1.00  0.00           P
ATOM   8039  O13 POPEf 294      49.087 122.873  25.329  1.00  0.00           O
ATOM   8040  O14 POPEf 294      47.157 124.443  25.229  1.00  0.00           O
ATOM   8041  O11 POPEf 294      47.958 123.662  27.399  1.00  0.00           O
ATOM   8042  O12 POPEf 294      46.787 122.044  25.989  1.00  0.00           O
ATOM   8043  C1  POPEf 294      47.217 123.173  28.519  1.00  0.00           C
ATOM   8046  C2  POPEf 294      48.217 122.683  29.589  1.00  0.00           C
ATOM   8048  O21 POPEf 294      47.588 121.853  30.599  1.00  0.00           O
ATOM   8049  C21 POPEf 294      46.807 122.482  31.469  1.00  0.00           C
ATOM   8050  O22 POPEf 294      46.467 123.644  31.419  1.00  0.00           O
ATOM   8051  C22 POPEf 294      46.377 121.512  32.579  1.00  0.00           C
ATOM   8054  C3  POPEf 294      49.048 123.872  30.139  1.00  0.00           C
ATOM   8057  O31 POPEf 294      49.607 123.613  31.429  1.00  0.00           O
ATOM   8058  C31 POPEf 294      50.708 122.914  31.459  1.00  0.00           C
ATOM   8059  O32 POPEf 294      51.307 122.453  30.499  1.00  0.00           O
ATOM   8060  C32 POPEf 294      51.107 122.774  32.919  1.00  0.00           C
ATOM   8063  C23 POPEf 294      45.127 122.062  33.319  1.00  0.00           C
ATOM   8066  C24 POPEf 294      44.628 121.223  34.509  1.00  0.00           C
ATOM   8069  C25 POPEf 294      45.607 121.103  35.699  1.00  0.00           C
ATOM   8072  C26 POPEf 294      46.218 122.443  36.129  1.00  0.00           C
ATOM   8075  C27 POPEf 294      46.927 122.403  37.489  1.00  0.00           C
ATOM   8078  C28 POPEf 294      45.967 122.723  38.659  1.00  0.00           C
ATOM   8081  C29 POPEf 294      46.688 122.803  39.989  1.00  0.00           C
ATOM   8083 0C21 POPEf 294      46.187 122.453  41.179  1.00  0.00           C
ATOM   8085 1C21 POPEf 294      44.787 121.943  41.459  1.00  0.00           C
ATOM   8088 2C21 POPEf 294      44.727 120.414  41.609  1.00  0.00           C
ATOM   8091 3C21 POPEf 294      45.407 119.894  42.879  1.00  0.00           C
ATOM   8094 4C21 POPEf 294      45.188 118.393  43.069  1.00  0.00           C
ATOM   8097 5C21 POPEf 294      45.677 117.873  44.429  1.00  0.00           C
ATOM   8100 6C21 POPEf 294      45.188 116.454  44.739  1.00  0.00           C
ATOM   8103 7C21 POPEf 294      45.767 115.904  46.049  1.00  0.00           C
ATOM   8106 8C21 POPEf 294      45.577 114.393  46.199  1.00  0.00           C
ATOM   8110  C33 POPEf 294      52.588 122.373  33.149  1.00  0.00           C
ATOM   8113  C34 POPEf 294      52.827 121.953  34.599  1.00  0.00           C
ATOM   8116  C35 POPEf 294      52.257 122.943  35.619  1.00  0.00           C
ATOM   8119  C36 POPEf 294      53.008 122.914  36.949  1.00  0.00           C
ATOM   8122  C37 POPEf 294      52.357 123.784  38.029  1.00  0.00           C
ATOM   8125  C38 POPEf 294      53.177 123.784  39.319  1.00  0.00           C
ATOM   8128  C39 POPEf 294      52.847 124.943  40.269  1.00  0.00           C
ATOM   8131 0C31 POPEf 294      51.358 125.174  40.539  1.00  0.00           C
ATOM   8134 1C31 POPEf 294      51.117 126.604  41.049  1.00  0.00           C
ATOM   8137 2C31 POPEf 294      49.677 126.854  41.549  1.00  0.00           C
ATOM   8140 3C31 POPEf 294      49.287 126.062  42.809  1.00  0.00           C
ATOM   8143 4C31 POPEf 294      50.288 126.223  43.959  1.00  0.00           C
ATOM   8146 5C31 POPEf 294      49.828 125.573  45.269  1.00  0.00           C
ATOM   8149 6C31 POPEf 294      50.878 125.673  46.379  1.00  0.00           C
ATOM   8153  NH3 POPEg 295     122.378 113.872  71.949  1.00  0.00           N
ATOM   8157  C12 POPEg 295     122.627 113.163  73.260  1.00  0.00           C
ATOM   8160  C11 POPEg 295     123.968 113.623  73.850  1.00  0.00           C
ATOM   8163  P   POPEg 295     126.518 113.693  73.059  1.00  0.00           P
ATOM   8164  O13 POPEg 295     126.667 115.052  73.609  1.00  0.00           O
ATOM   8165  O14 POPEg 295     127.098 112.564  73.809  1.00  0.00           O
ATOM   8166  O11 POPEg 295     126.937 113.723  71.509  1.00  0.00           O
ATOM   8167  O12 POPEg 295     124.967 113.404  72.869  1.00  0.00           O
ATOM   8168  C1  POPEg 295     126.147 114.654  70.729  1.00  0.00           C
ATOM   8171  C2  POPEg 295     126.587 114.824  69.239  1.00  0.00           C
ATOM   8173  O21 POPEg 295     126.247 116.133  68.719  1.00  0.00           O
ATOM   8174  C21 POPEg 295     124.997 116.594  68.850  1.00  0.00           C
ATOM   8175  O22 POPEg 295     124.097 116.044  69.459  1.00  0.00           O
ATOM   8176  C22 POPEg 295     124.848 117.923  68.089  1.00  0.00           C
ATOM   8179  C3  POPEg 295     126.028 113.644  68.359  1.00  0.00           C
ATOM   8182  O31 POPEg 295     126.487 113.603  66.979  1.00  0.00           O
ATOM   8183  C31 POPEg 295     125.808 114.353  66.129  1.00  0.00           C
ATOM   8184  O32 POPEg 295     124.957 115.183  66.420  1.00  0.00           O
ATOM   8185  C32 POPEg 295     126.107 113.942  64.679  1.00  0.00           C
ATOM   8188  C23 POPEg 295     123.427 118.084  67.499  1.00  0.00           C
ATOM   8191  C24 POPEg 295     123.087 119.493  66.979  1.00  0.00           C
ATOM   8194  C25 POPEg 295     122.917 119.553  65.459  1.00  0.00           C
ATOM   8197  C26 POPEg 295     121.678 118.793  64.959  1.00  0.00           C
ATOM   8200  C27 POPEg 295     121.648 118.544  63.449  1.00  0.00           C
ATOM   8203  C28 POPEg 295     122.877 117.743  62.969  1.00  0.00           C
ATOM   8206  C29 POPEg 295     122.627 116.863  61.769  1.00  0.00           C
ATOM   8208 0C21 POPEg 295     123.537 116.563  60.829  1.00  0.00           C
ATOM   8210 1C21 POPEg 295     124.957 117.083  60.809  1.00  0.00           C
ATOM   8213 2C21 POPEg 295     126.007 116.074  60.319  1.00  0.00           C
ATOM   8216 3C21 POPEg 295     127.378 116.753  60.139  1.00  0.00           C
ATOM   8219 4C21 POPEg 295     128.087 117.073  61.459  1.00  0.00           C
ATOM   8222 5C21 POPEg 295     129.383 117.863  61.229  1.00  0.00           C
ATOM   8225 6C21 POPEg 295     129.132 119.353  60.959  1.00  0.00           C
ATOM   8228 7C21 POPEg 295     130.263 120.013  60.169  1.00  0.00           C
ATOM   8231 8C21 POPEg 295     130.363 121.524  60.409  1.00  0.00           C
ATOM   8235  C33 POPEg 295     124.817 114.113  63.829  1.00  0.00           C
ATOM   8238  C34 POPEg 295     123.778 113.023  64.139  1.00  0.00           C
ATOM   8241  C35 POPEg 295     122.357 113.404  63.709  1.00  0.00           C
ATOM   8244  C36 POPEg 295     121.988 112.893  62.319  1.00  0.00           C
ATOM   8247  C37 POPEg 295     120.638 113.463  61.879  1.00  0.00           C
ATOM   8250  C38 POPEg 295     120.127 112.902  60.569  1.00  0.00           C
ATOM   8253  C39 POPEg 295     118.837 113.583  60.099  1.00  0.00           C
ATOM   8256 0C31 POPEg 295     119.038 114.982  59.489  1.00  0.00           C
ATOM   8259 1C31 POPEg 295     117.707 115.453  58.889  1.00  0.00           C
ATOM   8262 2C31 POPEg 295     117.758 116.683  57.979  1.00  0.00           C
ATOM   8265 3C31 POPEg 295     116.368 116.893  57.369  1.00  0.00           C
ATOM   8268 4C31 POPEg 295     116.328 117.774  56.119  1.00  0.00           C
ATOM   8271 5C31 POPEg 295     114.908 117.803  55.549  1.00  0.00           C
ATOM   8274 6C31 POPEg 295     114.817 118.483  54.189  1.00  0.00           C
ATOM   8278  NH3 POPEh 296     105.878  75.743  68.389  1.00  0.00           N
ATOM   8282  C12 POPEh 296     105.668  75.363  69.829  1.00  0.00           C
ATOM   8285  C11 POPEh 296     104.237  74.893  70.189  1.00  0.00           C
ATOM   8288  P   POPEh 296     102.518  76.403  68.899  1.00  0.00           P
ATOM   8289  O13 POPEh 296     101.098  76.643  69.229  1.00  0.00           O
ATOM   8290  O14 POPEh 296     103.287  77.533  68.339  1.00  0.00           O
ATOM   8291  O11 POPEh 296     102.658  75.173  67.939  1.00  0.00           O
ATOM   8292  O12 POPEh 296     103.278  75.954  70.209  1.00  0.00           O
ATOM   8293  C1  POPEh 296     102.257  75.234  66.560  1.00  0.00           C
ATOM   8296  C2  POPEh 296     103.248  74.463  65.650  1.00  0.00           C
ATOM   8298  O21 POPEh 296     102.537  74.153  64.439  1.00  0.00           O
ATOM   8299  C21 POPEh 296     103.308  74.054  63.369  1.00  0.00           C
ATOM   8300  O22 POPEh 296     104.528  74.043  63.389  1.00  0.00           O
ATOM   8301  C22 POPEh 296     102.478  73.943  62.089  1.00  0.00           C
ATOM   8304  C3  POPEh 296     103.768  73.173  66.369  1.00  0.00           C
ATOM   8307  O31 POPEh 296     104.927  72.573  65.759  1.00  0.00           O
ATOM   8308  C31 POPEh 296     104.717  71.433  65.099  1.00  0.00           C
ATOM   8309  O32 POPEh 296     103.628  70.963  64.839  1.00  0.00           O
ATOM   8310  C32 POPEh 296     106.067  70.762  64.790  1.00  0.00           C
ATOM   8313  C23 POPEh 296     103.147  74.643  60.879  1.00  0.00           C
ATOM   8316  C24 POPEh 296     103.647  73.704  59.779  1.00  0.00           C
ATOM   8319  C25 POPEh 296     102.557  72.933  59.009  1.00  0.00           C
ATOM   8322  C26 POPEh 296     101.617  73.823  58.179  1.00  0.00           C
ATOM   8325  C27 POPEh 296     100.668  72.993  57.309  1.00  0.00           C
ATOM   8328  C28 POPEh 296      99.778  73.853  56.389  1.00  0.00           C
ATOM   8331  C29 POPEh 296      98.957  72.993  55.449  1.00  0.00           C
ATOM   8333 0C21 POPEh 296      99.388  72.533  54.259  1.00  0.00           C
ATOM   8335 1C21 POPEh 296     100.757  72.793  53.679  1.00  0.00           C
ATOM   8338 2C21 POPEh 296     100.748  74.043  52.779  1.00  0.00           C
ATOM   8341 3C21 POPEh 296      99.927  73.844  51.499  1.00  0.00           C
ATOM   8344 4C21 POPEh 296     100.267  74.882  50.409  1.00  0.00           C
ATOM   8347 5C21 POPEh 296      99.997  74.343  48.999  1.00  0.00           C
ATOM   8350 6C21 POPEh 296      98.528  74.413  48.569  1.00  0.00           C
ATOM   8353 7C21 POPEh 296      98.197  75.773  47.949  1.00  0.00           C
ATOM   8356 8C21 POPEh 296      96.757  75.933  47.459  1.00  0.00           C
ATOM   8360  C33 POPEh 296     105.958  69.493  63.909  1.00  0.00           C
ATOM   8363  C34 POPEh 296     107.028  68.433  64.259  1.00  0.00           C
ATOM   8366  C35 POPEh 296     106.907  67.163  63.389  1.00  0.00           C
ATOM   8369  C36 POPEh 296     107.327  65.883  64.139  1.00  0.00           C
ATOM   8372  C37 POPEh 296     106.438  64.673  63.819  1.00  0.00           C
ATOM   8375  C38 POPEh 296     107.068  63.623  62.899  1.00  0.00           C
ATOM   8378  C39 POPEh 296     108.028  62.683  63.639  1.00  0.00           C
ATOM   8381 0C31 POPEh 296     108.667  61.643  62.709  1.00  0.00           C
ATOM   8384 1C31 POPEh 296     109.288  60.484  63.479  1.00  0.00           C
ATOM   8387 2C31 POPEh 296     110.538  59.883  62.809  1.00  0.00           C
ATOM   8390 3C31 POPEh 296     110.218  59.093  61.529  1.00  0.00           C
ATOM   8393 4C31 POPEh 296     111.387  59.113  60.539  1.00  0.00           C
ATOM   8396 5C31 POPEh 296     111.228  58.113  59.389  1.00  0.00           C
ATOM   8399 6C31 POPEh 296     112.208  58.382  58.249  1.00  0.00           C
ATOM   8403  NH3 POPEi 297      87.497  16.263  32.099  1.00  0.00           N
ATOM   8407  C12 POPEi 297      87.888  17.683  31.749  1.00  0.00           C
ATOM   8410  C11 POPEi 297      86.678  18.623  31.899  1.00  0.00           C
ATOM   8413  P   POPEi 297      86.867  21.213  32.069  1.00  0.00           P
ATOM   8414  O13 POPEi 297      86.718  22.393  31.179  1.00  0.00           O
ATOM   8415  O14 POPEi 297      86.037  21.133  33.289  1.00  0.00           O
ATOM   8416  O11 POPEi 297      88.388  21.163  32.479  1.00  0.00           O
ATOM   8417  O12 POPEi 297      86.818  19.873  31.209  1.00  0.00           O
ATOM   8418  C1  POPEi 297      88.877  21.133  33.819  1.00  0.00           C
ATOM   8421  C2  POPEi 297      89.227  22.573  34.299  1.00  0.00           C
ATOM   8423  O21 POPEi 297      90.498  22.603  34.989  1.00  0.00           O
ATOM   8424  C21 POPEi 297      90.587  21.983  36.149  1.00  0.00           C
ATOM   8425  O22 POPEi 297      89.708  21.383  36.719  1.00  0.00           O
ATOM   8426  C22 POPEi 297      91.998  22.193  36.709  1.00  0.00           C
ATOM   8429  C3  POPEi 297      88.017  23.223  35.059  1.00  0.00           C
ATOM   8432  O31 POPEi 297      88.157  24.643  35.249  1.00  0.00           O
ATOM   8433  C31 POPEi 297      88.098  25.243  36.469  1.00  0.00           C
ATOM   8434  O32 POPEi 297      87.958  26.453  36.599  1.00  0.00           O
ATOM   8435  C32 POPEi 297      88.248  24.273  37.649  1.00  0.00           C
ATOM   8438  C23 POPEi 297      91.977  22.233  38.259  1.00  0.00           C
ATOM   8441  C24 POPEi 297      93.358  22.543  38.849  1.00  0.00           C
ATOM   8444  C25 POPEi 297      93.388  22.453  40.379  1.00  0.00           C
ATOM   8447  C26 POPEi 297      92.268  23.263  41.049  1.00  0.00           C
ATOM   8450  C27 POPEi 297      92.397  23.373  42.579  1.00  0.00           C
ATOM   8453  C28 POPEi 297      91.077  23.853  43.219  1.00  0.00           C
ATOM   8456  C29 POPEi 297      91.237  24.233  44.669  1.00  0.00           C
ATOM   8458 0C21 POPEi 297      90.528  23.783  45.719  1.00  0.00           C
ATOM   8460 1C21 POPEi 297      89.377  22.803  45.749  1.00  0.00           C
ATOM   8463 2C21 POPEi 297      89.558  21.633  46.749  1.00  0.00           C
ATOM   8466 3C21 POPEi 297      89.917  22.083  48.169  1.00  0.00           C
ATOM   8469 4C21 POPEi 297      90.167  20.953  49.179  1.00  0.00           C
ATOM   8472 5C21 POPEi 297      88.957  20.053  49.469  1.00  0.00           C
ATOM   8475 6C21 POPEi 297      88.938  18.773  48.629  1.00  0.00           C
ATOM   8478 7C21 POPEi 297      87.987  17.723  49.229  1.00  0.00           C
ATOM   8481 8C21 POPEi 297      87.938  16.433  48.409  1.00  0.00           C
ATOM   8485  C33 POPEi 297      88.417  24.913  39.049  1.00  0.00           C
ATOM   8488  C34 POPEi 297      88.618  23.853  40.139  1.00  0.00           C
ATOM   8491  C35 POPEi 297      87.348  23.073  40.519  1.00  0.00           C
ATOM   8494  C36 POPEi 297      86.748  23.493  41.869  1.00  0.00           C
ATOM   8497  C37 POPEi 297      85.447  22.743  42.179  1.00  0.00           C
ATOM   8500  C38 POPEi 297      84.507  23.483  43.139  1.00  0.00           C
ATOM   8503  C39 POPEi 297      84.768  23.233  44.629  1.00  0.00           C
ATOM   8506 0C31 POPEi 297      84.087  24.323  45.469  1.00  0.00           C
ATOM   8509 1C31 POPEi 297      84.197  24.143  46.989  1.00  0.00           C
ATOM   8512 2C31 POPEi 297      83.267  25.113  47.729  1.00  0.00           C
ATOM   8515 3C31 POPEi 297      83.057  24.813  49.219  1.00  0.00           C
ATOM   8518 4C31 POPEi 297      84.328  24.903  50.079  1.00  0.00           C
ATOM   8521 5C31 POPEi 297      83.997  24.803  51.569  1.00  0.00           C
ATOM   8524 6C31 POPEi 297      85.218  24.853  52.489  1.00  0.00           C
ATOM   8528  NH3 POPEj 298      44.768 104.443  33.479  1.00  0.00           N
ATOM   8532  C12 POPEj 298      45.067 105.812  32.929  1.00  0.00           C
ATOM   8535  C11 POPEj 298      44.528 106.963  33.799  1.00  0.00           C
ATOM   8538  P   POPEj 298      43.467 109.304  33.209  1.00  0.00           P
ATOM   8539  O13 POPEj 298      43.637 110.344  32.169  1.00  0.00           O
ATOM   8540  O14 POPEj 298      42.157 108.623  33.299  1.00  0.00           O
ATOM   8541  O11 POPEj 298      43.817 109.903  34.639  1.00  0.00           O
ATOM   8542  O12 POPEj 298      44.577 108.183  33.059  1.00  0.00           O
ATOM   8543  C1  POPEj 298      42.748 110.214  35.539  1.00  0.00           C
ATOM   8546  C2  POPEj 298      43.278 110.923  36.799  1.00  0.00           C
ATOM   8548  O21 POPEj 298      42.348 110.673  37.869  1.00  0.00           O
ATOM   8549  C21 POPEj 298      41.627 111.594  38.459  1.00  0.00           C
ATOM   8550  O22 POPEj 298      41.577 112.793  38.209  1.00  0.00           O
ATOM   8551  C22 POPEj 298      40.737 110.914  39.489  1.00  0.00           C
ATOM   8554  C3  POPEj 298      43.697 112.412  36.499  1.00  0.00           C
ATOM   8557  O31 POPEj 298      44.298 113.213  37.559  1.00  0.00           O
ATOM   8558  C31 POPEj 298      44.698 112.733  38.719  1.00  0.00           C
ATOM   8559  O32 POPEj 298      44.778 111.573  39.069  1.00  0.00           O
ATOM   8560  C32 POPEj 298      45.077 113.884  39.659  1.00  0.00           C
ATOM   8563  C23 POPEj 298      39.958 111.943  40.329  1.00  0.00           C
ATOM   8566  C24 POPEj 298      38.687 111.372  40.969  1.00  0.00           C
ATOM   8569  C25 POPEj 298      38.888 110.783  42.369  1.00  0.00           C
ATOM   8572  C26 POPEj 298      39.208 111.853  43.429  1.00  0.00           C
ATOM   8575  C27 POPEj 298      39.087 111.314  44.859  1.00  0.00           C
ATOM   8578  C28 POPEj 298      39.227 112.403  45.939  1.00  0.00           C
ATOM   8581  C29 POPEj 298      39.188 111.783  47.309  1.00  0.00           C
ATOM   8583 0C21 POPEj 298      39.048 112.453  48.479  1.00  0.00           C
ATOM   8585 1C21 POPEj 298      38.928 113.942  48.649  1.00  0.00           C
ATOM   8588 2C21 POPEj 298      37.557 114.374  49.209  1.00  0.00           C
ATOM   8591 3C21 POPEj 298      37.147 113.662  50.509  1.00  0.00           C
ATOM   8594 4C21 POPEj 298      35.887 114.283  51.139  1.00  0.00           C
ATOM   8597 5C21 POPEj 298      35.227 113.382  52.199  1.00  0.00           C
ATOM   8600 6C21 POPEj 298      34.467 112.193  51.619  1.00  0.00           C
ATOM   8603 7C21 POPEj 298      33.627 111.464  52.679  1.00  0.00           C
ATOM   8606 8C21 POPEj 298      33.077 110.104  52.229  1.00  0.00           C
ATOM   8610  C33 POPEj 298      45.147 113.423  41.139  1.00  0.00           C
ATOM   8613  C34 POPEj 298      43.767 113.233  41.789  1.00  0.00           C
ATOM   8616  C35 POPEj 298      43.817 112.482  43.139  1.00  0.00           C
ATOM   8619  C36 POPEj 298      43.848 110.952  42.949  1.00  0.00           C
ATOM   8622  C37 POPEj 298      44.087 110.163  44.249  1.00  0.00           C
ATOM   8625  C38 POPEj 298      44.348 108.674  43.939  1.00  0.00           C
ATOM   8628  C39 POPEj 298      44.397 107.683  45.129  1.00  0.00           C
ATOM   8631 0C31 POPEj 298      44.908 108.213  46.479  1.00  0.00           C
ATOM   8634 1C31 POPEj 298      43.778 108.744  47.389  1.00  0.00           C
ATOM   8637 2C31 POPEj 298      44.118 108.763  48.889  1.00  0.00           C
ATOM   8640 3C31 POPEj 298      43.998 107.373  49.539  1.00  0.00           C
ATOM   8643 4C31 POPEj 298      44.278 107.383  51.049  1.00  0.00           C
ATOM   8646 5C31 POPEj 298      44.447 105.963  51.619  1.00  0.00           C
ATOM   8649 6C31 POPEj 298      44.857 105.952  53.099  1.00  0.00           C
ATOM   8653  NH3 POPEk 299      18.077  23.063  68.129  1.00  0.00           N
ATOM   8657  C12 POPEk 299      18.858  24.283  68.540  1.00  0.00           C
ATOM   8660  C11 POPEk 299      18.458  24.763  69.949  1.00  0.00           C
ATOM   8663  P   POPEk 299      16.127  25.823  69.379  1.00  0.00           P
ATOM   8664  O13 POPEk 299      14.797  25.853  70.009  1.00  0.00           O
ATOM   8665  O14 POPEk 299      16.817  27.113  69.139  1.00  0.00           O
ATOM   8666  O11 POPEk 299      15.967  25.083  67.999  1.00  0.00           O
ATOM   8667  O12 POPEk 299      17.038  24.783  70.149  1.00  0.00           O
ATOM   8668  C1  POPEk 299      14.727  24.953  67.299  1.00  0.00           C
ATOM   8671  C2  POPEk 299      14.697  25.803  65.989  1.00  0.00           C
ATOM   8673  O21 POPEk 299      13.967  25.093  64.959  1.00  0.00           O
ATOM   8674  C21 POPEk 299      12.657  25.193  65.019  1.00  0.00           C
ATOM   8675  O22 POPEk 299      12.037  25.923  65.779  1.00  0.00           O
ATOM   8676  C22 POPEk 299      12.037  24.273  63.949  1.00  0.00           C
ATOM   8679  C3  POPEk 299      16.107  26.193  65.459  1.00  0.00           C
ATOM   8682  O31 POPEk 299      16.588  25.313  64.419  1.00  0.00           O
ATOM   8683  C31 POPEk 299      17.807  24.853  64.499  1.00  0.00           C
ATOM   8684  O32 POPEk 299      18.557  24.903  65.459  1.00  0.00           O
ATOM   8685  C32 POPEk 299      18.197  24.253  63.159  1.00  0.00           C
ATOM   8688  C23 POPEk 299      10.517  24.073  64.169  1.00  0.00           C
ATOM   8691  C24 POPEk 299       9.787  23.323  63.029  1.00  0.00           C
ATOM   8694  C25 POPEk 299       9.567  24.133  61.739  1.00  0.00           C
ATOM   8697  C26 POPEk 299      10.637  23.903  60.650  1.00  0.00           C
ATOM   8700  C27 POPEk 299      10.027  23.823  59.239  1.00  0.00           C
ATOM   8703  C28 POPEk 299       9.768  22.383  58.719  1.00  0.00           C
ATOM   8706  C29 POPEk 299       8.737  21.623  59.529  1.00  0.00           C
ATOM   8708 0C21 POPEk 299       7.567  21.123  59.089  1.00  0.00           C
ATOM   8710 1C21 POPEk 299       7.037  21.183  57.679  1.00  0.00           C
ATOM   8713 2C21 POPEk 299       6.187  19.963  57.290  1.00  0.00           C
ATOM   8716 3C21 POPEk 299       7.017  18.673  57.109  1.00  0.00           C
ATOM   8719 4C21 POPEk 299       6.487  17.753  55.999  1.00  0.00           C
ATOM   8722 5C21 POPEk 299       5.097  17.153  56.249  1.00  0.00           C
ATOM   8725 6C21 POPEk 299       4.667  16.273  55.069  1.00  0.00           C
ATOM   8728 7C21 POPEk 299       3.337  15.533  55.289  1.00  0.00           C
ATOM   8731 8C21 POPEk 299       3.087  14.453  54.239  1.00  0.00           C
ATOM   8735  C33 POPEk 299      17.508  24.883  61.919  1.00  0.00           C
ATOM   8738  C34 POPEk 299      17.827  24.093  60.639  1.00  0.00           C
ATOM   8741  C35 POPEk 299      16.967  24.493  59.429  1.00  0.00           C
ATOM   8744  C36 POPEk 299      15.567  23.863  59.479  1.00  0.00           C
ATOM   8747  C37 POPEk 299      14.877  23.733  58.109  1.00  0.00           C
ATOM   8750  C38 POPEk 299      13.777  22.653  58.129  1.00  0.00           C
ATOM   8753  C39 POPEk 299      13.287  22.243  56.729  1.00  0.00           C
ATOM   8756 0C31 POPEk 299      12.557  23.373  55.989  1.00  0.00           C
ATOM   8759 1C31 POPEk 299      11.928  22.943  54.669  1.00  0.00           C
ATOM   8762 2C31 POPEk 299      11.607  24.143  53.769  1.00  0.00           C
ATOM   8765 3C31 POPEk 299      10.628  23.833  52.629  1.00  0.00           C
ATOM   8768 4C31 POPEk 299       9.157  23.883  53.069  1.00  0.00           C
ATOM   8771 5C31 POPEk 299       8.178  23.993  51.900  1.00  0.00           C
ATOM   8774 6C31 POPEk 299       6.717  24.153  52.349  1.00  0.00           C
ATOM   8778  NH3 POPEl 300      28.847  94.684  27.589  1.00  0.00           N
ATOM   8782  C12 POPEl 300      29.957  94.863  28.599  1.00  0.00           C
ATOM   8785  C11 POPEl 300      30.758  93.562  28.749  1.00  0.00           C
ATOM   8788  P   POPEl 300      32.388  93.954  30.819  1.00  0.00           P
ATOM   8789  O13 POPEl 300      33.598  93.193  31.209  1.00  0.00           O
ATOM   8790  O14 POPEl 300      32.397  95.414  31.029  1.00  0.00           O
ATOM   8791  O11 POPEl 300      31.117  93.333  31.559  1.00  0.00           O
ATOM   8792  O12 POPEl 300      32.067  93.714  29.299  1.00  0.00           O
ATOM   8793  C1  POPEl 300      31.358  92.062  32.199  1.00  0.00           C
ATOM   8796  C2  POPEl 300      30.118  91.464  32.929  1.00  0.00           C
ATOM   8798  O21 POPEl 300      29.588  92.324  33.979  1.00  0.00           O
ATOM   8799  C21 POPEl 300      30.348  92.534  35.049  1.00  0.00           C
ATOM   8800  O22 POPEl 300      31.458  92.073  35.239  1.00  0.00           O
ATOM   8801  C22 POPEl 300      29.688  93.554  35.969  1.00  0.00           C
ATOM   8804  C3  POPEl 300      30.427  90.013  33.399  1.00  0.00           C
ATOM   8807  O31 POPEl 300      29.367  89.483  34.209  1.00  0.00           O
ATOM   8808  C31 POPEl 300      29.507  89.273  35.519  1.00  0.00           C
ATOM   8809  O32 POPEl 300      28.577  89.384  36.299  1.00  0.00           O
ATOM   8810  C32 POPEl 300      30.887  88.814  35.959  1.00  0.00           C
ATOM   8813  C23 POPEl 300      29.407  93.003  37.379  1.00  0.00           C
ATOM   8816  C24 POPEl 300      28.768  94.082  38.249  1.00  0.00           C
ATOM   8819  C25 POPEl 300      28.407  93.603  39.659  1.00  0.00           C
ATOM   8822  C26 POPEl 300      28.087  94.783  40.579  1.00  0.00           C
ATOM   8825  C27 POPEl 300      27.647  94.313  41.959  1.00  0.00           C
ATOM   8828  C28 POPEl 300      26.977  95.433  42.779  1.00  0.00           C
ATOM   8831  C29 POPEl 300      26.577  94.903  44.129  1.00  0.00           C
ATOM   8833 0C21 POPEl 300      26.447  95.634  45.249  1.00  0.00           C
ATOM   8835 1C21 POPEl 300      26.588  97.123  45.339  1.00  0.00           C
ATOM   8838 2C21 POPEl 300      25.417  97.753  46.109  1.00  0.00           C
ATOM   8841 3C21 POPEl 300      25.517  97.534  47.629  1.00  0.00           C
ATOM   8844 4C21 POPEl 300      25.247  98.793  48.459  1.00  0.00           C
ATOM   8847 5C21 POPEl 300      26.277  99.912  48.239  1.00  0.00           C
ATOM   8850 6C21 POPEl 300      25.947 101.203  48.999  1.00  0.00           C
ATOM   8853 7C21 POPEl 300      27.018 102.283  48.779  1.00  0.00           C
ATOM   8856 8C21 POPEl 300      26.758 103.574  49.549  1.00  0.00           C
ATOM   8860  C33 POPEl 300      30.848  88.382  37.439  1.00  0.00           C
ATOM   8863  C34 POPEl 300      32.237  88.414  38.069  1.00  0.00           C
ATOM   8866  C35 POPEl 300      32.248  87.984  39.539  1.00  0.00           C
ATOM   8869  C36 POPEl 300      33.487  88.473  40.299  1.00  0.00           C
ATOM   8872  C37 POPEl 300      33.298  88.312  41.809  1.00  0.00           C
ATOM   8875  C38 POPEl 300      34.618  88.382  42.589  1.00  0.00           C
ATOM   8878  C39 POPEl 300      34.427  88.333  44.109  1.00  0.00           C
ATOM   8881 0C31 POPEl 300      33.737  87.053  44.609  1.00  0.00           C
ATOM   8884 1C31 POPEl 300      34.177  86.703  46.040  1.00  0.00           C
ATOM   8887 2C31 POPEl 300      33.587  85.393  46.589  1.00  0.00           C
ATOM   8890 3C31 POPEl 300      32.087  85.463  46.939  1.00  0.00           C
ATOM   8893 4C31 POPEl 300      31.778  86.384  48.129  1.00  0.00           C
ATOM   8896 5C31 POPEl 300      30.267  86.483  48.409  1.00  0.00           C
ATOM   8899 6C31 POPEl 300      29.937  87.383  49.609  1.00  0.00           C
ATOM   8903  NH3 POPEm 301      39.737  80.624  70.359  1.00  0.00           N
ATOM   8907  C12 POPEm 301      39.447  82.093  70.449  1.00  0.00           C
ATOM   8910  C11 POPEm 301      37.967  82.363  70.760  1.00  0.00           C
ATOM   8913  P   POPEm 301      36.917  84.693  70.509  1.00  0.00           P
ATOM   8914  O13 POPEm 301      35.627  84.353  71.129  1.00  0.00           O
ATOM   8915  O14 POPEm 301      37.967  85.253  71.389  1.00  0.00           O
ATOM   8916  O11 POPEm 301      36.708  85.634  69.249  1.00  0.00           O
ATOM   8917  O12 POPEm 301      37.478  83.364  69.859  1.00  0.00           O
ATOM   8918  C1  POPEm 301      36.368  85.134  67.949  1.00  0.00           C
ATOM   8921  C2  POPEm 301      37.627  84.733  67.099  1.00  0.00           C
ATOM   8923  O21 POPEm 301      38.017  85.724  66.119  1.00  0.00           O
ATOM   8924  C21 POPEm 301      37.227  85.853  65.049  1.00  0.00           C
ATOM   8925  O22 POPEm 301      36.107  85.414  64.929  1.00  0.00           O
ATOM   8926  C22 POPEm 301      37.987  86.613  63.959  1.00  0.00           C
ATOM   8929  C3  POPEm 301      37.467  83.312  66.479  1.00  0.00           C
ATOM   8932  O31 POPEm 301      38.537  82.943  65.580  1.00  0.00           O
ATOM   8933  C31 POPEm 301      39.417  82.062  66.029  1.00  0.00           C
ATOM   8934  O32 POPEm 301      39.507  81.673  67.189  1.00  0.00           O
ATOM   8935  C32 POPEm 301      40.358  81.623  64.909  1.00  0.00           C
ATOM   8938  C23 POPEm 301      37.397  86.384  62.549  1.00  0.00           C
ATOM   8941  C24 POPEm 301      38.368  86.804  61.439  1.00  0.00           C
ATOM   8944  C25 POPEm 301      38.028  86.153  60.089  1.00  0.00           C
ATOM   8947  C26 POPEm 301      38.978  86.553  58.949  1.00  0.00           C
ATOM   8950  C27 POPEm 301      38.798  85.634  57.719  1.00  0.00           C
ATOM   8953  C28 POPEm 301      39.917  85.703  56.669  1.00  0.00           C
ATOM   8956  C29 POPEm 301      39.667  86.713  55.569  1.00  0.00           C
ATOM   8958 0C21 POPEm 301      39.677  86.473  54.239  1.00  0.00           C
ATOM   8960 1C21 POPEm 301      39.927  85.153  53.569  1.00  0.00           C
ATOM   8963 2C21 POPEm 301      40.557  85.233  52.169  1.00  0.00           C
ATOM   8966 3C21 POPEm 301      40.517  83.872  51.459  1.00  0.00           C
ATOM   8969 4C21 POPEm 301      41.307  83.784  50.139  1.00  0.00           C
ATOM   8972 5C21 POPEm 301      40.867  84.763  49.029  1.00  0.00           C
ATOM   8975 6C21 POPEm 301      39.397  84.623  48.619  1.00  0.00           C
ATOM   8978 7C21 POPEm 301      39.028  85.523  47.439  1.00  0.00           C
ATOM   8981 8C21 POPEm 301      37.567  85.373  46.999  1.00  0.00           C
ATOM   8985  C33 POPEm 301      39.667  80.724  63.859  1.00  0.00           C
ATOM   8988  C34 POPEm 301      39.898  81.253  62.439  1.00  0.00           C
ATOM   8991  C35 POPEm 301      39.077  80.554  61.339  1.00  0.00           C
ATOM   8994  C36 POPEm 301      39.167  81.363  60.049  1.00  0.00           C
ATOM   8997  C37 POPEm 301      38.728  80.624  58.789  1.00  0.00           C
ATOM   9000  C38 POPEm 301      38.528  81.573  57.599  1.00  0.00           C
ATOM   9003  C39 POPEm 301      37.048  81.933  57.359  1.00  0.00           C
ATOM   9006 0C31 POPEm 301      36.857  82.854  56.139  1.00  0.00           C
ATOM   9009 1C31 POPEm 301      35.388  83.134  55.819  1.00  0.00           C
ATOM   9012 2C31 POPEm 301      35.188  84.222  54.749  1.00  0.00           C
ATOM   9015 3C31 POPEm 301      35.638  85.613  55.199  1.00  0.00           C
ATOM   9018 4C31 POPEm 301      34.688  86.764  54.839  1.00  0.00           C
ATOM   9021 5C31 POPEm 301      34.748  87.223  53.379  1.00  0.00           C
ATOM   9024 6C31 POPEm 301      33.947  88.504  53.129  1.00  0.00           C
ATOM   9028  NH3 POPEn 302      59.447 124.423  29.889  1.00  0.00           N
ATOM   9032  C12 POPEn 302      60.548 124.012  28.949  1.00  0.00           C
ATOM   9035  C11 POPEn 302      61.627 123.213  29.709  1.00  0.00           C
ATOM   9038  P   POPEn 302      60.197 120.952  30.039  1.00  0.00           P
ATOM   9039  O13 POPEn 302      58.877 121.543  29.689  1.00  0.00           O
ATOM   9040  O14 POPEn 302      60.907 120.104  29.059  1.00  0.00           O
ATOM   9041  O11 POPEn 302      60.028 120.243  31.439  1.00  0.00           O
ATOM   9042  O12 POPEn 302      61.117 122.132  30.489  1.00  0.00           O
ATOM   9043  C1  POPEn 302      61.067 119.413  31.969  1.00  0.00           C
ATOM   9046  C2  POPEn 302      61.798 119.973  33.219  1.00  0.00           C
ATOM   9048  O21 POPEn 302      60.857 120.303  34.259  1.00  0.00           O
ATOM   9049  C21 POPEn 302      60.737 119.433  35.229  1.00  0.00           C
ATOM   9050  O22 POPEn 302      61.167 118.294  35.229  1.00  0.00           O
ATOM   9051  C22 POPEn 302      60.137 120.163  36.449  1.00  0.00           C
ATOM   9054  C3  POPEn 302      62.717 121.214  32.989  1.00  0.00           C
ATOM   9057  O31 POPEn 302      63.547 121.343  34.159  1.00  0.00           O
ATOM   9058  C31 POPEn 302      63.557 122.464  34.859  1.00  0.00           C
ATOM   9059  O32 POPEn 302      63.367 123.592  34.429  1.00  0.00           O
ATOM   9060  C32 POPEn 302      63.867 122.073  36.309  1.00  0.00           C
ATOM   9063  C23 POPEn 302      59.138 119.393  37.329  1.00  0.00           C
ATOM   9066  C24 POPEn 302      58.947 120.113  38.669  1.00  0.00           C
ATOM   9069  C25 POPEn 302      59.647 119.353  39.799  1.00  0.00           C
ATOM   9072  C26 POPEn 302      59.817 120.122  41.119  1.00  0.00           C
ATOM   9075  C27 POPEn 302      60.438 119.213  42.189  1.00  0.00           C
ATOM   9078  C28 POPEn 302      61.158 119.903  43.359  1.00  0.00           C
ATOM   9081  C29 POPEn 302      60.298 120.783  44.239  1.00  0.00           C
ATOM   9083 0C21 POPEn 302      60.108 120.654  45.569  1.00  0.00           C
ATOM   9085 1C21 POPEn 302      60.647 119.544  46.429  1.00  0.00           C
ATOM   9088 2C21 POPEn 302      61.987 119.794  47.159  1.00  0.00           C
ATOM   9091 3C21 POPEn 302      61.917 120.823  48.289  1.00  0.00           C
ATOM   9094 4C21 POPEn 302      63.197 120.764  49.129  1.00  0.00           C
ATOM   9097 5C21 POPEn 302      63.258 121.853  50.199  1.00  0.00           C
ATOM   9100 6C21 POPEn 302      64.598 121.874  50.949  1.00  0.00           C
ATOM   9103 7C21 POPEn 302      65.767 122.363  50.079  1.00  0.00           C
ATOM   9106 8C21 POPEn 302      67.068 122.622  50.839  1.00  0.00           C
ATOM   9110  C33 POPEn 302      63.118 122.933  37.339  1.00  0.00           C
ATOM   9113  C34 POPEn 302      63.208 122.353  38.749  1.00  0.00           C
ATOM   9116  C35 POPEn 302      62.437 123.243  39.729  1.00  0.00           C
ATOM   9119  C36 POPEn 302      62.778 122.963  41.199  1.00  0.00           C
ATOM   9122  C37 POPEn 302      62.468 124.164  42.089  1.00  0.00           C
ATOM   9125  C38 POPEn 302      61.657 123.843  43.349  1.00  0.00           C
ATOM   9128  C39 POPEn 302      61.307 125.113  44.129  1.00  0.00           C
ATOM   9131 0C31 POPEn 302      60.667 124.842  45.489  1.00  0.00           C
ATOM   9134 1C31 POPEn 302      61.137 125.873  46.529  1.00  0.00           C
ATOM   9137 2C31 POPEn 302      60.337 125.882  47.829  1.00  0.00           C
ATOM   9140 3C31 POPEn 302      60.447 124.583  48.639  1.00  0.00           C
ATOM   9143 4C31 POPEn 302      59.677 124.684  49.969  1.00  0.00           C
ATOM   9146 5C31 POPEn 302      59.867 123.473  50.889  1.00  0.00           C
ATOM   9149 6C31 POPEn 302      59.068 123.592  52.189  1.00  0.00           C
ATOM   9153  NH3 POPEo 303      74.417 104.883  33.369  1.00  0.00           N
ATOM   9157  C12 POPEo 303      74.537 106.184  32.599  1.00  0.00           C
ATOM   9160  C11 POPEo 303      73.188 106.884  32.419  1.00  0.00           C
ATOM   9163  P   POPEo 303      72.367 109.334  31.769  1.00  0.00           P
ATOM   9164  O13 POPEo 303      71.987 109.794  30.419  1.00  0.00           O
ATOM   9165  O14 POPEo 303      71.227 109.043  32.679  1.00  0.00           O
ATOM   9166  O11 POPEo 303      73.248 110.443  32.449  1.00  0.00           O
ATOM   9167  O12 POPEo 303      73.377 108.113  31.719  1.00  0.00           O
ATOM   9168  C1  POPEo 303      74.057 110.174  33.589  1.00  0.00           C
ATOM   9171  C2  POPEo 303      73.877 111.284  34.649  1.00  0.00           C
ATOM   9173  O21 POPEo 303      74.877 111.033  35.669  1.00  0.00           O
ATOM   9174  C21 POPEo 303      75.127 112.033  36.509  1.00  0.00           C
ATOM   9175  O22 POPEo 303      74.608 113.134  36.489  1.00  0.00           O
ATOM   9176  C22 POPEo 303      76.307 111.693  37.389  1.00  0.00           C
ATOM   9179  C3  POPEo 303      72.388 111.293  35.139  1.00  0.00           C
ATOM   9182  O31 POPEo 303      72.157 112.304  36.139  1.00  0.00           O
ATOM   9183  C31 POPEo 303      71.237 112.103  37.059  1.00  0.00           C
ATOM   9184  O32 POPEo 303      70.477 111.153  37.109  1.00  0.00           O
ATOM   9185  C32 POPEo 303      71.237 113.294  38.019  1.00  0.00           C
ATOM   9188  C23 POPEo 303      75.968 111.933  38.869  1.00  0.00           C
ATOM   9191  C24 POPEo 303      77.167 111.643  39.769  1.00  0.00           C
ATOM   9194  C25 POPEo 303      76.837 112.003  41.209  1.00  0.00           C
ATOM   9197  C26 POPEo 303      77.987 111.893  42.199  1.00  0.00           C
ATOM   9200  C27 POPEo 303      77.528 112.103  43.649  1.00  0.00           C
ATOM   9203  C28 POPEo 303      78.607 112.674  44.579  1.00  0.00           C
ATOM   9206  C29 POPEo 303      79.868 111.853  44.539  1.00  0.00           C
ATOM   9208 0C21 POPEo 303      80.578 111.363  45.569  1.00  0.00           C
ATOM   9210 1C21 POPEo 303      80.307 111.524  47.039  1.00  0.00           C
ATOM   9213 2C21 POPEo 303      79.957 110.183  47.689  1.00  0.00           C
ATOM   9216 3C21 POPEo 303      79.728 110.332  49.199  1.00  0.00           C
ATOM   9219 4C21 POPEo 303      79.677 108.993  49.929  1.00  0.00           C
ATOM   9222 5C21 POPEo 303      79.537 109.173  51.449  1.00  0.00           C
ATOM   9225 6C21 POPEo 303      79.657 107.832  52.199  1.00  0.00           C
ATOM   9228 7C21 POPEo 303      79.397 107.963  53.709  1.00  0.00           C
ATOM   9231 8C21 POPEo 303      79.447 106.613  54.429  1.00  0.00           C
ATOM   9235  C33 POPEo 303      70.127 113.173  39.079  1.00  0.00           C
ATOM   9238  C34 POPEo 303      70.528 112.523  40.409  1.00  0.00           C
ATOM   9241  C35 POPEo 303      71.278 113.504  41.319  1.00  0.00           C
ATOM   9244  C36 POPEo 303      71.208 113.143  42.809  1.00  0.00           C
ATOM   9247  C37 POPEo 303      71.807 114.222  43.719  1.00  0.00           C
ATOM   9250  C38 POPEo 303      71.528 113.993  45.209  1.00  0.00           C
ATOM   9253  C39 POPEo 303      72.367 112.873  45.839  1.00  0.00           C
ATOM   9256 0C31 POPEo 303      73.848 113.264  45.979  1.00  0.00           C
ATOM   9259 1C31 POPEo 303      74.608 112.403  47.009  1.00  0.00           C
ATOM   9262 2C31 POPEo 303      75.888 113.084  47.509  1.00  0.00           C
ATOM   9265 3C31 POPEo 303      75.638 114.094  48.649  1.00  0.00           C
ATOM   9268 4C31 POPEo 303      75.288 113.423  49.979  1.00  0.00           C
ATOM   9271 5C31 POPEo 303      75.358 114.384  51.169  1.00  0.00           C
ATOM   9274 6C31 POPEo 303      75.197 113.693  52.529  1.00  0.00           C
ATOM   9278  NH3 POPEp 304      77.127 122.294  29.179  1.00  0.00           N
ATOM   9282  C12 POPEp 304      76.218 122.622  30.339  1.00  0.00           C
ATOM   9285  C11 POPEp 304      74.727 122.394  30.009  1.00  0.00           C
ATOM   9288  P   POPEp 304      73.307 120.472  28.859  1.00  0.00           P
ATOM   9289  O13 POPEp 304      72.148 121.273  28.409  1.00  0.00           O
ATOM   9290  O14 POPEp 304      73.718 119.343  28.009  1.00  0.00           O
ATOM   9291  O11 POPEp 304      73.037 119.994  30.349  1.00  0.00           O
ATOM   9292  O12 POPEp 304      74.587 121.372  29.029  1.00  0.00           O
ATOM   9293  C1  POPEp 304      72.807 118.644  30.759  1.00  0.00           C
ATOM   9296  C2  POPEp 304      73.757 118.203  31.929  1.00  0.00           C
ATOM   9298  O21 POPEp 304      72.987 117.714  33.059  1.00  0.00           O
ATOM   9299  C21 POPEp 304      73.638 116.753  33.749  1.00  0.00           C
ATOM   9300  O22 POPEp 304      74.587 116.133  33.329  1.00  0.00           O
ATOM   9301  C22 POPEp 304      72.987 116.512  35.119  1.00  0.00           C
ATOM   9304  C3  POPEp 304      74.627 119.404  32.399  1.00  0.00           C
ATOM   9307  O31 POPEp 304      75.397 119.104  33.589  1.00  0.00           O
ATOM   9308  C31 POPEp 304      76.697 118.913  33.429  1.00  0.00           C
ATOM   9309  O32 POPEp 304      77.317 119.063  32.389  1.00  0.00           O
ATOM   9310  C32 POPEp 304      77.317 118.443  34.739  1.00  0.00           C
ATOM   9313  C23 POPEp 304      73.917 117.014  36.259  1.00  0.00           C
ATOM   9316  C24 POPEp 304      73.417 116.693  37.679  1.00  0.00           C
ATOM   9319  C25 POPEp 304      74.547 116.553  38.719  1.00  0.00           C
ATOM   9322  C26 POPEp 304      74.077 116.722  40.169  1.00  0.00           C
ATOM   9325  C27 POPEp 304      75.127 116.363  41.239  1.00  0.00           C
ATOM   9328  C28 POPEp 304      74.627 116.703  42.659  1.00  0.00           C
ATOM   9331  C29 POPEp 304      75.487 116.153  43.769  1.00  0.00           C
ATOM   9333 0C21 POPEp 304      76.028 116.834  44.799  1.00  0.00           C
ATOM   9335 1C21 POPEp 304      75.877 118.312  45.079  1.00  0.00           C
ATOM   9338 2C21 POPEp 304      75.977 118.703  46.569  1.00  0.00           C
ATOM   9341 3C21 POPEp 304      74.757 118.312  47.409  1.00  0.00           C
ATOM   9344 4C21 POPEp 304      74.748 119.033  48.769  1.00  0.00           C
ATOM   9347 5C21 POPEp 304      73.458 118.784  49.579  1.00  0.00           C
ATOM   9350 6C21 POPEp 304      73.328 119.743  50.769  1.00  0.00           C
ATOM   9353 7C21 POPEp 304      71.917 119.804  51.359  1.00  0.00           C
ATOM   9356 8C21 POPEp 304      71.798 120.803  52.509  1.00  0.00           C
ATOM   9360  C33 POPEp 304      77.947 119.603  35.559  1.00  0.00           C
ATOM   9363  C34 POPEp 304      77.678 119.514  37.079  1.00  0.00           C
ATOM   9366  C35 POPEp 304      76.938 120.733  37.649  1.00  0.00           C
ATOM   9369  C36 POPEp 304      77.248 121.004  39.139  1.00  0.00           C
ATOM   9372  C37 POPEp 304      76.467 120.122  40.129  1.00  0.00           C
ATOM   9375  C38 POPEp 304      76.828 120.383  41.599  1.00  0.00           C
ATOM   9378  C39 POPEp 304      76.458 121.793  42.089  1.00  0.00           C
ATOM   9381 0C31 POPEp 304      76.737 122.033  43.579  1.00  0.00           C
ATOM   9384 1C31 POPEp 304      76.528 123.504  43.959  1.00  0.00           C
ATOM   9387 2C31 POPEp 304      75.688 123.732  45.219  1.00  0.00           C
ATOM   9390 3C31 POPEp 304      76.358 123.274  46.519  1.00  0.00           C
ATOM   9393 4C31 POPEp 304      75.718 123.954  47.739  1.00  0.00           C
ATOM   9396 5C31 POPEp 304      76.318 123.504  49.069  1.00  0.00           C
ATOM   9399 6C31 POPEp 304      75.947 124.413  50.239  1.00  0.00           C
ATOM   9403  NH3 POPEq 305      26.298  35.374  23.629  1.00  0.00           N
ATOM   9407  C12 POPEq 305      26.467  34.043  23.009  1.00  0.00           C
ATOM   9410  C11 POPEq 305      25.108  33.343  22.819  1.00  0.00           C
ATOM   9413  P   POPEq 305      23.047  34.503  23.969  1.00  0.00           P
ATOM   9414  O13 POPEq 305      23.497  35.703  23.209  1.00  0.00           O
ATOM   9415  O14 POPEq 305      21.837  33.763  23.549  1.00  0.00           O
ATOM   9416  O11 POPEq 305      22.927  34.913  25.489  1.00  0.00           O
ATOM   9417  O12 POPEq 305      24.277  33.493  23.979  1.00  0.00           O
ATOM   9418  C1  POPEq 305      22.588  36.283  25.759  1.00  0.00           C
ATOM   9421  C2  POPEq 305      22.597  36.583  27.279  1.00  0.00           C
ATOM   9423  O21 POPEq 305      21.458  35.973  27.899  1.00  0.00           O
ATOM   9424  C21 POPEq 305      21.677  35.473  29.089  1.00  0.00           C
ATOM   9425  O22 POPEq 305      22.767  35.123  29.529  1.00  0.00           O
ATOM   9426  C22 POPEq 305      20.368  35.513  29.879  1.00  0.00           C
ATOM   9429  C3  POPEq 305      22.487  38.113  27.569  1.00  0.00           C
ATOM   9432  O31 POPEq 305      23.558  38.574  28.409  1.00  0.00           O
ATOM   9433  C31 POPEq 305      23.307  38.644  29.709  1.00  0.00           C
ATOM   9434  O32 POPEq 305      22.258  38.393  30.259  1.00  0.00           O
ATOM   9435  C32 POPEq 305      24.588  39.133  30.389  1.00  0.00           C
ATOM   9438  C23 POPEq 305      20.407  34.653  31.159  1.00  0.00           C
ATOM   9441  C24 POPEq 305      21.288  35.263  32.259  1.00  0.00           C
ATOM   9444  C25 POPEq 305      21.288  34.433  33.539  1.00  0.00           C
ATOM   9447  C26 POPEq 305      20.258  34.973  34.529  1.00  0.00           C
ATOM   9450  C27 POPEq 305      20.197  34.223  35.859  1.00  0.00           C
ATOM   9453  C28 POPEq 305      20.018  35.163  37.069  1.00  0.00           C
ATOM   9456  C29 POPEq 305      18.728  35.953  37.009  1.00  0.00           C
ATOM   9458 0C21 POPEq 305      18.017  36.393  38.069  1.00  0.00           C
ATOM   9460 1C21 POPEq 305      18.367  36.203  39.519  1.00  0.00           C
ATOM   9463 2C21 POPEq 305      17.577  35.043  40.159  1.00  0.00           C
ATOM   9466 3C21 POPEq 305      16.047  35.263  40.209  1.00  0.00           C
ATOM   9469 4C21 POPEq 305      15.307  33.984  40.599  1.00  0.00           C
ATOM   9472 5C21 POPEq 305      13.807  34.173  40.819  1.00  0.00           C
ATOM   9475 6C21 POPEq 305      13.128  32.893  41.309  1.00  0.00           C
ATOM   9478 7C21 POPEq 305      11.647  33.073  41.679  1.00  0.00           C
ATOM   9481 8C21 POPEq 305      11.067  31.813  42.329  1.00  0.00           C
ATOM   9485  C33 POPEq 305      24.458  39.183  31.929  1.00  0.00           C
ATOM   9488  C34 POPEq 305      24.647  37.793  32.539  1.00  0.00           C
ATOM   9491  C35 POPEq 305      24.867  37.823  34.059  1.00  0.00           C
ATOM   9494  C36 POPEq 305      23.717  38.452  34.849  1.00  0.00           C
ATOM   9497  C37 POPEq 305      23.737  38.023  36.319  1.00  0.00           C
ATOM   9500  C38 POPEq 305      22.737  38.803  37.179  1.00  0.00           C
ATOM   9503  C39 POPEq 305      22.557  38.183  38.569  1.00  0.00           C
ATOM   9506 0C31 POPEq 305      21.928  39.173  39.559  1.00  0.00           C
ATOM   9509 1C31 POPEq 305      21.567  38.533  40.909  1.00  0.00           C
ATOM   9512 2C31 POPEq 305      21.417  39.562  42.039  1.00  0.00           C
ATOM   9515 3C31 POPEq 305      20.057  39.562  42.759  1.00  0.00           C
ATOM   9518 4C31 POPEq 305      19.688  38.233  43.439  1.00  0.00           C
ATOM   9521 5C31 POPEq 305      18.557  38.382  44.459  1.00  0.00           C
ATOM   9524 6C31 POPEq 305      18.077  37.053  45.039  1.00  0.00           C
ATOM   9528  NH3 POPEr 306      16.277  58.714  24.529  1.00  0.00           N
ATOM   9532  C12 POPEr 306      16.097  60.003  23.749  1.00  0.00           C
ATOM   9535  C11 POPEr 306      17.247  61.013  23.949  1.00  0.00           C
ATOM   9538  P   POPEr 306      19.087  60.383  25.739  1.00  0.00           P
ATOM   9539  O13 POPEr 306      19.537  59.423  24.719  1.00  0.00           O
ATOM   9540  O14 POPEr 306      20.027  61.433  26.159  1.00  0.00           O
ATOM   9541  O11 POPEr 306      18.577  59.613  27.019  1.00  0.00           O
ATOM   9542  O12 POPEr 306      17.727  61.063  25.299  1.00  0.00           O
ATOM   9543  C1  POPEr 306      17.887  60.323  28.069  1.00  0.00           C
ATOM   9546  C2  POPEr 306      18.037  59.663  29.489  1.00  0.00           C
ATOM   9548  O21 POPEr 306      19.397  59.403  29.849  1.00  0.00           O
ATOM   9549  C21 POPEr 306      20.038  60.453  30.279  1.00  0.00           C
ATOM   9550  O22 POPEr 306      19.758  61.624  30.049  1.00  0.00           O
ATOM   9551  C22 POPEr 306      21.037  59.983  31.329  1.00  0.00           C
ATOM   9554  C3  POPEr 306      17.258  58.333  29.649  1.00  0.00           C
ATOM   9557  O31 POPEr 306      17.557  57.683  30.909  1.00  0.00           O
ATOM   9558  C31 POPEr 306      16.537  57.053  31.479  1.00  0.00           C
ATOM   9559  O32 POPEr 306      15.377  57.132  31.129  1.00  0.00           O
ATOM   9560  C32 POPEr 306      17.077  56.162  32.599  1.00  0.00           C
ATOM   9563  C23 POPEr 306      20.817  60.783  32.619  1.00  0.00           C
ATOM   9566  C24 POPEr 306      19.428  60.554  33.249  1.00  0.00           C
ATOM   9569  C25 POPEr 306      19.397  59.374  34.219  1.00  0.00           C
ATOM   9572  C26 POPEr 306      19.927  59.824  35.589  1.00  0.00           C
ATOM   9575  C27 POPEr 306      20.338  58.673  36.509  1.00  0.00           C
ATOM   9578  C28 POPEr 306      21.467  59.093  37.449  1.00  0.00           C
ATOM   9581  C29 POPEr 306      22.278  57.914  37.919  1.00  0.00           C
ATOM   9583 0C21 POPEr 306      22.457  57.534  39.199  1.00  0.00           C
ATOM   9585 1C21 POPEr 306      21.807  58.163  40.399  1.00  0.00           C
ATOM   9588 2C21 POPEr 306      21.807  57.202  41.599  1.00  0.00           C
ATOM   9591 3C21 POPEr 306      21.137  55.853  41.309  1.00  0.00           C
ATOM   9594 4C21 POPEr 306      21.117  54.903  42.499  1.00  0.00           C
ATOM   9597 5C21 POPEr 306      19.927  55.133  43.439  1.00  0.00           C
ATOM   9600 6C21 POPEr 306      19.607  53.893  44.269  1.00  0.00           C
ATOM   9603 7C21 POPEr 306      18.237  53.984  44.939  1.00  0.00           C
ATOM   9606 8C21 POPEr 306      17.838  52.673  45.629  1.00  0.00           C
ATOM   9610  C33 POPEr 306      16.057  55.113  33.099  1.00  0.00           C
ATOM   9613  C34 POPEr 306      16.607  54.203  34.219  1.00  0.00           C
ATOM   9616  C35 POPEr 306      17.197  54.964  35.429  1.00  0.00           C
ATOM   9619  C36 POPEr 306      16.217  55.983  36.029  1.00  0.00           C
ATOM   9622  C37 POPEr 306      16.758  56.664  37.290  1.00  0.00           C
ATOM   9625  C38 POPEr 306      16.167  58.062  37.509  1.00  0.00           C
ATOM   9628  C39 POPEr 306      15.688  58.323  38.939  1.00  0.00           C
ATOM   9631 0C31 POPEr 306      16.837  58.423  39.949  1.00  0.00           C
ATOM   9634 1C31 POPEr 306      16.327  58.273  41.379  1.00  0.00           C
ATOM   9637 2C31 POPEr 306      17.417  57.943  42.409  1.00  0.00           C
ATOM   9640 3C31 POPEr 306      18.397  59.083  42.699  1.00  0.00           C
ATOM   9643 4C31 POPEr 306      17.727  60.313  43.319  1.00  0.00           C
ATOM   9646 5C31 POPEr 306      18.728  61.303  43.939  1.00  0.00           C
ATOM   9649 6C31 POPEr 306      18.067  62.594  44.419  1.00  0.00           C
ATOM   9653  NH3 POPEs 307      26.128  69.433  67.159  1.00  0.00           N
ATOM   9657  C12 POPEs 307      24.758  69.603  66.569  1.00  0.00           C
ATOM   9660  C11 POPEs 307      24.377  68.353  65.779  1.00  0.00           C
ATOM   9663  P   POPEs 307      21.818  67.804  65.509  1.00  0.00           P
ATOM   9664  O13 POPEs 307      22.127  66.423  65.949  1.00  0.00           O
ATOM   9665  O14 POPEs 307      20.967  68.594  66.420  1.00  0.00           O
ATOM   9666  O11 POPEs 307      21.128  67.753  64.089  1.00  0.00           O
ATOM   9667  O12 POPEs 307      23.127  68.594  65.149  1.00  0.00           O
ATOM   9668  C1  POPEs 307      19.717  67.562  64.029  1.00  0.00           C
ATOM   9671  C2  POPEs 307      19.267  67.393  62.569  1.00  0.00           C
ATOM   9673  O21 POPEs 307      19.697  66.103  62.089  1.00  0.00           O
ATOM   9674  C21 POPEs 307      18.868  65.484  61.289  1.00  0.00           C
ATOM   9675  O22 POPEs 307      17.717  65.793  61.040  1.00  0.00           O
ATOM   9676  C22 POPEs 307      19.567  64.273  60.689  1.00  0.00           C
ATOM   9679  C3  POPEs 307      19.887  68.473  61.659  1.00  0.00           C
ATOM   9682  O31 POPEs 307      19.147  68.543  60.429  1.00  0.00           O
ATOM   9683  C31 POPEs 307      18.008  69.234  60.529  1.00  0.00           C
ATOM   9684  O32 POPEs 307      17.737  70.024  61.419  1.00  0.00           O
ATOM   9685  C32 POPEs 307      17.077  68.812  59.409  1.00  0.00           C
ATOM   9688  C23 POPEs 307      19.598  64.363  59.149  1.00  0.00           C
ATOM   9691  C24 POPEs 307      19.647  62.994  58.449  1.00  0.00           C
ATOM   9694  C25 POPEs 307      19.267  63.113  56.970  1.00  0.00           C
ATOM   9697  C26 POPEs 307      19.528  61.823  56.189  1.00  0.00           C
ATOM   9700  C27 POPEs 307      18.407  61.484  55.189  1.00  0.00           C
ATOM   9703  C28 POPEs 307      18.788  60.273  54.330  1.00  0.00           C
ATOM   9706  C29 POPEs 307      17.678  59.813  53.419  1.00  0.00           C
ATOM   9708 0C21 POPEs 307      17.598  60.003  52.089  1.00  0.00           C
ATOM   9710 1C21 POPEs 307      18.577  60.753  51.209  1.00  0.00           C
ATOM   9713 2C21 POPEs 307      17.867  61.863  50.399  1.00  0.00           C
ATOM   9716 3C21 POPEs 307      16.848  61.313  49.379  1.00  0.00           C
ATOM   9719 4C21 POPEs 307      16.207  62.433  48.559  1.00  0.00           C
ATOM   9722 5C21 POPEs 307      15.198  61.903  47.529  1.00  0.00           C
ATOM   9725 6C21 POPEs 307      14.367  63.023  46.899  1.00  0.00           C
ATOM   9728 7C21 POPEs 307      13.407  62.524  45.809  1.00  0.00           C
ATOM   9731 8C21 POPEs 307      12.678  63.653  45.089  1.00  0.00           C
ATOM   9735  C33 POPEs 307      17.258  69.683  58.169  1.00  0.00           C
ATOM   9738  C34 POPEs 307      18.627  69.503  57.499  1.00  0.00           C
ATOM   9741  C35 POPEs 307      18.617  70.193  56.139  1.00  0.00           C
ATOM   9744  C36 POPEs 307      19.997  70.323  55.509  1.00  0.00           C
ATOM   9747  C37 POPEs 307      19.937  71.054  54.159  1.00  0.00           C
ATOM   9750  C38 POPEs 307      18.987  70.383  53.150  1.00  0.00           C
ATOM   9753  C39 POPEs 307      18.997  71.103  51.799  1.00  0.00           C
ATOM   9756 0C31 POPEs 307      20.247  70.783  50.989  1.00  0.00           C
ATOM   9759 1C31 POPEs 307      20.267  71.533  49.659  1.00  0.00           C
ATOM   9762 2C31 POPEs 307      21.657  71.523  49.029  1.00  0.00           C
ATOM   9765 3C31 POPEs 307      21.697  72.163  47.649  1.00  0.00           C
ATOM   9768 4C31 POPEs 307      23.057  72.823  47.379  1.00  0.00           C
ATOM   9771 5C31 POPEs 307      23.287  73.153  45.909  1.00  0.00           C
ATOM   9774 6C31 POPEs 307      24.637  73.833  45.679  1.00  0.00           C
ATOM   9778  NH3 POPEt 308       1.597  91.933  23.329  1.00  0.00           N
ATOM   9782  C12 POPEt 308       2.857  92.453  22.709  1.00  0.00           C
ATOM   9785  C11 POPEt 308       2.927  93.973  22.929  1.00  0.00           C
ATOM   9788  P   POPEt 308       0.967  95.624  23.569  1.00  0.00           P
ATOM   9789  O13 POPEt 308       1.747  96.893  23.599  1.00  0.00           O
ATOM   9790  O14 POPEt 308      -0.478  95.603  23.269  1.00  0.00           O
ATOM   9791  O11 POPEt 308       1.167  94.934  24.999  1.00  0.00           O
ATOM   9792  O12 POPEt 308       1.677  94.593  22.599  1.00  0.00           O
ATOM   9793  C1  POPEt 308       0.537  95.683  26.059  1.00  0.00           C
ATOM   9796  C2  POPEt 308       1.087  95.303  27.459  1.00  0.00           C
ATOM   9798  O21 POPEt 308      -0.073  95.113  28.289  1.00  0.00           O
ATOM   9799  C21 POPEt 308       0.037  94.183  29.209  1.00  0.00           C
ATOM   9800  O22 POPEt 308       1.057  93.583  29.489  1.00  0.00           O
ATOM   9801  C22 POPEt 308      -1.338  93.913  29.809  1.00  0.00           C
ATOM   9804  C3  POPEt 308       2.067  96.363  28.029  1.00  0.00           C
ATOM   9807  O31 POPEt 308       2.977  95.753  28.989  1.00  0.00           O
ATOM   9808  C31 POPEt 308       4.057  96.493  29.259  1.00  0.00           C
ATOM   9809  O32 POPEt 308       4.178  97.663  28.939  1.00  0.00           O
ATOM   9810  C32 POPEt 308       5.137  95.683  29.989  1.00  0.00           C
ATOM   9813  C23 POPEt 308      -1.508  94.393  31.269  1.00  0.00           C
ATOM   9816  C24 POPEt 308      -1.538  93.243  32.289  1.00  0.00           C
ATOM   9819  C25 POPEt 308      -0.163  92.622  32.579  1.00  0.00           C
ATOM   9822  C26 POPEt 308      -0.263  91.473  33.589  1.00  0.00           C
ATOM   9825  C27 POPEt 308       1.077  91.054  34.219  1.00  0.00           C
ATOM   9828  C28 POPEt 308       1.417  91.753  35.549  1.00  0.00           C
ATOM   9831  C29 POPEt 308       1.937  93.163  35.429  1.00  0.00           C
ATOM   9833 0C21 POPEt 308       3.087  93.653  35.949  1.00  0.00           C
ATOM   9835 1C21 POPEt 308       4.107  92.902  36.769  1.00  0.00           C
ATOM   9838 2C21 POPEt 308       3.627  92.473  38.169  1.00  0.00           C
ATOM   9841 3C21 POPEt 308       4.737  91.764  38.949  1.00  0.00           C
ATOM   9844 4C21 POPEt 308       4.257  91.054  40.229  1.00  0.00           C
ATOM   9847 5C21 POPEt 308       3.697  91.993  41.299  1.00  0.00           C
ATOM   9850 6C21 POPEt 308       3.537  91.232  42.619  1.00  0.00           C
ATOM   9853 7C21 POPEt 308       2.857  92.053  43.719  1.00  0.00           C
ATOM   9856 8C21 POPEt 308       2.727  91.223  44.979  1.00  0.00           C
ATOM   9860  C33 POPEt 308       4.917  94.152  30.109  1.00  0.00           C
ATOM   9863  C34 POPEt 308       6.117  93.423  30.749  1.00  0.00           C
ATOM   9866  C35 POPEt 308       5.907  91.904  30.829  1.00  0.00           C
ATOM   9869  C36 POPEt 308       5.557  91.333  32.209  1.00  0.00           C
ATOM   9872  C37 POPEt 308       4.957  89.924  32.069  1.00  0.00           C
ATOM   9875  C38 POPEt 308       5.227  88.993  33.259  1.00  0.00           C
ATOM   9878  C39 POPEt 308       4.267  89.253  34.419  1.00  0.00           C
ATOM   9881 0C31 POPEt 308       4.317  88.213  35.539  1.00  0.00           C
ATOM   9884 1C31 POPEt 308       3.227  88.483  36.579  1.00  0.00           C
ATOM   9887 2C31 POPEt 308       3.147  87.434  37.689  1.00  0.00           C
ATOM   9890 3C31 POPEt 308       1.757  87.363  38.349  1.00  0.00           C
ATOM   9893 4C31 POPEt 308       1.207  88.714  38.869  1.00  0.00           C
ATOM   9896 5C31 POPEt 308       0.977  88.703  40.379  1.00  0.00           C
ATOM   9899 6C31 POPEt 308       0.347  89.994  40.919  1.00  0.00           C
ATOM   9903  NH3 POPEu 309     124.677  53.543  23.149  1.00  0.00           N
ATOM   9907  C12 POPEu 309     126.028  53.443  23.769  1.00  0.00           C
ATOM   9910  C11 POPEu 309     126.907  54.553  23.199  1.00  0.00           C
ATOM   9913  P   POPEu 309     126.867  57.123  22.819  1.00  0.00           P
ATOM   9914  O13 POPEu 309     125.888  58.153  22.409  1.00  0.00           O
ATOM   9915  O14 POPEu 309     127.998  56.874  21.879  1.00  0.00           O
ATOM   9916  O11 POPEu 309     127.447  57.493  24.249  1.00  0.00           O
ATOM   9917  O12 POPEu 309     126.128  55.763  23.079  1.00  0.00           O
ATOM   9918  C1  POPEu 309     126.837  57.193  25.509  1.00  0.00           C
ATOM   9921  C2  POPEu 309     127.907  56.753  26.589  1.00  0.00           C
ATOM   9923  O21 POPEu 309     127.548  56.903  27.979  1.00  0.00           O
ATOM   9924  C21 POPEu 309     126.287  56.703  28.309  1.00  0.00           C
ATOM   9925  O22 POPEu 309     125.347  57.423  28.019  1.00  0.00           O
ATOM   9926  C22 POPEu 309     126.217  55.443  29.169  1.00  0.00           C
ATOM   9929  C3  POPEu 309     129.253  57.472  26.399  1.00  0.00           C
ATOM   9932  O31 POPEu 309     130.233  56.913  27.309  1.00  0.00           O
ATOM   9933  C31 POPEu 309     130.953  57.753  28.029  1.00  0.00           C
ATOM   9934  O32 POPEu 309     130.972  58.963  27.899  1.00  0.00           O
ATOM   9935  C32 POPEu 309     131.733  57.003  29.119  1.00  0.00           C
ATOM   9938  C23 POPEu 309     127.228  55.393  30.329  1.00  0.00           C
ATOM   9941  C24 POPEu 309     127.257  54.093  31.129  1.00  0.00           C
ATOM   9944  C25 POPEu 309     127.488  54.343  32.629  1.00  0.00           C
ATOM   9947  C26 POPEu 309     126.177  54.673  33.339  1.00  0.00           C
ATOM   9950  C27 POPEu 309     126.328  55.053  34.809  1.00  0.00           C
ATOM   9953  C28 POPEu 309     125.107  54.603  35.619  1.00  0.00           C
ATOM   9956  C29 POPEu 309     124.917  55.293  36.949  1.00  0.00           C
ATOM   9958 0C21 POPEu 309     125.678  55.173  38.049  1.00  0.00           C
ATOM   9960 1C21 POPEu 309     126.897  54.312  38.259  1.00  0.00           C
ATOM   9963 2C21 POPEu 309     126.617  53.183  39.279  1.00  0.00           C
ATOM   9966 3C21 POPEu 309     126.237  53.722  40.669  1.00  0.00           C
ATOM   9969 4C21 POPEu 309     125.948  52.633  41.719  1.00  0.00           C
ATOM   9972 5C21 POPEu 309     125.528  53.283  43.049  1.00  0.00           C
ATOM   9975 6C21 POPEu 309     125.167  52.303  44.159  1.00  0.00           C
ATOM   9978 7C21 POPEu 309     124.558  53.023  45.369  1.00  0.00           C
ATOM   9981 8C21 POPEu 309     124.167  52.083  46.519  1.00  0.00           C
ATOM   9985  C33 POPEu 309     131.392  55.493  29.239  1.00  0.00           C
ATOM   9988  C34 POPEu 309     131.962  54.894  30.529  1.00  0.00           C
ATOM   9991  C35 POPEu 309     132.583  53.503  30.339  1.00  0.00           C
ATOM   9994  C36 POPEu 309     131.583  52.342  30.359  1.00  0.00           C
ATOM   9997  C37 POPEu 309     132.273  50.983  30.109  1.00  0.00           C
ATOM  10000  C38 POPEu 309     131.293  49.803  30.049  1.00  0.00           C
ATOM  10003  C39 POPEu 309     130.393  49.693  31.289  1.00  0.00           C
ATOM  10006 0C31 POPEu 309     129.393  48.543  31.219  1.00  0.00           C
ATOM  10009 1C31 POPEu 309     128.447  48.543  32.439  1.00  0.00           C
ATOM  10012 2C31 POPEu 309     127.368  47.464  32.399  1.00  0.00           C
ATOM  10015 3C31 POPEu 309     126.268  47.713  31.349  1.00  0.00           C
ATOM  10018 4C31 POPEu 309     125.127  46.693  31.449  1.00  0.00           C
ATOM  10021 5C31 POPEu 309     124.017  46.963  30.429  1.00  0.00           C
ATOM  10024 6C31 POPEu 309     122.727  46.204  30.739  1.00  0.00           C
ATOM  10028  NH3 POPEv 310      83.877  57.253  71.989  1.00  0.00           N
ATOM  10032  C12 POPEv 310      82.688  57.202  72.889  1.00  0.00           C
ATOM  10035  C11 POPEv 310      81.527  56.473  72.179  1.00  0.00           C
ATOM  10038  P   POPEv 310      80.118  58.443  71.299  1.00  0.00           P
ATOM  10039  O13 POPEv 310      79.087  58.062  72.279  1.00  0.00           O
ATOM  10040  O14 POPEv 310      80.958  59.593  71.679  1.00  0.00           O
ATOM  10041  O11 POPEv 310      79.458  58.673  69.879  1.00  0.00           O
ATOM  10042  O12 POPEv 310      81.088  57.193  71.019  1.00  0.00           O
ATOM  10043  C1  POPEv 310      78.188  58.083  69.619  1.00  0.00           C
ATOM  10046  C2  POPEv 310      77.557  58.673  68.330  1.00  0.00           C
ATOM  10048  O21 POPEv 310      76.697  57.683  67.729  1.00  0.00           O
ATOM  10049  C21 POPEv 310      75.467  57.673  68.260  1.00  0.00           C
ATOM  10050  O22 POPEv 310      75.057  58.443  69.099  1.00  0.00           O
ATOM  10051  C22 POPEv 310      74.627  56.624  67.530  1.00  0.00           C
ATOM  10054  C3  POPEv 310      78.658  59.103  67.319  1.00  0.00           C
ATOM  10057  O31 POPEv 310      78.127  59.513  66.040  1.00  0.00           O
ATOM  10058  C31 POPEv 310      77.867  58.644  65.059  1.00  0.00           C
ATOM  10059  O32 POPEv 310      77.108  58.844  64.139  1.00  0.00           O
ATOM  10060  C32 POPEv 310      78.707  57.363  65.149  1.00  0.00           C
ATOM  10063  C23 POPEv 310      74.318  57.062  66.079  1.00  0.00           C
ATOM  10066  C24 POPEv 310      73.157  56.284  65.459  1.00  0.00           C
ATOM  10069  C25 POPEv 310      72.938  56.543  63.959  1.00  0.00           C
ATOM  10072  C26 POPEv 310      72.487  57.973  63.619  1.00  0.00           C
ATOM  10075  C27 POPEv 310      71.877  58.033  62.199  1.00  0.00           C
ATOM  10078  C28 POPEv 310      72.057  59.374  61.459  1.00  0.00           C
ATOM  10081  C29 POPEv 310      71.098  60.453  61.869  1.00  0.00           C
ATOM  10083 0C21 POPEv 310      70.068  60.973  61.179  1.00  0.00           C
ATOM  10085 1C21 POPEv 310      69.617  60.603  59.790  1.00  0.00           C
ATOM  10088 2C21 POPEv 310      69.708  61.812  58.849  1.00  0.00           C
ATOM  10091 3C21 POPEv 310      68.617  62.883  59.089  1.00  0.00           C
ATOM  10094 4C21 POPEv 310      68.797  64.083  58.150  1.00  0.00           C
ATOM  10097 5C21 POPEv 310      67.727  65.164  58.329  1.00  0.00           C
ATOM  10100 6C21 POPEv 310      68.157  66.503  57.709  1.00  0.00           C
ATOM  10103 7C21 POPEv 310      67.087  67.594  57.809  1.00  0.00           C
ATOM  10106 8C21 POPEv 310      67.627  68.973  57.399  1.00  0.00           C
ATOM  10110  C33 POPEv 310      78.588  56.473  63.879  1.00  0.00           C
ATOM  10113  C34 POPEv 310      79.428  55.193  63.999  1.00  0.00           C
ATOM  10116  C35 POPEv 310      79.188  54.193  62.859  1.00  0.00           C
ATOM  10119  C36 POPEv 310      80.028  54.493  61.609  1.00  0.00           C
ATOM  10122  C37 POPEv 310      79.798  53.493  60.469  1.00  0.00           C
ATOM  10125  C38 POPEv 310      80.978  53.503  59.489  1.00  0.00           C
ATOM  10128  C39 POPEv 310      80.858  52.542  58.299  1.00  0.00           C
ATOM  10131 0C31 POPEv 310      79.768  52.943  57.290  1.00  0.00           C
ATOM  10134 1C31 POPEv 310      79.888  52.143  55.979  1.00  0.00           C
ATOM  10137 2C31 POPEv 310      79.008  52.664  54.829  1.00  0.00           C
ATOM  10140 3C31 POPEv 310      77.528  52.263  54.929  1.00  0.00           C
ATOM  10143 4C31 POPEv 310      76.727  52.673  53.679  1.00  0.00           C
ATOM  10146 5C31 POPEv 310      75.257  52.233  53.699  1.00  0.00           C
ATOM  10149 6C31 POPEv 310      74.468  52.773  52.499  1.00  0.00           C
ATOM  10153  NH3 POPEw 311      61.568   2.933  73.679  1.00  0.00           N
ATOM  10157  C12 POPEw 311      60.217   3.583  73.529  1.00  0.00           C
ATOM  10160  C11 POPEw 311      60.377   5.023  73.029  1.00  0.00           C
ATOM  10163  P   POPEw 311      62.388   6.563  73.789  1.00  0.00           P
ATOM  10164  O13 POPEw 311      62.917   7.073  75.069  1.00  0.00           O
ATOM  10165  O14 POPEw 311      63.328   5.713  73.050  1.00  0.00           O
ATOM  10166  O11 POPEw 311      61.998   7.773  72.859  1.00  0.00           O
ATOM  10167  O12 POPEw 311      61.018   5.813  74.029  1.00  0.00           O
ATOM  10168  C1  POPEw 311      62.687   9.003  73.149  1.00  0.00           C
ATOM  10171  C2  POPEw 311      62.317  10.073  72.119  1.00  0.00           C
ATOM  10173  O21 POPEw 311      63.477  10.893  71.909  1.00  0.00           O
ATOM  10174  C21 POPEw 311      63.388  12.073  71.369  1.00  0.00           C
ATOM  10175  O22 POPEw 311      62.507  12.903  71.519  1.00  0.00           O
ATOM  10176  C22 POPEw 311      64.508  12.203  70.339  1.00  0.00           C
ATOM  10179  C3  POPEw 311      60.958  10.783  72.439  1.00  0.00           C
ATOM  10182  O31 POPEw 311      60.377  11.353  71.239  1.00  0.00           O
ATOM  10183  C31 POPEw 311      59.877  10.443  70.419  1.00  0.00           C
ATOM  10184  O32 POPEw 311      59.828   9.253  70.659  1.00  0.00           O
ATOM  10185  C32 POPEw 311      59.427  11.103  69.109  1.00  0.00           C
ATOM  10188  C23 POPEw 311      64.667  10.973  69.429  1.00  0.00           C
ATOM  10191  C24 POPEw 311      65.858  11.123  68.459  1.00  0.00           C
ATOM  10194  C25 POPEw 311      65.447  11.773  67.130  1.00  0.00           C
ATOM  10197  C26 POPEw 311      65.758  10.923  65.899  1.00  0.00           C
ATOM  10200  C27 POPEw 311      65.517  11.703  64.599  1.00  0.00           C
ATOM  10203  C28 POPEw 311      65.748  10.863  63.329  1.00  0.00           C
ATOM  10206  C29 POPEw 311      64.737   9.743  63.259  1.00  0.00           C
ATOM  10208 0C21 POPEw 311      64.937   8.533  62.699  1.00  0.00           C
ATOM  10210 1C21 POPEw 311      66.167   8.123  61.939  1.00  0.00           C
ATOM  10213 2C21 POPEw 311      65.787   7.383  60.650  1.00  0.00           C
ATOM  10216 3C21 POPEw 311      67.008   7.113  59.759  1.00  0.00           C
ATOM  10219 4C21 POPEw 311      66.927   5.763  59.039  1.00  0.00           C
ATOM  10222 5C21 POPEw 311      65.898   5.693  57.899  1.00  0.00           C
ATOM  10225 6C21 POPEw 311      66.327   6.453  56.639  1.00  0.00           C
ATOM  10228 7C21 POPEw 311      65.298   6.323  55.509  1.00  0.00           C
ATOM  10231 8C21 POPEw 311      65.767   6.953  54.199  1.00  0.00           C
ATOM  10235  C33 POPEw 311      60.347  10.703  67.949  1.00  0.00           C
ATOM  10238  C34 POPEw 311      60.017  11.383  66.619  1.00  0.00           C
ATOM  10241  C35 POPEw 311      60.897  10.823  65.479  1.00  0.00           C
ATOM  10244  C36 POPEw 311      60.267   9.593  64.799  1.00  0.00           C
ATOM  10247  C37 POPEw 311      61.298   8.763  63.999  1.00  0.00           C
ATOM  10250  C38 POPEw 311      60.848   7.323  63.709  1.00  0.00           C
ATOM  10253  C39 POPEw 311      60.038   7.143  62.409  1.00  0.00           C
ATOM  10256 0C31 POPEw 311      60.917   7.213  61.149  1.00  0.00           C
ATOM  10259 1C31 POPEw 311      60.188   6.733  59.889  1.00  0.00           C
ATOM  10262 2C31 POPEw 311      61.078   6.823  58.639  1.00  0.00           C
ATOM  10265 3C31 POPEw 311      60.288   6.583  57.349  1.00  0.00           C
ATOM  10268 4C31 POPEw 311      61.187   6.573  56.099  1.00  0.00           C
ATOM  10271 5C31 POPEw 311      60.467   6.023  54.859  1.00  0.00           C
ATOM  10274 6C31 POPEw 311      61.317   6.083  53.599  1.00  0.00           C
ATOM  10278  NH3 POPEx 312      46.958 122.854  74.949  1.00  0.00           N
ATOM  10282  C12 POPEx 312      47.777 123.993  74.399  1.00  0.00           C
ATOM  10285  C11 POPEx 312      46.927 125.003  73.599  1.00  0.00           C
ATOM  10288  P   POPEx 312      46.148 123.323  71.729  1.00  0.00           P
ATOM  10289  O13 POPEx 312      47.187 123.833  70.810  1.00  0.00           O
ATOM  10290  O14 POPEx 312      46.428 122.062  72.469  1.00  0.00           O
ATOM  10291  O11 POPEx 312      44.778 123.203  70.989  1.00  0.00           O
ATOM  10292  O12 POPEx 312      45.867 124.443  72.819  1.00  0.00           O
ATOM  10293  C1  POPEx 312      44.487 122.173  70.049  1.00  0.00           C
ATOM  10296  C2  POPEx 312      44.157 122.832  68.689  1.00  0.00           C
ATOM  10298  O21 POPEx 312      43.057 122.154  68.039  1.00  0.00           O
ATOM  10299  C21 POPEx 312      43.287 121.123  67.259  1.00  0.00           C
ATOM  10300  O22 POPEx 312      44.377 120.634  67.010  1.00  0.00           O
ATOM  10301  C22 POPEx 312      41.947 120.593  66.749  1.00  0.00           C
ATOM  10304  C3  POPEx 312      45.438 123.113  67.829  1.00  0.00           C
ATOM  10307  O31 POPEx 312      45.098 123.544  66.490  1.00  0.00           O
ATOM  10308  C31 POPEx 312      46.107 123.364  65.619  1.00  0.00           C
ATOM  10309  O32 POPEx 312      47.257 123.154  65.939  1.00  0.00           O
ATOM  10310  C32 POPEx 312      45.627 123.504  64.179  1.00  0.00           C
ATOM  10313  C23 POPEx 312      41.767 120.643  65.209  1.00  0.00           C
ATOM  10316  C24 POPEx 312      40.438 120.003  64.799  1.00  0.00           C
ATOM  10319  C25 POPEx 312      40.407 119.423  63.369  1.00  0.00           C
ATOM  10322  C26 POPEx 312      40.347 120.472  62.239  1.00  0.00           C
ATOM  10325  C27 POPEx 312      40.007 119.824  60.889  1.00  0.00           C
ATOM  10328  C28 POPEx 312      39.768 120.853  59.779  1.00  0.00           C
ATOM  10331  C29 POPEx 312      38.888 120.354  58.659  1.00  0.00           C
ATOM  10333 0C21 POPEx 312      39.288 119.754  57.519  1.00  0.00           C
ATOM  10335 1C21 POPEx 312      40.708 119.443  57.139  1.00  0.00           C
ATOM  10338 2C21 POPEx 312      41.088 120.113  55.809  1.00  0.00           C
ATOM  10341 3C21 POPEx 312      42.598 120.083  55.559  1.00  0.00           C
ATOM  10344 4C21 POPEx 312      42.977 120.823  54.279  1.00  0.00           C
ATOM  10347 5C21 POPEx 312      44.467 120.693  53.949  1.00  0.00           C
ATOM  10350 6C21 POPEx 312      44.887 121.613  52.799  1.00  0.00           C
ATOM  10353 7C21 POPEx 312      46.148 121.133  52.079  1.00  0.00           C
ATOM  10356 8C21 POPEx 312      46.708 122.173  51.109  1.00  0.00           C
ATOM  10360  C33 POPEx 312      45.727 122.184  63.369  1.00  0.00           C
ATOM  10363  C34 POPEx 312      45.368 122.403  61.900  1.00  0.00           C
ATOM  10366  C35 POPEx 312      45.677 121.223  60.949  1.00  0.00           C
ATOM  10369  C36 POPEx 312      45.837 121.643  59.479  1.00  0.00           C
ATOM  10372  C37 POPEx 312      44.638 122.403  58.889  1.00  0.00           C
ATOM  10375  C38 POPEx 312      44.978 123.303  57.689  1.00  0.00           C
ATOM  10378  C39 POPEx 312      46.047 124.363  58.019  1.00  0.00           C
ATOM  10381 0C31 POPEx 312      46.148 125.463  56.970  1.00  0.00           C
ATOM  10384 1C31 POPEx 312      47.198 126.533  57.339  1.00  0.00           C
ATOM  10387 2C31 POPEx 312      47.818 127.243  56.139  1.00  0.00           C
ATOM  10390 3C31 POPEx 312      48.848 126.372  55.399  1.00  0.00           C
ATOM  10393 4C31 POPEx 312      49.547 127.114  54.249  1.00  0.00           C
ATOM  10396 5C31 POPEx 312      50.548 126.223  53.499  1.00  0.00           C
ATOM  10399 6C31 POPEx 312      51.467 127.003  52.559  1.00  0.00           C
ATOM  10403  NH3 POPEy 313      65.557   6.673  74.510  1.00  0.00           N
ATOM  10407  C12 POPEy 313      66.507   6.073  75.499  1.00  0.00           C
ATOM  10410  C11 POPEy 313      66.977   4.703  75.009  1.00  0.00           C
ATOM  10413  P   POPEy 313      64.968   3.213  75.869  1.00  0.00           P
ATOM  10414  O13 POPEy 313      64.937   1.903  76.560  1.00  0.00           O
ATOM  10415  O14 POPEy 313      64.138   4.313  76.420  1.00  0.00           O
ATOM  10416  O11 POPEy 313      64.598   3.053  74.319  1.00  0.00           O
ATOM  10417  O12 POPEy 313      66.477   3.663  75.830  1.00  0.00           O
ATOM  10418  C1  POPEy 313      65.017   1.813  73.699  1.00  0.00           C
ATOM  10421  C2  POPEy 313      64.697   1.723  72.179  1.00  0.00           C
ATOM  10423  O21 POPEy 313      65.647   0.843  71.540  1.00  0.00           O
ATOM  10424  C21 POPEy 313      65.117   0.043  70.599  1.00  0.00           C
ATOM  10425  O22 POPEy 313      63.958   0.053  70.240  1.00  0.00           O
ATOM  10426  C22 POPEy 313      66.197  -0.897  70.059  1.00  0.00           C
ATOM  10429  C3  POPEy 313      64.757   3.113  71.499  1.00  0.00           C
ATOM  10432  O31 POPEy 313      64.257   3.083  70.149  1.00  0.00           O
ATOM  10433  C31 POPEy 313      62.938   2.933  70.079  1.00  0.00           C
ATOM  10434  O32 POPEy 313      62.167   2.993  71.029  1.00  0.00           O
ATOM  10435  C32 POPEy 313      62.538   2.613  68.640  1.00  0.00           C
ATOM  10438  C23 POPEy 313      66.148  -1.147  68.540  1.00  0.00           C
ATOM  10441  C24 POPEy 313      66.877  -0.107  67.679  1.00  0.00           C
ATOM  10444  C25 POPEy 313      66.888  -0.547  66.219  1.00  0.00           C
ATOM  10447  C26 POPEy 313      67.818   0.273  65.319  1.00  0.00           C
ATOM  10450  C27 POPEy 313      67.598  -0.047  63.839  1.00  0.00           C
ATOM  10453  C28 POPEy 313      66.697   1.003  63.150  1.00  0.00           C
ATOM  10456  C29 POPEy 313      67.458   2.293  62.919  1.00  0.00           C
ATOM  10458 0C21 POPEy 313      68.107   2.603  61.789  1.00  0.00           C
ATOM  10460 1C21 POPEy 313      68.208   1.723  60.569  1.00  0.00           C
ATOM  10463 2C21 POPEy 313      67.388   2.263  59.389  1.00  0.00           C
ATOM  10466 3C21 POPEy 313      67.337   1.263  58.229  1.00  0.00           C
ATOM  10469 4C21 POPEy 313      66.358   0.093  58.459  1.00  0.00           C
ATOM  10472 5C21 POPEy 313      66.767  -1.177  57.689  1.00  0.00           C
ATOM  10475 6C21 POPEy 313      67.078  -0.887  56.219  1.00  0.00           C
ATOM  10478 7C21 POPEy 313      67.328  -2.142  55.379  1.00  0.00           C
ATOM  10481 8C21 POPEy 313      67.798  -1.807  53.959  1.00  0.00           C
ATOM  10485  C33 POPEy 313      61.517   1.463  68.609  1.00  0.00           C
ATOM  10488  C34 POPEy 313      61.338   0.893  67.209  1.00  0.00           C
ATOM  10491  C35 POPEy 313      60.498  -0.387  67.199  1.00  0.00           C
ATOM  10494  C36 POPEy 313      59.017  -0.137  67.530  1.00  0.00           C
ATOM  10497  C37 POPEy 313      58.637  -0.447  68.979  1.00  0.00           C
ATOM  10500  C38 POPEy 313      57.117  -0.337  69.209  1.00  0.00           C
ATOM  10503  C39 POPEy 313      56.327  -1.457  68.540  1.00  0.00           C
ATOM  10506 0C31 POPEy 313      54.848  -1.457  68.939  1.00  0.00           C
ATOM  10509 1C31 POPEy 313      54.097  -2.742  68.549  1.00  0.00           C
ATOM  10512 2C31 POPEy 313      52.598  -2.642  68.879  1.00  0.00           C
ATOM  10515 3C31 POPEy 313      51.787  -3.912  68.609  1.00  0.00           C
ATOM  10518 4C31 POPEy 313      51.848  -4.322  67.139  1.00  0.00           C
ATOM  10521 5C31 POPEy 313      50.758  -5.322  66.749  1.00  0.00           C
ATOM  10524 6C31 POPEy 313      50.837  -5.692  65.269  1.00  0.00           C
ATOM  10528  NH3 POPEz 314      56.538  20.953  72.359  1.00  0.00           N
ATOM  10532  C12 POPEz 314      56.708  19.553  72.869  1.00  0.00           C
ATOM  10535  C11 POPEz 314      57.047  18.583  71.739  1.00  0.00           C
ATOM  10538  P   POPEz 314      56.228  16.273  72.539  1.00  0.00           P
ATOM  10539  O13 POPEz 314      56.868  15.083  73.129  1.00  0.00           O
ATOM  10540  O14 POPEz 314      55.098  16.863  73.279  1.00  0.00           O
ATOM  10541  O11 POPEz 314      55.778  16.023  71.049  1.00  0.00           O
ATOM  10542  O12 POPEz 314      57.367  17.343  72.349  1.00  0.00           O
ATOM  10543  C1  POPEz 314      56.377  14.983  70.290  1.00  0.00           C
ATOM  10546  C2  POPEz 314      55.937  15.083  68.809  1.00  0.00           C
ATOM  10548  O21 POPEz 314      56.927  15.863  68.109  1.00  0.00           O
ATOM  10549  C21 POPEz 314      57.317  15.393  66.940  1.00  0.00           C
ATOM  10550  O22 POPEz 314      56.737  14.523  66.309  1.00  0.00           O
ATOM  10551  C22 POPEz 314      58.627  16.053  66.479  1.00  0.00           C
ATOM  10554  C3  POPEz 314      54.517  15.703  68.729  1.00  0.00           C
ATOM  10557  O31 POPEz 314      53.938  15.493  67.429  1.00  0.00           O
ATOM  10558  C31 POPEz 314      52.618  15.723  67.339  1.00  0.00           C
ATOM  10559  O32 POPEz 314      51.938  16.263  68.199  1.00  0.00           O
ATOM  10560  C32 POPEz 314      52.157  15.223  65.969  1.00  0.00           C
ATOM  10563  C23 POPEz 314      58.827  16.153  64.949  1.00  0.00           C
ATOM  10566  C24 POPEz 314      59.368  14.883  64.279  1.00  0.00           C
ATOM  10569  C25 POPEz 314      60.807  15.013  63.759  1.00  0.00           C
ATOM  10572  C26 POPEz 314      60.927  15.873  62.489  1.00  0.00           C
ATOM  10575  C27 POPEz 314      62.367  16.283  62.149  1.00  0.00           C
ATOM  10578  C28 POPEz 314      62.468  16.963  60.759  1.00  0.00           C
ATOM  10581  C29 POPEz 314      63.657  17.873  60.629  1.00  0.00           C
ATOM  10583 0C21 POPEz 314      63.708  19.073  60.019  1.00  0.00           C
ATOM  10585 1C21 POPEz 314      62.577  19.753  59.269  1.00  0.00           C
ATOM  10588 2C21 POPEz 314      62.967  20.173  57.839  1.00  0.00           C
ATOM  10591 3C21 POPEz 314      63.167  19.003  56.869  1.00  0.00           C
ATOM  10594 4C21 POPEz 314      63.748  19.463  55.529  1.00  0.00           C
ATOM  10597 5C21 POPEz 314      63.977  18.313  54.540  1.00  0.00           C
ATOM  10600 6C21 POPEz 314      64.237  18.833  53.119  1.00  0.00           C
ATOM  10603 7C21 POPEz 314      64.138  17.753  52.029  1.00  0.00           C
ATOM  10606 8C21 POPEz 314      63.678  18.313  50.679  1.00  0.00           C
ATOM  10610  C33 POPEz 314      51.148  16.163  65.259  1.00  0.00           C
ATOM  10613  C34 POPEz 314      51.457  16.353  63.769  1.00  0.00           C
ATOM  10616  C35 POPEz 314      51.487  15.073  62.919  1.00  0.00           C
ATOM  10619  C36 POPEz 314      51.778  15.403  61.439  1.00  0.00           C
ATOM  10622  C37 POPEz 314      52.128  14.203  60.549  1.00  0.00           C
ATOM  10625  C38 POPEz 314      53.588  13.743  60.699  1.00  0.00           C
ATOM  10628  C39 POPEz 314      54.068  12.803  59.579  1.00  0.00           C
ATOM  10631 0C31 POPEz 314      54.778  13.523  58.409  1.00  0.00           C
ATOM  10634 1C31 POPEz 314      55.337  12.533  57.379  1.00  0.00           C
ATOM  10637 2C31 POPEz 314      55.997  13.193  56.149  1.00  0.00           C
ATOM  10640 3C31 POPEz 314      57.167  14.103  56.539  1.00  0.00           C
ATOM  10643 4C31 POPEz 314      58.048  14.543  55.349  1.00  0.00           C
ATOM  10646 5C31 POPEz 314      59.327  15.223  55.839  1.00  0.00           C
ATOM  10649 6C31 POPEz 314      60.098  15.983  54.749  1.00  0.00           C
ATOM  10653  NH3 POPE0 315      70.977  30.783  29.239  1.00  0.00           N
ATOM  10657  C12 POPE0 315      71.327  30.973  27.799  1.00  0.00           C
ATOM  10660  C11 POPE0 315      72.748  31.563  27.719  1.00  0.00           C
ATOM  10663  P   POPE0 315      73.987  33.763  28.479  1.00  0.00           P
ATOM  10664  O13 POPE0 315      74.638  33.603  27.169  1.00  0.00           O
ATOM  10665  O14 POPE0 315      73.388  35.063  28.849  1.00  0.00           O
ATOM  10666  O11 POPE0 315      75.007  33.363  29.619  1.00  0.00           O
ATOM  10667  O12 POPE0 315      72.897  32.633  28.659  1.00  0.00           O
ATOM  10668  C1  POPE0 315      74.557  32.983  30.939  1.00  0.00           C
ATOM  10671  C2  POPE0 315      75.187  33.913  32.019  1.00  0.00           C
ATOM  10673  O21 POPE0 315      75.937  33.173  32.999  1.00  0.00           O
ATOM  10674  C21 POPE0 315      77.148  32.823  32.579  1.00  0.00           C
ATOM  10675  O22 POPE0 315      77.538  32.874  31.429  1.00  0.00           O
ATOM  10676  C22 POPE0 315      78.007  32.463  33.789  1.00  0.00           C
ATOM  10679  C3  POPE0 315      74.138  34.753  32.779  1.00  0.00           C
ATOM  10682  O31 POPE0 315      74.807  35.603  33.739  1.00  0.00           O
ATOM  10683  C31 POPE0 315      74.807  35.153  34.999  1.00  0.00           C
ATOM  10684  O32 POPE0 315      74.227  34.173  35.409  1.00  0.00           O
ATOM  10685  C32 POPE0 315      75.598  36.073  35.929  1.00  0.00           C
ATOM  10688  C23 POPE0 315      78.998  33.624  34.069  1.00  0.00           C
ATOM  10691  C24 POPE0 315      79.677  33.603  35.439  1.00  0.00           C
ATOM  10694  C25 POPE0 315      80.468  32.343  35.799  1.00  0.00           C
ATOM  10697  C26 POPE0 315      81.007  32.453  37.239  1.00  0.00           C
ATOM  10700  C27 POPE0 315      81.988  31.343  37.649  1.00  0.00           C
ATOM  10703  C28 POPE0 315      82.718  31.703  38.949  1.00  0.00           C
ATOM  10706  C29 POPE0 315      81.837  31.573  40.169  1.00  0.00           C
ATOM  10708 0C21 POPE0 315      81.897  32.313  41.289  1.00  0.00           C
ATOM  10710 1C21 POPE0 315      82.858  33.443  41.579  1.00  0.00           C
ATOM  10713 2C21 POPE0 315      82.157  34.703  42.129  1.00  0.00           C
ATOM  10716 3C21 POPE0 315      83.138  35.783  42.609  1.00  0.00           C
ATOM  10719 4C21 POPE0 315      83.997  36.413  41.499  1.00  0.00           C
ATOM  10722 5C21 POPE0 315      85.258  37.103  42.029  1.00  0.00           C
ATOM  10725 6C21 POPE0 315      84.978  38.433  42.749  1.00  0.00           C
ATOM  10728 7C21 POPE0 315      86.237  39.023  43.399  1.00  0.00           C
ATOM  10731 8C21 POPE0 315      86.057  40.453  43.909  1.00  0.00           C
ATOM  10735  C33 POPE0 315      74.888  36.183  37.299  1.00  0.00           C
ATOM  10738  C34 POPE0 315      75.737  36.833  38.389  1.00  0.00           C
ATOM  10741  C35 POPE0 315      75.028  36.873  39.739  1.00  0.00           C
ATOM  10744  C36 POPE0 315      75.848  37.573  40.829  1.00  0.00           C
ATOM  10747  C37 POPE0 315      75.158  37.613  42.199  1.00  0.00           C
ATOM  10750  C38 POPE0 315      75.367  36.353  43.059  1.00  0.00           C
ATOM  10753  C39 POPE0 315      76.818  36.223  43.569  1.00  0.00           C
ATOM  10756 0C31 POPE0 315      77.028  35.033  44.519  1.00  0.00           C
ATOM  10759 1C31 POPE0 315      78.528  34.813  44.809  1.00  0.00           C
ATOM  10762 2C31 POPE0 315      78.807  33.563  45.659  1.00  0.00           C
ATOM  10765 3C31 POPE0 315      80.177  32.933  45.379  1.00  0.00           C
ATOM  10768 4C31 POPE0 315      81.387  33.713  45.909  1.00  0.00           C
ATOM  10771 5C31 POPE0 315      82.707  33.034  45.529  1.00  0.00           C
ATOM  10774 6C31 POPE0 315      83.927  33.553  46.289  1.00  0.00           C
ATOM  10778  NH3 POPE1 316      69.937  17.623  33.759  1.00  0.00           N
ATOM  10782  C12 POPE1 316      69.388  16.873  32.569  1.00  0.00           C
ATOM  10785  C11 POPE1 316      70.138  15.533  32.389  1.00  0.00           C
ATOM  10788  P   POPE1 316      69.517  13.073  33.029  1.00  0.00           P
ATOM  10789  O13 POPE1 316      68.118  12.863  32.609  1.00  0.00           O
ATOM  10790  O14 POPE1 316      70.618  12.553  32.199  1.00  0.00           O
ATOM  10791  O11 POPE1 316      69.657  12.443  34.479  1.00  0.00           O
ATOM  10792  O12 POPE1 316      69.737  14.593  33.389  1.00  0.00           O
ATOM  10793  C1  POPE1 316      68.617  12.643  35.449  1.00  0.00           C
ATOM  10796  C2  POPE1 316      69.138  13.373  36.729  1.00  0.00           C
ATOM  10798  O21 POPE1 316      67.998  13.573  37.589  1.00  0.00           O
ATOM  10799  C21 POPE1 316      68.318  13.573  38.869  1.00  0.00           C
ATOM  10800  O22 POPE1 316      69.368  13.203  39.349  1.00  0.00           O
ATOM  10801  C22 POPE1 316      67.117  14.043  39.689  1.00  0.00           C
ATOM  10804  C3  POPE1 316      69.778  14.753  36.399  1.00  0.00           C
ATOM  10807  O31 POPE1 316      70.217  15.443  37.589  1.00  0.00           O
ATOM  10808  C31 POPE1 316      70.727  16.643  37.329  1.00  0.00           C
ATOM  10809  O32 POPE1 316      70.718  17.183  36.239  1.00  0.00           O
ATOM  10810  C32 POPE1 316      71.248  17.293  38.609  1.00  0.00           C
ATOM  10813  C23 POPE1 316      67.458  14.043  41.189  1.00  0.00           C
ATOM  10816  C24 POPE1 316      66.227  14.103  42.089  1.00  0.00           C
ATOM  10819  C25 POPE1 316      66.577  13.753  43.540  1.00  0.00           C
ATOM  10822  C26 POPE1 316      66.857  12.263  43.789  1.00  0.00           C
ATOM  10825  C27 POPE1 316      66.828  11.933  45.279  1.00  0.00           C
ATOM  10828  C28 POPE1 316      67.337  10.513  45.599  1.00  0.00           C
ATOM  10831  C29 POPE1 316      67.057  10.173  47.049  1.00  0.00           C
ATOM  10833 0C21 POPE1 316      66.157   9.283  47.489  1.00  0.00           C
ATOM  10835 1C21 POPE1 316      65.227   8.463  46.629  1.00  0.00           C
ATOM  10838 2C21 POPE1 316      63.848   8.223  47.279  1.00  0.00           C
ATOM  10841 3C21 POPE1 316      63.897   7.303  48.499  1.00  0.00           C
ATOM  10844 4C21 POPE1 316      62.498   6.943  49.009  1.00  0.00           C
ATOM  10847 5C21 POPE1 316      62.538   6.053  50.249  1.00  0.00           C
ATOM  10850 6C21 POPE1 316      63.028   4.633  49.959  1.00  0.00           C
ATOM  10853 7C21 POPE1 316      63.068   3.763  51.219  1.00  0.00           C
ATOM  10856 8C21 POPE1 316      63.498   2.333  50.949  1.00  0.00           C
ATOM  10860  C33 POPE1 316      72.328  16.453  39.339  1.00  0.00           C
ATOM  10863  C34 POPE1 316      71.787  15.643  40.529  1.00  0.00           C
ATOM  10866  C35 POPE1 316      71.507  16.503  41.769  1.00  0.00           C
ATOM  10869  C36 POPE1 316      72.798  16.963  42.459  1.00  0.00           C
ATOM  10872  C37 POPE1 316      72.608  18.063  43.499  1.00  0.00           C
ATOM  10875  C38 POPE1 316      73.877  18.493  44.229  1.00  0.00           C
ATOM  10878  C39 POPE1 316      73.648  19.703  45.139  1.00  0.00           C
ATOM  10881 0C31 POPE1 316      74.958  20.293  45.659  1.00  0.00           C
ATOM  10884 1C31 POPE1 316      74.748  21.433  46.669  1.00  0.00           C
ATOM  10887 2C31 POPE1 316      76.078  22.043  47.129  1.00  0.00           C
ATOM  10890 3C31 POPE1 316      75.907  23.383  47.859  1.00  0.00           C
ATOM  10893 4C31 POPE1 316      74.987  23.293  49.089  1.00  0.00           C
ATOM  10896 5C31 POPE1 316      74.757  24.653  49.759  1.00  0.00           C
ATOM  10899 6C31 POPE1 316      73.678  24.583  50.839  1.00  0.00           C
ATOM  10903  NH3 POPE2 317     103.877  80.023  67.709  1.00  0.00           N
ATOM  10907  C12 POPE2 317     102.578  80.764  67.499  1.00  0.00           C
ATOM  10910  C11 POPE2 317     102.607  82.213  68.009  1.00  0.00           C
ATOM  10913  P   POPE2 317     100.848  84.213  68.069  1.00  0.00           P
ATOM  10914  O13 POPE2 317      99.377  84.133  68.229  1.00  0.00           O
ATOM  10915  O14 POPE2 317     101.578  84.723  69.249  1.00  0.00           O
ATOM  10916  O11 POPE2 317     101.147  85.243  66.899  1.00  0.00           O
ATOM  10917  O12 POPE2 317     101.427  82.854  67.559  1.00  0.00           O
ATOM  10918  C1  POPE2 317     101.568  84.684  65.650  1.00  0.00           C
ATOM  10921  C2  POPE2 317     101.688  85.693  64.459  1.00  0.00           C
ATOM  10923  O21 POPE2 317     103.047  86.113  64.309  1.00  0.00           O
ATOM  10924  C21 POPE2 317     103.898  85.484  63.479  1.00  0.00           C
ATOM  10925  O22 POPE2 317     104.897  86.013  63.049  1.00  0.00           O
ATOM  10926  C22 POPE2 317     103.567  84.024  63.150  1.00  0.00           C
ATOM  10929  C3  POPE2 317     100.858  86.993  64.599  1.00  0.00           C
ATOM  10932  O31 POPE2 317     100.937  87.823  63.409  1.00  0.00           O
ATOM  10933  C31 POPE2 317      99.978  87.674  62.489  1.00  0.00           C
ATOM  10934  O32 POPE2 317      98.947  87.062  62.679  1.00  0.00           O
ATOM  10935  C32 POPE2 317     100.337  88.364  61.179  1.00  0.00           C
ATOM  10938  C23 POPE2 317     103.017  83.784  61.719  1.00  0.00           C
ATOM  10941  C24 POPE2 317     102.557  82.324  61.589  1.00  0.00           C
ATOM  10944  C25 POPE2 317     102.947  81.664  60.259  1.00  0.00           C
ATOM  10947  C26 POPE2 317     102.298  82.324  59.049  1.00  0.00           C
ATOM  10950  C27 POPE2 317     102.597  81.563  57.749  1.00  0.00           C
ATOM  10953  C28 POPE2 317     101.748  82.014  56.549  1.00  0.00           C
ATOM  10956  C29 POPE2 317     101.867  83.504  56.299  1.00  0.00           C
ATOM  10958 0C21 POPE2 317     102.248  84.082  55.149  1.00  0.00           C
ATOM  10960 1C21 POPE2 317     102.618  83.364  53.879  1.00  0.00           C
ATOM  10963 2C21 POPE2 317     103.208  84.363  52.869  1.00  0.00           C
ATOM  10966 3C21 POPE2 317     103.677  83.723  51.559  1.00  0.00           C
ATOM  10969 4C21 POPE2 317     104.318  84.783  50.659  1.00  0.00           C
ATOM  10972 5C21 POPE2 317     105.207  84.213  49.539  1.00  0.00           C
ATOM  10975 6C21 POPE2 317     104.468  83.343  48.529  1.00  0.00           C
ATOM  10978 7C21 POPE2 317     105.388  82.914  47.389  1.00  0.00           C
ATOM  10981 8C21 POPE2 317     104.647  82.154  46.299  1.00  0.00           C
ATOM  10985  C33 POPE2 317     101.818  88.203  60.759  1.00  0.00           C
ATOM  10988  C34 POPE2 317     102.087  87.312  59.529  1.00  0.00           C
ATOM  10991  C35 POPE2 317     101.718  87.933  58.169  1.00  0.00           C
ATOM  10994  C36 POPE2 317     102.438  89.264  57.829  1.00  0.00           C
ATOM  10997  C37 POPE2 317     102.098  89.743  56.409  1.00  0.00           C
ATOM  11000  C38 POPE2 317     102.888  90.973  55.939  1.00  0.00           C
ATOM  11003  C39 POPE2 317     102.427  92.333  56.519  1.00  0.00           C
ATOM  11006 0C31 POPE2 317     103.297  92.863  57.669  1.00  0.00           C
ATOM  11009 1C31 POPE2 317     102.907  94.293  58.059  1.00  0.00           C
ATOM  11012 2C31 POPE2 317     103.528  94.772  59.389  1.00  0.00           C
ATOM  11015 3C31 POPE2 317     103.038  96.162  59.829  1.00  0.00           C
ATOM  11018 4C31 POPE2 317     103.458  97.312  58.909  1.00  0.00           C
ATOM  11021 5C31 POPE2 317     102.898  98.662  59.369  1.00  0.00           C
ATOM  11024 6C31 POPE2 317     103.098  99.804  58.369  1.00  0.00           C
ATOM  11028  NH3 POPE3 318      18.718  47.253  68.499  1.00  0.00           N
ATOM  11032  C12 POPE3 318      17.357  47.753  68.889  1.00  0.00           C
ATOM  11035  C11 POPE3 318      17.197  49.234  68.569  1.00  0.00           C
ATOM  11038  P   POPE3 318      14.827  50.243  68.829  1.00  0.00           P
ATOM  11039  O13 POPE3 318      14.647  49.613  70.139  1.00  0.00           O
ATOM  11040  O14 POPE3 318      15.237  51.673  68.809  1.00  0.00           O
ATOM  11041  O11 POPE3 318      13.557  50.063  67.899  1.00  0.00           O
ATOM  11042  O12 POPE3 318      15.907  49.443  68.009  1.00  0.00           O
ATOM  11043  C1  POPE3 318      13.317  51.123  66.969  1.00  0.00           C
ATOM  11046  C2  POPE3 318      12.177  50.793  65.979  1.00  0.00           C
ATOM  11048  O21 POPE3 318      12.687  49.853  65.009  1.00  0.00           O
ATOM  11049  C21 POPE3 318      11.817  49.173  64.289  1.00  0.00           C
ATOM  11050  O22 POPE3 318      10.608  49.183  64.429  1.00  0.00           O
ATOM  11051  C22 POPE3 318      12.617  48.303  63.319  1.00  0.00           C
ATOM  11054  C3  POPE3 318      11.737  52.143  65.349  1.00  0.00           C
ATOM  11057  O31 POPE3 318      10.577  52.013  64.499  1.00  0.00           O
ATOM  11058  C31 POPE3 318      10.678  52.693  63.359  1.00  0.00           C
ATOM  11059  O32 POPE3 318      11.617  53.393  63.029  1.00  0.00           O
ATOM  11060  C32 POPE3 318       9.428  52.493  62.519  1.00  0.00           C
ATOM  11063  C23 POPE3 318      11.997  48.183  61.909  1.00  0.00           C
ATOM  11066  C24 POPE3 318      12.987  47.472  60.969  1.00  0.00           C
ATOM  11069  C25 POPE3 318      12.477  47.193  59.549  1.00  0.00           C
ATOM  11072  C26 POPE3 318      11.977  45.753  59.389  1.00  0.00           C
ATOM  11075  C27 POPE3 318      11.827  45.353  57.909  1.00  0.00           C
ATOM  11078  C28 POPE3 318      11.478  43.873  57.679  1.00  0.00           C
ATOM  11081  C29 POPE3 318      12.627  42.943  57.949  1.00  0.00           C
ATOM  11083 0C21 POPE3 318      13.047  41.923  57.169  1.00  0.00           C
ATOM  11085 1C21 POPE3 318      12.417  41.453  55.879  1.00  0.00           C
ATOM  11088 2C21 POPE3 318      13.058  42.033  54.609  1.00  0.00           C
ATOM  11091 3C21 POPE3 318      12.657  41.284  53.329  1.00  0.00           C
ATOM  11094 4C21 POPE3 318      12.997  42.083  52.069  1.00  0.00           C
ATOM  11097 5C21 POPE3 318      13.108  41.233  50.790  1.00  0.00           C
ATOM  11100 6C21 POPE3 318      13.167  42.123  49.539  1.00  0.00           C
ATOM  11103 7C21 POPE3 318      13.157  41.344  48.219  1.00  0.00           C
ATOM  11106 8C21 POPE3 318      12.947  42.272  47.019  1.00  0.00           C
ATOM  11110  C33 POPE3 318       9.758  52.103  61.069  1.00  0.00           C
ATOM  11113  C34 POPE3 318       8.487  51.943  60.239  1.00  0.00           C
ATOM  11116  C35 POPE3 318       8.757  51.743  58.749  1.00  0.00           C
ATOM  11119  C36 POPE3 318       7.837  50.673  58.159  1.00  0.00           C
ATOM  11122  C37 POPE3 318       7.807  50.673  56.629  1.00  0.00           C
ATOM  11125  C38 POPE3 318       6.807  49.643  56.109  1.00  0.00           C
ATOM  11128  C39 POPE3 318       6.527  49.753  54.619  1.00  0.00           C
ATOM  11131 0C31 POPE3 318       5.597  48.644  54.119  1.00  0.00           C
ATOM  11134 1C31 POPE3 318       5.257  48.873  52.649  1.00  0.00           C
ATOM  11137 2C31 POPE3 318       4.457  47.734  52.019  1.00  0.00           C
ATOM  11140 3C31 POPE3 318       4.497  47.773  50.489  1.00  0.00           C
ATOM  11143 4C31 POPE3 318       5.927  47.653  49.959  1.00  0.00           C
ATOM  11146 5C31 POPE3 318       6.017  47.403  48.459  1.00  0.00           C
ATOM  11149 6C31 POPE3 318       7.437  46.993  48.079  1.00  0.00           C
ATOM  11153  NH3 POPE4 319      75.257  70.313  71.560  1.00  0.00           N
ATOM  11157  C12 POPE4 319      75.718  69.073  70.859  1.00  0.00           C
ATOM  11160  C11 POPE4 319      77.028  69.273  70.079  1.00  0.00           C
ATOM  11163  P   POPE4 319      78.728  70.253  71.909  1.00  0.00           P
ATOM  11164  O13 POPE4 319      77.598  70.713  72.740  1.00  0.00           O
ATOM  11165  O14 POPE4 319      79.897  69.653  72.589  1.00  0.00           O
ATOM  11166  O11 POPE4 319      79.208  71.433  70.970  1.00  0.00           O
ATOM  11167  O12 POPE4 319      78.167  69.143  70.919  1.00  0.00           O
ATOM  11168  C1  POPE4 319      79.787  71.173  69.689  1.00  0.00           C
ATOM  11171  C2  POPE4 319      80.557  72.413  69.159  1.00  0.00           C
ATOM  11173  O21 POPE4 319      80.477  72.323  67.720  1.00  0.00           O
ATOM  11174  C21 POPE4 319      79.778  73.262  67.109  1.00  0.00           C
ATOM  11175  O22 POPE4 319      79.428  74.323  67.600  1.00  0.00           O
ATOM  11176  C22 POPE4 319      79.397  72.773  65.699  1.00  0.00           C
ATOM  11179  C3  POPE4 319      82.028  72.463  69.720  1.00  0.00           C
ATOM  11182  O31 POPE4 319      83.038  72.673  68.699  1.00  0.00           O
ATOM  11183  C31 POPE4 319      83.607  73.863  68.569  1.00  0.00           C
ATOM  11184  O32 POPE4 319      83.427  74.833  69.289  1.00  0.00           O
ATOM  11185  C32 POPE4 319      84.348  73.883  67.229  1.00  0.00           C
ATOM  11188  C23 POPE4 319      78.877  73.874  64.729  1.00  0.00           C
ATOM  11191  C24 POPE4 319      77.877  73.303  63.699  1.00  0.00           C
ATOM  11194  C25 POPE4 319      77.767  74.113  62.389  1.00  0.00           C
ATOM  11197  C26 POPE4 319      76.828  73.473  61.359  1.00  0.00           C
ATOM  11200  C27 POPE4 319      76.798  74.164  59.979  1.00  0.00           C
ATOM  11203  C28 POPE4 319      75.977  73.373  58.939  1.00  0.00           C
ATOM  11206  C29 POPE4 319      75.977  73.933  57.529  1.00  0.00           C
ATOM  11208 0C21 POPE4 319      75.127  74.804  56.959  1.00  0.00           C
ATOM  11210 1C21 POPE4 319      73.947  75.533  57.559  1.00  0.00           C
ATOM  11213 2C21 POPE4 319      74.178  77.064  57.519  1.00  0.00           C
ATOM  11216 3C21 POPE4 319      74.017  77.673  56.109  1.00  0.00           C
ATOM  11219 4C21 POPE4 319      74.708  79.043  55.939  1.00  0.00           C
ATOM  11222 5C21 POPE4 319      76.237  79.012  56.119  1.00  0.00           C
ATOM  11225 6C21 POPE4 319      76.717  79.593  57.459  1.00  0.00           C
ATOM  11228 7C21 POPE4 319      78.237  79.503  57.629  1.00  0.00           C
ATOM  11231 8C21 POPE4 319      78.718  80.013  58.989  1.00  0.00           C
ATOM  11235  C33 POPE4 319      83.488  73.243  66.109  1.00  0.00           C
ATOM  11238  C34 POPE4 319      84.017  73.473  64.689  1.00  0.00           C
ATOM  11241  C35 POPE4 319      85.218  72.603  64.299  1.00  0.00           C
ATOM  11244  C36 POPE4 319      84.798  71.333  63.540  1.00  0.00           C
ATOM  11247  C37 POPE4 319      85.897  70.723  62.669  1.00  0.00           C
ATOM  11250  C38 POPE4 319      85.458  69.423  61.970  1.00  0.00           C
ATOM  11253  C39 POPE4 319      84.477  69.643  60.809  1.00  0.00           C
ATOM  11256 0C31 POPE4 319      85.158  69.933  59.459  1.00  0.00           C
ATOM  11259 1C31 POPE4 319      84.117  69.893  58.339  1.00  0.00           C
ATOM  11262 2C31 POPE4 319      84.638  70.213  56.929  1.00  0.00           C
ATOM  11265 3C31 POPE4 319      85.547  69.124  56.369  1.00  0.00           C
ATOM  11268 4C31 POPE4 319      85.767  69.293  54.859  1.00  0.00           C
ATOM  11271 5C31 POPE4 319      86.867  68.383  54.299  1.00  0.00           C
ATOM  11274 6C31 POPE4 319      88.257  69.023  54.419  1.00  0.00           C
ATOM  11278  NH3 POPE5 320      74.098 122.914  75.719  1.00  0.00           N
ATOM  11282  C12 POPE5 320      74.057 123.233  77.179  1.00  0.00           C
ATOM  11285  C11 POPE5 320      72.627 123.414  77.720  1.00  0.00           C
ATOM  11288  P   POPE5 320      70.867 124.343  76.040  1.00  0.00           P
ATOM  11289  O13 POPE5 320      69.557 124.033  76.659  1.00  0.00           O
ATOM  11290  O14 POPE5 320      70.867 125.423  75.049  1.00  0.00           O
ATOM  11291  O11 POPE5 320      71.408 123.023  75.349  1.00  0.00           O
ATOM  11292  O12 POPE5 320      71.977 124.562  77.139  1.00  0.00           O
ATOM  11293  C1  POPE5 320      71.447 123.023  73.920  1.00  0.00           C
ATOM  11296  C2  POPE5 320      71.927 121.643  73.400  1.00  0.00           C
ATOM  11298  O21 POPE5 320      73.218 121.753  72.769  1.00  0.00           O
ATOM  11299  C21 POPE5 320      73.197 122.394  71.609  1.00  0.00           C
ATOM  11300  O22 POPE5 320      72.267 123.063  71.189  1.00  0.00           O
ATOM  11301  C22 POPE5 320      74.498 122.164  70.869  1.00  0.00           C
ATOM  11304  C3  POPE5 320      70.828 120.923  72.559  1.00  0.00           C
ATOM  11307  O31 POPE5 320      71.348 119.912  71.659  1.00  0.00           O
ATOM  11308  C31 POPE5 320      70.367 119.503  70.849  1.00  0.00           C
ATOM  11309  O32 POPE5 320      69.227 119.964  70.859  1.00  0.00           O
ATOM  11310  C32 POPE5 320      70.898 118.463  69.869  1.00  0.00           C
ATOM  11313  C23 POPE5 320      74.248 121.533  69.479  1.00  0.00           C
ATOM  11316  C24 POPE5 320      75.108 122.193  68.389  1.00  0.00           C
ATOM  11319  C25 POPE5 320      75.348 121.253  67.199  1.00  0.00           C
ATOM  11322  C26 POPE5 320      75.947 121.963  65.979  1.00  0.00           C
ATOM  11325  C27 POPE5 320      76.617 120.963  65.029  1.00  0.00           C
ATOM  11328  C28 POPE5 320      76.987 121.582  63.669  1.00  0.00           C
ATOM  11331  C29 POPE5 320      75.797 121.783  62.769  1.00  0.00           C
ATOM  11333 0C21 POPE5 320      75.818 121.863  61.429  1.00  0.00           C
ATOM  11335 1C21 POPE5 320      77.017 121.793  60.519  1.00  0.00           C
ATOM  11338 2C21 POPE5 320      77.187 123.063  59.669  1.00  0.00           C
ATOM  11341 3C21 POPE5 320      78.337 122.923  58.659  1.00  0.00           C
ATOM  11344 4C21 POPE5 320      78.658 124.244  57.969  1.00  0.00           C
ATOM  11347 5C21 POPE5 320      79.878 124.152  57.049  1.00  0.00           C
ATOM  11350 6C21 POPE5 320      79.537 123.744  55.619  1.00  0.00           C
ATOM  11353 7C21 POPE5 320      80.687 124.033  54.649  1.00  0.00           C
ATOM  11356 8C21 POPE5 320      80.247 123.924  53.199  1.00  0.00           C
ATOM  11360  C33 POPE5 320      69.748 117.844  69.060  1.00  0.00           C
ATOM  11363  C34 POPE5 320      69.778 118.143  67.569  1.00  0.00           C
ATOM  11366  C35 POPE5 320      68.367 117.963  67.019  1.00  0.00           C
ATOM  11369  C36 POPE5 320      68.328 117.793  65.509  1.00  0.00           C
ATOM  11372  C37 POPE5 320      66.907 118.003  64.979  1.00  0.00           C
ATOM  11375  C38 POPE5 320      66.787 117.733  63.479  1.00  0.00           C
ATOM  11378  C39 POPE5 320      67.947 118.353  62.689  1.00  0.00           C
ATOM  11381 0C31 POPE5 320      67.717 118.283  61.189  1.00  0.00           C
ATOM  11384 1C31 POPE5 320      68.947 118.732  60.399  1.00  0.00           C
ATOM  11387 2C31 POPE5 320      68.937 118.203  58.959  1.00  0.00           C
ATOM  11390 3C31 POPE5 320      67.737 118.723  58.159  1.00  0.00           C
ATOM  11393 4C31 POPE5 320      67.608 118.043  56.799  1.00  0.00           C
ATOM  11396 5C31 POPE5 320      66.487 118.674  55.959  1.00  0.00           C
ATOM  11399 6C31 POPE5 320      66.397 118.043  54.569  1.00  0.00           C
ATOM  11403  NH3 POPE6 321      19.627  72.043  25.229  1.00  0.00           N
ATOM  11407  C12 POPE6 321      19.388  72.603  26.599  1.00  0.00           C
ATOM  11410  C11 POPE6 321      19.087  74.113  26.509  1.00  0.00           C
ATOM  11413  P   POPE6 321      21.467  75.062  25.929  1.00  0.00           P
ATOM  11414  O13 POPE6 321      21.637  75.293  27.379  1.00  0.00           O
ATOM  11415  O14 POPE6 321      22.018  76.062  24.979  1.00  0.00           O
ATOM  11416  O11 POPE6 321      21.997  73.623  25.539  1.00  0.00           O
ATOM  11417  O12 POPE6 321      19.957  74.804  25.609  1.00  0.00           O
ATOM  11418  C1  POPE6 321      23.377  73.293  25.699  1.00  0.00           C
ATOM  11421  C2  POPE6 321      23.788  72.773  27.119  1.00  0.00           C
ATOM  11423  O21 POPE6 321      22.627  72.493  27.929  1.00  0.00           O
ATOM  11424  C21 POPE6 321      22.857  71.874  29.069  1.00  0.00           C
ATOM  11425  O22 POPE6 321      23.838  71.193  29.329  1.00  0.00           O
ATOM  11426  C22 POPE6 321      21.657  72.123  29.999  1.00  0.00           C
ATOM  11429  C3  POPE6 321      24.737  73.763  27.859  1.00  0.00           C
ATOM  11432  O31 POPE6 321      25.897  73.062  28.349  1.00  0.00           O
ATOM  11433  C31 POPE6 321      26.368  73.473  29.529  1.00  0.00           C
ATOM  11434  O32 POPE6 321      25.827  74.283  30.269  1.00  0.00           O
ATOM  11435  C32 POPE6 321      27.727  72.823  29.779  1.00  0.00           C
ATOM  11438  C23 POPE6 321      21.958  72.023  31.519  1.00  0.00           C
ATOM  11441  C24 POPE6 321      20.698  72.204  32.389  1.00  0.00           C
ATOM  11444  C25 POPE6 321      20.877  71.863  33.879  1.00  0.00           C
ATOM  11447  C26 POPE6 321      21.417  73.003  34.769  1.00  0.00           C
ATOM  11450  C27 POPE6 321      21.268  72.673  36.269  1.00  0.00           C
ATOM  11453  C28 POPE6 321      21.447  73.883  37.209  1.00  0.00           C
ATOM  11456  C29 POPE6 321      21.107  73.513  38.639  1.00  0.00           C
ATOM  11458 0C21 POPE6 321      20.348  74.203  39.519  1.00  0.00           C
ATOM  11460 1C21 POPE6 321      19.667  75.533  39.299  1.00  0.00           C
ATOM  11463 2C21 POPE6 321      20.487  76.683  39.929  1.00  0.00           C
ATOM  11466 3C21 POPE6 321      19.778  78.043  39.839  1.00  0.00           C
ATOM  11469 4C21 POPE6 321      20.667  79.244  40.189  1.00  0.00           C
ATOM  11472 5C21 POPE6 321      21.008  79.384  41.689  1.00  0.00           C
ATOM  11475 6C21 POPE6 321      21.848  80.643  41.969  1.00  0.00           C
ATOM  11478 7C21 POPE6 321      22.807  80.484  43.159  1.00  0.00           C
ATOM  11481 8C21 POPE6 321      23.617  81.734  43.499  1.00  0.00           C
ATOM  11485  C33 POPE6 321      28.327  73.153  31.159  1.00  0.00           C
ATOM  11488  C34 POPE6 321      29.747  72.583  31.299  1.00  0.00           C
ATOM  11491  C35 POPE6 321      30.188  72.344  32.749  1.00  0.00           C
ATOM  11494  C36 POPE6 321      30.667  73.603  33.499  1.00  0.00           C
ATOM  11497  C37 POPE6 321      31.177  73.233  34.899  1.00  0.00           C
ATOM  11500  C38 POPE6 321      31.868  74.363  35.689  1.00  0.00           C
ATOM  11503  C39 POPE6 321      33.258  74.743  35.169  1.00  0.00           C
ATOM  11506 0C31 POPE6 321      34.158  75.354  36.249  1.00  0.00           C
ATOM  11509 1C31 POPE6 321      35.587  75.633  35.749  1.00  0.00           C
ATOM  11512 2C31 POPE6 321      36.568  76.033  36.859  1.00  0.00           C
ATOM  11515 3C31 POPE6 321      36.358  77.463  37.359  1.00  0.00           C
ATOM  11518 4C31 POPE6 321      37.307  77.823  38.519  1.00  0.00           C
ATOM  11521 5C31 POPE6 321      37.217  79.293  38.949  1.00  0.00           C
ATOM  11524 6C31 POPE6 321      37.688  80.274  37.869  1.00  0.00           C
ATOM  11528  NH3 POPE7 322      95.008 112.984  71.109  1.00  0.00           N
ATOM  11532  C12 POPE7 322      95.507 111.834  70.269  1.00  0.00           C
ATOM  11535  C11 POPE7 322      96.797 111.214  70.830  1.00  0.00           C
ATOM  11538  P   POPE7 322      99.377 111.424  70.909  1.00  0.00           P
ATOM  11539  O13 POPE7 322     100.398 112.324  70.310  1.00  0.00           O
ATOM  11540  O14 POPE7 322      99.388 111.384  72.379  1.00  0.00           O
ATOM  11541  O11 POPE7 322      99.577 109.964  70.349  1.00  0.00           O
ATOM  11542  O12 POPE7 322      97.968 111.884  70.339  1.00  0.00           O
ATOM  11543  C1  POPE7 322      99.078 109.514  69.089  1.00  0.00           C
ATOM  11546  C2  POPE7 322      99.687 110.283  67.909  1.00  0.00           C
ATOM  11548  O21 POPE7 322      99.027 109.833  66.719  1.00  0.00           O
ATOM  11549  C21 POPE7 322      99.178 110.683  65.709  1.00  0.00           C
ATOM  11550  O22 POPE7 322      99.367 111.884  65.819  1.00  0.00           O
ATOM  11551  C22 POPE7 322      99.148 109.873  64.429  1.00  0.00           C
ATOM  11554  C3  POPE7 322     101.207 109.994  67.869  1.00  0.00           C
ATOM  11557  O31 POPE7 322     101.918 110.764  66.879  1.00  0.00           O
ATOM  11558  C31 POPE7 322     103.098 111.253  67.239  1.00  0.00           C
ATOM  11559  O32 POPE7 322     103.498 111.324  68.409  1.00  0.00           O
ATOM  11560  C32 POPE7 322     103.847 111.693  65.999  1.00  0.00           C
ATOM  11563  C23 POPE7 322      99.608 110.693  63.209  1.00  0.00           C
ATOM  11566  C24 POPE7 322      99.817 109.783  61.989  1.00  0.00           C
ATOM  11569  C25 POPE7 322     100.067 110.563  60.689  1.00  0.00           C
ATOM  11572  C26 POPE7 322      98.768 110.774  59.909  1.00  0.00           C
ATOM  11575  C27 POPE7 322      98.977 111.483  58.569  1.00  0.00           C
ATOM  11578  C28 POPE7 322      97.788 111.343  57.619  1.00  0.00           C
ATOM  11581  C29 POPE7 322      97.688 109.964  57.009  1.00  0.00           C
ATOM  11583 0C21 POPE7 322      97.028 109.654  55.889  1.00  0.00           C
ATOM  11585 1C21 POPE7 322      96.237 110.603  55.029  1.00  0.00           C
ATOM  11588 2C21 POPE7 322      96.697 110.603  53.559  1.00  0.00           C
ATOM  11591 3C21 POPE7 322      96.438 109.264  52.839  1.00  0.00           C
ATOM  11594 4C21 POPE7 322      96.408 109.384  51.309  1.00  0.00           C
ATOM  11597 5C21 POPE7 322      95.148 110.083  50.769  1.00  0.00           C
ATOM  11600 6C21 POPE7 322      93.938 109.152  50.589  1.00  0.00           C
ATOM  11603 7C21 POPE7 322      92.697 109.964  50.179  1.00  0.00           C
ATOM  11606 8C21 POPE7 322      91.487 109.113  49.769  1.00  0.00           C
ATOM  11610  C33 POPE7 322     105.037 110.764  65.689  1.00  0.00           C
ATOM  11613  C34 POPE7 322     104.657 109.283  65.489  1.00  0.00           C
ATOM  11616  C35 POPE7 322     103.798 109.024  64.239  1.00  0.00           C
ATOM  11619  C36 POPE7 322     104.517 108.134  63.220  1.00  0.00           C
ATOM  11622  C37 POPE7 322     103.917 108.243  61.809  1.00  0.00           C
ATOM  11625  C38 POPE7 322     104.807 107.613  60.720  1.00  0.00           C
ATOM  11628  C39 POPE7 322     105.967 108.513  60.289  1.00  0.00           C
ATOM  11631 0C31 POPE7 322     106.708 107.963  59.049  1.00  0.00           C
ATOM  11634 1C31 POPE7 322     107.938 108.814  58.669  1.00  0.00           C
ATOM  11637 2C31 POPE7 322     108.157 108.942  57.159  1.00  0.00           C
ATOM  11640 3C31 POPE7 322     108.348 107.604  56.439  1.00  0.00           C
ATOM  11643 4C31 POPE7 322     108.557 107.733  54.929  1.00  0.00           C
ATOM  11646 5C31 POPE7 322     108.528 106.372  54.209  1.00  0.00           C
ATOM  11649 6C31 POPE7 322     108.778 106.473  52.699  1.00  0.00           C
ATOM  11653  NH3 POPE8 323     114.057 121.643  29.949  1.00  0.00           N
ATOM  11657  C12 POPE8 323     113.147 120.904  29.019  1.00  0.00           C
ATOM  11660  C11 POPE8 323     112.037 121.853  28.569  1.00  0.00           C
ATOM  11663  P   POPE8 323     110.498 123.753  29.449  1.00  0.00           P
ATOM  11664  O13 POPE8 323     110.998 124.544  28.309  1.00  0.00           O
ATOM  11665  O14 POPE8 323     109.138 123.183  29.329  1.00  0.00           O
ATOM  11666  O11 POPE8 323     110.578 124.632  30.749  1.00  0.00           O
ATOM  11667  O12 POPE8 323     111.517 122.583  29.679  1.00  0.00           O
ATOM  11668  C1  POPE8 323     111.828 124.842  31.409  1.00  0.00           C
ATOM  11671  C2  POPE8 323     111.638 124.763  32.929  1.00  0.00           C
ATOM  11673  O21 POPE8 323     112.928 124.562  33.529  1.00  0.00           O
ATOM  11674  C21 POPE8 323     113.038 125.052  34.749  1.00  0.00           C
ATOM  11675  O22 POPE8 323     112.228 125.783  35.289  1.00  0.00           O
ATOM  11676  C22 POPE8 323     114.267 124.463  35.429  1.00  0.00           C
ATOM  11679  C3  POPE8 323     110.687 123.583  33.309  1.00  0.00           C
ATOM  11682  O31 POPE8 323     110.267 123.613  34.689  1.00  0.00           O
ATOM  11683  C31 POPE8 323     109.328 124.524  34.949  1.00  0.00           C
ATOM  11684  O32 POPE8 323     108.658 125.083  34.109  1.00  0.00           O
ATOM  11685  C32 POPE8 323     109.227 124.664  36.469  1.00  0.00           C
ATOM  11688  C23 POPE8 323     114.188 124.743  36.949  1.00  0.00           C
ATOM  11691  C24 POPE8 323     115.158 123.973  37.859  1.00  0.00           C
ATOM  11694  C25 POPE8 323     116.347 124.833  38.299  1.00  0.00           C
ATOM  11697  C26 POPE8 323     117.017 124.334  39.589  1.00  0.00           C
ATOM  11700  C27 POPE8 323     117.828 125.443  40.279  1.00  0.00           C
ATOM  11703  C28 POPE8 323     118.087 125.192  41.779  1.00  0.00           C
ATOM  11706  C29 POPE8 323     116.877 125.472  42.639  1.00  0.00           C
ATOM  11708 0C21 POPE8 323     116.517 126.693  43.109  1.00  0.00           C
ATOM  11710 1C21 POPE8 323     117.217 127.998  42.839  1.00  0.00           C
ATOM  11713 2C21 POPE8 323     117.508 128.818  44.119  1.00  0.00           C
ATOM  11716 3C21 POPE8 323     118.658 128.258  44.969  1.00  0.00           C
ATOM  11719 4C21 POPE8 323     119.138 129.258  46.040  1.00  0.00           C
ATOM  11722 5C21 POPE8 323     118.197 129.378  47.249  1.00  0.00           C
ATOM  11725 6C21 POPE8 323     118.628 128.458  48.399  1.00  0.00           C
ATOM  11728 7C21 POPE8 323     117.747 128.579  49.649  1.00  0.00           C
ATOM  11731 8C21 POPE8 323     118.448 128.148  50.939  1.00  0.00           C
ATOM  11735  C33 POPE8 323     108.388 125.864  36.949  1.00  0.00           C
[truncated: 1,806,505 more chars]
